# Supplementary material for: Comparative transcriptomes of three different skin sites for the Asiatic toad (Bufo gargarizans)
Source: PeerJ. 2022 Feb 22;10:e12993. doi: 10.7717/peerj.12993 (PMC8877344; doi:10.7717/peerj.12993)
Supplement: Supplemental Information 3 [file peerj-10-12993-s003.xlsx]

## Sheet: Table list
Table	Title
Table S1	The numbers of differential expressed genes between samples
Table S2	GO and KEGG enrichment results of upregulated DEGs in ear-side gland (VS abdomen skin)
Table S3	GO and KEGG enrichment results of downregulated DEGs in ear-side gland (VS abdomen skin)
Table S4	GO and KEGG enrichment results of upregulated DEGs in dorsal skin (VS abdomen skin)
Table S5	GO and KEGG enrichment results of downregulated DEGs in dorsal skin (VS abdomen skin)
Table S6	GO and KEGG enrichment results of upregulated DEGs in ear-side gland (VS dorsal skin)
Table S7	GO and KEGG enrichment results of downregulated DEGs in ear-side gland (VS dorsal skin)
Table S8	The results of the transcripts mapping to the reference genome and de novo assembly results using Bowtie2
Table S9	The DEGs that up-regulated in dorsal skin and down-regulated in abdomen skin
Table S10	The DEGs that down-regulated in dorsal skin and up-regulated in abdomen skin
Table S11	The DEGs that up-regulated in dorsal skin and down-regulated in parotoid gland
Table S12	The DEGs that up-regulated in dorsal skin and down-regulated in parotoid gland
Table S13	The DEGs that up-regulated in parotoid gland and down-regulated in abdomen skin
Table S14	The DEGs that down-regulated in parotoid gland and up-regulated in abdomen skin

## Sheet: Table S1
Tabel S1. The numbers of differential expressed genes between samples
Group	parotoid gland		dorsal skin		abdomen skin
	up	down	up	down	up	down
parotoid gland			431	852	4489	4330
dorsal skin	852	431			1000	299
abdomen skin	4330	4489	299	1000

## Sheet: Table S2
Table S2. GO and KEGG enrichment results of upregulated DEGs in parotoid gland (VS abdomen skin)
ID	Description	GeneRatio	BgRatio	pvalue	p.adjust	qvalue	geneID	Count	Ontology
GO:0042738	exogenous drug catabolic process	28/918	232/111065	6.73298e-24	7.96511e-21	6.29711e-21	TRINITY_DN115813_c0_g2_i1/TRINITY_DN116643_c2_g1_i12/TRINITY_DN118980_c4_g1_i1/TRINITY_DN119495_c1_g2_i16/TRINITY_DN119495_c4_g1_i1/TRINITY_DN119495_c5_g1_i1/TRINITY_DN119820_c2_g1_i9/TRINITY_DN119820_c2_g3_i1/TRINITY_DN119862_c1_g1_i10/TRINITY_DN120380_c1_g2_i17/TRINITY_DN120819_c2_g2_i8/TRINITY_DN121824_c2_g1_i6/TRINITY_DN123028_c13_g1_i1/TRINITY_DN123028_c3_g1_i1/TRINITY_DN126518_c3_g1_i1/TRIN…	28	BP
GO:0006082	organic acid metabolic process	28/918	240/111065	1.73408e-23	1.36761e-20	1.08121e-20	TRINITY_DN115813_c0_g2_i1/TRINITY_DN116643_c2_g1_i12/TRINITY_DN118980_c4_g1_i1/TRINITY_DN119495_c1_g2_i16/TRINITY_DN119495_c4_g1_i1/TRINITY_DN119495_c5_g1_i1/TRINITY_DN119820_c2_g1_i9/TRINITY_DN119820_c2_g3_i1/TRINITY_DN119862_c1_g1_i10/TRINITY_DN120380_c1_g2_i17/TRINITY_DN120819_c2_g2_i8/TRINITY_DN121824_c2_g1_i6/TRINITY_DN123028_c13_g1_i1/TRINITY_DN123028_c3_g1_i1/TRINITY_DN126518_c3_g1_i1/TRIN…	28	BP
GO:0006805	xenobiotic metabolic process	31/918	332/111065	6.47651e-23	3.83086e-20	3.02862e-20	TRINITY_DN115813_c0_g2_i1/TRINITY_DN116643_c2_g1_i12/TRINITY_DN118980_c4_g1_i1/TRINITY_DN119495_c1_g2_i16/TRINITY_DN119495_c4_g1_i1/TRINITY_DN119495_c5_g1_i1/TRINITY_DN119820_c2_g1_i9/TRINITY_DN119820_c2_g3_i1/TRINITY_DN119862_c1_g1_i10/TRINITY_DN120380_c1_g2_i17/TRINITY_DN120819_c2_g2_i8/TRINITY_DN121824_c2_g1_i6/TRINITY_DN123028_c13_g1_i1/TRINITY_DN123028_c3_g1_i1/TRINITY_DN126518_c3_g1_i1/TRIN…	31	BP
GO:0019373	epoxygenase P450 pathway	23/918	169/111065	4.30266e-21	1.4543e-18	1.14975e-18	TRINITY_DN115813_c0_g2_i1/TRINITY_DN116643_c2_g1_i12/TRINITY_DN119495_c1_g2_i16/TRINITY_DN119495_c4_g1_i1/TRINITY_DN119495_c5_g1_i1/TRINITY_DN119820_c2_g1_i9/TRINITY_DN119820_c2_g3_i1/TRINITY_DN119862_c1_g1_i10/TRINITY_DN120380_c1_g2_i17/TRINITY_DN120819_c2_g2_i8/TRINITY_DN121824_c2_g1_i6/TRINITY_DN123028_c3_g1_i1/TRINITY_DN126518_c3_g1_i1/TRINITY_DN132678_c2_g5_i2/TRINITY_DN133889_c1_g1_i1/TRINI…	23	BP
GO:0006836	neurotransmitter transport	14/918	89/111065	2.71212e-14	7.12985e-12	5.63676e-12	TRINITY_DN127404_c9_g1_i2/TRINITY_DN136286_c3_g1_i4/TRINITY_DN141462_c3_g1_i2/TRINITY_DN146393_c1_g1_i4/TRINITY_DN148278_c3_g1_i12/TRINITY_DN148798_c6_g3_i2/TRINITY_DN149905_c7_g1_i2/TRINITY_DN150877_c4_g1_i21/TRINITY_DN157682_c1_g1_i2/TRINITY_DN157682_c1_g2_i5/TRINITY_DN157682_c1_g4_i1/TRINITY_DN162032_c5_g1_i9/TRINITY_DN162032_c5_g2_i10/TRINITY_DN162032_c5_g3_i2	14	BP
GO:2000562	negative regulation of CD4-positive, alpha-beta T cell proliferation	10/918	45/111065	3.48327e-12	5.88672e-10	4.65396e-10	TRINITY_DN114689_c2_g1_i5/TRINITY_DN114689_c3_g1_i1/TRINITY_DN114689_c6_g1_i1/TRINITY_DN117912_c2_g1_i23/TRINITY_DN122377_c6_g1_i1/TRINITY_DN122377_c7_g1_i1/TRINITY_DN135661_c0_g3_i7/TRINITY_DN138078_c2_g1_i2/TRINITY_DN138078_c2_g2_i3/TRINITY_DN140826_c4_g2_i1	10	BP
GO:0007565	female pregnancy	15/918	178/111065	3.50845e-11	5.18811e-09	4.10165e-09	TRINITY_DN114689_c2_g1_i5/TRINITY_DN116200_c1_g2_i5/TRINITY_DN118378_c0_g1_i6/TRINITY_DN122377_c7_g1_i1/TRINITY_DN130003_c2_g3_i2/TRINITY_DN135661_c0_g3_i7/TRINITY_DN135713_c1_g2_i2/TRINITY_DN138078_c2_g1_i2/TRINITY_DN138078_c2_g2_i3/TRINITY_DN142844_c4_g1_i1/TRINITY_DN144833_c8_g2_i2/TRINITY_DN152502_c4_g1_i4/TRINITY_DN153051_c4_g2_i4/TRINITY_DN159032_c5_g2_i4/TRINITY_DN163080_c15_g3_i1	15	BP
GO:0042744	hydrogen peroxide catabolic process	17/918	253/111065	6.39365e-11	8.89846e-09	7.03499e-09	TRINITY_DN114960_c2_g1_i5/TRINITY_DN120748_c1_g1_i1/TRINITY_DN120748_c1_g2_i1/TRINITY_DN123835_c0_g1_i1/TRINITY_DN123835_c3_g1_i3/TRINITY_DN123868_c0_g1_i4/TRINITY_DN124495_c0_g5_i1/TRINITY_DN125183_c2_g1_i7/TRINITY_DN126858_c3_g1_i7/TRINITY_DN128534_c9_g1_i1/TRINITY_DN130457_c0_g1_i3/TRINITY_DN131497_c2_g1_i20/TRINITY_DN131497_c3_g1_i1/TRINITY_DN131497_c4_g1_i1/TRINITY_DN136064_c2_g1_i1/TRINITY_…	17	BP
GO:0019369	arachidonic acid metabolic process	13/918	130/111065	8.31889e-11	1.09347e-08	8.64484e-09	TRINITY_DN117511_c0_g1_i6/TRINITY_DN118980_c4_g1_i1/TRINITY_DN119522_c4_g1_i7/TRINITY_DN119862_c5_g1_i1/TRINITY_DN123028_c13_g1_i1/TRINITY_DN133889_c1_g1_i1/TRINITY_DN135800_c1_g1_i6/TRINITY_DN145971_c2_g1_i4/TRINITY_DN147075_c5_g4_i1/TRINITY_DN151313_c5_g1_i7/TRINITY_DN151407_c7_g2_i1/TRINITY_DN153943_c4_g1_i2/TRINITY_DN163031_c4_g2_i1	13	BP
GO:0008152	metabolic process	12/918	115/111065	2.68319e-10	3.34128e-08	2.64157e-08	TRINITY_DN117557_c1_g1_i2/TRINITY_DN124970_c8_g3_i2/TRINITY_DN131914_c0_g3_i1/TRINITY_DN133050_c7_g1_i1/TRINITY_DN141615_c2_g2_i1/TRINITY_DN149710_c1_g4_i1/TRINITY_DN149710_c3_g1_i1/TRINITY_DN154067_c4_g2_i2/TRINITY_DN154067_c4_g4_i1/TRINITY_DN154067_c4_g5_i1/TRINITY_DN154586_c7_g2_i1/TRINITY_DN2287_c0_g1_i1	12	BP
GO:0032689	negative regulation of interferon-gamma production	11/918	92/111065	3.3927e-10	4.01357e-08	3.17307e-08	TRINITY_DN114689_c2_g1_i5/TRINITY_DN114689_c3_g1_i1/TRINITY_DN114689_c6_g1_i1/TRINITY_DN117912_c2_g1_i23/TRINITY_DN122377_c6_g1_i1/TRINITY_DN122377_c7_g1_i1/TRINITY_DN135661_c0_g3_i7/TRINITY_DN138078_c2_g1_i2/TRINITY_DN138078_c2_g2_i3/TRINITY_DN140826_c4_g2_i1/TRINITY_DN160808_c1_g1_i6	11	BP
GO:0019835	cytolysis	10/918	94/111065	6.85747e-09	7.72608e-07	6.10813e-07	TRINITY_DN109866_c0_g1_i1/TRINITY_DN117557_c1_g1_i2/TRINITY_DN131914_c0_g3_i1/TRINITY_DN133050_c7_g1_i1/TRINITY_DN137593_c7_g1_i2/TRINITY_DN141615_c2_g2_i1/TRINITY_DN149710_c1_g4_i1/TRINITY_DN154067_c4_g2_i2/TRINITY_DN154067_c4_g5_i1/TRINITY_DN154586_c7_g2_i1	10	BP
GO:0042178	xenobiotic catabolic process	8/918	50/111065	8.35063e-09	8.98073e-07	7.10004e-07	TRINITY_DN118378_c0_g1_i6/TRINITY_DN130003_c2_g3_i2/TRINITY_DN134965_c0_g1_i1/TRINITY_DN135713_c1_g2_i2/TRINITY_DN144833_c8_g2_i2/TRINITY_DN147017_c6_g4_i1/TRINITY_DN149492_c4_g5_i2/TRINITY_DN163080_c15_g3_i1	8	BP
GO:0015694	mercury ion transport	5/918	13/111065	4.64878e-08	4.23039e-06	3.34448e-06	TRINITY_DN118378_c0_g1_i6/TRINITY_DN130003_c2_g3_i2/TRINITY_DN135713_c1_g2_i2/TRINITY_DN144833_c8_g2_i2/TRINITY_DN163080_c15_g3_i1	5	BP
GO:0046618	drug export	5/918	13/111065	4.64878e-08	4.23039e-06	3.34448e-06	TRINITY_DN118378_c0_g1_i6/TRINITY_DN130003_c2_g3_i2/TRINITY_DN135713_c1_g2_i2/TRINITY_DN144833_c8_g2_i2/TRINITY_DN163080_c15_g3_i1	5	BP
GO:1901086	benzylpenicillin metabolic process	5/918	13/111065	4.64878e-08	4.23039e-06	3.34448e-06	TRINITY_DN118378_c0_g1_i6/TRINITY_DN130003_c2_g3_i2/TRINITY_DN135713_c1_g2_i2/TRINITY_DN144833_c8_g2_i2/TRINITY_DN163080_c15_g3_i1	5	BP
GO:0060135	maternal process involved in female pregnancy	8/918	67/111065	8.96419e-08	7.57474e-06	5.98848e-06	TRINITY_DN114689_c2_g1_i5/TRINITY_DN122377_c7_g1_i1/TRINITY_DN135661_c0_g3_i7/TRINITY_DN138078_c2_g1_i2/TRINITY_DN138078_c2_g2_i3/TRINITY_DN140786_c2_g2_i2/TRINITY_DN142490_c3_g1_i2/TRINITY_DN161233_c3_g1_i8	8	BP
GO:0032834	positive regulation of CD4-positive, CD25-positive, alpha-beta regulatory T cell differentiation involved in immune response	5/918	15/111065	1.06993e-07	7.91078e-06	6.25415e-06	TRINITY_DN114689_c2_g1_i5/TRINITY_DN122377_c7_g1_i1/TRINITY_DN135661_c0_g3_i7/TRINITY_DN138078_c2_g1_i2/TRINITY_DN138078_c2_g2_i3	5	BP
GO:0070241	positive regulation of activated T cell autonomous cell death	5/918	15/111065	1.06993e-07	7.91078e-06	6.25415e-06	TRINITY_DN114689_c2_g1_i5/TRINITY_DN122377_c7_g1_i1/TRINITY_DN135661_c0_g3_i7/TRINITY_DN138078_c2_g1_i2/TRINITY_DN138078_c2_g2_i3	5	BP
GO:1904486	response to 17alpha-ethynylestradiol	5/918	15/111065	1.06993e-07	7.91078e-06	6.25415e-06	TRINITY_DN118378_c0_g1_i6/TRINITY_DN130003_c2_g3_i2/TRINITY_DN135713_c1_g2_i2/TRINITY_DN144833_c8_g2_i2/TRINITY_DN163080_c15_g3_i1	5	BP
GO:0008202	steroid metabolic process	9/918	98/111065	1.41399e-07	1.01379e-05	8.01485e-06	TRINITY_DN117168_c0_g1_i12/TRINITY_DN118980_c4_g1_i1/TRINITY_DN119363_c6_g1_i2/TRINITY_DN120380_c1_g2_i17/TRINITY_DN132678_c2_g5_i2/TRINITY_DN133490_c2_g1_i1/TRINITY_DN133889_c1_g1_i1/TRINITY_DN158279_c1_g4_i1/TRINITY_DN158279_c1_g6_i3	9	BP
GO:0002519	natural killer cell tolerance induction	5/918	16/111065	1.54562e-07	1.07557e-05	8.50329e-06	TRINITY_DN114689_c2_g1_i5/TRINITY_DN122377_c7_g1_i1/TRINITY_DN135661_c0_g3_i7/TRINITY_DN138078_c2_g1_i2/TRINITY_DN138078_c2_g2_i3	5	BP
GO:1990962	drug transport across blood-brain barrier	5/918	19/111065	4.03078e-07	2.50969e-05	1.98412e-05	TRINITY_DN118378_c0_g1_i6/TRINITY_DN130003_c2_g3_i2/TRINITY_DN135713_c1_g2_i2/TRINITY_DN144833_c8_g2_i2/TRINITY_DN163080_c15_g3_i1	5	BP
GO:0098586	cellular response to virus	8/918	82/111065	4.39254e-07	2.66481e-05	2.10676e-05	TRINITY_DN114689_c2_g1_i5/TRINITY_DN117658_c7_g2_i5/TRINITY_DN122377_c7_g1_i1/TRINITY_DN135661_c0_g3_i7/TRINITY_DN138078_c2_g1_i2/TRINITY_DN138078_c2_g2_i3/TRINITY_DN140826_c4_g1_i1/TRINITY_DN141238_c3_g1_i4	8	BP
GO:0032736	positive regulation of interleukin-13 production	6/918	36/111065	4.94587e-07	2.92548e-05	2.31284e-05	TRINITY_DN114689_c2_g1_i5/TRINITY_DN122377_c7_g1_i1/TRINITY_DN135661_c0_g3_i7/TRINITY_DN138078_c2_g1_i2/TRINITY_DN138078_c2_g2_i3/TRINITY_DN160808_c1_g1_i6	6	BP
GO:0031427	response to methotrexate	5/918	20/111065	5.33765e-07	3.00687e-05	2.37719e-05	TRINITY_DN118378_c0_g1_i6/TRINITY_DN130003_c2_g3_i2/TRINITY_DN135713_c1_g2_i2/TRINITY_DN144833_c8_g2_i2/TRINITY_DN163080_c15_g3_i1	5	BP
GO:2001190	positive regulation of T cell activation via T cell receptor contact with antigen bound to MHC molecule on antigen presenting cell	5/918	20/111065	5.33765e-07	3.00687e-05	2.37719e-05	TRINITY_DN114689_c2_g1_i5/TRINITY_DN122377_c7_g1_i1/TRINITY_DN135661_c0_g3_i7/TRINITY_DN138078_c2_g1_i2/TRINITY_DN138078_c2_g2_i3	5	BP
GO:0070327	thyroid hormone transport	6/918	38/111065	6.91206e-07	3.65826e-05	2.89217e-05	TRINITY_DN113998_c0_g1_i2/TRINITY_DN118378_c0_g1_i6/TRINITY_DN130003_c2_g3_i2/TRINITY_DN135713_c1_g2_i2/TRINITY_DN144833_c8_g2_i2/TRINITY_DN163080_c15_g3_i1	6	BP
GO:0097327	response to antineoplastic agent	5/918	21/111065	6.95781e-07	3.65826e-05	2.89217e-05	TRINITY_DN118378_c0_g1_i6/TRINITY_DN130003_c2_g3_i2/TRINITY_DN135713_c1_g2_i2/TRINITY_DN144833_c8_g2_i2/TRINITY_DN163080_c15_g3_i1	5	BP
GO:2001200	positive regulation of dendritic cell differentiation	5/918	21/111065	6.95781e-07	3.65826e-05	2.89217e-05	TRINITY_DN114689_c2_g1_i5/TRINITY_DN122377_c7_g1_i1/TRINITY_DN135661_c0_g3_i7/TRINITY_DN138078_c2_g1_i2/TRINITY_DN138078_c2_g2_i3	5	BP
GO:0015732	prostaglandin transport	5/918	22/111065	8.94273e-07	4.59967e-05	3.63644e-05	TRINITY_DN118378_c0_g1_i6/TRINITY_DN130003_c2_g3_i2/TRINITY_DN135713_c1_g2_i2/TRINITY_DN144833_c8_g2_i2/TRINITY_DN163080_c15_g3_i1	5	BP
GO:0120188	regulation of bile acid secretion	5/918	23/111065	1.13488e-06	5.47984e-05	4.33229e-05	TRINITY_DN118378_c0_g1_i6/TRINITY_DN130003_c2_g3_i2/TRINITY_DN135713_c1_g2_i2/TRINITY_DN144833_c8_g2_i2/TRINITY_DN163080_c15_g3_i1	5	BP
GO:0032682	negative regulation of chemokine production	5/918	24/111065	1.42374e-06	6.35581e-05	5.02481e-05	TRINITY_DN114689_c2_g1_i5/TRINITY_DN122377_c7_g1_i1/TRINITY_DN135661_c0_g3_i7/TRINITY_DN138078_c2_g1_i2/TRINITY_DN138078_c2_g2_i3	5	BP
GO:0043305	negative regulation of mast cell degranulation	5/918	24/111065	1.42374e-06	6.35581e-05	5.02481e-05	TRINITY_DN114689_c2_g1_i5/TRINITY_DN122377_c7_g1_i1/TRINITY_DN135661_c0_g3_i7/TRINITY_DN138078_c2_g1_i2/TRINITY_DN138078_c2_g2_i3	5	BP
GO:0071716	leukotriene transport	5/918	24/111065	1.42374e-06	6.35581e-05	5.02481e-05	TRINITY_DN118378_c0_g1_i6/TRINITY_DN130003_c2_g3_i2/TRINITY_DN135713_c1_g2_i2/TRINITY_DN144833_c8_g2_i2/TRINITY_DN163080_c15_g3_i1	5	BP
GO:0030644	cellular chloride ion homeostasis	6/918	44/111065	1.69443e-06	7.4241e-05	5.86939e-05	TRINITY_DN118378_c0_g1_i6/TRINITY_DN130003_c2_g3_i2/TRINITY_DN135713_c1_g2_i2/TRINITY_DN144833_c8_g2_i2/TRINITY_DN154607_c6_g1_i14/TRINITY_DN163080_c15_g3_i1	6	BP
GO:0038183	bile acid signaling pathway	5/918	25/111065	1.76753e-06	7.46783e-05	5.90396e-05	TRINITY_DN118378_c0_g1_i6/TRINITY_DN130003_c2_g3_i2/TRINITY_DN135713_c1_g2_i2/TRINITY_DN144833_c8_g2_i2/TRINITY_DN163080_c15_g3_i1	5	BP
GO:2001269	positive regulation of cysteine-type endopeptidase activity involved in apoptotic signaling pathway	5/918	25/111065	1.76753e-06	7.46783e-05	5.90396e-05	TRINITY_DN114689_c2_g1_i5/TRINITY_DN122377_c7_g1_i1/TRINITY_DN135661_c0_g3_i7/TRINITY_DN138078_c2_g1_i2/TRINITY_DN138078_c2_g2_i3	5	BP
GO:0006855	drug transmembrane transport	7/918	70/111065	1.96473e-06	8.01474e-05	6.33634e-05	TRINITY_DN118378_c0_g1_i6/TRINITY_DN130003_c2_g3_i2/TRINITY_DN135713_c1_g2_i2/TRINITY_DN144833_c8_g2_i2/TRINITY_DN156526_c3_g1_i1/TRINITY_DN163080_c15_g3_i1/TRINITY_DN190318_c0_g1_i1	7	BP
GO:0044772	mitotic cell cycle phase transition	6/918	45/111065	1.94142e-06	8.01474e-05	6.33634e-05	TRINITY_DN103639_c0_g1_i1/TRINITY_DN115534_c0_g1_i6/TRINITY_DN122587_c0_g1_i1/TRINITY_DN139827_c4_g2_i1/TRINITY_DN139827_c4_g3_i3/TRINITY_DN159660_c3_g3_i6	6	BP
GO:0071636	positive regulation of transforming growth factor beta production	5/918	26/111065	2.17344e-06	8.4451e-05	6.67658e-05	TRINITY_DN114689_c2_g1_i5/TRINITY_DN122377_c7_g1_i1/TRINITY_DN135661_c0_g3_i7/TRINITY_DN138078_c2_g1_i2/TRINITY_DN138078_c2_g2_i3	5	BP
GO:2000670	positive regulation of dendritic cell apoptotic process	5/918	26/111065	2.17344e-06	8.4451e-05	6.67658e-05	TRINITY_DN114689_c2_g1_i5/TRINITY_DN122377_c7_g1_i1/TRINITY_DN135661_c0_g3_i7/TRINITY_DN138078_c2_g1_i2/TRINITY_DN138078_c2_g2_i3	5	BP
GO:0045953	negative regulation of natural killer cell mediated cytotoxicity	5/918	27/111065	2.6492e-06	0.000101097	7.99259e-05	TRINITY_DN114689_c2_g1_i5/TRINITY_DN122377_c7_g1_i1/TRINITY_DN135661_c0_g3_i7/TRINITY_DN138078_c2_g1_i2/TRINITY_DN138078_c2_g2_i3	5	BP
GO:2000563	positive regulation of CD4-positive, alpha-beta T cell proliferation	5/918	28/111065	3.20312e-06	0.000116593	9.21772e-05	TRINITY_DN114689_c2_g1_i5/TRINITY_DN122377_c7_g1_i1/TRINITY_DN135661_c0_g3_i7/TRINITY_DN138078_c2_g1_i2/TRINITY_DN138078_c2_g2_i3	5	BP
GO:0045197	establishment or maintenance of epithelial cell apical/basal polarity	6/918	51/111065	4.11557e-06	0.000147537	0.000116641	TRINITY_DN120005_c2_g2_i1/TRINITY_DN133301_c2_g3_i8/TRINITY_DN135077_c2_g1_i3/TRINITY_DN153725_c6_g1_i1/TRINITY_DN155640_c4_g1_i7/TRINITY_DN161613_c8_g1_i2	6	BP
GO:0038066	p38MAPK cascade	5/918	30/111065	4.58139e-06	0.000161785	0.000127905	TRINITY_DN114689_c2_g1_i5/TRINITY_DN122377_c7_g1_i1/TRINITY_DN135661_c0_g3_i7/TRINITY_DN138078_c2_g1_i2/TRINITY_DN138078_c2_g2_i3	5	BP
GO:0015842	aminergic neurotransmitter loading into synaptic vesicle	4/918	15/111065	5.88657e-06	0.000204818	0.000161926	TRINITY_DN146393_c1_g1_i4/TRINITY_DN148798_c6_g3_i2/TRINITY_DN162032_c5_g1_i9/TRINITY_DN162032_c5_g2_i10	4	BP
GO:2000510	positive regulation of dendritic cell chemotaxis	5/918	32/111065	6.38602e-06	0.000218976	0.000173119	TRINITY_DN114689_c2_g1_i5/TRINITY_DN122377_c7_g1_i1/TRINITY_DN135661_c0_g3_i7/TRINITY_DN138078_c2_g1_i2/TRINITY_DN138078_c2_g2_i3	5	BP
GO:0071639	positive regulation of monocyte chemotactic protein-1 production	5/918	34/111065	8.70418e-06	0.000290058	0.000229316	TRINITY_DN114689_c2_g1_i5/TRINITY_DN122377_c7_g1_i1/TRINITY_DN135661_c0_g3_i7/TRINITY_DN138078_c2_g1_i2/TRINITY_DN138078_c2_g2_i3	5	BP
GO:0007268	chemical synaptic transmission	12/918	301/111065	9.97694e-06	0.000323362	0.000255646	TRINITY_DN118032_c7_g5_i7/TRINITY_DN118226_c10_g1_i1/TRINITY_DN125672_c1_g1_i4/TRINITY_DN127328_c10_g1_i3/TRINITY_DN133301_c2_g3_i8/TRINITY_DN135828_c0_g2_i1/TRINITY_DN135900_c2_g1_i2/TRINITY_DN146393_c1_g1_i4/TRINITY_DN150140_c1_g1_i1/TRINITY_DN155640_c4_g1_i7/TRINITY_DN161613_c8_g1_i2/TRINITY_DN162032_c5_g1_i9	12	BP
GO:0015722	canalicular bile acid transport	5/918	36/111065	1.16327e-05	0.00035744	0.000282587	TRINITY_DN118378_c0_g1_i6/TRINITY_DN130003_c2_g3_i2/TRINITY_DN135713_c1_g2_i2/TRINITY_DN144833_c8_g2_i2/TRINITY_DN163080_c15_g3_i1	5	BP
GO:0019233	sensory perception of pain	7/918	93/111065	1.31743e-05	0.000399621	0.000315935	TRINITY_DN126274_c8_g4_i1/TRINITY_DN133301_c2_g3_i8/TRINITY_DN136256_c6_g1_i3/TRINITY_DN149938_c3_g1_i17/TRINITY_DN155640_c4_g1_i7/TRINITY_DN155886_c4_g1_i7/TRINITY_DN161613_c8_g1_i2	7	BP
GO:0046456	icosanoid biosynthetic process	4/918	19/111065	1.62809e-05	0.000487602	0.000385491	TRINITY_DN123028_c3_g1_i1/TRINITY_DN132678_c2_g5_i2/TRINITY_DN136414_c2_g1_i4/TRINITY_DN163031_c4_g2_i1	4	BP
GO:0032757	positive regulation of interleukin-8 production	7/918	97/111065	1.7362e-05	0.00051348	0.00040595	TRINITY_DN114689_c2_g1_i5/TRINITY_DN122377_c7_g1_i1/TRINITY_DN135661_c0_g3_i7/TRINITY_DN138078_c2_g1_i2/TRINITY_DN138078_c2_g2_i3/TRINITY_DN140205_c2_g1_i4/TRINITY_DN147018_c2_g1_i7	7	BP
GO:0032753	positive regulation of interleukin-4 production	6/918	66/111065	1.86909e-05	0.0005393	0.000426363	TRINITY_DN114689_c2_g1_i5/TRINITY_DN122377_c7_g1_i1/TRINITY_DN135661_c0_g3_i7/TRINITY_DN138078_c2_g1_i2/TRINITY_DN138078_c2_g2_i3/TRINITY_DN160808_c1_g1_i6	6	BP
GO:0035725	sodium ion transmembrane transport	8/918	136/111065	1.96136e-05	0.000559105	0.000442021	TRINITY_DN116268_c2_g1_i2/TRINITY_DN127404_c9_g1_i2/TRINITY_DN139965_c7_g1_i1/TRINITY_DN141052_c6_g1_i6/TRINITY_DN148278_c3_g1_i12/TRINITY_DN149905_c7_g1_i2/TRINITY_DN150877_c4_g1_i21/TRINITY_DN154607_c6_g1_i14	8	BP
GO:0046007	negative regulation of activated T cell proliferation	5/918	41/111065	2.23475e-05	0.000629453	0.000497637	TRINITY_DN114689_c2_g1_i5/TRINITY_DN122377_c7_g1_i1/TRINITY_DN135661_c0_g3_i7/TRINITY_DN138078_c2_g1_i2/TRINITY_DN138078_c2_g2_i3	5	BP
GO:0042573	retinoic acid metabolic process	5/918	42/111065	2.51948e-05	0.00069315	0.000547995	TRINITY_DN115813_c0_g2_i1/TRINITY_DN119495_c1_g2_i16/TRINITY_DN119495_c5_g1_i1/TRINITY_DN126518_c3_g1_i1/TRINITY_DN132678_c2_g5_i2	5	BP
GO:0070633	transepithelial transport	5/918	44/111065	3.1729e-05	0.000853078	0.000674432	TRINITY_DN118378_c0_g1_i6/TRINITY_DN130003_c2_g3_i2/TRINITY_DN135713_c1_g2_i2/TRINITY_DN144833_c8_g2_i2/TRINITY_DN163080_c15_g3_i1	5	BP
GO:0006995	cellular response to nitrogen starvation	6/918	75/111065	3.88942e-05	0.00103397	0.000817446	TRINITY_DN116592_c2_g1_i7/TRINITY_DN116592_c3_g1_i1/TRINITY_DN125002_c4_g3_i1/TRINITY_DN129162_c1_g2_i2/TRINITY_DN133773_c0_g1_i2/TRINITY_DN158737_c3_g2_i1	6	BP
GO:0033762	response to glucagon	5/918	47/111065	4.39082e-05	0.0011543	0.000912572	TRINITY_DN118378_c0_g1_i6/TRINITY_DN130003_c2_g3_i2/TRINITY_DN135713_c1_g2_i2/TRINITY_DN144833_c8_g2_i2/TRINITY_DN163080_c15_g3_i1	5	BP
GO:0007586	digestion	7/918	115/111065	5.20905e-05	0.00127546	0.00100836	TRINITY_DN113245_c0_g1_i3/TRINITY_DN117168_c0_g1_i12/TRINITY_DN131914_c0_g3_i1/TRINITY_DN144287_c4_g1_i1/TRINITY_DN149710_c1_g4_i1/TRINITY_DN154067_c4_g2_i2/TRINITY_DN154067_c4_g5_i1	7	BP
GO:0035865	cellular response to potassium ion	4/918	25/111065	5.10804e-05	0.00127546	0.00100836	TRINITY_DN133301_c2_g3_i8/TRINITY_DN154607_c6_g1_i14/TRINITY_DN155640_c4_g1_i7/TRINITY_DN161613_c8_g1_i2	4	BP
GO:0046598	positive regulation of viral entry into host cell	5/918	50/111065	5.94208e-05	0.00143459	0.00113416	TRINITY_DN114689_c2_g1_i5/TRINITY_DN122377_c7_g1_i1/TRINITY_DN135661_c0_g3_i7/TRINITY_DN138078_c2_g1_i2/TRINITY_DN138078_c2_g2_i3	5	BP
GO:0016236	macroautophagy	10/918	259/111065	7.03984e-05	0.00166563	0.00131682	TRINITY_DN114088_c0_g1_i6/TRINITY_DN116592_c2_g1_i7/TRINITY_DN116592_c3_g1_i1/TRINITY_DN125002_c4_g3_i1/TRINITY_DN129162_c1_g2_i2/TRINITY_DN133773_c0_g1_i2/TRINITY_DN151783_c5_g1_i1/TRINITY_DN153352_c4_g2_i5/TRINITY_DN156503_c1_g1_i11/TRINITY_DN158737_c3_g2_i1	10	BP
GO:0032496	response to lipopolysaccharide	12/918	368/111065	7.03651e-05	0.00166563	0.00131682	TRINITY_DN114689_c2_g1_i5/TRINITY_DN119820_c2_g1_i9/TRINITY_DN119820_c2_g3_i1/TRINITY_DN122377_c7_g1_i1/TRINITY_DN135661_c0_g3_i7/TRINITY_DN138078_c2_g1_i2/TRINITY_DN138078_c2_g2_i3/TRINITY_DN141710_c3_g1_i1/TRINITY_DN142113_c1_g3_i1/TRINITY_DN144192_c3_g1_i1/TRINITY_DN147304_c3_g2_i5/TRINITY_DN153311_c4_g4_i1	12	BP
GO:0019372	lipoxygenase pathway	4/918	28/111065	8.10649e-05	0.00188039	0.00148661	TRINITY_DN117511_c0_g1_i6/TRINITY_DN119522_c4_g1_i7/TRINITY_DN149735_c15_g1_i5/TRINITY_DN151313_c5_g1_i7	4	BP
GO:0042760	very long-chain fatty acid catabolic process	4/918	28/111065	8.10649e-05	0.00188039	0.00148661	TRINITY_DN136232_c2_g1_i2/TRINITY_DN147228_c5_g1_i15/TRINITY_DN147228_c5_g5_i1/TRINITY_DN162516_c9_g1_i15	4	BP
GO:0042472	inner ear morphogenesis	6/918	86/111065	8.40966e-05	0.00193177	0.00152723	TRINITY_DN131568_c5_g1_i1/TRINITY_DN132770_c2_g2_i3/TRINITY_DN139965_c7_g1_i1/TRINITY_DN153803_c0_g4_i1/TRINITY_DN157382_c3_g3_i2/TRINITY_DN160808_c1_g1_i6	6	BP
GO:0006690	icosanoid metabolic process	3/918	11/111065	8.83828e-05	0.00193624	0.00153076	TRINITY_DN119495_c1_g2_i16/TRINITY_DN119495_c5_g1_i1/TRINITY_DN126518_c3_g1_i1	3	BP
GO:0014034	neural crest cell fate commitment	3/918	11/111065	8.83828e-05	0.00193624	0.00153076	TRINITY_DN140519_c0_g1_i1/TRINITY_DN146983_c0_g1_i1/TRINITY_DN157445_c5_g2_i1	3	BP
GO:0097267	omega-hydroxylase P450 pathway	3/918	11/111065	8.83828e-05	0.00193624	0.00153076	TRINITY_DN120380_c1_g2_i17/TRINITY_DN132678_c2_g5_i2/TRINITY_DN133889_c1_g1_i1	3	BP
GO:1904825	protein localization to microtubule plus-end	3/918	11/111065	8.83828e-05	0.00193624	0.00153076	TRINITY_DN149394_c0_g1_i1/TRINITY_DN158914_c1_g2_i6/TRINITY_DN158914_c1_g4_i1	3	BP
GO:0015721	bile acid and bile salt transport	6/918	89/111065	0.000101789	0.00220948	0.00174678	TRINITY_DN113998_c0_g1_i2/TRINITY_DN118378_c0_g1_i6/TRINITY_DN130003_c2_g3_i2/TRINITY_DN135713_c1_g2_i2/TRINITY_DN144833_c8_g2_i2/TRINITY_DN163080_c15_g3_i1	6	BP
GO:0071354	cellular response to interleukin-6	5/918	57/111065	0.000111962	0.0023865	0.00188673	TRINITY_DN118378_c0_g1_i6/TRINITY_DN130003_c2_g3_i2/TRINITY_DN135713_c1_g2_i2/TRINITY_DN144833_c8_g2_i2/TRINITY_DN163080_c15_g3_i1	5	BP
GO:0044539	long-chain fatty acid import	4/918	31/111065	0.000122149	0.00251308	0.00198681	TRINITY_DN126125_c1_g4_i3/TRINITY_DN136232_c2_g1_i2/TRINITY_DN147228_c5_g1_i15/TRINITY_DN147228_c5_g5_i1	4	BP
GO:0006625	protein targeting to peroxisome	7/918	134/111065	0.000136342	0.00278091	0.00219855	TRINITY_DN136064_c2_g1_i1/TRINITY_DN136232_c2_g1_i2/TRINITY_DN146929_c2_g1_i1/TRINITY_DN147228_c5_g5_i1/TRINITY_DN151585_c0_g2_i5/TRINITY_DN157153_c2_g4_i1/TRINITY_DN6269_c0_g1_i1	7	BP
GO:0098609	cell-cell adhesion	11/918	339/111065	0.000145325	0.00293879	0.00232336	TRINITY_DN133301_c2_g3_i8/TRINITY_DN133818_c7_g1_i1/TRINITY_DN135752_c1_g1_i1/TRINITY_DN135752_c1_g2_i1/TRINITY_DN135752_c1_g3_i1/TRINITY_DN135752_c1_g4_i1/TRINITY_DN142490_c3_g1_i2/TRINITY_DN152678_c4_g1_i4/TRINITY_DN155640_c4_g1_i7/TRINITY_DN161233_c3_g1_i8/TRINITY_DN161613_c8_g1_i2	11	BP
GO:0032733	positive regulation of interleukin-10 production	5/918	61/111065	0.000154809	0.00300227	0.00237355	TRINITY_DN114689_c2_g1_i5/TRINITY_DN122377_c7_g1_i1/TRINITY_DN135661_c0_g3_i7/TRINITY_DN138078_c2_g1_i2/TRINITY_DN138078_c2_g2_i3	5	BP
GO:0032755	positive regulation of interleukin-6 production	8/918	187/111065	0.00018389	0.00350875	0.00277396	TRINITY_DN114689_c2_g1_i5/TRINITY_DN117658_c7_g2_i5/TRINITY_DN122377_c7_g1_i1/TRINITY_DN135661_c0_g3_i7/TRINITY_DN138078_c2_g1_i2/TRINITY_DN138078_c2_g2_i3/TRINITY_DN140205_c2_g1_i4/TRINITY_DN153311_c4_g4_i1	8	BP
GO:0043627	response to estrogen	8/918	187/111065	0.00018389	0.00350875	0.00277396	TRINITY_DN118378_c0_g1_i6/TRINITY_DN130003_c2_g3_i2/TRINITY_DN135713_c1_g2_i2/TRINITY_DN144833_c8_g2_i2/TRINITY_DN147915_c5_g1_i4/TRINITY_DN155677_c0_g1_i7/TRINITY_DN160808_c1_g1_i6/TRINITY_DN163080_c15_g3_i1	8	BP
GO:0042421	norepinephrine biosynthetic process	3/918	14/111065	0.000191399	0.00359405	0.0028414	TRINITY_DN110962_c0_g1_i1/TRINITY_DN126200_c1_g1_i16/TRINITY_DN160808_c1_g1_i6	3	BP
GO:0006640	monoacylglycerol biosynthetic process	4/918	35/111065	0.000198005	0.00366	0.00289354	TRINITY_DN121286_c5_g1_i1/TRINITY_DN125033_c1_g1_i19/TRINITY_DN148259_c2_g2_i1/TRINITY_DN157031_c2_g2_i5	4	BP
GO:0000079	regulation of cyclin-dependent protein serine/threonine kinase activity	6/918	102/111065	0.000215436	0.00395133	0.00312386	TRINITY_DN103639_c0_g1_i1/TRINITY_DN115534_c0_g1_i6/TRINITY_DN122587_c0_g1_i1/TRINITY_DN139827_c4_g2_i1/TRINITY_DN139827_c4_g3_i3/TRINITY_DN159660_c3_g3_i6	6	BP
GO:0032823	regulation of natural killer cell differentiation	3/918	15/111065	0.000237777	0.00416726	0.00329458	TRINITY_DN114689_c2_g1_i5/TRINITY_DN122377_c7_g1_i1/TRINITY_DN138078_c2_g1_i2	3	BP
GO:0033299	secretion of lysosomal enzymes	3/918	15/111065	0.000237777	0.00416726	0.00329458	TRINITY_DN133978_c1_g2_i7/TRINITY_DN133978_c1_g4_i1/TRINITY_DN158945_c4_g2_i4	3	BP
GO:0043322	negative regulation of natural killer cell degranulation	3/918	15/111065	0.000237777	0.00416726	0.00329458	TRINITY_DN114689_c2_g1_i5/TRINITY_DN122377_c7_g1_i1/TRINITY_DN138078_c2_g1_i2	3	BP
GO:0110076	negative regulation of ferroptosis	3/918	15/111065	0.000237777	0.00416726	0.00329458	TRINITY_DN117511_c0_g1_i6/TRINITY_DN119522_c4_g1_i7/TRINITY_DN151313_c5_g1_i7	3	BP
GO:0007157	heterophilic cell-cell adhesion via plasma membrane cell adhesion molecules	6/918	105/111065	0.00025216	0.00438684	0.00346817	TRINITY_DN120005_c2_g2_i1/TRINITY_DN135077_c2_g1_i3/TRINITY_DN135752_c1_g1_i1/TRINITY_DN135752_c1_g2_i1/TRINITY_DN135752_c1_g3_i1/TRINITY_DN135752_c1_g4_i1	6	BP
GO:0033540	fatty acid beta-oxidation using acyl-CoA oxidase	5/918	68/111065	0.000258658	0.00446705	0.00353159	TRINITY_DN151585_c0_g2_i5/TRINITY_DN154155_c1_g1_i9/TRINITY_DN157153_c2_g4_i1/TRINITY_DN160788_c4_g1_i13/TRINITY_DN6269_c0_g1_i1	5	BP
GO:2000679	positive regulation of transcription regulatory region DNA binding	4/918	38/111065	0.00027371	0.0046257	0.00365702	TRINITY_DN114689_c2_g1_i5/TRINITY_DN122377_c7_g1_i1/TRINITY_DN138078_c2_g1_i2/TRINITY_DN160808_c1_g1_i6	4	BP
GO:0032722	positive regulation of chemokine production	5/918	69/111065	0.00027698	0.00464776	0.00367445	TRINITY_DN114689_c2_g1_i5/TRINITY_DN122377_c7_g1_i1/TRINITY_DN138078_c2_g1_i2/TRINITY_DN140205_c2_g1_i4/TRINITY_DN147018_c2_g1_i7	5	BP
GO:1990743	protein sialylation	3/918	16/111065	0.000290849	0.00484612	0.00383128	TRINITY_DN161612_c6_g1_i12/TRINITY_DN161612_c6_g2_i2/TRINITY_DN161612_c6_g3_i1	3	BP
GO:0032735	positive regulation of interleukin-12 production	5/918	70/111065	0.000296268	0.00490189	0.00387537	TRINITY_DN114689_c2_g1_i5/TRINITY_DN122377_c7_g1_i1/TRINITY_DN135661_c0_g3_i7/TRINITY_DN138078_c2_g1_i2/TRINITY_DN138078_c2_g2_i3	5	BP
GO:0031022	nuclear migration along microfilament	3/918	17/111065	0.000351004	0.00561131	0.00443623	TRINITY_DN107689_c0_g1_i1/TRINITY_DN162310_c5_g1_i1/TRINITY_DN162310_c5_g2_i4	3	BP
GO:0001561	fatty acid alpha-oxidation	4/918	41/111065	0.000368217	0.00580802	0.00459174	TRINITY_DN136232_c2_g1_i2/TRINITY_DN146929_c2_g1_i1/TRINITY_DN147228_c5_g1_i15/TRINITY_DN147228_c5_g5_i1	4	BP
GO:0035584	calcium-mediated signaling using intracellular calcium source	4/918	41/111065	0.000368217	0.00580802	0.00459174	TRINITY_DN135752_c1_g1_i1/TRINITY_DN135752_c1_g2_i1/TRINITY_DN135752_c1_g3_i1/TRINITY_DN135752_c1_g4_i1	4	BP
GO:0007163	establishment or maintenance of cell polarity	7/918	159/111065	0.000387953	0.00602028	0.00475955	TRINITY_DN107689_c0_g1_i1/TRINITY_DN120005_c2_g2_i1/TRINITY_DN135077_c2_g1_i3/TRINITY_DN143226_c3_g1_i3/TRINITY_DN143226_c3_g3_i1/TRINITY_DN162310_c5_g1_i1/TRINITY_DN162310_c5_g2_i4	7	BP
GO:0008203	cholesterol metabolic process	9/918	263/111065	0.000389308	0.00602028	0.00475955	TRINITY_DN118980_c4_g1_i1/TRINITY_DN120748_c1_g1_i1/TRINITY_DN124495_c0_g5_i1/TRINITY_DN133490_c2_g1_i1/TRINITY_DN136064_c2_g1_i1/TRINITY_DN142254_c6_g1_i2/TRINITY_DN158279_c1_g6_i3/TRINITY_DN159032_c5_g1_i3/TRINITY_DN159032_c5_g2_i4	9	BP
GO:0031110	regulation of microtubule polymerization or depolymerization	4/918	42/111065	0.000404325	0.0062119	0.00491104	TRINITY_DN136159_c0_g3_i1/TRINITY_DN149394_c0_g1_i1/TRINITY_DN158914_c1_g2_i6/TRINITY_DN158914_c1_g4_i1	4	BP
GO:0032815	negative regulation of natural killer cell activation	3/918	18/111065	0.000418617	0.00622923	0.00492474	TRINITY_DN114689_c2_g1_i5/TRINITY_DN122377_c7_g1_i1/TRINITY_DN138078_c2_g1_i2	3	BP
GO:0042572	retinol metabolic process	5/918	75/111065	0.000408403	0.00622923	0.00492474	TRINITY_DN118980_c4_g1_i1/TRINITY_DN119363_c6_g1_i2/TRINITY_DN119363_c6_g5_i5/TRINITY_DN132678_c2_g5_i2/TRINITY_DN133889_c1_g1_i1	5	BP
GO:0045185	maintenance of protein location	3/918	18/111065	0.000418617	0.00622923	0.00492474	TRINITY_DN114689_c2_g1_i5/TRINITY_DN122377_c7_g1_i1/TRINITY_DN138078_c2_g1_i2	3	BP
GO:0045595	regulation of cell differentiation	5/918	76/111065	0.000434211	0.0064209	0.00507627	TRINITY_DN123947_c1_g3_i1/TRINITY_DN133192_c1_g2_i2/TRINITY_DN138820_c1_g1_i1/TRINITY_DN149924_c12_g1_i1/TRINITY_DN162068_c3_g1_i1	5	BP
GO:0021817	nucleokinesis involved in cell motility in cerebral cortex radial glia guided migration	3/918	19/111065	0.000494055	0.00717137	0.00566958	TRINITY_DN107689_c0_g1_i1/TRINITY_DN162310_c5_g1_i1/TRINITY_DN162310_c5_g2_i4	3	BP
GO:0070371	ERK1 and ERK2 cascade	5/918	79/111065	0.000519038	0.00748807	0.00591996	TRINITY_DN114689_c2_g1_i5/TRINITY_DN122377_c7_g1_i1/TRINITY_DN135661_c0_g3_i7/TRINITY_DN138078_c2_g1_i2/TRINITY_DN138078_c2_g2_i3	5	BP
GO:0006813	potassium ion transport	8/918	222/111065	0.00057827	0.00804816	0.00636276	TRINITY_DN115350_c0_g1_i1/TRINITY_DN133269_c5_g1_i1/TRINITY_DN136256_c6_g1_i3/TRINITY_DN146534_c2_g1_i1/TRINITY_DN150140_c1_g1_i1/TRINITY_DN153001_c10_g2_i2/TRINITY_DN154607_c6_g1_i14/TRINITY_DN162662_c3_g1_i2	8	BP
GO:0097089	methyl-branched fatty acid metabolic process	3/918	20/111065	0.000577673	0.00804816	0.00636276	TRINITY_DN136232_c2_g1_i2/TRINITY_DN147228_c5_g1_i15/TRINITY_DN147228_c5_g5_i1	3	BP
GO:0010460	positive regulation of heart rate	3/918	21/111065	0.000669817	0.00910797	0.00720063	TRINITY_DN126274_c8_g4_i1/TRINITY_DN142113_c1_g3_i1/TRINITY_DN155782_c7_g1_i2	3	BP
GO:0042136	neurotransmitter biosynthetic process	3/918	21/111065	0.000669817	0.00910797	0.00720063	TRINITY_DN126700_c4_g2_i14/TRINITY_DN139504_c2_g2_i2/TRINITY_DN152229_c3_g1_i6	3	BP
GO:0046685	response to arsenic-containing substance	5/918	84/111065	0.00068732	0.00929256	0.00734657	TRINITY_DN118378_c0_g1_i6/TRINITY_DN130003_c2_g3_i2/TRINITY_DN135713_c1_g2_i2/TRINITY_DN144833_c8_g2_i2/TRINITY_DN163080_c15_g3_i1	5	BP
GO:0032729	positive regulation of interferon-gamma production	6/918	127/111065	0.00069518	0.00934543	0.00738837	TRINITY_DN114689_c2_g1_i5/TRINITY_DN122377_c7_g1_i1/TRINITY_DN135661_c0_g3_i7/TRINITY_DN138078_c2_g1_i2/TRINITY_DN138078_c2_g2_i3/TRINITY_DN140205_c2_g1_i4	6	BP
GO:0006644	phospholipid metabolic process	5/918	86/111065	0.000764937	0.010076	0.00796597	TRINITY_DN134585_c14_g2_i1/TRINITY_DN142842_c5_g1_i1/TRINITY_DN151364_c0_g1_i5/TRINITY_DN153409_c0_g1_i6/TRINITY_DN160805_c2_g1_i2	5	BP
GO:0006940	regulation of smooth muscle contraction	3/918	22/111065	0.00077082	0.010076	0.00796597	TRINITY_DN137443_c8_g1_i11/TRINITY_DN142043_c10_g1_i1/TRINITY_DN158767_c24_g1_i1	3	BP
GO:0015844	monoamine transport	3/918	22/111065	0.00077082	0.010076	0.00796597	TRINITY_DN146393_c1_g1_i4/TRINITY_DN148798_c6_g3_i2/TRINITY_DN162032_c5_g1_i9	3	BP
GO:0032355	response to estradiol	8/918	233/111065	0.000791808	0.0102935	0.0081379	TRINITY_DN108096_c0_g1_i1/TRINITY_DN118378_c0_g1_i6/TRINITY_DN130003_c2_g3_i2/TRINITY_DN135713_c1_g2_i2/TRINITY_DN136064_c2_g1_i1/TRINITY_DN144833_c8_g2_i2/TRINITY_DN147304_c3_g2_i5/TRINITY_DN163080_c15_g3_i1	8	BP
GO:0020027	hemoglobin metabolic process	3/918	23/111065	0.000881009	0.0112068	0.00885995	TRINITY_DN120748_c1_g1_i1/TRINITY_DN124495_c0_g5_i1/TRINITY_DN136064_c2_g1_i1	3	BP
GO:0034138	toll-like receptor 3 signaling pathway	3/918	23/111065	0.000881009	0.0112068	0.00885995	TRINITY_DN114689_c2_g1_i5/TRINITY_DN122377_c7_g1_i1/TRINITY_DN138078_c2_g1_i2	3	BP
GO:0099641	anterograde axonal protein transport	3/918	23/111065	0.000881009	0.0112068	0.00885995	TRINITY_DN133301_c2_g3_i8/TRINITY_DN155640_c4_g1_i7/TRINITY_DN161613_c8_g1_i2	3	BP
GO:0006699	bile acid biosynthetic process	5/918	91/111065	0.000987497	0.0124278	0.00982521	TRINITY_DN117168_c0_g1_i12/TRINITY_DN136232_c2_g1_i2/TRINITY_DN147228_c5_g1_i15/TRINITY_DN147228_c5_g5_i1/TRINITY_DN157153_c2_g4_i1	5	BP
GO:0099645	neurotransmitter receptor localization to postsynaptic specialization membrane	3/918	25/111065	0.00113019	0.0137837	0.0108972	TRINITY_DN133301_c2_g3_i8/TRINITY_DN155640_c4_g1_i7/TRINITY_DN161613_c8_g1_i2	3	BP
GO:0070555	response to interleukin-1	5/918	94/111065	0.00114221	0.0138588	0.0109565	TRINITY_DN114689_c2_g1_i5/TRINITY_DN122377_c7_g1_i1/TRINITY_DN135661_c0_g3_i7/TRINITY_DN138078_c2_g1_i2/TRINITY_DN138078_c2_g2_i3	5	BP
GO:0007097	nuclear migration	5/918	95/111065	0.00119755	0.0144561	0.0114288	TRINITY_DN107689_c0_g1_i1/TRINITY_DN156343_c3_g1_i9/TRINITY_DN162277_c3_g1_i1/TRINITY_DN162310_c5_g1_i1/TRINITY_DN162310_c5_g2_i4	5	BP
GO:0032732	positive regulation of interleukin-1 production	3/918	26/111065	0.00126978	0.0151733	0.0119958	TRINITY_DN114689_c2_g1_i5/TRINITY_DN122377_c7_g1_i1/TRINITY_DN138078_c2_g1_i2	3	BP
GO:0051781	positive regulation of cell division	5/918	97/111065	0.00131415	0.0156246	0.0123526	TRINITY_DN113245_c0_g1_i3/TRINITY_DN120748_c1_g1_i1/TRINITY_DN124495_c0_g5_i1/TRINITY_DN134248_c1_g1_i2/TRINITY_DN136064_c2_g1_i1	5	BP
GO:0009115	xanthine catabolic process	3/918	27/111065	0.00141976	0.0165476	0.0130823	TRINITY_DN142895_c10_g1_i2/TRINITY_DN161082_c2_g1_i3/TRINITY_DN161082_c2_g2_i15	3	BP
GO:0010360	negative regulation of anion channel activity	3/918	27/111065	0.00141976	0.0165476	0.0130823	TRINITY_DN116322_c1_g1_i2/TRINITY_DN119361_c1_g1_i1/TRINITY_DN125343_c1_g1_i6	3	BP
GO:0097120	receptor localization to synapse	3/918	27/111065	0.00141976	0.0165476	0.0130823	TRINITY_DN133301_c2_g3_i8/TRINITY_DN155640_c4_g1_i7/TRINITY_DN161613_c8_g1_i2	3	BP
GO:0071549	cellular response to dexamethasone stimulus	5/918	99/111065	0.00143892	0.0166887	0.0131939	TRINITY_DN118378_c0_g1_i6/TRINITY_DN130003_c2_g3_i2/TRINITY_DN135713_c1_g2_i2/TRINITY_DN144833_c8_g2_i2/TRINITY_DN163080_c15_g3_i1	5	BP
GO:0006032	chitin catabolic process	4/918	59/111065	0.00147154	0.0169837	0.0134271	TRINITY_DN124079_c1_g2_i2/TRINITY_DN148788_c2_g1_i4/TRINITY_DN154200_c10_g1_i1/TRINITY_DN154200_c14_g1_i1	4	BP
GO:0003222	ventricular trabecula myocardium morphogenesis	3/918	28/111065	0.00158041	0.017638	0.0139443	TRINITY_DN139310_c7_g3_i1/TRINITY_DN144011_c5_g4_i1/TRINITY_DN152710_c5_g2_i2	3	BP
GO:0008210	estrogen metabolic process	4/918	60/111065	0.00156643	0.017638	0.0139443	TRINITY_DN115599_c0_g1_i1/TRINITY_DN118980_c4_g1_i1/TRINITY_DN132678_c2_g5_i2/TRINITY_DN133889_c1_g1_i1	4	BP
GO:0010359	regulation of anion channel activity	3/918	28/111065	0.00158041	0.017638	0.0139443	TRINITY_DN116322_c1_g1_i2/TRINITY_DN119361_c1_g1_i1/TRINITY_DN125343_c1_g1_i6	3	BP
GO:0015734	taurine transport	3/918	28/111065	0.00158041	0.017638	0.0139443	TRINITY_DN130800_c5_g1_i2/TRINITY_DN148278_c3_g1_i12/TRINITY_DN149905_c7_g1_i2	3	BP
GO:0035845	photoreceptor cell outer segment organization	3/918	28/111065	0.00158041	0.017638	0.0139443	TRINITY_DN120005_c2_g2_i1/TRINITY_DN135077_c2_g1_i3/TRINITY_DN149191_c4_g1_i1	3	BP
GO:0051353	positive regulation of oxidoreductase activity	3/918	28/111065	0.00158041	0.017638	0.0139443	TRINITY_DN114689_c2_g1_i5/TRINITY_DN122377_c7_g1_i1/TRINITY_DN138078_c2_g1_i2	3	BP
GO:0046222	aflatoxin metabolic process	4/918	61/111065	0.00166549	0.0184138	0.0145577	TRINITY_DN134585_c14_g2_i1/TRINITY_DN134774_c2_g1_i4/TRINITY_DN144876_c5_g1_i1/TRINITY_DN160805_c2_g1_i2	4	BP
GO:0000422	autophagy of mitochondrion	6/918	152/111065	0.00175342	0.0191179	0.0151144	TRINITY_DN116592_c2_g1_i7/TRINITY_DN116592_c3_g1_i1/TRINITY_DN125002_c4_g3_i1/TRINITY_DN129162_c1_g2_i2/TRINITY_DN133773_c0_g1_i2/TRINITY_DN158737_c3_g2_i1	6	BP
GO:0019852	L-ascorbic acid metabolic process	3/918	29/111065	0.00175198	0.0191179	0.0151144	TRINITY_DN134965_c0_g1_i1/TRINITY_DN147017_c6_g4_i1/TRINITY_DN149492_c4_g5_i2	3	BP
GO:0071482	cellular response to light stimulus	3/918	29/111065	0.00175198	0.0191179	0.0151144	TRINITY_DN120005_c2_g2_i1/TRINITY_DN135077_c2_g1_i3/TRINITY_DN139233_c3_g2_i1	3	BP
GO:0051865	protein autoubiquitination	7/918	207/111065	0.00180905	0.019634	0.0155224	TRINITY_DN132228_c9_g1_i12/TRINITY_DN139310_c7_g3_i1/TRINITY_DN144011_c5_g4_i1/TRINITY_DN152710_c5_g2_i2/TRINITY_DN155659_c4_g2_i5/TRINITY_DN161536_c3_g1_i1/TRINITY_DN161536_c3_g2_i1	7	BP
GO:0050796	regulation of insulin secretion	5/918	106/111065	0.00194487	0.0209162	0.0165361	TRINITY_DN135900_c2_g1_i2/TRINITY_DN136286_c3_g1_i4/TRINITY_DN157682_c1_g1_i2/TRINITY_DN157682_c1_g2_i5/TRINITY_DN157682_c1_g4_i1	5	BP
GO:0007269	neurotransmitter secretion	5/918	107/111065	0.00202652	0.0216957	0.0171523	TRINITY_DN124049_c3_g2_i1/TRINITY_DN127328_c10_g1_i3/TRINITY_DN146393_c1_g1_i4/TRINITY_DN153584_c4_g2_i1/TRINITY_DN162032_c5_g1_i9	5	BP
GO:0006081	cellular aldehyde metabolic process	4/918	65/111065	0.00210533	0.0223373	0.0176596	TRINITY_DN129536_c0_g1_i1/TRINITY_DN129536_c2_g1_i2/TRINITY_DN129536_c2_g2_i1/TRINITY_DN152214_c5_g1_i5	4	BP
GO:0045591	positive regulation of regulatory T cell differentiation	3/918	31/111065	0.00212896	0.0224871	0.017778	TRINITY_DN114689_c2_g1_i5/TRINITY_DN122377_c7_g1_i1/TRINITY_DN138078_c2_g1_i2	3	BP
GO:0032731	positive regulation of interleukin-1 beta production	5/918	109/111065	0.00219728	0.0231056	0.018267	TRINITY_DN114689_c2_g1_i5/TRINITY_DN122377_c7_g1_i1/TRINITY_DN135661_c0_g3_i7/TRINITY_DN138078_c2_g1_i2/TRINITY_DN138078_c2_g2_i3	5	BP
GO:0070588	calcium ion transmembrane transport	7/918	215/111065	0.00223874	0.0234374	0.0185293	TRINITY_DN116268_c2_g1_i2/TRINITY_DN135900_c2_g1_i2/TRINITY_DN145712_c7_g2_i3/TRINITY_DN146534_c2_g1_i1/TRINITY_DN149175_c2_g5_i3/TRINITY_DN289751_c0_g1_i1/TRINITY_DN72558_c0_g1_i1	7	BP
GO:0006635	fatty acid beta-oxidation	11/918	479/111065	0.00244531	0.0251548	0.0198871	TRINITY_DN115599_c0_g1_i1/TRINITY_DN136232_c2_g1_i2/TRINITY_DN147228_c5_g1_i15/TRINITY_DN147228_c5_g5_i1/TRINITY_DN151585_c0_g1_i7/TRINITY_DN151585_c0_g2_i5/TRINITY_DN154155_c1_g1_i9/TRINITY_DN156449_c7_g1_i3/TRINITY_DN159971_c6_g1_i1/TRINITY_DN160788_c4_g1_i13/TRINITY_DN162516_c9_g1_i15	11	BP
GO:0031175	neuron projection development	9/918	343/111065	0.00246449	0.0252197	0.0199383	TRINITY_DN115781_c1_g1_i2/TRINITY_DN120166_c4_g1_i1/TRINITY_DN139310_c7_g3_i1/TRINITY_DN144011_c5_g4_i1/TRINITY_DN144749_c5_g1_i1/TRINITY_DN149326_c4_g2_i1/TRINITY_DN152710_c5_g2_i2/TRINITY_DN156343_c3_g1_i9/TRINITY_DN81732_c0_g1_i2	9	BP
GO:0042758	long-chain fatty acid catabolic process	3/918	33/111065	0.00255265	0.0257003	0.0203183	TRINITY_DN148915_c5_g1_i1/TRINITY_DN159032_c5_g1_i3/TRINITY_DN159032_c5_g2_i4	3	BP
GO:0071243	cellular response to arsenic-containing substance	3/918	33/111065	0.00255265	0.0257003	0.0203183	TRINITY_DN134965_c0_g1_i1/TRINITY_DN147017_c6_g4_i1/TRINITY_DN149492_c4_g5_i2	3	BP
GO:0050908	detection of light stimulus involved in visual perception	3/918	34/111065	0.0027826	0.0276623	0.0218695	TRINITY_DN120005_c2_g2_i1/TRINITY_DN127305_c6_g1_i9/TRINITY_DN135077_c2_g1_i3	3	BP
GO:0001696	gastric acid secretion	2/918	10/111065	0.00293876	0.0281502	0.0222552	TRINITY_DN118226_c10_g1_i1/TRINITY_DN126274_c8_g4_i1	2	BP
GO:0001819	positive regulation of cytokine production	4/918	71/111065	0.00290607	0.0281502	0.0222552	TRINITY_DN114689_c2_g1_i5/TRINITY_DN122377_c7_g1_i1/TRINITY_DN138078_c2_g1_i2/TRINITY_DN160808_c1_g1_i6	4	BP
GO:0010243	response to organonitrogen compound	5/918	116/111065	0.00287789	0.0281502	0.0222552	TRINITY_DN119820_c2_g1_i9/TRINITY_DN119820_c2_g3_i1/TRINITY_DN144192_c3_g1_i1/TRINITY_DN148940_c3_g3_i1/TRINITY_DN148940_c3_g4_i2	5	BP
GO:0019227	neuronal action potential propagation	2/918	10/111065	0.00293876	0.0281502	0.0222552	TRINITY_DN133818_c7_g1_i1/TRINITY_DN152678_c4_g1_i4	2	BP
GO:0060060	post-embryonic retina morphogenesis in camera-type eye	2/918	10/111065	0.00293876	0.0281502	0.0222552	TRINITY_DN120005_c2_g2_i1/TRINITY_DN135077_c2_g1_i3	2	BP
GO:1900069	regulation of cellular hyperosmotic salinity response	2/918	10/111065	0.00293876	0.0281502	0.0222552	TRINITY_DN115781_c1_g1_i2/TRINITY_DN144749_c5_g1_i1	2	BP
GO:0009650	UV protection	3/918	35/111065	0.00302491	0.0288586	0.0228152	TRINITY_DN120748_c1_g1_i1/TRINITY_DN124495_c0_g5_i1/TRINITY_DN136064_c2_g1_i1	3	BP
GO:1904262	negative regulation of TORC1 signaling	4/918	72/111065	0.00305714	0.0289328	0.0228738	TRINITY_DN156449_c7_g1_i3/TRINITY_DN159603_c0_g2_i1/TRINITY_DN162263_c4_g1_i1/TRINITY_DN162699_c7_g2_i5	4	BP
GO:1901224	positive regulation of NIK/NF-kappaB signaling	6/918	173/111065	0.00333872	0.0313468	0.0247824	TRINITY_DN114689_c2_g1_i5/TRINITY_DN122377_c7_g1_i1/TRINITY_DN135661_c0_g3_i7/TRINITY_DN138078_c2_g1_i2/TRINITY_DN138078_c2_g2_i3/TRINITY_DN140205_c2_g1_i4	6	BP
GO:0001702	gastrulation with mouth forming second	4/918	74/111065	0.00337518	0.0315639	0.024954	TRINITY_DN150394_c2_g2_i1/TRINITY_DN150394_c2_g4_i8/TRINITY_DN154812_c0_g4_i1/TRINITY_DN159856_c2_g1_i1	4	BP
GO:0043032	positive regulation of macrophage activation	3/918	37/111065	0.00354742	0.0318935	0.0252145	TRINITY_DN114689_c2_g1_i5/TRINITY_DN122377_c7_g1_i1/TRINITY_DN138078_c2_g1_i2	3	BP
GO:0046068	cGMP metabolic process	2/918	11/111065	0.00357218	0.0318935	0.0252145	TRINITY_DN127650_c5_g3_i4/TRINITY_DN162268_c7_g1_i1	2	BP
GO:0046485	ether lipid metabolic process	2/918	11/111065	0.00357218	0.0318935	0.0252145	TRINITY_DN159032_c5_g1_i3/TRINITY_DN159032_c5_g2_i4	2	BP
GO:0098942	retrograde trans-synaptic signaling by trans-synaptic protein complex	2/918	11/111065	0.00357218	0.0318935	0.0252145	TRINITY_DN135752_c1_g1_i1/TRINITY_DN135752_c1_g4_i1	2	BP
GO:0000038	very long-chain fatty acid metabolic process	4/918	77/111065	0.00389328	0.0342435	0.0270724	TRINITY_DN115599_c0_g1_i1/TRINITY_DN147228_c5_g1_i15/TRINITY_DN154155_c1_g1_i9/TRINITY_DN160788_c4_g1_i13	4	BP
GO:0019432	triglyceride biosynthetic process	4/918	77/111065	0.00389328	0.0342435	0.0270724	TRINITY_DN121286_c5_g1_i1/TRINITY_DN125033_c1_g1_i19/TRINITY_DN148259_c2_g2_i1/TRINITY_DN157031_c2_g2_i5	4	BP
GO:0035690	cellular response to drug	6/918	179/111065	0.00394274	0.0345501	0.0273148	TRINITY_DN118378_c0_g1_i6/TRINITY_DN130003_c2_g3_i2/TRINITY_DN135713_c1_g2_i2/TRINITY_DN140786_c2_g2_i2/TRINITY_DN144833_c8_g2_i2/TRINITY_DN163080_c15_g3_i1	6	BP
GO:0030573	bile acid catabolic process	2/918	12/111065	0.00426319	0.0361531	0.0285821	TRINITY_DN117168_c0_g1_i12/TRINITY_DN122656_c8_g3_i1	2	BP
GO:0042420	dopamine catabolic process	2/918	12/111065	0.00426319	0.0361531	0.0285821	TRINITY_DN110962_c0_g1_i1/TRINITY_DN126200_c1_g1_i16	2	BP
GO:0046069	cGMP catabolic process	2/918	12/111065	0.00426319	0.0361531	0.0285821	TRINITY_DN127650_c5_g3_i4/TRINITY_DN162268_c7_g1_i1	2	BP
GO:1990961	drug transmembrane export	5/918	128/111065	0.00437998	0.0370108	0.0292602	TRINITY_DN118378_c0_g1_i6/TRINITY_DN130003_c2_g3_i2/TRINITY_DN135713_c1_g2_i2/TRINITY_DN144833_c8_g2_i2/TRINITY_DN163080_c15_g3_i1	5	BP
GO:0030206	chondroitin sulfate biosynthetic process	3/918	40/111065	0.00442886	0.0371584	0.0293769	TRINITY_DN128440_c4_g1_i1/TRINITY_DN155960_c6_g1_i2/TRINITY_DN158128_c5_g1_i6	3	BP
GO:0099175	regulation of postsynapse organization	3/918	40/111065	0.00442886	0.0371584	0.0293769	TRINITY_DN100987_c0_g1_i1/TRINITY_DN133818_c7_g1_i1/TRINITY_DN152678_c4_g1_i4	3	BP
GO:0070863	positive regulation of protein exit from endoplasmic reticulum	3/918	41/111065	0.00474944	0.0397073	0.031392	TRINITY_DN146219_c7_g2_i2/TRINITY_DN156526_c3_g1_i1/TRINITY_DN190318_c0_g1_i1	3	BP
GO:0002933	lipid hydroxylation	3/918	42/111065	0.00508367	0.0419093	0.0331329	TRINITY_DN132678_c2_g5_i2/TRINITY_DN134774_c2_g1_i4/TRINITY_DN144876_c5_g1_i1	3	BP
GO:0030500	regulation of bone mineralization	3/918	42/111065	0.00508367	0.0419093	0.0331329	TRINITY_DN153352_c4_g2_i5/TRINITY_DN156503_c1_g1_i11/TRINITY_DN157640_c7_g3_i4	3	BP
GO:0006024	glycosaminoglycan biosynthetic process	3/918	43/111065	0.00543173	0.0443155	0.0350352	TRINITY_DN127350_c12_g1_i1/TRINITY_DN131939_c7_g1_i1/TRINITY_DN162640_c3_g4_i1	3	BP
GO:0046655	folic acid metabolic process	3/918	43/111065	0.00543173	0.0443155	0.0350352	TRINITY_DN142844_c4_g1_i1/TRINITY_DN161129_c4_g2_i1/TRINITY_DN161129_c4_g3_i2	3	BP
GO:0007218	neuropeptide signaling pathway	4/918	85/111065	0.0055317	0.044822	0.0354356	TRINITY_DN114828_c0_g1_i1/TRINITY_DN126274_c8_g4_i1/TRINITY_DN131672_c1_g1_i2/TRINITY_DN285671_c0_g1_i1	4	BP
GO:0014065	phosphatidylinositol 3-kinase signaling	4/918	85/111065	0.0055317	0.044822	0.0354356	TRINITY_DN122907_c6_g1_i1/TRINITY_DN157785_c4_g1_i1/TRINITY_DN157785_c4_g3_i1/TRINITY_DN160808_c1_g1_i6	4	BP
GO:0006844	acyl carnitine transport	2/918	14/111065	0.00581404	0.04525	0.035774	TRINITY_DN119400_c5_g1_i4/TRINITY_DN158843_c2_g1_i6	2	BP
GO:0040038	polar body extrusion after meiotic divisions	2/918	14/111065	0.00581404	0.04525	0.035774	TRINITY_DN132961_c8_g1_i9/TRINITY_DN157724_c0_g1_i14	2	BP
GO:0046483	heterocycle metabolic process	2/918	14/111065	0.00581404	0.04525	0.035774	TRINITY_DN118980_c4_g1_i1/TRINITY_DN120380_c1_g2_i17	2	BP
GO:0048169	regulation of long-term neuronal synaptic plasticity	3/918	44/111065	0.00579376	0.04525	0.035774	TRINITY_DN130039_c6_g2_i2/TRINITY_DN140779_c3_g1_i1/TRINITY_DN150566_c5_g1_i7	3	BP
GO:0048499	synaptic vesicle membrane organization	2/918	14/111065	0.00581404	0.04525	0.035774	TRINITY_DN130039_c6_g2_i2/TRINITY_DN140779_c3_g1_i1	2	BP
GO:0051491	positive regulation of filopodium assembly	4/918	86/111065	0.00576423	0.04525	0.035774	TRINITY_DN135752_c1_g1_i1/TRINITY_DN135752_c1_g2_i1/TRINITY_DN135752_c1_g3_i1/TRINITY_DN135752_c1_g4_i1	4	BP
GO:0071347	cellular response to interleukin-1	6/918	194/111065	0.00580321	0.04525	0.035774	TRINITY_DN118378_c0_g1_i6/TRINITY_DN130003_c2_g3_i2/TRINITY_DN135713_c1_g2_i2/TRINITY_DN136431_c7_g4_i2/TRINITY_DN144833_c8_g2_i2/TRINITY_DN163080_c15_g3_i1	6	BP
GO:0032720	negative regulation of tumor necrosis factor production	5/918	138/111065	0.00600168	0.0465573	0.0368076	TRINITY_DN114689_c2_g1_i5/TRINITY_DN122377_c7_g1_i1/TRINITY_DN135661_c0_g3_i7/TRINITY_DN138078_c2_g1_i2/TRINITY_DN138078_c2_g2_i3	5	BP
GO:0001975	response to amphetamine	3/918	45/111065	0.00616991	0.0475505	0.0375927	TRINITY_DN135828_c0_g2_i1/TRINITY_DN146393_c1_g1_i4/TRINITY_DN162032_c5_g1_i9	3	BP
GO:0016042	lipid catabolic process	8/918	327/111065	0.00632706	0.0486033	0.0384251	TRINITY_DN125997_c0_g2_i3/TRINITY_DN130910_c0_g4_i5/TRINITY_DN137771_c0_g1_i1/TRINITY_DN139312_c3_g7_i1/TRINITY_DN142343_c4_g4_i1/TRINITY_DN153234_c3_g1_i2/TRINITY_DN159032_c5_g1_i3/TRINITY_DN159032_c5_g2_i4	8	BP
GO:0009072	aromatic amino acid family metabolic process	2/918	15/111065	0.00667192	0.0490241	0.0387578	TRINITY_DN139504_c2_g2_i2/TRINITY_DN156167_c3_g1_i5	2	BP
GO:0015822	ornithine transport	2/918	15/111065	0.00667192	0.0490241	0.0387578	TRINITY_DN145416_c5_g1_i1/TRINITY_DN158843_c2_g1_i6	2	BP
GO:0016098	monoterpenoid metabolic process	2/918	15/111065	0.00667192	0.0490241	0.0387578	TRINITY_DN118980_c4_g1_i1/TRINITY_DN120380_c1_g2_i17	2	BP
GO:0030433	ubiquitin-dependent ERAD pathway	9/918	399/111065	0.00653211	0.0490241	0.0387578	TRINITY_DN138094_c2_g1_i2/TRINITY_DN138094_c2_g2_i4/TRINITY_DN139310_c7_g3_i1/TRINITY_DN144011_c5_g4_i1/TRINITY_DN146210_c3_g2_i1/TRINITY_DN150250_c13_g1_i1/TRINITY_DN151783_c5_g1_i1/TRINITY_DN152710_c5_g2_i2/TRINITY_DN155677_c0_g1_i7	9	BP
GO:0035735	intraciliary transport involved in cilium assembly	3/918	46/111065	0.0065603	0.0490241	0.0387578	TRINITY_DN134554_c5_g1_i12/TRINITY_DN134876_c8_g3_i3/TRINITY_DN149172_c1_g2_i2	3	BP
GO:0035989	tendon development	2/918	15/111065	0.00667192	0.0490241	0.0387578	TRINITY_DN114644_c0_g1_i2/TRINITY_DN153803_c0_g4_i1	2	BP
GO:0051295	establishment of meiotic spindle localization	2/918	15/111065	0.00667192	0.0490241	0.0387578	TRINITY_DN132961_c8_g1_i9/TRINITY_DN157724_c0_g1_i14	2	BP
GO:0070291	N-acylethanolamine metabolic process	2/918	15/111065	0.00667192	0.0490241	0.0387578	TRINITY_DN142842_c5_g1_i1/TRINITY_DN153409_c0_g1_i6	2	BP
GO:2000406	positive regulation of T cell migration	3/918	46/111065	0.0065603	0.0490241	0.0387578	TRINITY_DN114689_c2_g1_i5/TRINITY_DN122377_c7_g1_i1/TRINITY_DN138078_c2_g1_i2	3	BP
GO:0030672	synaptic vesicle membrane	17/918	187/111065	5.09151e-13	1.19481e-10	9.44602e-11	TRINITY_DN124049_c3_g2_i1/TRINITY_DN126460_c5_g1_i1/TRINITY_DN130039_c6_g2_i2/TRINITY_DN133301_c2_g3_i8/TRINITY_DN136286_c3_g1_i4/TRINITY_DN140779_c3_g1_i1/TRINITY_DN146393_c1_g1_i4/TRINITY_DN148798_c6_g3_i2/TRINITY_DN155640_c4_g1_i7/TRINITY_DN156550_c2_g1_i8/TRINITY_DN157682_c1_g1_i2/TRINITY_DN157682_c1_g2_i5/TRINITY_DN157682_c1_g4_i1/TRINITY_DN161613_c8_g1_i2/TRINITY_DN162032_c5_g1_i9/TRINITY_D…	17	CC
GO:0046691	intracellular canaliculus	5/918	15/111065	1.06993e-07	7.91078e-06	6.25415e-06	TRINITY_DN118378_c0_g1_i6/TRINITY_DN130003_c2_g3_i2/TRINITY_DN135713_c1_g2_i2/TRINITY_DN144833_c8_g2_i2/TRINITY_DN163080_c15_g3_i1	5	CC
GO:0045211	postsynaptic membrane	15/918	343/111065	2.52253e-07	1.70523e-05	1.34813e-05	TRINITY_DN116268_c2_g1_i2/TRINITY_DN118226_c10_g1_i1/TRINITY_DN133301_c2_g3_i8/TRINITY_DN133304_c7_g1_i3/TRINITY_DN135752_c1_g1_i1/TRINITY_DN135752_c1_g2_i1/TRINITY_DN135752_c1_g3_i1/TRINITY_DN135752_c1_g4_i1/TRINITY_DN149142_c4_g1_i1/TRINITY_DN150891_c0_g3_i2/TRINITY_DN155640_c4_g1_i7/TRINITY_DN156892_c5_g4_i3/TRINITY_DN161613_c8_g1_i2/TRINITY_DN164269_c0_g1_i1/TRINITY_DN289751_c0_g1_i1	15	CC
GO:0046581	intercellular canaliculus	6/918	42/111065	1.277e-06	6.04275e-05	4.77732e-05	TRINITY_DN118378_c0_g1_i6/TRINITY_DN130003_c2_g3_i2/TRINITY_DN135713_c1_g2_i2/TRINITY_DN144833_c8_g2_i2/TRINITY_DN154417_c6_g1_i7/TRINITY_DN163080_c15_g3_i1	6	CC
GO:0090498	extrinsic component of Golgi membrane	4/918	16/111065	7.79724e-06	0.000263547	0.000208356	TRINITY_DN113983_c0_g1_i7/TRINITY_DN145548_c2_g1_i1/TRINITY_DN162030_c6_g2_i5/TRINITY_DN162030_c6_g3_i3	4	CC
GO:0030054	cell junction	15/918	463/111065	9.92886e-06	0.000323362	0.000255646	TRINITY_DN116322_c1_g1_i2/TRINITY_DN119361_c1_g1_i1/TRINITY_DN125343_c1_g1_i6/TRINITY_DN133301_c2_g3_i8/TRINITY_DN135752_c1_g1_i1/TRINITY_DN135752_c1_g2_i1/TRINITY_DN135752_c1_g3_i1/TRINITY_DN135752_c1_g4_i1/TRINITY_DN138121_c3_g5_i1/TRINITY_DN142490_c3_g1_i2/TRINITY_DN147032_c4_g4_i1/TRINITY_DN153725_c6_g1_i1/TRINITY_DN155640_c4_g1_i7/TRINITY_DN161233_c3_g1_i8/TRINITY_DN161613_c8_g1_i2	15	CC
GO:0005778	peroxisomal membrane	10/918	208/111065	1.09423e-05	0.000345193	0.000272905	TRINITY_DN119565_c4_g2_i5/TRINITY_DN120748_c1_g1_i1/TRINITY_DN124495_c0_g5_i1/TRINITY_DN136064_c2_g1_i1/TRINITY_DN136232_c2_g1_i2/TRINITY_DN147228_c5_g1_i15/TRINITY_DN147228_c5_g5_i1/TRINITY_DN151594_c2_g2_i7/TRINITY_DN154861_c2_g5_i6/TRINITY_DN162516_c9_g1_i15	10	CC
GO:0030659	cytoplasmic vesicle membrane	15/918	469/111065	1.15446e-05	0.00035744	0.000282587	TRINITY_DN115570_c8_g1_i5/TRINITY_DN116099_c5_g1_i2/TRINITY_DN116592_c2_g1_i7/TRINITY_DN116592_c3_g1_i1/TRINITY_DN117540_c4_g2_i3/TRINITY_DN125002_c4_g3_i1/TRINITY_DN129162_c1_g2_i2/TRINITY_DN132961_c8_g1_i9/TRINITY_DN138424_c3_g1_i8/TRINITY_DN141462_c3_g1_i2/TRINITY_DN153409_c0_g1_i6/TRINITY_DN154607_c6_g1_i14/TRINITY_DN157724_c0_g1_i14/TRINITY_DN158737_c3_g2_i1/TRINITY_DN162032_c5_g3_i2	15	CC
GO:0000307	cyclin-dependent protein kinase holoenzyme complex	6/918	66/111065	1.86909e-05	0.0005393	0.000426363	TRINITY_DN103639_c0_g1_i1/TRINITY_DN115534_c0_g1_i6/TRINITY_DN122587_c0_g1_i1/TRINITY_DN139827_c4_g2_i1/TRINITY_DN139827_c4_g3_i3/TRINITY_DN159660_c3_g3_i6	6	CC
GO:0017146	NMDA selective glutamate receptor complex	4/918	25/111065	5.10804e-05	0.00127546	0.00100836	TRINITY_DN128886_c3_g2_i14/TRINITY_DN149142_c4_g1_i1/TRINITY_DN149326_c4_g2_i1/TRINITY_DN289751_c0_g1_i1	4	CC
GO:0043195	terminal bouton	8/918	156/111065	5.22906e-05	0.00127546	0.00100836	TRINITY_DN124049_c3_g2_i1/TRINITY_DN126274_c8_g4_i1/TRINITY_DN133091_c5_g1_i5/TRINITY_DN135828_c0_g2_i1/TRINITY_DN146393_c1_g1_i4/TRINITY_DN148798_c6_g3_i2/TRINITY_DN162032_c5_g1_i9/TRINITY_DN162032_c5_g2_i10	8	CC
GO:0005811	lipid droplet	11/918	327/111065	0.00010617	0.00228363	0.0018054	TRINITY_DN121286_c5_g1_i1/TRINITY_DN125033_c1_g1_i19/TRINITY_DN129536_c2_g2_i1/TRINITY_DN138381_c4_g2_i5/TRINITY_DN139286_c0_g2_i3/TRINITY_DN142343_c4_g4_i1/TRINITY_DN143653_c1_g1_i1/TRINITY_DN148259_c2_g2_i1/TRINITY_DN151783_c5_g1_i1/TRINITY_DN159032_c5_g1_i3/TRINITY_DN159032_c5_g2_i4	11	CC
GO:0030658	transport vesicle membrane	6/918	96/111065	0.00015465	0.00300227	0.00237355	TRINITY_DN126200_c1_g1_i16/TRINITY_DN126948_c6_g2_i11/TRINITY_DN126948_c6_g4_i1/TRINITY_DN138424_c3_g1_i8/TRINITY_DN156526_c3_g1_i1/TRINITY_DN190318_c0_g1_i1	6	CC
GO:0034993	meiotic nuclear membrane microtubule tethering complex	4/918	35/111065	0.000198005	0.00366	0.00289354	TRINITY_DN107689_c0_g1_i1/TRINITY_DN156343_c3_g1_i9/TRINITY_DN162310_c5_g1_i1/TRINITY_DN162310_c5_g2_i4	4	CC
GO:0030667	secretory granule membrane	7/918	145/111065	0.00022178	0.00400558	0.00316676	TRINITY_DN110962_c0_g1_i1/TRINITY_DN126200_c1_g1_i16/TRINITY_DN136286_c3_g1_i4/TRINITY_DN138424_c3_g1_i8/TRINITY_DN157682_c1_g1_i2/TRINITY_DN157682_c1_g2_i5/TRINITY_DN157682_c1_g4_i1	7	CC
GO:1990578	perinuclear endoplasmic reticulum membrane	4/918	36/111065	0.000221302	0.00400558	0.00316676	TRINITY_DN121286_c5_g1_i1/TRINITY_DN125033_c1_g1_i19/TRINITY_DN148259_c2_g2_i1/TRINITY_DN157031_c2_g2_i5	4	CC
GO:0060077	inhibitory synapse	4/918	38/111065	0.00027371	0.0046257	0.00365702	TRINITY_DN126700_c4_g2_i14/TRINITY_DN133304_c7_g1_i3/TRINITY_DN150891_c0_g3_i2/TRINITY_DN152229_c3_g1_i6	4	CC
GO:0000421	autophagosome membrane	7/918	159/111065	0.000387953	0.00602028	0.00475955	TRINITY_DN116592_c2_g1_i7/TRINITY_DN116592_c3_g1_i1/TRINITY_DN125002_c4_g3_i1/TRINITY_DN129162_c1_g2_i2/TRINITY_DN129404_c3_g1_i2/TRINITY_DN133773_c0_g1_i2/TRINITY_DN158737_c3_g2_i1	7	CC
GO:0005776	autophagosome	9/918	269/111065	0.000458081	0.0067318	0.00532207	TRINITY_DN114088_c0_g1_i6/TRINITY_DN116592_c2_g1_i7/TRINITY_DN116592_c3_g1_i1/TRINITY_DN125002_c4_g3_i1/TRINITY_DN129162_c1_g2_i2/TRINITY_DN133773_c0_g1_i2/TRINITY_DN153352_c4_g2_i5/TRINITY_DN156503_c1_g1_i11/TRINITY_DN158737_c3_g2_i1	9	CC
GO:0005779	integral component of peroxisomal membrane	4/918	45/111065	0.000527767	0.00752228	0.00594701	TRINITY_DN136232_c2_g1_i2/TRINITY_DN147228_c5_g1_i15/TRINITY_DN147228_c5_g5_i1/TRINITY_DN151594_c2_g2_i7	4	CC
GO:0044224	juxtaparanode region of axon	3/918	20/111065	0.000577673	0.00804816	0.00636276	TRINITY_DN133301_c2_g3_i8/TRINITY_DN155640_c4_g1_i7/TRINITY_DN161613_c8_g1_i2	3	CC
GO:0031526	brush border membrane	7/918	171/111065	0.000598787	0.00828497	0.00654998	TRINITY_DN118378_c0_g1_i6/TRINITY_DN130003_c2_g3_i2/TRINITY_DN135713_c1_g2_i2/TRINITY_DN142844_c4_g1_i1/TRINITY_DN144833_c8_g2_i2/TRINITY_DN151364_c0_g1_i5/TRINITY_DN163080_c15_g3_i1	7	CC
GO:0031981	nuclear lumen	3/918	23/111065	0.000881009	0.0112068	0.00885995	TRINITY_DN107689_c0_g1_i1/TRINITY_DN162310_c5_g1_i1/TRINITY_DN162310_c5_g2_i4	3	CC
GO:0030285	integral component of synaptic vesicle membrane	4/918	54/111065	0.00105635	0.0130855	0.0103452	TRINITY_DN126460_c5_g1_i1/TRINITY_DN130039_c6_g2_i2/TRINITY_DN139846_c2_g4_i2/TRINITY_DN140779_c3_g1_i1	4	CC
GO:0000138	Golgi trans cisterna	4/918	61/111065	0.00166549	0.0184138	0.0145577	TRINITY_DN113983_c0_g1_i7/TRINITY_DN145548_c2_g1_i1/TRINITY_DN162030_c6_g2_i5/TRINITY_DN162030_c6_g3_i3	4	CC
GO:0005640	nuclear outer membrane	4/918	63/111065	0.00187651	0.0202731	0.0160276	TRINITY_DN107689_c0_g1_i1/TRINITY_DN156343_c3_g1_i9/TRINITY_DN162310_c5_g1_i1/TRINITY_DN162310_c5_g2_i4	4	CC
GO:0098839	postsynaptic density membrane	4/918	65/111065	0.00210533	0.0223373	0.0176596	TRINITY_DN128886_c3_g2_i14/TRINITY_DN133301_c2_g3_i8/TRINITY_DN155640_c4_g1_i7/TRINITY_DN161613_c8_g1_i2	4	CC
GO:0031594	neuromuscular junction	7/918	219/111065	0.0024811	0.0252197	0.0199383	TRINITY_DN124049_c3_g2_i1/TRINITY_DN130039_c6_g2_i2/TRINITY_DN133301_c2_g3_i8/TRINITY_DN140779_c3_g1_i1/TRINITY_DN155640_c4_g1_i7/TRINITY_DN161613_c8_g1_i2/TRINITY_DN87728_c0_g1_i1	7	CC
GO:0005797	Golgi medial cisterna	4/918	70/111065	0.00276018	0.0275552	0.0217848	TRINITY_DN113983_c0_g1_i7/TRINITY_DN145548_c2_g1_i1/TRINITY_DN162030_c6_g2_i5/TRINITY_DN162030_c6_g3_i3	4	CC
GO:0000813	ESCRT I complex	3/918	37/111065	0.00354742	0.0318935	0.0252145	TRINITY_DN115398_c0_g1_i3/TRINITY_DN161169_c5_g1_i4/TRINITY_DN161169_c5_g2_i3	3	CC
GO:0043679	axon terminus	5/918	121/111065	0.00344921	0.0318935	0.0252145	TRINITY_DN116268_c2_g1_i2/TRINITY_DN126460_c5_g1_i1/TRINITY_DN126700_c4_g2_i14/TRINITY_DN135828_c0_g2_i1/TRINITY_DN152229_c3_g1_i6	5	CC
GO:0098690	glycinergic synapse	2/918	11/111065	0.00357218	0.0318935	0.0252145	TRINITY_DN133304_c7_g1_i3/TRINITY_DN150891_c0_g3_i2	2	CC
GO:0005881	cytoplasmic microtubule	6/918	181/111065	0.00416098	0.0359302	0.0284059	TRINITY_DN113983_c0_g1_i7/TRINITY_DN130251_c0_g2_i6/TRINITY_DN145548_c2_g1_i1/TRINITY_DN158914_c1_g4_i1/TRINITY_DN162030_c6_g2_i5/TRINITY_DN162030_c6_g3_i3	6	CC
GO:0043197	dendritic spine	10/918	442/111065	0.00418247	0.0359845	0.0284488	TRINITY_DN116268_c2_g1_i2/TRINITY_DN118032_c7_g5_i7/TRINITY_DN135752_c1_g1_i1/TRINITY_DN135752_c1_g2_i1/TRINITY_DN135752_c1_g3_i1/TRINITY_DN135752_c1_g4_i1/TRINITY_DN135828_c0_g2_i1/TRINITY_DN149326_c4_g2_i1/TRINITY_DN161588_c2_g4_i3/TRINITY_DN164269_c0_g1_i1	10	CC
GO:0030176	integral component of endoplasmic reticulum membrane	9/918	384/111065	0.00513218	0.0421623	0.0333329	TRINITY_DN132228_c9_g1_i12/TRINITY_DN136232_c2_g1_i2/TRINITY_DN136646_c3_g2_i1/TRINITY_DN147228_c5_g1_i15/TRINITY_DN147228_c5_g5_i1/TRINITY_DN149938_c3_g1_i17/TRINITY_DN154723_c2_g1_i3/TRINITY_DN155659_c4_g2_i5/TRINITY_DN157640_c7_g3_i4	9	CC
GO:0005782	peroxisomal matrix	7/918	254/111065	0.00555747	0.0448771	0.0354792	TRINITY_DN115599_c0_g1_i1/TRINITY_DN136064_c2_g1_i1/TRINITY_DN146929_c2_g1_i1/TRINITY_DN151585_c0_g2_i5/TRINITY_DN157153_c2_g4_i1/TRINITY_DN162516_c9_g1_i15/TRINITY_DN6269_c0_g1_i1	7	CC
GO:0098691	dopaminergic synapse	2/918	15/111065	0.00667192	0.0490241	0.0387578	TRINITY_DN146393_c1_g1_i4/TRINITY_DN162032_c5_g1_i9	2	CC
GO:0016712	oxidoreductase activity, acting on paired donors, with incorporation or reduction of molecular oxygen, reduced flavin or flavoprotein as one donor, and incorporation of one atom of oxygen	29/918	242/111065	1.30187e-24	3.08023e-21	2.43519e-21	TRINITY_DN115813_c0_g2_i1/TRINITY_DN116643_c2_g1_i12/TRINITY_DN118980_c4_g1_i1/TRINITY_DN119495_c1_g2_i16/TRINITY_DN119495_c4_g1_i1/TRINITY_DN119495_c5_g1_i1/TRINITY_DN119820_c2_g1_i9/TRINITY_DN119820_c2_g3_i1/TRINITY_DN119862_c1_g1_i10/TRINITY_DN120380_c1_g2_i17/TRINITY_DN120819_c2_g2_i8/TRINITY_DN121824_c2_g1_i6/TRINITY_DN123028_c13_g1_i1/TRINITY_DN123028_c3_g1_i1/TRINITY_DN126518_c3_g1_i1/TRIN…	29	MF
GO:0008395	steroid hydroxylase activity	28/918	259/111065	1.43108e-22	6.77185e-20	5.35373e-20	TRINITY_DN115813_c0_g2_i1/TRINITY_DN116643_c2_g1_i12/TRINITY_DN118980_c4_g1_i1/TRINITY_DN119495_c1_g2_i16/TRINITY_DN119495_c4_g1_i1/TRINITY_DN119495_c5_g1_i1/TRINITY_DN119820_c2_g1_i9/TRINITY_DN119820_c2_g3_i1/TRINITY_DN119862_c1_g1_i10/TRINITY_DN120380_c1_g2_i17/TRINITY_DN120819_c2_g2_i8/TRINITY_DN121824_c2_g1_i6/TRINITY_DN123028_c13_g1_i1/TRINITY_DN123028_c3_g1_i1/TRINITY_DN126518_c3_g1_i1/TRIN…	28	MF
GO:0008392	arachidonic acid epoxygenase activity	23/918	164/111065	2.13189e-21	8.40676e-19	6.64626e-19	TRINITY_DN115813_c0_g2_i1/TRINITY_DN116643_c2_g1_i12/TRINITY_DN119495_c1_g2_i16/TRINITY_DN119495_c4_g1_i1/TRINITY_DN119495_c5_g1_i1/TRINITY_DN119820_c2_g1_i9/TRINITY_DN119820_c2_g3_i1/TRINITY_DN119862_c1_g1_i10/TRINITY_DN119862_c5_g1_i1/TRINITY_DN120380_c1_g2_i17/TRINITY_DN120819_c2_g2_i8/TRINITY_DN121824_c2_g1_i6/TRINITY_DN123028_c3_g1_i1/TRINITY_DN126518_c3_g1_i1/TRINITY_DN132678_c2_g5_i2/TRINI…	23	MF
GO:0070330	aromatase activity	22/918	300/111065	1.73485e-14	5.13083e-12	4.05636e-12	TRINITY_DN115813_c0_g2_i1/TRINITY_DN116643_c2_g1_i12/TRINITY_DN119495_c4_g1_i1/TRINITY_DN119820_c2_g1_i9/TRINITY_DN119820_c2_g3_i1/TRINITY_DN119862_c5_g1_i1/TRINITY_DN120380_c1_g2_i17/TRINITY_DN121824_c2_g1_i6/TRINITY_DN123028_c13_g1_i1/TRINITY_DN128318_c2_g3_i4/TRINITY_DN132678_c2_g5_i2/TRINITY_DN133889_c1_g1_i1/TRINITY_DN134774_c2_g1_i4/TRINITY_DN135800_c1_g1_i6/TRINITY_DN144192_c3_g1_i1/TRINIT…	22	MF
GO:0004096	catalase activity	17/918	188/111065	5.55492e-13	1.19481e-10	9.44602e-11	TRINITY_DN114960_c2_g1_i5/TRINITY_DN120748_c1_g1_i1/TRINITY_DN120748_c1_g2_i1/TRINITY_DN123835_c0_g1_i1/TRINITY_DN123835_c3_g1_i3/TRINITY_DN123868_c0_g1_i4/TRINITY_DN124495_c0_g5_i1/TRINITY_DN125183_c2_g1_i7/TRINITY_DN126858_c3_g1_i7/TRINITY_DN128534_c9_g1_i1/TRINITY_DN130457_c0_g1_i3/TRINITY_DN131497_c2_g1_i20/TRINITY_DN131497_c3_g1_i1/TRINITY_DN131497_c4_g1_i1/TRINITY_DN136064_c2_g1_i1/TRINITY_…	17	MF
GO:0003796	lysozyme activity	11/918	54/111065	8.0321e-13	1.58366e-10	1.25202e-10	TRINITY_DN117557_c1_g1_i2/TRINITY_DN131914_c0_g3_i1/TRINITY_DN133050_c7_g1_i1/TRINITY_DN141615_c2_g2_i1/TRINITY_DN149710_c1_g4_i1/TRINITY_DN149710_c3_g1_i1/TRINITY_DN154067_c4_g2_i2/TRINITY_DN154067_c4_g4_i1/TRINITY_DN154067_c4_g5_i1/TRINITY_DN154586_c7_g2_i1/TRINITY_DN2287_c0_g1_i1	11	MF
GO:0016936	galactoside binding	11/918	56/111065	1.23084e-12	2.24012e-10	1.77101e-10	TRINITY_DN114689_c2_g1_i5/TRINITY_DN114689_c3_g1_i1/TRINITY_DN114689_c6_g1_i1/TRINITY_DN117912_c2_g1_i23/TRINITY_DN122377_c6_g1_i1/TRINITY_DN122377_c7_g1_i1/TRINITY_DN135317_c5_g1_i1/TRINITY_DN135661_c0_g3_i7/TRINITY_DN138078_c2_g1_i2/TRINITY_DN138078_c2_g2_i3/TRINITY_DN140826_c4_g2_i1	11	MF
GO:0004497	monooxygenase activity	18/918	273/111065	2.41166e-11	3.80398e-09	3.00738e-09	TRINITY_DN115813_c0_g2_i1/TRINITY_DN118980_c4_g1_i1/TRINITY_DN119495_c1_g2_i16/TRINITY_DN119495_c5_g1_i1/TRINITY_DN119862_c1_g1_i10/TRINITY_DN120380_c1_g2_i17/TRINITY_DN120819_c2_g2_i8/TRINITY_DN123028_c13_g1_i1/TRINITY_DN123028_c3_g1_i1/TRINITY_DN126518_c3_g1_i1/TRINITY_DN132678_c2_g5_i2/TRINITY_DN133889_c1_g1_i1/TRINITY_DN135800_c1_g1_i6/TRINITY_DN136414_c2_g1_i4/TRINITY_DN145971_c2_g1_i4/TRINI…	18	MF
GO:0140090	membrane curvature sensor activity	5/918	11/111065	1.69186e-08	1.74041e-06	1.37595e-06	TRINITY_DN136286_c3_g1_i4/TRINITY_DN149100_c1_g1_i14/TRINITY_DN157682_c1_g1_i2/TRINITY_DN157682_c1_g2_i5/TRINITY_DN157682_c1_g4_i1	5	MF
GO:0005335	serotonin:sodium symporter activity	5/918	14/111065	7.18197e-08	6.29353e-06	4.97558e-06	TRINITY_DN141052_c6_g1_i6/TRINITY_DN146393_c1_g1_i4/TRINITY_DN148798_c6_g3_i2/TRINITY_DN162032_c5_g1_i9/TRINITY_DN162032_c5_g2_i10	5	MF
GO:0048030	disaccharide binding	5/918	18/111065	2.99048e-07	1.96541e-05	1.55383e-05	TRINITY_DN114689_c2_g1_i5/TRINITY_DN122377_c7_g1_i1/TRINITY_DN135661_c0_g3_i7/TRINITY_DN138078_c2_g1_i2/TRINITY_DN138078_c2_g2_i3	5	MF
GO:0004806	triglyceride lipase activity	9/918	110/111065	3.82023e-07	2.44288e-05	1.93131e-05	TRINITY_DN125997_c0_g2_i3/TRINITY_DN130910_c0_g4_i5/TRINITY_DN137771_c0_g1_i1/TRINITY_DN139312_c3_g7_i1/TRINITY_DN142343_c4_g4_i1/TRINITY_DN151364_c0_g1_i5/TRINITY_DN159032_c5_g1_i3/TRINITY_DN159032_c5_g2_i4/TRINITY_DN162758_c3_g1_i2	9	MF
GO:0015127	bilirubin transmembrane transporter activity	4/918	10/111065	9.35969e-07	4.71171e-05	3.72501e-05	TRINITY_DN118378_c0_g1_i6/TRINITY_DN130003_c2_g3_i2/TRINITY_DN135713_c1_g2_i2/TRINITY_DN163080_c15_g3_i1	4	MF
GO:0008514	organic anion transmembrane transporter activity	6/918	41/111065	1.10229e-06	5.43337e-05	4.29554e-05	TRINITY_DN118378_c0_g1_i6/TRINITY_DN130003_c2_g3_i2/TRINITY_DN135713_c1_g2_i2/TRINITY_DN142844_c4_g1_i1/TRINITY_DN144833_c8_g2_i2/TRINITY_DN163080_c15_g3_i1	6	MF
GO:0015165	pyrimidine nucleotide-sugar transmembrane transporter activity	4/918	12/111065	2.17731e-06	8.4451e-05	6.67658e-05	TRINITY_DN120537_c6_g1_i3/TRINITY_DN131939_c7_g1_i1/TRINITY_DN162640_c3_g1_i2/TRINITY_DN162640_c3_g4_i1	4	MF
GO:0008401	retinoic acid 4-hydroxylase activity	6/918	48/111065	2.864e-06	0.000107559	8.50349e-05	TRINITY_DN115813_c0_g2_i1/TRINITY_DN132678_c2_g5_i2/TRINITY_DN134585_c14_g2_i1/TRINITY_DN135800_c1_g1_i6/TRINITY_DN147075_c5_g4_i1/TRINITY_DN160805_c2_g1_i2	6	MF
GO:0042910	xenobiotic transmembrane transporter activity	11/918	253/111065	1.03833e-05	0.000331984	0.000262462	TRINITY_DN104764_c0_g1_i1/TRINITY_DN118378_c0_g1_i6/TRINITY_DN130003_c2_g3_i2/TRINITY_DN135713_c1_g2_i2/TRINITY_DN141462_c3_g1_i2/TRINITY_DN144833_c8_g2_i2/TRINITY_DN148798_c6_g3_i2/TRINITY_DN162032_c5_g2_i10/TRINITY_DN162032_c5_g3_i2/TRINITY_DN163080_c15_g3_i1/TRINITY_DN282926_c0_g1_i1	11	MF
GO:0004930	G protein-coupled receptor activity	15/918	499/111065	2.36539e-05	0.000658414	0.000520533	TRINITY_DN114828_c0_g1_i1/TRINITY_DN118226_c10_g1_i1/TRINITY_DN125762_c3_g2_i1/TRINITY_DN127305_c6_g1_i9/TRINITY_DN127305_c6_g3_i1/TRINITY_DN127328_c10_g1_i3/TRINITY_DN135828_c0_g2_i1/TRINITY_DN147018_c2_g1_i7/TRINITY_DN147987_c9_g2_i2/TRINITY_DN148257_c0_g1_i1/TRINITY_DN154190_c4_g1_i20/TRINITY_DN156078_c5_g2_i2/TRINITY_DN157261_c8_g1_i9/TRINITY_DN285671_c0_g1_i1/TRINITY_DN81732_c0_g1_i2	15	MF
GO:0004771	sterol esterase activity	5/918	44/111065	3.1729e-05	0.000853078	0.000674432	TRINITY_DN130910_c0_g4_i5/TRINITY_DN137771_c0_g1_i1/TRINITY_DN142343_c4_g4_i1/TRINITY_DN159032_c5_g1_i3/TRINITY_DN159032_c5_g2_i4	5	MF
GO:0008504	monoamine transmembrane transporter activity	4/918	25/111065	5.10804e-05	0.00127546	0.00100836	TRINITY_DN146393_c1_g1_i4/TRINITY_DN148798_c6_g3_i2/TRINITY_DN162032_c5_g1_i9/TRINITY_DN162032_c5_g2_i10	4	MF
GO:0016538	cyclin-dependent protein serine/threonine kinase regulator activity	6/918	79/111065	5.22103e-05	0.00127546	0.00100836	TRINITY_DN103639_c0_g1_i1/TRINITY_DN115534_c0_g1_i6/TRINITY_DN122587_c0_g1_i1/TRINITY_DN139827_c4_g2_i1/TRINITY_DN139827_c4_g3_i3/TRINITY_DN159660_c3_g3_i6	6	MF
GO:0101020	estrogen 16-alpha-hydroxylase activity	4/918	25/111065	5.10804e-05	0.00127546	0.00100836	TRINITY_DN132678_c2_g5_i2/TRINITY_DN133889_c1_g1_i1/TRINITY_DN135800_c1_g1_i6/TRINITY_DN147075_c5_g4_i1	4	MF
GO:0004972	NMDA glutamate receptor activity	3/918	11/111065	8.83828e-05	0.00193624	0.00153076	TRINITY_DN128886_c3_g2_i14/TRINITY_DN149142_c4_g1_i1/TRINITY_DN149326_c4_g2_i1	3	MF
GO:0001665	alpha-N-acetylgalactosaminide alpha-2,6-sialyltransferase activity	3/918	12/111065	0.000117118	0.00245222	0.00193869	TRINITY_DN161612_c6_g1_i12/TRINITY_DN161612_c6_g2_i2/TRINITY_DN161612_c6_g3_i1	3	MF
GO:1905394	retromer complex binding	3/918	12/111065	0.000117118	0.00245222	0.00193869	TRINITY_DN133978_c1_g2_i7/TRINITY_DN133978_c1_g4_i1/TRINITY_DN158945_c4_g2_i4	3	MF
GO:0050811	GABA receptor binding	5/918	58/111065	0.000121693	0.00251308	0.00198681	TRINITY_DN116592_c2_g1_i7/TRINITY_DN116592_c3_g1_i1/TRINITY_DN125002_c4_g3_i1/TRINITY_DN129162_c1_g2_i2/TRINITY_DN158737_c3_g2_i1	5	MF
GO:0017171	serine hydrolase activity	3/918	13/111065	0.000151316	0.00298345	0.00235867	TRINITY_DN159032_c5_g1_i3/TRINITY_DN159032_c5_g2_i4/TRINITY_DN162758_c3_g1_i2	3	MF
GO:0050197	phytanate-CoA ligase activity	3/918	13/111065	0.000151316	0.00298345	0.00235867	TRINITY_DN136232_c2_g1_i2/TRINITY_DN147228_c5_g1_i15/TRINITY_DN147228_c5_g5_i1	3	MF
GO:0050253	retinyl-palmitate esterase activity	3/918	13/111065	0.000151316	0.00298345	0.00235867	TRINITY_DN151364_c0_g1_i5/TRINITY_DN159032_c5_g1_i3/TRINITY_DN159032_c5_g2_i4	3	MF
GO:0098919	structural constituent of postsynaptic density	3/918	14/111065	0.000191399	0.00359405	0.0028414	TRINITY_DN133301_c2_g3_i8/TRINITY_DN155640_c4_g1_i7/TRINITY_DN161613_c8_g1_i2	3	MF
GO:0004144	diacylglycerol O-acyltransferase activity	4/918	38/111065	0.00027371	0.0046257	0.00365702	TRINITY_DN121286_c5_g1_i1/TRINITY_DN125033_c1_g1_i19/TRINITY_DN148259_c2_g2_i1/TRINITY_DN157031_c2_g2_i5	4	MF
GO:0004028	3-chloroallyl aldehyde dehydrogenase activity	4/918	39/111065	0.000303002	0.0049785	0.00393593	TRINITY_DN129536_c0_g1_i1/TRINITY_DN129536_c2_g1_i2/TRINITY_DN129536_c2_g2_i1/TRINITY_DN152214_c5_g1_i5	4	MF
GO:0004046	aminoacylase activity	4/918	40/111065	0.000334474	0.00542031	0.00428522	TRINITY_DN120748_c1_g1_i1/TRINITY_DN124495_c0_g5_i1/TRINITY_DN136064_c2_g1_i1/TRINITY_DN141194_c11_g1_i1	4	MF
GO:0042165	neurotransmitter binding	3/918	17/111065	0.000351004	0.00561131	0.00443623	TRINITY_DN150877_c4_g1_i21/TRINITY_DN155886_c4_g1_i7/TRINITY_DN289751_c0_g1_i1	3	MF
GO:0000268	peroxisome targeting sequence binding	3/918	18/111065	0.000418617	0.00622923	0.00492474	TRINITY_DN120748_c1_g1_i1/TRINITY_DN124495_c0_g5_i1/TRINITY_DN136064_c2_g1_i1	3	MF
GO:0050610	methylarsonate reductase activity	3/918	18/111065	0.000418617	0.00622923	0.00492474	TRINITY_DN134965_c0_g1_i1/TRINITY_DN147017_c6_g4_i1/TRINITY_DN149492_c4_g5_i2	3	MF
GO:0004855	xanthine oxidase activity	3/918	19/111065	0.000494055	0.00717137	0.00566958	TRINITY_DN142895_c10_g1_i2/TRINITY_DN161082_c2_g1_i3/TRINITY_DN161082_c2_g2_i15	3	MF
GO:0004568	chitinase activity	4/918	45/111065	0.000527767	0.00752228	0.00594701	TRINITY_DN124079_c1_g2_i2/TRINITY_DN148788_c2_g1_i4/TRINITY_DN154200_c10_g1_i1/TRINITY_DN154200_c14_g1_i1	4	MF
GO:0034875	caffeine oxidase activity	3/918	20/111065	0.000577673	0.00804816	0.00636276	TRINITY_DN132678_c2_g5_i2/TRINITY_DN135800_c1_g1_i6/TRINITY_DN147075_c5_g4_i1	3	MF
GO:0045174	glutathione dehydrogenase (ascorbate) activity	3/918	21/111065	0.000669817	0.00910797	0.00720063	TRINITY_DN134965_c0_g1_i1/TRINITY_DN147017_c6_g4_i1/TRINITY_DN149492_c4_g5_i2	3	MF
GO:0005179	hormone activity	6/918	128/111065	0.00072433	0.00968229	0.00765468	TRINITY_DN112770_c0_g1_i2/TRINITY_DN128723_c5_g3_i1/TRINITY_DN137443_c8_g1_i11/TRINITY_DN142043_c10_g1_i1/TRINITY_DN144287_c4_g1_i1/TRINITY_DN158767_c24_g1_i1	6	MF
GO:0004993	G protein-coupled serotonin receptor activity	3/918	22/111065	0.00077082	0.010076	0.00796597	TRINITY_DN118226_c10_g1_i1/TRINITY_DN127328_c10_g1_i3/TRINITY_DN135828_c0_g2_i1	3	MF
GO:0008374	O-acyltransferase activity	4/918	52/111065	0.000916145	0.0115914	0.00916402	TRINITY_DN125033_c1_g1_i19/TRINITY_DN148259_c2_g2_i1/TRINITY_DN153234_c3_g1_i2/TRINITY_DN157031_c2_g2_i5	4	MF
GO:0031957	very long-chain fatty acid-CoA ligase activity	3/918	24/111065	0.0010007	0.0125273	0.00990387	TRINITY_DN136232_c2_g1_i2/TRINITY_DN147228_c5_g1_i15/TRINITY_DN147228_c5_g5_i1	3	MF
GO:0030594	neurotransmitter receptor activity	4/918	54/111065	0.00105635	0.0130855	0.0103452	TRINITY_DN118226_c10_g1_i1/TRINITY_DN127328_c10_g1_i3/TRINITY_DN135828_c0_g2_i1/TRINITY_DN289751_c0_g1_i1	4	MF
GO:0008559	xenobiotic transmembrane transporting ATPase activity	6/918	138/111065	0.00107069	0.013194	0.010431	TRINITY_DN118378_c0_g1_i6/TRINITY_DN130003_c2_g3_i2/TRINITY_DN135713_c1_g2_i2/TRINITY_DN144833_c8_g2_i2/TRINITY_DN162321_c1_g1_i1/TRINITY_DN163080_c15_g3_i1	6	MF
GO:0008404	arachidonic acid 14,15-epoxygenase activity	3/918	25/111065	0.00113019	0.0137837	0.0108972	TRINITY_DN135800_c1_g1_i6/TRINITY_DN147075_c5_g4_i1/TRINITY_DN163031_c4_g2_i1	3	MF
GO:0047066	phospholipid-hydroperoxide glutathione peroxidase activity	3/918	26/111065	0.00126978	0.0151733	0.0119958	TRINITY_DN117511_c0_g1_i6/TRINITY_DN119522_c4_g1_i7/TRINITY_DN151313_c5_g1_i7	3	MF
GO:0043130	ubiquitin binding	9/918	316/111065	0.00141808	0.0165476	0.0130823	TRINITY_DN114088_c0_g1_i6/TRINITY_DN115398_c0_g1_i3/TRINITY_DN138094_c2_g1_i2/TRINITY_DN138094_c2_g2_i4/TRINITY_DN153352_c4_g2_i5/TRINITY_DN155334_c3_g4_i3/TRINITY_DN156503_c1_g1_i11/TRINITY_DN161169_c5_g1_i4/TRINITY_DN161169_c5_g2_i3	9	MF
GO:0008170	N-methyltransferase activity	4/918	60/111065	0.00156643	0.017638	0.0139443	TRINITY_DN115314_c0_g1_i1/TRINITY_DN148940_c3_g3_i1/TRINITY_DN148940_c3_g4_i2/TRINITY_DN161609_c4_g1_i2	4	MF
GO:0005326	neurotransmitter transporter activity	3/918	32/111065	0.00233485	0.0241234	0.0190716	TRINITY_DN126460_c5_g1_i1/TRINITY_DN127404_c9_g1_i2/TRINITY_DN141052_c6_g1_i6	3	MF
GO:0050252	retinol O-fatty-acyltransferase activity	3/918	32/111065	0.00233485	0.0241234	0.0190716	TRINITY_DN121286_c5_g1_i1/TRINITY_DN125033_c1_g1_i19/TRINITY_DN148259_c2_g2_i1	3	MF
GO:0005324	long-chain fatty acid transporter activity	4/918	68/111065	0.00248359	0.0252197	0.0199383	TRINITY_DN136232_c2_g1_i2/TRINITY_DN147228_c5_g1_i15/TRINITY_DN147228_c5_g5_i1/TRINITY_DN162516_c9_g1_i15	4	MF
GO:0004013	adenosylhomocysteinase activity	4/918	69/111065	0.00261939	0.0262605	0.0207611	TRINITY_DN115086_c4_g1_i1/TRINITY_DN115086_c7_g1_i1/TRINITY_DN118610_c0_g3_i1/TRINITY_DN84863_c0_g1_i1	4	MF
GO:0000293	ferric-chelate reductase activity	2/918	10/111065	0.00293876	0.0281502	0.0222552	TRINITY_DN126948_c6_g2_i11/TRINITY_DN126948_c6_g4_i1	2	MF
GO:0005338	nucleotide-sugar transmembrane transporter activity	2/918	10/111065	0.00293876	0.0281502	0.0222552	TRINITY_DN131939_c7_g1_i1/TRINITY_DN162640_c3_g4_i1	2	MF
GO:0015247	aminophospholipid transmembrane transporter activity	2/918	10/111065	0.00293876	0.0281502	0.0222552	TRINITY_DN156526_c3_g1_i1/TRINITY_DN190318_c0_g1_i1	2	MF
GO:0016836	hydro-lyase activity	4/918	72/111065	0.00305714	0.0289328	0.0228738	TRINITY_DN119495_c1_g2_i16/TRINITY_DN119495_c5_g1_i1/TRINITY_DN121353_c3_g1_i2/TRINITY_DN126518_c3_g1_i1	4	MF
GO:0050839	cell adhesion molecule binding	6/918	171/111065	0.00315358	0.0297266	0.0235014	TRINITY_DN135752_c1_g1_i1/TRINITY_DN135752_c1_g2_i1/TRINITY_DN135752_c1_g3_i1/TRINITY_DN135752_c1_g4_i1/TRINITY_DN142490_c3_g1_i2/TRINITY_DN161233_c3_g1_i8	6	MF
GO:0008511	sodium:potassium:chloride symporter activity	2/918	11/111065	0.00357218	0.0318935	0.0252145	TRINITY_DN139965_c7_g1_i1/TRINITY_DN154607_c6_g1_i14	2	MF
GO:0015929	hexosaminidase activity	2/918	11/111065	0.00357218	0.0318935	0.0252145	TRINITY_DN110904_c0_g1_i1/TRINITY_DN162253_c6_g2_i2	2	MF
GO:0047238	glucuronosyl-N-acetylgalactosaminyl-proteoglycan 4-beta-N-acetylgalactosaminyltransferase activity	2/918	11/111065	0.00357218	0.0318935	0.0252145	TRINITY_DN128440_c4_g1_i1/TRINITY_DN158128_c5_g1_i6	2	MF
GO:0047804	cysteine-S-conjugate beta-lyase activity	3/918	37/111065	0.00354742	0.0318935	0.0252145	TRINITY_DN136969_c0_g1_i1/TRINITY_DN158104_c6_g1_i10/TRINITY_DN158104_c6_g4_i1	3	MF
GO:0048406	nerve growth factor binding	2/918	11/111065	0.00357218	0.0318935	0.0252145	TRINITY_DN116106_c4_g3_i2/TRINITY_DN152502_c4_g1_i4	2	MF
GO:0043539	protein serine/threonine kinase activator activity	4/918	76/111065	0.00371499	0.0330439	0.026124	TRINITY_DN114689_c2_g1_i5/TRINITY_DN122377_c7_g1_i1/TRINITY_DN138078_c2_g1_i2/TRINITY_DN141047_c3_g2_i1	4	MF
GO:0004854	xanthine dehydrogenase activity	3/918	38/111065	0.00382803	0.0339218	0.0268181	TRINITY_DN142895_c10_g1_i2/TRINITY_DN161082_c2_g1_i3/TRINITY_DN161082_c2_g2_i15	3	MF
GO:0003997	acyl-CoA oxidase activity	3/918	39/111065	0.00412178	0.0358534	0.0283452	TRINITY_DN154155_c1_g1_i9/TRINITY_DN160788_c4_g1_i13/TRINITY_DN6269_c0_g1_i1	3	MF
GO:0004683	calmodulin-dependent protein kinase activity	3/918	39/111065	0.00412178	0.0358534	0.0283452	TRINITY_DN124527_c3_g1_i3/TRINITY_DN149326_c4_g2_i1/TRINITY_DN150566_c5_g1_i7	3	MF
GO:0015171	amino acid transmembrane transporter activity	6/918	181/111065	0.00416098	0.0359302	0.0284059	TRINITY_DN121838_c3_g2_i1/TRINITY_DN127404_c9_g1_i2/TRINITY_DN127942_c8_g1_i1/TRINITY_DN145416_c5_g1_i1/TRINITY_DN150877_c4_g1_i21/TRINITY_DN153051_c4_g2_i4	6	MF
GO:0015378	sodium:chloride symporter activity	2/918	12/111065	0.00426319	0.0361531	0.0285821	TRINITY_DN139965_c7_g1_i1/TRINITY_DN154607_c6_g1_i14	2	MF
GO:0005534	galactose binding	2/918	13/111065	0.0050108	0.0415984	0.0328871	TRINITY_DN135661_c0_g3_i7/TRINITY_DN138078_c2_g2_i3	2	MF
GO:0042134	rRNA primary transcript binding	2/918	13/111065	0.0050108	0.0415984	0.0328871	TRINITY_DN159032_c5_g1_i3/TRINITY_DN159032_c5_g2_i4	2	MF
GO:0008458	carnitine O-octanoyltransferase activity	2/918	14/111065	0.00581404	0.04525	0.035774	TRINITY_DN159971_c6_g1_i1/TRINITY_DN6269_c0_g1_i1	2	MF
GO:0008517	folic acid transmembrane transporter activity	2/918	14/111065	0.00581404	0.04525	0.035774	TRINITY_DN113732_c0_g1_i1/TRINITY_DN142844_c4_g1_i1	2	MF
GO:0071614	linoleic acid epoxygenase activity	2/918	14/111065	0.00581404	0.04525	0.035774	TRINITY_DN119862_c5_g1_i1/TRINITY_DN153943_c4_g1_i2	2	MF
GO:1904768	all-trans-retinol binding	2/918	14/111065	0.00581404	0.04525	0.035774	TRINITY_DN134585_c14_g2_i1/TRINITY_DN160805_c2_g1_i2	2	MF
GO:0047676	arachidonate-CoA ligase activity	3/918	45/111065	0.00616991	0.0475505	0.0375927	TRINITY_DN136232_c2_g1_i2/TRINITY_DN147228_c5_g1_i15/TRINITY_DN147228_c5_g5_i1	3	MF
GO:0015217	ADP transmembrane transporter activity	2/918	15/111065	0.00667192	0.0490241	0.0387578	TRINITY_DN151738_c1_g1_i14/TRINITY_DN158959_c8_g1_i9	2	MF
GO:0015369	calcium:proton antiporter activity	2/918	15/111065	0.00667192	0.0490241	0.0387578	TRINITY_DN145712_c7_g2_i3/TRINITY_DN146534_c2_g1_i1	2	MF
GO:0019959	interleukin-8 binding	2/918	15/111065	0.00667192	0.0490241	0.0387578	TRINITY_DN152502_c4_g1_i4/TRINITY_DN155255_c6_g2_i3	2	MF
GO:0086080	protein binding involved in heterotypic cell-cell adhesion	2/918	15/111065	0.00667192	0.0490241	0.0387578	TRINITY_DN133818_c7_g1_i1/TRINITY_DN152678_c4_g1_i4	2	MF
ko00380	Tryptophan metabolism	12/275	253/21170	0.000125401	0.00356696	0.00305069	TRINITY_DN116222_c1_g1_i2/TRINITY_DN123835_c0_g1_i1/TRINITY_DN123868_c0_g1_i4/TRINITY_DN124495_c0_g5_i1/TRINITY_DN125183_c2_g1_i7/TRINITY_DN131497_c2_g1_i20/TRINITY_DN149428_c3_g1_i13/TRINITY_DN151585_c0_g1_i7/TRINITY_DN151585_c0_g2_i5/TRINITY_DN156167_c3_g1_i5/TRINITY_DN158104_c6_g1_i10/TRINITY_DN158104_c6_g4_i1	12	KEGG
ko00480	Glutathione metabolism	10/275	267/21170	0.00269046	0.0405152	0.0346511	TRINITY_DN117511_c0_g1_i6/TRINITY_DN119522_c4_g1_i7/TRINITY_DN147017_c6_g4_i1/TRINITY_DN147304_c3_g2_i5/TRINITY_DN149492_c4_g5_i2/TRINITY_DN150394_c2_g2_i1/TRINITY_DN150394_c2_g4_i8/TRINITY_DN151313_c5_g1_i7/TRINITY_DN154812_c0_g4_i1/TRINITY_DN159856_c2_g1_i1	10	KEGG
ko00532	Glycosaminoglycan biosynthesis - chondroitin sulfate / dermatan sulfate	3/275	24/21170	0.00358577	0.0461797	0.0394958	TRINITY_DN128440_c4_g1_i1/TRINITY_DN155960_c6_g1_i2/TRINITY_DN158128_c5_g1_i6	3	KEGG
ko04016	MAPK signaling pathway - plant	5/275	65/21170	0.00156021	0.0285296	0.0244003	TRINITY_DN123835_c0_g1_i1/TRINITY_DN123868_c0_g1_i4/TRINITY_DN124495_c0_g5_i1/TRINITY_DN125183_c2_g1_i7/TRINITY_DN131497_c2_g1_i20	5	KEGG
ko04024	cAMP signaling pathway	16/275	437/21170	0.000207263	0.00530593	0.00453797	TRINITY_DN114828_c0_g1_i1/TRINITY_DN124527_c3_g1_i3/TRINITY_DN128886_c3_g2_i14/TRINITY_DN128886_c3_g4_i1/TRINITY_DN139727_c4_g4_i2/TRINITY_DN146093_c1_g5_i2/TRINITY_DN147018_c2_g1_i7/TRINITY_DN149142_c4_g1_i1/TRINITY_DN150566_c5_g1_i7/TRINITY_DN153262_c1_g1_i1/TRINITY_DN153262_c1_g5_i1/TRINITY_DN159032_c5_g1_i3/TRINITY_DN159032_c5_g2_i4/TRINITY_DN160943_c2_g2_i4/TRINITY_DN161112_c10_g4_i2/TRINITY…	16	KEGG
ko04068	FoxO signaling pathway	14/275	332/21170	0.000121912	0.00356696	0.00305069	TRINITY_DN103639_c0_g1_i1/TRINITY_DN112770_c0_g1_i2/TRINITY_DN116592_c3_g1_i1/TRINITY_DN122587_c0_g1_i1/TRINITY_DN123835_c0_g1_i1/TRINITY_DN123868_c0_g1_i4/TRINITY_DN124495_c0_g5_i1/TRINITY_DN125002_c4_g3_i1/TRINITY_DN125183_c2_g1_i7/TRINITY_DN131497_c2_g1_i20/TRINITY_DN132858_c1_g2_i1/TRINITY_DN139827_c4_g2_i1/TRINITY_DN139827_c4_g3_i3/TRINITY_DN159188_c9_g2_i5	14	KEGG
ko04080	Neuroactive ligand-receptor interaction	19/275	415/21170	2.33769e-06	0.000149612	0.000127958	TRINITY_DN114828_c0_g1_i1/TRINITY_DN118226_c10_g1_i1/TRINITY_DN127305_c6_g1_i9/TRINITY_DN127305_c6_g3_i1/TRINITY_DN127328_c10_g1_i3/TRINITY_DN128886_c3_g2_i14/TRINITY_DN128886_c3_g4_i1/TRINITY_DN131672_c1_g1_i2/TRINITY_DN135828_c0_g2_i1/TRINITY_DN137443_c8_g1_i11/TRINITY_DN139727_c4_g4_i2/TRINITY_DN142043_c10_g1_i1/TRINITY_DN148944_c9_g1_i1/TRINITY_DN149142_c4_g1_i1/TRINITY_DN158767_c24_g1_i1/TRI…	19	KEGG
ko04146	Peroxisome	18/275	411/21170	7.96985e-06	0.000408056	0.000348996	TRINITY_DN123835_c0_g1_i1/TRINITY_DN123868_c0_g1_i4/TRINITY_DN124495_c0_g5_i1/TRINITY_DN125183_c2_g1_i7/TRINITY_DN131497_c2_g1_i20/TRINITY_DN136232_c2_g1_i2/TRINITY_DN147228_c5_g1_i15/TRINITY_DN151585_c0_g1_i7/TRINITY_DN151585_c0_g2_i5/TRINITY_DN151594_c2_g2_i7/TRINITY_DN154861_c2_g5_i6/TRINITY_DN157153_c2_g4_i1/TRINITY_DN159971_c6_g1_i1/TRINITY_DN160788_c4_g1_i13/TRINITY_DN161082_c2_g1_i3/TRINIT…	18	KEGG
ko04211	Longevity regulating pathway	12/275	253/21170	0.000125401	0.00356696	0.00305069	TRINITY_DN112770_c0_g1_i2/TRINITY_DN123835_c0_g1_i1/TRINITY_DN123868_c0_g1_i4/TRINITY_DN124495_c0_g5_i1/TRINITY_DN124527_c3_g1_i3/TRINITY_DN125183_c2_g1_i7/TRINITY_DN131497_c2_g1_i20/TRINITY_DN153262_c1_g1_i1/TRINITY_DN153262_c1_g5_i1/TRINITY_DN156449_c7_g1_i3/TRINITY_DN160943_c2_g2_i4/TRINITY_DN162699_c7_g2_i5	12	KEGG
ko04212	Longevity regulating pathway - worm	12/275	305/21170	0.000683453	0.0159058	0.0136037	TRINITY_DN116592_c3_g1_i1/TRINITY_DN123835_c0_g1_i1/TRINITY_DN123868_c0_g1_i4/TRINITY_DN124495_c0_g5_i1/TRINITY_DN125002_c4_g3_i1/TRINITY_DN125183_c2_g1_i7/TRINITY_DN129322_c0_g1_i7/TRINITY_DN131497_c2_g1_i20/TRINITY_DN143970_c4_g2_i3/TRINITY_DN147017_c6_g4_i1/TRINITY_DN149492_c4_g5_i2/TRINITY_DN153741_c5_g1_i5	12	KEGG
ko04721	Synaptic vesicle cycle	9/275	241/21170	0.0044094	0.0490785	0.041975	TRINITY_DN124049_c3_g2_i1/TRINITY_DN126460_c5_g1_i1/TRINITY_DN135900_c2_g1_i2/TRINITY_DN141052_c6_g1_i6/TRINITY_DN148798_c6_g3_i2/TRINITY_DN150877_c4_g1_i21/TRINITY_DN162032_c5_g1_i9/TRINITY_DN162032_c5_g2_i10/TRINITY_DN162032_c5_g3_i2	9	KEGG
ko04724	Glutamatergic synapse	10/275	232/21170	0.000952982	0.0203303	0.0173877	TRINITY_DN126460_c5_g1_i1/TRINITY_DN127305_c6_g1_i9/TRINITY_DN127305_c6_g3_i1/TRINITY_DN128886_c3_g2_i14/TRINITY_DN128886_c3_g4_i1/TRINITY_DN135900_c2_g1_i2/TRINITY_DN149142_c4_g1_i1/TRINITY_DN153051_c4_g2_i4/TRINITY_DN160943_c2_g2_i4/TRINITY_DN289751_c0_g1_i1	10	KEGG
ko04727	GABAergic synapse	8/275	178/21170	0.00233865	0.0374183	0.0320025	TRINITY_DN116592_c3_g1_i1/TRINITY_DN125002_c4_g3_i1/TRINITY_DN126700_c4_g2_i14/TRINITY_DN135900_c2_g1_i2/TRINITY_DN150877_c4_g1_i21/TRINITY_DN152229_c3_g1_i6/TRINITY_DN153051_c4_g2_i4/TRINITY_DN160943_c2_g2_i4	8	KEGG
ko04728	Dopaminergic synapse	11/275	289/21170	0.00147626	0.0285296	0.0244003	TRINITY_DN135828_c0_g2_i1/TRINITY_DN135900_c2_g1_i2/TRINITY_DN139504_c2_g2_i2/TRINITY_DN148798_c6_g3_i2/TRINITY_DN149428_c3_g1_i13/TRINITY_DN150566_c5_g1_i7/TRINITY_DN153262_c1_g1_i1/TRINITY_DN153262_c1_g5_i1/TRINITY_DN162032_c5_g1_i9/TRINITY_DN162032_c5_g2_i10/TRINITY_DN162032_c5_g3_i2	11	KEGG
ko04911	Insulin secretion	7/275	149/21170	0.00339181	0.0461797	0.0394958	TRINITY_DN112770_c0_g1_i2/TRINITY_DN150140_c1_g1_i1/TRINITY_DN150566_c5_g1_i7/TRINITY_DN153262_c1_g1_i1/TRINITY_DN153262_c1_g5_i1/TRINITY_DN160943_c2_g2_i4/TRINITY_DN161112_c10_g4_i2	7	KEGG
ko04923	Regulation of lipolysis in adipocytes	6/275	113/21170	0.00360779	0.0461797	0.0394958	TRINITY_DN112770_c0_g1_i2/TRINITY_DN139727_c4_g4_i2/TRINITY_DN151679_c6_g4_i2/TRINITY_DN159032_c5_g1_i3/TRINITY_DN159032_c5_g2_i4/TRINITY_DN160943_c2_g2_i4	6	KEGG
ko04925	Aldosterone synthesis and secretion	8/275	194/21170	0.00395575	0.0482225	0.0412429	TRINITY_DN124527_c3_g1_i3/TRINITY_DN150559_c7_g1_i11/TRINITY_DN150566_c5_g1_i7/TRINITY_DN153262_c1_g1_i1/TRINITY_DN153262_c1_g5_i1/TRINITY_DN159032_c5_g1_i3/TRINITY_DN159032_c5_g2_i4/TRINITY_DN160943_c2_g2_i4	8	KEGG
ko04940	Type I diabetes mellitus	6/275	117/21170	0.00427903	0.0490785	0.041975	TRINITY_DN112770_c0_g1_i2/TRINITY_DN126700_c4_g2_i14/TRINITY_DN136286_c3_g1_i4/TRINITY_DN152229_c3_g1_i6/TRINITY_DN157682_c1_g1_i2/TRINITY_DN157682_c1_g2_i5	6	KEGG
ko04970	Salivary secretion	8/275	177/21170	0.00225832	0.0374183	0.0320025	TRINITY_DN117557_c1_g1_i2/TRINITY_DN129288_c3_g2_i9/TRINITY_DN149175_c2_g5_i3/TRINITY_DN151679_c6_g4_i2/TRINITY_DN154067_c4_g2_i2/TRINITY_DN154607_c6_g1_i14/TRINITY_DN156483_c3_g4_i3/TRINITY_DN160943_c2_g2_i4	8	KEGG
ko05030	Cocaine addiction	12/275	113/21170	2.8015e-08	3.58592e-06	3.0669e-06	TRINITY_DN128886_c3_g2_i14/TRINITY_DN128886_c3_g4_i1/TRINITY_DN139504_c2_g2_i2/TRINITY_DN148798_c6_g3_i2/TRINITY_DN149142_c4_g1_i1/TRINITY_DN149428_c3_g1_i13/TRINITY_DN153262_c1_g1_i1/TRINITY_DN153262_c1_g5_i1/TRINITY_DN162032_c5_g1_i9/TRINITY_DN162032_c5_g2_i10/TRINITY_DN162032_c5_g3_i2/TRINITY_DN289751_c0_g1_i1	12	KEGG
ko05031	Amphetamine addiction	14/275	140/21170	4.23218e-09	1.08344e-06	9.26626e-07	TRINITY_DN124527_c3_g1_i3/TRINITY_DN128886_c3_g2_i14/TRINITY_DN128886_c3_g4_i1/TRINITY_DN139504_c2_g2_i2/TRINITY_DN148798_c6_g3_i2/TRINITY_DN149142_c4_g1_i1/TRINITY_DN149428_c3_g1_i13/TRINITY_DN150566_c5_g1_i7/TRINITY_DN153262_c1_g1_i1/TRINITY_DN153262_c1_g5_i1/TRINITY_DN162032_c5_g1_i9/TRINITY_DN162032_c5_g2_i10/TRINITY_DN162032_c5_g3_i2/TRINITY_DN289751_c0_g1_i1	14	KEGG
ko05033	Nicotine addiction	6/275	46/21170	2.75521e-05	0.00117555	0.00100541	TRINITY_DN126460_c5_g1_i1/TRINITY_DN128886_c3_g2_i14/TRINITY_DN128886_c3_g4_i1/TRINITY_DN135900_c2_g1_i2/TRINITY_DN149142_c4_g1_i1/TRINITY_DN289751_c0_g1_i1	6	KEGG
ko05034	Alcoholism	16/275	268/21170	4.89735e-07	4.17907e-05	3.57421e-05	TRINITY_DN124527_c3_g1_i3/TRINITY_DN128886_c3_g2_i14/TRINITY_DN128886_c3_g4_i1/TRINITY_DN139504_c2_g2_i2/TRINITY_DN139586_c2_g1_i4/TRINITY_DN148798_c6_g3_i2/TRINITY_DN149142_c4_g1_i1/TRINITY_DN149428_c3_g1_i13/TRINITY_DN153262_c1_g1_i1/TRINITY_DN153262_c1_g5_i1/TRINITY_DN162032_c5_g1_i9/TRINITY_DN162032_c5_g2_i10/TRINITY_DN162032_c5_g3_i2/TRINITY_DN162410_c0_g1_i2/TRINITY_DN162410_c1_g1_i1/TRINIT…	16	KEGG

## Sheet: Table S3
Table S3. GO and KEGG enrichment results of downregulated DEGs in parotoid gland (VS abdomen skin)
ID	Description	GeneRatio	BgRatio	pvalue	p.adjust	qvalue	geneID	Count	Ontology
GO:0007586	digestion	32/1104	115/111065	6.79639e-37	9.24989e-34	7.21849e-34	TRINITY_DN104718_c0_g1_i2/TRINITY_DN116292_c1_g1_i5/TRINITY_DN116292_c1_g2_i4/TRINITY_DN119951_c4_g3_i3/TRINITY_DN119951_c4_g4_i1/TRINITY_DN120038_c4_g1_i11/TRINITY_DN120361_c0_g3_i5/TRINITY_DN121077_c0_g1_i9/TRINITY_DN121077_c2_g1_i1/TRINITY_DN122954_c2_g1_i1/TRINITY_DN124562_c2_g1_i1/TRINITY_DN126530_c4_g1_i1/TRINITY_DN127820_c2_g1_i1/TRINITY_DN128807_c1_g2_i1/TRINITY_DN132934_c0_g1_i3/TRINITY_…	32	BP
GO:0007156	homophilic cell adhesion via plasma membrane adhesion molecules	44/1104	368/111065	3.1672e-33	2.87371e-30	2.2426e-30	TRINITY_DN115324_c1_g1_i2/TRINITY_DN115549_c0_g3_i1/TRINITY_DN116123_c0_g4_i1/TRINITY_DN117058_c0_g1_i11/TRINITY_DN117652_c0_g2_i1/TRINITY_DN127055_c3_g1_i1/TRINITY_DN127060_c1_g1_i2/TRINITY_DN127060_c1_g2_i3/TRINITY_DN129270_c0_g1_i2/TRINITY_DN129270_c0_g2_i5/TRINITY_DN129270_c0_g3_i1/TRINITY_DN129428_c0_g2_i4/TRINITY_DN130283_c1_g2_i1/TRINITY_DN132416_c0_g1_i5/TRINITY_DN132416_c0_g2_i1/TRINITY_…	44	BP
GO:1990092	calcium-dependent self proteolysis	23/1104	50/111065	5.81423e-33	3.95658e-30	3.08766e-30	TRINITY_DN116292_c1_g1_i5/TRINITY_DN116292_c1_g2_i4/TRINITY_DN119951_c4_g3_i3/TRINITY_DN120038_c4_g1_i11/TRINITY_DN121077_c0_g1_i9/TRINITY_DN121077_c2_g1_i1/TRINITY_DN122954_c1_g1_i10/TRINITY_DN127820_c2_g1_i1/TRINITY_DN128807_c1_g2_i1/TRINITY_DN132934_c0_g1_i3/TRINITY_DN132934_c1_g1_i1/TRINITY_DN137384_c1_g1_i1/TRINITY_DN139174_c1_g1_i1/TRINITY_DN139174_c1_g2_i2/TRINITY_DN141394_c5_g2_i5/TRINITY…	23	BP
GO:0010666	positive regulation of cardiac muscle cell apoptotic process	21/1104	60/111065	4.04374e-27	2.20141e-24	1.71795e-24	TRINITY_DN103112_c0_g1_i1/TRINITY_DN118721_c1_g2_i2/TRINITY_DN118721_c1_g3_i1/TRINITY_DN118721_c1_g5_i1/TRINITY_DN118721_c1_g6_i1/TRINITY_DN118727_c2_g1_i1/TRINITY_DN121077_c0_g2_i2/TRINITY_DN125486_c2_g1_i10/TRINITY_DN125486_c2_g2_i1/TRINITY_DN127820_c4_g2_i4/TRINITY_DN128807_c2_g1_i1/TRINITY_DN136344_c3_g1_i12/TRINITY_DN139174_c0_g1_i1/TRINITY_DN139174_c1_g3_i1/TRINITY_DN139174_c1_g4_i1/TRINITY…	21	BP
GO:0016540	protein autoprocessing	20/1104	109/111065	1.17026e-19	5.30909e-17	4.14314e-17	TRINITY_DN118721_c1_g2_i2/TRINITY_DN118721_c1_g3_i1/TRINITY_DN118721_c1_g5_i1/TRINITY_DN118721_c1_g6_i1/TRINITY_DN118727_c2_g1_i1/TRINITY_DN121077_c0_g2_i2/TRINITY_DN125486_c2_g1_i10/TRINITY_DN125486_c2_g2_i1/TRINITY_DN128807_c2_g1_i1/TRINITY_DN136344_c3_g1_i12/TRINITY_DN139174_c0_g1_i1/TRINITY_DN139174_c1_g3_i1/TRINITY_DN139467_c1_g3_i2/TRINITY_DN141394_c5_g1_i1/TRINITY_DN141523_c0_g1_i1/TRINITY…	20	BP
GO:0051493	regulation of cytoskeleton organization	19/1104	98/111065	3.17208e-19	1.23348e-16	9.62594e-17	TRINITY_DN103112_c0_g1_i1/TRINITY_DN119126_c2_g2_i8/TRINITY_DN121077_c0_g2_i2/TRINITY_DN125486_c2_g1_i10/TRINITY_DN125486_c2_g2_i1/TRINITY_DN127820_c4_g2_i4/TRINITY_DN128065_c4_g1_i3/TRINITY_DN136344_c3_g1_i12/TRINITY_DN139174_c0_g1_i1/TRINITY_DN139174_c1_g4_i1/TRINITY_DN139467_c1_g3_i2/TRINITY_DN141394_c5_g1_i1/TRINITY_DN143695_c8_g6_i1/TRINITY_DN144148_c1_g2_i2/TRINITY_DN144148_c4_g1_i1/TRINITY…	19	BP
GO:2001247	positive regulation of phosphatidylcholine biosynthetic process	12/1104	27/111065	1.32945e-17	4.02085e-15	3.13782e-15	TRINITY_DN103112_c0_g1_i1/TRINITY_DN121077_c0_g2_i2/TRINITY_DN125486_c2_g1_i10/TRINITY_DN125486_c2_g2_i1/TRINITY_DN127820_c4_g2_i4/TRINITY_DN136344_c3_g1_i12/TRINITY_DN139174_c0_g1_i1/TRINITY_DN139174_c1_g4_i1/TRINITY_DN139467_c1_g3_i2/TRINITY_DN141394_c5_g1_i1/TRINITY_DN143695_c8_g6_i1/TRINITY_DN154950_c0_g1_i2	12	BP
GO:0060056	mammary gland involution	11/1104	21/111065	2.87009e-17	7.8124e-15	6.09668e-15	TRINITY_DN118721_c1_g2_i2/TRINITY_DN118721_c1_g3_i1/TRINITY_DN118721_c1_g5_i1/TRINITY_DN118721_c1_g6_i1/TRINITY_DN118727_c2_g1_i1/TRINITY_DN128807_c2_g1_i1/TRINITY_DN128807_c3_g1_i1/TRINITY_DN139174_c1_g3_i1/TRINITY_DN141394_c6_g2_i1/TRINITY_DN141523_c0_g1_i1/TRINITY_DN151159_c7_g1_i1	11	BP
GO:0009952	anterior/posterior pattern specification	20/1104	177/111065	2.11945e-15	4.43781e-13	3.4632e-13	TRINITY_DN101495_c0_g2_i1/TRINITY_DN118314_c3_g1_i5/TRINITY_DN118314_c4_g1_i1/TRINITY_DN118314_c4_g5_i1/TRINITY_DN123878_c6_g2_i2/TRINITY_DN126941_c8_g1_i1/TRINITY_DN129408_c1_g1_i12/TRINITY_DN136781_c5_g5_i3/TRINITY_DN140101_c8_g2_i1/TRINITY_DN140761_c6_g1_i2/TRINITY_DN145881_c5_g1_i1/TRINITY_DN145887_c3_g1_i12/TRINITY_DN147866_c6_g1_i2/TRINITY_DN147866_c8_g5_i1/TRINITY_DN147866_c8_g7_i1/TRINITY…	20	BP
GO:1901741	positive regulation of myoblast fusion	13/1104	53/111065	5.02944e-15	9.52665e-13	7.43447e-13	TRINITY_DN103112_c0_g1_i1/TRINITY_DN121077_c0_g2_i2/TRINITY_DN125486_c2_g1_i10/TRINITY_DN125486_c2_g2_i1/TRINITY_DN127820_c4_g2_i4/TRINITY_DN128163_c1_g3_i23/TRINITY_DN136344_c3_g1_i12/TRINITY_DN139174_c0_g1_i1/TRINITY_DN139174_c1_g4_i1/TRINITY_DN139467_c1_g3_i2/TRINITY_DN141394_c5_g1_i1/TRINITY_DN143695_c8_g6_i1/TRINITY_DN154950_c0_g1_i2	13	BP
GO:1903238	positive regulation of leukocyte tethering or rolling	10/1104	22/111065	5.24981e-15	9.52665e-13	7.43447e-13	TRINITY_DN118721_c1_g2_i2/TRINITY_DN118721_c1_g3_i1/TRINITY_DN118721_c1_g5_i1/TRINITY_DN118721_c1_g6_i1/TRINITY_DN118727_c2_g1_i1/TRINITY_DN119585_c4_g1_i8/TRINITY_DN128807_c2_g1_i1/TRINITY_DN139174_c1_g3_i1/TRINITY_DN141523_c0_g1_i1/TRINITY_DN151159_c7_g1_i1	10	BP
GO:0007520	myoblast fusion	14/1104	68/111065	6.35316e-15	1.08083e-12	8.43466e-13	TRINITY_DN103112_c0_g1_i1/TRINITY_DN121077_c0_g2_i2/TRINITY_DN125486_c2_g1_i10/TRINITY_DN125486_c2_g2_i1/TRINITY_DN127820_c4_g2_i4/TRINITY_DN136344_c3_g1_i12/TRINITY_DN139174_c0_g1_i1/TRINITY_DN139174_c1_g4_i1/TRINITY_DN139467_c1_g3_i2/TRINITY_DN141394_c5_g1_i1/TRINITY_DN143695_c8_g6_i1/TRINITY_DN149117_c6_g1_i2/TRINITY_DN150575_c2_g6_i1/TRINITY_DN154950_c0_g1_i2	14	BP
GO:0048266	behavioral response to pain	13/1104	56/111065	1.09911e-14	1.75987e-12	1.37338e-12	TRINITY_DN103112_c0_g1_i1/TRINITY_DN121077_c0_g2_i2/TRINITY_DN125486_c2_g1_i10/TRINITY_DN125486_c2_g2_i1/TRINITY_DN127820_c4_g2_i4/TRINITY_DN136344_c3_g1_i12/TRINITY_DN139174_c0_g1_i1/TRINITY_DN139174_c1_g4_i1/TRINITY_DN139467_c1_g3_i2/TRINITY_DN141394_c5_g1_i1/TRINITY_DN143695_c8_g6_i1/TRINITY_DN154783_c3_g2_i2/TRINITY_DN154950_c0_g1_i2	13	BP
GO:0032675	regulation of interleukin-6 production	12/1104	48/111065	4.40049e-14	6.65452e-12	5.1931e-12	TRINITY_DN103112_c0_g1_i1/TRINITY_DN121077_c0_g2_i2/TRINITY_DN125486_c2_g1_i10/TRINITY_DN125486_c2_g2_i1/TRINITY_DN127820_c4_g2_i4/TRINITY_DN136344_c3_g1_i12/TRINITY_DN139174_c0_g1_i1/TRINITY_DN139174_c1_g4_i1/TRINITY_DN139467_c1_g3_i2/TRINITY_DN141394_c5_g1_i1/TRINITY_DN143695_c8_g6_i1/TRINITY_DN154950_c0_g1_i2	12	BP
GO:0035458	cellular response to interferon-beta	14/1104	92/111065	5.21069e-13	7.09175e-11	5.5343e-11	TRINITY_DN103112_c0_g1_i1/TRINITY_DN120397_c4_g2_i1/TRINITY_DN121077_c0_g2_i2/TRINITY_DN125486_c2_g1_i10/TRINITY_DN125486_c2_g2_i1/TRINITY_DN127820_c4_g2_i4/TRINITY_DN136344_c3_g1_i12/TRINITY_DN137076_c6_g1_i4/TRINITY_DN139174_c0_g1_i1/TRINITY_DN139174_c1_g4_i1/TRINITY_DN139467_c1_g3_i2/TRINITY_DN141394_c5_g1_i1/TRINITY_DN143695_c8_g6_i1/TRINITY_DN154950_c0_g1_i2	14	BP
GO:0048704	embryonic skeletal system morphogenesis	11/1104	47/111065	1.12007e-12	1.45182e-10	1.13298e-10	TRINITY_DN101495_c0_g2_i1/TRINITY_DN118314_c3_g1_i5/TRINITY_DN118314_c4_g1_i1/TRINITY_DN123878_c6_g2_i2/TRINITY_DN126941_c8_g1_i1/TRINITY_DN129408_c1_g1_i12/TRINITY_DN145887_c3_g1_i12/TRINITY_DN147866_c6_g1_i2/TRINITY_DN147866_c8_g5_i1/TRINITY_DN147866_c8_g7_i1/TRINITY_DN149556_c9_g2_i3	11	BP
GO:0097264	self proteolysis	13/1104	80/111065	1.4716e-12	1.82076e-10	1.4209e-10	TRINITY_DN118721_c1_g2_i2/TRINITY_DN118721_c1_g3_i1/TRINITY_DN118721_c1_g5_i1/TRINITY_DN118721_c1_g6_i1/TRINITY_DN118727_c2_g1_i1/TRINITY_DN122954_c1_g1_i10/TRINITY_DN128807_c2_g1_i1/TRINITY_DN128807_c3_g1_i1/TRINITY_DN139174_c1_g3_i1/TRINITY_DN141394_c6_g2_i1/TRINITY_DN141523_c0_g1_i1/TRINITY_DN150703_c5_g3_i1/TRINITY_DN151159_c7_g1_i1	13	BP
GO:0001824	blastocyst development	13/1104	95/111065	1.4209e-11	1.6816e-09	1.3123e-09	TRINITY_DN103112_c0_g1_i1/TRINITY_DN116365_c0_g1_i2/TRINITY_DN121077_c0_g2_i2/TRINITY_DN125486_c2_g1_i10/TRINITY_DN125486_c2_g2_i1/TRINITY_DN127820_c4_g2_i4/TRINITY_DN136344_c3_g1_i12/TRINITY_DN139174_c0_g1_i1/TRINITY_DN139174_c1_g4_i1/TRINITY_DN139467_c1_g3_i2/TRINITY_DN141394_c5_g1_i1/TRINITY_DN143695_c8_g6_i1/TRINITY_DN154950_c0_g1_i2	13	BP
GO:0043117	positive regulation of vascular permeability	9/1104	33/111065	2.85673e-11	3.11041e-09	2.42732e-09	TRINITY_DN118721_c1_g2_i2/TRINITY_DN118721_c1_g3_i1/TRINITY_DN118721_c1_g5_i1/TRINITY_DN118721_c1_g6_i1/TRINITY_DN118727_c2_g1_i1/TRINITY_DN128807_c2_g1_i1/TRINITY_DN139174_c1_g3_i1/TRINITY_DN141523_c0_g1_i1/TRINITY_DN151159_c7_g1_i1	9	BP
GO:0050790	regulation of catalytic activity	13/1104	100/111065	2.76594e-11	3.11041e-09	2.42732e-09	TRINITY_DN118721_c1_g2_i2/TRINITY_DN118721_c1_g3_i1/TRINITY_DN118721_c1_g5_i1/TRINITY_DN118721_c1_g6_i1/TRINITY_DN118727_c2_g1_i1/TRINITY_DN122954_c1_g1_i10/TRINITY_DN128807_c2_g1_i1/TRINITY_DN128807_c3_g1_i1/TRINITY_DN133411_c0_g2_i1/TRINITY_DN139174_c1_g3_i1/TRINITY_DN141394_c6_g2_i1/TRINITY_DN141523_c0_g1_i1/TRINITY_DN151159_c7_g1_i1	13	BP
GO:1990776	response to angiotensin	9/1104	35/111065	5.13779e-11	5.37888e-09	4.1976e-09	TRINITY_DN118721_c1_g2_i2/TRINITY_DN118721_c1_g3_i1/TRINITY_DN118721_c1_g5_i1/TRINITY_DN118721_c1_g6_i1/TRINITY_DN118727_c2_g1_i1/TRINITY_DN128807_c2_g1_i1/TRINITY_DN139174_c1_g3_i1/TRINITY_DN141523_c0_g1_i1/TRINITY_DN151159_c7_g1_i1	9	BP
GO:0032801	receptor catabolic process	11/1104	72/111065	1.55051e-10	1.56315e-08	1.21986e-08	TRINITY_DN118721_c1_g2_i2/TRINITY_DN118721_c1_g3_i1/TRINITY_DN118721_c1_g5_i1/TRINITY_DN118721_c1_g6_i1/TRINITY_DN118727_c2_g1_i1/TRINITY_DN128807_c2_g1_i1/TRINITY_DN128807_c3_g1_i1/TRINITY_DN139174_c1_g3_i1/TRINITY_DN141394_c6_g2_i1/TRINITY_DN141523_c0_g1_i1/TRINITY_DN151159_c7_g1_i1	11	BP
GO:1901216	positive regulation of neuron death	13/1104	117/111065	2.06183e-10	2.0044e-08	1.5642e-08	TRINITY_DN103112_c0_g1_i1/TRINITY_DN121077_c0_g2_i2/TRINITY_DN125486_c2_g1_i10/TRINITY_DN125486_c2_g2_i1/TRINITY_DN127820_c4_g2_i4/TRINITY_DN136344_c3_g1_i12/TRINITY_DN139174_c0_g1_i1/TRINITY_DN139174_c1_g4_i1/TRINITY_DN139467_c1_g3_i2/TRINITY_DN141394_c5_g1_i1/TRINITY_DN143695_c8_g6_i1/TRINITY_DN150703_c5_g3_i1/TRINITY_DN154950_c0_g1_i2	13	BP
GO:0030837	negative regulation of actin filament polymerization	12/1104	97/111065	2.88398e-10	2.70696e-08	2.11247e-08	TRINITY_DN118721_c1_g2_i2/TRINITY_DN118721_c1_g3_i1/TRINITY_DN118721_c1_g5_i1/TRINITY_DN118721_c1_g6_i1/TRINITY_DN118727_c2_g1_i1/TRINITY_DN128807_c2_g1_i1/TRINITY_DN133495_c2_g2_i1/TRINITY_DN139174_c1_g3_i1/TRINITY_DN141523_c0_g1_i1/TRINITY_DN142647_c2_g2_i15/TRINITY_DN151159_c7_g1_i1/TRINITY_DN157059_c3_g3_i5	12	BP
GO:0007267	cell-cell signaling	14/1104	147/111065	3.32732e-10	2.9216e-08	2.27997e-08	TRINITY_DN116620_c1_g9_i1/TRINITY_DN118427_c2_g1_i1/TRINITY_DN119721_c9_g2_i2/TRINITY_DN122698_c5_g2_i9/TRINITY_DN124731_c3_g1_i1/TRINITY_DN126526_c5_g1_i2/TRINITY_DN136504_c2_g1_i1/TRINITY_DN141016_c12_g1_i1/TRINITY_DN141909_c5_g2_i1/TRINITY_DN143968_c4_g1_i5/TRINITY_DN147539_c0_g1_i2/TRINITY_DN147656_c4_g1_i2/TRINITY_DN150934_c7_g2_i1/TRINITY_DN158368_c9_g2_i2	14	BP
GO:0009954	proximal/distal pattern formation	8/1104	30/111065	4.48214e-10	3.69708e-08	2.88515e-08	TRINITY_DN101495_c0_g2_i1/TRINITY_DN115580_c8_g1_i2/TRINITY_DN118314_c4_g1_i1/TRINITY_DN118314_c4_g5_i1/TRINITY_DN123878_c6_g2_i2/TRINITY_DN147866_c6_g1_i2/TRINITY_DN161093_c1_g2_i1/TRINITY_DN55878_c0_g1_i1	8	BP
GO:0071230	cellular response to amino acid stimulus	16/1104	212/111065	5.93554e-10	4.75193e-08	3.70834e-08	TRINITY_DN103112_c0_g1_i1/TRINITY_DN119126_c2_g2_i8/TRINITY_DN121077_c0_g2_i2/TRINITY_DN125486_c2_g1_i10/TRINITY_DN125486_c2_g2_i1/TRINITY_DN127820_c4_g2_i4/TRINITY_DN128065_c4_g1_i3/TRINITY_DN136344_c3_g1_i12/TRINITY_DN139174_c0_g1_i1/TRINITY_DN139174_c1_g4_i1/TRINITY_DN139467_c1_g3_i2/TRINITY_DN141394_c5_g1_i1/TRINITY_DN143695_c8_g6_i1/TRINITY_DN144148_c1_g2_i2/TRINITY_DN144148_c4_g1_i1/TRINITY…	16	BP
GO:0071222	cellular response to lipopolysaccharide	19/1104	334/111065	1.78108e-09	1.38517e-07	1.08097e-07	TRINITY_DN103112_c0_g1_i1/TRINITY_DN121077_c0_g2_i2/TRINITY_DN125486_c2_g1_i10/TRINITY_DN125486_c2_g2_i1/TRINITY_DN126400_c6_g1_i2/TRINITY_DN127820_c4_g2_i4/TRINITY_DN130549_c5_g1_i7/TRINITY_DN135624_c9_g1_i3/TRINITY_DN136101_c2_g1_i3/TRINITY_DN136344_c3_g1_i12/TRINITY_DN139174_c0_g1_i1/TRINITY_DN139174_c1_g4_i1/TRINITY_DN139467_c1_g3_i2/TRINITY_DN141394_c5_g1_i1/TRINITY_DN143695_c8_g6_i1/TRINITY…	19	BP
GO:0050808	synapse organization	14/1104	177/111065	3.8046e-09	2.79895e-07	2.18426e-07	TRINITY_DN115324_c1_g1_i2/TRINITY_DN115549_c0_g3_i1/TRINITY_DN116123_c0_g4_i1/TRINITY_DN116637_c4_g1_i1/TRINITY_DN117058_c0_g1_i11/TRINITY_DN117652_c0_g2_i1/TRINITY_DN128662_c0_g1_i3/TRINITY_DN138969_c0_g1_i1/TRINITY_DN138969_c0_g2_i3/TRINITY_DN155560_c9_g2_i2/TRINITY_DN162608_c0_g2_i1/TRINITY_DN162608_c1_g2_i2/TRINITY_DN162843_c10_g2_i4/TRINITY_DN162862_c4_g1_i1	14	BP
GO:0007565	female pregnancy	14/1104	178/111065	4.09178e-09	2.931e-07	2.28731e-07	TRINITY_DN103112_c0_g1_i1/TRINITY_DN119915_c5_g3_i3/TRINITY_DN121077_c0_g2_i2/TRINITY_DN125486_c2_g1_i10/TRINITY_DN125486_c2_g2_i1/TRINITY_DN127820_c4_g2_i4/TRINITY_DN136344_c3_g1_i12/TRINITY_DN139174_c0_g1_i1/TRINITY_DN139174_c1_g4_i1/TRINITY_DN139467_c1_g3_i2/TRINITY_DN139510_c2_g1_i3/TRINITY_DN141394_c5_g1_i1/TRINITY_DN143695_c8_g6_i1/TRINITY_DN154950_c0_g1_i2	14	BP
GO:0002548	monocyte chemotaxis	10/1104	81/111065	8.98297e-09	6.21886e-07	4.85311e-07	TRINITY_DN119921_c5_g1_i4/TRINITY_DN126526_c5_g1_i2/TRINITY_DN130549_c5_g1_i7/TRINITY_DN131999_c5_g1_i3/TRINITY_DN132766_c9_g2_i1/TRINITY_DN132766_c9_g4_i3/TRINITY_DN135952_c2_g1_i1/TRINITY_DN137656_c2_g1_i1/TRINITY_DN162656_c2_g2_i1/TRINITY_DN162656_c2_g3_i1	10	BP
GO:0042542	response to hydrogen peroxide	15/1104	222/111065	9.13867e-09	6.21886e-07	4.85311e-07	TRINITY_DN103112_c0_g1_i1/TRINITY_DN121077_c0_g2_i2/TRINITY_DN125486_c2_g1_i10/TRINITY_DN125486_c2_g2_i1/TRINITY_DN127820_c4_g2_i4/TRINITY_DN136344_c3_g1_i12/TRINITY_DN139174_c0_g1_i1/TRINITY_DN139174_c1_g4_i1/TRINITY_DN139467_c1_g3_i2/TRINITY_DN139832_c2_g1_i2/TRINITY_DN141394_c5_g1_i1/TRINITY_DN143695_c8_g6_i1/TRINITY_DN144862_c2_g2_i1/TRINITY_DN154445_c6_g1_i1/TRINITY_DN154950_c0_g1_i2	15	BP
GO:0007596	blood coagulation	15/1104	244/111065	3.22212e-08	1.99332e-06	1.55556e-06	TRINITY_DN124826_c11_g1_i1/TRINITY_DN125110_c8_g1_i4/TRINITY_DN131436_c9_g1_i3/TRINITY_DN132639_c2_g1_i8/TRINITY_DN133215_c4_g1_i12/TRINITY_DN137697_c6_g5_i1/TRINITY_DN140983_c9_g1_i3/TRINITY_DN145381_c2_g1_i5/TRINITY_DN146306_c0_g1_i3/TRINITY_DN149604_c5_g1_i1/TRINITY_DN150434_c1_g1_i13/TRINITY_DN157036_c0_g2_i3/TRINITY_DN157330_c8_g1_i1/TRINITY_DN157330_c8_g2_i1/TRINITY_DN161449_c7_g2_i1	15	BP
GO:0032652	regulation of interleukin-1 production	7/1104	33/111065	3.20869e-08	1.99332e-06	1.55556e-06	TRINITY_DN119921_c5_g1_i4/TRINITY_DN131999_c5_g1_i3/TRINITY_DN132766_c9_g2_i1/TRINITY_DN132766_c9_g4_i3/TRINITY_DN135952_c2_g1_i1/TRINITY_DN162656_c2_g2_i1/TRINITY_DN162656_c2_g3_i1	7	BP
GO:0022617	extracellular matrix disassembly	9/1104	74/111065	5.68843e-08	3.36607e-06	2.62683e-06	TRINITY_DN103112_c0_g1_i1/TRINITY_DN127820_c4_g2_i4/TRINITY_DN128807_c3_g1_i1/TRINITY_DN139174_c1_g4_i1/TRINITY_DN141394_c6_g2_i1/TRINITY_DN143695_c8_g6_i1/TRINITY_DN145046_c0_g4_i3/TRINITY_DN147132_c0_g2_i1/TRINITY_DN161876_c2_g2_i4	9	BP
GO:0090303	positive regulation of wound healing	9/1104	74/111065	5.68843e-08	3.36607e-06	2.62683e-06	TRINITY_DN119921_c5_g1_i4/TRINITY_DN131999_c5_g1_i3/TRINITY_DN132766_c9_g2_i1/TRINITY_DN132766_c9_g4_i3/TRINITY_DN135952_c2_g1_i1/TRINITY_DN142647_c2_g2_i15/TRINITY_DN147711_c0_g2_i1/TRINITY_DN162656_c2_g2_i1/TRINITY_DN162656_c2_g3_i1	9	BP
GO:0002685	regulation of leukocyte migration	7/1104	36/111065	6.10927e-08	3.46446e-06	2.70362e-06	TRINITY_DN119921_c5_g1_i4/TRINITY_DN131999_c5_g1_i3/TRINITY_DN132766_c9_g2_i1/TRINITY_DN132766_c9_g4_i3/TRINITY_DN135952_c2_g1_i1/TRINITY_DN162656_c2_g2_i1/TRINITY_DN162656_c2_g3_i1	7	BP
GO:0046883	regulation of hormone secretion	7/1104	36/111065	6.10927e-08	3.46446e-06	2.70362e-06	TRINITY_DN119921_c5_g1_i4/TRINITY_DN131999_c5_g1_i3/TRINITY_DN132766_c9_g2_i1/TRINITY_DN132766_c9_g4_i3/TRINITY_DN135952_c2_g1_i1/TRINITY_DN162656_c2_g2_i1/TRINITY_DN162656_c2_g3_i1	7	BP
GO:0042060	wound healing	15/1104	262/111065	8.19463e-08	4.46116e-06	3.48142e-06	TRINITY_DN113171_c0_g1_i1/TRINITY_DN130549_c5_g1_i7/TRINITY_DN133922_c0_g2_i4/TRINITY_DN135086_c5_g1_i2/TRINITY_DN136295_c11_g1_i2/TRINITY_DN138304_c0_g3_i1/TRINITY_DN139071_c5_g1_i3/TRINITY_DN139071_c5_g2_i1/TRINITY_DN143538_c0_g1_i1/TRINITY_DN150431_c1_g1_i2/TRINITY_DN151752_c2_g1_i3/TRINITY_DN154483_c4_g1_i2/TRINITY_DN155349_c0_g1_i7/TRINITY_DN155697_c4_g1_i2/TRINITY_DN157149_c4_g1_i19	15	BP
GO:0045629	negative regulation of T-helper 2 cell differentiation	7/1104	39/111065	1.09684e-07	5.63319e-06	4.39606e-06	TRINITY_DN119921_c5_g1_i4/TRINITY_DN131999_c5_g1_i3/TRINITY_DN132766_c9_g2_i1/TRINITY_DN132766_c9_g4_i3/TRINITY_DN135952_c2_g1_i1/TRINITY_DN162656_c2_g2_i1/TRINITY_DN162656_c2_g3_i1	7	BP
GO:0045920	negative regulation of exocytosis	7/1104	41/111065	1.57575e-07	7.39513e-06	5.77106e-06	TRINITY_DN119921_c5_g1_i4/TRINITY_DN131999_c5_g1_i3/TRINITY_DN132766_c9_g2_i1/TRINITY_DN132766_c9_g4_i3/TRINITY_DN135952_c2_g1_i1/TRINITY_DN162656_c2_g2_i1/TRINITY_DN162656_c2_g3_i1	7	BP
GO:0071621	granulocyte chemotaxis	7/1104	41/111065	1.57575e-07	7.39513e-06	5.77106e-06	TRINITY_DN119921_c5_g1_i4/TRINITY_DN131999_c5_g1_i3/TRINITY_DN132766_c9_g2_i1/TRINITY_DN132766_c9_g4_i3/TRINITY_DN135952_c2_g1_i1/TRINITY_DN162656_c2_g2_i1/TRINITY_DN162656_c2_g3_i1	7	BP
GO:0051603	proteolysis involved in cellular protein catabolic process	15/1104	280/111065	1.93374e-07	8.77275e-06	6.84613e-06	TRINITY_DN103112_c0_g1_i1/TRINITY_DN112342_c0_g1_i1/TRINITY_DN121077_c0_g2_i2/TRINITY_DN125486_c2_g1_i10/TRINITY_DN125486_c2_g2_i1/TRINITY_DN127820_c4_g2_i4/TRINITY_DN136344_c3_g1_i12/TRINITY_DN139174_c0_g1_i1/TRINITY_DN139174_c1_g4_i1/TRINITY_DN139467_c1_g3_i2/TRINITY_DN141394_c5_g1_i1/TRINITY_DN143695_c8_g6_i1/TRINITY_DN150703_c5_g3_i1/TRINITY_DN154950_c0_g1_i2/TRINITY_DN159540_c0_g2_i6	15	BP
GO:0031532	actin cytoskeleton reorganization	14/1104	244/111065	2.14027e-07	9.55053e-06	7.4531e-06	TRINITY_DN119921_c5_g1_i4/TRINITY_DN125803_c4_g1_i2/TRINITY_DN128393_c5_g2_i1/TRINITY_DN131999_c5_g1_i3/TRINITY_DN132362_c2_g8_i1/TRINITY_DN132766_c9_g2_i1/TRINITY_DN132766_c9_g4_i3/TRINITY_DN135952_c2_g1_i1/TRINITY_DN138476_c1_g1_i7/TRINITY_DN151574_c14_g1_i1/TRINITY_DN152205_c3_g3_i1/TRINITY_DN154483_c4_g1_i2/TRINITY_DN162656_c2_g2_i1/TRINITY_DN162656_c2_g3_i1	14	BP
GO:0001501	skeletal system development	12/1104	179/111065	2.98239e-07	1.28858e-05	1.00559e-05	TRINITY_DN118314_c4_g5_i1/TRINITY_DN123878_c6_g2_i2/TRINITY_DN129408_c1_g1_i12/TRINITY_DN134972_c11_g1_i2/TRINITY_DN144214_c8_g1_i2/TRINITY_DN147132_c0_g2_i1/TRINITY_DN148477_c1_g1_i8/TRINITY_DN149556_c9_g2_i3/TRINITY_DN157119_c3_g2_i1/TRINITY_DN158368_c9_g2_i2/TRINITY_DN160604_c0_g1_i2/TRINITY_DN161093_c1_g2_i1	12	BP
GO:0009312	oligosaccharide biosynthetic process	6/1104	30/111065	4.60886e-07	1.90081e-05	1.48336e-05	TRINITY_DN121109_c14_g2_i4/TRINITY_DN121598_c6_g1_i8/TRINITY_DN133922_c0_g2_i4/TRINITY_DN153569_c5_g1_i1/TRINITY_DN158707_c2_g1_i12/TRINITY_DN160604_c1_g1_i8	6	BP
GO:0035924	cellular response to vascular endothelial growth factor stimulus	8/1104	69/111065	4.54789e-07	1.90081e-05	1.48336e-05	TRINITY_DN131999_c5_g1_i3/TRINITY_DN135952_c2_g1_i1/TRINITY_DN139510_c2_g1_i3/TRINITY_DN140223_c1_g1_i9/TRINITY_DN144472_c3_g1_i2/TRINITY_DN156447_c1_g1_i7/TRINITY_DN162656_c2_g2_i1/TRINITY_DN162656_c2_g3_i1	8	BP
GO:0001666	response to hypoxia	19/1104	477/111065	4.84609e-07	1.96881e-05	1.53643e-05	TRINITY_DN103112_c0_g1_i1/TRINITY_DN121077_c0_g2_i2/TRINITY_DN125486_c2_g1_i10/TRINITY_DN125486_c2_g2_i1/TRINITY_DN127820_c4_g2_i4/TRINITY_DN136295_c11_g1_i2/TRINITY_DN136344_c3_g1_i12/TRINITY_DN139174_c0_g1_i1/TRINITY_DN139174_c1_g4_i1/TRINITY_DN139467_c1_g3_i2/TRINITY_DN139510_c2_g1_i3/TRINITY_DN141394_c5_g1_i1/TRINITY_DN143695_c8_g6_i1/TRINITY_DN144862_c2_g2_i1/TRINITY_DN153454_c2_g1_i1/TRINIT…	19	BP
GO:0045627	positive regulation of T-helper 1 cell differentiation	7/1104	49/111065	5.61877e-07	2.24916e-05	1.75521e-05	TRINITY_DN119921_c5_g1_i4/TRINITY_DN131999_c5_g1_i3/TRINITY_DN132766_c9_g2_i1/TRINITY_DN132766_c9_g4_i3/TRINITY_DN135952_c2_g1_i1/TRINITY_DN162656_c2_g2_i1/TRINITY_DN162656_c2_g3_i1	7	BP
GO:1901223	negative regulation of NIK/NF-kappaB signaling	9/1104	97/111065	6.00024e-07	2.36705e-05	1.84721e-05	TRINITY_DN118721_c1_g2_i2/TRINITY_DN118721_c1_g3_i1/TRINITY_DN118721_c1_g5_i1/TRINITY_DN118721_c1_g6_i1/TRINITY_DN118727_c2_g1_i1/TRINITY_DN128807_c2_g1_i1/TRINITY_DN139174_c1_g3_i1/TRINITY_DN141523_c0_g1_i1/TRINITY_DN151159_c7_g1_i1	9	BP
GO:0042738	exogenous drug catabolic process	13/1104	232/111065	7.52352e-07	2.88437e-05	2.25092e-05	TRINITY_DN118514_c4_g1_i3/TRINITY_DN120380_c1_g1_i5/TRINITY_DN122290_c10_g2_i2/TRINITY_DN123570_c2_g1_i7/TRINITY_DN125673_c9_g2_i1/TRINITY_DN132678_c2_g3_i1/TRINITY_DN136414_c5_g1_i1/TRINITY_DN144252_c4_g3_i1/TRINITY_DN144436_c3_g1_i1/TRINITY_DN144584_c2_g1_i1/TRINITY_DN148053_c9_g1_i1/TRINITY_DN153535_c6_g2_i6/TRINITY_DN154583_c5_g2_i1	13	BP
GO:0048513	animal organ development	5/1104	19/111065	9.96079e-07	3.71415e-05	2.89847e-05	TRINITY_DN118427_c2_g1_i1/TRINITY_DN135056_c10_g1_i1/TRINITY_DN146335_c3_g1_i1/TRINITY_DN154261_c3_g2_i2/TRINITY_DN157149_c4_g1_i19	5	BP
GO:0006082	organic acid metabolic process	13/1104	240/111065	1.0999e-06	4.04583e-05	3.15731e-05	TRINITY_DN118514_c4_g1_i3/TRINITY_DN120380_c1_g1_i5/TRINITY_DN122290_c10_g2_i2/TRINITY_DN123570_c2_g1_i7/TRINITY_DN125673_c9_g2_i1/TRINITY_DN132678_c2_g3_i1/TRINITY_DN136414_c5_g1_i1/TRINITY_DN144252_c4_g3_i1/TRINITY_DN144436_c3_g1_i1/TRINITY_DN144584_c2_g1_i1/TRINITY_DN148053_c9_g1_i1/TRINITY_DN153535_c6_g2_i6/TRINITY_DN154583_c5_g2_i1	13	BP
GO:0006640	monoacylglycerol biosynthetic process	6/1104	35/111065	1.20764e-06	4.32525e-05	3.37536e-05	TRINITY_DN120357_c4_g1_i1/TRINITY_DN121228_c1_g1_i2/TRINITY_DN148259_c3_g2_i1/TRINITY_DN152023_c7_g2_i2/TRINITY_DN157632_c3_g3_i1/TRINITY_DN158646_c2_g3_i2	6	BP
GO:0006486	protein glycosylation	14/1104	285/111065	1.36994e-06	4.84281e-05	3.77926e-05	TRINITY_DN121109_c14_g2_i4/TRINITY_DN121598_c6_g1_i8/TRINITY_DN133922_c0_g2_i4/TRINITY_DN136996_c9_g2_i2/TRINITY_DN137838_c17_g1_i2/TRINITY_DN139745_c0_g1_i4/TRINITY_DN140661_c0_g1_i2/TRINITY_DN151043_c1_g1_i1/TRINITY_DN153569_c5_g1_i1/TRINITY_DN153839_c7_g3_i6/TRINITY_DN155470_c2_g1_i2/TRINITY_DN156633_c0_g1_i2/TRINITY_DN158707_c2_g1_i12/TRINITY_DN160604_c1_g1_i8	14	BP
GO:0006805	xenobiotic metabolic process	15/1104	332/111065	1.64414e-06	5.59686e-05	4.36771e-05	TRINITY_DN118514_c4_g1_i3/TRINITY_DN120380_c1_g1_i5/TRINITY_DN122290_c10_g2_i2/TRINITY_DN123570_c2_g1_i7/TRINITY_DN125673_c9_g2_i1/TRINITY_DN132678_c2_g3_i1/TRINITY_DN136414_c5_g1_i1/TRINITY_DN144252_c4_g3_i1/TRINITY_DN144436_c3_g1_i1/TRINITY_DN144584_c2_g1_i1/TRINITY_DN148053_c9_g1_i1/TRINITY_DN149233_c5_g2_i3/TRINITY_DN149233_c5_g3_i5/TRINITY_DN153535_c6_g2_i6/TRINITY_DN154583_c5_g2_i1	15	BP
GO:0008584	male gonad development	11/1104	174/111065	1.64493e-06	5.59686e-05	4.36771e-05	TRINITY_DN118314_c4_g1_i1/TRINITY_DN118314_c4_g5_i1/TRINITY_DN120397_c4_g2_i1/TRINITY_DN122128_c14_g1_i1/TRINITY_DN125362_c12_g1_i7/TRINITY_DN127853_c6_g1_i2/TRINITY_DN129149_c9_g2_i1/TRINITY_DN137076_c6_g1_i4/TRINITY_DN141293_c6_g1_i15/TRINITY_DN142049_c5_g1_i12/TRINITY_DN55878_c0_g1_i1	11	BP
GO:0061303	cornea development in camera-type eye	4/1104	10/111065	1.94417e-06	6.53338e-05	5.09856e-05	TRINITY_DN127334_c1_g1_i1/TRINITY_DN134977_c4_g2_i6/TRINITY_DN143968_c4_g1_i5/TRINITY_DN151240_c10_g1_i6	4	BP
GO:0007166	cell surface receptor signaling pathway	15/1104	339/111065	2.12333e-06	6.79965e-05	5.30635e-05	TRINITY_DN114792_c0_g1_i1/TRINITY_DN128856_c9_g5_i3/TRINITY_DN131999_c5_g1_i3/TRINITY_DN132639_c2_g1_i8/TRINITY_DN135952_c2_g1_i1/TRINITY_DN140223_c1_g1_i9/TRINITY_DN142691_c0_g1_i9/TRINITY_DN143006_c6_g1_i1/TRINITY_DN144472_c3_g1_i2/TRINITY_DN145090_c1_g1_i1/TRINITY_DN145090_c1_g2_i2/TRINITY_DN150455_c3_g1_i3/TRINITY_DN151752_c2_g1_i3/TRINITY_DN162656_c2_g2_i1/TRINITY_DN162656_c2_g3_i1	15	BP
GO:0030182	neuron differentiation	14/1104	300/111065	2.49135e-06	7.88542e-05	6.15367e-05	TRINITY_DN110856_c0_g1_i1/TRINITY_DN115580_c8_g1_i2/TRINITY_DN122698_c5_g2_i9/TRINITY_DN128662_c0_g1_i3/TRINITY_DN136781_c5_g5_i3/TRINITY_DN143968_c4_g1_i5/TRINITY_DN144025_c3_g1_i1/TRINITY_DN150973_c1_g3_i1/TRINITY_DN150973_c1_g4_i2/TRINITY_DN151240_c10_g1_i6/TRINITY_DN152013_c9_g1_i4/TRINITY_DN156584_c8_g1_i1/TRINITY_DN156924_c1_g2_i2/TRINITY_DN156924_c1_g3_i1	14	BP
GO:0009253	peptidoglycan catabolic process	7/1104	61/111065	2.57309e-06	7.95903e-05	6.21112e-05	TRINITY_DN127889_c1_g1_i8/TRINITY_DN134098_c3_g1_i4/TRINITY_DN135163_c3_g1_i7/TRINITY_DN149249_c8_g2_i6/TRINITY_DN149249_c8_g3_i3/TRINITY_DN155070_c2_g1_i4/TRINITY_DN155070_c2_g2_i8	7	BP
GO:0048706	embryonic skeletal system development	7/1104	61/111065	2.57309e-06	7.95903e-05	6.21112e-05	TRINITY_DN101495_c0_g2_i1/TRINITY_DN118314_c3_g1_i5/TRINITY_DN118314_c4_g1_i1/TRINITY_DN126875_c4_g1_i2/TRINITY_DN135256_c8_g1_i4/TRINITY_DN147866_c6_g1_i2/TRINITY_DN147866_c8_g9_i2	7	BP
GO:0007187	G protein-coupled receptor signaling pathway, coupled to cyclic nucleotide second messenger	7/1104	62/111065	2.87569e-06	8.69736e-05	6.7873e-05	TRINITY_DN119921_c5_g1_i4/TRINITY_DN131999_c5_g1_i3/TRINITY_DN132766_c9_g2_i1/TRINITY_DN132766_c9_g4_i3/TRINITY_DN135952_c2_g1_i1/TRINITY_DN162656_c2_g2_i1/TRINITY_DN162656_c2_g3_i1	7	BP
GO:0070301	cellular response to hydrogen peroxide	14/1104	306/111065	3.13182e-06	9.36793e-05	7.3106e-05	TRINITY_DN117602_c4_g12_i1/TRINITY_DN118721_c1_g2_i2/TRINITY_DN118721_c1_g3_i1/TRINITY_DN118721_c1_g5_i1/TRINITY_DN118721_c1_g6_i1/TRINITY_DN118727_c2_g1_i1/TRINITY_DN128807_c2_g1_i1/TRINITY_DN131999_c5_g1_i3/TRINITY_DN135952_c2_g1_i1/TRINITY_DN139174_c1_g3_i1/TRINITY_DN141523_c0_g1_i1/TRINITY_DN151159_c7_g1_i1/TRINITY_DN162656_c2_g2_i1/TRINITY_DN162656_c2_g3_i1	14	BP
GO:0032755	positive regulation of interleukin-6 production	11/1104	187/111065	3.30879e-06	9.78969e-05	7.63974e-05	TRINITY_DN113045_c0_g2_i1/TRINITY_DN120397_c4_g2_i1/TRINITY_DN120849_c0_g1_i1/TRINITY_DN122429_c15_g1_i2/TRINITY_DN126400_c6_g1_i2/TRINITY_DN128856_c9_g5_i3/TRINITY_DN131649_c10_g1_i4/TRINITY_DN132639_c2_g1_i8/TRINITY_DN137076_c6_g1_i4/TRINITY_DN145796_c4_g1_i5/TRINITY_DN146905_c4_g1_i12	11	BP
GO:0090050	positive regulation of cell migration involved in sprouting angiogenesis	7/1104	67/111065	4.87077e-06	0.000141045	0.00011007	TRINITY_DN119721_c9_g2_i2/TRINITY_DN131999_c5_g1_i3/TRINITY_DN135952_c2_g1_i1/TRINITY_DN144748_c5_g1_i2/TRINITY_DN144748_c5_g2_i1/TRINITY_DN162656_c2_g2_i1/TRINITY_DN162656_c2_g3_i1	7	BP
GO:0006651	diacylglycerol biosynthetic process	6/1104	47/111065	7.2177e-06	0.000202542	0.000158061	TRINITY_DN120357_c4_g1_i1/TRINITY_DN121228_c1_g1_i2/TRINITY_DN148259_c3_g2_i1/TRINITY_DN152023_c7_g2_i2/TRINITY_DN157632_c3_g3_i1/TRINITY_DN158646_c2_g3_i2	6	BP
GO:0035115	embryonic forelimb morphogenesis	6/1104	47/111065	7.2177e-06	0.000202542	0.000158061	TRINITY_DN115580_c8_g1_i2/TRINITY_DN118314_c4_g1_i1/TRINITY_DN118427_c2_g1_i1/TRINITY_DN148477_c1_g1_i8/TRINITY_DN160604_c0_g1_i2/TRINITY_DN55878_c0_g1_i1	6	BP
GO:0098742	cell-cell adhesion via plasma-membrane adhesion molecules	7/1104	71/111065	7.19645e-06	0.000202542	0.000158061	TRINITY_DN125466_c8_g1_i1/TRINITY_DN129428_c0_g2_i4/TRINITY_DN130283_c1_g2_i1/TRINITY_DN134731_c5_g2_i3/TRINITY_DN136796_c2_g1_i6/TRINITY_DN136926_c3_g1_i2/TRINITY_DN151752_c2_g1_i3	7	BP
GO:0030326	embryonic limb morphogenesis	7/1104	78/111065	1.34609e-05	0.000362778	0.000283107	TRINITY_DN118314_c4_g5_i1/TRINITY_DN118427_c2_g1_i1/TRINITY_DN123878_c6_g2_i2/TRINITY_DN126941_c8_g1_i1/TRINITY_DN138983_c8_g3_i4/TRINITY_DN161093_c1_g2_i1/TRINITY_DN93466_c0_g1_i1	7	BP
GO:0042742	defense response to bacterium	15/1104	398/111065	1.44235e-05	0.000384911	0.000300379	TRINITY_DN112342_c0_g1_i1/TRINITY_DN120397_c4_g2_i1/TRINITY_DN126400_c6_g1_i2/TRINITY_DN127889_c1_g1_i8/TRINITY_DN130351_c3_g1_i11/TRINITY_DN131649_c10_g1_i4/TRINITY_DN132451_c5_g1_i4/TRINITY_DN134098_c3_g1_i4/TRINITY_DN135812_c6_g3_i1/TRINITY_DN137076_c6_g1_i4/TRINITY_DN139745_c0_g1_i4/TRINITY_DN146536_c3_g2_i1/TRINITY_DN146905_c4_g1_i12/TRINITY_DN155070_c2_g1_i4/TRINITY_DN157415_c4_g5_i1	15	BP
GO:0031394	positive regulation of prostaglandin biosynthetic process	5/1104	32/111065	1.54977e-05	0.000405621	0.000316541	TRINITY_DN113045_c0_g2_i1/TRINITY_DN131999_c5_g1_i3/TRINITY_DN135952_c2_g1_i1/TRINITY_DN162656_c2_g2_i1/TRINITY_DN162656_c2_g3_i1	5	BP
GO:0042574	retinal metabolic process	4/1104	17/111065	2.0844e-05	0.000540355	0.000421685	TRINITY_DN115580_c8_g1_i2/TRINITY_DN126702_c13_g1_i1/TRINITY_DN142049_c5_g1_i12/TRINITY_DN151521_c6_g4_i1	4	BP
GO:0007218	neuropeptide signaling pathway	7/1104	85/111065	2.36811e-05	0.000608111	0.000474562	TRINITY_DN110514_c0_g1_i1/TRINITY_DN117644_c5_g1_i7/TRINITY_DN118279_c2_g1_i1/TRINITY_DN125974_c5_g1_i1/TRINITY_DN127097_c9_g3_i1/TRINITY_DN146635_c5_g1_i1/TRINITY_DN148496_c4_g1_i1	7	BP
GO:0003254	regulation of membrane depolarization	4/1104	18/111065	2.65879e-05	0.000676377	0.000527835	TRINITY_DN116620_c1_g9_i1/TRINITY_DN129140_c6_g1_i3/TRINITY_DN129140_c6_g2_i1/TRINITY_DN147852_c3_g1_i2	4	BP
GO:0009887	animal organ morphogenesis	11/1104	234/111065	2.72091e-05	0.000685771	0.000535166	TRINITY_DN122698_c5_g2_i9/TRINITY_DN129140_c6_g1_i3/TRINITY_DN129140_c6_g2_i1/TRINITY_DN140223_c1_g1_i9/TRINITY_DN144472_c3_g1_i2/TRINITY_DN147656_c4_g1_i2/TRINITY_DN148477_c1_g1_i8/TRINITY_DN150575_c2_g6_i1/TRINITY_DN154314_c6_g1_i4/TRINITY_DN154483_c4_g1_i2/TRINITY_DN155510_c8_g1_i1	11	BP
GO:0006812	cation transport	8/1104	121/111065	3.10863e-05	0.000776303	0.000605816	TRINITY_DN117623_c3_g3_i1/TRINITY_DN118407_c4_g1_i2/TRINITY_DN121451_c4_g2_i2/TRINITY_DN124723_c0_g1_i6/TRINITY_DN124723_c0_g2_i2/TRINITY_DN124723_c0_g3_i1/TRINITY_DN128856_c9_g5_i3/TRINITY_DN142595_c5_g3_i2	8	BP
GO:0002250	adaptive immune response	14/1104	378/111065	3.32642e-05	0.000812042	0.000633706	TRINITY_DN113429_c1_g2_i1/TRINITY_DN119921_c5_g1_i4/TRINITY_DN120849_c0_g1_i1/TRINITY_DN127701_c2_g1_i10/TRINITY_DN131999_c5_g1_i3/TRINITY_DN132766_c9_g2_i1/TRINITY_DN132766_c9_g4_i3/TRINITY_DN135952_c2_g1_i1/TRINITY_DN143109_c6_g5_i1/TRINITY_DN144066_c2_g2_i2/TRINITY_DN154804_c6_g2_i1/TRINITY_DN159314_c6_g5_i1/TRINITY_DN162656_c2_g2_i1/TRINITY_DN162656_c2_g3_i1	14	BP
GO:0060054	positive regulation of epithelial cell proliferation involved in wound healing	4/1104	19/111065	3.34124e-05	0.000812042	0.000633706	TRINITY_DN133922_c0_g2_i4/TRINITY_DN143538_c0_g1_i1/TRINITY_DN147711_c0_g2_i1/TRINITY_DN154483_c4_g1_i2	4	BP
GO:0071385	cellular response to glucocorticoid stimulus	7/1104	93/111065	4.24365e-05	0.00101327	0.000790738	TRINITY_DN119921_c5_g1_i4/TRINITY_DN131999_c5_g1_i3/TRINITY_DN132766_c9_g2_i1/TRINITY_DN132766_c9_g4_i3/TRINITY_DN135952_c2_g1_i1/TRINITY_DN162656_c2_g2_i1/TRINITY_DN162656_c2_g3_i1	7	BP
GO:0007189	adenylate cyclase-activating G protein-coupled receptor signaling pathway	9/1104	165/111065	4.61244e-05	0.00108233	0.000844638	TRINITY_DN125362_c12_g1_i7/TRINITY_DN132588_c8_g1_i7/TRINITY_DN139510_c2_g1_i3/TRINITY_DN141293_c6_g1_i15/TRINITY_DN141872_c6_g2_i1/TRINITY_DN141909_c5_g2_i1/TRINITY_DN143006_c6_g1_i1/TRINITY_DN146635_c5_g1_i1/TRINITY_DN149591_c9_g1_i4	9	BP
GO:0030879	mammary gland development	5/1104	40/111065	4.74163e-05	0.00110314	0.000860874	TRINITY_DN101495_c0_g2_i1/TRINITY_DN118314_c4_g1_i1/TRINITY_DN133922_c0_g2_i4/TRINITY_DN148477_c1_g1_i8/TRINITY_DN157149_c4_g1_i19	5	BP
GO:0014912	negative regulation of smooth muscle cell migration	4/1104	21/111065	5.07825e-05	0.0011616	0.000906494	TRINITY_DN133495_c2_g2_i1/TRINITY_DN157059_c3_g3_i5/TRINITY_DN157678_c6_g3_i1/TRINITY_DN159749_c0_g3_i1	4	BP
GO:0019373	epoxygenase P450 pathway	9/1104	169/111065	5.55419e-05	0.00125988	0.000983189	TRINITY_DN118514_c4_g1_i3/TRINITY_DN120380_c1_g1_i5/TRINITY_DN123570_c2_g1_i7/TRINITY_DN125673_c9_g2_i1/TRINITY_DN136414_c5_g1_i1/TRINITY_DN144252_c4_g3_i1/TRINITY_DN144584_c2_g1_i1/TRINITY_DN153535_c6_g2_i6/TRINITY_DN154583_c5_g2_i1	9	BP
GO:0060065	uterus development	4/1104	22/111065	6.15785e-05	0.00137391	0.00107218	TRINITY_DN118314_c4_g1_i1/TRINITY_DN118314_c4_g5_i1/TRINITY_DN141293_c6_g1_i15/TRINITY_DN55878_c0_g1_i1	4	BP
GO:0006629	lipid metabolic process	13/1104	352/111065	6.45884e-05	0.00142935	0.00111544	TRINITY_DN118989_c0_g1_i1/TRINITY_DN120357_c4_g1_i1/TRINITY_DN121228_c1_g1_i2/TRINITY_DN122698_c5_g2_i9/TRINITY_DN129836_c3_g2_i3/TRINITY_DN143038_c8_g1_i1/TRINITY_DN148259_c3_g2_i1/TRINITY_DN149159_c2_g1_i1/TRINITY_DN152023_c7_g2_i2/TRINITY_DN154018_c5_g1_i1/TRINITY_DN157632_c3_g3_i1/TRINITY_DN158646_c2_g3_i2/TRINITY_DN160868_c3_g1_i1	13	BP
GO:0046339	diacylglycerol metabolic process	6/1104	69/111065	6.69369e-05	0.00146937	0.00114668	TRINITY_DN120357_c4_g1_i1/TRINITY_DN121228_c1_g1_i2/TRINITY_DN148259_c3_g2_i1/TRINITY_DN152023_c7_g2_i2/TRINITY_DN157632_c3_g3_i1/TRINITY_DN158646_c2_g3_i2	6	BP
GO:0051216	cartilage development	8/1104	137/111065	7.51409e-05	0.00162328	0.00126679	TRINITY_DN128204_c3_g1_i4/TRINITY_DN129408_c1_g1_i12/TRINITY_DN135256_c8_g1_i4/TRINITY_DN139924_c6_g1_i2/TRINITY_DN140761_c6_g1_i2/TRINITY_DN144214_c8_g1_i2/TRINITY_DN144342_c3_g1_i2/TRINITY_DN154480_c4_g2_i11	8	BP
GO:0045104	intermediate filament cytoskeleton organization	7/1104	104/111065	8.65984e-05	0.00185607	0.00144845	TRINITY_DN106937_c0_g1_i2/TRINITY_DN113171_c0_g1_i1/TRINITY_DN139071_c5_g1_i3/TRINITY_DN139071_c5_g2_i1/TRINITY_DN143538_c0_g1_i1/TRINITY_DN150431_c1_g1_i2/TRINITY_DN155349_c0_g1_i7	7	BP
GO:1900747	negative regulation of vascular endothelial growth factor signaling pathway	4/1104	24/111065	8.80475e-05	0.00187239	0.00146118	TRINITY_DN140223_c1_g1_i9/TRINITY_DN144472_c3_g1_i2/TRINITY_DN145090_c1_g1_i1/TRINITY_DN145090_c1_g2_i2	4	BP
GO:0032760	positive regulation of tumor necrosis factor production	9/1104	180/111065	9.016e-05	0.00190245	0.00148464	TRINITY_DN120397_c4_g2_i1/TRINITY_DN120849_c0_g1_i1/TRINITY_DN122429_c15_g1_i2/TRINITY_DN126400_c6_g1_i2/TRINITY_DN131649_c10_g1_i4/TRINITY_DN135624_c9_g1_i3/TRINITY_DN137076_c6_g1_i4/TRINITY_DN145796_c4_g1_i5/TRINITY_DN146905_c4_g1_i12	9	BP
GO:0007409	axonogenesis	10/1104	225/111065	9.9326e-05	0.00204378	0.00159493	TRINITY_DN111023_c0_g2_i2/TRINITY_DN111023_c0_g3_i1/TRINITY_DN113171_c0_g1_i1/TRINITY_DN126119_c0_g1_i1/TRINITY_DN133495_c2_g2_i1/TRINITY_DN139071_c5_g2_i1/TRINITY_DN141992_c13_g1_i1/TRINITY_DN144023_c6_g1_i2/TRINITY_DN157059_c3_g3_i5/TRINITY_DN159005_c3_g1_i2	10	BP
GO:0014839	myoblast migration involved in skeletal muscle regeneration	4/1104	25/111065	0.000103993	0.00204378	0.00159493	TRINITY_DN131999_c5_g1_i3/TRINITY_DN135952_c2_g1_i1/TRINITY_DN162656_c2_g2_i1/TRINITY_DN162656_c2_g3_i1	4	BP
GO:0045110	intermediate filament bundle assembly	4/1104	25/111065	0.000103993	0.00204378	0.00159493	TRINITY_DN106937_c0_g1_i2/TRINITY_DN143538_c0_g1_i1/TRINITY_DN150431_c1_g1_i2/TRINITY_DN155349_c0_g1_i7	4	BP
GO:0071493	cellular response to UV-B	4/1104	25/111065	0.000103993	0.00204378	0.00159493	TRINITY_DN145282_c7_g1_i6/TRINITY_DN153466_c1_g2_i1/TRINITY_DN154982_c5_g1_i1/TRINITY_DN156917_c2_g1_i11	4	BP
GO:1900138	negative regulation of phospholipase A2 activity	4/1104	25/111065	0.000103993	0.00204378	0.00159493	TRINITY_DN131999_c5_g1_i3/TRINITY_DN135952_c2_g1_i1/TRINITY_DN162656_c2_g2_i1/TRINITY_DN162656_c2_g3_i1	4	BP
GO:0005997	xylulose metabolic process	3/1104	10/111065	0.000111566	0.00216917	0.00169279	TRINITY_DN133534_c3_g1_i10/TRINITY_DN133534_c3_g2_i1/TRINITY_DN158561_c2_g2_i4	3	BP
GO:0016079	synaptic vesicle exocytosis	5/1104	48/111065	0.000115551	0.0022307	0.00174081	TRINITY_DN128856_c9_g5_i3/TRINITY_DN132639_c2_g1_i8/TRINITY_DN135162_c2_g1_i4/TRINITY_DN143484_c0_g3_i2/TRINITY_DN151135_c3_g1_i5	5	BP
GO:0030308	negative regulation of cell growth	11/1104	276/111065	0.000119311	0.00228707	0.0017848	TRINITY_DN121737_c7_g2_i3/TRINITY_DN129140_c6_g1_i3/TRINITY_DN129140_c6_g2_i1/TRINITY_DN129149_c9_g2_i1/TRINITY_DN133495_c2_g2_i1/TRINITY_DN140831_c8_g1_i1/TRINITY_DN147852_c3_g1_i2/TRINITY_DN154131_c0_g2_i3/TRINITY_DN155244_c2_g1_i1/TRINITY_DN156584_c8_g1_i1/TRINITY_DN157059_c3_g3_i5	11	BP
GO:0030162	regulation of proteolysis	4/1104	26/111065	0.000121934	0.00232102	0.00181129	TRINITY_DN119588_c3_g3_i1/TRINITY_DN136129_c1_g1_i3/TRINITY_DN138122_c5_g3_i1/TRINITY_DN143176_c10_g2_i2	4	BP
GO:0019432	triglyceride biosynthetic process	6/1104	77/111065	0.000123776	0.00233971	0.00182587	TRINITY_DN120357_c4_g1_i1/TRINITY_DN121228_c1_g1_i2/TRINITY_DN148259_c3_g2_i1/TRINITY_DN152023_c7_g2_i2/TRINITY_DN157632_c3_g3_i1/TRINITY_DN158646_c2_g3_i2	6	BP
GO:0070365	hepatocyte differentiation	5/1104	49/111065	0.000127631	0.00239595	0.00186976	TRINITY_DN131999_c5_g1_i3/TRINITY_DN135952_c2_g1_i1/TRINITY_DN149972_c1_g2_i9/TRINITY_DN162656_c2_g2_i1/TRINITY_DN162656_c2_g3_i1	5	BP
GO:0046598	positive regulation of viral entry into host cell	5/1104	50/111065	0.000140655	0.00262235	0.00204645	TRINITY_DN113045_c0_g2_i1/TRINITY_DN129170_c3_g1_i4/TRINITY_DN156282_c0_g1_i2/TRINITY_DN156282_c0_g2_i8/TRINITY_DN156282_c0_g3_i6	5	BP
GO:0034372	very-low-density lipoprotein particle remodeling	3/1104	11/111065	0.000152267	0.00275776	0.00215212	TRINITY_DN122429_c15_g1_i2/TRINITY_DN138844_c6_g1_i2/TRINITY_DN148989_c4_g1_i1	3	BP
GO:1900028	negative regulation of ruffle assembly	3/1104	11/111065	0.000152267	0.00275776	0.00215212	TRINITY_DN135040_c3_g1_i4/TRINITY_DN136101_c2_g1_i3/TRINITY_DN142647_c2_g2_i15	3	BP
GO:0060546	negative regulation of necroptotic process	5/1104	52/111065	0.000169731	0.00301965	0.00235649	TRINITY_DN121663_c4_g3_i1/TRINITY_DN122128_c14_g1_i1/TRINITY_DN144226_c4_g1_i1/TRINITY_DN144849_c1_g3_i2/TRINITY_DN150703_c5_g3_i1	5	BP
GO:0007517	muscle organ development	8/1104	156/111065	0.000184821	0.00326678	0.00254935	TRINITY_DN122954_c1_g1_i10/TRINITY_DN129140_c6_g1_i3/TRINITY_DN129140_c6_g2_i1/TRINITY_DN144342_c3_g1_i2/TRINITY_DN147852_c3_g1_i2/TRINITY_DN162236_c2_g1_i6/TRINITY_DN162873_c5_g1_i6/TRINITY_DN57570_c0_g1_i1	8	BP
GO:0030239	myofibril assembly	5/1104	54/111065	0.000203181	0.00354524	0.00276666	TRINITY_DN122954_c1_g1_i10/TRINITY_DN127664_c11_g1_i1/TRINITY_DN134886_c3_g1_i1/TRINITY_DN135086_c5_g1_i2/TRINITY_DN139284_c4_g2_i1	5	BP
GO:0006909	phagocytosis	9/1104	203/111065	0.000222676	0.00381211	0.00297491	TRINITY_DN119921_c5_g1_i4/TRINITY_DN131768_c5_g4_i8/TRINITY_DN131999_c5_g1_i3/TRINITY_DN132766_c9_g2_i1/TRINITY_DN132766_c9_g4_i3/TRINITY_DN135952_c2_g1_i1/TRINITY_DN151752_c2_g1_i3/TRINITY_DN162656_c2_g2_i1/TRINITY_DN162656_c2_g3_i1	9	BP
GO:0008543	fibroblast growth factor receptor signaling pathway	7/1104	122/111065	0.000234109	0.00395805	0.00308881	TRINITY_DN116620_c1_g9_i1/TRINITY_DN125466_c8_g1_i1/TRINITY_DN135303_c0_g2_i2/TRINITY_DN139907_c7_g2_i1/TRINITY_DN147656_c4_g1_i2/TRINITY_DN154314_c6_g1_i4/TRINITY_DN154483_c4_g1_i2	7	BP
GO:0051058	negative regulation of small GTPase mediated signal transduction	4/1104	31/111065	0.000246704	0.00411981	0.00321504	TRINITY_DN133495_c2_g2_i1/TRINITY_DN141073_c4_g1_i4/TRINITY_DN153057_c2_g2_i1/TRINITY_DN157059_c3_g3_i5	4	BP
GO:2000310	regulation of NMDA receptor activity	4/1104	31/111065	0.000246704	0.00411981	0.00321504	TRINITY_DN128807_c3_g1_i1/TRINITY_DN141394_c6_g2_i1/TRINITY_DN147549_c4_g1_i1/TRINITY_DN157678_c6_g3_i1	4	BP
GO:0007268	chemical synaptic transmission	11/1104	301/111065	0.000252195	0.00418582	0.00326655	TRINITY_DN115416_c1_g1_i2/TRINITY_DN116620_c1_g9_i1/TRINITY_DN116637_c4_g1_i1/TRINITY_DN125156_c8_g2_i4/TRINITY_DN128662_c0_g1_i3/TRINITY_DN135162_c2_g1_i4/TRINITY_DN136926_c3_g1_i2/TRINITY_DN148496_c4_g1_i1/TRINITY_DN149482_c1_g1_i22/TRINITY_DN258950_c0_g1_i1/TRINITY_DN290190_c0_g1_i1	11	BP
GO:0043567	regulation of insulin-like growth factor receptor signaling pathway	3/1104	13/111065	0.000260036	0.00423844	0.00330762	TRINITY_DN115601_c16_g2_i1/TRINITY_DN159749_c0_g1_i1/TRINITY_DN159749_c0_g3_i1	3	BP
GO:1903589	positive regulation of blood vessel endothelial cell proliferation involved in sprouting angiogenesis	3/1104	13/111065	0.000260036	0.00423844	0.00330762	TRINITY_DN119721_c9_g2_i2/TRINITY_DN144748_c5_g1_i2/TRINITY_DN144748_c5_g2_i1	3	BP
GO:0050482	arachidonic acid secretion	5/1104	57/111065	0.000262486	0.00425289	0.0033189	TRINITY_DN131999_c5_g1_i3/TRINITY_DN135952_c2_g1_i1/TRINITY_DN145620_c2_g4_i3/TRINITY_DN162656_c2_g2_i1/TRINITY_DN162656_c2_g3_i1	5	BP
GO:0043410	positive regulation of MAPK cascade	9/1104	212/111065	0.000306491	0.00490747	0.00382972	TRINITY_DN113045_c0_g2_i1/TRINITY_DN124101_c4_g1_i7/TRINITY_DN128856_c9_g5_i3/TRINITY_DN144748_c5_g1_i2/TRINITY_DN144748_c5_g2_i1/TRINITY_DN149591_c9_g1_i4/TRINITY_DN150934_c7_g2_i1/TRINITY_DN154483_c4_g1_i2/TRINITY_DN159749_c0_g3_i1	9	BP
GO:0031640	killing of cells of other organism	5/1104	59/111065	0.000308756	0.00491481	0.00383545	TRINITY_DN126526_c5_g1_i2/TRINITY_DN127889_c1_g1_i8/TRINITY_DN137656_c2_g1_i1/TRINITY_DN149249_c8_g2_i6/TRINITY_DN155070_c2_g1_i4	5	BP
GO:0009755	hormone-mediated signaling pathway	5/1104	60/111065	0.000334083	0.0052565	0.0041021	TRINITY_DN117663_c14_g1_i3/TRINITY_DN125362_c12_g1_i7/TRINITY_DN141293_c6_g1_i15/TRINITY_DN143006_c6_g1_i1/TRINITY_DN146635_c5_g1_i1	5	BP
GO:0046222	aflatoxin metabolic process	5/1104	61/111065	0.000360951	0.00561433	0.00438134	TRINITY_DN122290_c10_g2_i2/TRINITY_DN140837_c3_g1_i7/TRINITY_DN144436_c3_g1_i1/TRINITY_DN148053_c9_g1_i1/TRINITY_DN151162_c5_g2_i1	5	BP
GO:0070555	response to interleukin-1	6/1104	94/111065	0.000368579	0.0057004	0.00444852	TRINITY_DN119585_c4_g1_i8/TRINITY_DN131999_c5_g1_i3/TRINITY_DN135952_c2_g1_i1/TRINITY_DN144849_c1_g3_i2/TRINITY_DN162656_c2_g2_i1/TRINITY_DN162656_c2_g3_i1	6	BP
GO:0032496	response to lipopolysaccharide	12/1104	368/111065	0.000378466	0.00582026	0.00454205	TRINITY_DN122229_c3_g2_i1/TRINITY_DN126400_c6_g1_i2/TRINITY_DN128856_c9_g5_i3/TRINITY_DN132588_c8_g1_i7/TRINITY_DN132639_c2_g1_i8/TRINITY_DN140831_c8_g1_i1/TRINITY_DN141078_c3_g3_i2/TRINITY_DN146905_c4_g1_i12/TRINITY_DN147711_c0_g2_i1/TRINITY_DN152539_c3_g4_i2/TRINITY_DN154483_c4_g1_i2/TRINITY_DN160910_c1_g2_i4	12	BP
GO:0030336	negative regulation of cell migration	10/1104	266/111065	0.000380754	0.00582255	0.00454383	TRINITY_DN113045_c0_g2_i1/TRINITY_DN118427_c2_g1_i1/TRINITY_DN133495_c2_g2_i1/TRINITY_DN135256_c8_g1_i4/TRINITY_DN142647_c2_g2_i15/TRINITY_DN143538_c0_g1_i1/TRINITY_DN150431_c1_g1_i2/TRINITY_DN155349_c0_g1_i7/TRINITY_DN156584_c8_g1_i1/TRINITY_DN157059_c3_g3_i5	10	BP
GO:0016339	calcium-dependent cell-cell adhesion via plasma membrane cell adhesion molecules	5/1104	62/111065	0.000389419	0.00592178	0.00462128	TRINITY_DN129428_c0_g2_i4/TRINITY_DN130283_c1_g2_i1/TRINITY_DN134731_c5_g2_i3/TRINITY_DN136796_c2_g1_i6/TRINITY_DN136926_c3_g1_i2	5	BP
GO:0001656	metanephros development	4/1104	35/111065	0.000397796	0.00593305	0.00463007	TRINITY_DN133495_c2_g2_i1/TRINITY_DN154483_c4_g1_i2/TRINITY_DN157059_c3_g3_i5/TRINITY_DN55878_c0_g1_i1	4	BP
GO:0032308	positive regulation of prostaglandin secretion	3/1104	15/111065	0.000407597	0.00593305	0.00463007	TRINITY_DN128856_c9_g5_i3/TRINITY_DN132639_c2_g1_i8/TRINITY_DN145620_c2_g4_i3	3	BP
GO:0042063	gliogenesis	4/1104	35/111065	0.000397796	0.00593305	0.00463007	TRINITY_DN131999_c5_g1_i3/TRINITY_DN135952_c2_g1_i1/TRINITY_DN162656_c2_g2_i1/TRINITY_DN162656_c2_g3_i1	4	BP
GO:0048246	macrophage chemotaxis	3/1104	15/111065	0.000407597	0.00593305	0.00463007	TRINITY_DN122229_c3_g2_i1/TRINITY_DN130549_c5_g1_i7/TRINITY_DN132451_c5_g1_i4	3	BP
GO:0050830	defense response to Gram-positive bacterium	8/1104	175/111065	0.000401251	0.00593305	0.00463007	TRINITY_DN120849_c0_g1_i1/TRINITY_DN128856_c9_g5_i3/TRINITY_DN131649_c10_g1_i4/TRINITY_DN132639_c2_g1_i8/TRINITY_DN136263_c9_g1_i1/TRINITY_DN149249_c8_g2_i6/TRINITY_DN155697_c4_g1_i2/TRINITY_DN159798_c15_g1_i2	8	BP
GO:0070593	dendrite self-avoidance	4/1104	35/111065	0.000397796	0.00593305	0.00463007	TRINITY_DN126119_c0_g1_i1/TRINITY_DN159490_c4_g2_i2/TRINITY_DN159490_c4_g3_i1/TRINITY_DN159490_c4_g5_i1	4	BP
GO:0006953	acute-phase response	6/1104	96/111065	0.000412687	0.00597518	0.00466295	TRINITY_DN135624_c9_g1_i3/TRINITY_DN136129_c1_g1_i3/TRINITY_DN137682_c6_g1_i2/TRINITY_DN144400_c0_g2_i2/TRINITY_DN147697_c0_g1_i1/TRINITY_DN152946_c4_g1_i1	6	BP
GO:0034332	adherens junction organization	5/1104	63/111065	0.00041955	0.0060424	0.00471541	TRINITY_DN129428_c0_g2_i4/TRINITY_DN130283_c1_g2_i1/TRINITY_DN134731_c5_g2_i3/TRINITY_DN136796_c2_g1_i6/TRINITY_DN136926_c3_g1_i2	5	BP
GO:0033031	positive regulation of neutrophil apoptotic process	4/1104	36/111065	0.000444011	0.00636105	0.00496407	TRINITY_DN131999_c5_g1_i3/TRINITY_DN135952_c2_g1_i1/TRINITY_DN162656_c2_g2_i1/TRINITY_DN162656_c2_g3_i1	4	BP
GO:0048754	branching morphogenesis of an epithelial tube	5/1104	64/111065	0.000451404	0.0064331	0.0050203	TRINITY_DN133495_c2_g2_i1/TRINITY_DN133922_c0_g2_i4/TRINITY_DN135691_c0_g1_i4/TRINITY_DN154483_c4_g1_i2/TRINITY_DN157059_c3_g3_i5	5	BP
GO:0050727	regulation of inflammatory response	9/1104	225/111065	0.000472182	0.00669417	0.00522404	TRINITY_DN119921_c5_g1_i4/TRINITY_DN126526_c5_g1_i2/TRINITY_DN127853_c6_g1_i2/TRINITY_DN131999_c5_g1_i3/TRINITY_DN132766_c9_g2_i1/TRINITY_DN132766_c9_g4_i3/TRINITY_DN135952_c2_g1_i1/TRINITY_DN162656_c2_g2_i1/TRINITY_DN162656_c2_g3_i1	9	BP
GO:0007250	activation of NF-kappaB-inducing kinase activity	4/1104	37/111065	0.000493929	0.00695088	0.00542437	TRINITY_DN120397_c4_g2_i1/TRINITY_DN127853_c6_g1_i2/TRINITY_DN137076_c6_g1_i4/TRINITY_DN145796_c4_g1_i5	4	BP
GO:0021846	cell proliferation in forebrain	3/1104	16/111065	0.000497951	0.00695088	0.00542437	TRINITY_DN143691_c2_g2_i4/TRINITY_DN156924_c1_g3_i1/TRINITY_DN79975_c0_g1_i1	3	BP
GO:0042102	positive regulation of T cell proliferation	7/1104	139/111065	0.000515842	0.00716388	0.00559059	TRINITY_DN119921_c5_g1_i4/TRINITY_DN131999_c5_g1_i3/TRINITY_DN132766_c9_g2_i1/TRINITY_DN132766_c9_g4_i3/TRINITY_DN135952_c2_g1_i1/TRINITY_DN162656_c2_g2_i1/TRINITY_DN162656_c2_g3_i1	7	BP
GO:0051965	positive regulation of synapse assembly	6/1104	101/111065	0.00054106	0.00747597	0.00583414	TRINITY_DN111023_c0_g2_i2/TRINITY_DN111023_c0_g3_i1/TRINITY_DN137379_c5_g1_i1/TRINITY_DN141992_c13_g1_i1/TRINITY_DN142799_c6_g1_i1/TRINITY_DN147305_c3_g2_i6	6	BP
GO:0030049	muscle filament sliding	4/1104	38/111065	0.000547712	0.00752966	0.00587604	TRINITY_DN110886_c0_g2_i1/TRINITY_DN133411_c0_g2_i1/TRINITY_DN162236_c2_g1_i6/TRINITY_DN162873_c5_g1_i6	4	BP
GO:0097350	neutrophil clearance	4/1104	39/111065	0.000605527	0.00824122	0.00643133	TRINITY_DN131999_c5_g1_i3/TRINITY_DN135952_c2_g1_i1/TRINITY_DN162656_c2_g2_i1/TRINITY_DN162656_c2_g3_i1	4	BP
GO:0000902	cell morphogenesis	9/1104	235/111065	0.000644518	0.00872825	0.0068114	TRINITY_DN122465_c1_g1_i1/TRINITY_DN128835_c5_g1_i3/TRINITY_DN128856_c9_g5_i3/TRINITY_DN129428_c0_g2_i4/TRINITY_DN130283_c1_g2_i1/TRINITY_DN132639_c2_g1_i8/TRINITY_DN134731_c5_g2_i3/TRINITY_DN136796_c2_g1_i6/TRINITY_DN136926_c3_g1_i2	9	BP
GO:0002224	toll-like receptor signaling pathway	5/1104	70/111065	0.000682328	0.0091044	0.00710495	TRINITY_DN120397_c4_g2_i1/TRINITY_DN122102_c9_g5_i1/TRINITY_DN132451_c5_g1_i4/TRINITY_DN137076_c6_g1_i4/TRINITY_DN145796_c4_g1_i5	5	BP
GO:0007043	cell-cell junction assembly	5/1104	70/111065	0.000682328	0.0091044	0.00710495	TRINITY_DN129428_c0_g2_i4/TRINITY_DN130283_c1_g2_i1/TRINITY_DN134731_c5_g2_i3/TRINITY_DN136796_c2_g1_i6/TRINITY_DN136926_c3_g1_i2	5	BP
GO:0098609	cell-cell adhesion	11/1104	339/111065	0.000679906	0.0091044	0.00710495	TRINITY_DN116895_c9_g2_i1/TRINITY_DN120135_c8_g1_i5/TRINITY_DN130283_c1_g2_i1/TRINITY_DN131768_c5_g4_i8/TRINITY_DN133495_c2_g2_i1/TRINITY_DN136926_c3_g1_i2/TRINITY_DN139907_c7_g2_i1/TRINITY_DN147549_c4_g1_i1/TRINITY_DN151752_c2_g1_i3/TRINITY_DN153687_c9_g1_i2/TRINITY_DN157059_c3_g3_i5	11	BP
GO:0070459	prolactin secretion	3/1104	18/111065	0.000714908	0.0094465	0.00737191	TRINITY_DN135952_c2_g1_i1/TRINITY_DN162656_c2_g2_i1/TRINITY_DN162656_c2_g3_i1	3	BP
GO:0001755	neural crest cell migration	6/1104	107/111065	0.000733829	0.00955734	0.00745841	TRINITY_DN126941_c8_g1_i1/TRINITY_DN130531_c3_g1_i1/TRINITY_DN132880_c1_g1_i4/TRINITY_DN140223_c1_g1_i9/TRINITY_DN144472_c3_g1_i2/TRINITY_DN156584_c8_g1_i1	6	BP
GO:0060021	roof of mouth development	6/1104	107/111065	0.000733829	0.00955734	0.00745841	TRINITY_DN117497_c7_g1_i18/TRINITY_DN126941_c8_g1_i1/TRINITY_DN129149_c9_g2_i1/TRINITY_DN134972_c11_g1_i2/TRINITY_DN143968_c4_g1_i5/TRINITY_DN148477_c1_g1_i8	6	BP
GO:0097191	extrinsic apoptotic signaling pathway	5/1104	71/111065	0.000728063	0.00955734	0.00745841	TRINITY_DN120397_c4_g2_i1/TRINITY_DN128856_c9_g5_i3/TRINITY_DN132639_c2_g1_i8/TRINITY_DN137076_c6_g1_i4/TRINITY_DN150703_c5_g3_i1	5	BP
GO:0002088	lens development in camera-type eye	4/1104	42/111065	0.000804822	0.0103336	0.00806421	TRINITY_DN122232_c7_g1_i2/TRINITY_DN126955_c6_g1_i3/TRINITY_DN136295_c11_g1_i2/TRINITY_DN149972_c1_g2_i9	4	BP
GO:0048251	elastic fiber assembly	4/1104	42/111065	0.000804822	0.0103336	0.00806421	TRINITY_DN124167_c16_g1_i1/TRINITY_DN152330_c3_g2_i5/TRINITY_DN156917_c2_g1_i11/TRINITY_DN161902_c2_g1_i2	4	BP
GO:0032731	positive regulation of interleukin-1 beta production	6/1104	109/111065	0.000808641	0.0103339	0.00806443	TRINITY_DN120849_c0_g1_i1/TRINITY_DN122429_c15_g1_i2/TRINITY_DN128856_c9_g5_i3/TRINITY_DN131649_c10_g1_i4/TRINITY_DN132639_c2_g1_i8/TRINITY_DN150703_c5_g3_i1	6	BP
GO:0006054	N-acetylneuraminate metabolic process	3/1104	19/111065	0.000842688	0.010522	0.00821122	TRINITY_DN123022_c5_g3_i1/TRINITY_DN123022_c5_g5_i1/TRINITY_DN125679_c3_g1_i14	3	BP
GO:0030832	regulation of actin filament length	3/1104	19/111065	0.000842688	0.010522	0.00821122	TRINITY_DN151574_c14_g1_i1/TRINITY_DN162236_c2_g1_i6/TRINITY_DN162873_c5_g1_i6	3	BP
GO:0043268	positive regulation of potassium ion transport	3/1104	19/111065	0.000842688	0.010522	0.00821122	TRINITY_DN129140_c6_g1_i3/TRINITY_DN129140_c6_g2_i1/TRINITY_DN147852_c3_g1_i2	3	BP
GO:0042572	retinol metabolic process	5/1104	75/111065	0.000934198	0.0115586	0.00902015	TRINITY_DN115580_c8_g1_i2/TRINITY_DN122942_c8_g4_i1/TRINITY_DN127856_c5_g1_i6/TRINITY_DN147435_c0_g3_i2/TRINITY_DN151521_c6_g4_i1	5	BP
GO:0000187	activation of MAPK activity	8/1104	200/111065	0.000960831	0.0118343	0.00923532	TRINITY_DN113045_c0_g2_i1/TRINITY_DN128835_c5_g1_i3/TRINITY_DN128856_c9_g5_i3/TRINITY_DN131649_c10_g1_i4/TRINITY_DN132639_c2_g1_i8/TRINITY_DN154483_c4_g1_i2/TRINITY_DN157149_c4_g1_i19/TRINITY_DN15870_c0_g1_i1	8	BP
GO:0043152	induction of bacterial agglutination	3/1104	20/111065	0.000984085	0.012012	0.00937401	TRINITY_DN126400_c6_g1_i2/TRINITY_DN132451_c5_g1_i4/TRINITY_DN146905_c4_g1_i12	3	BP
GO:0002009	morphogenesis of an epithelium	5/1104	76/111065	0.000991882	0.0120531	0.0094061	TRINITY_DN130531_c3_g1_i1/TRINITY_DN134977_c4_g2_i6/TRINITY_DN138304_c0_g3_i1/TRINITY_DN138983_c8_g3_i4/TRINITY_DN155697_c4_g1_i2	5	BP
GO:0006936	muscle contraction	7/1104	156/111065	0.00101832	0.0122649	0.00957132	TRINITY_DN127664_c11_g1_i1/TRINITY_DN128144_c3_g1_i2/TRINITY_DN129559_c3_g1_i1/TRINITY_DN133411_c0_g2_i1/TRINITY_DN134886_c3_g1_i1/TRINITY_DN135251_c4_g1_i1/TRINITY_DN158963_c5_g4_i1	7	BP
GO:0002576	platelet degranulation	7/1104	158/111065	0.00109647	0.0130332	0.0101709	TRINITY_DN131436_c9_g1_i3/TRINITY_DN133411_c0_g2_i1/TRINITY_DN138305_c10_g4_i1/TRINITY_DN145046_c0_g4_i3/TRINITY_DN149604_c5_g1_i1/TRINITY_DN151752_c2_g1_i3/TRINITY_DN161876_c2_g2_i4	7	BP
GO:0032743	positive regulation of interleukin-2 production	7/1104	158/111065	0.00109647	0.0130332	0.0101709	TRINITY_DN119921_c5_g1_i4/TRINITY_DN131999_c5_g1_i3/TRINITY_DN132766_c9_g2_i1/TRINITY_DN132766_c9_g4_i3/TRINITY_DN135952_c2_g1_i1/TRINITY_DN162656_c2_g2_i1/TRINITY_DN162656_c2_g3_i1	7	BP
GO:0035136	forelimb morphogenesis	3/1104	21/111065	0.00113964	0.0134873	0.0105253	TRINITY_DN123878_c6_g2_i2/TRINITY_DN148477_c1_g1_i8/TRINITY_DN93466_c0_g1_i1	3	BP
GO:0031018	endocrine pancreas development	4/1104	47/111065	0.00123317	0.0143448	0.0111945	TRINITY_DN131999_c5_g1_i3/TRINITY_DN135952_c2_g1_i1/TRINITY_DN162656_c2_g2_i1/TRINITY_DN162656_c2_g3_i1	4	BP
GO:0031340	positive regulation of vesicle fusion	4/1104	47/111065	0.00123317	0.0143448	0.0111945	TRINITY_DN131999_c5_g1_i3/TRINITY_DN135952_c2_g1_i1/TRINITY_DN162656_c2_g2_i1/TRINITY_DN162656_c2_g3_i1	4	BP
GO:0046632	alpha-beta T cell differentiation	4/1104	47/111065	0.00123317	0.0143448	0.0111945	TRINITY_DN131999_c5_g1_i3/TRINITY_DN135952_c2_g1_i1/TRINITY_DN162656_c2_g2_i1/TRINITY_DN162656_c2_g3_i1	4	BP
GO:0007417	central nervous system development	8/1104	209/111065	0.00127243	0.0146761	0.011453	TRINITY_DN138707_c3_g2_i2/TRINITY_DN145090_c1_g1_i1/TRINITY_DN145090_c1_g2_i2/TRINITY_DN146335_c3_g1_i1/TRINITY_DN148477_c1_g1_i8/TRINITY_DN156924_c1_g2_i2/TRINITY_DN156924_c1_g3_i1/TRINITY_DN157119_c3_g2_i1	8	BP
GO:0043542	endothelial cell migration	5/1104	81/111065	0.00132077	0.0149176	0.0116415	TRINITY_DN145090_c1_g1_i1/TRINITY_DN145090_c1_g2_i2/TRINITY_DN151752_c2_g1_i3/TRINITY_DN153454_c2_g1_i1/TRINITY_DN159540_c0_g2_i6	5	BP
GO:0048705	skeletal system morphogenesis	5/1104	81/111065	0.00132077	0.0149176	0.0116415	TRINITY_DN128856_c9_g5_i3/TRINITY_DN132639_c2_g1_i8/TRINITY_DN133684_c2_g1_i2/TRINITY_DN136781_c5_g5_i3/TRINITY_DN138983_c8_g3_i4	5	BP
GO:0051145	smooth muscle cell differentiation	3/1104	23/111065	0.00149524	0.0166124	0.0129641	TRINITY_DN137371_c9_g1_i2/TRINITY_DN148477_c1_g1_i8/TRINITY_DN154483_c4_g1_i2	3	BP
GO:1901016	regulation of potassium ion transmembrane transporter activity	3/1104	23/111065	0.00149524	0.0166124	0.0129641	TRINITY_DN129140_c6_g1_i3/TRINITY_DN129140_c6_g2_i1/TRINITY_DN147852_c3_g1_i2	3	BP
GO:0042127	regulation of cell proliferation	12/1104	432/111065	0.00150665	0.0166711	0.0130099	TRINITY_DN116391_c0_g1_i10/TRINITY_DN127693_c7_g1_i1/TRINITY_DN128808_c6_g1_i3/TRINITY_DN131999_c5_g1_i3/TRINITY_DN133922_c0_g2_i4/TRINITY_DN135952_c2_g1_i1/TRINITY_DN136295_c11_g1_i2/TRINITY_DN143691_c2_g2_i4/TRINITY_DN150714_c4_g1_i1/TRINITY_DN158707_c2_g1_i12/TRINITY_DN162656_c2_g2_i1/TRINITY_DN162656_c2_g3_i1	12	BP
GO:0045214	sarcomere organization	6/1104	125/111065	0.00163926	0.0179199	0.0139844	TRINITY_DN109628_c0_g1_i1/TRINITY_DN111103_c0_g1_i4/TRINITY_DN122954_c1_g1_i10/TRINITY_DN133411_c0_g2_i1/TRINITY_DN134886_c3_g1_i1/TRINITY_DN135086_c5_g1_i2	6	BP
GO:0030282	bone mineralization	5/1104	86/111065	0.00172383	0.0183291	0.0143038	TRINITY_DN134972_c11_g1_i2/TRINITY_DN140831_c8_g1_i1/TRINITY_DN157283_c3_g1_i1/TRINITY_DN157283_c4_g1_i1/TRINITY_DN158368_c9_g2_i2	5	BP
GO:0061844	antimicrobial humoral immune response mediated by antimicrobial peptide	5/1104	86/111065	0.00172383	0.0183291	0.0143038	TRINITY_DN126526_c5_g1_i2/TRINITY_DN130549_c5_g1_i7/TRINITY_DN137656_c2_g1_i1/TRINITY_DN149249_c8_g2_i6/TRINITY_DN155697_c4_g1_i2	5	BP
GO:0051592	response to calcium ion	7/1104	174/111065	0.00190459	0.0199858	0.0155967	TRINITY_DN122954_c1_g1_i10/TRINITY_DN123570_c2_g1_i7/TRINITY_DN128856_c9_g5_i3/TRINITY_DN132639_c2_g1_i8/TRINITY_DN133411_c0_g2_i1/TRINITY_DN153535_c6_g2_i6/TRINITY_DN159012_c4_g2_i1	7	BP
GO:0061045	negative regulation of wound healing	3/1104	25/111065	0.0019134	0.0199858	0.0155967	TRINITY_DN143538_c0_g1_i1/TRINITY_DN150431_c1_g1_i2/TRINITY_DN155349_c0_g1_i7	3	BP
GO:0090263	positive regulation of canonical Wnt signaling pathway	9/1104	275/111065	0.00191635	0.0199858	0.0155967	TRINITY_DN122698_c5_g2_i9/TRINITY_DN134815_c3_g7_i1/TRINITY_DN135256_c8_g1_i4/TRINITY_DN142647_c2_g2_i15/TRINITY_DN144226_c4_g1_i1/TRINITY_DN145090_c1_g1_i1/TRINITY_DN145090_c1_g2_i2/TRINITY_DN153337_c1_g1_i3/TRINITY_DN154483_c4_g1_i2	9	BP
GO:0006956	complement activation	5/1104	89/111065	0.00200514	0.0208321	0.016257	TRINITY_DN119915_c5_g3_i3/TRINITY_DN148172_c10_g1_i2/TRINITY_DN157036_c0_g1_i1/TRINITY_DN157036_c0_g2_i3/TRINITY_DN157042_c9_g1_i3	5	BP
GO:0030198	extracellular matrix organization	12/1104	450/111065	0.00210917	0.0217468	0.0169709	TRINITY_DN120888_c3_g1_i1/TRINITY_DN133922_c0_g2_i4/TRINITY_DN134833_c4_g1_i3/TRINITY_DN138748_c1_g1_i2/TRINITY_DN138748_c1_g2_i6/TRINITY_DN141555_c5_g1_i2/TRINITY_DN147132_c0_g2_i1/TRINITY_DN148031_c3_g1_i11/TRINITY_DN151752_c2_g1_i3/TRINITY_DN152330_c3_g2_i5/TRINITY_DN156238_c3_g1_i22/TRINITY_DN162151_c4_g1_i3	12	BP
GO:0045779	negative regulation of bone resorption	3/1104	26/111065	0.00214707	0.0219711	0.0171459	TRINITY_DN128856_c9_g5_i3/TRINITY_DN132639_c2_g1_i8/TRINITY_DN148496_c4_g1_i1	3	BP
GO:0055008	cardiac muscle tissue morphogenesis	3/1104	26/111065	0.00214707	0.0219711	0.0171459	TRINITY_DN109628_c0_g1_i1/TRINITY_DN133411_c0_g2_i1/TRINITY_DN162221_c3_g1_i1	3	BP
GO:0045109	intermediate filament organization	4/1104	55/111065	0.0022148	0.0225794	0.0176206	TRINITY_DN143538_c0_g1_i1/TRINITY_DN150431_c1_g1_i2/TRINITY_DN155349_c0_g1_i7/TRINITY_DN155697_c4_g1_i2	4	BP
GO:0099560	synaptic membrane adhesion	4/1104	56/111065	0.0023666	0.0238588	0.0186191	TRINITY_DN130283_c1_g2_i1/TRINITY_DN147305_c3_g2_i6/TRINITY_DN154327_c8_g1_i3/TRINITY_DN157149_c4_g1_i19	4	BP
GO:0071425	hematopoietic stem cell proliferation	3/1104	27/111065	0.0023977	0.0239946	0.018725	TRINITY_DN122698_c5_g2_i9/TRINITY_DN128808_c6_g1_i3/TRINITY_DN154131_c0_g2_i3	3	BP
GO:0010043	response to zinc ion	5/1104	93/111065	0.00243054	0.0241457	0.018843	TRINITY_DN128856_c9_g5_i3/TRINITY_DN132639_c2_g1_i8/TRINITY_DN145282_c7_g1_i6/TRINITY_DN153466_c1_g2_i1/TRINITY_DN154982_c5_g1_i1	5	BP
GO:0032355	response to estradiol	8/1104	233/111065	0.00250605	0.0247155	0.0192876	TRINITY_DN115580_c8_g1_i2/TRINITY_DN131999_c5_g1_i3/TRINITY_DN135952_c2_g1_i1/TRINITY_DN139510_c2_g1_i3/TRINITY_DN139832_c2_g1_i2/TRINITY_DN154483_c4_g1_i2/TRINITY_DN162656_c2_g2_i1/TRINITY_DN162656_c2_g3_i1	8	BP
GO:0045907	positive regulation of vasoconstriction	4/1104	57/111065	0.0025254	0.0248164	0.0193664	TRINITY_DN125974_c5_g1_i1/TRINITY_DN127782_c2_g4_i1/TRINITY_DN132588_c8_g1_i7/TRINITY_DN150934_c7_g2_i1	4	BP
GO:0010811	positive regulation of cell-substrate adhesion	5/1104	94/111065	0.00254638	0.0249325	0.019457	TRINITY_DN116496_c5_g1_i1/TRINITY_DN117076_c5_g1_i2/TRINITY_DN133379_c9_g5_i1/TRINITY_DN134833_c4_g1_i3/TRINITY_DN149907_c7_g5_i2	5	BP
GO:0010466	negative regulation of peptidase activity	3/1104	28/111065	0.00266569	0.0256396	0.0200088	TRINITY_DN119588_c3_g3_i1/TRINITY_DN143176_c10_g2_i2/TRINITY_DN143687_c5_g1_i3	3	BP
GO:0030539	male genitalia development	3/1104	28/111065	0.00266569	0.0256396	0.0200088	TRINITY_DN143968_c4_g1_i5/TRINITY_DN144214_c8_g1_i2/TRINITY_DN148477_c1_g1_i8	3	BP
GO:0031076	embryonic camera-type eye development	3/1104	28/111065	0.00266569	0.0256396	0.0200088	TRINITY_DN115580_c8_g1_i2/TRINITY_DN151521_c6_g4_i1/TRINITY_DN154483_c4_g1_i2	3	BP
GO:0006957	complement activation, alternative pathway	4/1104	58/111065	0.00269137	0.0256524	0.0200188	TRINITY_DN125580_c3_g1_i7/TRINITY_DN148172_c10_g1_i2/TRINITY_DN157036_c0_g2_i3/TRINITY_DN160288_c3_g1_i1	4	BP
GO:0050680	negative regulation of epithelial cell proliferation	6/1104	138/111065	0.00269529	0.0256524	0.0200188	TRINITY_DN122698_c5_g2_i9/TRINITY_DN143538_c0_g1_i1/TRINITY_DN150431_c1_g1_i2/TRINITY_DN154131_c0_g2_i3/TRINITY_DN155349_c0_g1_i7/TRINITY_DN93466_c0_g1_i1	6	BP
GO:0060412	ventricular septum morphogenesis	4/1104	58/111065	0.00269137	0.0256524	0.0200188	TRINITY_DN133495_c2_g2_i1/TRINITY_DN136295_c11_g1_i2/TRINITY_DN148477_c1_g1_i8/TRINITY_DN157059_c3_g3_i5	4	BP
GO:0032757	positive regulation of interleukin-8 production	5/1104	97/111065	0.0029179	0.0273881	0.0213733	TRINITY_DN113045_c0_g2_i1/TRINITY_DN120397_c4_g2_i1/TRINITY_DN137076_c6_g1_i4/TRINITY_DN145796_c4_g1_i5/TRINITY_DN154660_c0_g2_i4	5	BP
GO:0060070	canonical Wnt signaling pathway	5/1104	97/111065	0.0029179	0.0273881	0.0213733	TRINITY_DN122698_c5_g2_i9/TRINITY_DN143968_c4_g1_i5/TRINITY_DN144226_c4_g1_i1/TRINITY_DN151240_c10_g1_i6/TRINITY_DN156584_c8_g1_i1	5	BP
GO:0045165	cell fate commitment	4/1104	61/111065	0.00323378	0.0299358	0.0233614	TRINITY_DN122698_c5_g2_i9/TRINITY_DN143968_c4_g1_i5/TRINITY_DN151240_c10_g1_i6/TRINITY_DN156584_c8_g1_i1	4	BP
GO:0050728	negative regulation of inflammatory response	8/1104	243/111065	0.00323599	0.0299358	0.0233614	TRINITY_DN115805_c2_g5_i2/TRINITY_DN128835_c5_g1_i3/TRINITY_DN133495_c2_g2_i1/TRINITY_DN145620_c2_g4_i3/TRINITY_DN149591_c9_g1_i4/TRINITY_DN157059_c3_g3_i5/TRINITY_DN157736_c3_g4_i1/TRINITY_DN159840_c5_g2_i3	8	BP
GO:0086002	cardiac muscle cell action potential involved in contraction	3/1104	30/111065	0.00325532	0.0299358	0.0233614	TRINITY_DN116620_c1_g9_i1/TRINITY_DN149482_c1_g1_i22/TRINITY_DN151568_c3_g1_i14	3	BP
GO:0070373	negative regulation of ERK1 and ERK2 cascade	6/1104	144/111065	0.00332599	0.0304827	0.0237883	TRINITY_DN140223_c1_g1_i9/TRINITY_DN144472_c3_g1_i2/TRINITY_DN149591_c9_g1_i4/TRINITY_DN152205_c3_g3_i1/TRINITY_DN154131_c0_g2_i3/TRINITY_DN161926_c1_g3_i1	6	BP
GO:0002042	cell migration involved in sprouting angiogenesis	3/1104	31/111065	0.00357767	0.0322464	0.0251647	TRINITY_DN133495_c2_g2_i1/TRINITY_DN157059_c3_g3_i5/TRINITY_DN157169_c1_g1_i2	3	BP
GO:0042438	melanin biosynthetic process	3/1104	31/111065	0.00357767	0.0322464	0.0251647	TRINITY_DN117663_c14_g1_i3/TRINITY_DN143571_c1_g1_i1/TRINITY_DN143571_c1_g6_i1	3	BP
GO:0042732	D-xylose metabolic process	3/1104	31/111065	0.00357767	0.0322464	0.0251647	TRINITY_DN133534_c3_g1_i10/TRINITY_DN133534_c3_g2_i1/TRINITY_DN158561_c2_g2_i4	3	BP
GO:0030850	prostate gland development	3/1104	32/111065	0.00391884	0.0350891	0.027383	TRINITY_DN135952_c2_g1_i1/TRINITY_DN162656_c2_g2_i1/TRINITY_DN162656_c2_g3_i1	3	BP
GO:0030501	positive regulation of bone mineralization	5/1104	104/111065	0.00393471	0.0351156	0.0274037	TRINITY_DN122698_c5_g2_i9/TRINITY_DN128856_c9_g5_i3/TRINITY_DN132639_c2_g1_i8/TRINITY_DN134972_c11_g1_i2/TRINITY_DN144226_c4_g1_i1	5	BP
GO:0001774	microglial cell activation	3/1104	33/111065	0.00427914	0.0366523	0.0286029	TRINITY_DN120397_c4_g2_i1/TRINITY_DN137076_c6_g1_i4/TRINITY_DN145796_c4_g1_i5	3	BP
GO:0007219	Notch signaling pathway	8/1104	253/111065	0.00412115	0.0366523	0.0286029	TRINITY_DN125580_c3_g1_i7/TRINITY_DN126543_c9_g1_i1/TRINITY_DN129428_c0_g2_i4/TRINITY_DN136295_c11_g1_i2/TRINITY_DN137656_c2_g1_i1/TRINITY_DN139907_c7_g2_i1/TRINITY_DN140761_c6_g1_i2/TRINITY_DN156447_c1_g1_i7	8	BP
GO:0030073	insulin secretion	4/1104	66/111065	0.0042954	0.0366523	0.0286029	TRINITY_DN131999_c5_g1_i3/TRINITY_DN135952_c2_g1_i1/TRINITY_DN162656_c2_g2_i1/TRINITY_DN162656_c2_g3_i1	4	BP
GO:0034378	chylomicron assembly	2/1104	10/111065	0.00421323	0.0366523	0.0286029	TRINITY_DN115805_c2_g5_i2/TRINITY_DN148989_c4_g1_i1	2	BP
GO:0035590	purinergic nucleotide receptor signaling pathway	2/1104	10/111065	0.00421323	0.0366523	0.0286029	TRINITY_DN128856_c9_g5_i3/TRINITY_DN132639_c2_g1_i8	2	BP
GO:0042116	macrophage activation	2/1104	10/111065	0.00421323	0.0366523	0.0286029	TRINITY_DN145620_c2_g4_i3/TRINITY_DN145796_c4_g1_i5	2	BP
GO:0046689	response to mercury ion	3/1104	33/111065	0.00427914	0.0366523	0.0286029	TRINITY_DN123751_c2_g1_i1/TRINITY_DN123751_c2_g3_i3/TRINITY_DN159012_c4_g2_i1	3	BP
GO:0060907	positive regulation of macrophage cytokine production	3/1104	33/111065	0.00427914	0.0366523	0.0286029	TRINITY_DN113045_c0_g2_i1/TRINITY_DN126400_c6_g1_i2/TRINITY_DN146905_c4_g1_i12	3	BP
GO:0090051	negative regulation of cell migration involved in sprouting angiogenesis	3/1104	33/111065	0.00427914	0.0366523	0.0286029	TRINITY_DN132588_c8_g1_i7/TRINITY_DN156447_c1_g1_i7/TRINITY_DN157169_c1_g1_i2	3	BP
GO:1900087	positive regulation of G1/S transition of mitotic cell cycle	5/1104	106/111065	0.00426652	0.0366523	0.0286029	TRINITY_DN131999_c5_g1_i3/TRINITY_DN135952_c2_g1_i1/TRINITY_DN154483_c4_g1_i2/TRINITY_DN162656_c2_g2_i1/TRINITY_DN162656_c2_g3_i1	5	BP
GO:0097190	apoptotic signaling pathway	5/1104	107/111065	0.00443969	0.0377651	0.0294714	TRINITY_DN120397_c4_g2_i1/TRINITY_DN128856_c9_g5_i3/TRINITY_DN132639_c2_g1_i8/TRINITY_DN137076_c6_g1_i4/TRINITY_DN150703_c5_g3_i1	5	BP
GO:0010839	negative regulation of keratinocyte proliferation	3/1104	34/111065	0.00465888	0.0389003	0.0303572	TRINITY_DN143538_c0_g1_i1/TRINITY_DN150431_c1_g1_i2/TRINITY_DN155349_c0_g1_i7	3	BP
GO:0032332	positive regulation of chondrocyte differentiation	3/1104	34/111065	0.00465888	0.0389003	0.0303572	TRINITY_DN134972_c11_g1_i2/TRINITY_DN55878_c0_g1_i1/TRINITY_DN93466_c0_g1_i1	3	BP
GO:0042157	lipoprotein metabolic process	3/1104	34/111065	0.00465888	0.0389003	0.0303572	TRINITY_DN148989_c4_g1_i1/TRINITY_DN154968_c4_g2_i4/TRINITY_DN157655_c4_g1_i5	3	BP
GO:0050832	defense response to fungus	5/1104	108/111065	0.00461781	0.0389003	0.0303572	TRINITY_DN120849_c0_g1_i1/TRINITY_DN126400_c6_g1_i2/TRINITY_DN127889_c1_g1_i8/TRINITY_DN146905_c4_g1_i12/TRINITY_DN155070_c2_g1_i4	5	BP
GO:0061061	muscle structure development	3/1104	34/111065	0.00465888	0.0389003	0.0303572	TRINITY_DN122954_c1_g1_i10/TRINITY_DN148265_c10_g1_i2/TRINITY_DN154873_c10_g2_i1	3	BP
GO:0070528	protein kinase C signaling	3/1104	34/111065	0.00465888	0.0389003	0.0303572	TRINITY_DN111181_c0_g1_i2/TRINITY_DN127853_c6_g1_i2/TRINITY_DN133223_c7_g1_i1	3	BP
GO:0060048	cardiac muscle contraction	4/1104	68/111065	0.00477866	0.0397783	0.0310424	TRINITY_DN109628_c0_g1_i1/TRINITY_DN110886_c0_g2_i1/TRINITY_DN128144_c3_g1_i2/TRINITY_DN133411_c0_g2_i1	4	BP
GO:0002756	MyD88-independent toll-like receptor signaling pathway	2/1104	11/111065	0.00511566	0.041443	0.0323415	TRINITY_DN120397_c4_g2_i1/TRINITY_DN137076_c6_g1_i4	2	BP
GO:0006027	glycosaminoglycan catabolic process	3/1104	35/111065	0.00505836	0.041443	0.0323415	TRINITY_DN139328_c3_g2_i14/TRINITY_DN148031_c3_g1_i11/TRINITY_DN153337_c1_g1_i3	3	BP
GO:0014054	positive regulation of gamma-aminobutyric acid secretion	2/1104	11/111065	0.00511566	0.041443	0.0323415	TRINITY_DN128856_c9_g5_i3/TRINITY_DN132639_c2_g1_i8	2	BP
GO:1903659	regulation of complement-dependent cytotoxicity	2/1104	11/111065	0.00511566	0.041443	0.0323415	TRINITY_DN119915_c5_g3_i3/TRINITY_DN148172_c10_g1_i2	2	BP
GO:2001240	negative regulation of extrinsic apoptotic signaling pathway in absence of ligand	3/1104	36/111065	0.00547785	0.0441145	0.0344263	TRINITY_DN136448_c7_g2_i14/TRINITY_DN154483_c4_g1_i2/TRINITY_DN157149_c4_g1_i19	3	BP
GO:0007338	single fertilization	5/1104	113/111065	0.00558515	0.044846	0.0349972	TRINITY_DN118314_c4_g1_i1/TRINITY_DN118314_c4_g5_i1/TRINITY_DN119550_c2_g1_i1/TRINITY_DN123878_c6_g2_i2/TRINITY_DN55878_c0_g1_i1	5	BP
GO:0007169	transmembrane receptor protein tyrosine kinase signaling pathway	7/1104	212/111065	0.0056328	0.0450955	0.0351919	TRINITY_DN124101_c4_g1_i7/TRINITY_DN127693_c7_g1_i1/TRINITY_DN136101_c2_g1_i3/TRINITY_DN142062_c7_g1_i1/TRINITY_DN150242_c6_g1_i1/TRINITY_DN150714_c4_g1_i1/TRINITY_DN157149_c4_g1_i19	7	BP
GO:0014070	response to organic cyclic compound	8/1104	267/111065	0.00566032	0.0451829	0.0352601	TRINITY_DN123570_c2_g1_i7/TRINITY_DN123751_c2_g1_i1/TRINITY_DN123751_c2_g3_i3/TRINITY_DN128856_c9_g5_i3/TRINITY_DN132678_c2_g3_i1/TRINITY_DN153535_c6_g2_i6/TRINITY_DN160225_c2_g1_i3/TRINITY_DN162656_c2_g3_i1	8	BP
GO:0001759	organ induction	2/1104	12/111065	0.00609849	0.0461114	0.0359847	TRINITY_DN154483_c4_g1_i2/TRINITY_DN55878_c0_g1_i1	2	BP
GO:0001936	regulation of endothelial cell proliferation	2/1104	12/111065	0.00609849	0.0461114	0.0359847	TRINITY_DN115580_c8_g1_i2/TRINITY_DN156633_c0_g1_i2	2	BP
GO:0002040	sprouting angiogenesis	4/1104	72/111065	0.00585189	0.0461114	0.0359847	TRINITY_DN124101_c4_g1_i7/TRINITY_DN139510_c2_g1_i3/TRINITY_DN145090_c1_g1_i1/TRINITY_DN145090_c1_g2_i2	4	BP
GO:0002138	retinoic acid biosynthetic process	2/1104	12/111065	0.00609849	0.0461114	0.0359847	TRINITY_DN115580_c8_g1_i2/TRINITY_DN151521_c6_g4_i1	2	BP
GO:0006071	glycerol metabolic process	6/1104	162/111065	0.00587958	0.0461114	0.0359847	TRINITY_DN120357_c4_g1_i1/TRINITY_DN121228_c1_g1_i2/TRINITY_DN148259_c3_g2_i1/TRINITY_DN152023_c7_g2_i2/TRINITY_DN157632_c3_g3_i1/TRINITY_DN158646_c2_g3_i2	6	BP
GO:0006649	phospholipid transfer to membrane	2/1104	12/111065	0.00609849	0.0461114	0.0359847	TRINITY_DN128856_c9_g5_i3/TRINITY_DN132639_c2_g1_i8	2	BP
GO:0021772	olfactory bulb development	3/1104	37/111065	0.00591761	0.0461114	0.0359847	TRINITY_DN130531_c3_g1_i1/TRINITY_DN133495_c2_g2_i1/TRINITY_DN157059_c3_g3_i5	3	BP
GO:0043132	NAD transport	2/1104	12/111065	0.00609849	0.0461114	0.0359847	TRINITY_DN128856_c9_g5_i3/TRINITY_DN132639_c2_g1_i8	2	BP
GO:0046069	cGMP catabolic process	2/1104	12/111065	0.00609849	0.0461114	0.0359847	TRINITY_DN133155_c2_g1_i1/TRINITY_DN140487_c4_g1_i1	2	BP
GO:0048014	Tie signaling pathway	2/1104	12/111065	0.00609849	0.0461114	0.0359847	TRINITY_DN124101_c4_g1_i7/TRINITY_DN139902_c9_g1_i2	2	BP
GO:0048747	muscle fiber development	3/1104	37/111065	0.00591761	0.0461114	0.0359847	TRINITY_DN139785_c3_g1_i12/TRINITY_DN162236_c2_g1_i6/TRINITY_DN162873_c5_g1_i6	3	BP
GO:0048812	neuron projection morphogenesis	6/1104	162/111065	0.00587958	0.0461114	0.0359847	TRINITY_DN132362_c2_g8_i1/TRINITY_DN133495_c2_g2_i1/TRINITY_DN150242_c6_g1_i1/TRINITY_DN150973_c1_g3_i1/TRINITY_DN150973_c1_g4_i2/TRINITY_DN157059_c3_g3_i5	6	BP
GO:0050919	negative chemotaxis	4/1104	72/111065	0.00585189	0.0461114	0.0359847	TRINITY_DN133495_c2_g2_i1/TRINITY_DN140223_c1_g1_i9/TRINITY_DN144472_c3_g1_i2/TRINITY_DN157059_c3_g3_i5	4	BP
GO:0071372	cellular response to follicle-stimulating hormone stimulus	2/1104	12/111065	0.00609849	0.0461114	0.0359847	TRINITY_DN147305_c3_g2_i6/TRINITY_DN157678_c6_g3_i1	2	BP
GO:1902455	negative regulation of stem cell population maintenance	2/1104	12/111065	0.00609849	0.0461114	0.0359847	TRINITY_DN143968_c4_g1_i5/TRINITY_DN150279_c4_g1_i1	2	BP
GO:0009617	response to bacterium	9/1104	329/111065	0.00616691	0.0463711	0.0361873	TRINITY_DN117468_c0_g9_i2/TRINITY_DN122429_c15_g1_i2/TRINITY_DN123570_c2_g1_i7/TRINITY_DN128856_c9_g5_i3/TRINITY_DN153535_c6_g2_i6/TRINITY_DN157036_c0_g2_i3/TRINITY_DN159490_c4_g2_i2/TRINITY_DN159490_c4_g3_i1/TRINITY_DN159490_c4_g5_i1	9	BP
GO:0070830	bicellular tight junction assembly	5/1104	116/111065	0.00622964	0.0467138	0.0364548	TRINITY_DN125803_c4_g1_i2/TRINITY_DN139510_c2_g1_i3/TRINITY_DN147711_c0_g2_i1/TRINITY_DN151752_c2_g1_i3/TRINITY_DN160283_c5_g1_i2	5	BP
GO:0016082	synaptic vesicle priming	3/1104	38/111065	0.00637788	0.0473041	0.0369154	TRINITY_DN135162_c2_g1_i4/TRINITY_DN143484_c0_g3_i2/TRINITY_DN151135_c3_g1_i5	3	BP
GO:0033198	response to ATP	3/1104	38/111065	0.00637788	0.0473041	0.0369154	TRINITY_DN126074_c6_g6_i1/TRINITY_DN128856_c9_g5_i3/TRINITY_DN132639_c2_g1_i8	3	BP
GO:0043116	negative regulation of vascular permeability	3/1104	38/111065	0.00637788	0.0473041	0.0369154	TRINITY_DN133495_c2_g2_i1/TRINITY_DN139510_c2_g1_i3/TRINITY_DN157059_c3_g3_i5	3	BP
GO:0071236	cellular response to antibiotic	3/1104	38/111065	0.00637788	0.0473041	0.0369154	TRINITY_DN145282_c7_g1_i6/TRINITY_DN153466_c1_g2_i1/TRINITY_DN154982_c5_g1_i1	3	BP
GO:0097038	perinuclear endoplasmic reticulum	15/1104	64/111065	8.43728e-17	2.08784e-14	1.62932e-14	TRINITY_DN103112_c0_g1_i1/TRINITY_DN113171_c0_g1_i1/TRINITY_DN121077_c0_g2_i2/TRINITY_DN125486_c2_g1_i10/TRINITY_DN125486_c2_g2_i1/TRINITY_DN127820_c4_g2_i4/TRINITY_DN136344_c3_g1_i12/TRINITY_DN139071_c5_g2_i1/TRINITY_DN139174_c0_g1_i1/TRINITY_DN139174_c1_g4_i1/TRINITY_DN139467_c1_g3_i2/TRINITY_DN141394_c5_g1_i1/TRINITY_DN143695_c8_g6_i1/TRINITY_DN154950_c0_g1_i2/TRINITY_DN160847_c3_g1_i10	15	CC
GO:0031143	pseudopodium	13/1104	65/111065	8.79527e-14	1.26004e-11	9.83316e-12	TRINITY_DN103112_c0_g1_i1/TRINITY_DN121077_c0_g2_i2/TRINITY_DN125486_c2_g1_i10/TRINITY_DN125486_c2_g2_i1/TRINITY_DN127820_c4_g2_i4/TRINITY_DN135086_c5_g1_i2/TRINITY_DN136344_c3_g1_i12/TRINITY_DN139174_c0_g1_i1/TRINITY_DN139174_c1_g4_i1/TRINITY_DN139467_c1_g3_i2/TRINITY_DN141394_c5_g1_i1/TRINITY_DN143695_c8_g6_i1/TRINITY_DN154950_c0_g1_i2	13	CC
GO:0030018	Z disc	23/1104	457/111065	3.97111e-10	3.37793e-08	2.63609e-08	TRINITY_DN109628_c0_g1_i1/TRINITY_DN111103_c0_g1_i4/TRINITY_DN113143_c0_g1_i1/TRINITY_DN113171_c0_g1_i1/TRINITY_DN122954_c1_g1_i10/TRINITY_DN133411_c0_g2_i1/TRINITY_DN135086_c5_g1_i2/TRINITY_DN139071_c5_g1_i3/TRINITY_DN139071_c5_g2_i1/TRINITY_DN139284_c4_g2_i1/TRINITY_DN139785_c3_g1_i12/TRINITY_DN148265_c10_g1_i2/TRINITY_DN150202_c5_g1_i7/TRINITY_DN153633_c5_g2_i1/TRINITY_DN154873_c10_g1_i2/TRINI…	23	CC
GO:0042995	cell projection	20/1104	439/111065	2.82874e-08	1.83329e-06	1.43068e-06	TRINITY_DN121077_c0_g2_i2/TRINITY_DN125486_c2_g1_i10/TRINITY_DN125486_c2_g2_i1/TRINITY_DN128692_c4_g4_i1/TRINITY_DN129865_c10_g2_i4/TRINITY_DN135040_c3_g1_i4/TRINITY_DN136344_c3_g1_i12/TRINITY_DN139174_c0_g1_i1/TRINITY_DN139467_c1_g3_i2/TRINITY_DN141394_c5_g1_i1/TRINITY_DN143484_c0_g3_i2/TRINITY_DN143538_c0_g1_i1/TRINITY_DN144023_c6_g1_i2/TRINITY_DN150431_c1_g1_i2/TRINITY_DN151135_c3_g1_i5/TRINIT…	20	CC
GO:0031232	extrinsic component of external side of plasma membrane	8/1104	56/111065	8.65814e-08	4.62107e-06	3.60622e-06	TRINITY_DN119921_c5_g1_i4/TRINITY_DN131999_c5_g1_i3/TRINITY_DN132766_c9_g2_i1/TRINITY_DN132766_c9_g4_i3/TRINITY_DN135952_c2_g1_i1/TRINITY_DN154660_c0_g2_i4/TRINITY_DN162656_c2_g2_i1/TRINITY_DN162656_c2_g3_i1	8	CC
GO:1990578	perinuclear endoplasmic reticulum membrane	6/1104	36/111065	1.43695e-06	5.01458e-05	3.91331e-05	TRINITY_DN120357_c4_g1_i1/TRINITY_DN121228_c1_g1_i2/TRINITY_DN148259_c3_g2_i1/TRINITY_DN152023_c7_g2_i2/TRINITY_DN157632_c3_g3_i1/TRINITY_DN158646_c2_g3_i2	6	CC
GO:0005912	adherens junction	18/1104	478/111065	2.11561e-06	6.79965e-05	5.30635e-05	TRINITY_DN122465_c1_g1_i1/TRINITY_DN129428_c0_g2_i4/TRINITY_DN130283_c1_g2_i1/TRINITY_DN134731_c5_g2_i3/TRINITY_DN135040_c3_g1_i4/TRINITY_DN135952_c2_g1_i1/TRINITY_DN136796_c2_g1_i6/TRINITY_DN136926_c3_g1_i2/TRINITY_DN139284_c4_g2_i1/TRINITY_DN144748_c5_g1_i2/TRINITY_DN144748_c5_g2_i1/TRINITY_DN147305_c3_g2_i6/TRINITY_DN148265_c10_g1_i2/TRINITY_DN148339_c2_g1_i3/TRINITY_DN154873_c10_g2_i1/TRINITY…	18	CC
GO:0031313	extrinsic component of endosome membrane	7/1104	62/111065	2.87569e-06	8.69736e-05	6.7873e-05	TRINITY_DN119921_c5_g1_i4/TRINITY_DN131999_c5_g1_i3/TRINITY_DN132766_c9_g2_i1/TRINITY_DN132766_c9_g4_i3/TRINITY_DN135952_c2_g1_i1/TRINITY_DN162656_c2_g2_i1/TRINITY_DN162656_c2_g3_i1	7	CC
GO:0030056	hemidesmosome	6/1104	42/111065	3.6784e-06	0.000107662	8.40183e-05	TRINITY_DN113171_c0_g1_i1/TRINITY_DN139071_c5_g1_i3/TRINITY_DN139071_c5_g2_i1/TRINITY_DN143538_c0_g1_i1/TRINITY_DN150431_c1_g1_i2/TRINITY_DN155349_c0_g1_i7	6	CC
GO:0005581	collagen trimer	10/1104	166/111065	7.44024e-06	0.000206656	0.000161272	TRINITY_DN124938_c3_g1_i1/TRINITY_DN127415_c6_g1_i1/TRINITY_DN132451_c5_g1_i4/TRINITY_DN134922_c4_g2_i1/TRINITY_DN139279_c6_g1_i12/TRINITY_DN142984_c2_g1_i2/TRINITY_DN148819_c8_g2_i1/TRINITY_DN154660_c0_g2_i4/TRINITY_DN158995_c16_g2_i3/TRINITY_DN162151_c4_g1_i3	10	CC
GO:0005922	connexin complex	4/1104	22/111065	6.15785e-05	0.00137391	0.00107218	TRINITY_DN124731_c3_g1_i1/TRINITY_DN136504_c2_g1_i1/TRINITY_DN141016_c12_g1_i1/TRINITY_DN147539_c0_g1_i2	4	CC
GO:0001891	phagocytic cup	8/1104	143/111065	0.000101402	0.00204378	0.00159493	TRINITY_DN119921_c5_g1_i4/TRINITY_DN131999_c5_g1_i3/TRINITY_DN132766_c9_g2_i1/TRINITY_DN132766_c9_g4_i3/TRINITY_DN135952_c2_g1_i1/TRINITY_DN153057_c2_g2_i1/TRINITY_DN162656_c2_g2_i1/TRINITY_DN162656_c2_g3_i1	8	CC
GO:0005884	actin filament	10/1104	226/111065	0.000103009	0.00204378	0.00159493	TRINITY_DN124101_c4_g1_i7/TRINITY_DN127664_c11_g1_i1/TRINITY_DN128144_c3_g1_i2/TRINITY_DN133913_c1_g3_i3/TRINITY_DN134886_c3_g1_i1/TRINITY_DN150973_c1_g3_i1/TRINITY_DN150973_c1_g4_i2/TRINITY_DN152205_c3_g3_i1/TRINITY_DN158963_c5_g4_i1/TRINITY_DN162656_c2_g3_i1	10	CC
GO:0034364	high-density lipoprotein particle	5/1104	55/111065	0.000221677	0.00381211	0.00297491	TRINITY_DN137682_c6_g1_i2/TRINITY_DN138844_c6_g1_i2/TRINITY_DN147697_c0_g1_i1/TRINITY_DN148989_c4_g1_i1/TRINITY_DN152946_c4_g1_i1	5	CC
GO:0005758	mitochondrial intermembrane space	12/1104	348/111065	0.000228983	0.00389558	0.00304005	TRINITY_DN103112_c0_g1_i1/TRINITY_DN121077_c0_g2_i2/TRINITY_DN125486_c2_g1_i10/TRINITY_DN125486_c2_g2_i1/TRINITY_DN127820_c4_g2_i4/TRINITY_DN136344_c3_g1_i12/TRINITY_DN139174_c0_g1_i1/TRINITY_DN139174_c1_g4_i1/TRINITY_DN139467_c1_g3_i2/TRINITY_DN141394_c5_g1_i1/TRINITY_DN143695_c8_g6_i1/TRINITY_DN154950_c0_g1_i2	12	CC
GO:0001725	stress fiber	10/1104	260/111065	0.000318261	0.00503667	0.00393055	TRINITY_DN113171_c0_g1_i1/TRINITY_DN124101_c4_g1_i7/TRINITY_DN133913_c1_g3_i3/TRINITY_DN138476_c1_g1_i7/TRINITY_DN139071_c5_g2_i1/TRINITY_DN139284_c4_g2_i1/TRINITY_DN148265_c10_g1_i2/TRINITY_DN153633_c5_g2_i1/TRINITY_DN154873_c10_g2_i1/TRINITY_DN158963_c5_g4_i1	10	CC
GO:0043034	costamere	6/1104	93/111065	0.000347954	0.00544328	0.00424786	TRINITY_DN123239_c14_g1_i1/TRINITY_DN123239_c5_g1_i3/TRINITY_DN130646_c8_g1_i1/TRINITY_DN139284_c4_g2_i1/TRINITY_DN139785_c3_g1_i12/TRINITY_DN160431_c1_g1_i2	6	CC
GO:0031673	H zone	3/1104	15/111065	0.000407597	0.00593305	0.00463007	TRINITY_DN113171_c0_g1_i1/TRINITY_DN139071_c5_g1_i3/TRINITY_DN139071_c5_g2_i1	3	CC
GO:0070701	mucus layer	3/1104	15/111065	0.000407597	0.00593305	0.00463007	TRINITY_DN131821_c0_g3_i1/TRINITY_DN141071_c5_g2_i1/TRINITY_DN152182_c3_g1_i7	3	CC
GO:0045178	basal part of cell	4/1104	42/111065	0.000804822	0.0103336	0.00806421	TRINITY_DN143484_c0_g3_i2/TRINITY_DN143538_c0_g1_i1/TRINITY_DN151135_c3_g1_i5/TRINITY_DN159540_c0_g2_i6	4	CC
GO:0016342	catenin complex	5/1104	73/111065	0.000826352	0.0105109	0.00820255	TRINITY_DN129428_c0_g2_i4/TRINITY_DN130283_c1_g2_i1/TRINITY_DN134731_c5_g2_i3/TRINITY_DN136796_c2_g1_i6/TRINITY_DN136926_c3_g1_i2	5	CC
GO:0032580	Golgi cisterna membrane	8/1104	199/111065	0.000930373	0.0115586	0.00902015	TRINITY_DN133922_c0_g2_i4/TRINITY_DN136996_c9_g2_i2/TRINITY_DN139745_c0_g1_i4/TRINITY_DN151043_c1_g1_i1/TRINITY_DN153839_c7_g3_i6/TRINITY_DN156633_c0_g1_i2/TRINITY_DN158707_c2_g1_i12/TRINITY_DN158726_c1_g1_i3	8	CC
GO:0030016	myofibril	6/1104	113/111065	0.000975798	0.0119645	0.00933694	TRINITY_DN122954_c1_g1_i10/TRINITY_DN127664_c11_g1_i1/TRINITY_DN128144_c3_g1_i2/TRINITY_DN134886_c3_g1_i1/TRINITY_DN152539_c3_g4_i2/TRINITY_DN162014_c5_g1_i1	6	CC
GO:0030659	cytoplasmic vesicle membrane	13/1104	469/111065	0.000997146	0.0120633	0.00941399	TRINITY_DN119921_c5_g1_i4/TRINITY_DN123450_c7_g3_i2/TRINITY_DN130186_c5_g1_i3/TRINITY_DN131999_c5_g1_i3/TRINITY_DN132766_c9_g2_i1/TRINITY_DN132766_c9_g4_i3/TRINITY_DN135952_c2_g1_i1/TRINITY_DN149591_c9_g1_i4/TRINITY_DN150840_c2_g5_i1/TRINITY_DN155211_c3_g4_i1/TRINITY_DN160431_c1_g1_i2/TRINITY_DN162656_c2_g2_i1/TRINITY_DN162656_c2_g3_i1	13	CC
GO:0045095	keratin filament	6/1104	118/111065	0.00122068	0.0143448	0.0111945	TRINITY_DN138304_c0_g3_i1/TRINITY_DN143538_c0_g1_i1/TRINITY_DN149591_c9_g1_i4/TRINITY_DN150431_c1_g1_i2/TRINITY_DN155349_c0_g1_i7/TRINITY_DN155697_c4_g1_i2	6	CC
GO:0016328	lateral plasma membrane	8/1104	210/111065	0.0013115	0.0149176	0.0116415	TRINITY_DN119921_c5_g1_i4/TRINITY_DN131999_c5_g1_i3/TRINITY_DN132766_c9_g2_i1/TRINITY_DN132766_c9_g4_i3/TRINITY_DN135952_c2_g1_i1/TRINITY_DN147711_c0_g2_i1/TRINITY_DN162656_c2_g2_i1/TRINITY_DN162656_c2_g3_i1	8	CC
GO:0048787	presynaptic active zone membrane	3/1104	22/111065	0.00130986	0.0149176	0.0116415	TRINITY_DN143484_c0_g3_i2/TRINITY_DN143820_c2_g1_i7/TRINITY_DN151135_c3_g1_i5	3	CC
GO:0072562	blood microparticle	6/1104	120/111065	0.0013308	0.0149687	0.0116814	TRINITY_DN128758_c3_g3_i5/TRINITY_DN130184_c4_g1_i2/TRINITY_DN145046_c0_g4_i3/TRINITY_DN148172_c10_g1_i2/TRINITY_DN148989_c4_g1_i1/TRINITY_DN161876_c2_g2_i4	6	CC
GO:0042383	sarcolemma	11/1104	374/111065	0.00149354	0.0166124	0.0129641	TRINITY_DN113171_c0_g1_i1/TRINITY_DN116811_c3_g1_i26/TRINITY_DN123239_c14_g1_i1/TRINITY_DN123239_c5_g1_i3/TRINITY_DN135952_c2_g1_i1/TRINITY_DN139071_c5_g2_i1/TRINITY_DN139284_c4_g2_i1/TRINITY_DN139785_c3_g1_i12/TRINITY_DN152539_c3_g4_i2/TRINITY_DN160431_c1_g1_i2/TRINITY_DN162656_c2_g3_i1	11	CC
GO:0046658	anchored component of plasma membrane	5/1104	84/111065	0.00155311	0.01707	0.0133212	TRINITY_DN131649_c10_g1_i4/TRINITY_DN137211_c2_g1_i9/TRINITY_DN152335_c2_g1_i9/TRINITY_DN153337_c1_g1_i3/TRINITY_DN153612_c4_g1_i2	5	CC
GO:0030315	T-tubule	6/1104	126/111065	0.00170696	0.0182927	0.0142754	TRINITY_DN122954_c1_g1_i10/TRINITY_DN123239_c14_g1_i1/TRINITY_DN123239_c5_g1_i3/TRINITY_DN151568_c3_g5_i1/TRINITY_DN152205_c3_g3_i1/TRINITY_DN160431_c1_g1_i2	6	CC
GO:0035371	microtubule plus-end	4/1104	54/111065	0.00206985	0.0214225	0.0167178	TRINITY_DN113171_c0_g1_i1/TRINITY_DN138546_c7_g3_i8/TRINITY_DN139071_c5_g1_i3/TRINITY_DN139071_c5_g2_i1	4	CC
GO:0005796	Golgi lumen	5/1104	92/111065	0.00231857	0.0234615	0.018309	TRINITY_DN131821_c0_g3_i1/TRINITY_DN139049_c7_g1_i4/TRINITY_DN141071_c5_g2_i1/TRINITY_DN152182_c3_g1_i7/TRINITY_DN153337_c1_g1_i3	5	CC
GO:0005882	intermediate filament	9/1104	286/111065	0.00249231	0.0246693	0.0192516	TRINITY_DN106937_c0_g1_i2/TRINITY_DN113171_c0_g1_i1/TRINITY_DN134977_c4_g2_i6/TRINITY_DN138304_c0_g2_i8/TRINITY_DN139071_c5_g1_i3/TRINITY_DN139071_c5_g2_i1/TRINITY_DN158134_c0_g3_i1/TRINITY_DN162145_c12_g5_i1/TRINITY_DN162684_c1_g1_i2	9	CC
GO:0030054	cell junction	12/1104	463/111065	0.00265666	0.0256396	0.0200088	TRINITY_DN130646_c8_g1_i1/TRINITY_DN138666_c2_g4_i1/TRINITY_DN143538_c0_g1_i1/TRINITY_DN147549_c4_g1_i1/TRINITY_DN147866_c8_g9_i2/TRINITY_DN150431_c1_g1_i2/TRINITY_DN155244_c2_g1_i1/TRINITY_DN155349_c0_g1_i7/TRINITY_DN157032_c0_g2_i6/TRINITY_DN159540_c0_g2_i6/TRINITY_DN160283_c5_g1_i2/TRINITY_DN162221_c3_g1_i1	12	CC
GO:0030672	synaptic vesicle membrane	7/1104	187/111065	0.00285006	0.0270309	0.0210945	TRINITY_DN134599_c9_g2_i5/TRINITY_DN135162_c2_g1_i4/TRINITY_DN143484_c0_g3_i2/TRINITY_DN149159_c2_g1_i1/TRINITY_DN151135_c3_g1_i5/TRINITY_DN152501_c13_g1_i2/TRINITY_DN154018_c5_g1_i1	7	CC
GO:0034361	very-low-density lipoprotein particle	3/1104	30/111065	0.00325532	0.0299358	0.0233614	TRINITY_DN122429_c15_g1_i2/TRINITY_DN148989_c4_g1_i1/TRINITY_DN154968_c4_g2_i4	3	CC
GO:0031430	M band	5/1104	101/111065	0.00347216	0.0317155	0.0247504	TRINITY_DN127782_c2_g4_i1/TRINITY_DN133411_c0_g2_i1/TRINITY_DN134886_c3_g1_i1/TRINITY_DN135251_c4_g1_i1/TRINITY_DN150202_c5_g1_i7	5	CC
GO:0031093	platelet alpha granule lumen	4/1104	66/111065	0.0042954	0.0366523	0.0286029	TRINITY_DN131436_c9_g1_i3/TRINITY_DN145046_c0_g4_i3/TRINITY_DN149604_c5_g1_i1/TRINITY_DN161876_c2_g2_i4	4	CC
GO:0005865	striated muscle thin filament	3/1104	35/111065	0.00505836	0.041443	0.0323415	TRINITY_DN127664_c11_g1_i1/TRINITY_DN133411_c0_g2_i1/TRINITY_DN134886_c3_g1_i1	3	CC
GO:0005883	neurofilament	2/1104	11/111065	0.00511566	0.041443	0.0323415	TRINITY_DN106937_c0_g1_i2/TRINITY_DN146437_c4_g2_i1	2	CC
GO:0001652	granular component	2/1104	12/111065	0.00609849	0.0461114	0.0359847	TRINITY_DN157283_c3_g1_i1/TRINITY_DN157283_c4_g1_i1	2	CC
GO:0031838	haptoglobin-hemoglobin complex	2/1104	12/111065	0.00609849	0.0461114	0.0359847	TRINITY_DN115408_c0_g1_i1/TRINITY_DN117468_c0_g9_i2	2	CC
GO:0031901	early endosome membrane	11/1104	456/111065	0.00660635	0.0488655	0.0381339	TRINITY_DN119921_c5_g1_i4/TRINITY_DN131999_c5_g1_i3/TRINITY_DN132766_c9_g2_i1/TRINITY_DN132766_c9_g4_i3/TRINITY_DN135952_c2_g1_i1/TRINITY_DN140101_c8_g2_i1/TRINITY_DN149108_c12_g1_i1/TRINITY_DN151766_c4_g1_i3/TRINITY_DN160847_c3_g1_i10/TRINITY_DN162656_c2_g2_i1/TRINITY_DN162656_c2_g3_i1	11	CC
GO:0032587	ruffle membrane	9/1104	333/111065	0.00665163	0.049067	0.0382912	TRINITY_DN132880_c1_g1_i4/TRINITY_DN142647_c2_g2_i15/TRINITY_DN144748_c5_g1_i2/TRINITY_DN144748_c5_g2_i1/TRINITY_DN149117_c6_g1_i2/TRINITY_DN151574_c14_g1_i1/TRINITY_DN152205_c3_g3_i1/TRINITY_DN159540_c0_g2_i6/TRINITY_DN160208_c5_g1_i1	9	CC
GO:0004198	calcium-dependent cysteine-type endopeptidase activity	54/1104	172/111065	1.28688e-64	3.5029e-61	2.73361e-61	TRINITY_DN103112_c0_g1_i1/TRINITY_DN104718_c0_g1_i2/TRINITY_DN116292_c1_g1_i5/TRINITY_DN116292_c1_g2_i4/TRINITY_DN118721_c1_g2_i2/TRINITY_DN118721_c1_g3_i1/TRINITY_DN118721_c1_g5_i1/TRINITY_DN118721_c1_g6_i1/TRINITY_DN118727_c2_g1_i1/TRINITY_DN119126_c2_g2_i8/TRINITY_DN119951_c4_g3_i3/TRINITY_DN120038_c4_g1_i11/TRINITY_DN121077_c0_g1_i9/TRINITY_DN121077_c0_g2_i2/TRINITY_DN121077_c2_g1_i1/TRINITY_…	54	MF
GO:0008092	cytoskeletal protein binding	25/1104	245/111065	8.10584e-18	2.75801e-15	2.15231e-15	TRINITY_DN103112_c0_g1_i1/TRINITY_DN118721_c1_g2_i2/TRINITY_DN118721_c1_g3_i1/TRINITY_DN118721_c1_g5_i1/TRINITY_DN118721_c1_g6_i1/TRINITY_DN118727_c2_g1_i1/TRINITY_DN121077_c0_g2_i2/TRINITY_DN125486_c2_g1_i10/TRINITY_DN125486_c2_g2_i1/TRINITY_DN127820_c4_g2_i4/TRINITY_DN128807_c2_g1_i1/TRINITY_DN133922_c0_g2_i4/TRINITY_DN136344_c3_g1_i12/TRINITY_DN139174_c0_g1_i1/TRINITY_DN139174_c1_g3_i1/TRINITY…	25	MF
GO:0004867	serine-type endopeptidase inhibitor activity	23/1104	239/111065	5.99944e-16	1.36087e-13	1.06201e-13	TRINITY_DN118580_c2_g3_i1/TRINITY_DN119588_c3_g3_i1/TRINITY_DN123891_c9_g1_i3/TRINITY_DN135360_c6_g1_i2/TRINITY_DN136129_c1_g1_i3/TRINITY_DN139784_c6_g1_i6/TRINITY_DN142042_c1_g1_i1/TRINITY_DN143176_c10_g2_i2/TRINITY_DN143687_c5_g1_i3/TRINITY_DN144025_c3_g1_i1/TRINITY_DN145046_c0_g1_i1/TRINITY_DN145046_c0_g2_i4/TRINITY_DN145046_c0_g4_i3/TRINITY_DN151952_c0_g1_i2/TRINITY_DN156308_c1_g1_i7/TRINITY_…	23	MF
GO:0070330	aromatase activity	19/1104	300/111065	2.98901e-10	2.71203e-08	2.11643e-08	TRINITY_DN118514_c4_g1_i3/TRINITY_DN120380_c1_g1_i5/TRINITY_DN123570_c2_g1_i7/TRINITY_DN125673_c9_g2_i1/TRINITY_DN131522_c10_g1_i1/TRINITY_DN132678_c2_g3_i1/TRINITY_DN139973_c7_g1_i1/TRINITY_DN140837_c3_g1_i7/TRINITY_DN144252_c1_g1_i1/TRINITY_DN144252_c4_g3_i1/TRINITY_DN144252_c4_g4_i1/TRINITY_DN144270_c4_g5_i1/TRINITY_DN145262_c3_g4_i1/TRINITY_DN147435_c0_g3_i2/TRINITY_DN149487_c0_g1_i1/TRINITY_…	19	MF
GO:0005125	cytokine activity	15/1104	199/111065	2.0662e-09	1.56228e-07	1.21918e-07	TRINITY_DN120849_c0_g1_i1/TRINITY_DN122698_c5_g2_i9/TRINITY_DN128163_c1_g3_i23/TRINITY_DN129149_c9_g2_i1/TRINITY_DN130549_c5_g1_i7/TRINITY_DN141502_c4_g1_i6/TRINITY_DN142691_c0_g1_i9/TRINITY_DN143968_c4_g1_i5/TRINITY_DN144214_c8_g1_i2/TRINITY_DN145749_c9_g2_i5/TRINITY_DN151240_c10_g1_i6/TRINITY_DN154480_c4_g2_i11/TRINITY_DN156584_c8_g1_i1/TRINITY_DN157149_c4_g1_i19/TRINITY_DN93466_c0_g1_i1	15	MF
GO:0030414	peptidase inhibitor activity	8/1104	48/111065	2.46717e-08	1.63796e-06	1.27824e-06	TRINITY_DN130351_c3_g1_i11/TRINITY_DN135360_c6_g1_i2/TRINITY_DN135812_c6_g3_i1/TRINITY_DN142930_c6_g2_i3/TRINITY_DN142930_c6_g3_i1/TRINITY_DN146536_c3_g2_i1/TRINITY_DN156308_c1_g1_i7/TRINITY_DN160713_c1_g1_i8	8	MF
GO:0008395	steroid hydroxylase activity	15/1104	259/111065	7.05259e-08	3.91778e-06	3.05738e-06	TRINITY_DN117347_c13_g2_i2/TRINITY_DN118514_c4_g1_i3/TRINITY_DN120361_c0_g3_i5/TRINITY_DN120380_c1_g1_i5/TRINITY_DN122290_c10_g2_i2/TRINITY_DN123570_c2_g1_i7/TRINITY_DN125673_c9_g2_i1/TRINITY_DN132678_c2_g3_i1/TRINITY_DN136414_c5_g1_i1/TRINITY_DN144252_c4_g3_i1/TRINITY_DN144436_c3_g1_i1/TRINITY_DN144584_c2_g1_i1/TRINITY_DN148053_c9_g1_i1/TRINITY_DN153535_c6_g2_i6/TRINITY_DN154583_c5_g2_i1	15	MF
GO:0008745	N-acetylmuramoyl-L-alanine amidase activity	7/1104	38/111065	9.07782e-08	4.75189e-06	3.70831e-06	TRINITY_DN127889_c1_g1_i8/TRINITY_DN134098_c3_g1_i4/TRINITY_DN135163_c3_g1_i7/TRINITY_DN149249_c8_g2_i6/TRINITY_DN149249_c8_g3_i3/TRINITY_DN155070_c2_g1_i4/TRINITY_DN155070_c2_g2_i8	7	MF
GO:0042834	peptidoglycan binding	8/1104	58/111065	1.14802e-07	5.78685e-06	4.51598e-06	TRINITY_DN127889_c1_g1_i8/TRINITY_DN131649_c10_g1_i4/TRINITY_DN134098_c3_g1_i4/TRINITY_DN135163_c3_g1_i7/TRINITY_DN149249_c8_g2_i6/TRINITY_DN149249_c8_g3_i3/TRINITY_DN155070_c2_g1_i4/TRINITY_DN155070_c2_g2_i8	8	MF
GO:0090729	toxin activity	9/1104	82/111065	1.40506e-07	6.95379e-06	5.42664e-06	TRINITY_DN116595_c1_g1_i1/TRINITY_DN116595_c1_g4_i5/TRINITY_DN146836_c1_g2_i1/TRINITY_DN150434_c1_g1_i13/TRINITY_DN157036_c0_g1_i1/TRINITY_DN157042_c9_g1_i3/TRINITY_DN157647_c2_g2_i1/TRINITY_DN157647_c3_g2_i4/TRINITY_DN157990_c2_g2_i2	9	MF
GO:0019834	phospholipase A2 inhibitor activity	8/1104	60/111065	1.5058e-07	7.31924e-06	5.71183e-06	TRINITY_DN119921_c5_g1_i4/TRINITY_DN131999_c5_g1_i3/TRINITY_DN132766_c9_g2_i1/TRINITY_DN132766_c9_g4_i3/TRINITY_DN135952_c2_g1_i1/TRINITY_DN162656_c2_g1_i1/TRINITY_DN162656_c2_g2_i1/TRINITY_DN162656_c2_g3_i1	8	MF
GO:0005178	integrin binding	18/1104	401/111065	1.71049e-07	7.89145e-06	6.15838e-06	TRINITY_DN116496_c5_g1_i1/TRINITY_DN120135_c8_g1_i5/TRINITY_DN124167_c16_g1_i1/TRINITY_DN124826_c11_g1_i1/TRINITY_DN126119_c0_g1_i1/TRINITY_DN131768_c5_g4_i8/TRINITY_DN133379_c9_g5_i1/TRINITY_DN137740_c4_g1_i4/TRINITY_DN138122_c5_g3_i1/TRINITY_DN138305_c10_g4_i1/TRINITY_DN138476_c1_g1_i7/TRINITY_DN139071_c5_g1_i3/TRINITY_DN152330_c3_g2_i5/TRINITY_DN154131_c0_g2_i3/TRINITY_DN157149_c4_g1_i19/TRINI…	18	MF
GO:0002020	protease binding	16/1104	323/111065	2.20789e-07	9.69334e-06	7.56454e-06	TRINITY_DN119588_c3_g3_i1/TRINITY_DN124826_c11_g1_i1/TRINITY_DN133411_c0_g2_i1/TRINITY_DN135360_c6_g1_i2/TRINITY_DN143176_c10_g2_i2/TRINITY_DN143687_c5_g1_i3/TRINITY_DN145046_c0_g1_i1/TRINITY_DN145046_c0_g2_i4/TRINITY_DN145046_c0_g4_i3/TRINITY_DN147132_c0_g2_i1/TRINITY_DN153454_c2_g1_i1/TRINITY_DN156308_c1_g1_i7/TRINITY_DN159540_c0_g2_i6/TRINITY_DN160713_c1_g1_i8/TRINITY_DN161449_c7_g2_i1/TRINITY…	16	MF
GO:0004866	endopeptidase inhibitor activity	11/1104	148/111065	3.30479e-07	1.40557e-05	1.09689e-05	TRINITY_DN135360_c6_g1_i2/TRINITY_DN145046_c0_g1_i1/TRINITY_DN145046_c0_g2_i4/TRINITY_DN145046_c0_g4_i3/TRINITY_DN156308_c1_g1_i7/TRINITY_DN157036_c0_g1_i1/TRINITY_DN157036_c0_g2_i3/TRINITY_DN157042_c9_g1_i3/TRINITY_DN160713_c1_g1_i8/TRINITY_DN160910_c1_g2_i4/TRINITY_DN161876_c2_g2_i4	11	MF
GO:0050252	retinol O-fatty-acyltransferase activity	6/1104	32/111065	6.91562e-07	2.68919e-05	2.09861e-05	TRINITY_DN120357_c4_g1_i1/TRINITY_DN121228_c1_g1_i2/TRINITY_DN148259_c3_g2_i1/TRINITY_DN152023_c7_g2_i2/TRINITY_DN157632_c3_g3_i1/TRINITY_DN158646_c2_g3_i2	6	MF
GO:0008083	growth factor activity	13/1104	236/111065	9.11463e-07	3.44584e-05	2.68908e-05	TRINITY_DN116620_c1_g9_i1/TRINITY_DN128835_c5_g1_i3/TRINITY_DN129149_c9_g2_i1/TRINITY_DN130549_c5_g1_i7/TRINITY_DN137740_c4_g1_i4/TRINITY_DN144214_c8_g1_i2/TRINITY_DN147656_c4_g1_i2/TRINITY_DN150242_c6_g1_i1/TRINITY_DN154314_c6_g1_i4/TRINITY_DN154480_c4_g2_i11/TRINITY_DN154483_c4_g1_i2/TRINITY_DN157149_c4_g1_i19/TRINITY_DN93466_c0_g1_i1	13	MF
GO:0016712	oxidoreductase activity, acting on paired donors, with incorporation or reduction of molecular oxygen, reduced flavin or flavoprotein as one donor, and incorporation of one atom of oxygen	13/1104	242/111065	1.20652e-06	4.32525e-05	3.37536e-05	TRINITY_DN118514_c4_g1_i3/TRINITY_DN120380_c1_g1_i5/TRINITY_DN122290_c10_g2_i2/TRINITY_DN123570_c2_g1_i7/TRINITY_DN125673_c9_g2_i1/TRINITY_DN132678_c2_g3_i1/TRINITY_DN136414_c5_g1_i1/TRINITY_DN144252_c4_g3_i1/TRINITY_DN144436_c3_g1_i1/TRINITY_DN144584_c2_g1_i1/TRINITY_DN148053_c9_g1_i1/TRINITY_DN153535_c6_g2_i6/TRINITY_DN154583_c5_g2_i1	13	MF
GO:0004144	diacylglycerol O-acyltransferase activity	6/1104	38/111065	2.00245e-06	6.64716e-05	5.18735e-05	TRINITY_DN120357_c4_g1_i1/TRINITY_DN121228_c1_g1_i2/TRINITY_DN148259_c3_g2_i1/TRINITY_DN152023_c7_g2_i2/TRINITY_DN157632_c3_g3_i1/TRINITY_DN158646_c2_g3_i2	6	MF
GO:0045499	chemorepellent activity	7/1104	59/111065	2.04705e-06	6.71335e-05	5.239e-05	TRINITY_DN133495_c2_g2_i1/TRINITY_DN140223_c1_g1_i9/TRINITY_DN144472_c3_g1_i2/TRINITY_DN147305_c3_g2_i6/TRINITY_DN153454_c2_g1_i1/TRINITY_DN157059_c3_g3_i5/TRINITY_DN157149_c4_g1_i19	7	MF
GO:0005184	neuropeptide hormone activity	4/1104	15/111065	1.21456e-05	0.000333943	0.000260605	TRINITY_DN117663_c14_g1_i3/TRINITY_DN141909_c5_g2_i1/TRINITY_DN146635_c5_g1_i1/TRINITY_DN148496_c4_g1_i1	4	MF
GO:0008374	O-acyltransferase activity	6/1104	52/111065	1.3119e-05	0.000357098	0.000278674	TRINITY_DN120357_c4_g1_i1/TRINITY_DN121228_c1_g1_i2/TRINITY_DN148259_c3_g2_i1/TRINITY_DN152023_c7_g2_i2/TRINITY_DN157632_c3_g3_i1/TRINITY_DN158646_c2_g3_i2	6	MF
GO:0004930	G protein-coupled receptor activity	17/1104	499/111065	1.46915e-05	0.000388255	0.000302989	TRINITY_DN110856_c0_g1_i1/TRINITY_DN111181_c0_g1_i2/TRINITY_DN114792_c0_g1_i1/TRINITY_DN125110_c8_g1_i4/TRINITY_DN127853_c6_g1_i2/TRINITY_DN131333_c1_g2_i1/TRINITY_DN137883_c6_g1_i1/TRINITY_DN140983_c9_g1_i3/TRINITY_DN144226_c4_g1_i1/TRINITY_DN145090_c1_g1_i1/TRINITY_DN145090_c1_g2_i2/TRINITY_DN147520_c0_g2_i2/TRINITY_DN148341_c3_g1_i1/TRINITY_DN148364_c6_g2_i2/TRINITY_DN148627_c3_g2_i4/TRINITY_D…	17	MF
GO:0005243	gap junction channel activity	4/1104	19/111065	3.34124e-05	0.000812042	0.000633706	TRINITY_DN124731_c3_g1_i1/TRINITY_DN136504_c2_g1_i1/TRINITY_DN141016_c12_g1_i1/TRINITY_DN147539_c0_g1_i2	4	MF
GO:0019215	intermediate filament binding	5/1104	39/111065	4.18315e-05	0.00100766	0.000786362	TRINITY_DN143538_c0_g1_i1/TRINITY_DN150431_c1_g1_i2/TRINITY_DN155349_c0_g1_i7/TRINITY_DN158134_c0_g3_i1/TRINITY_DN162684_c1_g1_i2	5	MF
GO:0008392	arachidonic acid epoxygenase activity	9/1104	164/111065	4.39933e-05	0.0010413	0.000812618	TRINITY_DN118514_c4_g1_i3/TRINITY_DN120380_c1_g1_i5/TRINITY_DN123570_c2_g1_i7/TRINITY_DN125673_c9_g2_i1/TRINITY_DN136414_c5_g1_i1/TRINITY_DN144252_c4_g3_i1/TRINITY_DN144584_c2_g1_i1/TRINITY_DN153535_c6_g2_i6/TRINITY_DN154583_c5_g2_i1	9	MF
GO:0004090	carbonyl reductase (NADPH) activity	4/1104	21/111065	5.07825e-05	0.0011616	0.000906494	TRINITY_DN120936_c0_g1_i20/TRINITY_DN133534_c3_g1_i10/TRINITY_DN133534_c3_g2_i1/TRINITY_DN158561_c2_g2_i4	4	MF
GO:0004745	retinol dehydrogenase activity	5/1104	43/111065	6.76777e-05	0.00147375	0.00115009	TRINITY_DN122942_c8_g4_i1/TRINITY_DN127856_c5_g1_i6/TRINITY_DN142049_c5_g1_i12/TRINITY_DN149108_c12_g1_i1/TRINITY_DN149108_c9_g1_i2	5	MF
GO:0001530	lipopolysaccharide binding	6/1104	74/111065	9.91802e-05	0.00204378	0.00159493	TRINITY_DN121717_c10_g2_i1/TRINITY_DN126400_c6_g1_i2/TRINITY_DN128856_c9_g5_i3/TRINITY_DN132639_c2_g1_i8/TRINITY_DN135624_c9_g1_i3/TRINITY_DN146905_c4_g1_i12	6	MF
GO:0008307	structural constituent of muscle	8/1104	143/111065	0.000101402	0.00204378	0.00159493	TRINITY_DN109628_c0_g1_i1/TRINITY_DN122954_c1_g1_i10/TRINITY_DN133411_c0_g2_i1/TRINITY_DN159490_c4_g2_i2/TRINITY_DN159490_c4_g3_i1/TRINITY_DN159490_c4_g5_i1/TRINITY_DN162236_c2_g1_i6/TRINITY_DN162873_c5_g1_i6	8	MF
GO:0043395	heparan sulfate proteoglycan binding	5/1104	47/111065	0.000104366	0.00204378	0.00159493	TRINITY_DN122429_c15_g1_i2/TRINITY_DN133495_c2_g2_i1/TRINITY_DN148031_c3_g1_i11/TRINITY_DN148172_c10_g1_i2/TRINITY_DN157059_c3_g3_i5	5	MF
GO:0004888	transmembrane signaling receptor activity	12/1104	331/111065	0.000144707	0.00267954	0.00209108	TRINITY_DN114792_c0_g1_i1/TRINITY_DN119585_c4_g1_i8/TRINITY_DN120397_c4_g2_i1/TRINITY_DN125156_c8_g2_i4/TRINITY_DN137076_c6_g1_i4/TRINITY_DN139328_c3_g2_i14/TRINITY_DN145796_c4_g1_i5/TRINITY_DN150455_c3_g1_i3/TRINITY_DN151752_c2_g1_i3/TRINITY_DN159405_c5_g2_i3/TRINITY_DN160344_c0_g1_i1/TRINITY_DN290190_c0_g1_i1	12	MF
GO:0008201	heparin binding	12/1104	333/111065	0.000152984	0.00275776	0.00215212	TRINITY_DN116620_c1_g9_i1/TRINITY_DN122429_c15_g1_i2/TRINITY_DN133495_c2_g2_i1/TRINITY_DN134833_c4_g1_i3/TRINITY_DN137740_c4_g1_i4/TRINITY_DN148172_c10_g1_i2/TRINITY_DN154314_c6_g1_i4/TRINITY_DN154483_c4_g1_i2/TRINITY_DN157059_c3_g3_i5/TRINITY_DN157283_c3_g1_i1/TRINITY_DN157283_c4_g1_i1/TRINITY_DN161902_c2_g1_i2	12	MF
GO:0047115	trans-1,2-dihydrobenzene-1,2-diol dehydrogenase activity	3/1104	11/111065	0.000152267	0.00275776	0.00215212	TRINITY_DN101212_c0_g1_i1/TRINITY_DN126530_c4_g1_i1/TRINITY_DN142049_c5_g1_i12	3	MF
GO:0005109	frizzled binding	5/1104	52/111065	0.000169731	0.00301965	0.00235649	TRINITY_DN122698_c5_g2_i9/TRINITY_DN127415_c6_g1_i1/TRINITY_DN143968_c4_g1_i5/TRINITY_DN151240_c10_g1_i6/TRINITY_DN156584_c8_g1_i1	5	MF
GO:0031995	insulin-like growth factor II binding	3/1104	12/111065	0.00020152	0.00353894	0.00276174	TRINITY_DN115601_c16_g2_i1/TRINITY_DN159749_c0_g1_i1/TRINITY_DN159749_c0_g3_i1	3	MF
GO:0008528	G protein-coupled peptide receptor activity	5/1104	55/111065	0.000221677	0.00381211	0.00297491	TRINITY_DN117644_c5_g1_i7/TRINITY_DN125362_c12_g1_i7/TRINITY_DN125974_c5_g1_i1/TRINITY_DN141293_c6_g1_i15/TRINITY_DN143006_c6_g1_i1	5	MF
GO:0016918	retinal binding	3/1104	13/111065	0.000260036	0.00423844	0.00330762	TRINITY_DN115580_c8_g1_i2/TRINITY_DN133340_c5_g2_i2/TRINITY_DN142414_c2_g1_i3	3	MF
GO:0005544	calcium-dependent phospholipid binding	9/1104	209/111065	0.000276066	0.00444645	0.00346995	TRINITY_DN119921_c5_g1_i4/TRINITY_DN131999_c5_g1_i3/TRINITY_DN132766_c9_g2_i1/TRINITY_DN132766_c9_g4_i3/TRINITY_DN135952_c2_g1_i1/TRINITY_DN152501_c13_g1_i2/TRINITY_DN162656_c2_g1_i1/TRINITY_DN162656_c2_g2_i1/TRINITY_DN162656_c2_g3_i1	9	MF
GO:0008499	UDP-galactose:beta-N-acetylglucosamine beta-1,3-galactosyltransferase activity	3/1104	16/111065	0.000497951	0.00695088	0.00542437	TRINITY_DN121598_c6_g1_i8/TRINITY_DN153569_c5_g1_i1/TRINITY_DN155470_c2_g1_i2	3	MF
GO:0036122	BMP binding	3/1104	17/111065	0.000600188	0.0082096	0.00640666	TRINITY_DN109628_c0_g1_i1/TRINITY_DN126198_c2_g2_i2/TRINITY_DN93466_c0_g1_i1	3	MF
GO:1990254	keratin filament binding	3/1104	18/111065	0.000714908	0.0094465	0.00737191	TRINITY_DN143538_c0_g1_i1/TRINITY_DN150431_c1_g1_i2/TRINITY_DN155349_c0_g1_i7	3	MF
GO:0031994	insulin-like growth factor I binding	3/1104	19/111065	0.000842688	0.010522	0.00821122	TRINITY_DN115601_c16_g2_i1/TRINITY_DN159749_c0_g1_i1/TRINITY_DN159749_c0_g3_i1	3	MF
GO:0003785	actin monomer binding	4/1104	45/111065	0.0010464	0.0125476	0.00979194	TRINITY_DN110886_c0_g2_i1/TRINITY_DN134886_c3_g1_i1/TRINITY_DN155426_c10_g1_i1/TRINITY_DN155426_c5_g1_i3	4	MF
GO:0005543	phospholipid binding	9/1104	258/111065	0.00123975	0.0143599	0.0112063	TRINITY_DN121717_c10_g2_i1/TRINITY_DN134772_c3_g1_i2/TRINITY_DN135162_c2_g1_i4/TRINITY_DN135952_c2_g1_i1/TRINITY_DN136101_c2_g1_i3/TRINITY_DN145620_c2_g4_i3/TRINITY_DN148989_c4_g1_i1/TRINITY_DN157838_c2_g6_i3/TRINITY_DN162656_c2_g3_i1	9	MF
GO:0035612	AP-2 adaptor complex binding	3/1104	22/111065	0.00130986	0.0149176	0.0116415	TRINITY_DN143484_c0_g3_i2/TRINITY_DN151135_c3_g1_i5/TRINITY_DN154131_c0_g2_i3	3	MF
GO:0033691	sialic acid binding	4/1104	50/111065	0.00155524	0.01707	0.0133212	TRINITY_DN119585_c4_g1_i8/TRINITY_DN154660_c0_g2_i4/TRINITY_DN157736_c3_g4_i1/TRINITY_DN159970_c2_g1_i1	4	MF
GO:0016655	oxidoreductase activity, acting on NAD(P)H, quinone or similar compound as acceptor	4/1104	51/111065	0.00167443	0.0182312	0.0142274	TRINITY_DN133534_c3_g1_i10/TRINITY_DN133534_c3_g2_i1/TRINITY_DN142049_c5_g1_i12/TRINITY_DN158561_c2_g2_i4	4	MF
GO:0005104	fibroblast growth factor receptor binding	3/1104	24/111065	0.00169627	0.01825	0.014242	TRINITY_DN147656_c4_g1_i2/TRINITY_DN154314_c6_g1_i4/TRINITY_DN154483_c4_g1_i2	3	MF
GO:0031433	telethonin binding	3/1104	24/111065	0.00169627	0.01825	0.014242	TRINITY_DN111103_c0_g1_i4/TRINITY_DN133411_c0_g2_i1/TRINITY_DN135086_c5_g1_i2	3	MF
GO:0047023	androsterone dehydrogenase activity	3/1104	24/111065	0.00169627	0.01825	0.014242	TRINITY_DN142049_c5_g1_i12/TRINITY_DN149108_c12_g1_i1/TRINITY_DN149108_c9_g1_i2	3	MF
GO:0008404	arachidonic acid 14,15-epoxygenase activity	3/1104	25/111065	0.0019134	0.0199858	0.0155967	TRINITY_DN118514_c4_g1_i3/TRINITY_DN120380_c1_g1_i5/TRINITY_DN144584_c2_g1_i1	3	MF
GO:0101020	estrogen 16-alpha-hydroxylase activity	3/1104	25/111065	0.0019134	0.0199858	0.0155967	TRINITY_DN118514_c4_g1_i3/TRINITY_DN120380_c1_g1_i5/TRINITY_DN147435_c0_g3_i2	3	MF
GO:0005201	extracellular matrix structural constituent	8/1104	230/111065	0.00231437	0.0234615	0.018309	TRINITY_DN131821_c0_g3_i1/TRINITY_DN141071_c5_g2_i1/TRINITY_DN152182_c3_g1_i7/TRINITY_DN155510_c8_g1_i1/TRINITY_DN156238_c3_g1_i22/TRINITY_DN161091_c2_g1_i1/TRINITY_DN161902_c2_g1_i2/TRINITY_DN162151_c4_g1_i3	8	MF
GO:0005242	inward rectifier potassium channel activity	3/1104	27/111065	0.0023977	0.0239946	0.018725	TRINITY_DN125014_c4_g2_i4/TRINITY_DN137306_c3_g2_i2/TRINITY_DN152539_c3_g4_i2	3	MF
GO:0001618	virus receptor activity	5/1104	93/111065	0.00243054	0.0241457	0.018843	TRINITY_DN129170_c3_g1_i4/TRINITY_DN143687_c5_g1_i3/TRINITY_DN147711_c0_g2_i1/TRINITY_DN153454_c2_g1_i1/TRINITY_DN160344_c0_g1_i1	5	MF
GO:0038187	pattern recognition receptor activity	3/1104	28/111065	0.00266569	0.0256396	0.0200088	TRINITY_DN131649_c10_g1_i4/TRINITY_DN148819_c8_g2_i1/TRINITY_DN154660_c0_g2_i4	3	MF
GO:0005044	scavenger receptor activity	5/1104	97/111065	0.0029179	0.0273881	0.0213733	TRINITY_DN128808_c6_g1_i3/TRINITY_DN133732_c5_g1_i3/TRINITY_DN156282_c0_g1_i2/TRINITY_DN156282_c0_g2_i8/TRINITY_DN156282_c0_g3_i6	5	MF
GO:0001758	retinal dehydrogenase activity	3/1104	29/111065	0.00295145	0.0276077	0.0215446	TRINITY_DN115580_c8_g1_i2/TRINITY_DN142049_c5_g1_i12/TRINITY_DN151521_c6_g4_i1	3	MF
GO:0005523	tropomyosin binding	3/1104	30/111065	0.00325532	0.0299358	0.0233614	TRINITY_DN127664_c11_g1_i1/TRINITY_DN127782_c2_g4_i1/TRINITY_DN134886_c3_g1_i1	3	MF
GO:0047035	testosterone dehydrogenase (NAD+) activity	3/1104	31/111065	0.00357767	0.0322464	0.0251647	TRINITY_DN142049_c5_g1_i12/TRINITY_DN149108_c12_g1_i1/TRINITY_DN149108_c9_g1_i2	3	MF
GO:0051010	microtubule plus-end binding	4/1104	63/111065	0.00363404	0.0326464	0.0254768	TRINITY_DN113171_c0_g1_i1/TRINITY_DN138546_c7_g3_i8/TRINITY_DN139071_c5_g1_i3/TRINITY_DN139071_c5_g2_i1	4	MF
GO:0017083	4-galactosyl-N-acetylglucosaminide 3-alpha-L-fucosyltransferase activity	2/1104	10/111065	0.00421323	0.0366523	0.0286029	TRINITY_DN151043_c1_g1_i1/TRINITY_DN158707_c2_g1_i12	2	MF
GO:0035591	signaling adaptor activity	3/1104	33/111065	0.00427914	0.0366523	0.0286029	TRINITY_DN133913_c1_g3_i3/TRINITY_DN136101_c2_g1_i3/TRINITY_DN151574_c14_g1_i1	3	MF
GO:0047275	glucosaminylgalactosylglucosylceramide beta-galactosyltransferase activity	2/1104	10/111065	0.00421323	0.0366523	0.0286029	TRINITY_DN121598_c6_g1_i8/TRINITY_DN153569_c5_g1_i1	2	MF
GO:0001162	RNA polymerase II intronic transcription regulatory region sequence-specific DNA binding	2/1104	11/111065	0.00511566	0.041443	0.0323415	TRINITY_DN156924_c1_g2_i2/TRINITY_DN156924_c1_g3_i1	2	MF
GO:0004503	monophenol monooxygenase activity	2/1104	11/111065	0.00511566	0.041443	0.0323415	TRINITY_DN143571_c1_g1_i1/TRINITY_DN143571_c1_g6_i1	2	MF
GO:0061710	L-threonylcarbamoyladenylate synthase	2/1104	11/111065	0.00511566	0.041443	0.0323415	TRINITY_DN119396_c9_g1_i2/TRINITY_DN131224_c0_g1_i1	2	MF
GO:0003823	antigen binding	5/1104	111/111065	0.00518256	0.0418603	0.0326672	TRINITY_DN126400_c6_g1_i2/TRINITY_DN146905_c4_g1_i12/TRINITY_DN153839_c7_g3_i6/TRINITY_DN154660_c0_g2_i4/TRINITY_DN156917_c2_g1_i11	5	MF
GO:0001665	alpha-N-acetylgalactosaminide alpha-2,6-sialyltransferase activity	2/1104	12/111065	0.00609849	0.0461114	0.0359847	TRINITY_DN121109_c14_g2_i4/TRINITY_DN160604_c1_g1_i8	2	MF
GO:0097493	structural molecule activity conferring elasticity	3/1104	37/111065	0.00591761	0.0461114	0.0359847	TRINITY_DN123239_c14_g1_i1/TRINITY_DN123239_c5_g1_i3/TRINITY_DN133411_c0_g2_i1	3	MF
GO:0008146	sulfotransferase activity	4/1104	73/111065	0.00614323	0.046321	0.0361482	TRINITY_DN121269_c6_g1_i1/TRINITY_DN138707_c3_g2_i2/TRINITY_DN139049_c7_g1_i4/TRINITY_DN149712_c9_g1_i3	4	MF
ko04020	Calcium signaling pathway	18/283	480/21170	8.92485e-05	0.00557803	0.00509656	TRINITY_DN128512_c4_g3_i1/TRINITY_DN128835_c5_g1_i3/TRINITY_DN132588_c8_g1_i7/TRINITY_DN133358_c5_g1_i2/TRINITY_DN134587_c8_g2_i4/TRINITY_DN140487_c4_g1_i1/TRINITY_DN141293_c6_g1_i15/TRINITY_DN141872_c6_g1_i1/TRINITY_DN141872_c6_g2_i1/TRINITY_DN142062_c7_g1_i1/TRINITY_DN147656_c4_g1_i2/TRINITY_DN149482_c1_g1_i22/TRINITY_DN150934_c7_g2_i1/TRINITY_DN154314_c6_g1_i4/TRINITY_DN154483_c4_g1_i2/TRINITY…	18	KEGG
ko04060	Cytokine-cytokine receptor interaction	14/283	287/21170	3.49022e-05	0.00290852	0.00265747	TRINITY_DN117989_c3_g2_i2/TRINITY_DN120244_c18_g1_i3/TRINITY_DN120849_c0_g1_i1/TRINITY_DN126526_c5_g1_i2/TRINITY_DN129149_c9_g2_i1/TRINITY_DN130549_c5_g1_i7/TRINITY_DN131190_c9_g1_i2/TRINITY_DN134069_c0_g1_i1/TRINITY_DN136295_c11_g1_i2/TRINITY_DN142691_c0_g1_i9/TRINITY_DN144214_c8_g1_i2/TRINITY_DN145749_c9_g2_i5/TRINITY_DN154480_c4_g2_i11/TRINITY_DN93466_c0_g1_i1	14	KEGG
ko04080	Neuroactive ligand-receptor interaction	25/283	415/21170	4.11944e-10	1.02986e-07	9.40966e-08	TRINITY_DN110514_c0_g1_i1/TRINITY_DN117644_c5_g1_i7/TRINITY_DN118279_c2_g1_i1/TRINITY_DN125110_c8_g1_i4/TRINITY_DN125362_c12_g1_i7/TRINITY_DN125974_c5_g1_i1/TRINITY_DN132588_c8_g1_i7/TRINITY_DN135490_c3_g1_i3/TRINITY_DN140983_c9_g1_i3/TRINITY_DN141293_c6_g1_i15/TRINITY_DN141872_c6_g1_i1/TRINITY_DN141872_c6_g2_i1/TRINITY_DN141909_c5_g2_i1/TRINITY_DN143006_c6_g1_i1/TRINITY_DN146635_c5_g1_i1/TRINITY…	25	KEGG
ko05144	Malaria	9/283	115/21170	2.45132e-05	0.00290852	0.00265747	TRINITY_DN115408_c0_g1_i1/TRINITY_DN117468_c0_g9_i2/TRINITY_DN119585_c4_g1_i8/TRINITY_DN119915_c5_g3_i3/TRINITY_DN120135_c8_g1_i5/TRINITY_DN120244_c18_g1_i3/TRINITY_DN128835_c5_g1_i3/TRINITY_DN130549_c5_g1_i7/TRINITY_DN151752_c2_g1_i3	9	KEGG
ko05217	Basal cell carcinoma	8/283	120/21170	0.000213144	0.0106572	0.0097373	TRINITY_DN122060_c7_g2_i5/TRINITY_DN122698_c5_g2_i9/TRINITY_DN133684_c2_g1_i2/TRINITY_DN143968_c4_g1_i5/TRINITY_DN144226_c4_g1_i1/TRINITY_DN154480_c4_g2_i11/TRINITY_DN156584_c8_g1_i1/TRINITY_DN159062_c8_g3_i1	8	KEGG

## Sheet: Table S4
Table S4. GO and KEGG enrichment results of upregulated DEGs in dorsal skin (VS abdomen skin)
ID	Description	GeneRatio	BgRatio	pvalue	p.adjust	qvalue	geneID	Count	Ontology
GO:0006082	organic acid metabolic process	20/256	240/111065	3.92705e-25	1.22833e-22	8.2024e-23	TRINITY_DN116643_c2_g1_i12/TRINITY_DN119495_c1_g2_i16/TRINITY_DN119495_c4_g1_i1/TRINITY_DN119495_c5_g1_i1/TRINITY_DN119820_c2_g1_i9/TRINITY_DN119820_c2_g3_i1/TRINITY_DN119862_c1_g1_i10/TRINITY_DN120380_c1_g2_i17/TRINITY_DN120819_c2_g2_i8/TRINITY_DN121824_c2_g1_i6/TRINITY_DN123028_c3_g1_i1/TRINITY_DN126518_c3_g1_i1/TRINITY_DN135800_c1_g1_i6/TRINITY_DN141172_c3_g1_i1/TRINITY_DN145971_c2_g1_i4/TRINI…	20	BP
GO:0042738	exogenous drug catabolic process	20/256	232/111065	1.96831e-25	1.22833e-22	8.2024e-23	TRINITY_DN116643_c2_g1_i12/TRINITY_DN119495_c1_g2_i16/TRINITY_DN119495_c4_g1_i1/TRINITY_DN119495_c5_g1_i1/TRINITY_DN119820_c2_g1_i9/TRINITY_DN119820_c2_g3_i1/TRINITY_DN119862_c1_g1_i10/TRINITY_DN120380_c1_g2_i17/TRINITY_DN120819_c2_g2_i8/TRINITY_DN121824_c2_g1_i6/TRINITY_DN123028_c3_g1_i1/TRINITY_DN126518_c3_g1_i1/TRINITY_DN135800_c1_g1_i6/TRINITY_DN141172_c3_g1_i1/TRINITY_DN145971_c2_g1_i4/TRINI…	20	BP
GO:0019373	epoxygenase P450 pathway	18/256	169/111065	1.04148e-24	1.72052e-22	1.14891e-22	TRINITY_DN116643_c2_g1_i12/TRINITY_DN119495_c1_g2_i16/TRINITY_DN119495_c4_g1_i1/TRINITY_DN119495_c5_g1_i1/TRINITY_DN119820_c2_g1_i9/TRINITY_DN119820_c2_g3_i1/TRINITY_DN119862_c1_g1_i10/TRINITY_DN120380_c1_g2_i17/TRINITY_DN120819_c2_g2_i8/TRINITY_DN121824_c2_g1_i6/TRINITY_DN123028_c3_g1_i1/TRINITY_DN126518_c3_g1_i1/TRINITY_DN135800_c1_g1_i6/TRINITY_DN141172_c3_g1_i1/TRINITY_DN147075_c5_g4_i1/TRINI…	18	BP
GO:0006805	xenobiotic metabolic process	20/256	332/111065	2.70107e-22	3.18726e-20	2.12836e-20	TRINITY_DN116643_c2_g1_i12/TRINITY_DN119495_c1_g2_i16/TRINITY_DN119495_c4_g1_i1/TRINITY_DN119495_c5_g1_i1/TRINITY_DN119820_c2_g1_i9/TRINITY_DN119820_c2_g3_i1/TRINITY_DN119862_c1_g1_i10/TRINITY_DN120380_c1_g2_i17/TRINITY_DN120819_c2_g2_i8/TRINITY_DN121824_c2_g1_i6/TRINITY_DN123028_c3_g1_i1/TRINITY_DN126518_c3_g1_i1/TRINITY_DN135800_c1_g1_i6/TRINITY_DN141172_c3_g1_i1/TRINITY_DN145971_c2_g1_i4/TRINI…	20	BP
GO:0008152	metabolic process	11/256	115/111065	4.52566e-15	3.73819e-13	2.49626e-13	TRINITY_DN117557_c1_g1_i2/TRINITY_DN131914_c0_g3_i1/TRINITY_DN141615_c2_g2_i1/TRINITY_DN144033_c3_g2_i1/TRINITY_DN149710_c1_g4_i1/TRINITY_DN149710_c3_g1_i1/TRINITY_DN154067_c4_g2_i2/TRINITY_DN154067_c4_g4_i1/TRINITY_DN154067_c4_g5_i1/TRINITY_DN154586_c7_g2_i1/TRINITY_DN2287_c0_g1_i1	11	BP
GO:0019835	cytolysis	8/256	94/111065	6.69632e-11	4.25474e-09	2.84119e-09	TRINITY_DN109866_c0_g1_i1/TRINITY_DN117557_c1_g1_i2/TRINITY_DN131914_c0_g3_i1/TRINITY_DN141615_c2_g2_i1/TRINITY_DN149710_c1_g4_i1/TRINITY_DN154067_c4_g2_i2/TRINITY_DN154067_c4_g5_i1/TRINITY_DN154586_c7_g2_i1	8	BP
GO:0051412	response to corticosterone	6/256	34/111065	1.80144e-10	1.06285e-08	7.09741e-09	TRINITY_DN118742_c2_g1_i1/TRINITY_DN129226_c3_g1_i11/TRINITY_DN134949_c2_g2_i9/TRINITY_DN142978_c1_g1_i6/TRINITY_DN142978_c3_g1_i1/TRINITY_DN150531_c1_g1_i8	6	BP
GO:0008207	C21-steroid hormone metabolic process	6/256	40/111065	5.08217e-10	2.70015e-08	1.80308e-08	TRINITY_DN118742_c2_g1_i1/TRINITY_DN129226_c3_g1_i11/TRINITY_DN134949_c2_g2_i9/TRINITY_DN142978_c1_g1_i6/TRINITY_DN142978_c3_g1_i1/TRINITY_DN150531_c1_g1_i8	6	BP
GO:0019369	arachidonic acid metabolic process	8/256	130/111065	9.09718e-10	4.17459e-08	2.78767e-08	TRINITY_DN117511_c0_g1_i6/TRINITY_DN119522_c4_g1_i7/TRINITY_DN135800_c1_g1_i6/TRINITY_DN145971_c2_g1_i4/TRINITY_DN147075_c5_g4_i1/TRINITY_DN151407_c7_g2_i1/TRINITY_DN153943_c4_g1_i2/TRINITY_DN163031_c4_g2_i1	8	BP
GO:2000562	negative regulation of CD4-positive, alpha-beta T cell proliferation	6/256	45/111065	1.06809e-09	4.64337e-08	3.10071e-08	TRINITY_DN114689_c2_g1_i5/TRINITY_DN114689_c3_g1_i1/TRINITY_DN114689_c6_g1_i1/TRINITY_DN117912_c2_g1_i23/TRINITY_DN135661_c0_g3_i7/TRINITY_DN140826_c4_g2_i1	6	BP
GO:0032689	negative regulation of interferon-gamma production	7/256	92/111065	2.35995e-09	9.28245e-08	6.19855e-08	TRINITY_DN114689_c2_g1_i5/TRINITY_DN114689_c3_g1_i1/TRINITY_DN114689_c6_g1_i1/TRINITY_DN117912_c2_g1_i23/TRINITY_DN135661_c0_g3_i7/TRINITY_DN140826_c4_g2_i1/TRINITY_DN160808_c1_g1_i6	7	BP
GO:0051923	sulfation	5/256	37/111065	2.56739e-08	8.8361e-07	5.9005e-07	TRINITY_DN115368_c1_g2_i6/TRINITY_DN136735_c3_g1_i3/TRINITY_DN155450_c3_g1_i2/TRINITY_DN160118_c6_g2_i1/TRINITY_DN160118_c6_g3_i2	5	BP
GO:0006694	steroid biosynthetic process	6/256	111/111065	2.61461e-07	8.63868e-06	5.76866e-06	TRINITY_DN118742_c2_g1_i1/TRINITY_DN129226_c3_g1_i11/TRINITY_DN134949_c2_g2_i9/TRINITY_DN142978_c1_g1_i6/TRINITY_DN142978_c3_g1_i1/TRINITY_DN150531_c1_g1_i8	6	BP
GO:0071482	cellular response to light stimulus	4/256	29/111065	6.25779e-07	1.98805e-05	1.32756e-05	TRINITY_DN117668_c4_g3_i3/TRINITY_DN132659_c7_g1_i1/TRINITY_DN135077_c2_g1_i3/TRINITY_DN148467_c6_g1_i2	4	BP
GO:0021766	hippocampus development	6/256	142/111065	1.11302e-06	3.40502e-05	2.27378e-05	TRINITY_DN118742_c2_g1_i1/TRINITY_DN129226_c3_g1_i11/TRINITY_DN134949_c2_g2_i9/TRINITY_DN142978_c1_g1_i6/TRINITY_DN142978_c3_g1_i1/TRINITY_DN150531_c1_g1_i8	6	BP
GO:0006690	icosanoid metabolic process	3/256	11/111065	1.96988e-06	5.61075e-05	3.7467e-05	TRINITY_DN119495_c1_g2_i16/TRINITY_DN119495_c5_g1_i1/TRINITY_DN126518_c3_g1_i1	3	BP
GO:0014034	neural crest cell fate commitment	3/256	11/111065	1.96988e-06	5.61075e-05	3.7467e-05	TRINITY_DN140519_c0_g1_i1/TRINITY_DN146983_c0_g1_i1/TRINITY_DN157445_c5_g2_i1	3	BP
GO:0006702	androgen biosynthetic process	3/256	14/111065	4.32345e-06	0.000108217	7.22644e-05	TRINITY_DN129226_c3_g1_i11/TRINITY_DN142978_c1_g1_i6/TRINITY_DN150531_c1_g1_i8	3	BP
GO:0006703	estrogen biosynthetic process	4/256	52/111065	6.8417e-06	0.000161464	0.000107821	TRINITY_DN129226_c3_g1_i11/TRINITY_DN137817_c4_g1_i8/TRINITY_DN150531_c1_g1_i8/TRINITY_DN157433_c5_g2_i4	4	BP
GO:0010460	positive regulation of heart rate	3/256	21/111065	1.56096e-05	0.000322337	0.000215248	TRINITY_DN126274_c8_g4_i1/TRINITY_DN142113_c1_g3_i1/TRINITY_DN155782_c7_g1_i2	3	BP
GO:0050829	defense response to Gram-negative bacterium	5/256	154/111065	3.19647e-05	0.00061402	0.000410025	TRINITY_DN131914_c0_g3_i1/TRINITY_DN149710_c1_g4_i1/TRINITY_DN154067_c4_g2_i2/TRINITY_DN154067_c4_g5_i1/TRINITY_DN154586_c7_g2_i1	5	BP
GO:0019852	L-ascorbic acid metabolic process	3/256	29/111065	4.23039e-05	0.000776511	0.000518532	TRINITY_DN134965_c0_g1_i1/TRINITY_DN147017_c6_g4_i1/TRINITY_DN149492_c4_g5_i2	3	BP
GO:0098586	cellular response to virus	4/256	82/111065	4.18669e-05	0.000776511	0.000518532	TRINITY_DN114689_c2_g1_i5/TRINITY_DN135661_c0_g3_i7/TRINITY_DN140826_c4_g1_i1/TRINITY_DN141238_c3_g1_i4	4	BP
GO:0050830	defense response to Gram-positive bacterium	5/256	175/111065	5.87007e-05	0.00105406	0.000703871	TRINITY_DN131914_c0_g3_i1/TRINITY_DN149710_c1_g4_i1/TRINITY_DN154067_c4_g2_i2/TRINITY_DN154067_c4_g5_i1/TRINITY_DN154586_c7_g2_i1	5	BP
GO:0071243	cellular response to arsenic-containing substance	3/256	33/111065	6.27371e-05	0.00110257	0.000736265	TRINITY_DN134965_c0_g1_i1/TRINITY_DN147017_c6_g4_i1/TRINITY_DN149492_c4_g5_i2	3	BP
GO:0007602	phototransduction	3/256	35/111065	7.50031e-05	0.00129068	0.000861877	TRINITY_DN117668_c4_g3_i3/TRINITY_DN132659_c7_g1_i1/TRINITY_DN148467_c6_g1_i2	3	BP
GO:0032736	positive regulation of interleukin-13 production	3/256	36/111065	8.16822e-05	0.00137693	0.000919473	TRINITY_DN114689_c2_g1_i5/TRINITY_DN135661_c0_g3_i7/TRINITY_DN160808_c1_g1_i6	3	BP
GO:0042573	retinoic acid metabolic process	3/256	42/111065	0.000129997	0.00214755	0.00143407	TRINITY_DN119495_c1_g2_i16/TRINITY_DN119495_c5_g1_i1/TRINITY_DN126518_c3_g1_i1	3	BP
GO:0007586	digestion	4/256	115/111065	0.000155915	0.00247664	0.00165383	TRINITY_DN131914_c0_g3_i1/TRINITY_DN149710_c1_g4_i1/TRINITY_DN154067_c4_g2_i2/TRINITY_DN154067_c4_g5_i1	4	BP
GO:0010243	response to organonitrogen compound	4/256	116/111065	0.000161192	0.00251216	0.00167755	TRINITY_DN119820_c2_g1_i9/TRINITY_DN119820_c2_g3_i1/TRINITY_DN148940_c3_g3_i1/TRINITY_DN148940_c3_g4_i2	4	BP
GO:0042178	xenobiotic catabolic process	3/256	50/111065	0.000218944	0.00328814	0.00219572	TRINITY_DN134965_c0_g1_i1/TRINITY_DN147017_c6_g4_i1/TRINITY_DN149492_c4_g5_i2	3	BP
GO:0045197	establishment or maintenance of epithelial cell apical/basal polarity	3/256	51/111065	0.000232232	0.0033504	0.0022373	TRINITY_DN133301_c2_g3_i8/TRINITY_DN135077_c2_g1_i3/TRINITY_DN153725_c6_g1_i1	3	BP
GO:0046415	urate metabolic process	2/256	11/111065	0.0002871	0.00397958	0.00265745	TRINITY_DN126860_c7_g1_i4/TRINITY_DN133819_c11_g1_i1	2	BP
GO:0019068	virion assembly	5/256	251/111065	0.000314669	0.0041922	0.00279943	TRINITY_DN120622_c2_g3_i2/TRINITY_DN144890_c4_g2_i2/TRINITY_DN147564_c2_g1_i2/TRINITY_DN160744_c3_g1_i4/TRINITY_DN161530_c2_g1_i18	5	BP
GO:0015747	urate transport	2/256	14/111065	0.000472854	0.00591784	0.00395176	TRINITY_DN126860_c7_g1_i4/TRINITY_DN133819_c11_g1_i1	2	BP
GO:0042421	norepinephrine biosynthetic process	2/256	14/111065	0.000472854	0.00591784	0.00395176	TRINITY_DN126200_c1_g1_i16/TRINITY_DN160808_c1_g1_i6	2	BP
GO:0032753	positive regulation of interleukin-4 production	3/256	66/111065	0.000497452	0.00613276	0.00409528	TRINITY_DN114689_c2_g1_i5/TRINITY_DN135661_c0_g3_i7/TRINITY_DN160808_c1_g1_i6	3	BP
GO:0006693	prostaglandin metabolic process	3/256	67/111065	0.000519886	0.00624973	0.00417339	TRINITY_DN119495_c1_g2_i16/TRINITY_DN119495_c5_g1_i1/TRINITY_DN126518_c3_g1_i1	3	BP
GO:0009072	aromatic amino acid family metabolic process	2/256	15/111065	0.000544771	0.00624973	0.00417339	TRINITY_DN139504_c2_g2_i2/TRINITY_DN156167_c3_g1_i5	2	BP
GO:0032834	positive regulation of CD4-positive, CD25-positive, alpha-beta regulatory T cell differentiation involved in immune response	2/256	15/111065	0.000544771	0.00624973	0.00417339	TRINITY_DN114689_c2_g1_i5/TRINITY_DN135661_c0_g3_i7	2	BP
GO:0070241	positive regulation of activated T cell autonomous cell death	2/256	15/111065	0.000544771	0.00624973	0.00417339	TRINITY_DN114689_c2_g1_i5/TRINITY_DN135661_c0_g3_i7	2	BP
GO:0110076	negative regulation of ferroptosis	2/256	15/111065	0.000544771	0.00624973	0.00417339	TRINITY_DN117511_c0_g1_i6/TRINITY_DN119522_c4_g1_i7	2	BP
GO:0002519	natural killer cell tolerance induction	2/256	16/111065	0.000621648	0.00684642	0.00457184	TRINITY_DN114689_c2_g1_i5/TRINITY_DN135661_c0_g3_i7	2	BP
GO:0021904	dorsal/ventral neural tube patterning	2/256	16/111065	0.000621648	0.00684642	0.00457184	TRINITY_DN146983_c0_g1_i1/TRINITY_DN157445_c5_g2_i1	2	BP
GO:0001702	gastrulation with mouth forming second	3/256	74/111065	0.000695188	0.0074495	0.00497456	TRINITY_DN150394_c2_g2_i1/TRINITY_DN150394_c2_g4_i8/TRINITY_DN154812_c0_g4_i1	3	BP
GO:0006995	cellular response to nitrogen starvation	3/256	75/111065	0.000722927	0.0075587	0.00504748	TRINITY_DN116592_c2_g1_i7/TRINITY_DN116592_c3_g1_i1/TRINITY_DN125002_c4_g3_i1	3	BP
GO:0002317	plasma cell differentiation	2/256	18/111065	0.000790193	0.00795975	0.00531529	TRINITY_DN140826_c4_g1_i1/TRINITY_DN141238_c3_g1_i4	2	BP
GO:0046456	icosanoid biosynthetic process	2/256	19/111065	0.000881814	0.00856916	0.00572224	TRINITY_DN123028_c3_g1_i1/TRINITY_DN163031_c4_g2_i1	2	BP
GO:0072112	glomerular visceral epithelial cell differentiation	2/256	19/111065	0.000881814	0.00856916	0.00572224	TRINITY_DN132110_c3_g2_i4/TRINITY_DN135698_c2_g1_i2	2	BP
GO:0035998	7,8-dihydroneopterin 3'-triphosphate biosynthetic process	2/256	20/111065	0.000978305	0.00888	0.0059298	TRINITY_DN142113_c1_g3_i1/TRINITY_DN154806_c3_g2_i1	2	BP
GO:2001190	positive regulation of T cell activation via T cell receptor contact with antigen bound to MHC molecule on antigen presenting cell	2/256	20/111065	0.000978305	0.00888	0.0059298	TRINITY_DN114689_c2_g1_i5/TRINITY_DN135661_c0_g3_i7	2	BP
GO:2001200	positive regulation of dendritic cell differentiation	2/256	21/111065	0.00107964	0.0096933	0.0064729	TRINITY_DN114689_c2_g1_i5/TRINITY_DN135661_c0_g3_i7	2	BP
GO:0006836	neurotransmitter transport	3/256	89/111065	0.00118731	0.0103233	0.00689361	TRINITY_DN148798_c6_g3_i2/TRINITY_DN157682_c1_g4_i1/TRINITY_DN162032_c5_g3_i2	3	BP
GO:0006940	regulation of smooth muscle contraction	2/256	22/111065	0.0011858	0.0103233	0.00689361	TRINITY_DN137443_c8_g1_i11/TRINITY_DN158767_c24_g1_i1	2	BP
GO:0042416	dopamine biosynthetic process	2/256	22/111065	0.0011858	0.0103233	0.00689361	TRINITY_DN139504_c2_g2_i2/TRINITY_DN142113_c1_g3_i1	2	BP
GO:0032526	response to retinoic acid	3/256	92/111065	0.00130628	0.0112394	0.00750537	TRINITY_DN119820_c2_g1_i9/TRINITY_DN119820_c2_g3_i1/TRINITY_DN137817_c4_g1_i8	3	BP
GO:0032682	negative regulation of chemokine production	2/256	24/111065	0.0014125	0.0119054	0.00795005	TRINITY_DN114689_c2_g1_i5/TRINITY_DN135661_c0_g3_i7	2	BP
GO:0043305	negative regulation of mast cell degranulation	2/256	24/111065	0.0014125	0.0119054	0.00795005	TRINITY_DN114689_c2_g1_i5/TRINITY_DN135661_c0_g3_i7	2	BP
GO:2001269	positive regulation of cysteine-type endopeptidase activity involved in apoptotic signaling pathway	2/256	25/111065	0.00153299	0.0126625	0.00845568	TRINITY_DN114689_c2_g1_i5/TRINITY_DN135661_c0_g3_i7	2	BP
GO:0071636	positive regulation of transforming growth factor beta production	2/256	26/111065	0.00165822	0.013298	0.00888001	TRINITY_DN114689_c2_g1_i5/TRINITY_DN135661_c0_g3_i7	2	BP
GO:2000670	positive regulation of dendritic cell apoptotic process	2/256	26/111065	0.00165822	0.013298	0.00888001	TRINITY_DN114689_c2_g1_i5/TRINITY_DN135661_c0_g3_i7	2	BP
GO:0032496	response to lipopolysaccharide	5/256	368/111065	0.00173757	0.0138003	0.00921545	TRINITY_DN114689_c2_g1_i5/TRINITY_DN119820_c2_g1_i9/TRINITY_DN119820_c2_g3_i1/TRINITY_DN135661_c0_g3_i7/TRINITY_DN142113_c1_g3_i1	5	BP
GO:0045953	negative regulation of natural killer cell mediated cytotoxicity	2/256	27/111065	0.00178816	0.0140669	0.00939346	TRINITY_DN114689_c2_g1_i5/TRINITY_DN135661_c0_g3_i7	2	BP
GO:0030177	positive regulation of Wnt signaling pathway	3/256	103/111065	0.00180567	0.0140706	0.00939592	TRINITY_DN122285_c5_g1_i2/TRINITY_DN146983_c0_g1_i1/TRINITY_DN157445_c5_g2_i1	3	BP
GO:0019372	lipoxygenase pathway	2/256	28/111065	0.00192279	0.0145709	0.00973001	TRINITY_DN117511_c0_g1_i6/TRINITY_DN119522_c4_g1_i7	2	BP
GO:2000563	positive regulation of CD4-positive, alpha-beta T cell proliferation	2/256	28/111065	0.00192279	0.0145709	0.00973001	TRINITY_DN114689_c2_g1_i5/TRINITY_DN135661_c0_g3_i7	2	BP
GO:0038066	p38MAPK cascade	2/256	30/111065	0.00220603	0.0165653	0.0110618	TRINITY_DN114689_c2_g1_i5/TRINITY_DN135661_c0_g3_i7	2	BP
GO:0034356	NAD biosynthesis via nicotinamide riboside salvage pathway	2/256	31/111065	0.00235459	0.0175215	0.0117004	TRINITY_DN148940_c3_g3_i1/TRINITY_DN148940_c3_g4_i2	2	BP
GO:2000510	positive regulation of dendritic cell chemotaxis	2/256	32/111065	0.00250775	0.0184947	0.0123502	TRINITY_DN114689_c2_g1_i5/TRINITY_DN135661_c0_g3_i7	2	BP
GO:0006729	tetrahydrobiopterin biosynthetic process	2/256	33/111065	0.0026655	0.0194841	0.0130109	TRINITY_DN142113_c1_g3_i1/TRINITY_DN154806_c3_g2_i1	2	BP
GO:0006812	cation transport	3/256	121/111065	0.00285223	0.0204864	0.0136802	TRINITY_DN113322_c1_g2_i1/TRINITY_DN155213_c5_g2_i1/TRINITY_DN161300_c2_g1_i17	3	BP
GO:0071639	positive regulation of monocyte chemotactic protein-1 production	2/256	34/111065	0.0028278	0.0204864	0.0136802	TRINITY_DN114689_c2_g1_i5/TRINITY_DN135661_c0_g3_i7	2	BP
GO:0007162	negative regulation of cell adhesion	3/256	127/111065	0.00326857	0.02288	0.0152786	TRINITY_DN150394_c2_g2_i1/TRINITY_DN150394_c2_g4_i8/TRINITY_DN154812_c0_g4_i1	3	BP
GO:1904659	glucose transmembrane transport	2/256	37/111065	0.00334183	0.0231962	0.0154898	TRINITY_DN126860_c7_g1_i4/TRINITY_DN133819_c11_g1_i1	2	BP
GO:0014029	neural crest formation	2/256	38/111065	0.00352214	0.0238466	0.0159241	TRINITY_DN146983_c0_g1_i1/TRINITY_DN157445_c5_g2_i1	2	BP
GO:0071492	cellular response to UV-A	2/256	38/111065	0.00352214	0.0238466	0.0159241	TRINITY_DN117668_c4_g3_i3/TRINITY_DN132659_c7_g1_i1	2	BP
GO:2000679	positive regulation of transcription regulatory region DNA binding	2/256	38/111065	0.00352214	0.0238466	0.0159241	TRINITY_DN114689_c2_g1_i5/TRINITY_DN160808_c1_g1_i6	2	BP
GO:0014033	neural crest cell differentiation	2/256	39/111065	0.0037069	0.0246928	0.0164891	TRINITY_DN146983_c0_g1_i1/TRINITY_DN157445_c5_g2_i1	2	BP
GO:0014047	glutamate secretion	2/256	39/111065	0.0037069	0.0246928	0.0164891	TRINITY_DN153584_c4_g2_i1/TRINITY_DN156747_c3_g1_i2	2	BP
GO:0006959	humoral immune response	2/256	41/111065	0.00408969	0.0265991	0.0177621	TRINITY_DN137999_c11_g1_i10/TRINITY_DN160808_c1_g1_i6	2	BP
GO:0046007	negative regulation of activated T cell proliferation	2/256	41/111065	0.00408969	0.0265991	0.0177621	TRINITY_DN114689_c2_g1_i5/TRINITY_DN135661_c0_g3_i7	2	BP
GO:0002088	lens development in camera-type eye	2/256	42/111065	0.00428768	0.0276689	0.0184765	TRINITY_DN118909_c1_g1_i2/TRINITY_DN160808_c1_g1_i6	2	BP
GO:0045582	positive regulation of T cell differentiation	2/256	47/111065	0.00534266	0.0334321	0.022325	TRINITY_DN160808_c1_g1_i6/TRINITY_DN160808_c1_g2_i1	2	BP
GO:0000422	autophagy of mitochondrion	3/256	152/111065	0.00539384	0.0334986	0.0223694	TRINITY_DN116592_c2_g1_i7/TRINITY_DN116592_c3_g1_i1/TRINITY_DN125002_c4_g3_i1	3	BP
GO:0006874	cellular calcium ion homeostasis	4/256	304/111065	0.00560977	0.0343235	0.0229202	TRINITY_DN113322_c1_g2_i1/TRINITY_DN145712_c7_g2_i3/TRINITY_DN155213_c5_g2_i1/TRINITY_DN161300_c2_g1_i17	4	BP
GO:0046598	positive regulation of viral entry into host cell	2/256	50/111065	0.00602694	0.0360743	0.0240894	TRINITY_DN114689_c2_g1_i5/TRINITY_DN135661_c0_g3_i7	2	BP
GO:0018298	protein-chromophore linkage	3/256	167/111065	0.00698791	0.0409363	0.0273361	TRINITY_DN117668_c4_g3_i3/TRINITY_DN132659_c7_g1_i1/TRINITY_DN148467_c6_g1_i2	3	BP
GO:0031295	T cell costimulation	2/256	58/111065	0.00803494	0.0467385	0.0312106	TRINITY_DN140826_c4_g1_i1/TRINITY_DN141238_c3_g1_i4	2	BP
GO:0044185	host cell late endosome membrane	5/256	215/111065	0.00015413	0.00247664	0.00165383	TRINITY_DN120622_c2_g3_i2/TRINITY_DN144890_c4_g2_i2/TRINITY_DN147564_c2_g1_i2/TRINITY_DN160744_c3_g1_i4/TRINITY_DN161530_c2_g1_i18	5	CC
GO:0072494	host multivesicular body	5/256	222/111065	0.000178828	0.0027354	0.00182662	TRINITY_DN120622_c2_g3_i2/TRINITY_DN144890_c4_g2_i2/TRINITY_DN147564_c2_g1_i2/TRINITY_DN160744_c3_g1_i4/TRINITY_DN161530_c2_g1_i18	5	CC
GO:0045171	intercellular bridge	4/256	137/111065	0.000304421	0.00412216	0.00275266	TRINITY_DN129226_c3_g1_i11/TRINITY_DN134949_c2_g2_i9/TRINITY_DN142978_c1_g1_i6/TRINITY_DN150531_c1_g1_i8	4	CC
GO:0020002	host cell plasma membrane	6/256	396/111065	0.000344981	0.00445241	0.00297319	TRINITY_DN120622_c2_g3_i2/TRINITY_DN144890_c4_g2_i2/TRINITY_DN147564_c2_g1_i2/TRINITY_DN158385_c3_g1_i4/TRINITY_DN160744_c3_g1_i4/TRINITY_DN161530_c2_g1_i18	6	CC
GO:0019013	viral nucleocapsid	6/256	438/111065	0.000585262	0.00662228	0.00442217	TRINITY_DN120622_c2_g3_i2/TRINITY_DN144890_c4_g2_i2/TRINITY_DN147564_c2_g1_i2/TRINITY_DN158385_c3_g1_i4/TRINITY_DN160744_c3_g1_i4/TRINITY_DN161530_c2_g1_i18	6	CC
GO:0030659	cytoplasmic vesicle membrane	6/256	469/111065	0.000833591	0.00829574	0.00553965	TRINITY_DN116592_c2_g1_i7/TRINITY_DN116592_c3_g1_i1/TRINITY_DN117540_c4_g2_i3/TRINITY_DN125002_c4_g3_i1/TRINITY_DN132961_c8_g1_i9/TRINITY_DN162032_c5_g3_i2	6	CC
GO:0030672	synaptic vesicle membrane	4/256	187/111065	0.000977481	0.00888	0.0059298	TRINITY_DN133301_c2_g3_i8/TRINITY_DN148798_c6_g3_i2/TRINITY_DN156747_c3_g1_i2/TRINITY_DN157682_c1_g4_i1	4	CC
GO:0030868	smooth endoplasmic reticulum membrane	2/256	20/111065	0.000978305	0.00888	0.0059298	TRINITY_DN129226_c3_g1_i11/TRINITY_DN150531_c1_g1_i8	2	CC
GO:0001750	photoreceptor outer segment	3/256	125/111065	0.0031259	0.0222586	0.0148636	TRINITY_DN132659_c7_g1_i1/TRINITY_DN135077_c2_g1_i3/TRINITY_DN148467_c6_g1_i2	3	CC
GO:0030054	cell junction	5/256	463/111065	0.00462274	0.0293721	0.0196139	TRINITY_DN116322_c1_g1_i2/TRINITY_DN132110_c3_g2_i4/TRINITY_DN133301_c2_g3_i8/TRINITY_DN135698_c2_g1_i2/TRINITY_DN153725_c6_g1_i1	5	CC
GO:0043195	terminal bouton	3/256	156/111065	0.00579485	0.0351952	0.0235023	TRINITY_DN126274_c8_g4_i1/TRINITY_DN148798_c6_g3_i2/TRINITY_DN156747_c3_g1_i2	3	CC
GO:0000421	autophagosome membrane	3/256	159/111065	0.00610701	0.0362906	0.0242338	TRINITY_DN116592_c2_g1_i7/TRINITY_DN116592_c3_g1_i1/TRINITY_DN125002_c4_g3_i1	3	CC
GO:0008392	arachidonic acid epoxygenase activity	18/256	164/111065	5.94831e-25	1.22833e-22	8.2024e-23	TRINITY_DN116643_c2_g1_i12/TRINITY_DN119495_c1_g2_i16/TRINITY_DN119495_c4_g1_i1/TRINITY_DN119495_c5_g1_i1/TRINITY_DN119820_c2_g1_i9/TRINITY_DN119820_c2_g3_i1/TRINITY_DN119862_c1_g1_i10/TRINITY_DN120380_c1_g2_i17/TRINITY_DN120819_c2_g2_i8/TRINITY_DN121824_c2_g1_i6/TRINITY_DN123028_c3_g1_i1/TRINITY_DN126518_c3_g1_i1/TRINITY_DN135800_c1_g1_i6/TRINITY_DN141172_c3_g1_i1/TRINITY_DN147075_c5_g4_i1/TRINI…	18	MF
GO:0016712	oxidoreductase activity, acting on paired donors, with incorporation or reduction of molecular oxygen, reduced flavin or flavoprotein as one donor, and incorporation of one atom of oxygen	20/256	242/111065	4.64935e-25	1.22833e-22	8.2024e-23	TRINITY_DN116643_c2_g1_i12/TRINITY_DN119495_c1_g2_i16/TRINITY_DN119495_c4_g1_i1/TRINITY_DN119495_c5_g1_i1/TRINITY_DN119820_c2_g1_i9/TRINITY_DN119820_c2_g3_i1/TRINITY_DN119862_c1_g1_i10/TRINITY_DN120380_c1_g2_i17/TRINITY_DN120819_c2_g2_i8/TRINITY_DN121824_c2_g1_i6/TRINITY_DN123028_c3_g1_i1/TRINITY_DN126518_c3_g1_i1/TRINITY_DN135800_c1_g1_i6/TRINITY_DN141172_c3_g1_i1/TRINITY_DN145971_c2_g1_i4/TRINI…	20	MF
GO:0008395	steroid hydroxylase activity	20/256	259/111065	1.84384e-24	2.53836e-22	1.69504e-22	TRINITY_DN116643_c2_g1_i12/TRINITY_DN119495_c1_g2_i16/TRINITY_DN119495_c4_g1_i1/TRINITY_DN119495_c5_g1_i1/TRINITY_DN119820_c2_g1_i9/TRINITY_DN119820_c2_g3_i1/TRINITY_DN119862_c1_g1_i10/TRINITY_DN120380_c1_g2_i17/TRINITY_DN120819_c2_g2_i8/TRINITY_DN121824_c2_g1_i6/TRINITY_DN123028_c3_g1_i1/TRINITY_DN126518_c3_g1_i1/TRINITY_DN135800_c1_g1_i6/TRINITY_DN141172_c3_g1_i1/TRINITY_DN145971_c2_g1_i4/TRINI…	20	MF
GO:0003796	lysozyme activity	11/256	54/111065	6.88833e-19	7.1122e-17	4.74932e-17	TRINITY_DN117557_c1_g1_i2/TRINITY_DN131914_c0_g3_i1/TRINITY_DN141615_c2_g2_i1/TRINITY_DN144033_c3_g2_i1/TRINITY_DN149710_c1_g4_i1/TRINITY_DN149710_c3_g1_i1/TRINITY_DN154067_c4_g2_i2/TRINITY_DN154067_c4_g4_i1/TRINITY_DN154067_c4_g5_i1/TRINITY_DN154586_c7_g2_i1/TRINITY_DN2287_c0_g1_i1	11	MF
GO:0070330	aromatase activity	15/256	300/111065	7.80685e-16	7.16495e-14	4.78455e-14	TRINITY_DN116643_c2_g1_i12/TRINITY_DN119495_c4_g1_i1/TRINITY_DN119820_c2_g1_i9/TRINITY_DN119820_c2_g3_i1/TRINITY_DN120380_c1_g2_i17/TRINITY_DN121824_c2_g1_i6/TRINITY_DN128318_c2_g3_i4/TRINITY_DN135800_c1_g1_i6/TRINITY_DN144876_c5_g1_i1/TRINITY_DN145971_c2_g1_i4/TRINITY_DN147075_c5_g4_i1/TRINITY_DN151407_c7_g2_i1/TRINITY_DN153943_c4_g1_i2/TRINITY_DN160001_c8_g2_i1/TRINITY_DN161104_c0_g1_i1	15	MF
GO:0047685	amine sulfotransferase activity	6/256	16/111065	1.11056e-12	8.33929e-11	5.56874e-11	TRINITY_DN115368_c1_g2_i6/TRINITY_DN136735_c3_g1_i3/TRINITY_DN155450_c3_g1_i2/TRINITY_DN155450_c9_g1_i1/TRINITY_DN160118_c6_g2_i1/TRINITY_DN160118_c6_g3_i2	6	MF
GO:0004497	monooxygenase activity	11/256	273/111065	5.9257e-11	4.07886e-09	2.72374e-09	TRINITY_DN119495_c1_g2_i16/TRINITY_DN119495_c5_g1_i1/TRINITY_DN119862_c1_g1_i10/TRINITY_DN120380_c1_g2_i17/TRINITY_DN120819_c2_g2_i8/TRINITY_DN123028_c3_g1_i1/TRINITY_DN126518_c3_g1_i1/TRINITY_DN135800_c1_g1_i6/TRINITY_DN145971_c2_g1_i4/TRINITY_DN147075_c5_g4_i1/TRINITY_DN163031_c4_g2_i1	11	MF
GO:0102294	cholesterol dehydrogenase activity	5/256	18/111065	5.23031e-10	2.70015e-08	1.80308e-08	TRINITY_DN129226_c3_g1_i11/TRINITY_DN134949_c2_g2_i9/TRINITY_DN142978_c1_g1_i6/TRINITY_DN142978_c3_g1_i1/TRINITY_DN150531_c1_g1_i8	5	MF
GO:0003854	3-beta-hydroxy-delta5-steroid dehydrogenase activity	6/256	41/111065	5.94192e-10	2.88708e-08	1.92791e-08	TRINITY_DN118742_c2_g1_i1/TRINITY_DN129226_c3_g1_i11/TRINITY_DN134949_c2_g2_i9/TRINITY_DN142978_c1_g1_i6/TRINITY_DN142978_c3_g1_i1/TRINITY_DN150531_c1_g1_i8	6	MF
GO:0004769	steroid delta-isomerase activity	5/256	21/111065	1.2352e-09	5.10136e-08	3.40654e-08	TRINITY_DN129226_c3_g1_i11/TRINITY_DN134949_c2_g2_i9/TRINITY_DN142978_c1_g1_i6/TRINITY_DN142978_c3_g1_i1/TRINITY_DN150531_c1_g1_i8	5	MF
GO:0016936	galactoside binding	6/256	56/111065	4.16831e-09	1.56501e-07	1.04507e-07	TRINITY_DN114689_c2_g1_i5/TRINITY_DN114689_c3_g1_i1/TRINITY_DN114689_c6_g1_i1/TRINITY_DN117912_c2_g1_i23/TRINITY_DN135661_c0_g3_i7/TRINITY_DN140826_c4_g2_i1	6	MF
GO:0008146	sulfotransferase activity	6/256	73/111065	2.11497e-08	7.5955e-07	5.07206e-07	TRINITY_DN115368_c1_g2_i6/TRINITY_DN133490_c2_g1_i1/TRINITY_DN136735_c3_g1_i3/TRINITY_DN155450_c3_g1_i2/TRINITY_DN160118_c6_g2_i1/TRINITY_DN160118_c6_g3_i2	6	MF
GO:0000253	3-keto sterol reductase activity	3/256	12/111065	2.62202e-06	6.98641e-05	4.66532e-05	TRINITY_DN118742_c2_g1_i1/TRINITY_DN129226_c3_g1_i11/TRINITY_DN150531_c1_g1_i8	3	MF
GO:0015165	pyrimidine nucleotide-sugar transmembrane transporter activity	3/256	12/111065	2.62202e-06	6.98641e-05	4.66532e-05	TRINITY_DN120537_c6_g1_i3/TRINITY_DN131939_c7_g1_i1/TRINITY_DN162640_c3_g1_i2	3	MF
GO:0047024	5alpha-androstane-3beta,17beta-diol dehydrogenase activity	3/256	16/111065	6.62879e-06	0.000161041	0.000107538	TRINITY_DN118742_c2_g1_i1/TRINITY_DN129226_c3_g1_i11/TRINITY_DN150531_c1_g1_i8	3	MF
GO:0050610	methylarsonate reductase activity	3/256	18/111065	9.62616e-06	0.000220867	0.000147489	TRINITY_DN134965_c0_g1_i1/TRINITY_DN147017_c6_g4_i1/TRINITY_DN149492_c4_g5_i2	3	MF
GO:0008020	G protein-coupled photoreceptor activity	3/256	19/111065	1.14116e-05	0.000254755	0.000170118	TRINITY_DN117668_c4_g3_i3/TRINITY_DN132659_c7_g1_i1/TRINITY_DN148467_c6_g1_i2	3	MF
GO:0008170	N-methyltransferase activity	4/256	60/111065	1.21462e-05	0.00026402	0.000176305	TRINITY_DN115314_c0_g1_i1/TRINITY_DN148940_c3_g3_i1/TRINITY_DN148940_c3_g4_i2/TRINITY_DN161609_c4_g1_i2	4	MF
GO:0045174	glutathione dehydrogenase (ascorbate) activity	3/256	21/111065	1.56096e-05	0.000322337	0.000215248	TRINITY_DN134965_c0_g1_i1/TRINITY_DN147017_c6_g4_i1/TRINITY_DN149492_c4_g5_i2	3	MF
GO:0016616	oxidoreductase activity, acting on the CH-OH group of donors, NAD or NADP as acceptor	6/256	229/111065	1.72607e-05	0.000347741	0.000232211	TRINITY_DN118742_c2_g1_i1/TRINITY_DN129226_c3_g1_i11/TRINITY_DN134949_c2_g2_i9/TRINITY_DN142978_c1_g1_i6/TRINITY_DN142978_c3_g1_i1/TRINITY_DN150531_c1_g1_i8	6	MF
GO:0008404	arachidonic acid 14,15-epoxygenase activity	3/256	25/111065	2.68103e-05	0.00052727	0.000352096	TRINITY_DN135800_c1_g1_i6/TRINITY_DN147075_c5_g4_i1/TRINITY_DN163031_c4_g2_i1	3	MF
GO:0005179	hormone activity	4/256	128/111065	0.000235022	0.0033504	0.0022373	TRINITY_DN112770_c0_g1_i2/TRINITY_DN128723_c5_g3_i1/TRINITY_DN137443_c8_g1_i11/TRINITY_DN158767_c24_g1_i1	4	MF
GO:0005502	11-cis retinal binding	2/256	10/111065	0.000235258	0.0033504	0.0022373	TRINITY_DN117668_c4_g3_i3/TRINITY_DN132659_c7_g1_i1	2	MF
GO:0039660	structural constituent of virion	6/256	383/111065	0.000289073	0.00397958	0.00265745	TRINITY_DN120622_c2_g3_i2/TRINITY_DN144890_c4_g2_i2/TRINITY_DN147564_c2_g1_i2/TRINITY_DN158385_c3_g1_i4/TRINITY_DN160744_c3_g1_i4/TRINITY_DN161530_c2_g1_i18	6	MF
GO:0050811	GABA receptor binding	3/256	58/111065	0.000340023	0.00445241	0.00297319	TRINITY_DN116592_c2_g1_i7/TRINITY_DN116592_c3_g1_i1/TRINITY_DN125002_c4_g3_i1	3	MF
GO:0016836	hydro-lyase activity	3/256	72/111065	0.000641769	0.00697501	0.00465771	TRINITY_DN119495_c1_g2_i16/TRINITY_DN119495_c5_g1_i1/TRINITY_DN126518_c3_g1_i1	3	MF
GO:0030760	pyridine N-methyltransferase activity	2/256	17/111065	0.000703463	0.0074495	0.00497456	TRINITY_DN148940_c3_g3_i1/TRINITY_DN148940_c3_g4_i2	2	MF
GO:0015143	urate transmembrane transporter activity	2/256	18/111065	0.000790193	0.00795975	0.00531529	TRINITY_DN126860_c7_g1_i4/TRINITY_DN133819_c11_g1_i1	2	MF
GO:0048030	disaccharide binding	2/256	18/111065	0.000790193	0.00795975	0.00531529	TRINITY_DN114689_c2_g1_i5/TRINITY_DN135661_c0_g3_i7	2	MF
GO:0003934	GTP cyclohydrolase I activity	2/256	20/111065	0.000978305	0.00888	0.0059298	TRINITY_DN142113_c1_g3_i1/TRINITY_DN154806_c3_g2_i1	2	MF
GO:0034875	caffeine oxidase activity	2/256	20/111065	0.000978305	0.00888	0.0059298	TRINITY_DN135800_c1_g1_i6/TRINITY_DN147075_c5_g4_i1	2	MF
GO:0101020	estrogen 16-alpha-hydroxylase activity	2/256	25/111065	0.00153299	0.0126625	0.00845568	TRINITY_DN135800_c1_g1_i6/TRINITY_DN147075_c5_g4_i1	2	MF
GO:0047066	phospholipid-hydroperoxide glutathione peroxidase activity	2/256	26/111065	0.00165822	0.013298	0.00888001	TRINITY_DN117511_c0_g1_i6/TRINITY_DN119522_c4_g1_i7	2	MF
GO:0008112	nicotinamide N-methyltransferase activity	2/256	28/111065	0.00192279	0.0145709	0.00973001	TRINITY_DN148940_c3_g3_i1/TRINITY_DN148940_c3_g4_i2	2	MF
GO:0005355	glucose transmembrane transporter activity	2/256	36/111065	0.00316598	0.0223513	0.0149256	TRINITY_DN126860_c7_g1_i4/TRINITY_DN133819_c11_g1_i1	2	MF
GO:0005212	structural constituent of eye lens	2/256	41/111065	0.00408969	0.0265991	0.0177621	TRINITY_DN118909_c1_g1_i2/TRINITY_DN125019_c2_g1_i3	2	MF
GO:0008080	N-acetyltransferase activity	3/256	142/111065	0.00446612	0.028597	0.0190963	TRINITY_DN150394_c2_g2_i1/TRINITY_DN150394_c2_g4_i8/TRINITY_DN154812_c0_g4_i1	3	MF
GO:0004771	sterol esterase activity	2/256	44/111065	0.00469672	0.0296144	0.0197757	TRINITY_DN130910_c0_g4_i5/TRINITY_DN142343_c4_g4_i1	2	MF
GO:0008401	retinoic acid 4-hydroxylase activity	2/256	48/111065	0.00556652	0.034313	0.0229132	TRINITY_DN135800_c1_g1_i6/TRINITY_DN147075_c5_g4_i1	2	MF
GO:0004364	glutathione transferase activity	3/256	158/111065	0.00600187	0.0360743	0.0240894	TRINITY_DN134965_c0_g1_i1/TRINITY_DN147017_c6_g4_i1/TRINITY_DN149492_c4_g5_i2	3	MF
GO:0080030	methyl indole-3-acetate esterase activity	2/256	53/111065	0.00674901	0.0398191	0.0265901	TRINITY_DN130910_c0_g4_i5/TRINITY_DN142343_c4_g4_i1	2	MF
ko00140	Steroid hormone biosynthesis	6/67	144/21170	6.32872e-06	0.000405038	0.000339752	TRINITY_DN129226_c3_g1_i11/TRINITY_DN133490_c2_g1_i1/TRINITY_DN137817_c4_g1_i8/TRINITY_DN142978_c1_g1_i6/TRINITY_DN150531_c1_g1_i8/TRINITY_DN157433_c5_g2_i4	6	KEGG
ko00350	Tyrosine metabolism	5/67	162/21170	0.000162462	0.00415902	0.00348865	TRINITY_DN115314_c0_g1_i1/TRINITY_DN126200_c1_g1_i16/TRINITY_DN139504_c2_g2_i2/TRINITY_DN149428_c3_g1_i13/TRINITY_DN161609_c4_g1_i2	5	KEGG
ko00480	Glutathione metabolism	7/67	267/21170	2.13986e-05	0.000913006	0.000765844	TRINITY_DN117511_c0_g1_i6/TRINITY_DN119522_c4_g1_i7/TRINITY_DN147017_c6_g4_i1/TRINITY_DN149492_c4_g5_i2/TRINITY_DN150394_c2_g2_i1/TRINITY_DN150394_c2_g4_i8/TRINITY_DN154812_c0_g4_i1	7	KEGG
ko00790	Folate biosynthesis	4/67	98/21170	0.000264661	0.00483952	0.00405947	TRINITY_DN139504_c2_g2_i2/TRINITY_DN142113_c1_g3_i1/TRINITY_DN154806_c3_g2_i1/TRINITY_DN156167_c3_g1_i5	4	KEGG
ko00983	Drug metabolism - other enzymes	5/67	246/21170	0.00109293	0.0139895	0.0117346	TRINITY_DN142343_c4_g4_i1/TRINITY_DN142836_c4_g1_i4/TRINITY_DN147017_c6_g4_i1/TRINITY_DN149492_c4_g5_i2/TRINITY_DN162722_c2_g2_i2	5	KEGG
ko04080	Neuroactive ligand-receptor interaction	7/67	415/21170	0.000334136	0.00534618	0.00448446	TRINITY_DN137443_c8_g1_i11/TRINITY_DN139727_c4_g4_i2/TRINITY_DN148944_c9_g1_i1/TRINITY_DN158767_c24_g1_i1/TRINITY_DN159836_c1_g2_i3/TRINITY_DN159969_c7_g1_i2/TRINITY_DN161112_c10_g4_i2	7	KEGG
ko04726	Serotonergic synapse	4/67	209/21170	0.00435454	0.0428755	0.0359647	TRINITY_DN148798_c6_g3_i2/TRINITY_DN149428_c3_g1_i13/TRINITY_DN156167_c3_g1_i5/TRINITY_DN162032_c5_g3_i2	4	KEGG
ko04913	Ovarian steroidogenesis	6/67	91/21170	4.31519e-07	5.52344e-05	4.63315e-05	TRINITY_DN112770_c0_g1_i2/TRINITY_DN129226_c3_g1_i11/TRINITY_DN137817_c4_g1_i8/TRINITY_DN139727_c4_g4_i2/TRINITY_DN142978_c1_g1_i6/TRINITY_DN150531_c1_g1_i8	6	KEGG
ko04925	Aldosterone synthesis and secretion	4/67	194/21170	0.00334129	0.0356404	0.0298958	TRINITY_DN124527_c3_g1_i3/TRINITY_DN129226_c3_g1_i11/TRINITY_DN142978_c1_g1_i6/TRINITY_DN150531_c1_g1_i8	4	KEGG
ko04970	Salivary secretion	5/67	177/21170	0.0002452	0.00483952	0.00405947	TRINITY_DN117557_c1_g1_i2/TRINITY_DN137999_c11_g1_i10/TRINITY_DN146333_c6_g3_i6/TRINITY_DN149175_c2_g5_i3/TRINITY_DN154067_c4_g2_i2	5	KEGG
ko05030	Cocaine addiction	4/67	113/21170	0.000455281	0.00647511	0.00543142	TRINITY_DN139504_c2_g2_i2/TRINITY_DN148798_c6_g3_i2/TRINITY_DN149428_c3_g1_i13/TRINITY_DN162032_c5_g3_i2	4	KEGG
ko05031	Amphetamine addiction	5/67	140/21170	8.18009e-05	0.00261763	0.00219571	TRINITY_DN124527_c3_g1_i3/TRINITY_DN139504_c2_g2_i2/TRINITY_DN148798_c6_g3_i2/TRINITY_DN149428_c3_g1_i13/TRINITY_DN162032_c5_g3_i2	5	KEGG
ko05034	Alcoholism	5/67	268/21170	0.00159556	0.0185665	0.0155739	TRINITY_DN124527_c3_g1_i3/TRINITY_DN139504_c2_g2_i2/TRINITY_DN148798_c6_g3_i2/TRINITY_DN149428_c3_g1_i13/TRINITY_DN162032_c5_g3_i2	5	KEGG

## Sheet: Table S5
Table S5. GO and KEGG enrichment results of downregulated DEGs in dorsal skin (VS abdomen skin)
ID	Description	GeneRatio	BgRatio	pvalue	p.adjust	qvalue	geneID	Count	Ontology
GO:0006936	muscle contraction	8/138	156/111065	2.87159e-11	4.83145e-09	2.48619e-09	TRINITY_DN122982_c9_g2_i3/TRINITY_DN129559_c3_g1_i1/TRINITY_DN133411_c0_g2_i1/TRINITY_DN135122_c6_g1_i1/TRINITY_DN147077_c1_g2_i1/TRINITY_DN148545_c2_g1_i15/TRINITY_DN158635_c6_g1_i15/TRINITY_DN161214_c4_g1_i3	8	BP
GO:0045214	sarcomere organization	7/138	125/111065	2.76586e-10	3.72285e-08	1.91572e-08	TRINITY_DN109628_c0_g1_i1/TRINITY_DN132150_c0_g1_i7/TRINITY_DN133411_c0_g2_i1/TRINITY_DN137497_c3_g1_i2/TRINITY_DN153624_c1_g2_i1/TRINITY_DN161214_c4_g1_i3/TRINITY_DN162491_c1_g2_i3	7	BP
GO:0060048	cardiac muscle contraction	5/138	68/111065	2.69444e-08	2.59052e-06	1.33304e-06	TRINITY_DN109628_c0_g1_i1/TRINITY_DN110886_c0_g2_i1/TRINITY_DN133411_c0_g2_i1/TRINITY_DN153624_c1_g2_i1/TRINITY_DN160603_c1_g1_i9	5	BP
GO:0007218	neuropeptide signaling pathway	5/138	85/111065	8.3361e-08	7.01274e-06	3.60865e-06	TRINITY_DN110514_c0_g1_i1/TRINITY_DN121130_c5_g1_i3/TRINITY_DN125974_c5_g1_i1/TRINITY_DN127097_c9_g3_i1/TRINITY_DN147932_c0_g1_i1	5	BP
GO:0030049	muscle filament sliding	4/138	38/111065	1.6296e-07	1.21857e-05	6.27061e-06	TRINITY_DN110886_c0_g2_i1/TRINITY_DN127995_c0_g2_i1/TRINITY_DN133411_c0_g2_i1/TRINITY_DN162873_c5_g1_i6	4	BP
GO:0035995	detection of muscle stretch	3/138	24/111065	3.72662e-06	0.000156751	8.06618e-05	TRINITY_DN109628_c0_g1_i1/TRINITY_DN133411_c0_g2_i1/TRINITY_DN153624_c1_g2_i1	3	BP
GO:0055008	cardiac muscle tissue morphogenesis	3/138	26/111065	4.77845e-06	0.000178661	9.19362e-05	TRINITY_DN109628_c0_g1_i1/TRINITY_DN133411_c0_g2_i1/TRINITY_DN162221_c3_g1_i1	3	BP
GO:0030240	skeletal muscle thin filament assembly	3/138	27/111065	5.37086e-06	0.000190242	9.78955e-05	TRINITY_DN109628_c0_g1_i1/TRINITY_DN133411_c0_g2_i1/TRINITY_DN147077_c1_g2_i1	3	BP
GO:0030902	hindbrain development	3/138	29/111065	6.69723e-06	0.000225362	0.000115968	TRINITY_DN115580_c8_g1_i2/TRINITY_DN126173_c12_g1_i2/TRINITY_DN144214_c8_g1_i2	3	BP
GO:0042438	melanin biosynthetic process	3/138	31/111065	8.22366e-06	0.000248215	0.000127728	TRINITY_DN117663_c14_g1_i3/TRINITY_DN143571_c1_g1_i1/TRINITY_DN143571_c1_g6_i1	3	BP
GO:0006941	striated muscle contraction	3/138	35/111065	1.19306e-05	0.000321173	0.000165271	TRINITY_DN133411_c0_g2_i1/TRINITY_DN145335_c8_g1_i6/TRINITY_DN147077_c1_g2_i1	3	BP
GO:0010737	protein kinase A signaling	3/138	38/111065	1.53357e-05	0.000355894	0.000183138	TRINITY_DN122982_c9_g2_i3/TRINITY_DN133411_c0_g2_i1/TRINITY_DN158635_c6_g1_i15	3	BP
GO:0048747	muscle fiber development	3/138	37/111065	1.41379e-05	0.000355894	0.000183138	TRINITY_DN127995_c0_g2_i1/TRINITY_DN139785_c3_g1_i12/TRINITY_DN162873_c5_g1_i6	3	BP
GO:0055003	cardiac myofibril assembly	3/138	38/111065	1.53357e-05	0.000355894	0.000183138	TRINITY_DN109628_c0_g1_i1/TRINITY_DN133411_c0_g2_i1/TRINITY_DN153624_c1_g2_i1	3	BP
GO:0048739	cardiac muscle fiber development	3/138	41/111065	1.93259e-05	0.000433543	0.000223095	TRINITY_DN109628_c0_g1_i1/TRINITY_DN127596_c9_g1_i1/TRINITY_DN133411_c0_g2_i1	3	BP
GO:0003009	skeletal muscle contraction	3/138	43/111065	2.23327e-05	0.000484836	0.000249489	TRINITY_DN109628_c0_g1_i1/TRINITY_DN132279_c2_g1_i1/TRINITY_DN161214_c4_g1_i3	3	BP
GO:0035115	embryonic forelimb morphogenesis	3/138	47/111065	2.92366e-05	0.000562178	0.000289289	TRINITY_DN115580_c8_g1_i2/TRINITY_DN118427_c2_g1_i1/TRINITY_DN148477_c1_g1_i8	3	BP
GO:0045777	positive regulation of blood pressure	3/138	47/111065	2.92366e-05	0.000562178	0.000289289	TRINITY_DN121130_c5_g1_i3/TRINITY_DN125974_c5_g1_i1/TRINITY_DN139866_c3_g2_i6	3	BP
GO:0048741	skeletal muscle fiber development	3/138	46/111065	2.73954e-05	0.000562178	0.000289289	TRINITY_DN131023_c1_g1_i1/TRINITY_DN147077_c1_g2_i1/TRINITY_DN148545_c2_g1_i15	3	BP
GO:0048738	cardiac muscle tissue development	3/138	50/111065	3.52436e-05	0.000624183	0.000321196	TRINITY_DN115580_c8_g1_i2/TRINITY_DN144214_c8_g1_i2/TRINITY_DN153624_c1_g2_i1	3	BP
GO:0001708	cell fate specification	3/138	51/111065	3.74123e-05	0.000629462	0.000323912	TRINITY_DN137371_c9_g1_i2/TRINITY_DN138983_c8_g3_i4/TRINITY_DN148477_c1_g1_i8	3	BP
GO:0060546	negative regulation of necroptotic process	3/138	52/111065	3.96668e-05	0.000651115	0.000335054	TRINITY_DN121663_c4_g3_i1/TRINITY_DN122128_c14_g1_i1/TRINITY_DN144849_c1_g3_i2	3	BP
GO:0007517	muscle organ development	4/138	156/111065	4.67795e-05	0.000734983	0.000378211	TRINITY_DN127995_c0_g2_i1/TRINITY_DN130446_c7_g1_i1/TRINITY_DN153624_c1_g2_i1/TRINITY_DN162873_c5_g1_i6	4	BP
GO:0045907	positive regulation of vasoconstriction	3/138	57/111065	5.22798e-05	0.000799643	0.000411484	TRINITY_DN121130_c5_g1_i3/TRINITY_DN125974_c5_g1_i1/TRINITY_DN127782_c2_g4_i1	3	BP
GO:0009253	peptidoglycan catabolic process	3/138	61/111065	6.4071e-05	0.000937387	0.000482365	TRINITY_DN127889_c1_g1_i8/TRINITY_DN149249_c8_g3_i3/TRINITY_DN155070_c2_g1_i4	3	BP
GO:0006942	regulation of striated muscle contraction	2/138	10/111065	6.85212e-05	0.000981166	0.000504893	TRINITY_DN160248_c7_g1_i1/TRINITY_DN161214_c4_g1_i3	2	BP
GO:0014034	neural crest cell fate commitment	2/138	11/111065	8.36798e-05	0.00114932	0.000591421	TRINITY_DN125016_c5_g4_i1/TRINITY_DN126803_c8_g1_i1	2	BP
GO:0007525	somatic muscle development	2/138	13/111065	0.00011848	0.00150447	0.000774177	TRINITY_DN127995_c0_g2_i1/TRINITY_DN162873_c5_g1_i6	2	BP
GO:0007204	positive regulation of cytosolic calcium ion concentration	4/138	205/111065	0.000134335	0.00167421	0.000861526	TRINITY_DN121130_c5_g1_i3/TRINITY_DN121637_c1_g1_i1/TRINITY_DN125974_c5_g1_i1/TRINITY_DN143213_c4_g1_i1	4	BP
GO:0071691	cardiac muscle thin filament assembly	2/138	14/111065	0.000138114	0.00169001	0.000869653	TRINITY_DN127995_c0_g2_i1/TRINITY_DN162873_c5_g1_i6	2	BP
GO:0015866	ADP transport	2/138	17/111065	0.000205907	0.00243115	0.00125103	TRINITY_DN121663_c4_g3_i1/TRINITY_DN144849_c1_g3_i2	2	BP
GO:0035811	negative regulation of urine volume	2/138	18/111065	0.000231457	0.00259617	0.00133595	TRINITY_DN121130_c5_g1_i3/TRINITY_DN125974_c5_g1_i1	2	BP
GO:0090324	negative regulation of oxidative phosphorylation	2/138	18/111065	0.000231457	0.00259617	0.00133595	TRINITY_DN135122_c6_g1_i1/TRINITY_DN143220_c0_g2_i4	2	BP
GO:0030832	regulation of actin filament length	2/138	19/111065	0.000258476	0.00285171	0.00146745	TRINITY_DN127995_c0_g2_i1/TRINITY_DN162873_c5_g1_i6	2	BP
GO:0051289	protein homotetramerization	4/138	246/111065	0.000269147	0.00292154	0.00150338	TRINITY_DN115580_c8_g1_i2/TRINITY_DN131535_c2_g1_i8/TRINITY_DN148545_c2_g1_i15/TRINITY_DN150840_c2_g5_i1	4	BP
GO:0048769	sarcomerogenesis	2/138	20/111065	0.000286961	0.00306548	0.00157745	TRINITY_DN109628_c0_g1_i1/TRINITY_DN133411_c0_g2_i1	2	BP
GO:0035814	negative regulation of renal sodium excretion	2/138	21/111065	0.000316909	0.0033325	0.00171486	TRINITY_DN121130_c5_g1_i3/TRINITY_DN125974_c5_g1_i1	2	BP
GO:0003300	cardiac muscle hypertrophy	2/138	22/111065	0.000348316	0.00355177	0.00182769	TRINITY_DN133411_c0_g2_i1/TRINITY_DN153624_c1_g2_i1	2	BP
GO:0051145	smooth muscle cell differentiation	2/138	23/111065	0.000381179	0.00382885	0.00197027	TRINITY_DN137371_c9_g1_i2/TRINITY_DN148477_c1_g1_i8	2	BP
GO:0035116	embryonic hindlimb morphogenesis	2/138	27/111065	0.000527108	0.00499639	0.00257107	TRINITY_DN138983_c8_g3_i4/TRINITY_DN148477_c1_g1_i8	2	BP
GO:0042074	cell migration involved in gastrulation	2/138	27/111065	0.000527108	0.00499639	0.00257107	TRINITY_DN125016_c5_g4_i1/TRINITY_DN126803_c8_g1_i1	2	BP
GO:0030539	male genitalia development	2/138	28/111065	0.000567192	0.00522905	0.00269079	TRINITY_DN144214_c8_g1_i2/TRINITY_DN148477_c1_g1_i8	2	BP
GO:0060044	negative regulation of cardiac muscle cell proliferation	2/138	28/111065	0.000567192	0.00522905	0.00269079	TRINITY_DN118427_c2_g1_i1/TRINITY_DN154374_c7_g1_i1	2	BP
GO:0016331	morphogenesis of embryonic epithelium	2/138	29/111065	0.00060871	0.00539029	0.00277376	TRINITY_DN115580_c8_g1_i2/TRINITY_DN137371_c9_g1_i2	2	BP
GO:0030241	skeletal muscle myosin thick filament assembly	2/138	29/111065	0.00060871	0.00539029	0.00277376	TRINITY_DN109628_c0_g1_i1/TRINITY_DN133411_c0_g2_i1	2	BP
GO:0002026	regulation of the force of heart contraction	2/138	31/111065	0.000696033	0.00600552	0.00309035	TRINITY_DN110886_c0_g2_i1/TRINITY_DN153624_c1_g2_i1	2	BP
GO:0006027	glycosaminoglycan catabolic process	2/138	35/111065	0.000887727	0.00756254	0.00389157	TRINITY_DN139328_c3_g2_i14/TRINITY_DN148031_c3_g1_i11	2	BP
GO:2001214	positive regulation of vasculogenesis	2/138	36/111065	0.000939181	0.00790086	0.00406567	TRINITY_DN143530_c3_g2_i1/TRINITY_DN159979_c13_g2_i3	2	BP
GO:0014029	neural crest formation	2/138	38/111065	0.0010463	0.00858734	0.00441892	TRINITY_DN125016_c5_g4_i1/TRINITY_DN126803_c8_g1_i1	2	BP
GO:0045662	negative regulation of myoblast differentiation	2/138	40/111065	0.00115902	0.00937679	0.00482516	TRINITY_DN148477_c1_g1_i8/TRINITY_DN153624_c1_g2_i1	2	BP
GO:0050714	positive regulation of protein secretion	3/138	164/111065	0.00117036	0.00937679	0.00482516	TRINITY_DN122982_c9_g2_i3/TRINITY_DN133411_c0_g2_i1/TRINITY_DN158635_c6_g1_i15	3	BP
GO:0045776	negative regulation of blood pressure	2/138	43/111065	0.00133851	0.0104746	0.0053901	TRINITY_DN121130_c5_g1_i3/TRINITY_DN125974_c5_g1_i1	2	BP
GO:0003279	cardiac septum development	2/138	44/111065	0.00140111	0.0108385	0.00557732	TRINITY_DN141555_c5_g1_i2/TRINITY_DN143220_c0_g2_i4	2	BP
GO:0009952	anterior/posterior pattern specification	3/138	177/111065	0.00145611	0.0110787	0.00570093	TRINITY_DN125016_c5_g4_i1/TRINITY_DN126173_c12_g1_i2/TRINITY_DN126803_c8_g1_i1	3	BP
GO:0050768	negative regulation of neurogenesis	2/138	46/111065	0.00153044	0.0114443	0.00588905	TRINITY_DN125016_c5_g4_i1/TRINITY_DN126803_c8_g1_i1	2	BP
GO:0140021	mitochondrial ADP transmembrane transport	2/138	53/111065	0.00202606	0.0146617	0.0075447	TRINITY_DN121663_c4_g3_i1/TRINITY_DN144849_c1_g3_i2	2	BP
GO:1990544	mitochondrial ATP transmembrane transport	2/138	53/111065	0.00202606	0.0146617	0.0075447	TRINITY_DN121663_c4_g3_i1/TRINITY_DN144849_c1_g3_i2	2	BP
GO:0051928	positive regulation of calcium ion transport	2/138	54/111065	0.00210228	0.0150514	0.00774524	TRINITY_DN121637_c1_g1_i1/TRINITY_DN150840_c2_g5_i1	2	BP
GO:0031640	killing of cells of other organism	2/138	59/111065	0.00250344	0.017192	0.00884673	TRINITY_DN127889_c1_g1_i8/TRINITY_DN155070_c2_g1_i4	2	BP
GO:0008637	apoptotic mitochondrial changes	2/138	62/111065	0.00276007	0.0187629	0.0096551	TRINITY_DN121663_c4_g3_i1/TRINITY_DN144849_c1_g3_i2	2	BP
GO:0006091	generation of precursor metabolites and energy	2/138	64/111065	0.00293774	0.019771	0.0101739	TRINITY_DN117663_c14_g1_i3/TRINITY_DN121663_c4_g3_i1	2	BP
GO:0003151	outflow tract morphogenesis	2/138	74/111065	0.00390412	0.0260146	0.0133867	TRINITY_DN148477_c1_g1_i8/TRINITY_DN148545_c2_g1_i15	2	BP
GO:0030326	embryonic limb morphogenesis	2/138	78/111065	0.00432659	0.028547	0.0146899	TRINITY_DN118427_c2_g1_i1/TRINITY_DN138983_c8_g3_i4	2	BP
GO:0003281	ventricular septum development	2/138	80/111065	0.00454541	0.0296996	0.015283	TRINITY_DN143220_c0_g2_i4/TRINITY_DN162221_c3_g1_i1	2	BP
GO:0035904	aorta development	2/138	81/111065	0.00465671	0.0301343	0.0155066	TRINITY_DN141555_c5_g1_i2/TRINITY_DN143220_c0_g2_i4	2	BP
GO:0001756	somitogenesis	2/138	84/111065	0.00499811	0.0320355	0.016485	TRINITY_DN109628_c0_g1_i1/TRINITY_DN137371_c9_g1_i2	2	BP
GO:0060976	coronary vasculature development	2/138	86/111065	0.00523193	0.0332178	0.0170934	TRINITY_DN141555_c5_g1_i2/TRINITY_DN143220_c0_g2_i4	2	BP
GO:0051091	positive regulation of DNA-binding transcription factor activity	3/138	281/111065	0.00533896	0.0335806	0.0172801	TRINITY_DN125016_c5_g4_i1/TRINITY_DN126803_c8_g1_i1/TRINITY_DN153624_c1_g2_i1	3	BP
GO:0070555	response to interleukin-1	2/138	94/111065	0.00621644	0.0376907	0.0193951	TRINITY_DN131999_c5_g1_i3/TRINITY_DN144849_c1_g3_i2	2	BP
GO:0030182	neuron differentiation	3/138	300/111065	0.00639133	0.0384051	0.0197627	TRINITY_DN115580_c8_g1_i2/TRINITY_DN121637_c1_g1_i1/TRINITY_DN143823_c1_g1_i4	3	BP
GO:0006953	acute-phase response	2/138	96/111065	0.00647474	0.038562	0.0198434	TRINITY_DN135624_c9_g1_i3/TRINITY_DN144400_c0_g2_i2	2	BP
GO:0010976	positive regulation of neuron projection development	3/138	320/111065	0.00762367	0.0450064	0.0231596	TRINITY_DN134833_c4_g1_i3/TRINITY_DN141992_c13_g1_i1/TRINITY_DN160603_c1_g1_i9	3	BP
GO:0050832	defense response to fungus	2/138	108/111065	0.00812494	0.0471386	0.0242568	TRINITY_DN127889_c1_g1_i8/TRINITY_DN155070_c2_g1_i4	2	BP
GO:0071222	cellular response to lipopolysaccharide	3/138	334/111065	0.00856407	0.0492617	0.0253493	TRINITY_DN135624_c9_g1_i3/TRINITY_DN143220_c0_g2_i4/TRINITY_DN160344_c0_g1_i1	3	BP
GO:0030018	Z disc	16/138	457/111065	1.09902e-18	7.39638e-16	3.80607e-16	TRINITY_DN109628_c0_g1_i1/TRINITY_DN127596_c9_g1_i1/TRINITY_DN127995_c0_g2_i1/TRINITY_DN130446_c7_g1_i1/TRINITY_DN132150_c0_g1_i7/TRINITY_DN133411_c0_g2_i1/TRINITY_DN135122_c6_g1_i1/TRINITY_DN137497_c3_g1_i2/TRINITY_DN139785_c3_g1_i12/TRINITY_DN143213_c4_g1_i1/TRINITY_DN153624_c1_g2_i1/TRINITY_DN162221_c3_g1_i1/TRINITY_DN162491_c1_g1_i1/TRINITY_DN162491_c1_g2_i3/TRINITY_DN162720_c8_g1_i2/TRINITY_…	16	CC
GO:0031430	M band	9/138	101/111065	1.02606e-14	3.45269e-12	1.77671e-12	TRINITY_DN122982_c9_g2_i3/TRINITY_DN127782_c2_g4_i1/TRINITY_DN132150_c0_g1_i7/TRINITY_DN133411_c0_g2_i1/TRINITY_DN145335_c8_g1_i6/TRINITY_DN147077_c1_g2_i1/TRINITY_DN158635_c6_g1_i15/TRINITY_DN162491_c1_g1_i1/TRINITY_DN162491_c1_g2_i3	9	CC
GO:0030016	myofibril	5/138	113/111065	3.46904e-07	2.12242e-05	1.09217e-05	TRINITY_DN132150_c0_g1_i7/TRINITY_DN147077_c1_g2_i1/TRINITY_DN162014_c5_g1_i1/TRINITY_DN162014_c5_g3_i2/TRINITY_DN162491_c1_g2_i3	5	CC
GO:0042383	sarcolemma	7/138	374/111065	5.15066e-07	2.88866e-05	1.48646e-05	TRINITY_DN116811_c3_g1_i26/TRINITY_DN132150_c0_g1_i7/TRINITY_DN132279_c2_g1_i1/TRINITY_DN139785_c3_g1_i12/TRINITY_DN162491_c1_g1_i1/TRINITY_DN162491_c1_g2_i3/TRINITY_DN162720_c8_g1_i2	7	CC
GO:0031674	I band	4/138	62/111065	1.20337e-06	6.22974e-05	3.20573e-05	TRINITY_DN127782_c2_g4_i1/TRINITY_DN131023_c1_g1_i1/TRINITY_DN133411_c0_g2_i1/TRINITY_DN160248_c7_g1_i1	4	CC
GO:0032982	myosin filament	4/138	66/111065	1.54873e-06	7.44499e-05	3.83108e-05	TRINITY_DN129559_c3_g1_i1/TRINITY_DN158635_c6_g1_i15/TRINITY_DN162014_c5_g1_i1/TRINITY_DN162014_c5_g3_i2	4	CC
GO:0033017	sarcoplasmic reticulum membrane	4/138	101/111065	8.48284e-06	0.000248215	0.000127728	TRINITY_DN122509_c2_g1_i1/TRINITY_DN143213_c4_g1_i1/TRINITY_DN148545_c2_g1_i15/TRINITY_DN160248_c7_g1_i1	4	CC
GO:0005865	striated muscle thin filament	3/138	35/111065	1.19306e-05	0.000321173	0.000165271	TRINITY_DN133411_c0_g2_i1/TRINITY_DN135122_c6_g1_i1/TRINITY_DN147077_c1_g2_i1	3	CC
GO:0030017	sarcomere	4/138	138/111065	2.89983e-05	0.000562178	0.000289289	TRINITY_DN122982_c9_g2_i3/TRINITY_DN135122_c6_g1_i1/TRINITY_DN158635_c6_g1_i15/TRINITY_DN162491_c1_g1_i1	4	CC
GO:0005861	troponin complex	2/138	12/111065	0.000100334	0.00133055	0.000684681	TRINITY_DN123630_c1_g2_i1/TRINITY_DN161214_c4_g1_i3	2	CC
GO:0031941	filamentous actin	3/138	90/111065	0.000203705	0.00243115	0.00125103	TRINITY_DN127596_c9_g1_i1/TRINITY_DN127782_c2_g4_i1/TRINITY_DN137497_c3_g1_i2	3	CC
GO:0008076	voltage-gated potassium channel complex	3/138	108/111065	0.000348263	0.00355177	0.00182769	TRINITY_DN122668_c5_g5_i1/TRINITY_DN141992_c13_g1_i1/TRINITY_DN154374_c7_g1_i1	3	CC
GO:0032592	integral component of mitochondrial membrane	2/138	27/111065	0.000527108	0.00499639	0.00257107	TRINITY_DN121663_c4_g3_i1/TRINITY_DN144849_c1_g3_i2	2	CC
GO:0014704	intercalated disc	3/138	130/111065	0.000598242	0.00539029	0.00277376	TRINITY_DN160603_c1_g1_i9/TRINITY_DN162491_c1_g1_i1/TRINITY_DN162720_c8_g1_i2	3	CC
GO:0016529	sarcoplasmic reticulum	3/138	133/111065	0.00063922	0.00558695	0.00287496	TRINITY_DN143213_c4_g1_i1/TRINITY_DN148545_c2_g1_i15/TRINITY_DN160248_c7_g1_i1	3	CC
GO:0044305	calyx of Held	2/138	37/111065	0.000992041	0.00824251	0.00424148	TRINITY_DN122668_c5_g5_i1/TRINITY_DN154374_c7_g1_i1	2	CC
GO:0033162	melanosome membrane	2/138	43/111065	0.00133851	0.0104746	0.0053901	TRINITY_DN143571_c1_g1_i1/TRINITY_DN143571_c1_g6_i1	2	CC
GO:0016459	myosin complex	3/138	212/111065	0.00243102	0.0168668	0.0086794	TRINITY_DN110886_c0_g2_i1/TRINITY_DN162014_c5_g1_i1/TRINITY_DN162014_c5_g3_i2	3	CC
GO:0031672	A band	2/138	93/111065	0.0060891	0.0372542	0.0191705	TRINITY_DN110886_c0_g2_i1/TRINITY_DN131023_c1_g1_i1	2	CC
GO:0043034	costamere	2/138	93/111065	0.0060891	0.0372542	0.0191705	TRINITY_DN139785_c3_g1_i12/TRINITY_DN145335_c8_g1_i6	2	CC
GO:0008307	structural constituent of muscle	9/138	143/111065	2.5061e-13	5.62202e-11	2.89301e-11	TRINITY_DN109628_c0_g1_i1/TRINITY_DN122982_c9_g2_i3/TRINITY_DN127995_c0_g2_i1/TRINITY_DN132150_c0_g1_i7/TRINITY_DN133411_c0_g2_i1/TRINITY_DN153624_c1_g2_i1/TRINITY_DN162491_c1_g1_i1/TRINITY_DN162491_c1_g2_i3/TRINITY_DN162873_c5_g1_i6	9	MF
GO:0031432	titin binding	4/138	22/111065	1.64004e-08	1.83958e-06	9.46619e-07	TRINITY_DN109628_c0_g1_i1/TRINITY_DN132150_c0_g1_i7/TRINITY_DN162491_c1_g1_i1/TRINITY_DN162491_c1_g2_i3	4	MF
GO:0010314	phosphatidylinositol-5-phosphate binding	4/138	40/111065	2.01371e-07	1.35522e-05	6.97378e-06	TRINITY_DN132150_c0_g1_i7/TRINITY_DN143213_c4_g1_i1/TRINITY_DN162491_c1_g1_i1/TRINITY_DN162491_c1_g2_i3	4	MF
GO:0070273	phosphatidylinositol-4-phosphate binding	4/138	81/111065	3.52386e-06	0.000156751	8.06618e-05	TRINITY_DN132150_c0_g1_i7/TRINITY_DN143213_c4_g1_i1/TRINITY_DN162491_c1_g1_i1/TRINITY_DN162491_c1_g2_i3	4	MF
GO:0030506	ankyrin binding	4/138	87/111065	4.68736e-06	0.000178661	9.19362e-05	TRINITY_DN132150_c0_g1_i7/TRINITY_DN139785_c3_g1_i12/TRINITY_DN162491_c1_g1_i1/TRINITY_DN162491_c1_g2_i3	4	MF
GO:0005523	tropomyosin binding	3/138	30/111065	7.43459e-06	0.000238261	0.000122606	TRINITY_DN127782_c2_g4_i1/TRINITY_DN147077_c1_g2_i1/TRINITY_DN161214_c4_g1_i3	3	MF
GO:0008745	N-acetylmuramoyl-L-alanine amidase activity	3/138	38/111065	1.53357e-05	0.000355894	0.000183138	TRINITY_DN127889_c1_g1_i8/TRINITY_DN149249_c8_g3_i3/TRINITY_DN155070_c2_g1_i4	3	MF
GO:0005547	phosphatidylinositol-3,4,5-trisphosphate binding	4/138	141/111065	3.1542e-05	0.00058966	0.00030343	TRINITY_DN132150_c0_g1_i7/TRINITY_DN143213_c4_g1_i1/TRINITY_DN162491_c1_g1_i1/TRINITY_DN162491_c1_g2_i3	4	MF
GO:0042805	actinin binding	3/138	49/111065	3.31592e-05	0.000603139	0.000310366	TRINITY_DN121637_c1_g1_i1/TRINITY_DN133411_c0_g2_i1/TRINITY_DN153624_c1_g2_i1	3	MF
GO:0032266	phosphatidylinositol-3-phosphate binding	4/138	147/111065	3.71145e-05	0.000629462	0.000323912	TRINITY_DN132150_c0_g1_i7/TRINITY_DN143213_c4_g1_i1/TRINITY_DN162491_c1_g1_i1/TRINITY_DN162491_c1_g2_i3	4	MF
GO:0008528	G protein-coupled peptide receptor activity	3/138	55/111065	4.69603e-05	0.000734983	0.000378211	TRINITY_DN121130_c5_g1_i3/TRINITY_DN125974_c5_g1_i1/TRINITY_DN147932_c0_g1_i1	3	MF
GO:0042834	peptidoglycan binding	3/138	58/111065	5.50813e-05	0.000823771	0.0004239	TRINITY_DN127889_c1_g1_i8/TRINITY_DN149249_c8_g3_i3/TRINITY_DN155070_c2_g1_i4	3	MF
GO:0004503	monophenol monooxygenase activity	2/138	11/111065	8.36798e-05	0.00114932	0.000591421	TRINITY_DN143571_c1_g1_i1/TRINITY_DN143571_c1_g6_i1	2	MF
GO:0043325	phosphatidylinositol-3,4-bisphosphate binding	3/138	71/111065	0.000100829	0.00133055	0.000684681	TRINITY_DN132150_c0_g1_i7/TRINITY_DN162491_c1_g1_i1/TRINITY_DN162491_c1_g2_i3	3	MF
GO:0005546	phosphatidylinositol-4,5-bisphosphate binding	4/138	195/111065	0.000110871	0.00143493	0.000738394	TRINITY_DN132150_c0_g1_i7/TRINITY_DN143213_c4_g1_i1/TRINITY_DN162491_c1_g1_i1/TRINITY_DN162491_c1_g2_i3	4	MF
GO:0015271	outward rectifier potassium channel activity	2/138	18/111065	0.000231457	0.00259617	0.00133595	TRINITY_DN122668_c5_g5_i1/TRINITY_DN154374_c7_g1_i1	2	MF
GO:0031433	telethonin binding	2/138	24/111065	0.000415492	0.00411215	0.00211605	TRINITY_DN133411_c0_g2_i1/TRINITY_DN153624_c1_g2_i1	2	MF
GO:0003785	actin monomer binding	2/138	45/111065	0.00146509	0.0110787	0.00570093	TRINITY_DN110886_c0_g2_i1/TRINITY_DN147077_c1_g2_i1	2	MF
GO:0005471	ATP:ADP antiporter activity	2/138	53/111065	0.00202606	0.0146617	0.0075447	TRINITY_DN121663_c4_g3_i1/TRINITY_DN144849_c1_g3_i2	2	MF
GO:0051371	muscle alpha-actinin binding	2/138	56/111065	0.00225874	0.0160014	0.00823406	TRINITY_DN133411_c0_g2_i1/TRINITY_DN137497_c3_g1_i2	2	MF
GO:0003774	motor activity	3/138	210/111065	0.00236681	0.0165923	0.00853817	TRINITY_DN127596_c9_g1_i1/TRINITY_DN162014_c5_g1_i1/TRINITY_DN162014_c5_g3_i2	3	MF
GO:0001618	virus receptor activity	2/138	93/111065	0.0060891	0.0372542	0.0191705	TRINITY_DN129170_c3_g1_i4/TRINITY_DN160344_c0_g1_i1	2	MF
GO:0002020	protease binding	3/138	323/111065	0.00781974	0.0457625	0.0235487	TRINITY_DN124826_c11_g1_i1/TRINITY_DN133411_c0_g2_i1/TRINITY_DN135360_c6_g1_i2	3	MF
ko04080	Neuroactive ligand-receptor interaction	6/39	415/21170	0.000103259	0.0068151	0.00543469	TRINITY_DN110514_c0_g1_i1/TRINITY_DN121130_c5_g1_i3/TRINITY_DN125974_c5_g1_i1/TRINITY_DN135490_c3_g1_i3/TRINITY_DN147932_c0_g1_i1/TRINITY_DN148364_c6_g2_i2	6	KEGG
ko04260	Cardiac muscle contraction	4/39	318/21170	0.0027156	0.035846	0.0285853	TRINITY_DN110886_c0_g2_i1/TRINITY_DN130724_c4_g1_i1/TRINITY_DN148236_c0_g1_i1/TRINITY_DN160248_c7_g1_i1	4	KEGG
ko04261	Adrenergic signaling in cardiomyocytes	4/39	301/21170	0.00222675	0.035846	0.0285853	TRINITY_DN110886_c0_g2_i1/TRINITY_DN130724_c4_g1_i1/TRINITY_DN160248_c7_g1_i1/TRINITY_DN160603_c1_g1_i9	4	KEGG
ko04550	Signaling pathways regulating pluripotency of stem cells	4/39	275/21170	0.00160242	0.0352533	0.0281127	TRINITY_DN133008_c17_g1_i1/TRINITY_DN133107_c5_g1_i1/TRINITY_DN148477_c1_g1_i8/TRINITY_DN159062_c8_g3_i1	4	KEGG
ko04916	Melanogenesis	4/39	189/21170	0.000396432	0.0130822	0.0104324	TRINITY_DN117663_c14_g1_i3/TRINITY_DN133008_c17_g1_i1/TRINITY_DN143571_c1_g6_i1/TRINITY_DN159062_c8_g3_i1	4	KEGG
ko05412	Arrhythmogenic right ventricular cardiomyopathy	3/39	176/21170	0.00414389	0.0455827	0.0363499	TRINITY_DN135122_c6_g1_i1/TRINITY_DN160248_c7_g1_i1/TRINITY_DN162720_c8_g1_i2	3	KEGG

## Sheet: Table S6
Table S6. GO and KEGG enrichment results of upregulated DEGs in parotoid gland (VS dorsal skin)
ID	Description	GeneRatio	BgRatio	pvalue	p.adjust	qvalue	geneID	Count	Ontology
GO:2000562	negative regulation of CD4-positive, alpha-beta T cell proliferation	5/106	45/111065	8.52978e-10	4.51225e-07	2.14591e-07	TRINITY_DN114689_c3_g1_i1/TRINITY_DN122377_c6_g1_i1/TRINITY_DN122377_c7_g1_i1/TRINITY_DN135661_c0_g3_i7/TRINITY_DN140826_c4_g2_i1	5	BP
GO:0032689	negative regulation of interferon-gamma production	5/106	92/111065	3.31325e-08	5.84237e-06	2.77848e-06	TRINITY_DN114689_c3_g1_i1/TRINITY_DN122377_c6_g1_i1/TRINITY_DN122377_c7_g1_i1/TRINITY_DN135661_c0_g3_i7/TRINITY_DN140826_c4_g2_i1	5	BP
GO:0002519	natural killer cell tolerance induction	2/106	16/111065	0.000107332	0.00516171	0.00245478	TRINITY_DN122377_c7_g1_i1/TRINITY_DN135661_c0_g3_i7	2	BP
GO:0032834	positive regulation of CD4-positive, CD25-positive, alpha-beta regulatory T cell differentiation involved in immune response	2/106	15/111065	9.39745e-05	0.00516171	0.00245478	TRINITY_DN122377_c7_g1_i1/TRINITY_DN135661_c0_g3_i7	2	BP
GO:0070241	positive regulation of activated T cell autonomous cell death	2/106	15/111065	9.39745e-05	0.00516171	0.00245478	TRINITY_DN122377_c7_g1_i1/TRINITY_DN135661_c0_g3_i7	2	BP
GO:0070555	response to interleukin-1	3/106	94/111065	0.000106318	0.00516171	0.00245478	TRINITY_DN122377_c7_g1_i1/TRINITY_DN135661_c0_g3_i7/TRINITY_DN142484_c3_g2_i3	3	BP
GO:0098586	cellular response to virus	3/106	82/111065	7.08289e-05	0.00516171	0.00245478	TRINITY_DN122377_c7_g1_i1/TRINITY_DN135661_c0_g3_i7/TRINITY_DN140826_c4_g1_i1	3	BP
GO:0070189	kynurenine metabolic process	2/106	17/111065	0.000121568	0.0053591	0.00254865	TRINITY_DN158104_c6_g1_i10/TRINITY_DN158104_c6_g4_i1	2	BP
GO:2001190	positive regulation of T cell activation via T cell receptor contact with antigen bound to MHC molecule on antigen presenting cell	2/106	20/111065	0.000169519	0.00640541	0.00304625	TRINITY_DN122377_c7_g1_i1/TRINITY_DN135661_c0_g3_i7	2	BP
GO:2001200	positive regulation of dendritic cell differentiation	2/106	21/111065	0.000187247	0.00660357	0.00314049	TRINITY_DN122377_c7_g1_i1/TRINITY_DN135661_c0_g3_i7	2	BP
GO:0032682	negative regulation of chemokine production	2/106	24/111065	0.000245636	0.007641	0.00363387	TRINITY_DN122377_c7_g1_i1/TRINITY_DN135661_c0_g3_i7	2	BP
GO:0043305	negative regulation of mast cell degranulation	2/106	24/111065	0.000245636	0.007641	0.00363387	TRINITY_DN122377_c7_g1_i1/TRINITY_DN135661_c0_g3_i7	2	BP
GO:0071636	positive regulation of transforming growth factor beta production	2/106	26/111065	0.000288885	0.007641	0.00363387	TRINITY_DN122377_c7_g1_i1/TRINITY_DN135661_c0_g3_i7	2	BP
GO:2000670	positive regulation of dendritic cell apoptotic process	2/106	26/111065	0.000288885	0.007641	0.00363387	TRINITY_DN122377_c7_g1_i1/TRINITY_DN135661_c0_g3_i7	2	BP
GO:2001269	positive regulation of cysteine-type endopeptidase activity involved in apoptotic signaling pathway	2/106	25/111065	0.000266829	0.007641	0.00363387	TRINITY_DN122377_c7_g1_i1/TRINITY_DN135661_c0_g3_i7	2	BP
GO:0045953	negative regulation of natural killer cell mediated cytotoxicity	2/106	27/111065	0.000311801	0.00785442	0.00373536	TRINITY_DN122377_c7_g1_i1/TRINITY_DN135661_c0_g3_i7	2	BP
GO:0006520	cellular amino acid metabolic process	3/106	140/111065	0.000343868	0.00790897	0.0037613	TRINITY_DN147304_c3_g2_i5/TRINITY_DN158104_c6_g1_i10/TRINITY_DN158104_c6_g4_i1	3	BP
GO:2000563	positive regulation of CD4-positive, alpha-beta T cell proliferation	2/106	28/111065	0.000335576	0.00790897	0.0037613	TRINITY_DN122377_c7_g1_i1/TRINITY_DN135661_c0_g3_i7	2	BP
GO:0038066	p38MAPK cascade	2/106	30/111065	0.000385698	0.00850143	0.00404306	TRINITY_DN122377_c7_g1_i1/TRINITY_DN135661_c0_g3_i7	2	BP
GO:2000510	positive regulation of dendritic cell chemotaxis	2/106	32/111065	0.000439237	0.00929425	0.00442011	TRINITY_DN122377_c7_g1_i1/TRINITY_DN135661_c0_g3_i7	2	BP
GO:0071639	positive regulation of monocyte chemotactic protein-1 production	2/106	34/111065	0.000496179	0.00972144	0.00462327	TRINITY_DN122377_c7_g1_i1/TRINITY_DN135661_c0_g3_i7	2	BP
GO:0032736	positive regulation of interleukin-13 production	2/106	36/111065	0.000556513	0.010033	0.00477146	TRINITY_DN122377_c7_g1_i1/TRINITY_DN135661_c0_g3_i7	2	BP
GO:0098703	calcium ion import across plasma membrane	2/106	37/111065	0.000587947	0.010033	0.00477146	TRINITY_DN116268_c2_g1_i2/TRINITY_DN149175_c2_g5_i3	2	BP
GO:0030206	chondroitin sulfate biosynthetic process	2/106	40/111065	0.000687301	0.0110176	0.00523971	TRINITY_DN155960_c6_g1_i2/TRINITY_DN158128_c5_g1_i6	2	BP
GO:0046007	negative regulation of activated T cell proliferation	2/106	41/111065	0.000722098	0.011235	0.00534308	TRINITY_DN122377_c7_g1_i1/TRINITY_DN135661_c0_g3_i7	2	BP
GO:0071391	cellular response to estrogen stimulus	2/106	46/111065	0.000908595	0.0137328	0.00653096	TRINITY_DN108096_c0_g1_i1/TRINITY_DN132657_c0_g1_i3	2	BP
GO:0032012	regulation of ARF protein signal transduction	2/106	52/111065	0.00115972	0.0157577	0.00749394	TRINITY_DN133304_c7_g1_i3/TRINITY_DN150891_c0_g3_i2	2	BP
GO:0046598	positive regulation of viral entry into host cell	2/106	50/111065	0.00107272	0.0157577	0.00749394	TRINITY_DN122377_c7_g1_i1/TRINITY_DN135661_c0_g3_i7	2	BP
GO:0051056	regulation of small GTPase mediated signal transduction	3/106	214/111065	0.00117569	0.0157577	0.00749394	TRINITY_DN133304_c7_g1_i3/TRINITY_DN150891_c0_g3_i2/TRINITY_DN155255_c6_g2_i3	3	BP
GO:0055074	calcium ion homeostasis	2/106	51/111065	0.00111581	0.0157577	0.00749394	TRINITY_DN116268_c2_g1_i2/TRINITY_DN149175_c2_g5_i3	2	BP
GO:0070588	calcium ion transmembrane transport	3/106	215/111065	0.0011915	0.0157577	0.00749394	TRINITY_DN116268_c2_g1_i2/TRINITY_DN149175_c2_g5_i3/TRINITY_DN289751_c0_g1_i1	3	BP
GO:0032355	response to estradiol	3/106	233/111065	0.00149944	0.0187099	0.00889795	TRINITY_DN108096_c0_g1_i1/TRINITY_DN132657_c0_g1_i3/TRINITY_DN147304_c3_g2_i5	3	BP
GO:0032733	positive regulation of interleukin-10 production	2/106	61/111065	0.00159158	0.0187099	0.00889795	TRINITY_DN122377_c7_g1_i1/TRINITY_DN135661_c0_g3_i7	2	BP
GO:0051924	regulation of calcium ion transport	2/106	61/111065	0.00159158	0.0187099	0.00889795	TRINITY_DN116268_c2_g1_i2/TRINITY_DN289751_c0_g1_i1	2	BP
GO:0031638	zymogen activation	2/106	62/111065	0.00164361	0.0189015	0.00898907	TRINITY_DN133091_c5_g1_i5/TRINITY_DN147304_c3_g2_i5	2	BP
GO:0032753	positive regulation of interleukin-4 production	2/106	66/111065	0.00185975	0.0209321	0.00995476	TRINITY_DN122377_c7_g1_i1/TRINITY_DN135661_c0_g3_i7	2	BP
GO:0060135	maternal process involved in female pregnancy	2/106	67/111065	0.00191578	0.0211135	0.010041	TRINITY_DN122377_c7_g1_i1/TRINITY_DN135661_c0_g3_i7	2	BP
GO:0032735	positive regulation of interleukin-12 production	2/106	70/111065	0.00208864	0.0220978	0.0105092	TRINITY_DN122377_c7_g1_i1/TRINITY_DN135661_c0_g3_i7	2	BP
GO:0070509	calcium ion import	2/106	71/111065	0.00214785	0.0222787	0.0105952	TRINITY_DN116268_c2_g1_i2/TRINITY_DN149175_c2_g5_i3	2	BP
GO:0070371	ERK1 and ERK2 cascade	2/106	79/111065	0.00264979	0.0264479	0.0125779	TRINITY_DN122377_c7_g1_i1/TRINITY_DN135661_c0_g3_i7	2	BP
GO:0090630	activation of GTPase activity	3/106	293/111065	0.00286863	0.028102	0.0133646	TRINITY_DN116099_c5_g1_i2/TRINITY_DN133304_c7_g1_i3/TRINITY_DN150891_c0_g3_i2	3	BP
GO:0007605	sensory perception of sound	3/106	315/111065	0.00351358	0.0337942	0.0160717	TRINITY_DN126460_c5_g1_i1/TRINITY_DN140635_c3_g3_i1/TRINITY_DN149267_c4_g3_i4	3	BP
GO:0007608	sensory perception of smell	2/106	94/111065	0.0037244	0.034565	0.0164383	TRINITY_DN147987_c9_g2_i2/TRINITY_DN152505_c2_g2_i5	2	BP
GO:0032757	positive regulation of interleukin-8 production	2/106	97/111065	0.00395986	0.0361167	0.0171762	TRINITY_DN122377_c7_g1_i1/TRINITY_DN135661_c0_g3_i7	2	BP
GO:0032731	positive regulation of interleukin-1 beta production	2/106	109/111065	0.00496886	0.0438088	0.0208343	TRINITY_DN122377_c7_g1_i1/TRINITY_DN135661_c0_g3_i7	2	BP
GO:0032496	response to lipopolysaccharide	3/106	368/111065	0.00540959	0.0469127	0.0223105	TRINITY_DN122377_c7_g1_i1/TRINITY_DN135661_c0_g3_i7/TRINITY_DN147304_c3_g2_i5	3	BP
GO:0045211	postsynaptic membrane	5/106	343/111065	2.14128e-05	0.00283184	0.00134675	TRINITY_DN116268_c2_g1_i2/TRINITY_DN133304_c7_g1_i3/TRINITY_DN135752_c1_g2_i1/TRINITY_DN150891_c0_g3_i2/TRINITY_DN289751_c0_g1_i1	5	CC
GO:0090498	extrinsic component of Golgi membrane	2/106	16/111065	0.000107332	0.00516171	0.00245478	TRINITY_DN113983_c0_g1_i7/TRINITY_DN162030_c6_g3_i3	2	CC
GO:0098690	glycinergic synapse	2/106	11/111065	4.93477e-05	0.00516171	0.00245478	TRINITY_DN133304_c7_g1_i3/TRINITY_DN150891_c0_g3_i2	2	CC
GO:0060077	inhibitory synapse	2/106	38/111065	0.000620224	0.0102531	0.00487611	TRINITY_DN133304_c7_g1_i3/TRINITY_DN150891_c0_g3_i2	2	CC
GO:0000138	Golgi trans cisterna	2/106	61/111065	0.00159158	0.0187099	0.00889795	TRINITY_DN113983_c0_g1_i7/TRINITY_DN162030_c6_g3_i3	2	CC
GO:0005797	Golgi medial cisterna	2/106	70/111065	0.00208864	0.0220978	0.0105092	TRINITY_DN113983_c0_g1_i7/TRINITY_DN162030_c6_g3_i3	2	CC
GO:0045095	keratin filament	2/106	118/111065	0.00579499	0.0494444	0.0235145	TRINITY_DN117205_c5_g1_i1/TRINITY_DN120107_c6_g1_i1	2	CC
GO:0016936	galactoside binding	5/106	56/111065	2.64469e-09	6.99521e-07	3.32675e-07	TRINITY_DN114689_c3_g1_i1/TRINITY_DN122377_c6_g1_i1/TRINITY_DN122377_c7_g1_i1/TRINITY_DN135661_c0_g3_i7/TRINITY_DN140826_c4_g2_i1	5	MF
GO:0048030	disaccharide binding	2/106	18/111065	0.000136678	0.00556175	0.00264503	TRINITY_DN122377_c7_g1_i1/TRINITY_DN135661_c0_g3_i7	2	MF
GO:0045735	nutrient reservoir activity	2/106	34/111065	0.000496179	0.00972144	0.00462327	TRINITY_DN108096_c0_g1_i1/TRINITY_DN132657_c0_g1_i3	2	MF
GO:0016212	kynurenine-oxoglutarate transaminase activity	2/106	36/111065	0.000556513	0.010033	0.00477146	TRINITY_DN158104_c6_g1_i10/TRINITY_DN158104_c6_g4_i1	2	MF
GO:0047804	cysteine-S-conjugate beta-lyase activity	2/106	37/111065	0.000587947	0.010033	0.00477146	TRINITY_DN158104_c6_g1_i10/TRINITY_DN158104_c6_g4_i1	2	MF
GO:0005086	ARF guanyl-nucleotide exchange factor activity	2/106	60/111065	0.00154035	0.0187099	0.00889795	TRINITY_DN133304_c7_g1_i3/TRINITY_DN150891_c0_g3_i2	2	MF
GO:0019838	growth factor binding	2/106	76/111065	0.00245569	0.0249819	0.0118808	TRINITY_DN145043_c13_g1_i1/TRINITY_DN155255_c6_g2_i3	2	MF
GO:0005319	lipid transporter activity	2/106	94/111065	0.0037244	0.034565	0.0164383	TRINITY_DN108096_c0_g1_i1/TRINITY_DN132657_c0_g1_i3	2	MF
GO:0005244	voltage-gated ion channel activity	2/106	99/111065	0.00412059	0.0369457	0.0175704	TRINITY_DN136256_c6_g1_i3/TRINITY_DN155782_c7_g1_i2	2	MF
ko00532	Glycosaminoglycan biosynthesis - chondroitin sulfate / dermatan sulfate	2/43	24/21170	0.00108113	0.0262173	0.0221916	TRINITY_DN155960_c6_g1_i2/TRINITY_DN158128_c5_g1_i6	2	KEGG
ko05030	Cocaine addiction	4/43	113/21170	8.08833e-05	0.00392284	0.00332047	TRINITY_DN139504_c2_g2_i2/TRINITY_DN148798_c6_g3_i2/TRINITY_DN149428_c3_g1_i13/TRINITY_DN289751_c0_g1_i1	4	KEGG
ko05031	Amphetamine addiction	4/43	140/21170	0.000185073	0.00598402	0.00506515	TRINITY_DN139504_c2_g2_i2/TRINITY_DN148798_c6_g3_i2/TRINITY_DN149428_c3_g1_i13/TRINITY_DN289751_c0_g1_i1	4	KEGG
ko05034	Alcoholism	6/43	268/21170	1.60161e-05	0.00155357	0.00131501	TRINITY_DN139504_c2_g2_i2/TRINITY_DN148798_c6_g3_i2/TRINITY_DN149428_c3_g1_i13/TRINITY_DN162410_c0_g1_i2/TRINITY_DN162410_c1_g1_i1/TRINITY_DN289751_c0_g1_i1	6	KEGG

## Sheet: Table S7
Table S7. GO and KEGG enrichment results of downregulated DEGs in parotoid gland (VS dorsal skin)
ID	Description	GeneRatio	BgRatio	pvalue	p.adjust	qvalue	geneID	Count	Ontology
GO:0007586	digestion	27/348	115/111065	9.95335e-43	6.04666e-40	4.29042e-40	TRINITY_DN104718_c0_g1_i2/TRINITY_DN116292_c1_g1_i5/TRINITY_DN116292_c1_g2_i4/TRINITY_DN119951_c4_g3_i3/TRINITY_DN119951_c4_g4_i1/TRINITY_DN120038_c4_g1_i11/TRINITY_DN121077_c0_g1_i9/TRINITY_DN121077_c2_g1_i1/TRINITY_DN122954_c2_g1_i1/TRINITY_DN124562_c2_g1_i1/TRINITY_DN127820_c2_g1_i1/TRINITY_DN128807_c1_g2_i1/TRINITY_DN132934_c0_g1_i3/TRINITY_DN132934_c1_g1_i1/TRINITY_DN137384_c1_g1_i1/TRINITY_…	27	BP
GO:1990092	calcium-dependent self proteolysis	22/348	50/111065	3.40807e-42	1.38027e-39	9.79373e-40	TRINITY_DN116292_c1_g1_i5/TRINITY_DN116292_c1_g2_i4/TRINITY_DN119951_c4_g3_i3/TRINITY_DN120038_c4_g1_i11/TRINITY_DN121077_c0_g1_i9/TRINITY_DN121077_c2_g1_i1/TRINITY_DN122954_c1_g1_i10/TRINITY_DN127820_c2_g1_i1/TRINITY_DN128807_c1_g2_i1/TRINITY_DN132934_c0_g1_i3/TRINITY_DN132934_c1_g1_i1/TRINITY_DN137384_c1_g1_i1/TRINITY_DN139174_c1_g2_i2/TRINITY_DN141394_c5_g2_i5/TRINITY_DN141394_c5_g3_i1/TRINITY…	22	BP
GO:0010666	positive regulation of cardiac muscle cell apoptotic process	18/348	60/111065	4.45802e-31	1.35412e-28	9.6082e-29	TRINITY_DN103112_c0_g1_i1/TRINITY_DN118721_c1_g2_i2/TRINITY_DN118721_c1_g3_i1/TRINITY_DN118721_c1_g5_i1/TRINITY_DN121077_c0_g2_i2/TRINITY_DN125486_c2_g1_i10/TRINITY_DN125486_c2_g2_i1/TRINITY_DN127820_c4_g2_i4/TRINITY_DN136344_c3_g1_i12/TRINITY_DN139174_c0_g1_i1/TRINITY_DN139174_c1_g3_i1/TRINITY_DN139174_c1_g4_i1/TRINITY_DN139467_c1_g3_i2/TRINITY_DN141394_c5_g1_i1/TRINITY_DN141523_c0_g1_i1/TRINITY…	18	BP
GO:0016540	protein autoprocessing	17/348	109/111065	4.58301e-24	1.11367e-21	7.90208e-22	TRINITY_DN118721_c1_g2_i2/TRINITY_DN118721_c1_g3_i1/TRINITY_DN118721_c1_g5_i1/TRINITY_DN121077_c0_g2_i2/TRINITY_DN125486_c2_g1_i10/TRINITY_DN125486_c2_g2_i1/TRINITY_DN136344_c3_g1_i12/TRINITY_DN139174_c0_g1_i1/TRINITY_DN139174_c1_g3_i1/TRINITY_DN139467_c1_g3_i2/TRINITY_DN141394_c5_g1_i1/TRINITY_DN141523_c0_g1_i1/TRINITY_DN151159_c7_g1_i1/TRINITY_DN154950_c0_g1_i2/TRINITY_DN156282_c0_g1_i2/TRINITY…	17	BP
GO:2001247	positive regulation of phosphatidylcholine biosynthetic process	12/348	27/111065	1.23288e-23	2.49659e-21	1.77146e-21	TRINITY_DN103112_c0_g1_i1/TRINITY_DN121077_c0_g2_i2/TRINITY_DN125486_c2_g1_i10/TRINITY_DN125486_c2_g2_i1/TRINITY_DN127820_c4_g2_i4/TRINITY_DN136344_c3_g1_i12/TRINITY_DN139174_c0_g1_i1/TRINITY_DN139174_c1_g4_i1/TRINITY_DN139467_c1_g3_i2/TRINITY_DN141394_c5_g1_i1/TRINITY_DN143695_c8_g6_i1/TRINITY_DN154950_c0_g1_i2	12	BP
GO:0051493	regulation of cytoskeleton organization	16/348	98/111065	4.57985e-23	7.94932e-21	5.64045e-21	TRINITY_DN103112_c0_g1_i1/TRINITY_DN119126_c2_g2_i8/TRINITY_DN121077_c0_g2_i2/TRINITY_DN125486_c2_g1_i10/TRINITY_DN125486_c2_g2_i1/TRINITY_DN127820_c4_g2_i4/TRINITY_DN128065_c4_g1_i3/TRINITY_DN136344_c3_g1_i12/TRINITY_DN139174_c0_g1_i1/TRINITY_DN139174_c1_g4_i1/TRINITY_DN139467_c1_g3_i2/TRINITY_DN141394_c5_g1_i1/TRINITY_DN143695_c8_g6_i1/TRINITY_DN144148_c1_g2_i2/TRINITY_DN144148_c4_g1_i1/TRINITY…	16	BP
GO:0032675	regulation of interleukin-6 production	12/348	48/111065	4.65919e-20	6.28991e-18	4.46302e-18	TRINITY_DN103112_c0_g1_i1/TRINITY_DN121077_c0_g2_i2/TRINITY_DN125486_c2_g1_i10/TRINITY_DN125486_c2_g2_i1/TRINITY_DN127820_c4_g2_i4/TRINITY_DN136344_c3_g1_i12/TRINITY_DN139174_c0_g1_i1/TRINITY_DN139174_c1_g4_i1/TRINITY_DN139467_c1_g3_i2/TRINITY_DN141394_c5_g1_i1/TRINITY_DN143695_c8_g6_i1/TRINITY_DN154950_c0_g1_i2	12	BP
GO:0007520	myoblast fusion	13/348	68/111065	6.01601e-20	7.30945e-18	5.18643e-18	TRINITY_DN103112_c0_g1_i1/TRINITY_DN121077_c0_g2_i2/TRINITY_DN125486_c2_g1_i10/TRINITY_DN125486_c2_g2_i1/TRINITY_DN127820_c4_g2_i4/TRINITY_DN136344_c3_g1_i12/TRINITY_DN139174_c0_g1_i1/TRINITY_DN139174_c1_g4_i1/TRINITY_DN139467_c1_g3_i2/TRINITY_DN141394_c5_g1_i1/TRINITY_DN143695_c8_g6_i1/TRINITY_DN149117_c6_g1_i2/TRINITY_DN154950_c0_g1_i2	13	BP
GO:1901741	positive regulation of myoblast fusion	12/348	53/111065	1.75939e-19	1.94332e-17	1.37889e-17	TRINITY_DN103112_c0_g1_i1/TRINITY_DN121077_c0_g2_i2/TRINITY_DN125486_c2_g1_i10/TRINITY_DN125486_c2_g2_i1/TRINITY_DN127820_c4_g2_i4/TRINITY_DN136344_c3_g1_i12/TRINITY_DN139174_c0_g1_i1/TRINITY_DN139174_c1_g4_i1/TRINITY_DN139467_c1_g3_i2/TRINITY_DN141394_c5_g1_i1/TRINITY_DN143695_c8_g6_i1/TRINITY_DN154950_c0_g1_i2	12	BP
GO:0048266	behavioral response to pain	12/348	56/111065	3.65168e-19	3.69733e-17	2.62344e-17	TRINITY_DN103112_c0_g1_i1/TRINITY_DN121077_c0_g2_i2/TRINITY_DN125486_c2_g1_i10/TRINITY_DN125486_c2_g2_i1/TRINITY_DN127820_c4_g2_i4/TRINITY_DN136344_c3_g1_i12/TRINITY_DN139174_c0_g1_i1/TRINITY_DN139174_c1_g4_i1/TRINITY_DN139467_c1_g3_i2/TRINITY_DN141394_c5_g1_i1/TRINITY_DN143695_c8_g6_i1/TRINITY_DN154950_c0_g1_i2	12	BP
GO:0071230	cellular response to amino acid stimulus	17/348	212/111065	5.39359e-19	5.04093e-17	3.5768e-17	TRINITY_DN103112_c0_g1_i1/TRINITY_DN119126_c2_g2_i8/TRINITY_DN121077_c0_g2_i2/TRINITY_DN125486_c2_g1_i10/TRINITY_DN125486_c2_g2_i1/TRINITY_DN127820_c4_g2_i4/TRINITY_DN128065_c4_g1_i3/TRINITY_DN136344_c3_g1_i12/TRINITY_DN139174_c0_g1_i1/TRINITY_DN139174_c1_g4_i1/TRINITY_DN139467_c1_g3_i2/TRINITY_DN141394_c5_g1_i1/TRINITY_DN143695_c8_g6_i1/TRINITY_DN144148_c1_g2_i2/TRINITY_DN144148_c4_g1_i1/TRINITY…	17	BP
GO:0035458	cellular response to interferon-beta	13/348	92/111065	4.00344e-18	3.04011e-16	2.15711e-16	TRINITY_DN103112_c0_g1_i1/TRINITY_DN121077_c0_g2_i2/TRINITY_DN125486_c2_g1_i10/TRINITY_DN125486_c2_g2_i1/TRINITY_DN127820_c4_g2_i4/TRINITY_DN136344_c3_g1_i12/TRINITY_DN137076_c6_g1_i4/TRINITY_DN139174_c0_g1_i1/TRINITY_DN139174_c1_g4_i1/TRINITY_DN139467_c1_g3_i2/TRINITY_DN141394_c5_g1_i1/TRINITY_DN143695_c8_g6_i1/TRINITY_DN154950_c0_g1_i2	13	BP
GO:0001824	blastocyst development	13/348	95/111065	6.20477e-18	4.43459e-16	3.14657e-16	TRINITY_DN103112_c0_g1_i1/TRINITY_DN116365_c0_g1_i2/TRINITY_DN121077_c0_g2_i2/TRINITY_DN125486_c2_g1_i10/TRINITY_DN125486_c2_g2_i1/TRINITY_DN127820_c4_g2_i4/TRINITY_DN136344_c3_g1_i12/TRINITY_DN139174_c0_g1_i1/TRINITY_DN139174_c1_g4_i1/TRINITY_DN139467_c1_g3_i2/TRINITY_DN141394_c5_g1_i1/TRINITY_DN143695_c8_g6_i1/TRINITY_DN154950_c0_g1_i2	13	BP
GO:0060056	mammary gland involution	8/348	21/111065	1.68302e-15	1.13604e-13	8.06078e-14	TRINITY_DN118721_c1_g2_i2/TRINITY_DN118721_c1_g3_i1/TRINITY_DN118721_c1_g5_i1/TRINITY_DN128807_c3_g1_i1/TRINITY_DN139174_c1_g3_i1/TRINITY_DN141394_c6_g2_i1/TRINITY_DN141523_c0_g1_i1/TRINITY_DN151159_c7_g1_i1	8	BP
GO:1901216	positive regulation of neuron death	12/348	117/111065	4.22647e-15	2.70271e-13	1.91772e-13	TRINITY_DN103112_c0_g1_i1/TRINITY_DN121077_c0_g2_i2/TRINITY_DN125486_c2_g1_i10/TRINITY_DN125486_c2_g2_i1/TRINITY_DN127820_c4_g2_i4/TRINITY_DN136344_c3_g1_i12/TRINITY_DN139174_c0_g1_i1/TRINITY_DN139174_c1_g4_i1/TRINITY_DN139467_c1_g3_i2/TRINITY_DN141394_c5_g1_i1/TRINITY_DN143695_c8_g6_i1/TRINITY_DN154950_c0_g1_i2	12	BP
GO:0009952	anterior/posterior pattern specification	13/348	177/111065	2.41787e-14	1.46886e-12	1.04223e-12	TRINITY_DN101495_c0_g2_i1/TRINITY_DN118314_c3_g1_i5/TRINITY_DN118314_c4_g1_i1/TRINITY_DN118314_c4_g5_i1/TRINITY_DN129408_c1_g1_i12/TRINITY_DN136781_c5_g5_i3/TRINITY_DN140761_c6_g1_i2/TRINITY_DN147866_c6_g1_i2/TRINITY_DN147866_c8_g5_i1/TRINITY_DN147866_c8_g7_i1/TRINITY_DN149556_c9_g2_i3/TRINITY_DN156924_c1_g3_i1/TRINITY_DN161093_c1_g2_i1	13	BP
GO:0007565	female pregnancy	13/348	178/111065	2.60107e-14	1.50491e-12	1.06781e-12	TRINITY_DN103112_c0_g1_i1/TRINITY_DN119915_c5_g3_i3/TRINITY_DN121077_c0_g2_i2/TRINITY_DN125486_c2_g1_i10/TRINITY_DN125486_c2_g2_i1/TRINITY_DN127820_c4_g2_i4/TRINITY_DN136344_c3_g1_i12/TRINITY_DN139174_c0_g1_i1/TRINITY_DN139174_c1_g4_i1/TRINITY_DN139467_c1_g3_i2/TRINITY_DN141394_c5_g1_i1/TRINITY_DN143695_c8_g6_i1/TRINITY_DN154950_c0_g1_i2	13	BP
GO:0042542	response to hydrogen peroxide	13/348	222/111065	4.44768e-13	2.45633e-11	1.7429e-11	TRINITY_DN103112_c0_g1_i1/TRINITY_DN121077_c0_g2_i2/TRINITY_DN125486_c2_g1_i10/TRINITY_DN125486_c2_g2_i1/TRINITY_DN127820_c4_g2_i4/TRINITY_DN136344_c3_g1_i12/TRINITY_DN139174_c0_g1_i1/TRINITY_DN139174_c1_g4_i1/TRINITY_DN139467_c1_g3_i2/TRINITY_DN139832_c2_g1_i2/TRINITY_DN141394_c5_g1_i1/TRINITY_DN143695_c8_g6_i1/TRINITY_DN154950_c0_g1_i2	13	BP
GO:0048704	embryonic skeletal system morphogenesis	8/348	47/111065	2.42303e-12	1.27999e-10	9.0822e-11	TRINITY_DN101495_c0_g2_i1/TRINITY_DN118314_c3_g1_i5/TRINITY_DN118314_c4_g1_i1/TRINITY_DN129408_c1_g1_i12/TRINITY_DN147866_c6_g1_i2/TRINITY_DN147866_c8_g5_i1/TRINITY_DN147866_c8_g7_i1/TRINITY_DN149556_c9_g2_i3	8	BP
GO:0071222	cellular response to lipopolysaccharide	14/348	334/111065	5.14081e-12	2.49843e-10	1.77277e-10	TRINITY_DN103112_c0_g1_i1/TRINITY_DN121077_c0_g2_i2/TRINITY_DN125486_c2_g1_i10/TRINITY_DN125486_c2_g2_i1/TRINITY_DN127820_c4_g2_i4/TRINITY_DN136101_c2_g1_i3/TRINITY_DN136344_c3_g1_i12/TRINITY_DN139174_c0_g1_i1/TRINITY_DN139174_c1_g4_i1/TRINITY_DN139467_c1_g3_i2/TRINITY_DN141394_c5_g1_i1/TRINITY_DN143695_c8_g6_i1/TRINITY_DN146905_c4_g1_i12/TRINITY_DN154950_c0_g1_i2	14	BP
GO:0097264	self proteolysis	9/348	80/111065	5.00488e-12	2.49843e-10	1.77277e-10	TRINITY_DN118721_c1_g2_i2/TRINITY_DN118721_c1_g3_i1/TRINITY_DN118721_c1_g5_i1/TRINITY_DN122954_c1_g1_i10/TRINITY_DN128807_c3_g1_i1/TRINITY_DN139174_c1_g3_i1/TRINITY_DN141394_c6_g2_i1/TRINITY_DN141523_c0_g1_i1/TRINITY_DN151159_c7_g1_i1	9	BP
GO:0050790	regulation of catalytic activity	9/348	100/111065	3.88597e-11	1.68623e-09	1.19647e-09	TRINITY_DN118721_c1_g2_i2/TRINITY_DN118721_c1_g3_i1/TRINITY_DN118721_c1_g5_i1/TRINITY_DN122954_c1_g1_i10/TRINITY_DN128807_c3_g1_i1/TRINITY_DN139174_c1_g3_i1/TRINITY_DN141394_c6_g2_i1/TRINITY_DN141523_c0_g1_i1/TRINITY_DN151159_c7_g1_i1	9	BP
GO:1903238	positive regulation of leukocyte tethering or rolling	6/348	22/111065	6.48197e-11	2.71572e-09	1.92695e-09	TRINITY_DN118721_c1_g2_i2/TRINITY_DN118721_c1_g3_i1/TRINITY_DN118721_c1_g5_i1/TRINITY_DN139174_c1_g3_i1/TRINITY_DN141523_c0_g1_i1/TRINITY_DN151159_c7_g1_i1	6	BP
GO:0032801	receptor catabolic process	8/348	72/111065	8.61605e-11	3.4895e-09	2.47598e-09	TRINITY_DN118721_c1_g2_i2/TRINITY_DN118721_c1_g3_i1/TRINITY_DN118721_c1_g5_i1/TRINITY_DN128807_c3_g1_i1/TRINITY_DN139174_c1_g3_i1/TRINITY_DN141394_c6_g2_i1/TRINITY_DN141523_c0_g1_i1/TRINITY_DN151159_c7_g1_i1	8	BP
GO:0051603	proteolysis involved in cellular protein catabolic process	12/348	280/111065	1.33544e-10	5.23405e-09	3.71383e-09	TRINITY_DN103112_c0_g1_i1/TRINITY_DN121077_c0_g2_i2/TRINITY_DN125486_c2_g1_i10/TRINITY_DN125486_c2_g2_i1/TRINITY_DN127820_c4_g2_i4/TRINITY_DN136344_c3_g1_i12/TRINITY_DN139174_c0_g1_i1/TRINITY_DN139174_c1_g4_i1/TRINITY_DN139467_c1_g3_i2/TRINITY_DN141394_c5_g1_i1/TRINITY_DN143695_c8_g6_i1/TRINITY_DN154950_c0_g1_i2	12	BP
GO:0001666	response to hypoxia	14/348	477/111065	5.49428e-10	2.08611e-08	1.4802e-08	TRINITY_DN103112_c0_g1_i1/TRINITY_DN121077_c0_g2_i2/TRINITY_DN125486_c2_g1_i10/TRINITY_DN125486_c2_g2_i1/TRINITY_DN127820_c4_g2_i4/TRINITY_DN136344_c3_g1_i12/TRINITY_DN139174_c0_g1_i1/TRINITY_DN139174_c1_g4_i1/TRINITY_DN139467_c1_g3_i2/TRINITY_DN141394_c5_g1_i1/TRINITY_DN143695_c8_g6_i1/TRINITY_DN153454_c2_g1_i1/TRINITY_DN154950_c0_g1_i2/TRINITY_DN159012_c4_g2_i1	14	BP
GO:0043117	positive regulation of vascular permeability	6/348	33/111065	9.34651e-10	3.34e-08	2.3699e-08	TRINITY_DN118721_c1_g2_i2/TRINITY_DN118721_c1_g3_i1/TRINITY_DN118721_c1_g5_i1/TRINITY_DN139174_c1_g3_i1/TRINITY_DN141523_c0_g1_i1/TRINITY_DN151159_c7_g1_i1	6	BP
GO:1990776	response to angiotensin	6/348	35/111065	1.36254e-09	4.72994e-08	3.35614e-08	TRINITY_DN118721_c1_g2_i2/TRINITY_DN118721_c1_g3_i1/TRINITY_DN118721_c1_g5_i1/TRINITY_DN139174_c1_g3_i1/TRINITY_DN141523_c0_g1_i1/TRINITY_DN151159_c7_g1_i1	6	BP
GO:0022617	extracellular matrix disassembly	7/348	74/111065	4.19474e-09	1.37746e-07	9.77381e-08	TRINITY_DN103112_c0_g1_i1/TRINITY_DN127820_c4_g2_i4/TRINITY_DN128807_c3_g1_i1/TRINITY_DN139174_c1_g4_i1/TRINITY_DN141394_c6_g2_i1/TRINITY_DN143695_c8_g6_i1/TRINITY_DN145046_c0_g4_i3	7	BP
GO:1901223	negative regulation of NIK/NF-kappaB signaling	7/348	97/111065	2.81522e-08	9.0013e-07	6.38689e-07	TRINITY_DN118721_c1_g2_i2/TRINITY_DN118721_c1_g3_i1/TRINITY_DN118721_c1_g5_i1/TRINITY_DN135914_c3_g1_i1/TRINITY_DN139174_c1_g3_i1/TRINITY_DN141523_c0_g1_i1/TRINITY_DN151159_c7_g1_i1	7	BP
GO:0009954	proximal/distal pattern formation	5/348	30/111065	3.92095e-08	1.22153e-06	8.66736e-07	TRINITY_DN101495_c0_g2_i1/TRINITY_DN118314_c4_g1_i1/TRINITY_DN118314_c4_g5_i1/TRINITY_DN147866_c6_g1_i2/TRINITY_DN161093_c1_g2_i1	5	BP
GO:0030837	negative regulation of actin filament polymerization	6/348	97/111065	7.04461e-07	1.99051e-05	1.41237e-05	TRINITY_DN118721_c1_g2_i2/TRINITY_DN118721_c1_g3_i1/TRINITY_DN118721_c1_g5_i1/TRINITY_DN139174_c1_g3_i1/TRINITY_DN141523_c0_g1_i1/TRINITY_DN151159_c7_g1_i1	6	BP
GO:0042738	exogenous drug catabolic process	8/348	232/111065	8.59078e-07	2.37223e-05	1.68322e-05	TRINITY_DN119569_c6_g1_i1/TRINITY_DN120380_c1_g1_i5/TRINITY_DN122290_c10_g2_i2/TRINITY_DN125673_c9_g2_i1/TRINITY_DN136889_c3_g1_i9/TRINITY_DN144474_c5_g1_i9/TRINITY_DN144584_c2_g1_i1/TRINITY_DN147075_c5_g3_i1	8	BP
GO:0006082	organic acid metabolic process	8/348	240/111065	1.10712e-06	2.98923e-05	2.12102e-05	TRINITY_DN119569_c6_g1_i1/TRINITY_DN120380_c1_g1_i5/TRINITY_DN122290_c10_g2_i2/TRINITY_DN125673_c9_g2_i1/TRINITY_DN136889_c3_g1_i9/TRINITY_DN144474_c5_g1_i9/TRINITY_DN144584_c2_g1_i1/TRINITY_DN147075_c5_g3_i1	8	BP
GO:0006805	xenobiotic metabolic process	9/348	332/111065	1.30991e-06	3.38626e-05	2.40273e-05	TRINITY_DN119569_c6_g1_i1/TRINITY_DN120380_c1_g1_i5/TRINITY_DN122290_c10_g2_i2/TRINITY_DN125673_c9_g2_i1/TRINITY_DN136889_c3_g1_i9/TRINITY_DN136990_c8_g3_i1/TRINITY_DN144474_c5_g1_i9/TRINITY_DN144584_c2_g1_i1/TRINITY_DN147075_c5_g3_i1	9	BP
GO:0048706	embryonic skeletal system development	5/348	61/111065	1.51151e-06	3.74793e-05	2.65935e-05	TRINITY_DN101495_c0_g2_i1/TRINITY_DN118314_c3_g1_i5/TRINITY_DN118314_c4_g1_i1/TRINITY_DN126875_c4_g1_i2/TRINITY_DN147866_c6_g1_i2	5	BP
GO:0009312	oligosaccharide biosynthetic process	4/348	30/111065	2.43426e-06	5.79928e-05	4.11489e-05	TRINITY_DN121598_c6_g1_i8/TRINITY_DN153569_c5_g1_i1/TRINITY_DN158707_c2_g1_i12/TRINITY_DN160604_c1_g1_i8	4	BP
GO:0005997	xylulose metabolic process	3/348	10/111065	3.60046e-06	8.41262e-05	5.96919e-05	TRINITY_DN133534_c3_g1_i10/TRINITY_DN133534_c3_g2_i1/TRINITY_DN158561_c2_g2_i4	3	BP
GO:0006486	protein glycosylation	8/348	285/111065	3.94955e-06	9.05416e-05	6.42439e-05	TRINITY_DN114687_c0_g1_i4/TRINITY_DN121598_c6_g1_i8/TRINITY_DN140661_c0_g1_i2/TRINITY_DN151043_c1_g1_i1/TRINITY_DN153569_c5_g1_i1/TRINITY_DN156633_c0_g1_i2/TRINITY_DN158707_c2_g1_i12/TRINITY_DN160604_c1_g1_i8	8	BP
GO:0070301	cellular response to hydrogen peroxide	8/348	306/111065	6.63574e-06	0.000146589	0.000104013	TRINITY_DN118721_c1_g2_i2/TRINITY_DN118721_c1_g3_i1/TRINITY_DN118721_c1_g5_i1/TRINITY_DN139174_c1_g3_i1/TRINITY_DN141523_c0_g1_i1/TRINITY_DN151159_c7_g1_i1/TRINITY_DN162656_c2_g2_i1/TRINITY_DN162656_c2_g3_i1	8	BP
GO:0007267	cell-cell signaling	6/348	147/111065	7.90041e-06	0.000171411	0.000121625	TRINITY_DN116620_c1_g9_i1/TRINITY_DN119721_c9_g2_i2/TRINITY_DN126526_c5_g1_i2/TRINITY_DN141016_c12_g1_i1/TRINITY_DN143968_c4_g1_i5/TRINITY_DN147539_c0_g2_i1	6	BP
GO:2000343	positive regulation of chemokine (C-X-C motif) ligand 2 production	4/348	42/111065	9.65148e-06	0.000205729	0.000145975	TRINITY_DN113045_c0_g2_i1/TRINITY_DN128512_c4_g2_i2/TRINITY_DN153740_c0_g2_i3/TRINITY_DN159314_c6_g5_i1	4	BP
GO:0019373	epoxygenase P450 pathway	6/348	169/111065	1.74546e-05	0.000347662	0.000246684	TRINITY_DN119569_c6_g1_i1/TRINITY_DN120380_c1_g1_i5/TRINITY_DN125673_c9_g2_i1/TRINITY_DN136889_c3_g1_i9/TRINITY_DN144584_c2_g1_i1/TRINITY_DN147075_c5_g3_i1	6	BP
GO:0046598	positive regulation of viral entry into host cell	4/348	50/111065	1.94696e-05	0.000381541	0.000270723	TRINITY_DN113045_c0_g2_i1/TRINITY_DN156282_c0_g1_i2/TRINITY_DN156282_c0_g2_i8/TRINITY_DN156282_c0_g3_i6	4	BP
GO:0008584	male gonad development	6/348	174/111065	2.05743e-05	0.00039059	0.000277144	TRINITY_DN118314_c4_g1_i1/TRINITY_DN118314_c4_g5_i1/TRINITY_DN125362_c12_g1_i7/TRINITY_DN129149_c9_g2_i1/TRINITY_DN137076_c6_g1_i4/TRINITY_DN141293_c6_g1_i15	6	BP
GO:0009253	peptidoglycan catabolic process	4/348	61/111065	4.29358e-05	0.000790408	0.000560835	TRINITY_DN134098_c3_g1_i4/TRINITY_DN135163_c3_g1_i7/TRINITY_DN149249_c8_g3_i3/TRINITY_DN155070_c2_g1_i4	4	BP
GO:0060065	uterus development	3/348	22/111065	4.49329e-05	0.000814828	0.000578163	TRINITY_DN118314_c4_g1_i1/TRINITY_DN118314_c4_g5_i1/TRINITY_DN141293_c6_g1_i15	3	BP
GO:0031100	animal organ regeneration	5/348	124/111065	4.86785e-05	0.00086977	0.000617147	TRINITY_DN137703_c0_g1_i8/TRINITY_DN144164_c3_g3_i1/TRINITY_DN153363_c5_g3_i1/TRINITY_DN155482_c4_g2_i2/TRINITY_DN159012_c4_g2_i1	5	BP
GO:1903670	regulation of sprouting angiogenesis	3/348	26/111065	7.51584e-05	0.00132344	0.00093905	TRINITY_DN140672_c2_g1_i7/TRINITY_DN142418_c9_g2_i1/TRINITY_DN162819_c15_g1_i5	3	BP
GO:0010594	regulation of endothelial cell migration	3/348	27/111065	8.43569e-05	0.00144357	0.00102429	TRINITY_DN140672_c2_g1_i7/TRINITY_DN142418_c9_g2_i1/TRINITY_DN162819_c15_g1_i5	3	BP
GO:0010466	negative regulation of peptidase activity	3/348	28/111065	9.42604e-05	0.00159064	0.00112864	TRINITY_DN119588_c3_g3_i1/TRINITY_DN143176_c10_g2_i2/TRINITY_DN143687_c5_g1_i3	3	BP
GO:0034356	NAD biosynthesis via nicotinamide riboside salvage pathway	3/348	31/111065	0.000128436	0.00210879	0.00149629	TRINITY_DN137703_c0_g1_i8/TRINITY_DN153363_c5_g3_i1/TRINITY_DN155482_c4_g2_i2	3	BP
GO:0042732	D-xylose metabolic process	3/348	31/111065	0.000128436	0.00210879	0.00149629	TRINITY_DN133534_c3_g1_i10/TRINITY_DN133534_c3_g2_i1/TRINITY_DN158561_c2_g2_i4	3	BP
GO:0031394	positive regulation of prostaglandin biosynthetic process	3/348	32/111065	0.000141394	0.00226045	0.0016039	TRINITY_DN113045_c0_g2_i1/TRINITY_DN162656_c2_g2_i1/TRINITY_DN162656_c2_g3_i1	3	BP
GO:0006542	glutamine biosynthetic process	4/348	87/111065	0.000171771	0.00267567	0.00189852	TRINITY_DN140672_c2_g1_i7/TRINITY_DN142418_c9_g2_i1/TRINITY_DN162819_c15_g1_i5/TRINITY_DN162819_c15_g2_i4	4	BP
GO:0010951	negative regulation of endopeptidase activity	4/348	91/111065	0.000204229	0.00314099	0.00222869	TRINITY_DN119588_c3_g3_i1/TRINITY_DN139784_c6_g1_i6/TRINITY_DN143176_c10_g2_i2/TRINITY_DN143687_c5_g1_i3	4	BP
GO:0014029	neural crest formation	3/348	38/111065	0.000237158	0.00360183	0.00255568	TRINITY_DN146983_c0_g1_i1/TRINITY_DN157445_c5_g1_i1/TRINITY_DN157445_c5_g2_i1	3	BP
GO:0001501	skeletal system development	5/348	179/111065	0.000271987	0.00403005	0.00285953	TRINITY_DN118314_c4_g5_i1/TRINITY_DN129408_c1_g1_i12/TRINITY_DN149556_c9_g2_i3/TRINITY_DN157119_c3_g2_i1/TRINITY_DN161093_c1_g2_i1	5	BP
GO:0032755	positive regulation of interleukin-6 production	5/348	187/111065	0.000332433	0.00486633	0.00345291	TRINITY_DN113045_c0_g2_i1/TRINITY_DN132639_c2_g1_i8/TRINITY_DN137076_c6_g1_i4/TRINITY_DN146905_c4_g1_i12/TRINITY_DN153740_c0_g2_i3	5	BP
GO:0061303	cornea development in camera-type eye	2/348	10/111065	0.000433265	0.00605077	0.00429333	TRINITY_DN127334_c1_g1_i1/TRINITY_DN143968_c4_g1_i5	2	BP
GO:0071651	positive regulation of chemokine (C-C motif) ligand 5 production	2/348	10/111065	0.000433265	0.00605077	0.00429333	TRINITY_DN128512_c4_g2_i2/TRINITY_DN159314_c6_g5_i1	2	BP
GO:0010243	response to organonitrogen compound	4/348	116/111065	0.000514549	0.00710429	0.00504086	TRINITY_DN137703_c0_g1_i8/TRINITY_DN144164_c3_g3_i1/TRINITY_DN153363_c5_g3_i1/TRINITY_DN155482_c4_g2_i2	4	BP
GO:0014034	neural crest cell fate commitment	2/348	11/111065	0.000528449	0.00713406	0.00506198	TRINITY_DN146983_c0_g1_i1/TRINITY_DN157445_c5_g2_i1	2	BP
GO:0070588	calcium ion transmembrane transport	5/348	215/111065	0.0006264	0.00809349	0.00574275	TRINITY_DN128512_c4_g2_i2/TRINITY_DN132639_c2_g1_i8/TRINITY_DN159314_c6_g5_i1/TRINITY_DN162656_c2_g2_i1/TRINITY_DN162793_c1_g1_i14	5	BP
GO:0030216	keratinocyte differentiation	4/348	132/111065	0.000834895	0.010351	0.00734456	TRINITY_DN132659_c7_g1_i1/TRINITY_DN147863_c6_g1_i2/TRINITY_DN162656_c2_g2_i1/TRINITY_DN162656_c2_g3_i1	4	BP
GO:0015842	aminergic neurotransmitter loading into synaptic vesicle	2/348	15/111065	0.00100052	0.0115775	0.00821483	TRINITY_DN134599_c9_g2_i5/TRINITY_DN146267_c4_g1_i1	2	BP
GO:0042270	protection from natural killer cell mediated cytotoxicity	2/348	15/111065	0.00100052	0.0115775	0.00821483	TRINITY_DN119588_c3_g3_i1/TRINITY_DN143176_c10_g2_i2	2	BP
GO:0021846	cell proliferation in forebrain	2/348	16/111065	0.00114109	0.0128372	0.00910869	TRINITY_DN156924_c1_g3_i1/TRINITY_DN79975_c0_g1_i1	2	BP
GO:0021904	dorsal/ventral neural tube patterning	2/348	16/111065	0.00114109	0.0128372	0.00910869	TRINITY_DN146983_c0_g1_i1/TRINITY_DN157445_c5_g2_i1	2	BP
GO:0097527	necroptotic signaling pathway	2/348	16/111065	0.00114109	0.0128372	0.00910869	TRINITY_DN137076_c6_g1_i4/TRINITY_DN153740_c0_g2_i3	2	BP
GO:0007156	homophilic cell adhesion via plasma membrane adhesion molecules	6/348	368/111065	0.00116284	0.0129619	0.00919715	TRINITY_DN132416_c0_g1_i5/TRINITY_DN134731_c5_g2_i3/TRINITY_DN149662_c1_g1_i1/TRINITY_DN154327_c8_g1_i3/TRINITY_DN162424_c2_g2_i1/TRINITY_DN162608_c0_g2_i1	6	BP
GO:0018345	protein palmitoylation	3/348	67/111065	0.00125928	0.013784	0.00978045	TRINITY_DN140672_c2_g1_i7/TRINITY_DN142418_c9_g2_i1/TRINITY_DN162819_c15_g1_i5	3	BP
GO:0090050	positive regulation of cell migration involved in sprouting angiogenesis	3/348	67/111065	0.00125928	0.013784	0.00978045	TRINITY_DN119721_c9_g2_i2/TRINITY_DN162656_c2_g2_i1/TRINITY_DN162656_c2_g3_i1	3	BP
GO:0006682	galactosylceramide biosynthetic process	2/348	18/111065	0.00144887	0.0149185	0.0105854	TRINITY_DN121598_c6_g1_i8/TRINITY_DN153569_c5_g1_i1	2	BP
GO:0036065	fucosylation	2/348	18/111065	0.00144887	0.0149185	0.0105854	TRINITY_DN156633_c0_g1_i2/TRINITY_DN158707_c2_g1_i12	2	BP
GO:0070459	prolactin secretion	2/348	18/111065	0.00144887	0.0149185	0.0105854	TRINITY_DN162656_c2_g2_i1/TRINITY_DN162656_c2_g3_i1	2	BP
GO:2001171	positive regulation of ATP biosynthetic process	2/348	18/111065	0.00144887	0.0149185	0.0105854	TRINITY_DN131986_c1_g1_i1/TRINITY_DN135914_c3_g1_i1	2	BP
GO:0001541	ovarian follicle development	3/348	79/111065	0.00202197	0.0203032	0.0144062	TRINITY_DN129149_c9_g2_i1/TRINITY_DN138073_c6_g5_i1/TRINITY_DN141293_c6_g1_i15	3	BP
GO:0002548	monocyte chemotaxis	3/348	81/111065	0.00217151	0.0211071	0.0149765	TRINITY_DN126526_c5_g1_i2/TRINITY_DN162656_c2_g2_i1/TRINITY_DN162656_c2_g3_i1	3	BP
GO:0015844	monoamine transport	2/348	22/111065	0.00216948	0.0211071	0.0149765	TRINITY_DN134599_c9_g2_i5/TRINITY_DN146267_c4_g1_i1	2	BP
GO:0006880	intracellular sequestering of iron ion	2/348	23/111065	0.00237119	0.022685	0.0160962	TRINITY_DN115845_c1_g1_i3/TRINITY_DN116000_c3_g1_i1	2	BP
GO:0014839	myoblast migration involved in skeletal muscle regeneration	2/348	25/111065	0.00280008	0.0248328	0.0176202	TRINITY_DN162656_c2_g2_i1/TRINITY_DN162656_c2_g3_i1	2	BP
GO:0030182	neuron differentiation	5/348	300/111065	0.00270796	0.0248328	0.0176202	TRINITY_DN136781_c5_g5_i3/TRINITY_DN143968_c4_g1_i5/TRINITY_DN144025_c3_g1_i1/TRINITY_DN156924_c1_g2_i2/TRINITY_DN156924_c1_g3_i1	5	BP
GO:1900138	negative regulation of phospholipase A2 activity	2/348	25/111065	0.00280008	0.0248328	0.0176202	TRINITY_DN162656_c2_g2_i1/TRINITY_DN162656_c2_g3_i1	2	BP
GO:0006836	neurotransmitter transport	3/348	89/111065	0.00283758	0.024983	0.0177267	TRINITY_DN132642_c3_g1_i7/TRINITY_DN134599_c9_g2_i5/TRINITY_DN146267_c4_g1_i1	3	BP
GO:0030162	regulation of proteolysis	2/348	26/111065	0.00302716	0.0262714	0.0186409	TRINITY_DN119588_c3_g3_i1/TRINITY_DN143176_c10_g2_i2	2	BP
GO:0030311	poly-N-acetyllactosamine biosynthetic process	2/348	26/111065	0.00302716	0.0262714	0.0186409	TRINITY_DN121598_c6_g1_i8/TRINITY_DN153569_c5_g1_i1	2	BP
GO:1990266	neutrophil migration	2/348	28/111065	0.0035063	0.0300011	0.0212873	TRINITY_DN128512_c4_g2_i2/TRINITY_DN159314_c6_g5_i1	2	BP
GO:0022008	neurogenesis	3/348	97/111065	0.00361684	0.0305171	0.0216534	TRINITY_DN146983_c0_g1_i1/TRINITY_DN157445_c5_g2_i1/TRINITY_DN79975_c0_g1_i1	3	BP
GO:0032757	positive regulation of interleukin-8 production	3/348	97/111065	0.00361684	0.0305171	0.0216534	TRINITY_DN113045_c0_g2_i1/TRINITY_DN137076_c6_g1_i4/TRINITY_DN153740_c0_g2_i3	3	BP
GO:0015718	monocarboxylic acid transport	2/348	29/111065	0.00375825	0.0308532	0.021892	TRINITY_DN122545_c6_g3_i4/TRINITY_DN132642_c3_g1_i7	2	BP
GO:0071482	cellular response to light stimulus	2/348	29/111065	0.00375825	0.0308532	0.021892	TRINITY_DN132659_c7_g1_i1/TRINITY_DN162793_c1_g1_i14	2	BP
GO:2000310	regulation of NMDA receptor activity	2/348	31/111065	0.00428667	0.034722	0.0246371	TRINITY_DN128807_c3_g1_i1/TRINITY_DN141394_c6_g2_i1	2	BP
GO:0007190	activation of adenylate cyclase activity	2/348	32/111065	0.00456302	0.0364741	0.0258803	TRINITY_DN125362_c12_g1_i7/TRINITY_DN141293_c6_g1_i15	2	BP
GO:0030850	prostate gland development	2/348	32/111065	0.00456302	0.0364741	0.0258803	TRINITY_DN162656_c2_g2_i1/TRINITY_DN162656_c2_g3_i1	2	BP
GO:0001774	microglial cell activation	2/348	33/111065	0.0048474	0.0377538	0.0267882	TRINITY_DN137076_c6_g1_i4/TRINITY_DN153740_c0_g2_i3	2	BP
GO:0032652	regulation of interleukin-1 production	2/348	33/111065	0.0048474	0.0377538	0.0267882	TRINITY_DN162656_c2_g2_i1/TRINITY_DN162656_c2_g3_i1	2	BP
GO:0060907	positive regulation of macrophage cytokine production	2/348	33/111065	0.0048474	0.0377538	0.0267882	TRINITY_DN113045_c0_g2_i1/TRINITY_DN146905_c4_g1_i12	2	BP
GO:0044849	estrous cycle	2/348	34/111065	0.00513975	0.0392754	0.0278679	TRINITY_DN162656_c2_g2_i1/TRINITY_DN162656_c2_g3_i1	2	BP
GO:0071639	positive regulation of monocyte chemotactic protein-1 production	2/348	34/111065	0.00513975	0.0392754	0.0278679	TRINITY_DN128512_c4_g2_i2/TRINITY_DN159314_c6_g5_i1	2	BP
GO:0007602	phototransduction	2/348	35/111065	0.00544002	0.0410535	0.0291296	TRINITY_DN118685_c9_g1_i2/TRINITY_DN132659_c7_g1_i1	2	BP
GO:0042063	gliogenesis	2/348	35/111065	0.00544002	0.0410535	0.0291296	TRINITY_DN162656_c2_g2_i1/TRINITY_DN162656_c2_g3_i1	2	BP
GO:0007338	single fertilization	3/348	113/111065	0.00553638	0.0415228	0.0294626	TRINITY_DN118314_c4_g1_i1/TRINITY_DN118314_c4_g5_i1/TRINITY_DN119550_c2_g1_i1	3	BP
GO:0002685	regulation of leukocyte migration	2/348	36/111065	0.00574815	0.0420723	0.0298525	TRINITY_DN162656_c2_g2_i1/TRINITY_DN162656_c2_g3_i1	2	BP
GO:0033031	positive regulation of neutrophil apoptotic process	2/348	36/111065	0.00574815	0.0420723	0.0298525	TRINITY_DN162656_c2_g2_i1/TRINITY_DN162656_c2_g3_i1	2	BP
GO:0046883	regulation of hormone secretion	2/348	36/111065	0.00574815	0.0420723	0.0298525	TRINITY_DN162656_c2_g2_i1/TRINITY_DN162656_c2_g3_i1	2	BP
GO:0050727	regulation of inflammatory response	4/348	225/111065	0.00572671	0.0420723	0.0298525	TRINITY_DN126526_c5_g1_i2/TRINITY_DN135914_c3_g1_i1/TRINITY_DN162656_c2_g2_i1/TRINITY_DN162656_c2_g3_i1	4	BP
GO:0009308	amine metabolic process	2/348	38/111065	0.00638783	0.0461977	0.0327796	TRINITY_DN155299_c5_g1_i3/TRINITY_DN155482_c4_g1_i3	2	BP
GO:0009311	oligosaccharide metabolic process	2/348	39/111065	0.00671926	0.0474646	0.0336786	TRINITY_DN158707_c2_g1_i12/TRINITY_DN160604_c1_g1_i8	2	BP
GO:0014033	neural crest cell differentiation	2/348	39/111065	0.00671926	0.0474646	0.0336786	TRINITY_DN146983_c0_g1_i1/TRINITY_DN157445_c5_g2_i1	2	BP
GO:0045629	negative regulation of T-helper 2 cell differentiation	2/348	39/111065	0.00671926	0.0474646	0.0336786	TRINITY_DN162656_c2_g2_i1/TRINITY_DN162656_c2_g3_i1	2	BP
GO:0097350	neutrophil clearance	2/348	39/111065	0.00671926	0.0474646	0.0336786	TRINITY_DN162656_c2_g2_i1/TRINITY_DN162656_c2_g3_i1	2	BP
GO:0008543	fibroblast growth factor receptor signaling pathway	3/348	122/111065	0.00683873	0.0480292	0.0340792	TRINITY_DN116620_c1_g9_i1/TRINITY_DN135303_c0_g2_i2/TRINITY_DN154314_c6_g1_i4	3	BP
GO:0030879	mammary gland development	2/348	40/111065	0.00705836	0.0492868	0.0349715	TRINITY_DN101495_c0_g2_i1/TRINITY_DN118314_c4_g1_i1	2	BP
GO:0097038	perinuclear endoplasmic reticulum	12/348	64/111065	2.10029e-18	1.82275e-16	1.29334e-16	TRINITY_DN103112_c0_g1_i1/TRINITY_DN121077_c0_g2_i2/TRINITY_DN125486_c2_g1_i10/TRINITY_DN125486_c2_g2_i1/TRINITY_DN127820_c4_g2_i4/TRINITY_DN136344_c3_g1_i12/TRINITY_DN139174_c0_g1_i1/TRINITY_DN139174_c1_g4_i1/TRINITY_DN139467_c1_g3_i2/TRINITY_DN141394_c5_g1_i1/TRINITY_DN143695_c8_g6_i1/TRINITY_DN154950_c0_g1_i2	12	CC
GO:0031143	pseudopodium	12/348	65/111065	2.56863e-18	2.08059e-16	1.47629e-16	TRINITY_DN103112_c0_g1_i1/TRINITY_DN121077_c0_g2_i2/TRINITY_DN125486_c2_g1_i10/TRINITY_DN125486_c2_g2_i1/TRINITY_DN127820_c4_g2_i4/TRINITY_DN136344_c3_g1_i12/TRINITY_DN139174_c0_g1_i1/TRINITY_DN139174_c1_g4_i1/TRINITY_DN139467_c1_g3_i2/TRINITY_DN141394_c5_g1_i1/TRINITY_DN143695_c8_g6_i1/TRINITY_DN154950_c0_g1_i2	12	CC
GO:0005758	mitochondrial intermembrane space	12/348	348/111065	1.57336e-09	5.31009e-08	3.76778e-08	TRINITY_DN103112_c0_g1_i1/TRINITY_DN121077_c0_g2_i2/TRINITY_DN125486_c2_g1_i10/TRINITY_DN125486_c2_g2_i1/TRINITY_DN127820_c4_g2_i4/TRINITY_DN136344_c3_g1_i12/TRINITY_DN139174_c0_g1_i1/TRINITY_DN139174_c1_g4_i1/TRINITY_DN139467_c1_g3_i2/TRINITY_DN141394_c5_g1_i1/TRINITY_DN143695_c8_g6_i1/TRINITY_DN154950_c0_g1_i2	12	CC
GO:0042995	cell projection	11/348	439/111065	1.91248e-07	5.66748e-06	4.02137e-06	TRINITY_DN121077_c0_g2_i2/TRINITY_DN125486_c2_g1_i10/TRINITY_DN125486_c2_g2_i1/TRINITY_DN136344_c3_g1_i12/TRINITY_DN139174_c0_g1_i1/TRINITY_DN139467_c1_g3_i2/TRINITY_DN141394_c5_g1_i1/TRINITY_DN152205_c3_g3_i1/TRINITY_DN154950_c0_g1_i2/TRINITY_DN159005_c3_g1_i2/TRINITY_DN79975_c0_g1_i1	11	CC
GO:0070701	mucus layer	2/348	15/111065	0.00100052	0.0115775	0.00821483	TRINITY_DN131821_c0_g3_i1/TRINITY_DN141071_c5_g2_i1	2	CC
GO:0030864	cortical actin cytoskeleton	4/348	149/111065	0.00130709	0.0140541	0.00997208	TRINITY_DN103112_c0_g1_i1/TRINITY_DN127820_c4_g2_i4/TRINITY_DN139174_c1_g4_i1/TRINITY_DN143695_c8_g6_i1	4	CC
GO:0042788	polysomal ribosome	6/348	382/111065	0.00140512	0.0149185	0.0105854	TRINITY_DN103956_c0_g1_i2/TRINITY_DN111203_c0_g2_i2/TRINITY_DN115845_c1_g2_i2/TRINITY_DN119032_c0_g2_i3/TRINITY_DN139832_c2_g1_i2/TRINITY_DN155180_c9_g1_i1	6	CC
GO:0005922	connexin complex	2/348	22/111065	0.00216948	0.0211071	0.0149765	TRINITY_DN141016_c12_g1_i1/TRINITY_DN147539_c0_g2_i1	2	CC
GO:0005791	rough endoplasmic reticulum	5/348	301/111065	0.00274677	0.0248328	0.0176202	TRINITY_DN103956_c0_g1_i2/TRINITY_DN111203_c0_g2_i2/TRINITY_DN115845_c1_g2_i2/TRINITY_DN120853_c4_g1_i3/TRINITY_DN162233_c7_g2_i3	5	CC
GO:0005881	cytoplasmic microtubule	4/348	181/111065	0.00265148	0.0248328	0.0176202	TRINITY_DN123011_c3_g1_i2/TRINITY_DN133534_c3_g1_i10/TRINITY_DN133534_c3_g2_i1/TRINITY_DN158561_c2_g2_i4	4	CC
GO:0031672	A band	3/348	93/111065	0.0032127	0.0276839	0.0196432	TRINITY_DN111203_c0_g2_i2/TRINITY_DN114386_c0_g2_i2/TRINITY_DN120853_c4_g1_i3	3	CC
GO:0032580	Golgi cisterna membrane	4/348	199/111065	0.00371943	0.0308532	0.021892	TRINITY_DN151043_c1_g1_i1/TRINITY_DN156633_c0_g1_i2/TRINITY_DN158707_c2_g1_i12/TRINITY_DN158726_c1_g1_i3	4	CC
GO:0030141	secretory granule	4/348	201/111065	0.00385362	0.0314238	0.0222968	TRINITY_DN124419_c0_g1_i1/TRINITY_DN130564_c4_g1_i1/TRINITY_DN162380_c3_g2_i3/TRINITY_DN162380_c3_g3_i1	4	CC
GO:0016235	aggresome	3/348	107/111065	0.00475843	0.0377538	0.0267882	TRINITY_DN129769_c4_g1_i8/TRINITY_DN139832_c2_g1_i2/TRINITY_DN147866_c6_g1_i2	3	CC
GO:0004198	calcium-dependent cysteine-type endopeptidase activity	49/348	172/111065	1.22243e-81	1.48525e-78	1.05386e-78	TRINITY_DN103112_c0_g1_i1/TRINITY_DN104718_c0_g1_i2/TRINITY_DN116292_c1_g1_i5/TRINITY_DN116292_c1_g2_i4/TRINITY_DN118721_c1_g2_i2/TRINITY_DN118721_c1_g3_i1/TRINITY_DN118721_c1_g5_i1/TRINITY_DN119126_c2_g2_i8/TRINITY_DN119951_c4_g3_i3/TRINITY_DN120038_c4_g1_i11/TRINITY_DN121077_c0_g1_i9/TRINITY_DN121077_c0_g2_i2/TRINITY_DN121077_c2_g1_i1/TRINITY_DN122954_c1_g1_i10/TRINITY_DN124562_c2_g1_i1/TRINITY…	49	MF
GO:0008092	cytoskeletal protein binding	19/348	245/111065	8.48677e-21	1.28893e-18	9.14561e-19	TRINITY_DN103112_c0_g1_i1/TRINITY_DN115546_c1_g3_i1/TRINITY_DN118721_c1_g2_i2/TRINITY_DN118721_c1_g3_i1/TRINITY_DN118721_c1_g5_i1/TRINITY_DN121077_c0_g2_i2/TRINITY_DN125486_c2_g1_i10/TRINITY_DN125486_c2_g2_i1/TRINITY_DN127820_c4_g2_i4/TRINITY_DN136344_c3_g1_i12/TRINITY_DN139174_c0_g1_i1/TRINITY_DN139174_c1_g3_i1/TRINITY_DN139174_c1_g4_i1/TRINITY_DN139467_c1_g3_i2/TRINITY_DN141394_c5_g1_i1/TRINITY…	19	MF
GO:0008430	selenium binding	11/348	167/111065	7.9606e-12	3.72005e-10	2.63957e-10	TRINITY_DN103461_c0_g1_i1/TRINITY_DN116720_c0_g1_i1/TRINITY_DN116720_c3_g1_i1/TRINITY_DN116738_c1_g1_i8/TRINITY_DN117730_c1_g1_i1/TRINITY_DN119163_c1_g1_i5/TRINITY_DN122864_c2_g3_i3/TRINITY_DN136886_c4_g1_i3/TRINITY_DN143905_c4_g1_i1/TRINITY_DN160225_c2_g1_i3/TRINITY_DN87627_c0_g1_i1	11	MF
GO:0070330	aromatase activity	13/348	300/111065	1.96914e-11	8.86112e-10	6.28742e-10	TRINITY_DN119569_c6_g1_i1/TRINITY_DN120380_c1_g1_i5/TRINITY_DN125673_c9_g2_i1/TRINITY_DN131522_c10_g1_i1/TRINITY_DN136889_c3_g1_i9/TRINITY_DN139973_c7_g1_i1/TRINITY_DN144252_c1_g1_i1/TRINITY_DN144270_c4_g5_i1/TRINITY_DN144474_c5_g1_i9/TRINITY_DN145262_c3_g4_i1/TRINITY_DN147075_c5_g3_i1/TRINITY_DN147435_c0_g3_i2/TRINITY_DN153943_c0_g1_i1	13	MF
GO:0018549	methanethiol oxidase activity	9/348	136/111065	6.19404e-10	2.28053e-08	1.61816e-08	TRINITY_DN103461_c0_g1_i1/TRINITY_DN116720_c0_g1_i1/TRINITY_DN116720_c3_g1_i1/TRINITY_DN117730_c1_g1_i1/TRINITY_DN119163_c1_g1_i5/TRINITY_DN122864_c2_g3_i3/TRINITY_DN136886_c4_g1_i3/TRINITY_DN143905_c4_g1_i1/TRINITY_DN87627_c0_g1_i1	9	MF
GO:0008395	steroid hydroxylase activity	9/348	259/111065	1.65898e-07	5.03914e-06	3.57553e-06	TRINITY_DN119569_c6_g1_i1/TRINITY_DN120380_c1_g1_i5/TRINITY_DN122290_c10_g2_i2/TRINITY_DN125673_c9_g2_i1/TRINITY_DN136889_c3_g1_i9/TRINITY_DN136990_c8_g3_i1/TRINITY_DN144474_c5_g1_i9/TRINITY_DN144584_c2_g1_i1/TRINITY_DN147075_c5_g3_i1	9	MF
GO:0004090	carbonyl reductase (NADPH) activity	4/348	21/111065	5.436e-07	1.57256e-05	1.11581e-05	TRINITY_DN120936_c0_g1_i20/TRINITY_DN133534_c3_g1_i10/TRINITY_DN133534_c3_g2_i1/TRINITY_DN158561_c2_g2_i4	4	MF
GO:0016712	oxidoreductase activity, acting on paired donors, with incorporation or reduction of molecular oxygen, reduced flavin or flavoprotein as one donor, and incorporation of one atom of oxygen	8/348	242/111065	1.17789e-06	3.11117e-05	2.20754e-05	TRINITY_DN119569_c6_g1_i1/TRINITY_DN120380_c1_g1_i5/TRINITY_DN122290_c10_g2_i2/TRINITY_DN125673_c9_g2_i1/TRINITY_DN136889_c3_g1_i9/TRINITY_DN144474_c5_g1_i9/TRINITY_DN144584_c2_g1_i1/TRINITY_DN147075_c5_g3_i1	8	MF
GO:0008170	N-methyltransferase activity	5/348	60/111065	1.39118e-06	3.52143e-05	2.49864e-05	TRINITY_DN137703_c0_g1_i8/TRINITY_DN144164_c3_g3_i1/TRINITY_DN153363_c5_g3_i1/TRINITY_DN155299_c5_g1_i3/TRINITY_DN155482_c4_g2_i2	5	MF
GO:0008112	nicotinamide N-methyltransferase activity	4/348	28/111065	1.82773e-06	4.44138e-05	3.15139e-05	TRINITY_DN137703_c0_g1_i8/TRINITY_DN144164_c3_g3_i1/TRINITY_DN153363_c5_g3_i1/TRINITY_DN155482_c4_g2_i2	4	MF
GO:0008745	N-acetylmuramoyl-L-alanine amidase activity	4/348	38/111065	6.42817e-06	0.000144634	0.000102625	TRINITY_DN134098_c3_g1_i4/TRINITY_DN135163_c3_g1_i7/TRINITY_DN149249_c8_g3_i3/TRINITY_DN155070_c2_g1_i4	4	MF
GO:0004867	serine-type endopeptidase inhibitor activity	7/348	239/111065	1.21241e-05	0.000253979	0.000180211	TRINITY_DN119588_c3_g3_i1/TRINITY_DN139784_c6_g1_i6/TRINITY_DN143176_c10_g2_i2/TRINITY_DN143687_c5_g1_i3/TRINITY_DN144025_c3_g1_i1/TRINITY_DN145046_c0_g4_i3/TRINITY_DN160910_c1_g2_i4	7	MF
GO:0008392	arachidonic acid epoxygenase activity	6/348	164/111065	1.4728e-05	0.000303298	0.000215205	TRINITY_DN119569_c6_g1_i1/TRINITY_DN120380_c1_g1_i5/TRINITY_DN125673_c9_g2_i1/TRINITY_DN136889_c3_g1_i9/TRINITY_DN144584_c2_g1_i1/TRINITY_DN147075_c5_g3_i1	6	MF
GO:0008499	UDP-galactose:beta-N-acetylglucosamine beta-1,3-galactosyltransferase activity	3/348	16/111065	1.6569e-05	0.000335522	0.00023807	TRINITY_DN114687_c0_g1_i4/TRINITY_DN121598_c6_g1_i8/TRINITY_DN153569_c5_g1_i1	3	MF
GO:0030760	pyridine N-methyltransferase activity	3/348	17/111065	2.00727e-05	0.000387116	0.000274679	TRINITY_DN137703_c0_g1_i8/TRINITY_DN153363_c5_g3_i1/TRINITY_DN155482_c4_g2_i2	3	MF
GO:0042834	peptidoglycan binding	4/348	58/111065	3.51663e-05	0.000657339	0.000466416	TRINITY_DN134098_c3_g1_i4/TRINITY_DN135163_c3_g1_i7/TRINITY_DN149249_c8_g3_i3/TRINITY_DN155070_c2_g1_i4	4	MF
GO:0002020	protease binding	7/348	323/111065	8.17032e-05	0.00141813	0.00100624	TRINITY_DN115546_c1_g3_i1/TRINITY_DN119588_c3_g3_i1/TRINITY_DN143176_c10_g2_i2/TRINITY_DN143687_c5_g1_i3/TRINITY_DN145046_c0_g4_i3/TRINITY_DN153454_c2_g1_i1/TRINITY_DN153740_c0_g2_i3	7	MF
GO:0090729	toxin activity	4/348	82/111065	0.000136646	0.00221366	0.0015707	TRINITY_DN116595_c1_g1_i1/TRINITY_DN116595_c1_g4_i5/TRINITY_DN146836_c1_g2_i1/TRINITY_DN157647_c3_g2_i4	4	MF
GO:0004356	glutamate-ammonia ligase activity	4/348	85/111065	0.000157023	0.0024777	0.00175805	TRINITY_DN140672_c2_g1_i7/TRINITY_DN142418_c9_g2_i1/TRINITY_DN162819_c15_g1_i5/TRINITY_DN162819_c15_g2_i4	4	MF
GO:0005044	scavenger receptor activity	4/348	97/111065	0.000260884	0.00391326	0.00277666	TRINITY_DN128808_c6_g1_i3/TRINITY_DN156282_c0_g1_i2/TRINITY_DN156282_c0_g2_i8/TRINITY_DN156282_c0_g3_i6	4	MF
GO:0017083	4-galactosyl-N-acetylglucosaminide 3-alpha-L-fucosyltransferase activity	2/348	10/111065	0.000433265	0.00605077	0.00429333	TRINITY_DN151043_c1_g1_i1/TRINITY_DN158707_c2_g1_i12	2	MF
GO:0047275	glucosaminylgalactosylglucosylceramide beta-galactosyltransferase activity	2/348	10/111065	0.000433265	0.00605077	0.00429333	TRINITY_DN121598_c6_g1_i8/TRINITY_DN153569_c5_g1_i1	2	MF
GO:0001162	RNA polymerase II intronic transcription regulatory region sequence-specific DNA binding	2/348	11/111065	0.000528449	0.00713406	0.00506198	TRINITY_DN156924_c1_g2_i2/TRINITY_DN156924_c1_g3_i1	2	MF
GO:0016655	oxidoreductase activity, acting on NAD(P)H, quinone or similar compound as acceptor	3/348	51/111065	0.000568065	0.0075846	0.00538166	TRINITY_DN133534_c3_g1_i10/TRINITY_DN133534_c3_g2_i1/TRINITY_DN158561_c2_g2_i4	3	MF
GO:0004790	thioether S-methyltransferase activity	2/348	12/111065	0.000632824	0.00809349	0.00574275	TRINITY_DN155299_c5_g1_i3/TRINITY_DN155482_c4_g1_i3	2	MF
GO:0030748	amine N-methyltransferase activity	2/348	12/111065	0.000632824	0.00809349	0.00574275	TRINITY_DN155299_c5_g1_i3/TRINITY_DN155482_c4_g1_i3	2	MF
GO:0102707	S-adenosyl-L-methionine:beta-alanine N-methyltransferase activity	2/348	12/111065	0.000632824	0.00809349	0.00574275	TRINITY_DN155299_c5_g1_i3/TRINITY_DN155482_c4_g1_i3	2	MF
GO:0008528	G protein-coupled peptide receptor activity	3/348	55/111065	0.000709042	0.00897381	0.00636738	TRINITY_DN117644_c5_g1_i7/TRINITY_DN125362_c12_g1_i7/TRINITY_DN141293_c6_g1_i15	3	MF
GO:0005179	hormone activity	4/348	128/111065	0.000744395	0.00932413	0.00661595	TRINITY_DN124419_c0_g1_i1/TRINITY_DN129149_c9_g2_i1/TRINITY_DN130564_c4_g1_i1/TRINITY_DN162380_c3_g2_i3	4	MF
GO:0005335	serotonin:sodium symporter activity	2/348	14/111065	0.00086892	0.0104528	0.00741683	TRINITY_DN134599_c9_g2_i5/TRINITY_DN146267_c4_g1_i1	2	MF
GO:0008405	arachidonic acid 11,12-epoxygenase activity	2/348	14/111065	0.00086892	0.0104528	0.00741683	TRINITY_DN120380_c1_g1_i5/TRINITY_DN144584_c2_g1_i1	2	MF
GO:0071614	linoleic acid epoxygenase activity	2/348	14/111065	0.00086892	0.0104528	0.00741683	TRINITY_DN119569_c6_g1_i1/TRINITY_DN144584_c2_g1_i1	2	MF
GO:0019834	phospholipase A2 inhibitor activity	3/348	60/111065	0.000914213	0.0108899	0.00772694	TRINITY_DN162656_c2_g1_i1/TRINITY_DN162656_c2_g2_i1/TRINITY_DN162656_c2_g3_i1	3	MF
GO:0005503	all-trans retinal binding	2/348	17/111065	0.00129056	0.0140002	0.0099339	TRINITY_DN122290_c10_g2_i2/TRINITY_DN132659_c7_g1_i1	2	MF
GO:0019706	protein-cysteine S-palmitoyltransferase activity	3/348	72/111065	0.00154976	0.0158232	0.0112274	TRINITY_DN140672_c2_g1_i7/TRINITY_DN142418_c9_g2_i1/TRINITY_DN162819_c15_g1_i5	3	MF
GO:0005243	gap junction channel activity	2/348	19/111065	0.00161598	0.0163618	0.0116095	TRINITY_DN141016_c12_g1_i1/TRINITY_DN147539_c0_g2_i1	2	MF
GO:0072345	NAADP-sensitive calcium-release channel activity	2/348	22/111065	0.00216948	0.0211071	0.0149765	TRINITY_DN128512_c4_g2_i2/TRINITY_DN159314_c6_g5_i1	2	MF
GO:0008532	N-acetyllactosaminide beta-1,3-N-acetylglucosaminyltransferase activity	2/348	23/111065	0.00237119	0.022685	0.0160962	TRINITY_DN121598_c6_g1_i8/TRINITY_DN153569_c5_g1_i1	2	MF
GO:0008028	monocarboxylic acid transmembrane transporter activity	2/348	25/111065	0.00280008	0.0248328	0.0176202	TRINITY_DN122545_c6_g3_i4/TRINITY_DN132642_c3_g1_i7	2	MF
GO:0008234	cysteine-type peptidase activity	5/348	301/111065	0.00274677	0.0248328	0.0176202	TRINITY_DN103112_c0_g1_i1/TRINITY_DN122954_c1_g1_i10/TRINITY_DN127820_c4_g2_i4/TRINITY_DN139174_c1_g4_i1/TRINITY_DN143695_c8_g6_i1	5	MF
GO:0008404	arachidonic acid 14,15-epoxygenase activity	2/348	25/111065	0.00280008	0.0248328	0.0176202	TRINITY_DN120380_c1_g1_i5/TRINITY_DN144584_c2_g1_i1	2	MF
GO:0008504	monoamine transmembrane transporter activity	2/348	25/111065	0.00280008	0.0248328	0.0176202	TRINITY_DN134599_c9_g2_i5/TRINITY_DN146267_c4_g1_i1	2	MF
GO:0101020	estrogen 16-alpha-hydroxylase activity	2/348	25/111065	0.00280008	0.0248328	0.0176202	TRINITY_DN120380_c1_g1_i5/TRINITY_DN147435_c0_g3_i2	2	MF
GO:0005125	cytokine activity	4/348	199/111065	0.00371943	0.0308532	0.021892	TRINITY_DN129149_c9_g2_i1/TRINITY_DN142691_c0_g1_i9/TRINITY_DN143968_c4_g1_i5/TRINITY_DN153740_c0_g2_i3	4	MF
GO:0045735	nutrient reservoir activity	2/348	34/111065	0.00513975	0.0392754	0.0278679	TRINITY_DN140280_c8_g2_i4/TRINITY_DN157784_c7_g1_i3	2	MF
GO:0008097	5S rRNA binding	3/348	119/111065	0.00638628	0.0461977	0.0327796	TRINITY_DN114386_c0_g2_i2/TRINITY_DN120853_c4_g1_i3/TRINITY_DN139832_c2_g1_i2	3	MF
ko00910	Nitrogen metabolism	4/104	60/21170	0.000216939	0.0157281	0.0149574	TRINITY_DN147407_c2_g1_i1/TRINITY_DN153067_c1_g1_i4/TRINITY_DN162819_c15_g1_i5/TRINITY_DN162819_c15_g2_i4	4	KEGG
ko04217	Necroptosis	10/104	423/21170	4.47201e-05	0.00648442	0.00616667	TRINITY_DN115845_c1_g1_i3/TRINITY_DN116000_c3_g1_i1/TRINITY_DN119951_c4_g3_i3/TRINITY_DN127820_c2_g1_i1/TRINITY_DN137076_c6_g1_i4/TRINITY_DN141394_c6_g2_i1/TRINITY_DN153067_c1_g1_i4/TRINITY_DN153740_c0_g2_i3/TRINITY_DN162819_c15_g1_i5/TRINITY_DN162819_c15_g2_i4	10	KEGG

## Sheet: Table S8
Table S8.The results of the transcripts mapping to the reference genome and de novo assembly results using Bowtie2
sample	reference_mapping_rate	assembly_mapping_rate
BBPF-10	0.6454	0.8852
BBPF-2	0.6395	0.8932
BBPF-3	0.6237	0.8949
BBPF-4	0.6285	0.8928
BBPF-5	0.6014	0.8776
BBPF-6	0.5504	0.8892
BBPF-7	0.5958	0.8977
BBPF-8	0.5455	0.8876
BBPF-9	0.5906	0.8912
EHX-10	0.6415	0.88
EHX-1	0.6361	0.8809
EHX-2	0.6369	0.8797
EHX-3	0.6564	0.8916
EHX-4	0.6502	0.8732
EHX-5	0.6443	0.8895
EHX-6	0.5605	0.8825
EHX-7	0.6708	0.883
EHX-8	0.5918	0.9011
EHX-9	0.5976	0.8835
FBPF-10	0.6386	0.8808
FBPF-1	0.6412	0.8892
FBPF-2	0.6462	0.8928
FBPF-3	0.6197	0.8972
FBPF-4	0.6272	0.8775
FBPF-5	0.6469	0.8798
FBPF-6	0.6388	0.8791
FBPF-7	0.656	0.8789
FBPF-8	0.6388	0.8819
FBPF-9	0.6388	0.8766
average_rate	0.6241	0.8858

## Sheet: Table S9
Table S9. The DEGs that up-regulated in dorsal skin and down-regulated in abdomen skin
TRINITY_DN100070_c0_g1_i1
TRINITY_DN100167_c0_g1_i3
TRINITY_DN100175_c0_g1_i1
TRINITY_DN100708_c2_g1_i1
TRINITY_DN100886_c0_g1_i2
TRINITY_DN100888_c0_g1_i1
TRINITY_DN101255_c0_g1_i1
TRINITY_DN101422_c0_g1_i3
TRINITY_DN102245_c0_g1_i1
TRINITY_DN103118_c0_g1_i1
TRINITY_DN103188_c0_g1_i1
TRINITY_DN103377_c0_g1_i2
TRINITY_DN103480_c0_g1_i3
TRINITY_DN103592_c0_g1_i1
TRINITY_DN103634_c1_g1_i1
TRINITY_DN104266_c2_g1_i2
TRINITY_DN104306_c0_g1_i1
TRINITY_DN104516_c0_g1_i1
TRINITY_DN104580_c0_g1_i1
TRINITY_DN104772_c0_g1_i2
TRINITY_DN105047_c0_g1_i1
TRINITY_DN105709_c0_g1_i1
TRINITY_DN106227_c0_g1_i1
TRINITY_DN106227_c1_g1_i1
TRINITY_DN106420_c0_g1_i1
TRINITY_DN107006_c0_g1_i2
TRINITY_DN107236_c0_g1_i2
TRINITY_DN108070_c1_g1_i2
TRINITY_DN108265_c0_g1_i1
TRINITY_DN108283_c1_g1_i4
TRINITY_DN108283_c2_g1_i1
TRINITY_DN108380_c0_g1_i6
TRINITY_DN108514_c0_g1_i1
TRINITY_DN108544_c0_g1_i2
TRINITY_DN108597_c0_g1_i2
TRINITY_DN109263_c0_g2_i2
TRINITY_DN109314_c0_g1_i3
TRINITY_DN109506_c0_g1_i1
TRINITY_DN109585_c0_g1_i3
TRINITY_DN109866_c0_g1_i1
TRINITY_DN110074_c0_g1_i4
TRINITY_DN110095_c0_g1_i1
TRINITY_DN110304_c0_g1_i5
TRINITY_DN110425_c0_g1_i2
TRINITY_DN110454_c0_g1_i2
TRINITY_DN110707_c0_g1_i1
TRINITY_DN112630_c0_g1_i2
TRINITY_DN112770_c0_g1_i2
TRINITY_DN113141_c6_g1_i1
TRINITY_DN113148_c0_g2_i1
TRINITY_DN113152_c0_g1_i1
TRINITY_DN113322_c1_g2_i1
TRINITY_DN113500_c4_g1_i1
TRINITY_DN113653_c3_g1_i7
TRINITY_DN113658_c0_g1_i4
TRINITY_DN113672_c1_g1_i1
TRINITY_DN113973_c1_g1_i1
TRINITY_DN114047_c0_g1_i1
TRINITY_DN114055_c9_g1_i1
TRINITY_DN114205_c3_g1_i1
TRINITY_DN114222_c0_g1_i13
TRINITY_DN114277_c0_g1_i4
TRINITY_DN114285_c1_g1_i2
TRINITY_DN114285_c7_g1_i1
TRINITY_DN114337_c1_g1_i3
TRINITY_DN114337_c2_g1_i1
TRINITY_DN114435_c1_g1_i11
TRINITY_DN114477_c4_g1_i3
TRINITY_DN114518_c4_g1_i4
TRINITY_DN114535_c1_g1_i1
TRINITY_DN114553_c0_g1_i3
TRINITY_DN114662_c17_g1_i1
TRINITY_DN114662_c2_g1_i1
TRINITY_DN114662_c3_g1_i3
TRINITY_DN114662_c7_g1_i1
TRINITY_DN114662_c9_g1_i1
TRINITY_DN114689_c1_g1_i2
TRINITY_DN114689_c2_g1_i5
TRINITY_DN114689_c3_g1_i1
TRINITY_DN114689_c6_g1_i1
TRINITY_DN114689_c8_g1_i1
TRINITY_DN114824_c1_g1_i2
TRINITY_DN114824_c3_g1_i2
TRINITY_DN114834_c3_g1_i1
TRINITY_DN114956_c2_g1_i2
TRINITY_DN115060_c1_g1_i2
TRINITY_DN115060_c2_g1_i1
TRINITY_DN115060_c4_g1_i1
TRINITY_DN115060_c5_g1_i1
TRINITY_DN115086_c4_g1_i1
TRINITY_DN115103_c12_g1_i1
TRINITY_DN115103_c14_g1_i1
TRINITY_DN115103_c3_g1_i8
TRINITY_DN115103_c4_g1_i1
TRINITY_DN115103_c7_g1_i1
TRINITY_DN115111_c0_g1_i12
TRINITY_DN115179_c9_g1_i1
TRINITY_DN115314_c0_g1_i1
TRINITY_DN115368_c1_g2_i6
TRINITY_DN115554_c0_g1_i17
TRINITY_DN115588_c1_g1_i1
TRINITY_DN115627_c10_g1_i1
TRINITY_DN115634_c0_g1_i2
TRINITY_DN115709_c0_g1_i1
TRINITY_DN115709_c6_g1_i1
TRINITY_DN115878_c1_g1_i16
TRINITY_DN115907_c2_g1_i3
TRINITY_DN115994_c3_g5_i2
TRINITY_DN116013_c2_g1_i6
TRINITY_DN116013_c3_g1_i1
TRINITY_DN116146_c1_g1_i1
TRINITY_DN116146_c1_g4_i5
TRINITY_DN116150_c4_g1_i1
TRINITY_DN116201_c3_g1_i1
TRINITY_DN116219_c2_g1_i2
TRINITY_DN116239_c9_g1_i1
TRINITY_DN116298_c0_g1_i1
TRINITY_DN116298_c1_g1_i4
TRINITY_DN116322_c1_g1_i2
TRINITY_DN116459_c5_g2_i1
TRINITY_DN116469_c10_g1_i1
TRINITY_DN116469_c1_g1_i7
TRINITY_DN116469_c2_g1_i10
TRINITY_DN116485_c5_g1_i2
TRINITY_DN116565_c10_g1_i1
TRINITY_DN116578_c11_g1_i4
TRINITY_DN116592_c2_g1_i7
TRINITY_DN116592_c3_g1_i1
TRINITY_DN116643_c2_g1_i12
TRINITY_DN116688_c5_g1_i2
TRINITY_DN116777_c2_g1_i2
TRINITY_DN116777_c4_g1_i1
TRINITY_DN116837_c0_g2_i1
TRINITY_DN116856_c15_g1_i1
TRINITY_DN117176_c2_g1_i4
TRINITY_DN117192_c12_g1_i1
TRINITY_DN117207_c2_g1_i1
TRINITY_DN117285_c2_g1_i1
TRINITY_DN117386_c1_g1_i2
TRINITY_DN117386_c4_g1_i1
TRINITY_DN117407_c17_g1_i1
TRINITY_DN117420_c10_g1_i2
TRINITY_DN117462_c0_g1_i8
TRINITY_DN117466_c4_g1_i10
TRINITY_DN117498_c3_g1_i1
TRINITY_DN117511_c0_g1_i6
TRINITY_DN117540_c4_g2_i3
TRINITY_DN117557_c1_g1_i2
TRINITY_DN117641_c13_g1_i1
TRINITY_DN117641_c7_g3_i1
TRINITY_DN117643_c6_g1_i12
TRINITY_DN117668_c4_g3_i3
TRINITY_DN117789_c0_g1_i1
TRINITY_DN117813_c1_g1_i6
TRINITY_DN117912_c2_g1_i23
TRINITY_DN117912_c4_g1_i1
TRINITY_DN118154_c6_g1_i1
TRINITY_DN118157_c2_g6_i1
TRINITY_DN118227_c4_g1_i3
TRINITY_DN118314_c4_g2_i1
TRINITY_DN118437_c5_g2_i2
TRINITY_DN118484_c7_g2_i6
TRINITY_DN118584_c1_g1_i11
TRINITY_DN118598_c5_g1_i1
TRINITY_DN118603_c1_g3_i5
TRINITY_DN118612_c0_g1_i1
TRINITY_DN118641_c3_g1_i2
TRINITY_DN118742_c1_g2_i1
TRINITY_DN118742_c2_g1_i1
TRINITY_DN118792_c3_g1_i2
TRINITY_DN118798_c11_g1_i1
TRINITY_DN118909_c1_g1_i2
TRINITY_DN118912_c6_g3_i1
TRINITY_DN119071_c7_g2_i9
TRINITY_DN119093_c2_g1_i4
TRINITY_DN119117_c3_g1_i1
TRINITY_DN119261_c1_g1_i1
TRINITY_DN119363_c6_g5_i5
TRINITY_DN119375_c6_g1_i1
TRINITY_DN119495_c1_g2_i16
TRINITY_DN119495_c4_g1_i1
TRINITY_DN119495_c5_g1_i1
TRINITY_DN119522_c4_g1_i7
TRINITY_DN119526_c2_g1_i3
TRINITY_DN119526_c4_g1_i1
TRINITY_DN119571_c15_g1_i1
TRINITY_DN119571_c3_g1_i1
TRINITY_DN119571_c9_g1_i1
TRINITY_DN119721_c9_g1_i1
TRINITY_DN119779_c3_g1_i1
TRINITY_DN119787_c5_g2_i4
TRINITY_DN119818_c10_g1_i1
TRINITY_DN119820_c2_g1_i9
TRINITY_DN119820_c2_g3_i1
TRINITY_DN119862_c1_g1_i10
TRINITY_DN120183_c1_g1_i1
TRINITY_DN120183_c2_g1_i1
TRINITY_DN120359_c1_g1_i2
TRINITY_DN120374_c0_g1_i10
TRINITY_DN120380_c1_g2_i17
TRINITY_DN120422_c6_g1_i10
TRINITY_DN120429_c10_g2_i2
TRINITY_DN120449_c5_g1_i2
TRINITY_DN120534_c2_g1_i3
TRINITY_DN120537_c6_g1_i3
TRINITY_DN120568_c5_g1_i3
TRINITY_DN120622_c2_g3_i2
TRINITY_DN120626_c1_g1_i1
TRINITY_DN120768_c9_g1_i3
TRINITY_DN120819_c2_g2_i8
TRINITY_DN120826_c7_g6_i1
TRINITY_DN120832_c6_g1_i2
TRINITY_DN120851_c10_g1_i2
TRINITY_DN120885_c2_g2_i1
TRINITY_DN120926_c3_g8_i1
TRINITY_DN120932_c7_g1_i2
TRINITY_DN120939_c2_g1_i1
TRINITY_DN120974_c3_g1_i2
TRINITY_DN121027_c16_g1_i1
TRINITY_DN121109_c12_g1_i2
TRINITY_DN121121_c2_g1_i13
TRINITY_DN121292_c6_g3_i1
TRINITY_DN121301_c0_g1_i1
TRINITY_DN121343_c2_g1_i3
TRINITY_DN121440_c0_g1_i1
TRINITY_DN121440_c4_g1_i1
TRINITY_DN121515_c0_g1_i2
TRINITY_DN121546_c4_g2_i10
TRINITY_DN121585_c7_g1_i1
TRINITY_DN121588_c0_g1_i13
TRINITY_DN121591_c4_g1_i3
TRINITY_DN121669_c6_g2_i10
TRINITY_DN121782_c10_g1_i1
TRINITY_DN121782_c3_g1_i12
TRINITY_DN121824_c2_g1_i6
TRINITY_DN121958_c5_g1_i2
TRINITY_DN122030_c10_g1_i1
TRINITY_DN122118_c0_g1_i1
TRINITY_DN122182_c3_g3_i2
TRINITY_DN122204_c2_g1_i1
TRINITY_DN122285_c5_g1_i2
TRINITY_DN122391_c0_g1_i4
TRINITY_DN122489_c3_g1_i1
TRINITY_DN122523_c13_g2_i2
TRINITY_DN122708_c2_g1_i4
TRINITY_DN122818_c9_g1_i1
TRINITY_DN122819_c10_g1_i1
TRINITY_DN122819_c12_g1_i1
TRINITY_DN122819_c16_g1_i1
TRINITY_DN122819_c20_g1_i1
TRINITY_DN122819_c2_g1_i1
TRINITY_DN122819_c2_g2_i1
TRINITY_DN122932_c9_g6_i1
TRINITY_DN123009_c11_g1_i1
TRINITY_DN123010_c2_g1_i3
TRINITY_DN123020_c5_g1_i1
TRINITY_DN123028_c3_g1_i1
TRINITY_DN123184_c2_g1_i5
TRINITY_DN123279_c2_g1_i2
TRINITY_DN123300_c2_g4_i1
TRINITY_DN123567_c10_g5_i1
TRINITY_DN123679_c0_g1_i1
TRINITY_DN124246_c3_g1_i1
TRINITY_DN124246_c8_g1_i1
TRINITY_DN124398_c8_g1_i1
TRINITY_DN124398_c8_g3_i2
TRINITY_DN124474_c3_g1_i3
TRINITY_DN124527_c3_g1_i3
TRINITY_DN124650_c5_g1_i6
TRINITY_DN124814_c6_g6_i1
TRINITY_DN124855_c13_g1_i1
TRINITY_DN124871_c5_g3_i1
TRINITY_DN124926_c3_g1_i2
TRINITY_DN125002_c4_g3_i1
TRINITY_DN125002_c4_g4_i5
TRINITY_DN125019_c2_g1_i3
TRINITY_DN125033_c1_g1_i19
TRINITY_DN125144_c7_g1_i1
TRINITY_DN125351_c0_g1_i1
TRINITY_DN125352_c6_g1_i1
TRINITY_DN125436_c3_g1_i6
TRINITY_DN125672_c1_g1_i4
TRINITY_DN125811_c2_g2_i1
TRINITY_DN125846_c10_g2_i1
TRINITY_DN125896_c12_g1_i2
TRINITY_DN125919_c4_g1_i2
TRINITY_DN126009_c11_g1_i3
TRINITY_DN126174_c1_g1_i1
TRINITY_DN126200_c1_g1_i16
TRINITY_DN126214_c7_g2_i1
TRINITY_DN126274_c8_g4_i1
TRINITY_DN126282_c1_g5_i1
TRINITY_DN126407_c4_g1_i10
TRINITY_DN126517_c12_g3_i3
TRINITY_DN126517_c12_g6_i1
TRINITY_DN126518_c3_g1_i1
TRINITY_DN126672_c2_g1_i1
TRINITY_DN126860_c7_g1_i4
TRINITY_DN126877_c5_g4_i1
TRINITY_DN127147_c5_g1_i1
TRINITY_DN127147_c5_g2_i1
TRINITY_DN127472_c0_g1_i1
TRINITY_DN127638_c4_g1_i1
TRINITY_DN127676_c6_g1_i4
TRINITY_DN127701_c1_g1_i3
TRINITY_DN127781_c7_g1_i10
TRINITY_DN127849_c3_g1_i2
TRINITY_DN127881_c6_g1_i2
TRINITY_DN127948_c2_g2_i2
TRINITY_DN128116_c6_g1_i1
TRINITY_DN128144_c2_g3_i1
TRINITY_DN128231_c0_g1_i2
TRINITY_DN128318_c2_g3_i4
TRINITY_DN128322_c1_g2_i1
TRINITY_DN128360_c7_g1_i1
TRINITY_DN128439_c14_g1_i1
TRINITY_DN128439_c9_g1_i1
TRINITY_DN128594_c6_g1_i8
TRINITY_DN128674_c1_g1_i1
TRINITY_DN128706_c9_g1_i2
TRINITY_DN128723_c5_g3_i1
TRINITY_DN128758_c2_g2_i1
TRINITY_DN128805_c3_g2_i2
TRINITY_DN128865_c8_g1_i7
TRINITY_DN128942_c0_g2_i8
TRINITY_DN129046_c3_g1_i4
TRINITY_DN129114_c0_g2_i5
TRINITY_DN129123_c2_g1_i4
TRINITY_DN129226_c3_g1_i11
TRINITY_DN129235_c5_g1_i1
TRINITY_DN129332_c0_g1_i9
TRINITY_DN129367_c4_g1_i1
TRINITY_DN129399_c3_g1_i1
TRINITY_DN129492_c6_g1_i2
TRINITY_DN129665_c4_g1_i6
TRINITY_DN129669_c16_g1_i1
TRINITY_DN129669_c6_g1_i5
TRINITY_DN129687_c12_g1_i1
TRINITY_DN129687_c7_g1_i1
TRINITY_DN129765_c3_g3_i2
TRINITY_DN129891_c7_g1_i5
TRINITY_DN130070_c2_g1_i1
TRINITY_DN130114_c2_g1_i12
TRINITY_DN130336_c6_g1_i1
TRINITY_DN130423_c10_g1_i1
TRINITY_DN130468_c3_g1_i4
TRINITY_DN130587_c7_g7_i1
TRINITY_DN130606_c8_g4_i1
TRINITY_DN130638_c2_g1_i3
TRINITY_DN130638_c3_g1_i1
TRINITY_DN130638_c4_g1_i1
TRINITY_DN130720_c1_g1_i3
TRINITY_DN130747_c2_g2_i2
TRINITY_DN130755_c4_g1_i9
TRINITY_DN130805_c4_g1_i3
TRINITY_DN130807_c1_g1_i8
TRINITY_DN130910_c0_g1_i2
TRINITY_DN130910_c0_g4_i5
TRINITY_DN130973_c2_g1_i6
TRINITY_DN131112_c3_g1_i8
TRINITY_DN131121_c9_g3_i1
TRINITY_DN131205_c3_g2_i1
TRINITY_DN131235_c2_g1_i4
TRINITY_DN131370_c1_g2_i2
TRINITY_DN131388_c0_g1_i1
TRINITY_DN131453_c4_g1_i5
TRINITY_DN131480_c7_g6_i2
TRINITY_DN131568_c5_g1_i1
TRINITY_DN131657_c1_g1_i1
TRINITY_DN131665_c0_g1_i3
TRINITY_DN131699_c5_g1_i1
TRINITY_DN131764_c24_g1_i3
TRINITY_DN131764_c24_g2_i1
TRINITY_DN131764_c24_g3_i1
TRINITY_DN131764_c24_g4_i1
TRINITY_DN131764_c24_g5_i1
TRINITY_DN131764_c4_g1_i1
TRINITY_DN131914_c0_g3_i1
TRINITY_DN131919_c5_g1_i4
TRINITY_DN131939_c7_g1_i1
TRINITY_DN131986_c1_g1_i1
TRINITY_DN132100_c9_g1_i1
TRINITY_DN132110_c3_g2_i4
TRINITY_DN132228_c9_g1_i12
TRINITY_DN132398_c2_g1_i7
TRINITY_DN132589_c7_g2_i1
TRINITY_DN132622_c5_g1_i11
TRINITY_DN132659_c7_g1_i1
TRINITY_DN132700_c6_g8_i1
TRINITY_DN132827_c3_g2_i1
TRINITY_DN132827_c3_g3_i3
TRINITY_DN132850_c10_g6_i1
TRINITY_DN132858_c1_g2_i1
TRINITY_DN132865_c7_g1_i1
TRINITY_DN132961_c8_g1_i9
TRINITY_DN133080_c5_g4_i7
TRINITY_DN133175_c1_g1_i1
TRINITY_DN133248_c1_g2_i6
TRINITY_DN133301_c2_g3_i8
TRINITY_DN133420_c2_g3_i2
TRINITY_DN133428_c7_g2_i1
TRINITY_DN133434_c5_g2_i2
TRINITY_DN133490_c2_g1_i1
TRINITY_DN133532_c2_g2_i1
TRINITY_DN133602_c0_g1_i5
TRINITY_DN133602_c3_g1_i1
TRINITY_DN133604_c6_g1_i3
TRINITY_DN133819_c11_g1_i1
TRINITY_DN133836_c4_g2_i1
TRINITY_DN133898_c9_g1_i3
TRINITY_DN134134_c6_g1_i2
TRINITY_DN134188_c3_g3_i1
TRINITY_DN134288_c0_g1_i1
TRINITY_DN134339_c5_g5_i1
TRINITY_DN134362_c9_g1_i4
TRINITY_DN134378_c7_g4_i1
TRINITY_DN134404_c0_g1_i3
TRINITY_DN134682_c5_g1_i6
TRINITY_DN134761_c1_g1_i1
TRINITY_DN134779_c7_g2_i1
TRINITY_DN134949_c2_g2_i9
TRINITY_DN134965_c0_g1_i1
TRINITY_DN135077_c2_g1_i3
TRINITY_DN135097_c9_g3_i2
TRINITY_DN135157_c2_g1_i2
TRINITY_DN135193_c6_g7_i1
TRINITY_DN135317_c9_g1_i1
TRINITY_DN135387_c1_g1_i2
TRINITY_DN135463_c3_g1_i1
TRINITY_DN135641_c2_g1_i9
TRINITY_DN135661_c0_g3_i7
TRINITY_DN135698_c2_g1_i2
TRINITY_DN135700_c1_g1_i1
TRINITY_DN135764_c4_g1_i3
TRINITY_DN135800_c1_g1_i6
TRINITY_DN135851_c10_g1_i1
TRINITY_DN135851_c11_g1_i2
TRINITY_DN135862_c0_g2_i1
TRINITY_DN135871_c4_g1_i1
TRINITY_DN135921_c9_g1_i2
TRINITY_DN135980_c2_g3_i2
TRINITY_DN136093_c0_g3_i5
TRINITY_DN136239_c2_g1_i5
TRINITY_DN136350_c8_g1_i1
TRINITY_DN136386_c1_g14_i1
TRINITY_DN136535_c3_g5_i3
TRINITY_DN136539_c0_g1_i4
TRINITY_DN136550_c2_g1_i7
TRINITY_DN136565_c8_g1_i1
TRINITY_DN136734_c5_g1_i2
TRINITY_DN136735_c3_g1_i3
TRINITY_DN136783_c2_g2_i2
TRINITY_DN136798_c3_g1_i3
TRINITY_DN136843_c8_g2_i1
TRINITY_DN136885_c0_g1_i1
TRINITY_DN136885_c1_g1_i3
TRINITY_DN137061_c6_g1_i1
TRINITY_DN137097_c2_g4_i3
TRINITY_DN137124_c10_g1_i3
TRINITY_DN137151_c2_g2_i2
TRINITY_DN137159_c15_g1_i1
TRINITY_DN137233_c5_g4_i2
TRINITY_DN137233_c5_g6_i6
TRINITY_DN137311_c4_g1_i4
TRINITY_DN137317_c1_g4_i2
TRINITY_DN137321_c3_g1_i3
TRINITY_DN137443_c8_g1_i11
TRINITY_DN137724_c7_g1_i2
TRINITY_DN137783_c0_g1_i1
TRINITY_DN137805_c7_g2_i1
TRINITY_DN137817_c4_g1_i8
TRINITY_DN137833_c2_g1_i13
TRINITY_DN137833_c4_g1_i1
TRINITY_DN137879_c1_g1_i2
TRINITY_DN137883_c8_g1_i1
TRINITY_DN137999_c11_g1_i10
TRINITY_DN138028_c8_g2_i3
TRINITY_DN138051_c4_g5_i3
TRINITY_DN138061_c5_g1_i7
TRINITY_DN138104_c11_g1_i5
TRINITY_DN138132_c5_g1_i1
TRINITY_DN138413_c7_g1_i1
TRINITY_DN139003_c4_g1_i3
TRINITY_DN139024_c8_g1_i2
TRINITY_DN139261_c9_g2_i1
TRINITY_DN139346_c3_g1_i2
TRINITY_DN139376_c6_g3_i2
TRINITY_DN139462_c2_g1_i1
TRINITY_DN139481_c4_g1_i1
TRINITY_DN139504_c2_g2_i2
TRINITY_DN139553_c2_g1_i2
TRINITY_DN139584_c5_g1_i3
TRINITY_DN139584_c5_g2_i1
TRINITY_DN139622_c11_g1_i2
TRINITY_DN139629_c5_g1_i10
TRINITY_DN139725_c2_g1_i4
TRINITY_DN139727_c4_g4_i2
TRINITY_DN139765_c3_g1_i3
TRINITY_DN139895_c2_g1_i2
TRINITY_DN139910_c6_g1_i1
TRINITY_DN139913_c15_g1_i3
TRINITY_DN139952_c4_g1_i3
TRINITY_DN140040_c2_g1_i1
TRINITY_DN140087_c3_g2_i3
TRINITY_DN140501_c2_g1_i4
TRINITY_DN140519_c0_g1_i1
TRINITY_DN140527_c3_g1_i2
TRINITY_DN140615_c3_g2_i1
TRINITY_DN140619_c2_g2_i1
TRINITY_DN140633_c2_g1_i1
TRINITY_DN140654_c8_g4_i1
TRINITY_DN140752_c1_g1_i10
TRINITY_DN140793_c0_g1_i5
TRINITY_DN140826_c4_g1_i1
TRINITY_DN140826_c4_g2_i1
TRINITY_DN140826_c4_g3_i1
TRINITY_DN140873_c4_g3_i1
TRINITY_DN141047_c3_g2_i1
TRINITY_DN141107_c7_g1_i2
TRINITY_DN141172_c1_g1_i1
TRINITY_DN141172_c3_g1_i1
TRINITY_DN141185_c2_g1_i2
TRINITY_DN141215_c1_g2_i1
TRINITY_DN141238_c3_g1_i4
TRINITY_DN141238_c3_g2_i1
TRINITY_DN141302_c1_g1_i2
TRINITY_DN141310_c2_g1_i1
TRINITY_DN141341_c1_g1_i1
TRINITY_DN141447_c1_g1_i1
TRINITY_DN141470_c2_g2_i5
TRINITY_DN141476_c3_g3_i1
TRINITY_DN141479_c5_g1_i1
TRINITY_DN141615_c2_g1_i1
TRINITY_DN141615_c2_g2_i1
TRINITY_DN141643_c4_g6_i1
TRINITY_DN141675_c3_g1_i2
TRINITY_DN141675_c3_g2_i2
TRINITY_DN141675_c3_g4_i6
TRINITY_DN141676_c6_g1_i2
TRINITY_DN141683_c0_g1_i9
TRINITY_DN141693_c3_g1_i13
TRINITY_DN141712_c6_g1_i4
TRINITY_DN141744_c9_g1_i1
TRINITY_DN141820_c0_g13_i1
TRINITY_DN141834_c0_g1_i1
TRINITY_DN141857_c3_g1_i1
TRINITY_DN141946_c4_g1_i1
TRINITY_DN142113_c1_g3_i1
TRINITY_DN142207_c7_g1_i6
TRINITY_DN142231_c4_g2_i1
TRINITY_DN142251_c0_g1_i1
TRINITY_DN142254_c6_g1_i2
TRINITY_DN142258_c2_g1_i2
TRINITY_DN142258_c3_g1_i1
TRINITY_DN142258_c3_g2_i2
TRINITY_DN142258_c6_g1_i1
TRINITY_DN142343_c4_g4_i1
TRINITY_DN142345_c4_g1_i2
TRINITY_DN142440_c3_g1_i1
TRINITY_DN142440_c3_g3_i1
TRINITY_DN142722_c10_g1_i1
TRINITY_DN142733_c7_g4_i1
TRINITY_DN142817_c10_g8_i1
TRINITY_DN142836_c4_g1_i4
TRINITY_DN142842_c5_g1_i1
TRINITY_DN142978_c1_g1_i6
TRINITY_DN142978_c3_g1_i1
TRINITY_DN143009_c10_g1_i2
TRINITY_DN143025_c5_g1_i15
TRINITY_DN143129_c4_g1_i2
TRINITY_DN143148_c14_g1_i1
TRINITY_DN143159_c1_g1_i4
TRINITY_DN143294_c3_g1_i3
TRINITY_DN143370_c19_g2_i3
TRINITY_DN143384_c2_g3_i1
TRINITY_DN143463_c6_g1_i2
TRINITY_DN143529_c16_g1_i1
TRINITY_DN143631_c6_g5_i3
TRINITY_DN143655_c7_g1_i1
TRINITY_DN143748_c8_g1_i1
TRINITY_DN143884_c0_g1_i2
TRINITY_DN143898_c1_g2_i1
TRINITY_DN144033_c3_g1_i5
TRINITY_DN144033_c3_g2_i1
TRINITY_DN144073_c7_g2_i2
TRINITY_DN144216_c3_g3_i6
TRINITY_DN144239_c4_g2_i4
TRINITY_DN144303_c4_g3_i1
TRINITY_DN144343_c4_g1_i1
TRINITY_DN144392_c3_g1_i15
TRINITY_DN144581_c0_g1_i1
TRINITY_DN144679_c6_g5_i4
TRINITY_DN144764_c6_g5_i1
TRINITY_DN144876_c5_g1_i1
TRINITY_DN144890_c4_g2_i2
TRINITY_DN145171_c1_g2_i1
TRINITY_DN145236_c2_g1_i1
TRINITY_DN145237_c6_g1_i9
TRINITY_DN145245_c3_g3_i10
TRINITY_DN145299_c6_g2_i1
TRINITY_DN145451_c8_g1_i8
TRINITY_DN145518_c11_g1_i3
TRINITY_DN145599_c3_g2_i3
TRINITY_DN145710_c2_g1_i1
TRINITY_DN145712_c7_g2_i3
TRINITY_DN145745_c2_g1_i2
TRINITY_DN145773_c7_g2_i1
TRINITY_DN145805_c5_g2_i1
TRINITY_DN145971_c2_g1_i4
TRINITY_DN146093_c1_g4_i2
TRINITY_DN146141_c1_g6_i1
TRINITY_DN146255_c4_g2_i2
TRINITY_DN146333_c6_g3_i6
TRINITY_DN146392_c2_g1_i3
TRINITY_DN146512_c1_g1_i1
TRINITY_DN146514_c2_g1_i1
TRINITY_DN146534_c2_g2_i1
TRINITY_DN146712_c3_g1_i14
TRINITY_DN146792_c5_g9_i1
TRINITY_DN146793_c6_g1_i1
TRINITY_DN146847_c2_g1_i1
TRINITY_DN146859_c2_g1_i7
TRINITY_DN146983_c0_g1_i1
TRINITY_DN147017_c6_g4_i1
TRINITY_DN147075_c2_g1_i2
TRINITY_DN147075_c5_g4_i1
TRINITY_DN147156_c9_g2_i1
TRINITY_DN147194_c3_g2_i1
TRINITY_DN147228_c5_g1_i15
TRINITY_DN147428_c11_g2_i2
TRINITY_DN147504_c1_g3_i1
TRINITY_DN147563_c8_g7_i1
TRINITY_DN147564_c2_g1_i2
TRINITY_DN147617_c8_g1_i2
TRINITY_DN147643_c7_g1_i1
TRINITY_DN147700_c61_g1_i1
TRINITY_DN147920_c2_g1_i1
TRINITY_DN147987_c9_g2_i2
TRINITY_DN147993_c1_g4_i1
TRINITY_DN148229_c1_g1_i2
TRINITY_DN148394_c3_g1_i2
TRINITY_DN148467_c6_g1_i2
TRINITY_DN148798_c6_g3_i2
TRINITY_DN148816_c2_g1_i4
TRINITY_DN148835_c0_g1_i1
TRINITY_DN148835_c3_g1_i1
TRINITY_DN148919_c3_g2_i1
TRINITY_DN148940_c3_g3_i1
TRINITY_DN148940_c3_g4_i2
TRINITY_DN148944_c9_g1_i1
TRINITY_DN148947_c9_g1_i1
TRINITY_DN149148_c4_g1_i1
TRINITY_DN149175_c2_g5_i3
TRINITY_DN149267_c4_g3_i4
TRINITY_DN149383_c3_g1_i2
TRINITY_DN149384_c3_g1_i1
TRINITY_DN149408_c8_g1_i1
TRINITY_DN149428_c3_g1_i13
TRINITY_DN149477_c0_g2_i2
TRINITY_DN149492_c4_g5_i2
TRINITY_DN149529_c10_g1_i7
TRINITY_DN149710_c1_g4_i1
TRINITY_DN149710_c3_g1_i1
TRINITY_DN149780_c8_g3_i1
TRINITY_DN149870_c2_g1_i1
TRINITY_DN149876_c4_g4_i3
TRINITY_DN149923_c8_g1_i5
TRINITY_DN149996_c8_g1_i1
TRINITY_DN150021_c9_g1_i1
TRINITY_DN150251_c4_g1_i7
TRINITY_DN150300_c1_g1_i4
TRINITY_DN150345_c3_g2_i6
TRINITY_DN150351_c4_g2_i1
TRINITY_DN150394_c2_g2_i1
TRINITY_DN150394_c2_g4_i8
TRINITY_DN150479_c4_g10_i1
TRINITY_DN150531_c1_g1_i8
TRINITY_DN150679_c0_g1_i1
TRINITY_DN150688_c1_g2_i3
TRINITY_DN150823_c0_g1_i1
TRINITY_DN150981_c11_g2_i1
TRINITY_DN151029_c4_g10_i1
TRINITY_DN151128_c5_g4_i1
TRINITY_DN151183_c6_g1_i1
TRINITY_DN151195_c0_g2_i2
TRINITY_DN151282_c1_g1_i5
TRINITY_DN151407_c7_g2_i1
TRINITY_DN151910_c3_g1_i3
TRINITY_DN151951_c1_g1_i2
TRINITY_DN151992_c9_g1_i1
TRINITY_DN152006_c6_g6_i1
TRINITY_DN152013_c10_g1_i2
TRINITY_DN152053_c8_g1_i1
TRINITY_DN152092_c8_g1_i5
TRINITY_DN152150_c1_g1_i16
TRINITY_DN152336_c6_g1_i1
TRINITY_DN152437_c4_g2_i2
TRINITY_DN152607_c8_g3_i1
TRINITY_DN152633_c3_g1_i1
TRINITY_DN152657_c7_g1_i3
TRINITY_DN152660_c0_g1_i1
TRINITY_DN152680_c6_g1_i4
TRINITY_DN152716_c3_g2_i4
TRINITY_DN152782_c3_g4_i1
TRINITY_DN152825_c8_g2_i2
TRINITY_DN152949_c3_g1_i1
TRINITY_DN152949_c3_g2_i1
TRINITY_DN152968_c0_g1_i1
TRINITY_DN153022_c4_g1_i2
TRINITY_DN153175_c5_g3_i2
TRINITY_DN153175_c7_g1_i1
TRINITY_DN153312_c0_g1_i1
TRINITY_DN153388_c3_g3_i1
TRINITY_DN153447_c1_g1_i8
TRINITY_DN153447_c1_g2_i2
TRINITY_DN153551_c7_g1_i2
TRINITY_DN153584_c4_g2_i1
TRINITY_DN153588_c3_g1_i9
TRINITY_DN153658_c12_g2_i1
TRINITY_DN153686_c1_g1_i2
TRINITY_DN153694_c6_g3_i3
TRINITY_DN153725_c6_g1_i1
TRINITY_DN153813_c2_g1_i2
TRINITY_DN153943_c4_g1_i2
TRINITY_DN153963_c4_g1_i1
TRINITY_DN153981_c10_g1_i2
TRINITY_DN154067_c4_g2_i2
TRINITY_DN154067_c4_g4_i1
TRINITY_DN154067_c4_g5_i1
TRINITY_DN154099_c3_g2_i13
TRINITY_DN154190_c4_g1_i20
TRINITY_DN154191_c4_g1_i1
TRINITY_DN154200_c10_g1_i1
TRINITY_DN154224_c12_g1_i1
TRINITY_DN154226_c10_g1_i1
TRINITY_DN154226_c11_g1_i1
TRINITY_DN154246_c9_g1_i1
TRINITY_DN154246_c9_g3_i5
TRINITY_DN154264_c5_g3_i1
TRINITY_DN154327_c4_g1_i1
TRINITY_DN154331_c6_g2_i1
TRINITY_DN154385_c3_g1_i7
TRINITY_DN154586_c7_g1_i8
TRINITY_DN154586_c7_g2_i1
TRINITY_DN154600_c1_g1_i1
TRINITY_DN154683_c4_g4_i1
TRINITY_DN154731_c5_g1_i1
TRINITY_DN154806_c3_g2_i1
TRINITY_DN154812_c0_g1_i4
TRINITY_DN154812_c0_g2_i3
TRINITY_DN154812_c0_g4_i1
TRINITY_DN154868_c5_g2_i1
TRINITY_DN154868_c5_g3_i1
TRINITY_DN155087_c3_g2_i3
TRINITY_DN155213_c5_g2_i1
TRINITY_DN155244_c13_g1_i1
TRINITY_DN155435_c2_g2_i4
TRINITY_DN155435_c2_g3_i1
TRINITY_DN155435_c2_g4_i1
TRINITY_DN155435_c2_g7_i1
TRINITY_DN155450_c3_g1_i2
TRINITY_DN155450_c9_g1_i1
TRINITY_DN155503_c8_g1_i1
TRINITY_DN155560_c3_g2_i1
TRINITY_DN155572_c6_g2_i1
TRINITY_DN155577_c3_g1_i1
TRINITY_DN155609_c5_g1_i1
TRINITY_DN155782_c7_g1_i2
TRINITY_DN155855_c1_g1_i1
TRINITY_DN155881_c5_g2_i1
TRINITY_DN156041_c5_g2_i3
TRINITY_DN156167_c3_g1_i5
TRINITY_DN156369_c1_g1_i1
TRINITY_DN156387_c0_g1_i2
TRINITY_DN156533_c9_g2_i2
TRINITY_DN156553_c4_g1_i1
TRINITY_DN156637_c5_g5_i1
TRINITY_DN156652_c3_g4_i1
TRINITY_DN156726_c5_g1_i1
TRINITY_DN156747_c3_g1_i2
TRINITY_DN156777_c8_g1_i1
TRINITY_DN156798_c2_g1_i2
TRINITY_DN156813_c4_g1_i1
TRINITY_DN156892_c5_g2_i4
TRINITY_DN156892_c5_g4_i3
TRINITY_DN156907_c1_g1_i1
TRINITY_DN157051_c3_g1_i1
TRINITY_DN157160_c7_g4_i1
TRINITY_DN157220_c5_g3_i2
TRINITY_DN157247_c2_g2_i2
TRINITY_DN157269_c1_g3_i13
TRINITY_DN157433_c5_g2_i4
TRINITY_DN157445_c5_g2_i1
TRINITY_DN157484_c3_g4_i3
TRINITY_DN157517_c3_g1_i1
TRINITY_DN157655_c1_g1_i1
TRINITY_DN157682_c1_g4_i1
TRINITY_DN157713_c4_g1_i15
TRINITY_DN157749_c5_g3_i1
TRINITY_DN157780_c5_g1_i8
TRINITY_DN157785_c4_g3_i1
TRINITY_DN157853_c0_g1_i2
TRINITY_DN157859_c4_g1_i3
TRINITY_DN157878_c4_g1_i3
TRINITY_DN157900_c7_g1_i5
TRINITY_DN157965_c4_g1_i2
TRINITY_DN158104_c6_g4_i1
TRINITY_DN158141_c10_g1_i5
TRINITY_DN158260_c10_g1_i1
TRINITY_DN158341_c9_g2_i1
TRINITY_DN158350_c8_g3_i3
TRINITY_DN158385_c3_g1_i4
TRINITY_DN158505_c2_g1_i1
TRINITY_DN158557_c14_g1_i2
TRINITY_DN158637_c4_g1_i3
TRINITY_DN158767_c24_g1_i1
TRINITY_DN158767_c7_g1_i1
TRINITY_DN159047_c9_g4_i3
TRINITY_DN159075_c3_g2_i7
TRINITY_DN159169_c14_g1_i3
TRINITY_DN159191_c0_g1_i3
TRINITY_DN159622_c3_g1_i3
TRINITY_DN159622_c3_g4_i1
TRINITY_DN159670_c5_g1_i12
TRINITY_DN159790_c14_g1_i1
TRINITY_DN159790_c5_g1_i5
TRINITY_DN159836_c1_g2_i3
TRINITY_DN159854_c2_g2_i2
TRINITY_DN159855_c4_g3_i1
TRINITY_DN159867_c1_g1_i1
TRINITY_DN159943_c6_g2_i3
TRINITY_DN159969_c7_g1_i2
TRINITY_DN159984_c1_g1_i1
TRINITY_DN160001_c8_g1_i1
TRINITY_DN160001_c8_g2_i1
TRINITY_DN160118_c6_g2_i1
TRINITY_DN160118_c6_g3_i2
TRINITY_DN160173_c8_g1_i1
TRINITY_DN160234_c3_g1_i4
TRINITY_DN160398_c1_g3_i2
TRINITY_DN160519_c9_g2_i1
TRINITY_DN160638_c10_g1_i1
TRINITY_DN160744_c3_g1_i4
TRINITY_DN160808_c1_g1_i6
TRINITY_DN160808_c1_g2_i1
TRINITY_DN160834_c6_g1_i4
TRINITY_DN160836_c2_g1_i3
TRINITY_DN160925_c4_g2_i1
TRINITY_DN161104_c0_g1_i1
TRINITY_DN161112_c10_g4_i2
TRINITY_DN161118_c8_g5_i1
TRINITY_DN161163_c5_g1_i5
TRINITY_DN161233_c2_g1_i2
TRINITY_DN161300_c2_g1_i17
TRINITY_DN161391_c3_g1_i2
TRINITY_DN161517_c4_g1_i1
TRINITY_DN161530_c2_g1_i18
TRINITY_DN161573_c3_g1_i3
TRINITY_DN161609_c4_g1_i2
TRINITY_DN161609_c4_g2_i1
TRINITY_DN161613_c6_g1_i1
TRINITY_DN161619_c4_g4_i3
TRINITY_DN161672_c3_g1_i4
TRINITY_DN161684_c14_g1_i2
TRINITY_DN161864_c2_g1_i3
TRINITY_DN161864_c2_g2_i2
TRINITY_DN161867_c1_g2_i1
TRINITY_DN161963_c4_g1_i3
TRINITY_DN162030_c6_g3_i3
TRINITY_DN162032_c5_g3_i2
TRINITY_DN162066_c8_g3_i2
TRINITY_DN162088_c7_g1_i3
TRINITY_DN162093_c8_g1_i4
TRINITY_DN162126_c1_g2_i1
TRINITY_DN162170_c5_g5_i1
TRINITY_DN162287_c6_g1_i3
TRINITY_DN162307_c2_g1_i1
TRINITY_DN162307_c2_g2_i2
TRINITY_DN162339_c9_g3_i5
TRINITY_DN162341_c9_g1_i2
TRINITY_DN162352_c5_g3_i1
TRINITY_DN162451_c6_g1_i1
TRINITY_DN162640_c3_g1_i2
TRINITY_DN162722_c2_g2_i2
TRINITY_DN162722_c2_g4_i2
TRINITY_DN162943_c4_g3_i1
TRINITY_DN163031_c4_g2_i1
TRINITY_DN163073_c40_g1_i3
TRINITY_DN163101_c12_g2_i2
TRINITY_DN19751_c0_g1_i1
TRINITY_DN226017_c0_g1_i1
TRINITY_DN2287_c0_g1_i1
TRINITY_DN26264_c0_g1_i1
TRINITY_DN27863_c0_g1_i3
TRINITY_DN283374_c0_g1_i1
TRINITY_DN32919_c0_g1_i1
TRINITY_DN33072_c0_g1_i1
TRINITY_DN33416_c0_g1_i1
TRINITY_DN34121_c0_g1_i2
TRINITY_DN35543_c0_g1_i2
TRINITY_DN35570_c0_g1_i2
TRINITY_DN35651_c0_g1_i1
TRINITY_DN35896_c0_g1_i4
TRINITY_DN4129_c0_g1_i1
TRINITY_DN42878_c0_g1_i3
TRINITY_DN43958_c0_g1_i1
TRINITY_DN4450_c0_g1_i1
TRINITY_DN46719_c0_g1_i1
TRINITY_DN46733_c0_g1_i1
TRINITY_DN47177_c0_g1_i1
TRINITY_DN4794_c0_g1_i1
TRINITY_DN48150_c0_g1_i1
TRINITY_DN4958_c0_g1_i1
TRINITY_DN51388_c0_g1_i2
TRINITY_DN52463_c0_g1_i1
TRINITY_DN5585_c0_g1_i1
TRINITY_DN56855_c0_g1_i3
TRINITY_DN58026_c0_g1_i1
TRINITY_DN58030_c0_g1_i1
TRINITY_DN60045_c0_g1_i1
TRINITY_DN60941_c0_g1_i1
TRINITY_DN61263_c1_g1_i1
TRINITY_DN62625_c0_g1_i1
TRINITY_DN63203_c0_g1_i1
TRINITY_DN74377_c0_g1_i2
TRINITY_DN74753_c0_g1_i2
TRINITY_DN75382_c0_g1_i1
TRINITY_DN75684_c0_g1_i2
TRINITY_DN75797_c0_g1_i1
TRINITY_DN75827_c0_g1_i1
TRINITY_DN76813_c0_g1_i1
TRINITY_DN78639_c0_g1_i1
TRINITY_DN78639_c1_g1_i1
TRINITY_DN78899_c0_g1_i1
TRINITY_DN79972_c0_g1_i1
TRINITY_DN80499_c0_g1_i1
TRINITY_DN80670_c0_g1_i2
TRINITY_DN80907_c0_g1_i2
TRINITY_DN81292_c0_g1_i1
TRINITY_DN81425_c0_g1_i1
TRINITY_DN81968_c0_g1_i3
TRINITY_DN8231_c0_g1_i1
TRINITY_DN82378_c0_g1_i2
TRINITY_DN83415_c0_g1_i1
TRINITY_DN83472_c0_g1_i1
TRINITY_DN84022_c0_g1_i1
TRINITY_DN84057_c0_g1_i1
TRINITY_DN84326_c0_g1_i1
TRINITY_DN85636_c0_g1_i1
TRINITY_DN85705_c0_g1_i3
TRINITY_DN86077_c0_g1_i1
TRINITY_DN86080_c1_g1_i1
TRINITY_DN86191_c0_g1_i1
TRINITY_DN86191_c1_g1_i1
TRINITY_DN86898_c1_g1_i1
TRINITY_DN87042_c0_g1_i1
TRINITY_DN87435_c0_g1_i1
TRINITY_DN87628_c0_g1_i1
TRINITY_DN87800_c0_g1_i1
TRINITY_DN88313_c0_g1_i1
TRINITY_DN89590_c0_g1_i1
TRINITY_DN90168_c0_g1_i1
TRINITY_DN90601_c0_g1_i3
TRINITY_DN90906_c0_g1_i3
TRINITY_DN90977_c0_g1_i1
TRINITY_DN91004_c0_g1_i2
TRINITY_DN9116_c0_g1_i1
TRINITY_DN91518_c0_g1_i3
TRINITY_DN91635_c1_g1_i3
TRINITY_DN91839_c0_g1_i1
TRINITY_DN91937_c0_g1_i1
TRINITY_DN92310_c0_g1_i1
TRINITY_DN92386_c0_g1_i1
TRINITY_DN92790_c0_g1_i1
TRINITY_DN92832_c0_g1_i1
TRINITY_DN931_c0_g1_i2
TRINITY_DN93501_c0_g1_i1
TRINITY_DN93589_c0_g1_i1
TRINITY_DN93761_c2_g1_i1
TRINITY_DN93800_c0_g1_i1
TRINITY_DN93800_c1_g1_i1
TRINITY_DN93819_c0_g1_i2
TRINITY_DN94401_c0_g1_i1
TRINITY_DN94510_c0_g1_i1
TRINITY_DN94808_c0_g1_i3
TRINITY_DN94915_c0_g1_i1
TRINITY_DN95309_c0_g1_i1
TRINITY_DN95722_c0_g1_i1
TRINITY_DN96264_c0_g1_i1
TRINITY_DN96357_c0_g1_i1
TRINITY_DN96829_c0_g1_i1
TRINITY_DN96850_c0_g1_i1
TRINITY_DN97017_c0_g1_i4
TRINITY_DN97572_c0_g1_i1
TRINITY_DN97825_c0_g1_i3
TRINITY_DN98285_c0_g1_i2
TRINITY_DN98458_c0_g1_i2
TRINITY_DN98761_c0_g1_i2
TRINITY_DN99182_c0_g2_i1
TRINITY_DN99839_c0_g1_i1

[truncated: 5 more sheets: Table S10, Table S11, Table S12, Table S13, Table S14]
