# Supplementary material for: Comparative transcriptomes of three different skin sites for the Asiatic toad (Bufo gargarizans)
Source: PeerJ. 2022 Feb 22;10:e12993. doi: 10.7717/peerj.12993 (PMC8877344; doi:10.7717/peerj.12993)
Supplement: Supplemental Information 4 [file peerj-10-12993-s004.zip › gene.part-1.fasta]

>TRINITY_DN151250_c3_g3_i1 len=44570 path=[1:0-585 3:586-675 4:676-753 5:754-27560 6:27561-42443 8:42444-44569]
AAGTAAAGCCACCTGCAGAAGTGTTTCCAAGTATGTTGACTTTTGAAGACAAGCAAACCA
TTTCTGAATCCTTAAAAGAAGTAATATCTACAGAGAAAGTGGAAGTTCAAAAACCAGTTG
CCCCGAAGGAAAAAGCTTCCATTATTTCTAAAAAGGAAGTAAAGCCACCTGCAGAAGTGG
AATTGCAAAAACCAGTTGCCTTGAAGGAAAAAGCTTCCATTATTTCTAAAAAAGAAGTAA
AGCCACCTGCAGAAGAACCTGTGCCCACTGTACCTGTTAGTAAGAGACTGGTTCCCGAAG
ATAAAAAAGTTCGACCACTTTCCAAAAAGGAAGCTGCAGTTCCTGCTGCAGTGGAAGTGG
TTACAAAGCCCATCCCAGAGGATAAGCCAGTGGTAGAACCTAAAAAAGAGGCTGTTTTAC
CAGTGGAAGAACCTGTTGCATTATCAAAGAAACCCGTCATTGAAGACAAAAAACCTGTCA
CAGTTGCTAAAAAAGATGTAGCACCTCCTGTAAAAGAGTATCAATCTGATGAGAGAATTA
TTGAGACCCCTTCTCCCTTTATAAAAGAGGAGACAGAGGAAATGAGAGCTCCAGAAGAGA
TAAAGAAGATTGTACTTAAAAAACCATCCCCAGCTGCACCTGAGCCTGAGAAAGTAGAAC
TTAAGCCAGCTAAAGTACCTGAAAAGAAAATTATCCGTAAACCTAAACCTGAGATTATCC
CTCCAAAAAAAGAAGAGATTAGTTTTAAAACAGTTTTAAAACCAGTCAAAAGGGAAGTTG
AAGAGCCTCCTGTTAGAAAAGAAGTTGAGAAGCCGAAAAAACCTGAACCTCCTGTAGAAA
AAATAAAAAAACCTGAAGTTCCTGAAGTTCAGAAGAAAAAGTTACCAGAGGTAACTCCAC
CTGTGAAAAAAGAAGAAGCAAAACCAGAACCTGAACCAGTCAAAGTTCCAGAAAAAGCTA
AGACTTCACCCGTTCCCACACCGCCAAAAGTGCCATCACCTGTAGAAGCTGTTCCATCGC
CAACAGCAGAAGAAGCCGTAGTAACAGCACCGGTCACAGCTCCAGTGGTTGGAAAGAAAA
CAGATGGCAAGACACCAAAAGAAGAAGCACCAAAGGGTAAACTACCTATTAAAGGTATCA
AGAAGACACCCTCACCTCTTGATGCCGACAAAAAGAAGCTTCGTCCTGGTAGTGGTGGTG
AAAAACCTCCAGATGAGCCTGCATTTAGCTACCAGTTGAAGGCTGTTCCACTTAAGTTTG
TTAAAGAGCTGAAGGACATTGTTTTAGAAGAAGCAGAATCTATTGGATCCTCAGCCATAT
TTGAGTGTCTAATTTCACCTTCTACTGCTATTACTACTTGGATGAAAGATGGCAGCAATC
TGAGAGAAAGCCCCAAGCATAAATTCATTGCTGATGGCAAAGATAGAAAGCTTCATATCA
TTGACGTGCAGCTGTCAGACACTGGAGAATACACATGTGTTGCAAAACTTGGAAACAAAG
AAAAAACATCAACAGCCAAACTGATTGTTGAAGAGTTGCCAGTACGTTTTGTAAAGACCC
TAGAAGAGGAAGTCACTGTTGTCAAAACTCAGCCATTATATTTGAGCTGTGAGCTAAACA
AGGAAAGGGATACTGTCTGGACCAAAGATGGGAAAGTACTCACTGATGAGCCAGGCCGAT
TCCAAATCCAGTCAATCGGATTGACCCGCACACTCACTATCTTAGCAGCTGATGATCAAG
ATGCTGGTGTATATGCTTGCGCTGTGGAAGCTGCTAACATCAAATGTTCTTCAAATGTCA
AAGTAGTTGAGGTCATTCGCGACTGGTTGGTTAAGCCTATCAGAGACCAGCATGTGAAGC
CCAAGACTGCAGCAACATTTTCAGCAGTAATAGTTAAGGATACTCCAAACATCAAATGGT
TCAAAGGAGATGAAGAAATTTCACCAGAGCCAAATGACAAAACTGAGTTGGTAAAGGATG
GAAATAAAATTTATTTAATTATAAAAAATGCTGGTCCTGATGATGTAGGAGAATATTCTG
TAGAGGTTGAAGGAAAAAGAGTTACAGCAAAACTCACACTTGGTGAGCGTGAAGTTAACC
TCCTTAAACCAATTCAAGATGTTGAGATTTATGAGAAAGAATCTGCATCCTTTGACTGTG
AGATATCTGAGGAAGATATTCCTGGAGAATGGAAGCTGAAAGGCGAAGTGCTACGTCCAT
CACCTACTTGTGAAATCAAGGCTGAAGGAGGAAAGCGCTTCCTTACCCTGCATAAAGTCA
AGGTTGAACAAGCAGGAGAAGTTCTATTCCAGGCTTTGAATGCCCTGACCACAGCCATAC
TTCATGTAAAAGAAATTGAGCTTGACTTCGCCGTTCCTCTAAAGGACGTTACGGTACCAG
AGAAGCGCCAGGCTAGATTTGAATGTGCTCTTACCAGAGAAGCAAATGTTATATGGTCAA
AAGGACCAGATATCATAAAGGCCGGAGAGAAATTTGACATTATTGCTGATGGAAAAAAGC
ACATCCTTGTCATTAATGACTCTGAATTTGATGATGAAGGGGATTACACTGCAGAGGTTG
ATGGCAAAAAGACAACTGCCAAGCTCACGGTTGAAGGAATCAGGCTTAAGTTTATTTCAC
CACTTAAAGATCAGACTGTCAAGGAAGGAGAAACTGCTGTATTTGAATTAGAGCTTTCCC
ATGAGAATATGCCCGTAACATGGTACAGGAATGACAAGAAACTACACACAAGTAGAACTA
TTCTTATTTCTGAAGATGGCAAGACTCACAGACTGGAAATCAGAGAAGTGACTCTAGATG
ACATCTCCCAAATTAAGGCAGAAGTTAAAGGTCTACATACAACAGCCAAACTAAAAGTAT
TAGAGGCTGATCCTTACTTCACTGTAAAATTGCAAGACTACACTGCAGTGGAAAAGGATG
ACATGACGCTGGAGTGTGAGCTGAGCAAAGACGTACCAGTGAAATGGTTTAAAAATGGTG
AAGAAATCAAGGTTTCAAAAACTGTGAGCATCAAGACCGATGGCAAACGCAGAATTCTGA
AGATTAAGAAAGTTGAAGACAAAGACAAAGGGGAATACGAATGTGACTGTGGAACAGATA
AAACTAAAGGAACTGTGAATATAGAAGCACGCATCATTAAAATCGAGCGCCCCTTGTACG
GAGTGGAGGTATTTGAAGGTGAAACAGCGCGATTTGAGGTTGAAATCTCAGAACCTGATG
TTCATGCCCAATGGAAACTTAAGGGAGAGATCCTGTCTTCTTCTCCTGATTGTGAAATCA
TAGAGGATGGGAAGAAACATGTTCTCATATTATATAACTGCAAACTGGATATGGCAGGCG
AGGTTTCATTCCAGGCTGCTAATGCCAAAAATGAAGCTAACCTCAAAGTAAAAGAACTTC
CACTCATCTTCATTACTCCACTCACTGATGTCAAGGTGTATGAAAAAGATGAAGCAAGAT
TTGAATGTGAGACTTCTAGGTTGCCTAAAACATACCGTTGGCTAAAAGGAACCCAGGAAC
TTCAGGGAGATGACAAGTATGAGCTGGTTGCCGAAGGCACAAGACACTCTCTGGTGATTA
AGTCAGTTGCTTTTGAAGATGAAGCAAAATACATGTTTGAAGCAGAAGATAAGAGAACCA
GTGCAAAACTCATCATTGAAGGCATCCGTCTTGAATTTGTAACACCACTTAAAGATGTAA
CTGTTAAAGAACAAGAAACAGCTGAATTCACAGTTGAGCTATCTCATGAAAATATCCAAG
TTACTTGGTTCAAGAATGACCAACGCCTTCATCCTAGCAAGTTGGTGTCAATGCATGACG
ATGGCAAGTTTCACACTATCAAATTCAAAGAAGTCACTCTGGATGACACTTCTCTAATCA
AGGTTGAAGCCATGGGAAAAACTAGTGAAGCTAAACTCACTGTGCTGGAGGGAGATCCAT
ATTTTGTAACAAAACTACAAGACTATACAGCTGTTGAGAAAGATGAAGTTGTCTTGCTCT
GTGAGGTCAGCAAATCCAAAGCACCAGTGAAATGGTTCAAGGATGGACAGGAGATAACCC
CATCCAGGAACGTACTAATTAAATCAGATGAAAAGAAACGTATGCTTATTATCAAAAAGG
CTTCAAAGAAGGACATCGGTGAATACACTTGTGACTGTGGCACTGACCAAACAACTGCCA
CGCTCAACATTGAAGATCGTGACATTAAGGTTGTCCGTCCTCTGTACAGTGTGGAGGTTA
TAGAAACAGAAACTGCTCGATTTGAGACTGAAATATCTGAAGATGAAGTCCATGCTAACT
GGAAATTGAAAGGAGACGCTTTACATTCTTCTCCAGACTGTGAAATCAAAGAAGAAGGCA
AAAAGCATTTTCTCATTCTTTACAATGTGCGTTTGGACCAAGCCGGTGGTGTAGATTTCC
AAGCAGCCAATGCAAAATCCAGTGCACATCTCAAAGTGAAAGCTCGTGTAATTGGCCTGC
TAAGGCCCCTAAAAGATGTGACTGTAACGGCTGGGGAATCGGCTACCTTCGAGTGTGAAC
TTTCTTATGAAGGGATCCCTGTAGAGTGGTTCCTCAATGGAAAAAAGCTGGAGCCAAGCG
ATAAGATTGTTACCCGTGCTGAGGGAAGAGTTCACACTATCATACTCAGAGATGTGCAGT
TACCAGATGCTGGAGAAATAACGCTCACTGCAAAAGATTTCAAGACAGAGGCCAACTTGA
TTGTGAAAGAACCTCCAGTTGAATTTACCAAACCACTTGAAGACCAAACAGTAGAAGAGG
AAGCCACTGCAGTCCTTGAGTGTGAGGTGTCCAAGGAAAATGCTGAGGTTAAATGGTTTA
AGAACGGGCAAGAAATCCACAAGACCAAGAAATATGACATTATTGCTGATGGCAGAGTCA
GAAAACTTATCATTCATGGCTGTACACTGGATGATGCACGGACATATACCTGTGATGCCA
AGGATTTCAAGACATCTGCATTCTTGAATGTAGAACCTCCATTTGTGGAATTCACCAAAC
CCCTTTCTGACCTTGAAGTTAAAGAGAAGGAAAATGCTCGTTTCGAGTGTGAAATTTCTC
GTGAAAGTGCCAAGGTCCGTTGGTTCAAAGATGGAATTGAAATTCGAAAGGGCAAAAAAT
ATGATATAATTTCTAAAGGAGTGACACGTGCCTTAGTTGTAAGCAAATGCGTATTTGATG
ATGAGGCGGAGTATGTCTGCGAGTCAAAAATGGCCAGAACCTCTGGATTGCTTACAGTCA
TTGAGGAAGAGGCTTTTTTTACAAAAAATCTCCCTAATATTGAAGCTTCTGAATCAGAAT
CTGTCAAACTGGTCTGTGAGGTCTCAAAGGCCAGCGCTGATGTCACTTGGTTTAAAGGAG
ATACTGAGTTACCAGATGGTGGAAGATATGAGCATGTTGCTGAAGGTAGAAAAAGAATTT
TGATCATTCATAACATTAATTTGGATGATGCCGGAGAATACAACTGTAGATTGCCAAGCT
CACGCACAACAGGAAAACTAGGAATAAAAGAACTTGCTGCTGAATTTATTTCTAGACCAC
ATAACATTGAGGTACTAGAGGGTGACAAAGCAGAATTTGTTTGCTCTGTTTCTAAAGAAG
CCTTTGAGGTCCAGTGGGTTAGGGATGACACGATTCTTCAGCCTGGTGATAAGTATGGCA
TCATTTCTGAGGGCAAAAGGAGAATTCTTGTGGTTAAGGATGCAGTGCCAAAAGAAGATG
AAGGAGCCTATGCTGCCATGATTGGACAGTCCAGAGCAACAGCAGAATTGACAGTGATTG
AGAGACTCAGGATCATAACTCCTGTTAAGGACCAACAAGTTAAAGAAGGACAAGAACTTG
TCTTTAACTGTGAAGTTAACACAGAAGGAGCCAAAGCCAAATGGTTTAAGAATGATGAAG
CAATATTTGATAGTCCCAAATACATCATGGTACACAAAGATTTAGTTTATACTCTTAGAA
TAAGAGATGCTCAGCTAGATGACCAAGCAACTTACACAGTACAACTGAGTAACCACAGAG
GTGAACATGTAAAGTCTTCTGGAAGTTTAACTGTTTTAGAAGAGGATTTGAGGATCGTTG
AGCCTATTGAAGATATCGAGACAATGGAGAACAAATCAGTCACTTTCTGCTGCAAAGTCA
ATCGTCCTAATGCAACAGTCACATGGATGAAAAATGGTCAAGAAGTTGTTTTGGACAGAA
GAATTTTGTACAAAGTTGACAAATACAAACATTCTCTGATTATCAAAGACTGTGGCTTTG
TCGATGAAGGCGAATACACTGTCATTGCTGGACAAGACAAGGCAGTAGCAGAGCTTTTAA
TCACAGAAGCTCCAGCAGATTTTGTACAACATCTACAAGACCAAACTGTTATTGAATTTG
AGGATGCAGTTTTCACTTGCCAGCTCTCCAAAGAGAAAGCAGCAGTAAAGTGGTACAGGA
ATGGTCGGGAACTTAGAGACAACAAAAAATACCAATTTGAGAAAGATGGAAGCCTCCACA
GACTTATCATTAAAGACTGCAGACCAGAAGATGAATGTGAATATTCATGCGGTGTTGATG
AAAGGAAATCCAGAGCTAGACTTTTTGTTGAAGAAATTCCAATTGAGATCATTAGGCCTC
CACTTGATGTCTTCGAAGCACCAGGCTCAGATGTCATCTTTGAGGCCGAGCTTAACAAGG
ATAGAGTTGAAGTAAAATGGTTGAGAAACAACATGATCATTGTCCAGGGAGACAAACATC
AAATGATGAGTGAAGGAAAAGTCCACAGAATGCAAGTGTGTGAAATCAGACCTCGTGATC
AGGGTGAATACAGATTTATTGCTAAAGATAAAGAAGCAAGAGCAAAACTTGAGTTAGCAG
CTGCACCAAAGATCAAGACAGCAGACCAGAACATTGTGATTGATGCTGGCAAGCCACTTA
CAATGTCTGTACCATATGATGCCTATCCAAAAGCAGAAGCTGAATGGCGTAGGGGAGATG
AAACTTTGCCTGACATATATGTTGACACTACAGCAAATAATACAAGCTTTAGAATCCCTG
AAACAAAGAAAGCTGACAAAGGGCATTATACAATCATTCTTCATAACAAACATGGCAAAG
CAGAGGCACATATCAATTTAGATGTCATTGATGTTCCTGGACCTGTTAGAAATCTTGAAG
TTGTTGACACGTTTGATGGAGAAGTCAGCCTGGCTTGGGAAGAACCAGAGAGTGATGGTG
GTAGTAAAATCACTGGTTACATCGTTGAAAGAAGAGATATTAAGCGCAAGACTTGGGTTC
TTGTGACTGACCATGCAGATAGCTGTGAATACACAGTTACTGGACTTCAAAAAGGTGGTG
TGGAATATCTCTTCCGTGTCAGTGCAAAGAACAGAGTTGGTGCTGGAGAACCAGTAGAAA
CAGATAAACCTGTTGAAGCCAGGAGCAAGTTTGATGTTCCAGGACCTCCTTTGAATGTAG
ATGTTTGTGATGTCAATCGCTTCGGTGCATCACTGACCTGGGAACCACCAGAGTACGATG
GTGGATCTGAAATAACAGCATACATTATTGAACTGCGTGACAGAGCTTCAATTAAATGGG
ACACTGCCATGATTACTAAACCGGATGAGCTGGGAGCTACTCTTAATGATGTTGTAGAGA
ACAAGGAATACATTTTCAGAGTGAGAGCTGAAAATGTAGCTGGAGTTGGCAAACCAAGTG
CCGCAACACGTGCTGTAAAGATCAGGGATCCCATCGAAAAACCAAGTCCTCCTATCAACC
TTACTCATTCTAAACAAACAAAGGAATCGGTTCAGCTTACATGGGAACCACCTCTGCAAG
ATGGAGGAAGCCCAGTATTAGGCTATATCATTGAAAGATGTGAAGAAGGCACAGACAAGT
GGATTCGTTGTAACATGAGACTTGCACCTGATCTTACATACAAGGTAACTGGCTTGAAGC
AAGGGAGAAAATATTACTATAGGGTCTCTGCAGAGAATGCTGCTGGCATATCAGATCCTA
CAGAAAGCCTAGGACCACTCACAGCAGATGATCCTCACTCACCACCTACCATGGACTTAA
GTGCATTCAAAGACGGCCTTGAAGTAATTGTTCCTGAACCACTTAAAATACATGTTCCCA
TCACTGGCTACCCAACTCCCACAGTAGTATGGTCAGTGAATGGTACAGTCTTGGAAAGCA
ACGAACGTGTTAAGATAGATACTACTGCAACTTTTGCAGAGCTTATTATTTCTCCAAGTG
AACGTCCCGACAAAGGAATTTATACATTAGAACTTCAAAATACTGTGGGTTCAATGTCTG
GAGAAATTAATGTTAATGTTATTGCTCGTCCAAGTGCTCCAAGAGAGCTAAAGGTTGGTG
ACCTCACAAGAAGCACTGTTAATCTGTCATGGGAAACCCCTGAGAATGATGGAGGCAGTC
CATTGACTGGATACCTTATAGAGAAACGAGAAGTTAACCGCAAGACTTGGGCTAGGGTCA
TAGAAAATGTCCTTGATCAGGAATTCACTGTCTCCGACCTTATTCAAGGCCGAGAATATC
TATTCCGTGTTTCAGCTTGTAACAAGTGTGGACCAGGAGAACCTGCATACATTGATGAAC
CAGTAAACATGTCTGCTCCAGCAACCGTTCCTGACCCACCTGAAAATGTTAAATGGAGAG
ATCCAACTTCTAAAGGAATTTTCCTCACATGGGAACCACCCAAGTATGATGGGGGCTCCC
GCATCAAGGGTTATTTGGTGGAGAAATGCCAACGTGGAACTGACAAATGGGAGATTTGTG
GTGATTCTGTTATTGAAACTAAGTTTCAAGTGGACAATCTCACAGAAGGTCAATGGTATG
CATACCGCGTAAAAGCACTCAATAGACTCGGTGCCAGTAAACCAAGCAAGCCAACAGATG
ATATCCTTGCTACAGATCCTAAAGAGGCACCTGAAATCTTCTTGGATGTGAAACTGATTG
CAGGCATAACAGTAAAGGCTGGAACCAAAATTGAACTACCAGCTACAATTACTGGGAAAC
CAGAACCTAAGGTTAAATGGAACAAAGCTGACTCTATGCTAAGAGTGGACAAGCGAGTTA
CTATTGAATCCAAACCTGGACATTCTACAGTTACAATTACAGAAAGTACAAGAAGTGACT
CTGGCACCTACATAATAGAAGCAGTAAATATCTCTGGCAGAGCTACAGCAGTTGTGGAAG
TCAATGTTTTAGATAAACCTGGCCCTCCAGCTGCATTTGATATTTCTGAGATTACTAATG
AATCTTGTGTACTGACCTGGAATCCTCCAAGAGACGATGGTGGCTCAAGGATTACCAACT
ACATTCTGGAACAAAGAGCAGGGGACAGTGAAATCTGGCACAAACTGTCATCAACAATTA
AAGAGACGCGATTTAAGGCTGCAAAACTTACTCCTCTCAAAGAATACATGTTCAGAGTCA
GTGCTGAAAATATGTATGGTATTGGAGATCCTGTACAATCTATCTCTATCATTGCCAAGT
ACTCCTTTGATCCACCTGGACCACCAACTCGCCTTGTACCTTCTGATATCACAAAAGACT
CAGTGACTTTGTCATGGAATGAACCTGATGAAGATGGTGGAAGTCCAATAACTGGATATT
GGGTTGAAAAACTCGATCCCGAAACTGGAAAATGGGTCAGATGCAACAAAACTCCAGTTA
AAGAGCCCACATATAAAGTTAAAGGTCTTACAAACAAAAAGAAGTATCAGTTCCGAGTTT
TGGCAGAAAACCTTGCTGGCACTGGAAAACCAAGTAAAGAGACTGAACCCATCTTAATAA
AAGATCCAATTGATCCACCATGGCCCCCCGGCAAACCAACTGTCAAAGATGTTGCTAAAA
CATCTGCATTCTTGAACTGGATGAAGCCAGAGCATGATGGTGGTGCCAAGATAGACTCCT
ATGTTATTGAGCTGTTGAAGACTGGAACTGATGAATGGGTTAGAGTGGCAGATGGCATTC
CAACCACAGAACACTTTTTGAAAGGCCTCATGGAAAAGCAAGAGTACTCATTTAGAGTAA
GAGCCGTAAACAAAGCTGGAGAAAGTGAGCCTAGCGAGCCAAGTGATCCCGTACTCTGCA
AAGAAAGACTTAATCCTCCTTCTCCACCTCGTTGGCTGGAGGTTATGAACATAAGTAAGA
ATGTAGCAGACCTTAAATGGACTGCTCCTGAAAAAGACGGAGGCTCTCCAATCACCAACT
ACATTGTTGAAAAGAGAGATGTTAGACGCAAAGGCTGGCAGACAGTGGACACAACAGTTA
AGGACACTAAATGTTCAGTGACCCCACTTTCTGAAGGTTCCTTATATGTGTTCCGTGTGG
CTGCTGAGAATGCAGTGGGACAGAGTGACTATTGTGAACTGGAAGACTCAGTGTTGGCCA
AAGATACATTCACTACCCCTGGACCACCTTATGCTCTCACAGTGGTTGATGTAACAAAGA
GACATGTTGAATTAAAATGGGAAGCACCCAAAAATGATGGTGGAAGGCCCATACAGAGAT
ATGTTATTGAAAAGAAAGAGAAACTGGCCACACGCTGGGTGAAAGCTGGAAGGACTTCTG
GACCAGACTGTAACTTCAGAGTAACAGATGTTATTGAAGGCACAGAAGTTCAGTTCCAGG
TTCGTGCAGAAAATGAAGCTGGTGTTGGTCACCCAAGTGAACCTACAGATATGATGGCAA
TTGAAGATCCAACAAGTCCTCCATCACCTCCTCTTGAGTTACATGTTACTGATGCAAGCA
GAAGCCACATCTCTATTGCTTGGAAGCCTCCAGAGAAAAATGGTGGTAGCCCAATCATTG
GCTATCATATTGAGGCATGCCCAGCAGGCACTGAAAAGTGGATGAGAATCAATTCCCGAC
CAGTTAAAGACCTGAAGTACAAAGCTGAGGATGGCATTATTCCTGATAAAGAATATGTCC
TCCGTGTTAGGGCTGTCAATGCTATTGGCACTAGTGATCCATCTGAAATTTCAGAGAATG
TGTTTGCCAAGGATCCTGACTGTAACCCCACTATTGATCTAAAAACCAAGGATATTGTAG
TTGTGGAAGGAGAAAAATTAACTATCCCTGTGCCATTCAGAGCAGTTCCAATACCAACTA
TCAGTTGGCATAAGGATGGCAGAGAAATTAAAATTGCAGACAGAGTGTCATCCAAGAGTG
ATCACATATCGGCCACGCTAGATGTATCTAATGTTGTACATGCAGATGCTGGAGTCTATA
CTATCACACTGGAAAACAAAATAGGATCAACTACAGGATCCATCAATGTTAAAGTCATAG
GTTTGCCCGGACAATGCAAGGACATAAAAGCTACAGATGTTACCAAGAATACTTGCAAAG
TTTCTTGGGAGCCACCAGAATATGATGGTGGAACACCTATACTGCATTATGTCCTAGAGC
GCAGAGAAGCTGGAAGAAGAACTTACACACCAGTGATGTCAGGGGAAAACAAATTAACAT
GGAATGTTAAAGATCTGATACCCAATGGAGAATACTATTTCAGAGTCAAGGCTGTAAATA
AAATTGGTGGAGGGGAATATCTTGAACTCAGAAACCCCATTATTGCAGAGGATGCAAAAC
AAAGACCAGATCCACCTGTAGATCTTGATACCCACAATCCCACTTCAAAGTCCATTACCC
TGACGTGGAAACCTCCCCAGTATGATGGAGGATGCAAGATTATGGGATATATTATTGAGA
AGGTTGCCAAAGGTGGTGAAAAATGGGAACGATGCAATGACTCTCTTGTTCCAGTACTTA
CTTACACTGTGAAAGGCTTGGAAGAAGGAAAAGAGTATCAGTATCGTGTACGTGCAGAAA
ATGCTGCAGGAATTAGTGAACCTTCCCGAGTCAGCCCAGGAATTAAAGCTGTAGATCCAA
TGGATCCTCCAAAAGTGTTCCTTGCGGGCAGTTTACAATCTGGACTTTCAGTCAGACAAG
GAGATGAAATTGTACTAGATGCACATATAACTGGATCGCCATATCCAACAATTACTTGGC
TTAGGGATGATGAAGTAATTAGGCCAGAAGAGATAAAGAAACGGGTGCAAAAAATTGTTC
CTCGAAGGAAAAAAGAAGCTGTTGTGGATGAACCATTCCATCTTTCTTTGCCAGAGCGTT
TAACTGTTGACAACAGTAGAAAAGGAGAATCTGAATTGTCTGTCAGAGATTCCTTACGAG
CTGATCATGGCATATTTACAATTAAGGTTGAAAATGACCATGGCTTTGCAAAAGCTTCAT
GTGAAGTAAATGTATTAGATGTACCAGGTCCTCCAGTGAACTTTACTTTTGACGAAGTGA
GGAAGAATTCTGTTATATGCCAATGGGAACCTCCCTTGGATGATGGTGGCAGTGAAATCT
TAAACTACATATTGGAGAAGAAAGATAATTCAAAAGCTGAAATTGGATGGGTTATCGTAA
CATCTACATTAAGGCACTGCAAATACCCAGTCACCAAACTTATTGAGGACAAAGAATACA
TCTTCCGTGTTACAGCTGAAAACAAATTTGGCCAAGGACCACCATGCGTCTCTCAACCTC
TTCTAGCTAAAGATCCATTTACTCCACCTGATGCACCAGATAAGCCTGAAGTTGAAGATG
TTACAGCCAACAGTATGCTAGTCAAGTGGAAGGAACCCAAAGACAATGGAAGCCCAATAT
TGGGATACTGGATTGAGAAACGTGAAATAAACAGTACTCACTGGGCTCGTGTTAACAGAA
ACCTTCTAAATGCACTTGAAGTGAGAGCTGAAGGCCTTTTGGAGGGCCTTACATACATTT
TTAGAGTGTGTGCAGAAAATGCGGGAGGAGTTGGAAAGTTCAGTGTTCCTTCTGATCCAA
AGACTGCTCAAGACCCAATATTGCCTCCAGGACCACCAATTCCAAGAATTGTTGATACAA
GCTCATCAGCTATCGAATTAGAATGGGATCCTCCTCTATACAATGGTGGTGGAGAAATTG
TAGGCTACTTTGTTGATAAACAGCTCATGGGCAGCAATGAATGGTCTCGCTGTATGGACC
GGCCAATTAAAATTCGTAAATACACTGTAAAAGGCATTAGAGAAGGTGCAGACTACAAAG
TTCGTGTGAGTGCTGTCAATGCAGCTGGTGAAGGTCCTCCCGGCGTAACAGAGCCAATTA
CAGTTCTTGAACCACAAGAACCTCCAGTCATTGAATTAGACCTTTCTGTAAGAGACGGTA
TTCAGATTTTGGCTGGGCAGACTCTAAACATTCCTGCCACCGTTTTTGGACGCCCTGCTC
CGAAAATTGAATGGTCTATAGAAGAGGGTGAACTGAATAAAGAAAAGGCTGAGATAGTTA
ATGAAAGAAATTCTTCTGTACTTACTATTGTCAATGCAGAAAGAAAGGACCATGGAAGAT
ATATTATCACTGCCAGCAATGCAAGTGGTACCAAATCTGCTGCAACTCGAGTTGAGATCT
TTGATGTTCCTGGGCCAGTAACTGAACTGAAGCCAGTTGTTGTTAATAGAAAAATGGCTC
TTCTTAACTGGTCTGATCCACTTGATGATGGTGGAAGTGACATCACAGGCTTCATAATTG
AAAGAAAGGATGCCAAAGCACATATTTGGAGACTACCAATAGAAACAGAGCGATCTAAAT
GTGATATTACAGGTCTTCTGGAAGGACAAGAATATATGTTCCGTGTCATTTGCAAGAATA
AATTTGGTTGTGGCCCCCCTGTTGATCTGGGACCAATTCTTGCTGTTGATCCCCAAGGCC
CTCCTGGTTCACCTGAAAGATTCACCTATACCGAGAGAACTAAGTCAAGTATAACACTTG
ATTGGAAACCTCCACGTAATGATGGTGGTAGCCCTATTATAGGTTATATTATTGAAAAGA
GACGACATGATGCCACTGAGTTTGAGAGATGCAACAAGAGACTATGCCCAGACACATCAT
TTTTGGTAGAAAATCTTGCAGAACTGCACATGTATGAATTCCGTGCTAAAGCTGTTAATG
ATATAGGAGAAAGTGAACCATCTTTACCTCTCAATGTGGTCATTCAGGATGATGAAGTTG
CACCCAACATCACTCTTCGCTTAGCTGTTAGAGGTGACACAATTAAAGTTAAGGCAGGAG
AGCCTGTGAACATTCCGGCTGAAGTAACTGGTCTGCCAATGCCAAAGATAGAATGGTCTA
AAAATGAAGTTGTAATTGAAAAAACAACACCAAACTTGAAGATTGCCAAACAAGAAGTTT
CAAGAAGTGAAGCCAAGTCAGAAGTCATCATAGCAAGTGCAGAAAGGAGTGATAAAGGAA
CCTACACAATTACAGCTTCCAACCGTCTTGGTTCAGTTAACCGCTCTGTTAATGTTGAAG
TATATGATCGTCCTTCACCTCCAAGAAATCTTGCAGTTACTGACATTAAAGCTGAATCCT
GTTATTTGATATGGGATGCACCTGTAGACAATGGTGGAAGTGAAATTACCAATTATATCA
TTGACAAACGTGATGCAAGCAAGAAGAAATCTGAATGGGAAGAAGTGTCTAACATTGTAG
TTGATAGGAGATATGGGGTGTGGAAGCTTACCACTAATGGAGAATATCAATTCAGAATTA
GAGCAGTTAACAAATATGGCATTAGTAATGACTGTTTGTCAGACAAGGTTGTCATAAAGG
ATCCATTTGGTCTTCCTGGTGCTCCTAAAAAACCCAAAGTTTCTGACTGCACCAGATCCT
CAATGTTGGTGTCCTGGGAGCCTCCACTGGACAATGGTGGATCTCCAATTACTGGATATT
GGCTTGAAAAGAGAGAAGTTGGTGGTGTATATTGGGGTCGTGTGAACAGAGCTCCAGTCA
CAAAACCTGCTGTAAAAGGCCTAGAATTCAATGTATTGCGCTTAATTGAAGGTGTGGAAT
ACCAATTCCGGGTTATGGCAATAAATGCTGCTGGAGTAGGCCCTCCAAGTGAACCATCAG
ACCCTGCTAAGGCTGTGGATCCAATCTATGTCCCTGGTGCACCATCATGCCCAGAATTAA
AGGATAAAACCAAGTCAAGTGTTAAACTTGCCTGGAAGAAACCAGACAAAGATGGCGGTA
GTCCAATTAAGGGCTACATTGTTGAAATGCAGGAAGAGGGCAGTTCAGACTGGAAAAAGG
TCAATGAACCTGACAAGCTGTTCCCTACCTGTGAGTGTGTGGTTCCAAATCTTCAGGAGC
TCAAAAAATACAGATTCAGAGTCAAGGCAGTAAATGCTGCTGGTGAATCTGAACCAAGTC
TTGCAACTGGCGAAATACCGGTAAAGGAAATACAAGAGGAGCCTGATATCTCAATTGACT
TGAAATCTCAAGACTTTTTGAATGTTCGTGCTGGGTCCGCAATTAGAATTTCAGCTGTAA
TTAGTGGCCGGCCAGTACCCAAAACATCATGGGAGTTTGAAGGAGCAGCGAAGAAAGAGA
TAAAGGATCAAGTACACAATATTCCAGTGGATTCTCAGGTTGAGGCAACTGACTATACTT
CGGTTCTAATTATTCCCGAATCCAACAGAGAACACACTGGAAAATACAGTATCACAGCAA
AGAATAAAGCTGGACAAAAAACAGTCAATGTCAGAGTAAATGTTTTGGATGCCCCAGGAC
CAATAAAAGATCTCAAAGTTAGTGACGTGACAAGATCCACTGCTAAGCTTACATGGAAAG
CTCCTGATAATGATGGTGGTGATAGAATTAAAAACTACATTATTGAAAAGAAAACAGTTG
AAAGCAAATCATGGAGTAGGGTGGCTACAGATTGTGCAGGAACTTCATATACTGTTCCAG
ACCTCATTGATGGACAGGAATACTTTTTCAGAGTAACAGCAGAGAATAGATTTGGCACTG
GACCTCCTGTTGCAACAATTCAAAGGACAAGGGCAAGAGACCCAATACATCCCCCTGAAC
CACCTACAAGGCTAAAAGCTGGTCTTGTGACAAAGAATTCAGTGGCATTAACTTGGAGGC
CACCACAGAATGATGGTGGTGCACCTGTGACTCATTATATAATTGAGCGCTTACTCTGGG
ATCCAACTGGAGAAGGCAAAGAAACCTGGAAGCAGTGTAATAAACGGGATGTAGAAGAAA
CAAAATTCACAGTTGAAGACTTAAAAGAAGGAGCTGAATATGAATTCCGTGTCAGAGCTG
TAAATGAGGCTGGACAGAGCAAACCATCATCAACTGTAGGTCCTATTGTGGTGAAAGACC
AGACTTGCCCACCATCTATTGAACTCAAAGAATTTTTGGAGGCAGAAGAGGGAACAGATA
TCAGCATTGTTGCAAAGATAAAGGGTGTTCCTTTCCCAACACTGAAATGGTATAAAGCAC
CACCAAATAAGCCTGATGATAAAACACCAGTTCAGTACGATCAGCATGTTAACAAAGTTG
TGGGGGAAAATGACTGCACTTTACTGATTCATCAGTCTCGTAGAAATGATACTGCTTTGT
ATACTTTGATAGCAGAAAACAACTTGGGATCAGATTCAAAGGAAATGCGATTGAATGTCC
TAGGACGTCCTGGACCACCAGTAGGACCAATTAAATTTGAATCAATTACTGCTGAGACTA
TGACTTTGGCTTGGTTGCCTCCAAAAGATGATGGAGGCTCTAAAATTACAAACTATGTAA
TTGAGAAGAGAGAAGCAAACAGGAAAATATGGGCCCCAGTGACCAAAGATGTTAAAGAGT
GTATATACACCATACCAAAACTGGTTGAAGGTCATGAATATGTGTTCCGTATTATGGCTC
AGAATAAGTATGGTGTCGGTCTTCCGCTTGATAGTGAACCTGAAACAGCAAGGAATCTGT
ACTCTGTTCCTGGACAGTGTGATAAACCTTCAGTCAGTAGCGTTACACGAGATTCCATGA
CTGTCAACTGGGAAGAACCAGAATATGATGGTGGATCACCAGTGACAGGCTACTGGCTGG
AAGTTAAAGAGACAACAGGAAAGAGATGGAAGAGAGTTAACCGGGATCCCATCAAAATTA
TGACATTGGGTGTTTCTCACCAGGTCACAGGACTTTTTGAAGGATATGACTATCAGTTTA
GGGTTCTTGCTATTAATGCAGCTGGTGTTGGACCTCCAAGTCTACCATCTGATCCAGTTA
CTGCTAGAGATCCTATTTCTCCACCTGGACCACCAATTCCAAAGGTTACAGACTGGACTA
GGTCTACAGCTGATCTAGAATGGATTCCACCATCTAAAGATGGAGGCTCTCCAATCACTG
GATACTTTGTGGAATACAAAGAAGAAGGAAAAGAGGAATGGGAAAAGGCCAAAGATAAAG
AAATCAGGGGAACCAAATTTGTGGTATCTGGACTCAAAGAAGGCAACTTCTATAGGTTTA
GAGTCAGAGCTGTTAATGCTGCTGGTGTAGGAGAACCTGGAGATGTCACTGATGCTATTG
AAGCTAAAGATCGAACAGTGTTGCCTGATATTCAGCTAGATGCCAGCGTGAAAGAGAGAA
TTGTTGTCCATGCTGGTGGTGTTATCCGAATTATAGCTTATGTTTCTGGAAAGCCAGCAC
CTGAAATTTCTTGGAATAGAGAAGACAGACCCCTACCACCTGAAGCTACAATTGAGACAA
CAGCTATAAGTTCATCTCTGGTTATTAAAAAATGCCAAAGAAATCATCAAGGAATGTACA
CTCTGGTTGCCAAAAATGCTGCAGGCGAAAGAAAGAAGACTATTATTGTTGATGTTCTAG
ATGTTCCTGGTCCAGTAAGCCAACCATTCCAGACTGAAAATCTAACAACTGACTCATGCA
AACTGACCTGGTTCTCACCAGAAGATGATGGAGGCTCCACAATCACTAATTATATCATTG
AAAAACGTGAAGCTGATCGGAGAGGGTGGACTCCAGTGTCTTACACTGTAACACGACAAA
ATGCAACCGTTCAAGGGCTCATTAACAGAGCAGCATATTTCTTCCGCATTGCAGCTGAAA
ATATTATCGGAATGGGTCCATTTGTAGAGACTAACCGAGAGATAATTATAAGAGAGCCAA
TATCTGTACCTGAACGCCCTGAGGATCTCCAAGTAACAGCAGTCACAAAAGGTTCAATAA
GTTTGAGCTGGAATCCACCTAAATATAACGGAGGATCTGACATTACAATGTATGTCTTGG
AATGCCGACTCATTGGAAAAGATAAATTCTATAGAGCTACTAAAGAAAAGCTCCTAAATA
GGACATATGTCCATGAAGGGTTGAAAGAGGGTGACACATATGAATACCGGGTCAGTGCTG
TCAACATTGTCGGACAAGGAAAGCCTTCATTCTGCACAAAACCAGTTACTTGCAAAGATG
AATTGGCACCTCCAACAATTGAGCTTGACTTCCGGGATAAATTAATTGTACGAGTTGGTG
AAGCTTTTGCTATGACTGGCCGGTACACAGGCAAACCAGCTCCAAAGATTACATGGTTGA
AAGATAATATAACCGTTAAAGAAGATGAACGCATAAAGATCAAGACTACTCCAACAACTT
TGTGTCTGGGCAATCTTAAGTCTACCAGGGAGGATTCAGGAAAATACTGTGTGCTTGTTG
AAAACAGCACTGGATCAAGAAAGGGACTTTGTGAAGTAATAGTAGTTGATCGACCACAGC
CACCAATCGGTCCTGTGATATTTGATGAAGTTCACAAAGATCATATGGTTATCTCTTGGA
AACCTCCTCTTGATGATGGTGGTAGCCCAATCATTAATTATATTGTTGAAAAGAAAGACA
GCAACAGAGACCTCTGGATGCCAGTAACATCAGCAAGTGCCAAAACAACCTGTAAAGTTC
CAAAACTTCTTGAAGGGCGAGAATACAGCATGCGAATTTGTGCTGAAAATATGTATGGCA
TTAGTGATCCTCTAATATCTGATGAAATGAAGGCCAAAGACCGCTATAGAGTTCCAGAGG
CTCCTGAACAGCCACTTGTTAAGGAAGTAACAAAAGATTCTGCACTGGTCTTGTGGAACA
GACCACGTGATGGTGGAAAACCCATATTTGCCTATATTGTAGAAAAGAAAGAAACAATGT
CCAACAGATGGGTCAAAGTCTCAAGAGAGCCAATTTATCCAGATACACAATACAGAGTAA
CAGACCTTCTTGAGGGATGTGAATATGAGTTTAGAGTATCTGCAGAAAATGAAATTGGTG
TAGGTGACCCAAGTCCACCTTCTAAACCAATCTTTGCCAATGATCCAATAGTCAAACCAA
GCCCACCAGTGAACCCAGAAGCTGTTGACAAAACCAAGAATTCTGTTGACTTGTCTTGGC
ATCCACCAAGACATGATGGTGGAGGAAAAATAATTGGCTACCTTGTAGAATACCAAAAGG
TCGGTGAAGAAGAATGGAAGAAATCCAATCATGCCCCTGATGGCTGTCCTGATACAAAGC
ACAAAGTGGTTGGGCTAGTAGAAGGTGAAACCTACAAGTTTAGAATAATGGCAGTGAATT
CTGCTGGTGAATCTGAGCCTGCTTATGTCCGGGATCCAGTTCAAGTTAAAGACAGGCTTG
AACCACCTGAGTTGTTAATTGATGCAAACATGGCACGGGAGCAACAGGTCAAGGCTGGAA
ATACTATAACACTCAGTGCTGTAATCAAAGGAATACCATTCCCCAAAGTAACCTGGATGA
AGGGAGGCAAAGAAGTCCCTGTGAAGGCAGATATCGTGGTCACACCTGTTGGAAGCAAGC
TTGAAATACGTAACTCTGTTAAAGAAGATGCAGGAATGTATTCTTTGACAGTGGAAAACA
AAGCTGGCACTAAGACAGTTGAAGTTAAAGTTACTGTTCTTGATAAACCTGGTCCACCAA
GGGATCTACTAATCAGTGAAATTAGAAAAGATTCATGTTATCTTACTTGGAAAGAACCAG
AAGACAATGGTGGTGCAGTCATTAGCAACTATGTGATTGAAAAGCGCGATGTTGCCAACC
CTCACTGGATACCTATCTCTACTACATCTAAAAAGCATAGTATCATGGCTAAGCACCTCA
TGGAAGGCTCACAGTATATGTTCCGAGTTGCTGCCGAGAACCAGTTTGGACGTGGACCTT
ATGTTGAATCATCTAAACCAATAAAGGCTATTGATCCAATTTATCCACCTGGACCACCAA
AGAATTTGCATCATGTAGATGTAGACAAAACTGAAGTCTCTCTTGCTTGGAACTACCCAG
ACCGAGATGGTGGTTCTGAAATTACTGGTTTTGTAGTAGACTATCAAGAAGATGGTGCAG
AAGACTGGACCAATTTTAAGACTGTTAGCATACCAGAGTGCATTGTTACAGGGCTGAAGC
ATGGAAAGATTTACAGATTCCGTGTAAGAGCTCAGAATGTTGCTGGAATTGGTCGTCCAG
ATATAACAGTACCAATTGAGTGCCAAGAAAAAATAGCTGCACCGAACATAGAAGTTGATG
TTAAGTTAATTGAAGGTCTTGTAGTCAAAGCGGGTACTACTGTAAGATTTCCTGCAATTA
TGAGAGGAATCCCTGTTCCAACTGCTAAGTGGGTGACTGACAACACAGAAATAAAATCAG
AAGGCAACTACAAAATTGATACTGACAACTTTTCAACTGTACTTACAATCAAAAATTGCA
CAAGAAAGGATACAGGAGAATATCAACTGACTGTATCAAATATTGCTGGAAGCAAGACAG
TGGCTTTGCATCTCACAGTTTTGGATGTTCCTGGACCACCAACAGGTCCATTAAATATCC
TGGAAGTTACTCCAGAGTATATGGTGATCTCGTGGAGACCACCAAAGGATGATGGTGGAA
CTGCTGTAATGAACTATATTGTAGAGAAGTGTGAAGGCAAGAAAGAAACTTGGGGAATAG
TAAGCACAGGAAGTATTCAGACTAAGGCTAAGATTCCAAGACTTCAGAAAGGTTATGAGT
ATACCTTCCGTGTTAGCGCTGAAAATAAGATGGGAATTGGTAAACCCTTAGAATCCAAGC
CAACCGTTGCCAAGCATATGTTTGATCCACCATCCCCACCTGGAAAGCCGGTGGTGTCAG
ATATAACTGAAAATGCTGCAACTGTCACATGGACAATTCCTAAATCTGATGGTGGCAGTC
CAATTAGTGGCTATATTCTTGAAAGAAGAGAGGTTTCTGGAAAATGGGTAAGAGTAAACA
AGACACCAGTGTTGGATCTTAGATACCGTGCCAGTGGGCTATATGAAGGCAACACCTATG
AATTCAGAGTATTTGCTGAGAATATTGCTGGACTCAGCAAACCATCACCAGTATCTGACC
CTATAAAAGCATCCCGTCCTATAACACCTCCAGGACCACCAATAAATCCCAAACTTAAAG
ACAAGAGCAGAGAAACAGCTGACTTAGTATGGACAAAGCCTACTAAAGATGGTGGTAGTC
CAATTTTAGGGTATATTATTGAATGCCAAAAATCAGGAACAGCTCAATGGAGCAGAATTA
ACAAAGATGATCTTATTAAGCAATGTGCTTTTAGGGTACCAGGTTTGATTGAAGGAAATG
AGTACAGATTCCGTGTTAAAGCAGCAAATATTGTTGGAGAAGGTGAACCTAGAGAACTTC
CAGAATCTGTCATTGCAAAGGATATTCTTCATCCACCAGAGGTTGATCTTGATTTGACTT
GTCGTGACCTGCTTACTGTAAGGGTTGGCCAAACTATTAATATTACTGCTCGTGTTAAAG
GCAGGCCAGACCCAGACATTACCTGGTCAAAAGATGGCAAACTAGTAATCAAAGACAACA
GAACTGAAATAACTCAAGACTTTCCACCAGTTGGTTTGCAAATAAAGCCAGCAACAAGAG
CTGACCATGGTAAATATACAATTATGGCCAAGAACAGCAGTGGTCAAGCACAGGGTGTGG
TCATTGTCAATGTTCTAGACAGACCTGGACCATGTCAGAATCTTAAAATAACCTATGTTA
CTAAAGATTCATGTATGGTTTCTTGGGAAAACCCACAAGATAATGGAGGCTCAGAAATAA
CCAACTACATTGTGGAATACCGTGAGCCAAATCAAAGAGGATGGTACGTTATTTCTTCTG
ATCTTACAAAGAGATTGATTAAAGCATCTCTTATAGAAAATCATGAATATTTCTTCAGAG
TCTGTGCTGAAAACAAAGTAGGACCCGGTCCAGTAATTGAAACCAAGACACCCATTCTGG
CTATTAATCCAGTTGAAAAGCCTGGGGAGCCAGAAAACCTTCATATTGCTGAAATTGGAA
AGACATTTGTCTATTTGAAATGGAGACGGCCAGATTATGATGGTGGAAGCCCCAACCTAT
CATACCATGTTGAAAGAAAACTAAAAGATTCAGATGAATGGGAAAGGGTCCATAAAGGCA
GTATCAAAGAAACTAGCTACCTTATAGATAGATGCCATGAAAATCAGCTATACCAATTTA
GAGTTCAGACCAAGAATGAAGGAGGTGAAAGCAACTGGGTTAAGACAAGTGAGGTCTTAG
TTAAAGAGGAACTTTTAAAACCTGCATTAGATTTGAAATTGACTGGAGTACTAGTTGTGA
AAGCTGGAGATACAATTCGACTTGAAGCTGGAGTAAGGGGAAAACCACAGCCAGAGATAG
CATGGACAAAAGATAAAGATACAACAGATATAATAAAATCTCCTAGGTTAAAGATTGATA
CTGGATCAGATTATACAAAATTTATTCTGGATAAATCTAAGAGGTCTGATAGTGGTAAAT
ATGTTGTTACAGCCACAAATCCTGCTGGAAGTTTTACTGCATATGCCACTGTTAATGTTC
TTGATGTACCTGGACCAATACAAAATTTGAAAATTTCAGATATATCAAGTGACAGATGTA
CACTTAGTTGGGACCAACCAGAAGATGATGGTGGATGTGAAATACAAAACTATATCTTAG
AGAAATGTGAAAGCAAACGCATGGTATGGTCAACATACTCATCGTCTGTAATGCTAACTC
GTGCACTAGTAACTCGACTCATAGAAGGAAATGAATACATCTTCAGAGTTCGGGCAGAGA
ATAAAATGGGTACCGGTCCACCAACAGAAACCAAACCAATGGTTGCTAAAACACGATATA
GTAGACCTGGACCTCCAGAGCCTCCAGAAGTCACCAAAGTTAGCAAGGAAGAAATGACTG
TGGTCTGGAATCCACCAGAATATGATGGTGGCAAGTCTGTCACTGGATATATTCTTGAGA
AAAAAGAAAAGCGATCAACAAGATGGGTTGCAGTAAACAAATCACCAATACCCGAAAGGC
GACTTAAAGTCACAAATCTTATTCCAGGACATGAATACCAGTTCCGTGTTAAAGCTGAAA
ATGAAATTGGCCTAGGAGATCCAAGTGGACCATCAAGACCTATGGTTGCCAAAGATCCCA
TCGAACCTCCTGGTCCACCAACTAATTTCAAAGTTGTTGATAGCACAAGAAACTCAATTA
CTCTAGGATGGGGAAAACCTGTCTATGATGGTGGTGCCCCAGTAATTGGATATATTGTAG
AAATGAGACCAAAAAGTGAAGCTAAAGATGCTGAAGAAGGCTGGAAGAAATGCAATGTTG
GCGCCCATGTTATTCACACACAGTTTACTGTGACAAGTCTTGATGAAAAACTGGAATATG
AGTTTAGAGTTTCAGCACAGAACCAGGTTGGCATTGGAAGACCTGCTGAACTGAAAGAAG
CTGTTTCACCTAAAGAAATATTGGAAACTCCTGAAATTGAATTGGATGCAAGCATGAGAA
AATTGGTCACTGTAAGAGCAGGATGTCCCATCCGATTGTTTGCAATAATAAGAGGAAGAC
CAGCACCTAAAGTTACCTGGAGAAGAATGGGTATAGATAATGTTGTCAGAAAAGGACAAG
TTGATCTTGTTGATACAATGGCTTTCTTAGTAATTCCCAACTCTACTCGTGATGACTCTG
GCAAATACTCATTGTCTCTTGTAAATGCAGCAGGAGAAAAGGCAGTGTTTGTCAATGTGA
GAGTACTTGATACCCCAGGACCTGTGGCAGACTTTACCATTTCAGATGTTACAAAAATGT
CGTGTCAACTTTCATGGGTACCTCCAGAAAATGATGGTGGAAGTCCAGTGACACATTATA
TCTTAGAAAAGCGAGAAGTAGATAGGAAAACATGGGCAACCGTAGTGGCAGACTGGAAAA
AAACTAGTTTCAAAGTTGCCAATCTTGTGCCAGGAACAGAATACTTTTTCAGAGTTACAG
CTGTCAATGAATATGGATCAGGTGTTCCAAGAGACACACCTAAGACTATACTTGCAACAG
ATCCTATCAGTGAACCTGATCCACCTAAAAAACTTGATGTCACGGAAATTACAAAGAACA
GTGCTACACTGGCTTGGCTCCCACCTTTACGAGATGGAGGATCCAAAATTGATGGCTATA
TGATTAGTTACCAGGCAGAAGGACAGCCAGAGAACAACTGGACTCAATACTCTGTTGTAA
AAGATCTAAATATTGTTGTTGTTGGGCTCAAAGAAGGCACAAAATATAAATTCAGAGTTG
CCGCAAGAAACTCTGTAGGAGTCAGCTTGCCAAGGGAAGCTGAAGGACAATTTGAAATTA
AAGAACAACTCTTGCCACCAAAGATATTATTGCCTGAACAAATCACTATCAAAGCAGGAC
AGAAACTGAGAATTGAGGCACATATCTATGGAAAGCCAACTCCTGTAACTAAGTGGTTGA
AAGCAGAAACTGATGTAATGCCATCAAGCCGCCTGGCTGTACATAAATCGCAGAATTCTA
CAGTTCTCATAATAAAGGATGTAACAAGGAAAGACAGTGGTTTCTATACTGTGTCTGCAG
AAAACAACTCTGGCGTGGCCACACAGAGAATACGTGTAATAGTAATGGACATCCCAGGCC
CACCAGAACCACCATTTGAGGTTACAGACATAGATTCCGATGCTTGCACTCTCTCATGGC
ATTTGCCTCTTGAAGATGGTGGCAGCAACATTACTAACTATGTTGTTGAAAAGTGTGATG
TCAGCCGAGGAGACTGGATCACGGCTGTATCTTCAGTTACCAAAACTAGTTGTCGTGTTG
GAAAACTCATCCCAGGTCAAGAATATATTTTCAAAGTTCGCGCTGAGAACCGCTTTGGAA
TTTCAGAGCCAATTACATCAGAGCGCATTGTTGCCAAATTCCCATTCGATGTTCCCAGCG
AACCAAAGAATGCTCGTGTCACCAAAGTCAACAAAGATTGCATATTTGTTGCTTGGGATA
GACCTGATAAGGATGGAGGTAGCCCCATTACAGGTTATGCAATAGAACGCAAGGAAAGGA
ACAGCTTGCTGTGGGTGAAGGCCAATGATACTCTAGTGCGTACAACAGAATATCCATGTG
TTGGTATGATTGAAGGCTTAGAGTATACTTTCAGAATCTTTGCTCTGAACAGAGCTGGAT
CCAGCAAGCCCAGCAAGCCTACTGAGTATGTCACAGCAAGAACGCCCGTTGATCCTCCTG
GAAAGCCTGAAGTTGTTGATATTACCAGAAGTACAGTTTCACTTGTCTGGAGCCGACCAA
AGCATGACGGTGGCAGTAAAATAGTTGGCTACCTAGTGGAGGCTTGCAAGCTTCCGGGTG
AAAAATGGGTTAAATGCAATACTACTGCTTCCCAAATTCCAACAGAAGAATATACTGTCA
CTGATTTGGAGGAAAATGACAAATATCAGTTCAGGGTACTTGCCAAGACTGCCATCAATA
TTAGCAGACCATCCGAACCATCAGATCCAGTCACCATTCAAGCAGAATATGTTCCACCAA
AGATTGATCTCAGCATACAGATGAAATCTCTGATCACCGTCAAAGCAGGTGCAAATGTAT
GTCTTGATGCTCAAGTATTTGGTAAGCCAATGCCAATTGTCTACTGGAAGAAGGATGGAG
TAGATGTAAAGCCTGCAGAGGGTATAAAAATTTCATCAAAGAGGCACCTCTTCCTATTAG
AGTTGTTTAGTGTAAACCGTAAAGAAACCGGAGAATATACTATTGTAGCTGAAAATGCAA
GTGGTTCTAAGTCAGCAACCATCAAACTAAAAGTGCTAGATAAACCTGGACCTCCTGCCT
CTGTTAAGATAAACCATATGTATTCTGACCGTGCCATGCTTAGCTGGGAGCCTCCTCTTG
AAGATGGTGGTTCTGACATTACAAACTATGTCATTGACAAACGTGAAACCAGCCGTCCTA
ACTGGGCACAAGTCACTGCAAATGTCCAGACTACCAGTTGCAGTGTGGAGAAGCTGATTG
AAGGACATGAATATCAATTCCGCATTTCTGCTGAAAACAAATATGGAGTTGGTGATCCAA
TTTTAACAGAATCTGTGATTGCTAAGAATCCATTTGATGTGCCAGGAAAATGTGATCCAC
CCATAATAAGCAACATAACAAAGGATCATATGACTGTAAGCTGGAAAGCACCTGCCGATG
ACGGTAGATCTCCAATCACTGGATATTTGCTTGAAAAGCGCGACACAAAGTCCTTCAACT
GGACAAAAGTAACAAGGAAGCCTGTCACTGAACGGACTGTGAAAGCAACTGGACTACAGG
AGGGTACTGAATATGAATTTAGGGTGATTGCTTTGAACAAAGCTGGACCAGGCAAACCTA
GCGATTCATCAAAGGCAGTAGCTGCTTTTGATCCACTGTATCCACCTGGACCACCAGCTT
TCCCTAAGGCTATTGATTCAACTCGTAGCAGTATAAGTCTCTCCTGGAGCAAACCAGCTT
ATGATGGAGGCAGCCCAATCATTGGCTATGTGGTTGAAGTAAACAGAACAGACACTGATA
ACTGGGTGAGATGCAATTTGCCTAAGAATCTTCAAGACACCCAGTACACGGTTACTGGCT
TGATGGAAAACACAGAATATCAGTTCCGTGTTTCCGCTGTGAATAAAATTGGATACAGTG
AGCCTAGTGAAGTTCCAGACAAACATTTGGCAAAAGATATTCTAATTGCTCCAGAAGGAG
ATCTTGATGCTGACTTGAGGAAAGCTCTTGTGCTCCGTGCTGGCGTTACAATGAGGATTT
ATGTGCCTGTCAGAGGACGCCCAGCACCAAAGATTTCATGGTCTAAAGCGAATGCAAACC
TGCGAGACAGACAAGGCTTAGATATTAAGACAACCGAGCATGATACTTTCTTACGCTGTG
AAAATGTTAACAAATATGATGCTGGCAAATACATCTTGACATTAGAGAATAGCAGTGGTG
TGAAATCTTACACCATTGTTGTCAAAGTGCTTGATACTCCTGGACCTCCTGTCAATCTCA
TCATTAAAGAGACTTCCAAGGATTCTGCTATGATTTCATGGGATCCTCCAATTATTGATG
GTGGCAGCCCAGTGAAGAATTATATTGTTGAGAAACGTGATGCTGAAAGGAAAGCTTGGT
CTACAGTCTCCACTGACTGTCCCAAAACATCATTTAGAATCTCTAACCTTGAGGAAGGCA
AAGCATACTTTTTCAGAGTGCTGGCTGAAAATGAGTATGGCATTGGTGAACCATGTGAAA
CACATGATGCTGTTAAAGCTTCAGAAAAACCTGGACCAGTTAAAGATCTGAAACCACTGT
CTGTCTCTAAGTCATCTTGCACAATTGGATGGAAGAAGCCAATAAGTGATGGTGGAAGTC
GTATCACTGCATATGTTGTAGAGACCTTGATTGATGGAGACAAATGGAAAGAAGTAATGA
GATCCAAAAACATGCAATACACATTGAAGGATTTGACTGAAGGACAGGAGTATACCTTTA
AAGTCACTGCACAGAATGATGCTGGTTATAGTTCTCCAAGTGAAATCTCAGTTGTAGCTA
AAGATGATGTTGTTGCACCAAATCTTGACTTGAAAGATCTACCTGACTTGTGCTACATTG
CTAGAGAGGGCAGCACTTTCCGACTTAAAATACCTGTCAGTGGAAAACCTCCACCTGCAA
TAACATGGAAGAAAGGTGACGATAAAGTCTTGACTGACAGTGGAAGAGTAACTGTTGAGT
CTAGTGCAGTTAATACTGTCTTAACAGTACGTGAATGCCAGAAAGATGATGCCTCCAAAT
ATACAATTACTTTAAAAAATCCTGCTGGAACTAAAGAATCAACTCTATTTGTGAAAGTGG
TTGGCAAACCTGGAATCCCAACAGGTCCTATTAAGTTTGACGAAGTAACTGCAGATGCAG
TAACACTGATTTGGGGCCCACCTAAAGATGATGGTGGCTCTGAAATAACCAATTACATCC
TAGAAAAGAGAGATTTTGTAACCAATAAATGGGTCACATGTGCTTCTGCTGTTCAAAAGA
CGTCATTTAGAGTTACCAGACTCCATGAAGGAAATGAGTATGTCTTCAGAGTGAGTGCTG
AAAATAAATATGGAGTTGGTGAAGGCTTAAAATCAGAATCTGTTATTGCAAGGCATCCAT
TTGATGTACCAGATGCTCCTCCACCTCCAAAGATTGTTACAATAAGGCATGATTCTGCAA
ATCTAACATGGGTAGATCCAAGGAAGACTGGTGGCTCACCAATTACAGGCTACCACATTG
AATTCAAAGAAAGAAACAGTCTTCTCTGGAAGAGAGCCAATACAACTCCCTTAAGAATGA
AAGACTTCAGAGTTACTGGTGTGACTGAAGGTCTAGAATATGAATTTAGAGTTATGGCAA
TCAACCTTGCTGGAGTTGGCAAACCAAGCCTTCCATCTGAATCAGTAGTGGCTCTTGATC
CAATTGATCCACCTGGAAAACCTGAAGTAATAAGTGTTACCAGGAGTTCTGCAACACTTA
TTTGGACAGAACCAAAATATGATGGTGGACACAAATTGGTTGGATACATTGTTGAGAAAC
GTGACCTACCAGCAAAGAGTTGGATGAAGGCCAACCATGTTAATGTTCAAGAATGCGCAT
TCACGGTCAATGATTTGATAGAAGGTGGAAAATATGAATTTAGAATAAGAGCTAAAAATA
CAGCTGGTGCTATCAGTCCTCCATCTGAGATAACAGGAGCTGTATGCAAAGATGAGTACG
AGGCACCAACTATTATTATTGACCAAGCAGTTAAAGACGGATTAACAGTTAAAGCAGGCG
ATACCATTGTCATGACTGCAACAAGTATCCTTGGCAAACCACCTCCAACATCTGTATGGT
CTAAAGCAGGAAAGGACTTTAAACCTTCTGATATTGTGCAGATTGAAACAAGCCCAACGT
CATCCACACTTTCTGTAAAATATGCATCCCGCAAAGATTCTGGAGAGTACACAATAACTG
CCAGCAATCCTTTTGGTACAAAAGAAGAACATGTACATGTTAAGGTCTTAGATGTTCCTG
GACCTCCAGGACCAATTGAAGTTAGCAATGTATCTGCTGAAAAAGCAACACTGAACTGGA
CACCGCCTTCTGAAGATGGTGGTTCACCAATTACTTCTTACACACTTGAAAAGAGAGAAA
CCAGTCGTTTGCTTTGGACACTGGTGGCTGAAAATATTCAGTCCTGTAGACATGTTGTTA
GCAAACTTATCCAAGGAAATGAATATGTCTTCCGAGTTTCTGCTGTTAACCACTATGGAG
TAGGTGAACCTGTACAGTCTGAACCAGTTAAGATGGTGGATAGTTTTGGACCTCCCGGAC
CTCCAGGAAAACCAGAAGCCACAAATGTGACTAAAGATACAGTAACTATAACATGGAAAC
GCCCAGTTGATGATGGTGGTAGTGAGATTACTGGCTACCACGTGGAAAGAAAAGAAAAGA
AAGGATTGAGATGGGTGAGAGCATCAAAGAAACCTGTTTCTGACCTCAGACTTAAAGTGA
TTGGACTCACAGAAGGAAATGAATATGAATTCCGAGTGAGTGCAGAAAACAAGGCCGGAG
TTGGACCACCAAGCGATTCTTCTCTGCCAGTTTTAACAAAAGATATTGCATATCCACCAG
GTCCTCCATCTAATCCAAGAATCACTGATACAACAAAGTCTACTGCCACATTGCACTGGG
GAAAACCTCACTATGATGGTGGCCTGGACATTATTGGATACATTGTAGAACACCAAAAAG
AAGGAGAAGAAGAATGGGTTAAAGACACCACAGGAACAGCACTTAGAATTACTGAGTTTG
TTGTGGCCAATCTCCAACCTGGTGGCAAATATAAATTCCGTATCCGTGCCATTAATGCTG
CAGGCTCTGGAGAACCAGCACAAATTGATGATGTTGAAATTAAAGACCGTGAAGAGGTAC
CTGACTTTGAACTTGATGCCGACCTCCGAAAAACTCTTGTAGTCAGAGCTGGTTGTAGCA
TTCGTATTTTCGTGCCAATAAAGGGGCGACCCACACCTGAGGTTACCTGGATGAAAGGGG
ACATTCCTCTCAAAGTACGAGCCAACATAGAAAATACAGAATCATATTCTCTGCTCATAA
TTACAGAGTGCAACAGATATGATGCTGGAAAATACACAATGACTCTTGAAAATGCCGCTG
GAAAGAAATCAGGATTTGTTAACGTCAGAGTTTTGGATTCCCCAGGACCTCCAATAAACC
TTAAAGCCAGAGATGTAACAAAAGACAGCATCACTTTGCAGTGGGATATGCCACTAATAG
ATGGTGGATCAAGGATAACAAATTACATAGTTGAAAAACGTGAATCTACAAGAAAGGCTT
ATTCAACAATAACAACCAACTGCCAGAAGTGCTCTCTAAGGATTCCTAATTTAGCTGAAG
GATGTGAATATTACTTCAGAGTGCTAGCAGAGAATGAGTTTGGAATTGGTGAACCTGCTG
AAACAACTGATCCCATAAGAGCATCTGAAGCACCTTCTCCTCCAGAAAGCCTTAATATCA
TGGATGTTACAAAGAGCACCGTGAGCCTTGCCTGGCCAAAGCCAGCACATGATGGTGGCA
GCAAAATAACAGGCTATGTCATTGAAGCACAAAGGAAGGGTTCTGATCAATGGACACATA
TTGCAACTGTTAAAACTTTGGAATATGTAGTAAAAAATCTCAATGAAAATGAAGAATACG
TATTCCAAGTAATGGCAGTCAACAGTGCAGGAAGAAGTGATCCAAGGGAAAGCAGACCAG
TGATTGTTAAAGAACAGATGATGCTTCCAGAATTTGACTTACGTGGCCTATATCATAAGA
CTGTGCTTGCTAAAGCTGGAGATAACATCAAAGTAGAAATACCTGTTCTTGGAAGGCCAA
AACCCACTGTGACATGGAAAAAGGGTGAACAAGTTTTTAGAGAAACTCAAAGAGTTAATG
TAGAGCGCACTGCAACTACTACTATCTTAAACATCAATGAATGTGTAAGAAATGACTCTG
GAAAATATACTTTAGCAGCTAAAAATATTGTGGGGGAGATAAGTGATATAATTACAGTTC
AAGTACATGATATTCCAGGAATTCCAACAGGACCCATCAAGTTTGATGAAATTTCATCTG
ATTTTGTTACTTTGTCTTGGGACCCTCCTGAGAATGATGGTGGTGTACCAATAAGCAACT
ATATTGTGGAACTACGGGAAACAAACAGTACAACTTGGACTGAGCTGGCATCTACAGTGA
TACGCACAACTTTTAAAGCAACAAAACTTACAACTGGATTGGAGTATCAGTTCCGGGTTA
AAGCTCAAAACAGATATGGAATTGGACCAGCCCTCAACTCAGAGTCTGTAGTTGCTGCTT
ATCCATTTAAGGTTCCTGGGCCACCAGGAACACCTCAAGTTATTGCAGTTACAAAAGATT
CTATGACAATTAGTTGGCATGAACCTGTCACAGATGGTGGAAGTCCTATTCTAGGTTATC
ATATTGAAAGAAAGGAAAGAAACAGTATACTATGGCAGACAATCAGCAAAGCCCTGGTAG
CAGGAAATATATACAAATCATCAGGCCTGACTGATGGAATTGCATATGAATTCCGTGTTG
TGGCAGAAAATATGGCTGGCAAGAGTAAACCAAGCAAGTCTTCCGAACCAACATTTGCTC
TTGATCCAATTGATTCACCAGGAAAACCAGTTGCTATTAACATTACAAGACATTCAGTGA
CCCTACAATGGACAAAACCAGAATACAATGGAGGCTTTAAGATCACTGGATATACCGTTG
AGAGAAGAGATCTTCCAAATGGTCGCTGGCTGAAGGCTAACTTTAGTAACATATTAGAAA
CTGAGTTTACTGTCAGTGGATTAACAGAAAATTCAGAATATGAGTTTAGAATAATTGCAA
GAAATGCTGCTGGTGCTGTTAGCCAGCCATCTGAACCATCTGATGCTATAACTTGCAGAG
ATGATATAGAAGAGCCAAGGATAATGGTTGATGCGAAGTTCAAAGATGTTATTATTTTGA
AGGCAGGAGAACTTTTCCGACTTGATGCTGATGTTTCTGGCCGTCCAATTCCCACATTGT
CTTGGACAAAAGAAGGAAAGGACCTTGAGGATACAGCAAAATTAGAAATAAAACTAGCTG
ATTTCTCAACAACTTTGATAAATAAAGACTCTGCACGAAAAGATGGCGGCGCATACACTC
TCACAGCTTCTAACCCAGGTGGTTTTGCTAAGCATGTCTTTAATGTTAAAGTTCTTGATA
GGCCAGGCCCATGTGAAGGCCCACTGGCTACATCTGAAGTCACAGCCGAAAAATGTGTCT
TATCATGGTTGCCACCATTAGATGATGGTGGTGCAAAGATAGATCACTACATTGTTGAGA
AACGTGAAACAAGCAGATTGGCTTGGACAAGTGTTGGAACAGATGTTCAAGTGACAAAAT
TCAAGGTTACCAAGCTACTAAAAGGAAATGAATACATTTTCCGTGTTATGGCTGTTAACA
AGTATGGAGTTGGAGAAGTTTTGGAGTCAGAACCCACCCTTGCAGTTAATCCATATGTGC
CACCTGATCCACCTAAGACCCCTGAAGTAACAACAGTTACAAAAGACACTATGATTGTTT
GTTGGGGACATCCTGAATCTGATGGAGGAAGCCCAATAACAAACTATATAGTGGAACGCC
GTGACAAGGCAGGGCTCCGTTGGGTTAAATGCAACAAGAGAATTCTTACTGATTTGAGAT
ACAAAGTTTCTGGCCTTACTGAAGGTCATGAGTATGAATATAGAGTAATGGCTGAAAATG
CAGCTGGAATTAGTAAGCCAAGCCCCTGTAGTACATTCTATAAGGCATGTGACACCGTCT
TTAAACCTGGTCCACCTGGGAACCCAAGAGTACTGGACACTAGTAGATCTTCCATTACAA
TTGCTTGGAATAAACCAGTCTATGATGGTGGCTCAGAAATAACAGGATACAATGTGGAAA
TATCTCTTCCAGAAGAAGATGAATGGAAGATTGTAACACCACTTGCTGGACTTAAAGCTA
CTTCTTTTACAATCACAGGGCTTAAAGAAAATCAGGAATATAAGATACAGATATATGCAA
TAAACTCTGAAGGAGCTGGTGAGCCCGCCCTTGTCCCTGGATCACCAAAGGCTGAAGAAA
GAATGTTGCCACCTGAGATAGAATTAGATGCTGAACTACGTAAAGTTATTAACATAAGAG
CTTGTTGCACATTACGATTGTTTGTTCCAATTAAAGGAAGACCTGCACCAGAAGTTAAGT
GGACGCGGGAAAATGGTGACCCTATTGAAAGAGCAACCATTGAATCAACAAGCTCTTATA
CTCTACTAGTTGTGGAAAATGTGAATAGATTTGATAGTGGAAAATATATGCTGACAGTAG
AAAACAGCTCAGGAAGCAAGTCGGCCTTTGTGAATGTCAGAGTTCTTGATACTCCAGGAG
CACCTCAAGATCTTAAAATAAAAGAAATTACCAAATCATCTGTTACATTAACTTGGGAAC
CGCCACTCATTGATGGTGGATCAAAAATTAAGAACTACATAGTAGAAAAACGAGAATCAA
CCAGAAAAGCATATTCAACAGTAGCAGCTAATTGTCACAAGACAAGTTGGAAAATAGATC
AGTTGCAAGAAGGCTGTAATTACTATTTTAGAGTTCTGGCAGAAAATGAATATGGAATTG
GCTTACCAGTTGAAACACCAGACTCAATTAAAGTGTCAGAAAGACCACTTCCACCAGGCA
AGATCACTCTCGATGATGTAACAAGAAACAGTGTTTCTCTGTCTTGGGAAAAACCAGAAC
ATGATGGTGGAAGCAGAATTGTGGCTTACATTGTAGAGATGCAAAGCAAAGGCAGCGACA
AATGGGCAACATGTGCTACTGTTAAAACAACAGAAACAAAAATAACTGGATTAATTCAAG
GAGAAGAATATATGTTCCGTGTATCAGCTCAAAATGAGAAAGGAATCAGTGATCCAAGAC
AGCTTGGAGTGCCAGTGGTTGCTAAAGACCTTGTAATTGCGCCAGCATTCAAGCTTTTGT
TTAACACATTCAGTGTTTTAGCTGGTGAAGACCTTAAAGTTGATGTTCCATTTGTTGCAC
GTCCAAAGCCATCTGTCACATGGCACAAAGACAATCTACCATTAAAACAGACAACTAGAG
TGAACGCAGATAACACAGAAAACAACTCTTTGCTGACAATTAAAGAGGCTTCAAAAGATG
ACGTTGGCCAGTATACAGTAAAACTTGCCAATTCTGCAGGGGAGGCTACCGAGCAGCTCA
GCATTGTTGTCCTCGACAAGCCAGAACCACCAACTGGTCCAGTTAAAATTGATGAAGTGA
CAGCTGACAGCATTAGCTTTTCATGGAATCCTCCAAAATATGATGGTGGAAGCTCTATTA
ACAATTACATTGTAGAAAAACGCGATACCTCAACAACAGTTTGGCAAATCGTATCTGCAA
CAGTGGCAAGAACAACCATAAAAGCTACACGACTTAAAACAGGCAGTGAATATCAGTTCA
GGATTGCAGCTGAGAACAGGTATGGAAAGAGTGGATATTTGATATCTGAGGCAGTGATTG
CACAGTATCCATACAAACTTCCTGGTCCACCTGGAACACCATTCGTAACTGCAGTTACAA
AAGACAGTATGGTTGTACAGTGGAATGAGCCTGTAAATGATGGAGGCAGCAAGATCCTTG
GATATCATGTGGAAAGCAAAGAAAGAAACAGTATTCTTTGGGTGAAGTTGAACAAAACAA
TCCTCCCAGACACAAAGATTAAAGCAACAAACATTGAAGAAGGAATTGAATATGAATTCA
GAGTTTATGCTGAGAACATTGTAGGTATTGGCAAGCCAAGTAAAGTATCTGAATGCTATG
TGGCCCGAGATCCATGTGATCCTCCTGGACGTCCTGAAGCAAAAATTGTCACAAGAAATT
CAGTTACGCTTCAGTGGAAAAAACCTGAATATGATGGTGGTAGCAAGATTACTGGCTATA
TTGTTGAGAAGAAAGAATTACCTGATGGACGTTGGATGAAGGCCAGCTTTACAAATGTCA
TTGAAACTGAGTTTGCAGTTACTGGACTGGTTGAAGACCAACGTTATGAATTCCGTGTGA
TTGCAAGAAATGCTGCTGGAACATTTAGTGAACCTTCAGAAAGCACTGGGCCAATTACAG
CAAGAGATGAAGTAGAGCCTCCTCGTGTAAGCATGGATCCAAAATACCGTGAAGTCATAA
CAGTAAATGCTGGTGAAACATTTAAGATTGATGCTGATGTGTTTGGAAAACCAATTCCTT
CTGTTCAATGGTTTAAAGGAGGTGAAGAGCTTGTAAACACAGCTCGTCTAGAAATCAAGG
GAACAGACTTTTTTACATCACTTAATGTAAAAGAAGCCATTAGAGTGGACAGTGGTCAAT
ACATTTTACTACTGAAAAACGTTGCTGGTGAAAAATCTGTACCAGTTAATGTAAAGGTTC
TTGATAGACCAGGACCTCCTGAAGGGCCAATCACTATCACTGGTGTTACTGCTGAAAAAT
GTTCATTAGCTTGGAAACCTCCACAACAAGACGGTGGTAGTGAAATTGATCATTACATTG
TAGAAAAAAGAGAAACAAGTCGCTTAGTTTGGACAGTTGTTGAATCAAATGTTCAAACTC
TCAGCCACAAAGTAACCAAACTTTTGGAAGGAAATGAGTACATTTTCCGTGTCATGGCTG
TAAATAAATATGGTATTGGGGAACCACTTGAATCAGAAGCTGTCACTGCAAAGAATCCTT
TTGTTGTTCCACAACCTCCAAAAGCTCCTGAAGTTACAGCAGTAACCAAGGACTCCATGA
TTGTTGTTTGGGAAAGGCCATCAAATGACGGTGGTAGTGAAATAACTGGTTATGTCCTTG
AAAAGCGTGACAAAGAAGGCATACGTTGGGTCAGATGCAACAAACGATTGATCAGTGAAT
TGCGCTTTAGAGTAACTGGACTAGTTGAAACACATCTTTATGAATTCAGAGTTTCTGCTG
AAAATGCTGCAGGTTTAAGTGAGCCAAGCCAGCCATCCATTTATTACAAAGCTACAGATC
CTATTTATAAACCTGGCCCTCCAAACAATCCCAAAGTAGTGGATGTTACAAGATCATCAG
TAATCCTTTCATGGGGCAAACCTATATATGATGGTGGATGTGAAATTCAAGGCTACATCG
TAGAAAAGCAGGATGTCAGCACAGAGGAATGGTCTATGTGCACTCCTCCAACTGGCATTA
AGGAAACCCGACTTGAAGTTGAAAAGCTTTTGGAAAAACATGAATACAAATTCCGTATAT
GTGCAGTGAATAAGGCTGGTGTTGGGGAACATGCTGATATCCCTGCTTCAATTATTGTTC
AAGAGAAACTGGAGGCCCCCGACCTTGAGCTAGATCCAGAACTGAGGAAGATTGTTAATA
TACGGGCTGGTGGCTCACTAAGATTATTTATTCCCTTTAGAGGACGTCCAGCACCGGAAG
TTAAATGGGGAAAAGTAGATGGAGATATTAGAGAAACAGCCCAGATTGATGTAACTAGTA
GCTTCACTACACTTGTACTTGACAATGTTAATAGATTTGATTCTGGAAAATATACTCTTA
CTGTTGAAAACAGCAGTGGTACCAAATCTGCCTTTATTAGTGTAAGAGTTTTGGATACTC
CAAGTGCACCAGTAAATCTAAAAATTAAAGATGTCACTAAGGAGTCTGTGTCACTAACCT
GGGAACCTCCTGCCCTGGATGGTGGCGCTAAGATAAAGAACTACATAATTGAAAAACGAG
AAACCACGAGAAAAGCTTATGCTGCTGTTGTAACAAATTGCCACAAGACATCATGGAAGA
TAGACCAACTTCAAGAAGGCTGCAGCTATTACTTCAGGGTAACAGCTGAGAATGAATATG
GCATTGGTTTACCAGCTGAAACAGCTGAACCTGTGAAGGTTTCTGAGGTTCCACAACCTC
CAGGAAAAATAACAGTAGTTGATGTGACAAGAAACAGTGTATCATTATCATGGGAAAAAC
CTGAACATGATGGTGGCAGCAAAATCATTCATTATATTGTCGAAATGCAAGCTAAGGGTA
GTGACAAATGGTCTGAAAGTGTGCGTGTCAAAGTCCTTGAAGCAATAATAACAAATCTGA
CTCAAGGAGGTGAATACCTTTTCAGAGTAATTGCTGTTAATGAAAAAGGAAAGAGTGACC
CTAGATCACTTGCTGTACCAGTGGTTGCCAAAGACCTTGTAATAGAGCCAGATGTACGAC
CAGCATTTAGCAATTATAGTGTCCAAGTTGGACATGATTTGAAGATTGAAGTTCCAATTT
CTGGAAGACCAAAGCCAACAATCACTTGGGCAAAGGATGGCCAGACACTGAAGCAGACTA
CTAGAGTTAATGTTACAGATACAGCACACCATACTATATTGATGATAAAAGAAACAAATA
AGGATGATTCTGGAATGTATGGAATTACAGTTTCAAATGTTGTTGGACAGAAAGCAGCAG
CAATTGAAGTTATTACACTAGATAAGCCTGATCCTCCAAAAGGCCCTGTGAAATTTGACG
ATGTGAGTGCGGATAGCATTACATTATCTTGGAATCCTCCAGCATACACTGGTGGCTGTC
AAATCACAAATTACATTGTTGAAAAGAGAGATACAACTACTACACTTTGGGAGACTGTTT
CAGCAACTATTGCAAGAACCACACTAAAGGTATCAAAACTGAAAACTGGAACAGAGTATC
AATTTAAAATTTTTGCTGAGAATAGATATGGAAGAAGCTTCGGATTGGATTCTGAACCTG
TAATAGCACAATATCCATATAAGGAACCTGGGCCTCCTGGTACACCATCAGTTCAAACAG
TAACAAAAGATAGCATGGTTGTGCAGTGGCATGAACCTATTAACGATGGTGGAAGCAGAG
TGATTGGTTACCATCTTGAACGGAAAGAAAGAAACAGTATAATGTGGACAAAGGTGAATA
AAACTATTATTCCAGACACATATTTTAAGACTACCAACCTCGAAGAAGGCATTGAATATG
AATTCAGGGTGTATGCTGAAAACATTGTTGGAATTGGCAAATCAAGCAAAGTTTCAGAGT
GCTATTTTGCCCGTGACCCATGTGACCCTCCTGGCTGCCCAGAACCAATAATTGTAACTA
GAAATGCTATTACTCTAAGCTGGAAAAAGCCTGAATATGATGGTGGCAGTATGATAACAG
GCTATATAGTTGAAAAACGTGATTTGCCTGATGGTCGGTGGATGAAAGCAAGCTTTACCA
ATGTCATTGAAACACAATTTACAGTAACTGGACTTACTGAAGATGAGAAATATGATTTCA
GAGTTATTGCAAGGAATGCTGCTGGAACCTTCAGCAGACCTTCAGATAGCACTGGACCCA
TAACTGCCAAGGATGAAGTAGAACCTCCAAGAATTTCAATGGATCCAAAATATAAAGACA
CAATAGTTGTAAATGCTGGTGAGACATTTAAACTTGATGCAGATGTTCACGGTAAACCTA
TTCCTACAATTCAGTGGTTCAAGGGTGATAAAGAAGTTGAAGAATCAGCTAGATGTGAAG
TTAAGAACAGTGACTTCAAGGCCCTCATTATTGTGAAAGATTCTATTAGAGTTGATGGTG
GACAATACATTTTGCAAGCTTCTAATGTTGCAGGAACAAAATCAGTACCTATCCATGTGA
AAGTTCTGGACCGTCCTGGCCCCCCTGAAGGGCCAGTTCATGTTACTGGAGTTACAGCTG
ACAAATGTTCTCTTGCATGGGGTCCTCCACAGCATGATGGTGGTAGTGATATTTCTCACT
ATATCATTGAAAAACGGGAAACAAGTCGCCTTGCTTGGACTGTTGCTGCATCTGAAGTGG
TAACTACTTCTGTAAAAGTAACAAAGCTCTTAGAAGGAAATGAATACATCTTCCGTATCA
TGGCTGTTAATAAGTATGGAGTTGGTGAACCTTTAGAGTCTGTACCAGTTCTGATAAAAA
ATCCATTTGTGCTTCCTGGACCACCAAAGGCACTTGAAGTAACCAACATTGCAAAGGACT
CCATGACAGTCTGTTGGAGCAGACCTGATAATGATGGTGGTAGTGAAATCATTGGATATA
TTGTAGAAAAACGAGACAGAGCTGGTATAAGATGGACTAAGTGCAACAAGCGCAGAATTA
CAGATTTAAGATTCAGAGTTACTGGATTAACAGAAGATCATGAATATGAGTTTAAAGTAT
CTGCTGAAAATGCTGCTGGAGTTGGTGACGCAAGTCAAACTACAGTCTACTTTAAAGCAA
CTGATCCTATATTCAAACCTGGTCCACCTACAAACCCACATGTTGTAGATACAACTAAAA
ACTCTATTACTGTTGTTTGGGGAAGACCAATTTATGATGGTGGCAGTGATATCCAAGGAT
ACATTGTAGAAACATGCAAAGGAGATGAAGAAGAATGGACAATGTGTACCCCACAAACAG
GTCTACAGGTCACTAAGTTTGAGATAGCTAAACTTATTGAGCATCAACAGTACCAAGTTC
GCATCTGCGCTTTAAATAAGGCCGGTGTAGGTGAGCCAGCAGCCATACCAGGAACTGTAA
AACCAGAAGATAAACTGGAGGCACCAGAAATAGACCTTGATTCTGAACTAAGAAAGGGAA
TATTGGTTAGAGCTGGAGGAAATGTTAGAATTCATATACCATTTAATGGAAGACCAATAC
CAGAGATCAGCTGGTCAAAGGAAGATGGAGAACTTACTGAAAAGTCACAGATTGAAAGAG
GTGTTAACTATACTCAACTTTCAATAGATAATGTTGATAGAAATGATGCTGGAAAATATA
TTCTAAAATTGGAAAATAGCAGTGGCTCAAAGTCTGCCTTTGTAACAGTTAAGGTTTTTG
ATACACCAGGAGCTCCAACAAACCTTGTTGTGAAAGACATCAAGAAAGATTCTGTCGTTC
TCACTTGGGAGCCTCCGCACATTGATGGTGGAGCCAAAATAAAGAACTATGTTATTGACA
AGAGAGAATCAACTAGAAAAGCATATGCCAATGTCACAGCCAAATGCAACAAAACAAGCT
ACAAAGTTGAAAATCTTACAGAAGGAGCTGTATATTACTTTAGAGTTATGGCTGAGAATG
AGTATGGCATTGGTCTACCAGTTGAAACAGCTGATGCAGTAAAGGCCTCTGAAGCACCAT
TGCCACCAGGCAAAATTACCCTTACTGATGTAACTCAAAGAAGCGTATCACTTTCATGGG
AGAAACCGGAGCATGATGGCGGGAGCAGAATTATAGGATATCTAGTAGAATCTCAGCCAA
AAGGAGTTGAAAAATGGAGCATAGCTGCTGAAACAAAAACATGCAATGCTGTTGTATCTG
GATTGAGCTCAGGGCATGAATACTCTTTCAGAGTTATTGCTTACAATGAAAAAGGAAAAA
GTGATCCAAGAGTCCTTGGTATTCCTGTTATAGCTAAAGATCTGACAATTGAACCAAGTT
TTAAGCTTATGTTTAATTCCTATAATGTACAAGCTGGAGAAGATCTAAAGATTGAAATTC
CAGTTATAGGTAGACCAAAACCCAATATCAACTGGACTAAAGATGGCCAACCACTGAAAC
AAACAACTAGAGTTAATGTGGAAGACACACCAGTATCAACTGTCTTGCAAATCAAAGAAA
GCAACAAAGATGATTTTGGAAAGTATACAGTTACAGCAACAAACAGTGCTGGCACAGCAA
CTGAAGATATTACTATTATTGTTCTTGACAAGCCTGGGCCACCAAAAGGACCTGTACGGT
TTGAGGAAATTAGTTCTAACTATGTAGTGTTTTCATGGGACGCCCCAGAGTATACAGGTG
GCTGTCAAATCAACAATTACATAGTAGAGAAACGAGACACAACCACCACTACATGGCAAA
CAGTATCAGCAACAGTTGCTAGAACAACCATTAAGGTGACAAAACTAACTACGGGATCAG
AGTACCAATTTAGAATCTATGCTGAGAATAGGTATGGCAAAAGTGCGCCTCTAGATTCTG
CTGCTGTTATTGTTAAGTATCCATACAAAGAACCAGGGCCTCCAGGAACTCCATTTGTAA
CATCAATTTCCAAGGACCATATGACCGTACAGTGGCATGAGCCAGTAAACGATGGAGGAA
GTCAAATTCTTGGCTACCATGTAGAACGCAAAGAGAAGAATAGTATTCTCTGGGCAAAAC
TAAATAAAACTCTTCTTCAGGACACAAAATTAAAATCTAATGGCCTTGAAGAGGGAATAG
AATATGAATTCAGAGTATACGCTGAAAACATTGTTGGTATTGGCAAACCTAGTAAAGTAT
CTGAATGTTATGTTGCCCGTGATCCATGTGATCCACCAGGTCGTCCAGAAGCTATTGTCA
TCACTAGAAATTATGTCACTCTTCACTGGACGAAACCAGAATATGATGGTGGAAGTAAAG
TTACAGGATACATAGTTGAAAAGAAAGAACTACCTGATGGTCGTTGGATGAAAGCCAGCT
TTACAAACGTGTTAGAAACAGAATTTACTGCAACAGGACTTACAGAAGATGAAAAGTATG
AATTCAGAGTCATAGCAAGAAATGCAGCTGGAAACTTTAGTGAACCATCAGAAAGCACTG
GACCTATCACTGCGAGAGATGAAATAGATGCACCAAGAGCTTCCCTGGATCCAAAATATA
AAGATGTTATTGTTGTTCATGCTGGAGACACTTTTGTTCTTGAAGCTGACATTCATGGCA
AACCTATTCCAGATATCACCTGGTCAAAAGATGGAAAAGAGCTCGAAATAACAACAGCAC
GAACAGAAATTAAGTCCACTATTCAGAGAACAACATTAATTGTTAAAGACTGTATTCGAG
TGGATGGTGGTCAATACATTTTGAAGCTAAGCAATGTGGGTGGAACGAAATCAATTCCCA
TTACAGTAAAGGTTTTGGATCGTCCTGGGCCTCCAGAAGGTCCATTGCAGGTCACAGGTG
TAACAGCAGAAAAGTGCTACTTGGCATGGGGTCCACCACTGCATGATGGCGGCGCAAGCA
TTTCTTATTACAATATTGAAAAAAGAGAAACAAGTAGATTATCTTGGACTCAGGTTGCAT
CAGAAGTACAAGCACTCAGCTATAAAGTCACCAAACTTCTAGCAGGAAATGAATACATTT
TCCGTGTTGTTGCTGTGAACAAATATGGAATTGGAGAGCCACTTGAGTCTGAACCAGTTC
TGGCTCGTAATCCATTTAAGCCCCCAAGTGCACCTACAACACCAGAAGTTTCTGCCATCA
CAAAAGACTCTATGGTGGTAACATGGGGTCGTCCTCAAGATAATGGTGGTGCGGAGATAG
AAGGGTACATTCTTGAAAAACGTGACAAAGATGGTATTAGATGGACAAAATGCAACAAGA
AAAGGTTAACTGATTTGCGATTTAGAGTAACAGGCTTGACAGATGGACATTTCTATGAAT
TTAGAGTATCAGCAGAGAATGCAGCAGGAGTTGGAGAACCAAGTGAACCATCTATTTTCT
ATCGGGCATGTGATGCCAACTATCCACCAGGTCCTCCTAGCAATCCAAAGGTAACTGACA
CATCTAGATCATCTGTATCTCTTGCCTGGAACAAACCTATTTATGATGGTGGTGCACCAG
TTTCAGGTTATGTAGTTGAATTTAAAGAATCAGCAGCTGATGAATGGACAACAGTAACAG
CACCAACAGGATTACAAGGCAAACAGTTTACTGTAACAAAATTAAAAGAAAATGCAGAAT
ATTGTTTCCGTATTTGTGCCATTAATTCTGAAGGTGTGGGTGAGCCCGCAGTTATTCCAG
GAACTATAATTGCTGCTGACAAACTAGAGCCTCCTGAGATAGAACTTGATGCTGATTTGA
GAAAAACTGTCACTGTCCGTGCTGGTGGAACCTTAAGATTATTTGTTACAATCAAGGGAA
GGCCTGAACCTGAAGTAAAATGGGAAAAGGCAGATGATAAACTTACAGAAAGGGCACAAA
TTGAAGTCACCAGTTCTTATACAATGTTGGTTATAGATAATGTCAACAGATTTGATACTG
GAAAATACAACTTAACTTTAGAAAATAACAGTGGATCAAAATCTGCGTTTGTCAATGTTA
GAGTACTTGATTCACCAAGCGCCCCAGTAAACCTGACAGTAAGAGAAGTGAGAAAGGATT
CAGTGACTCTGTCATGGGAACCACCACTTATTGATGGAGGATCTAAGATCACAAACTACA
TTGTTGAAAAACGTGAAGCTACCAGAAAAGCTTATGCAACTGTTACAAGTAATTGCACCA
AAAATACATTTAAAATAGAACAGCTACAAGAAGGTGGCATCTATTACTTCCGTGTTTTGG
CTGTCAATGAGCATGGTGTTGGGCTGCCTGCAAGTACAGCTGATCCAATTAAAGTGTCTG
AAGCTCCTCTTGCTCCTGGTAGAGTAAGTCTTGTTGATGTAACCCGTAACAGTGCAACTA
TATCATGGGAGAAACCAGAAAGCGATGGAGGTAGCAAAATTACAAGTTACATTGTGGAAA
TGCAAACAAAAGGAAGTGAAAAATGGAGCACTTGTACTCAGGTGAAGACTCTGGAAGCAA
CTATTACTGGTTTGACTATGGGAGAAGAGTATACATTCAGAGTAATAGCTGTAAATGAAA
AAGGAAAGAGTGATCCAAGACAACTGGGAGTCCCTGTAGTTGCAAAGGATATTGAAATAC
AACCAACAATTGAACTGCTATTCAACACTTTCAGTGTTAAAGCTGGTGATGATCTTAAGA
TTGATGTACCAATTAGAGGACGTCCATCTCCAACAGTTTCTTGGCAGAAAGATGGACAGT
CTCTGAGGCAAACAACTAGAGTAAATGTCCAGGTTTCAAAGACCTCTACTCTTCTTTCAA
TCAAAGAGGCTTCTAAAGAGGATGTTGGACAGTATGAATTAACTGCATCAAACAATGCAG
GATCCACAACAGTTTCTCTTGGTATAATAGTGCTTGATAAACCAGGACCACCAGGACCAA
TTAAAATTGATGATGTTAGTGCAGACAGCATTTCATTCTCTTGGAGCCCACCAGAGTATG
ATGGTGGCTGTCATATAAACAACTACATTGTTGAAAAGAGAGATACAACTACTACAGTCT
GGGAATTAGTGTCAGCAGCAGTGGCAAGAACATCCATCAAAGTTGCACGT
>TRINITY_DN133411_c0_g2_i1 len=24192 path=[0:0-24191]
TTTTTATTCATCTTGTTTGCATTCAGGAAAAATTGCAGCATGTTTAATGTAGAATGAATT
AAACACAGACCGTAGGATTATTGGTGCAGATAGCATGCTTTATTGCAATCAATGTACTAT
CTCCAAGAGGTTCAATAAATAGATAATAATACAGTCACAACAAATACTACATGGAAGTGC
TACAACAAAGTAAAGGGCTTTAGAAGATCTTGTCAACAGTTTCTCGAACTGTGGTTCTTT
GCTTGTATGCCCTGTCCTCACGACATGTAATACTTTCTATTCTACCAAACACAATCACTG
CACCCTGTGAACCTCAAAGGAGCTGTGCCACTGATTCTGCACACGAGTCTCTGAACTTGC
TTCGATGAGGGTATGGCCAGGTGATGTTACTTCGTGGAGCAAGTTGAGGGAGTCGACATG
TCAGAAAAAGGGCAAAGTATTTTTTGAACAAAGTGCTGGCCGTTTGCACTTTGCTCAGAA
ACAAGTAATAGTCTCGGTAAACAGTTATTTTCCGCAAATAATGGAAACATTACAGCGCTG
CCCACAGGAGGGTAGGTGCAAGCAGCGCCAAATGCTGACCATTATTTCAAATATATAGTG
TTTGCAAAGTTCGTGTAGAGCATCCTCTTTAGGGTGTAGGTCATCAGCAGGGAGTTTCTC
AACCTGCTGAGGTATACTTAGACATCAACATGGTGTTGAGGCACAGTTTAATAGTAGGCA
AGGTATTCGCTTCCTAAGAAACTTTCTCCTGCCCACTGTTCCGTTCAGTTTCAATATTAT
TTTTTAAAGTCACAAAATATATGGTACAGAACTCCATAACCGGTCAACTCGGCTATATAC
AGTATGTACAGCATGTCAATTAACCTTTCTGACTCTTAAGTCAAAAAAGATTACAATATA
GTGTAAATCTATGGACTTTGTCTTATACAGGTAGATACAAAAATATTTCTCTATTTACAA
ATCAGTAATTCCAGTCCTAAAGAATCACTTGTAAGAATACAAGTGAATTTAACTGGTCGA
TCATTTAAGGTGCTCGAACATTAATATTCACAGAAGCAGAATCCGATCCGAAAGAGTTCG
TAAGATTCAGAGTGTAACGTCCACCGTCGTTTCTCCTAACGTCTGTGATGATGAGGGTGG
TGAGGTCTTCACAGGTTTCAATATGAACACGTCCCTTTTGTTCGTCATCGGGAACCTTCT
GCCCACCATGAGACCAGGCAATATCTGGAGTGGGTTCACCAGAGAAGGCACAAGCTACAG
TAAGCACCTTTCCTGTGTCAATGCTAACATCTGTTGGCAGAGCTTCAATTTTGGGTGGAC
TCCCTCTGATTCCTGCAGACAGCATCCGGCTGGATGAACTTTCCATATGTCTCAGGCTCG
CAGATTCCATCATGCTGCTGGAGTGCATTTCCATAAAGGACGCTTCTTTCAATGAAGACA
TACTTGCAAATTTGGTTTCCGAAACACTGCTGCTGCTGCTCAAATTGCTGAAAGAGGCCT
CTTGTCTGGAGGCAGACATGTGCATTGATTGCATGGCAAGGCTTTCTTGCAGGCTAGCTT
CACCAGCAGTTTTTAGTATGACCTGTTTTGAAGGTTCTTCAATAAGACGGTAAACATTTA
ATGATGCAGTTGCAGAACATTGCCCATGGTAATTTTTGGCTTTGATAGTATATTTTCCAC
TGTCATTCTCAGTTGCTTTCCGAATTTCAAGAGTGTATACGTGCTTAGATCGGGAAACAC
TGATATGAGATGACACTGAAATTGGTACATTGTCTTTAAACCATTCAACTTCAGGAGTTG
GATCACCTGTGATTTCACACGTGAAGATAACATTCTGTCCTTCATTTACATTTTGGGATT
TGGGTTGGTAGACAAATAATGGTGCATTTGATAAATCTTTGGTTAGTGTCATATCAAACT
GACATTTGACAATACCATGGTCTGTTCTTGCCTCACAGGTAAGTACCCCTTGATGTTTGC
TGCTGACATTTTTGATGGTTATAGTTTGATCACTGCCAGATACTCCGTATCTGTAGTCTT
CAGAATTTTTTAGCTCATATCCATTAAGCACCCATTTTACGTTCGATGCTCCTGGTATGT
TGGCCTTCAAGGTGACTTTCTGGCCTTCACTAAAGCTGACATTACTGACAGAAGCTTTAG
TCTCAGTTTGAATGGTTTTGATTTCTTCTGAGACCCTTTCAGTTTTAATAACTTCTTCAT
GTACTGCAGCCTTTGATGTGGCTTTCTGAACAGATTTCATGGATTCAATTGCAGTGGAAA
CTTGGGAGAAGATATTTCTAAACGTCTGTCCCATGAAAAGCAGGTTGGTTTTGGACACCC
CTCCTTCCCCAACAATCTCACAAACATATTCACCTTGGTCAGCTTCAGAAATATTGCGAA
TGCTTAGATCATAAGTCCCATTGGAAGCATAGTGGAAGCTGAAATGACCATCTTCTTTCA
GCTTTTTGCCATCTTTAAACCATGACACTTCTCTACCATTAAGCAATGTGCTTTCAACTA
CACATGTCAACTTTGCTGTGTCATGGCTTGCCACAGCCTTTAAGTCTTGGGAAATTTTTG
GTGCTGTAACAGCAGGCAATTGTACTTTGTCAGCAGGTGATTTAGCAGCTGACTTTTTTG
GTGTTGTTGGCTCTGGGGATTTCACTCGTTTTGGTGATTTTACTGATTCATGAGACTTCT
TGTGAGGCTCTGGAGATTTTACTCTGGGTGGAGAAGTAACACCTTTCTCCACTGCTTTTG
AACGTTTAATTGTCAAAGTGAAGTGTGCTTCTTGTTTTCCTTCAGAATTTTCAACAACTA
CTGTGTAGCTTCCTTCATCAGACAACTTGACAGATGTAATTTCAAAGGTTGACCTATACT
TTGTTGAAGTAACATGGTGGCGAGCAGAGGAGATGATAGATTGTCCAGCAAGCAGCCATG
TAACTGTTGGCGTTGGCTCACCATCAAAATCACATGAAAACCTGACATGCTCACCTTCAG
ACACAGTCACAGATTGTGGTTTTGTTAGAATTTTTGCAGGCTCTGAAGTCTTAAATTTTC
TTTGCACCATTCTTTCTTCTAGTGCTCTTGATTCCGAAGCTGAGACTCTCTTTTCTTCTG
ATGCATAAGCCTCATATGATTCTTTAGATTCTCTTGATGAAGTTATTTGTGATCTAACTT
CCCGCCTCTCAGAACTTGCTTCAATTTCTGAAGTTTTCTTAAATGATGAAATTGCATAGT
CTTCTGATTTCAGGAGCTCTGGGAAAGCAGACCTGGGCACCATATCATCTCTCCTCTTGG
GTGTATAGGTGGTAAAATCTCCTCCAGCAATATCTAGTGTGGCATAGTCAGAAGCCTCGC
CTTTGTAGTTTGAACAAAGAGCACGGTATGTTCCACAATCTTCAGGTTGACAATCAATTA
TTTCCAGAGTCAAAACTCCACTGACATTAGAAATATGGTACTTTCTGCTCTCCTGAATTT
CAATACCATTGTGATACCATTGCATTTCGCCAGTAGGCTTTGACTGCACATTAAGAATGA
ATCTAGTGTTTTGGCCAATAGGTACACGATGAGATCGCATTCTCAAAGTTATACGAGGAG
CGTGGTCCAGTGTAAAAGGCTGTTGAGTCAAAACCTCATATTTCCTTTCTGAAGTCTTCT
GTGTTTTTAAAGCTGCTTTCATTGATTCATATCTTGAAAAAATATCAAATCTCGCTGTTC
TTTCGAAACGTGACAGTGATCTTTCACTAGAAACAGGACTGGGAGACCGAGGCCTTGTTC
TTTCAGGTGTAGGAGATCGTCTTTCTGGTTCAGCTGGTTTTGAACGTGGTCTTATTAGTT
CTGACACAGGGCGCATTAGTTCAATATAAGTTGGTGAAAGTGATCTTCGTCTGCCAAGTA
ATTTTGTTACTGAGGGTGATGTTTCGCGTACCTTTCTGGTGACTCTGCTAACTGCTTCCT
CAGCTTCTTCAACATCAGTTATTTCAGTTACTTCTCTTTCCCTTCTTGCATGCAGTCTAC
TTTTTTCTTCTTTCTCCATATATGCGAGATCTCTTGTGTATTGAGAAAGTCTCTGAGTTG
TGCTGTATGGGCGAAGTAATTCTTCATCTTCTCTTTCTTCAATGATTCTTTGCTTTTCTC
TGTGTGGTTTATATACAGCTCTCTCATAGCGTTCTCTGAGGTCTGCATAACTTGTTGTTA
CTTCCTCTTTAGTTGGGATGTGGTAACTTGTGTACCTGGTTTCTGCCTCACTTTTCTTCT
CTCTTCTCACATGAGCTTCTGGTGAGGTGTACCGAAGAGTTGACAGCTCAAATCTTAGAG
GACTGCGACTGGGAGGAGAAGCAGAAAAGCCAAGTTCCAGCTCTTCTTCTAAACGTAGTC
TTTCCTCTTCAACTCTTTTCATAGCCAAATAGTCATCAACTGAGAGAAGCAGTTCATCGT
CTGACACATCTCCAAGAGAGCGTCTTCTTGGCCTGTAATAAAGCTCATAATCTGGTGATG
GCGTACGTCGACGAGCTGGCCTGACGATTTCTAGATCATCCTGTGACAGTTTTGGGATGC
GCCATTTAGGTTTATATTGATCAGTGATGCGTGGCAGTGGCATTACATAGAATTGCTCCC
ACCTTGAAAGACGAATACGTTTTGGACGTTTTTGGACAATACGCTCAAGTGGTTCTGGCA
TTTCATATTGATCTCTCAATTTCTTATACCATTTCATGTCGGACATTGGTACAAACTTCT
TAATAGATTGATCTTCTTCAAGAGCAGACACAGCACGTACTCGTGGTTCTGGTATTTCAT
ACGGCATACGAATTGTTTTTATTTCTTTTTTCTTCTCTTCTTTCGTTATTTCATATTCTC
CCTTCACAGTTTTTGTGCTTACAGCTGGTTTGTACAAAATAGCAGCTTCTCTTAGAGCCT
GTTGGGCTAGCGGAGTCAGTGGAACTGAATCAGTACCAGCAAGGATTTCTGCCATTCTTA
GAGTCTTGTCAATCTGTTTTTGAACATGTACTTTACGCTCCTCTTCAGATTTGTACTCAT
GCTTGACATATCTCATACGTTCCACCTTCAAGTATGCTTGACAGCTTGTTGATCCTGCAC
TATTTGTAGCAGTGACTCTGTAGTAGCCTGTATCTTCTGGAAGGGTGTCTCTAATAAACA
GTGCATAATAATCAAGTCCTTCATGAAGTACTTCAATGTTGGTACCCAATGCCAGGGCCT
GACCATCTTTTTCCCATGTCAGTGTTGGTTTTGGAGTACCAGAAACTCTAATTTCAAAGC
GGACATACTGACCCTCTTGGCATTCAGCATTTGCAAGCAAACGTTTGAACATTGGTCTTA
AAGTATTGTCTGCTGCTGCAGGATGTGGAATAACTGTAAGTTTAGCTTTGCAGCTGTCTT
CCCCAAATCTATTCTTTGCCACAACTGTATATTCAGCATCATCATCTGTGGTCAAGTTAT
GAATGATCAGCTGGTACAATCCTTTGTCAGTTTCAAAGGTATATTTCTTTTCATCCTCAC
CAGGTTTAATTTTCTGTCCCGACTTAAGCCATGTAACTTGTGGATCAGGATGAACTGTAA
TTGTTACTCCAAATCTGATATTTTCACCAATATATGCGGTACGATTAAACAGAGGTAAAG
TGAACTCAGGTGGTCTCTCCAAAAGTCTCATGGTGTCAATTCTGCGTTTTACTTTCTTCA
CAGTTCTGCATCTGTAGTATTCATATTGTTCTCTTACACTGTTGACAAACAGCTCTGCAT
ATGAACTGTCTTCACCATAGTCATTAACTACTTTACATCTGTAGGTGCCATCATCTGATT
TTCTTATGTCTTTAACATATATGGTTGCAAGACCTTCACTATATGTGATTTCATATTTTT
CATTGTTTTCTAACTGACGGATGCCAAAGTACCAAGTGACTTGTGTAGATTGATCATAGT
TTTCAATCCTGCATGAGAATTTGGCATAGCCTCCTTCTTCTCCAACAGAATGTGTTATTT
GTCCAGCCAGTGGTCCGATTTCAATTGAAGCAACTTTCACCTTTGCAACTGTAACTCCTT
TCTGGGACCTTATTGCACCACCGCAAGAGATGCGAGCAACGGAAACTACTGAATTCCATT
CCTTCTTAATCAAACTTTGATAGTACCGCCTGTGTCTTAATGTCTTAATGACTTTTGTGC
TTATCTTTTCAGTCTTCTGTTTCAACCATGAGTGTTCAAGAGCTTCTGCTGCAGTCATGC
GACCCTTTCTTTCTTTCATCAAAAGACGGTCTATGAAATCCATTGCTTCCAAACTGATAT
CTTTAAAGGCTTCATCTTCAAAGTTGTATTCAGCATTGATAATGTTCTCAATAATCTGCT
GGTTTGTTTCAGCGGCAAATGGATTAAAGCCACTAAGAAGTACATAGACAAGTGTACCAA
GAGACCACATATCTGTTGCAGTGCTGACCAAGTCATGTTGGTGAACTTCTGGTGCATAGT
ACTCTGGAGCAGTGAACTGAATTCTAAAGTTTTCTCCAGGTATCAACTGTCTTGCTTGAC
CAAACTCAATAATTTTGATACTTGAGCTTCTTCTTGTTCTGTATATGATATTTTCTGGTC
GAATATCAAAGTTTGCAACGCTTCTTGAATGAAGGTAGTTAAGAGCTTCACAGATCTGGC
GGACATATGAAACAATTTCTCTTTCATTAAGGTCAAATCCTGTTGCACCGATTCTTTCAA
ATATGTCAACACCAGATATAAACTCAAAGATCATAACAAGTTCCTCTAGACTTTCAAATG
ACTCGTGCAGATACAAGATGTTCTTGTGGCGAGCAATGTTAAGTATAGAAATTTCTTTCT
TCACTGCAACCTGGTCAGCTCCTTTAACTTTTACAAACTTGGCAAGGAATGTTTTCTTTG
AAGCATTTTCAATACAACGATGAGCAATTCCAAATTGTCCATGTCCAAGCTCTTCAGCAA
TGGAGTACCTTTCATGAAGTACTTTTGTGGAAGAATGTGTTGCTTTTGAGGTGATCTCTA
TTTCTGAGACTTCGTCATCATAATTCAGCATTCTTGTTTTATCTTCTTTTGTAACAACCG
GATCTGTTATCTCAGACGGCTTACTCTGTCCAAACTTATTTTCAGCTATGACTCTGAACT
GATATCTTGTTTTACCAAATAAGTTAACCACAGTATATCGAGTCTCACGAGATTGTCCAA
CTCGAATCCATCTCTCAGCTGTAGTGGCACATTTCTCAATGATGTAGTTGATAATTTTGC
TTCCTCCATCAGTTGCTGGCTCACTCCAAGTCAGATTAACAGAATCTCTTGAAACATCAC
TGACTTTAAGTCCTCTGGGTGGATCAGGAACATCTGCAACATCTAGTTCTACTGTCTTCT
GATCAATTCCAAATCTGTTCTTTGCACAGACCACATAAAAGCCAGCATCCTTCCTGTCCA
CACCATTTGAGAACACAAGTGAAGTAAATGACCGGGTAACAATAACTTGGTATTGTCCAT
TGTTGTCAATAAGATCCTGTCCCTTCTGCCACGTGATAACAGGGTCTGGTTTGCCAGAGA
ATGGAATTTTGATACTGACAACTTCACCTCTCAAGGCATGAACAGCGCCCATTCCTTCCA
GGTGCTTAGGCAGATTAATTTTAGCAGGAACTTCCACATCCAAGGAAGCTGTAGCAGAAA
TAGACCCTCCTTGGTTGGTTGCTCTGACTTGGTAAACTGTAGCATCATCTTCAAAGACAT
TTGCGATAACAAGCTGATAATATCCACCCTTAAATTCTTGTATCTTCACCTTCTCTCCAT
CTGCAAGAATCTCTTTTCCTTGTTTAAACCATTTAACCACAGGCTTGGGATGACCAACAA
CTTTGCAGACAAATGTAGCTGTGCTCCTGTATTTAACATTTAGGTTTCTCAGTTCTTCCT
TAAACTGTGGAGCACGAATTGGTACATCTGATTTAGGAACAATGGGTTCAGATATTTCAC
TCCATTCACTTTCGCCTCCAAGATTTCCACATTTAACGCGGAACTCATATTCAAGATCTT
CAATGAGACCTTTAACAGCATAGACTGTTTCATGAATTTCGTCCGTTGACACAGAAATCC
ATTTGTTCTGCTTCTTCTCACGTTTCTCAAGATAGTAATTTGTAATCTTTGCACCTCCAT
CTTTGGCTGGTGGCTTCCATGAAACAACACAGGAATCCTTTGTGATGGCTGTGACCACAG
GTTTAACTGGGGCTCCTGGTTTTTCAAATGGACTTTTGATTAAAACAAGAGATGGTATCT
CCAAAGGTTCACTTATGCCATATAAGTTTTGAGCAGAGACACGGAAGTAATAGCCGGCAT
TTTCATTCAGATTAACAATGCGGCAGGTGGTTCCAGAGATTGCAGAAGACACTAGCTGCC
ACTCTTCACCTTCTTTAGCTTCTTTGCGTTCTACTACATAGTTAGTTACAAGTGATCCAC
CATCATCTTCTGGTGGCTTCCAGCTGATTACAACTGAGTTTTTCAGTAAAGCATCAACAA
CTATTGGACCCGTGGGCTTGTCGGGTTTATCTTGTATTTCAACATTAAGTACTGTGTCGA
CTGTTCCAAATATGTTGCTTAGCTGCACCTTGTACTTGCCAGCATGGCTCTTGTGCTGCA
CATTCTTGATGACAAGGTGGGTATAATGTTCAGTATTCTCAATGGTGATATTTTCAGATG
ATTTCAATGGTTTTTTACCATAGAACCATGTAATGGCTGGCACAGGTCGTCCAATATATG
CTACATGAAGGCGAAGAGTTGTGCCTACTCCTGCATAATATTTCTCCTTCAGAGGGAATC
CTGGATGGAACTGTGGAGTGGCTTCCAAAAGTAGTTTGCCGCTTGTTTCGATTTCTCCAG
CATCATTAACTGCAACACAAGTGTACAGTCCTTCATCCTCCTGCTCTTCAGTCAACACAG
TAATTGTGTGGTTACGCCCATCTGAGGACATTTTGTACTTGCGACTTTGTACCAATTCTT
TGCCAAAGCGATACCATTTGATGTCAGGCAATGGTCTGCCAACAATCTGGCAGGTTAATT
TGCCACTTTCACCTAACTTGGTTGTAACTTCTTTTATTTCTTGACGTAGACCAGGAGCTT
CTCCAGAGGTAAGTTTAGTCTTCACAGCCACTGCTGTTCTACGTGGGCGGCTAATTCCAG
TTTCATTTTCTGCAGATACTCGGAATTCATATTCAGTAGCTTCCAGTAGGCCACCGACAG
TAAATTGCCTGTCCTTGATGCGCTCTTTATTGCATTTTTTCCAGGCACTGTCTCCAGATT
GTCTGTATTCAACCCAGTATCCAAGGATGTCTTTACCTCCATCACACTCTGGTTTTTCCC
ATTGTATTGTTATACTATCTTTTGATACAGATGTAATTTCAATGTCGCCTGGTTGGCTAG
GTTTGTCAAATGGATCTTTACAAATAACAGAGTCAGATGCTGGGCTTGGCTCGCTCAGTC
CTATATCATTTTGTGCAATAATGCGGAACTGGTATTCAGCATCTGGTACAAGTCCAGTGA
TGGTGTACATGGTTGTAGTGATATGGGTCTTATTGTGTCTAACCCATTTGTCTGTGGTTA
ACTCTTTGCGGTCAATATAGTATCCTGTGACTCGAGAGCCACCATCATCTCTAGGACGAG
ACCAAGATAGGCTGACTGAGCTCTTTGTGACATCCATAATCTCTGGTGGGTTGCTTGGAG
GTTCTGGTACATTCAGTTGTGTCTTTGGTACAGCAGGTTCCTCTGATTTTAGTGGACGAC
TAACACCAAATTGGTTTTCACTTGAGACACGGAAATGGTATTCAACATTTTCTTTTAGTC
CTTTGACAACCAAAGATGTTCCTTTCACACGTGAATCAACTGTATACCAAGCAGTCTTTG
GTACTTCTCGTCTTTCAACAATATAGCCAAGGATATCAGAGCCACCATCGTCAGCCGGGG
CCTTCCAGCTTACTCTCAAAGAGCGGGCCTGGATGTCATCATATTCCAGAGGACCTTCTG
GTGTATCTGGGCTTCCAATAACTTTGACCTTAATATAAACAGCCTTTTTACCACATTTGT
TTTCAAGAATCAAGTCATAGGTTCCAGAGTCCTCCCTCTCAGCATCTTTAATGACAAGTT
CAGTGTGAGTGTCAGAAGTTGCAATCATTGCTCTCTTGCTTATGTCCCGACCTTCCTTGG
TCCATTTGCATATTGGGATGGGTTTGCCTTTTATTGGTATGGTTAGTCTAATTCCACTAC
CTTGTCTTATAACAAGACCTTCTTGGTATTTTTCATCCAATTCATAATCAGGATATGCAA
GCATTTCAGTAATTTTAACAGTTCCTGGAACATCTGCTGGCTCTCCTGGTCCACCAGCAT
TGCATGCCATAACACGGAACCTGTACTCTGCTCCTTGTGGTAAGTGAGTAAGGGTATATT
CACAGATTTTGGTTGGTGTTGTGTTGCATTTAGTCCATTCATATTGATCAATCTTTTGCA
TTTCAATTAAGTAACCAGTGACTTTAGATCCTCCTTCCTCTTCTGGTGCACTCCATGCCA
ATGAAACAGATGTTCTTGTTGTATCAGTTACTCTTGGGTTCTGAGGCTTGTCAGGGGGAG
CTATTGGATCCATTGCAACAGCAGGTTTAGAAGAACGACTTGGTTTTCCAACACCTCTGG
CATTTATAGCTGTAACACGATGTTCATATTCCAAGCCTTCAATAAGACCAGTAGACCGGT
AGCGTGTCATTGTCACAGGCACTTTGTTTGCACGAACCCATCGATCAGCTCTGACCTCTT
TGCGTTCTACAATATAACCTAGGATCTGTGATCCACCATCTTCATCTGGTGGGTTCCAAG
TTATGGTCATGCCATCACGAGAAGTATCAAGCACCTGTGGAGTCTCAGGTGGTCCAGGAA
TACTAATGCTGCTCTTGCATTCCACAACTTCAGACTGTAAATAGGAACCAATGCCAAAGC
GATTTGTAGCTGCCACTCTAAATACATATTCAGTGCCTTCAATGAGTCGTGTAAATTTGT
ACATTGTTCTTGTGACAGACTCAGAAACTGGTAACCATCCAGGGCGGTGAGCATCCCGTT
GCTCTACAACATAGCCGCTAATCGTAGCTCCACCATCCATCAGAGGTGGTTGCCAGGAAA
TACACACTGATGTGGCATCAATTTCATCAATAGAAATTGGTCCAATAGGTGGTCCAGGTT
TGTCAAGAATGATAACTTTAATTGTTTCAGATACTGTTCCAGTTGTATTTTTAAGTTCAA
GTGTATACTCTCCAGTATCATTGATAGTTGTCTCACGAATTGTTAGTTTGGCCACTTTAT
TCACAGTTTCAATCTTAACACGGTCAACCTCCTTTATCTTGGTTCCTGCAAAGAACCATG
ATGCTGCAGGAGGAGGACGACCATGAATGGGTAATGCAAGCTCAATTGGTCTACCACATG
GTACATGCACAATCTTCTGAGGTATTCCAACCAGATCAATGGAAGGCATCACTTTTTGGT
CTTGAACAGTGACTGCAGTTAGAATCTCCTGTGGTTCAGAGATGCCCTTTTGGTTTTGTG
CTCTGACTCTGAAAAGATACTGTTCACCTTCATTTAGTGATGTAACAGTGTAATCAAGTA
CTGTTGGTTTCAGAGTTGCAACTTTCATCCATTTTTCTGTTCCAGCTCTACAAGCTTCAA
TAACATAACCAGTTAGTCTGCTACCACCATCGTGAAGAGGTTTCTCCCATGCCAAAGACA
CTGTTGACTTAGTGACATCAACAATCTCCAGTTTTTGTGGTACCATTGGAACTTCAGACA
CTAGGACTGCATCAGATGTTTCACATGGTTCACCGATTCCATAGATGTTTTCTGGCAAAA
CTCTAAAGTAGTACATTAATCCTTCTGTTAGACCAGTAACTCTATAAATTGTCTTGTTGC
ATTTCGTAGTTACTGTTTTGAAGGCTCTCATGGCAGCTTCACGTCTTTCAATGATGTAGT
TATTAACTGGGGCTCCACCATCGAGTTTTGGCACATCCCAAGTGATTGTGACTGAATCTC
TGGAGACTTCTTTTACCTTTACTGCTGCACACGGGCCTGGAGAATCATAAACCTTGACTA
CAACTGTTGCTGATTTCTTGCCAGATTGGTTGACAGCCTCGATAATATATTTTCCAGCAT
CATATCTGTTCACCTTCTCAATTACAAGTAAGGTATAACTGTCTGTAATGTCAATTATGG
CTCGGCTTGCAAGGTCAACACCCTCTTTTCTCCATGTGATTGTTGGAGTTGGTCTTCCAG
ACACAGATACCATAAGTCGTAAAGAGCCACCAGCTCTGACTGTAACAATCTTTTTAAGGT
CATCAGCAAGCTCCAAGTCAGGAATTTCTATTCTTTCAACTGGCTCAATTTCAGCTGAAG
ATTCACTAAATTCACTAGAGCCATTAGCATTTGTAGATGCAACTCTGAAGCAGTATTTTT
GGCTTGTCTTCAAACCAGTCACTGTAAACTCTGGATTTCTCAGGACAGCAGTAGTATGTG
GCCTGTACCACTGATCACTACCTTCTTCTTTCACCTCAAGAACATATCCTAATATGTCAG
AACCTCCATCATACAGAGGCTTAGACCATGCCAAGCTGATACTCTGTTTAGTGGTGTCGA
CAACTCTTGGAACAGATGGTGCTGCTGGGGTGTAGGTAGGTTCTCTGCAATGGACATATG
AAGATGATTCACTGGGTTCACTATTGCCAGCTGCATTAACTGCACTAACACGGAATTGGT
ATTCACTTCCTTCCAATAAACCAGTAATCTTTAAGCGTGTGTCATAAATGGTGTAGTCTC
TGTTCACTCTTGTCCATCTCACACTCTTCTTTTCCCTTTTGTCTACAATGTATGTGCTGA
TTTCACTACCACCATCTGATTCTGGTTTAAGCCACTGAATAATGACATGGTCTTTGCCAA
CTCCAACAGCTTCAGGTGCACCCGGTGGTGATGGAATAGTGAATGAATTTCTTGCAACAA
TGGGTTCAGACTCAATTGGAAGACCTGATCCATACTTGTTAACTGCCCTTATACGGAAAA
TATACTCATTGTTCTTTATCAACCTGGTCACAGTGCATGAAAGAGTCTGGCACTCAGGTT
CAACAATAGCCCAGTTAAGACGGCTGGTTTCACGACGCTCAATAATGTAGTGAGTGATTT
CAGCACCACCATCTTCTTGTGGTGCATTCCATGAAAGGGTGCATTTCTCTTCTGTAACTC
TACTGATATTGATTTTGCCTGCACAAGCACCTGGAGAATCAAGTACTTTAACAAGTACAG
AAACAGACTTTGTTCCACTTGCATTTTTAACTGTTAAAGTATATTTTCCAGTATCACTTC
TGTCACAGAATTTGACAACTGCCAGGGCACGTTTGCTTGTGTATTGTAGAGAGATCTTTT
CACAGAGTTCCAGTTCCTTGTCTCCCTTTGACCAGAACACTTTAGGTTCAGGTTTACCAC
CAATAGATGCATCAAGTACAAGATCAGAACCTGCTCTTATGGTAACATCGCCTTGTAGTT
TACCGTCAAGTTCTGCTTTGGGAGGTGAATATTCATCTTTGCAAGTAACAGCGCCAGTAG
ACTGTGATGGGGCACTTATTACACCAGAGGCATTCTTGGCAAGTATACGGAACTCATAAA
CGTCATCTTCACTAAGAGCTGTAACATTGAAGAATTGTTCAGAAATGGTAGTGTAGTTGC
ATTTCAGCCAGCGGCCATCTCCAGTTTCATTAAATGGTTTGCGTTCTACTATATATCCCA
CAATTTTGCTGCCACCATCGTAAAGGGGCGCAGACCAGCTCAGTGCAACTGAAGATCTTG
TAACATCTGTTACTTCTGGTCTTCCTGGTGGATCAACAGGATTCTGAGCCATTACAGGTC
TTGAGGCTTCACTGGCCTTGCTGATACCAGCGTTATTCAAAGCATATACTCTGAACTGAT
ACTCCAGACCTTCAACCAATCCTGTTACTTTGTAATTGCAATCATAACATGGCATCTTGT
TATCCTTCACCCACAGGATGGTGTTACGTTCTTTCTTTTCAATCCAGTATCCTGTAACTT
TGCTTCCACCATCATGATATGGTTCTTCCCATTTGATGCCCATGGTATTGGCGACAACAG
AATACACTTCTGGTCTAGTTGGTGGGCTTGGTGGTACGAAAGGATGTTCAGCAACAATCG
GTGTAGATTCAAGAGGCTTGCTGACACCAAACCTGTTTTCTGCACTAACGCGGAAGGTAT
ATTCCATGTATTTGGTAAGGTGGGTAACTTTAATCTGTGTACGTTTTACACTGGAGTTAA
CAAGCTGCCAGGATGTCGTGCCAGATTCACGTTTTTCAACAATATAGTTTGTGATGTCAG
TTCCACCATTATCTTCAGGCTCTCCCCATGTCAATACACATGACTCAGCAGATACAGAGG
AAACTTCAATAGGTCCAGTTACTGAACCTGGTCTTCCAATCACTATAACTGTGACAGTGA
ATGTTTTCACACCTGCTGTATTTTCAAGTGTCAGGTAGTATCTTCCAGAGTCACCTCTCA
TGCTGTCCTTGACAGTCAGGGTGGTTCTGTCTTTTGTTGTCTTAATGCTCACTCTGTCAG
TTTCCTTGAGTCTCATTTCCTCCAATTTCCATGTAACCTTTGGTACTGGACGGCCACTGA
TTGGTATGTCAATAGTAAAATTGCTTCCAGCTTTGCAAGTGATAAGTTGTCTGGTAATCC
CACTTAAATCAGCTGTAGGCTCAATTTGAGGTTCCTTAATAATGACAGATGAGAATGCTT
CTCTTGCATCGCTGTATCCTGCATCATTCTTGGCACGAACACGGAACTCATACTCAGTAT
TTTCAGTCAGATTATCAATTGTCAGAGTTAAATGTTTTGTTTGACCAGCCTCAATCCAGT
GATCTGATCCTTTCTGCTTCATTTCAATGAGATAGGAGGATATACGGCTTCCACCATCAT
GCTCTGGTTTTAGCCAAGCTAATGTCACAGATGACTTGCTTGTATCTATGATGTCTAATC
TCTTTGGTGGCGCTGGCTCTTCTGTTGCTACAATAGGTTCTGGTGTTTCATATGCCTCTC
CTACACCATATTCGTTTTCTGCTGAAACGCGGAAGTAGTATGGTTGACCTTCCAGAAGAT
CTGTAACCTTAATTATTTGCCTAGAACACTTTTCACTAACTACTTGCCAGCTGCGGCGGC
TTGCTTCACGTCTCTGCACTATATAGTGATGAATACGTGCACCTCCATCATTGACAGGTG
CATCCCATAACAAGGTGACAGATCCTCTTGTCACATCCTTGAATGTAATTGGGCCTGGTG
GTCCAGGGGAATCTAGCACCTTCACAGTAAATGTGATAGACTTGCTGCCGCTGCTGTTAT
CTACAGTTAGGGTGTATTTTCCAGCATCATATCTGTTACAGTCCTCCACTGTTAAGGTGC
TGAATGAGTCTGTAGTATGAATATCAGCCCTGATACTAAGATCAGAGTCAGGCTTTGTCC
AGATAGCAGTTGGTATGGGTCTACCATTGAAGGCAATGAAGAGACGAATGCTTGCCCCAG
CTCTTACAATGTGTGTCTGCTTAAAGTTGGCATCAATATCAATTTCAGGAGTTGTTAGCC
TATCAGTGGTTTGTACTGTAGCAGGAACTTCACAACTGTCTCCTTTGCCTGCTCCGTTCA
CTGCAGAAACCCTAAACTTGTAGTTTTCACCAGCCTCAAGATCCACTATTGTATATTTTG
TGGCAACTACGGCTTCTGTGTTCACTTTGTGCCATTCACCAAGATCAGCCTTGCACATTT
CAATAATGTATCCGATAATTTCCATGCCACCATCAAATGCTGGTTTTGTCCATTCCAGGC
TTACAGATGTTTTAGAAGTGTCACTAACTTTCACAATACTAGGAGCGCTTGGCGGATTTA
CAGGCTCTTTGCATTTAATTAGTCTGGATATTCCACTTTGTTCTCCAATTCCTGCATCAT
TTTCAGCTACTACACGGAACTCATATTCATTTCCTTCAACCAGGCCAGTTACTCTATATC
TGGTCTCAGTGATGGGTTTCTTACTGGATACTTTAACCCATCTTAAACTCTTCTTTTCTC
TCCTTTCCAAGATATAATGCTTTATTTCATTTCCACCATCAGATTTTGGTCTTGCCCATG
TTACTGTAATGCTGTCTCCATTCACATGAGTGGCGTCAGGTAATCCTGGTGCATCTGGAA
CAGTGTATTGTATCCGTGCAATGACAGCATCTGAGTCAAGAGATTTTCCAACTCCAAACT
TATTAGCTGCTGAGATACGGAACTGGTATTCATTTCCCTTGATCAATTTAGTGACAGTGT
GCGAACAGGCTTCACATTGGTCTGTAACCAAGGCCCAAGACAATCTGCTGGTCTCCCGTT
TTTCAATTACATAATTAGTTATGGCAGAGCAACCATCATTGGCAGGGGGATCCCACCACA
ACGTTAACTTCTCACCACTAATATTGCTAAATCTTATAGGTCCACCAACTGGTCCAGGTG
TATCTTGCACCCGTATTGTCATATCAGCTGTCTTGGTCCCTGATGCGTTCTTGGCTTCTA
CTGTATATACACCGCGATGATCCCGTGTAGCGTCTCTTACAAAGATAGTGCTATAGCCAA
TTCCATTGTTTATTTCCACTGCCAGCCTCTTTTCAATCTCTTTACCGTCCTTCAGCCAAA
CAACTTGAGGCACAGGTCGTCCTTTAATCAAAGCTTTAACTCTGATGCTTTCTCCAGCCT
TAACAGTAAGTCCTTCAAAGTGCTCTGGCCCAAACTCAATGATGGGAGCAATGCTTTCAT
CTCTTGTCATAATGTAACCAGAAGATTGTGAAGGTGGGCTAATTGTTCCAACGGCATTTC
TGGCAATTATTCTAAATTCGACACGGTCTCCTGGGCTTAGTCCAGTCACTGTATATTGAC
ATTCAGAAATATCTGTAAAGTTGCATCTAAGCCAGCGATCACTGCCATGGCGTTTTTCTA
TGCTGTATGCCACAATTTTGCTGCCACCATCACGTAAAGGTGGGGTCCATTTAAGTGTAA
CTGTTTCCCTTGTGACATCAATATAGTCAGGTGTTCCAGGAGGATCAACAGGAGACACAG
CCAGAGTAAACTTGCTTGGTTCACTTACTGGGCTAAGGCCGGCAGTATTTTCTGCTATGA
CACGGAACTGGTAATCAAGACCCTCAATAAGCCCAGTAATTCTATATTCCCGATTGGATA
TTGATGAACTGTTAACTTTTTGCCATAAGATGCTGTTTCTTTCTTTCTTTTCTACATGGA
ATCCAGTAATTTCAGAGCCTCCATCATATATAGGTGCATCCCAGGTAATAGACATTCCAT
CACTTGTAACATTGTACACAACTGGCTTTCCTGGTGGTCCCGGTGGTCTAAATTGATGCT
TAGCAATAACATCAACAGAGTTAAGAGGTGGGCTAACGCCATATCTGTTTTCAGCACGCA
CCCTAAACTGGTATTCTGTTCCTTTAACAAGATTTGGAATCTTGAATGTTGTTCTGGCAA
CGCTGGAACAAACCATCTTCCAATTGGTTTGAGAAGTTTCACGTTTCTCAATGCTGTATG
ATGTAATTTCTCCTCCTCCATCATCATCTGGAACATCCCATGATATAATGATGCTGTCAG
CTCTTATTTCATCAAATCTAATAGGCCCTTTCGGCTTAGAGGGAGGACCAAGTGTAATCA
CTGTAATTACATAGGATTTGCGAATAACACCGTTGTCAAGAATCAAAGTGTACTTGCCAC
CATTTTCTTTTTTGACATTTTTGATATTAAGGCTTAATTTGGCTTCCGTTTTCTTAAATC
TTACATGTTCACTTTCTTTCAGAGGAATATTATCCTTTAACCATGAGATAGTTGGTCTTG
GTTTACCCTTATATGGCAACTCAATGTGTACATTATGTCCAATACGAACAGTGATTTGTC
CTCCAAGTATTTCAGAGAGGTCTGCTTCAGGTGGAATAATATAATCTTTAACAGTAATAG
GCCCAATAATAGCCCCATCACTCAATCCCTTCTCATTCTTAGCTGAAACTCTGAATTCCA
TAACTGAAAGTTCCTTTAATTTGGAGACTTCAAATTCACATGCTTTGCTTACTCCTGCAT
GTGACCATTCTTTGTCATCTTTTAGTTTGCTTTCTACTATATATTCACTAACAATGCTGC
CACCATCATAATCAGGTTTGCTCCAAGCAAGAATGACAGATGTTTTAGTGGAATCTTTCA
TTGTAAGATCTCTAACTGGTCCAGGGATTTCAGATGCTTTCACAGGCTCTGTTGTGCTGC
ATGGCTCTCCCAAACCATTTTCGTTTTCGGCAATAACTCTAAAAAAGTAGGAAGTTTTCT
CTGACAAGTTAGTAATCTTGAAGGATGTGTGAGAACATTTAGTTGTAACGGCAGCCCATG
CTCTCTTAGTGGCATCGCGTTTTTCAATAACGTAGTTGGTGATTTCAGCTCCCCCATTTA
TAAGAGGAGGCTCCCATACCAGCGTAATGGTACCGCGAGCAACATTTTTTATTTGTAGCT
TCTGGCACTCGGCTGGAGTATCTAGAACTTTCACTGTCACAAATGTTGACTTTGGCTGAC
CAACACCATTTTCAATAGTTAAAACATACTTTCCAGTGTCACTGCGTGTAACTTGAGAAA
TGTCAACTAATGTTGATGATTCAGTATTCTGAATGTTGTATCGTGGGTCATTGCTAATAT
TTTTATCTCCTTTTCTCCATGTTACCATCGGGGCAGGTCTTCCTTTGAAGGGAATCATTA
ACTGAACATCTTCACCTGCCTTTGCAACAATGGATGTTCTGAGAGCAACGTCAAGGTCGA
TCTCTGGTTCCTCAAGTATGTCCTTTGCTTGTGCTGGTTCTGTCATCTCAATAGGCTTTC
CACTGCCGGCAGAGTTTACAGCTGATACTCTGAAGTAATAGTCAACACCAGGTTTAAGCA
TGGAAACCACGTATTCAGTTGTTCGGACTTCTCCTTTAGCACTAACTACAGTCCAGTCTT
CATTATCTGCTTCTCTCATCTCCACTATGTAGCTTATGATTGGACTTCCACCATCATATA
CAGGCTTACTCCAGTTAAGAGTAATTGATGACTTTGTACTATCCACAATCTTCAGTTTGG
TTGGTTGCCCGGGTTTGTCAATGGGATCAACAGCTTTGTATAAATCTGAAGCTTCTGAGA
ATGGGCCTTGGCCAGCTGCGTTAATTGCACAGACACGGAACTGATATTCACTGTCTTCTG
TAAGTCCAGTTACTTTCTGTCTTGTGTCACGAATGGATTCTTTGATAACTTTGAACCACC
TCAAGCTCTTTTTGTCTCGCCTTTCCAAGTAATATCCACTAATGTCACTTCCTCCATCTA
CAGTAGGCCTAGACCAGGTTACAGTCATAGAATTCTTGGTAATTGTGGCTACTTCAGGAA
TACTTGGAGGACCAGGAGTAACAAATGCATTTCTTGCTATAACTGGCTCAGATTCCAGAG
GATCTCCAACTCCATATTTGTTTACACCTCTGACACGGAATATGTACTCATTTCCTTTAA
TAAGTTTGGTAACTGTTATTGAGCATTCTTCATGCTTTTCTGACACTAAAGACCACACCA
CACGGCTGGTTTCACGCTTTTCCACAATATAATGGGTGACCTTTGATCCTCCGTCATCTG
AAGGTGGTTCCCACGTAAAGGAAACCTTTTCAGCTGTGACTGTTTTAAACTGAATAATTC
CTGCTGGTGGACCAGGCTTGTCTAGGACTTGTACTTTGATACTTGCTGATGCAGAGCCCA
TGGCATTCTTCAGTTTTAATTCATAAAGTCCACTGTTGATTCGTGATGCATCCTTAATGA
GGATTGATGAAGACTCGCTGGTGTTTTCAATAGATATCTGAGCACTGGTATGTAGCTCTT
TTCCATTTCTGAACCATTCTATACTAGGCAAAGGTTTGCCTGAAATACCAAGTTTCAGTT
TCACTGCCACACCAGCTTGGAACTTGACAACATCTGTATATTCTGGTGGCACATCTATTT
GGGGTGCACCATAAGTGTCAACACAAGTGATAGGTCCTGCCACCTCAGATGGATTGCTGA
TAGAACCAACTGCATTCTTTGCAAACACTCGGAACTCATACTGAGAGCCTTGAGTCAAGC
CAGATACAGTAAATTGAGTCTCAATAACATTAGTAAAGCTGGCTTTAGTAAACCTGCCAT
TTGGTAGGTCACGTTTCTCCACAATGTATCCAGTGATTTTACTGCCACCATCATATGCAG
GTTTCTGCCAGGACAAGCTCACAGAACCCTTTGAAATATCAGTCACACGGACGTTTCTTG
GAGGCTCGCAAGCGTCAATGGCAAGTACGGGCTCTGATGGATGACTGGCTTTGCCAATGC
CAGCAGCATTCTCTGCATATACTCTGAATTCATATATTAGACCAGGACTGATATTAGACA
CCTTAAAGTGAGTTGTACGGATAATTGTCTTGCTGGCTTTGTGCCATAGGATGCTATTCC
TGTCTTTCATTTCCAAGTGATATCCAACGACTGCATTGCCACCATTGGATACTGGCTCAT
GCCAGCCAACTGTGATGCTCTCTCGGGTGACATTGCTGACCCATGGTGTCGAAGGTGGAC
CAGGAATAGTGTAAGGAAGCTTGACAGTAACAGTCGCTGAATCTATGTGGTCACTGATGC
CAAAGCGGTTTTCAGCTTTAATGCGGAACTGATATTCTTCCCCTTTGGTGAGTTTCATGA
CTTTGGTAACATTTCTAGCTACAGTGGAGGACACTTCTGACCAAGCAGCAGTACTTGTTT
CTCTCTTCAGGATAATATAGTTGGTAACCTGACTTCCACCATCATAAGCTGGAGGATCCC
ATTGTAGTGTTACACTGTCTTCACTGACATCACTGATGATGACTGGACCTACAGGTGGGC
CTGGTCTGTCTAGAACCACAATCTTGATTGTTGCTTTAGTGGTTCCACTAGAGTTAGATG
CAGTTAACTCATATGTTCCAGCATCAGTAGCAACACTTTCTTTCAGATTGACGATTATAC
TTTCCGCTGTAGTTTCAGTGTTGAATCTTAAGGTTGATTTCACAAGAAGTCCATCTCTAG
ATAGTGTCACCTTAGGAAGAGGTTTACCAGAAACTGGAATGTCCACTTTTAGATTTGAGC
CTGCTCTGACATATACAGTGCTACTTGGGTAGCCTCTCATATCTATCTCAGGTGGTTCAA
GTTTTTCTTTAACAGTGACAGGTAGGAGAAGCTCCTTTGGATCACTTAAGCCAGCTTGGT
TTTCAGCAAAAACTCTGAAGAAATAGTCAACATTTTCCTTGAGGCCATGGATATCATGAC
GAGTGGTCTTCACAACCGCACATTTGACCCATTTTTGTTGACCTTTTTCTAGTGCTTCAA
CAAGGTAGCCCAAAATCTTACTTCCTCCATCATGTTCTGGTTTAGACCAAGCAAGTGACA
CACTGTCTTTAGTCACATTGGTTACTCCAAGTTTTTCTGGTGGGCTAGGTCTCTCTGTTA
TTTTTACACCCTCTTTGGTCTCTGCAGGTACTCCAATGCCAAATTCATTTTCACCAGAAA
TCCTAAAATAGTAAACTGCACTCTCTTGTAGACTAGTGACTTTGTATGTAAGACGATGAC
AGTTGTTTGTAACAGATACCCATGCTTTCTTGCTTGCTTCCCGTTTCTCAATGTGGTAAT
TCTTAACTGGTGCTCCACCATCATTCTCAGGAATATCCCAGGTCAGAACAGCAGATTCCT
TTGTAACTTCTTTCACAATAATGTTAGAAGGTGGTCCAGGAGAATCGAGAACTTTTACAA
CAAGTGTAAGCGTTGCAGTGTTCAGAATATTTTGCAAAGTTAGTGTGTACTTTCCAGAAT
CATTTCTTGTTGCTTTTTCAATGGAAAGTGATGTTTGTGTGCCTGTGGTGTCAATTGTAG
CTCTTGTACGTAAGTCAGAGTCTGGTTTACTCCACATGACATTGGGAGCGGGTTTGCCTC
TGTAAGGTACTGTCATAGTAAATGATACACCAGCTTTAACAATTAATGTTTTGCGCATTT
CACTGTCAATGTCAAATGCAGGTTCTTCTTCTCTCTCCTTTACTATATGTGGTTCAGAAC
TGTCACTTGGGTCACTTTGGCCTACTTTGTTAACAGATCTAACTCTAAATATGTACTCAG
CTCCTGATGTAAGTGCAATGACAGTATACTCTGTACCTCTGACATTTGTTACAGCAGTGG
TCCATTCAGTTTCATCAGTTCTTCTGTATTCCACAGTATAGCCTGTAACTGGTGAGCCAC
CATCAAAGAGAGGTTTTACCCAGCCTATTGTTATACTTGATTTTGTTGAGTCTATAATTT
TAGGCTTAGATGGTGGAGATGCCAAGAATATTGGATCCGCTGCACGAATTAATGGAGAAC
ATTCACTTGGAGCACTGAGGCCAGCAGCATTTTCTGCATAGACACGATATTCATATTCAC
ATCCTTCGCGCAGGCCAGAAGACTTTACTCTGAGGTCATAAACAGGCTTTTTGTTTACAC
GCATCCATCTCAGGCTATTTTTCTCACGTCTCTCAATCACATATCCTGATATTTCGGCAC
CACCATCACTATCGGGTCTTGCCCAACACAAGGTCATAGCTTCTTTAGTAACACTGCTGA
TCTCCAATGATTTTGGTGCATTTGGTACAGTATAAGGATTCAGTGCCTTTATAGCTTCAC
TCTCTAATGGCTCACCAACTCCATATTTGTTGACACCCATCACTCGGAAAACATATTCAT
TACCCTTTAGCAGTTTTGTAACCTTGCAAGATGTGGTTCGAAGTTCTGATTCACAAACTG
TCCAAGCAATACGACTTGTTTCACGCTTTTCAACAATATAGTAGTCAATTTCAGCACCAC
CATTTTCTTGAGGTGGTCCCCACGAAAGTGAACACTTTTCAGATGTTACTCCAGCAATTT
GTATTGGTCCTGCAGGTGGTCCAGGTCTATCAAGTACTTTGCAATTTACAGCTAAGGATC
TTGTTCCTGCCACATTTTGTAATGTTAGCACGTATTGGCCTGAATCTCTTCTAATGCAGT
CTTTAACTACAAGAACAGTGCTGTTGTCTGTTGATGTTATCTCAACTCTTGCTTTCTCTT
CAATATCCTTGCCATCTTTTGTCCAAGAAACTACAGGATGAGGTCGTCCTGCAATGTCAG
CATTAATTTTAAGGATCTCACCTGCTTTCACAACAATTACATCTCGGAATTTTACATCCA
TCATAATTCTTGGGGCATCTACATCATCCTTGACTGTAATAGGCCCTGTAGTTTCAGATG
GCTCACTAAATAACCCAGCAGAATTCTTTGCAATAACACGGAACTCATATCTTTGGTCTT
CTGTTAGAGCAGTTACATCAAAGAATGTTTCTTGGATGTTAGTAAAGTTGCACTTTAACC
AACGTCCATCAGGCAACTCCTTTCGTTCAATGATGTATCCTGTAATCTTTGCTCCACCAT
CATATTCTGGTTTCTTCCAGGCCAATGAGACAGATGTTCTTGTGATGTTAGTAACTTCTG
GTTGACCTGGAGGATCGCAAGGGTCCCTTGCAGCAACTGGTTCACAACTTTTGCTGCATT
TGCCAATTCCAGCAATGTTCTCAGCATACACACGATATTCATACATAAGCCCTTCTTCAA
GCCCTGTTACCTTTAGTTGTGTATCAGATATTAGACCTTTGTTGACTTTGGTCCAGAGAA
TGCTGCTTCTTTCTTTTCTTTCTAGGTGATATCCAATTACTCGACTACCACCATCATTTA
CCGGAGGTTGCCAGCTAACAATCATGAACGCTTTTGTTGAATGAGCAACACGGGGTGTTC
CTGGTGGTCCTGGTGGTTTAAATGGATATTGAGCAATGACTGATGAACTGTCAGTATAAT
GACTTTTTCCATATCTGTTTTCTGCACAAACTCTGAACTGATATTCCGATCCAGTTGTCA
AACGTGCAACTTTGATGGATGTTCTTGCCACTGCTGCTGACACTAATTCCCAGACTGTAG
TAGTTGTATCTCTCTTTTCAACAATGTAGTTGTTTATATGACAGCCACCATCATACTCTG
GTGGGCTCCAAG
>TRINITY_DN157108_c0_g1_i11 len=19428 path=[4:0-68 10:69-139 12:140-193 13:194-194 14:195-908 15:909-1527 17:1528-1661 19:1662-1684 20:1685-1880 22:1881-1895 23:1896-1931 25:1932-1982 26:1983-2596 27:2597-2679 28:2680-2691 29:2692-2906 32:2907-2921 33:2922-2964 34:2965-3026 37:3027-3681 38:3682-3995 40:3996-4165 42:4166-5139 43:5140-5414 44:5415-5415 45:5416-9694 46:9695-16080 47:16081-16086 48:16087-19427]
GTCCACTCGGCGGCCCTCCAGCTGTTGCAAAAGCTGTAGTCTGCCCATGCAAGCTGAGAT
TTGTAGTTTTGCAACAGCTGGAGGGCCACAGTACTTTTTCTGTAGAATGTCTGGCCTTGA
TGAAGAAGGCACCCCCCCCCTGCTGTGCCCCTTGAAGTAAAAATCTCCATTCACCCTATC
CCCAAGTGATTGAGTTTTTTATGTTAGGGTGTACAGGTTAGGACGCAAAGGGTCATCAGG
TCCAAGGCGAAGGCTAGTCAACCCCTTTAATGGTCAATTTCACTGTGAGAGGTTCTCTTT
GAAATGGAAGCATCACATTGTTAAGAAAAATTCTAAAATGATTTATGGCATTTATATGAT
TATATGCTAAAGCCCTTCTTCCTTCACTGCCTAAAGTGATACTGTAAATGCATATCTTTT
AAGTCCCAGTTTACACTGCTGGTTGCAGGCTACAGTTTACCAGCAGACATGATACTCATG
ATTGGAAGTGAATCAGTTCTGAATTGAAGCACTTGCCAGGCCACATGGAGCTAGTCCCCT
GGCCTTACTCAATGTATCTGAAATATACAAACAATATACAAATGAAAATACTGTAAATGT
AGTGGAAAGCGAGCAACAGATCGATGCACTGAAAGCCCAACATTCATCCGGAACAATGTG
ATCGTTCAGCTACCATAAAGATTCTCAATACCAACAGTAGAAACATTTGAGGCCTTTGAG
CAGTGGCCATTTACACACTTACAGGAAAGCTGGATCGCTCTGTGATTCCACTCCACTATC
TTGGCACATTAGCTGCATTTTTGTGGAGATATAGAATTGCTGCATGTTCAGATAATGGAT
TATGTAGGGTTGGTAGATCGTTCTGGTGGGAAACTAAACTTTTGTAAAATGATGCAGAAG
TACTTTCTTTGGCTCCGCTTGGCTGCCCGAGGGTGTGGTGTACGGAGCCATGGAAAGTAG
AAGGGATACATGCTCCACACACAGAGCAGATGACAGGCAAAGAGTCACAGCGCTCCTGCC
CCTTAGCATTACAAGTTTAGCTAACCTTTCACTTTCCAGTGGTGATCCACTTGGTATTAT
CCCTCCCTTATGATTGAAAACTCAGTGATCGGAAAAAATAAAAAAATATAAAAAGGAAAA
AATAAAATCAGGCACAGAGAATGTACACATTGCATTGCTGAAATGGCTTGATGAGATGGA
TAATAGACTGCAGTTGTTTTATTGTGATATTTAATTTTGTGCACGTATCCCAGCAGTGCT
TTCTGAATGTGTACTATACCTATGACCACTTAATAGCCACAGAAGTCCACAAACCCATTC
CTGTATTCTCCGTCACTACTGATGTCACTAGTCTTGCACATCAAAGTAATCTATTATTGG
TTCTTCTCTCATGGTCTTCGGTGGGCCACTGCTTGCACCATTTCTTTCAGCCTGGTGTCT
GTAATGGGCAATAGGAGGAGGGGGTCTTGCCTGGATTTCTCTTTCAATTACAGACATAAG
GGTAACATTTGGGCACATAGATTTGCCTTTTACAGCAGTGATAACCACATTGCGTTTGGG
CTCATTGTCATAGCTCACACTCTCCACACCGTACACTTCAGCAAGGTCATGGATAATCTT
TCGATGGTCTCTGTTCATTGGTGGGAAACAATGGCTTTTTTTGGTTTGCTTCCCCTTATT
GACTGCATCCACAAGAGCTTTTACTTCTCGCTCAATTTCAGAGACAAACTTTAAGTCTTT
TCTTACATCATCCTTCAAGCTGTCACTGAACTTGAATCCAGAGCGAGTATTAAAAGGATC
TGAATTCTCAGTAATGTTCAAAGCCTCTGCCAGACGTCTGTTTCTTTCCAAAGCCAAGCA
TTCTTCATCACACTGCAGTCTGGTCTGCTTCATTTCTTTTTTGGTGACAAGTTTACCAAT
ATCCACTGAATCGCCTAGTTGCATTTCTGTCAGCTTTGCAGCCATAGATATAGCAGCTAT
TCTTTGATAGGCAGAAGAGGCAGCTGAGCAAACCACGCTCTCTTTTCTTCGGCCACATTC
ACACTGGAGATCTACCATAGCACTGCATGTAGAAGATGGGCAGGGCTGTGAGGGGTGGCA
AGGAGCCAAACATGGATGACCACAATCCAGTCTTGAAAGGATGCAAGGCTGTTTACAATC
TTCATCTATGAGGCATTCGCTTTTGTGGCAGATCCTTTTACATTTGTGCATTCCACATTT
TAAAAGCTGGTTGCATCTCAGGCCACATGAAATATCAGTAAGATGGCAGGGAATATTGTT
CCTCAGCTCGTGTTTTCCCATGCACCACTTCTGCGTGAGATACGTACACGGGGGACATTT
GTCCTCACTGTGACATGAATGAAAAACTGGATGGTCACACTCGTGCTGTCTTGTGCAAGA
GTTTTTACACTCTGGAGGCCTGGTGCCACATGGTACTGGAGGGTAAATAACAGACTCTCC
ACAGTAACAAGCAAGCTCATCAAAACTTGTTTGCCAACAGTTTTGACAGTTCCCACGATG
GCATGGTAGATCACATCTGTGAAGGCCACAGTTGAGTTTATGACCACAAATTAAGGAGCA
CTTATGTTCTTTGTCCACACAGCAAATTTCACTGCATTTATGTCGGCCGCACTGACGCTT
CTTGTTACAGCGCTTATCACAAATGAATGTAAGATCTTCATCCGTTTGTATCAGTGCACA
GGGAACTTCCTTTGTTTTAAAGCCACATCGGCAGGATATGTTAGACATGCGAGGGCAAGG
ACCACATTCTCCTTCATGACAGAGATTCTCACAGGTATGAATGAAATCATGAGAACCACA
AGGCAAAGGTTTTCCACACGTCTTCCCACATGATGGTATTGGATCAGTGCAGATTTTTCT
GTCCACACAGCCCAACTCAAGTAATTTGCTCAATGAGGTTTGTCCGCAGGGACAGAAACG
CACAATCTGGGGAAGTCGCGGACAAGGCTGGCAAGGCTGTGGATGGCAGACCTCCGTACA
CCCATGTTTTCCACAATTCAATTTTTTGCCGCAGAGCTTTTGACAGGAGAAGTTTCCAAA
GCCATCGTAGTTATCTTTGTCTGTTCCACATGACACATCACGAGAGCTGCCACCACAGTA
GCATGCTTGATGTATTACTTGCTGGCAAGGCTGGCACTTCCCAGCATGGCACACCTGATT
GCAGTTGTGCTCCCCACAGTTCAATGGATTTCCACAAACATTTGCACAGTGCATAGTAGA
GGATTGCCCACAGCGAACAGACTGACTGGTTCTTCCACATTCACAGGTTTTTGTCACAAA
GGCAGGACATGAGGGGCAAGGTCCAGGATGACACAAGATGTTGCAGGTATGAGGACAATC
AAGGCCCGAGCGTTTCTTTCCACAAAGCTCACCACAACTATGGGGAATTTCATTTCTACT
CCATTCAGGGTTGTTGACTTTACTACAAAAGCAGGTGTAGATGCTCGGAGCTCGGGAGCA
GACATTTTGACAGGCGGGACATCTCCAGCCACTATTTTCTTCTTCAGCTTGTGATGCAGG
AGACCTGGCCCACTTTTTGATGCAGTTAAGGTGGAAAACATGGTAGCAGCTCTGACAACT
CCACACTGGAGCCATGACTCGTACCACCTCACAGCACACCATGCACTCGTATTTCTCTGC
AGTCAGCTGCTCAATCAGAGACCCTGTATGCGTTTCCTTGCTCTTTGGTAAATCATGCTT
CTTCGACGGTCTACTAAAGCCTGGCTGCACAGATGACTTAGAAGCACGGTCATGAGATGG
ATGCTTCCTTCCTGCTGGTTTATCACCATCAGAAACCCAGTGATGTCCACGAGACTTCGC
CTCTTTATAGGTGTTAGAAAGAGGAGGTTCTGTTCCCCGATTGGTCTTCTTCTCCTTGGA
TGGAAATGTTGCTGGTTGGCTTTTGTCATGCCTCGACAACTTGCTGCTCTGAGCCTCATT
TCGCTTAAATGTCTGAACATCATCCTGTGTTTTTTTCCAATCCAGTGGTTCTCGTGATGG
CTTATTAAAAGAAACCGAATGCTTCTGCTTGTTCTCCGTTGCGCCATCACACCGATCAAT
TCTACTTTTAAAATGATCCTCCTTAAGTGTCCCCGATTTCACAAAATCTTGTGGTGGAAT
GTTCTCAAACAACTCATCAGTTTTTTGCTTTGGAGCTACCCGTTTCTCCCTGTCATATGC
AAGTTTAGTTCTGTCACGAGGTCCTCTGAGAGATCCCCCTGACACATGGGTTAGTCTCTT
TGGCTTGGCCCCTCGACTGTCAGCACTGCCAAATTCTTTCTCACTTTCTGATGAGCATAA
ATCATTGGGATCTCTTGTCCGTACACGCCAGTCACCAAGCGGTGTGGTGGCAACAAAGGA
TGTCCTTGCTGGAGTATCAGAAAGAGGCTGTCTTGAATGGTTCCTATTGTGAGATCTCTC
ACTCCTAGACCGATGCCACCTTTGATTCTGAAAGCTGTGATTCTTTACAGGTTTGTTGGT
GATTTCTGGAGACCCGTGCTGGCCTCTTGCCTGGTTACTTGCGGCAGAGCTGTTGTAGGA
GTGCACTTTCTGAGAAGGGCTGTCATGATTGCTCTCCCTTGGTGGCTGCTGCTGATGAGA
GGCAGGTAAGTTTCTAGACCAATTTCTATTGCTTTCAGTTCTCCCATGATTTTTCCAGCC
TGAGTGATGACTCAAGTGCTCTCTAGGGACAAAGTCAGCAGCCTCAGGGTTATACTTTGT
GAGCCCTGAGGGCTGCGCCTCCGCCATTCCTCCCTCGTAAACACCGAACAGATCACGTGA
CGTGTTGTCCCCGGTGAGGATCCTAGAAAGCACGACCGCAGCTCCACTGAAACAGACCCG
TGTTCCTGCCTTCTGCTGACGTCACACGCTGCTAGTCACAGTACCCATCATCCCAGGTCC
CAAGGCGCATGTTCTGATAAGCCACGCCTCTCGTGTTTTATTTTCTCTTCGTCTTCAATC
AGCTTTATTTTGTCAATAGGCGGTGCACTGTACCAGATACGTTGCTGTGGCTTGCGAAAT
CGCGCAATCATCAGCGCGTGGAGCGGCTGCCGTTTGTGCCTGAGCAAGTTTACGTCAAAG
AAGGGTGATGCGTAGTGCGTGTACGTGGTTTACAACGTGAAGGGTATACAGTATGGATGA
AGGCAACAGAACTGATGTGGATGGAGAAGATCCCATTCCTCCCATTATAGAAGAGGAAAC
TGAAGTGGACTCTCCCAGCAGTGCATCTAAAGGAGACACAGATCAACCTATAAATCCTCC
ACTGATCTCTATTAACAAAGATGCAGAGACCAAGGGTCAGAGACGTCGAGGGGCAGCAAA
GAGGCCAAGCTTGGCACCAGGATCAGCCAATACTGTGTCCTCTCCTACTGCACCAATTCC
ACCAGCAGGAAAAAAAGAACAATGTACTTTCTAATGAAGCCAGAAAGGAAATGGCAAAAC
TAGCTAAAGTTACAAAAGATGAGAGAAGAGCTCAGTTGGATGCAAGACATAAGTATTTGG
TCTCCAAACTGGCTGATGGATTAGGAATTGGTGAAAATGAAGTTGAAGACTTTCTTATTT
CTGATGACAAGTTTAGTTTGATAGCTGATTTTTTTGCTGCTAATGGATCAAAAAAACTTA
TCTTTTTTTACCAAGAGGTTTCTCAGCCGAGTAAGACAACTATTCCGATGTGGGCGGAAG
GAGCAAATCTGAACGCCTCTTATACAAATGTACAGAAGAAGCTTTTTATCACCACGGGCT
CCAATGAGGGGTTAACAGGGACATGCCTGTTCTTTTTGCGCACCACAGATAAAGCAATTA
CTACAGCCAACGTTATTCAGGAGGTGAACTTTAGCATGTTTGAATGCACAAATGGCAACA
TTCTCCAAGGCCTGGAAATCTTACTTGCCCAAGTGTTGGTGCCAGCACTGAAGTGTCAGG
AGAATTGGGGGGCTGTGAAGGATGGTCTCCAAAATTCTCAAATTCAAGAGTTCTTAGACT
CTTTGGACAAGTTTGTTGCAACTTTGTCTTCAGCAAAAAATAATTTGGATGGAAAAATTG
AGCTTAAAAAAGTGGACAGTGGCAATTTGCTGGATAGCCTGCAAAGCCCATCAGACTTTA
TAGCTGCAGGAGGTAACAGTGAGGTGATTGAGAAGCTGGAGGGAATGCTCTCTGTTTGGA
TCAAGCAGATTGAACAGGTTCTTGCAGAAAGTGAGCAGATGAGAAAAGAAGCTGATGACA
TTGGACCCTCTGCTGAACTGGAACATTGGAAGTCACGGATGTCATCCTTCAACAGTCTGT
TAGATGAGATTAAAAGCCCTAAAGTCAAGAAGGTTCTCAGCATCCTCCAAGCTGCCAAGT
CCAGGATGTTAAAGCAATGGAAAGAACTGGACTGCAATGTGACAAATGCTGCTAATGAAG
CAAAGGACAATGTGAAATACTTGTACACACTAGACAGGTTCTTTGGACCATTGGGCAAGG
CCTCTCCAGCTACAATGGTAGAACACATTCCAAGTCTGATGAACAGCATCCGTATGATCT
ACAGTACATCCCAGTATTATAATACTTCAGAGCATATGACGTCCCTCTTCCTAAAAGTCA
CCAACCAAATTGTGACCACATGCAAGAATTATCTGAACCAGGGGGTTGTTAAGATCTGGG
ATCTTGACAGGGAAGAGCTTCTGAAGAGGATCCGTGAATGTGTGTACCTGAATGAACAGT
ATCAAGCTTCTTTCCACAAGGTGAAGGAGAAACTAAAGGAAACTCCAAATGAGAGACAGT
TCGAATTCAGTGAAAACTATATATTTGGGAAACTGGACACATTCTGTAAGCGCCTTGAAA
AGATATCAGATATGAGCAATGTTTTGGAAAGTCTGGCTGATCTTCAGAACATAAGAATTG
AAGGGATTGAAAAGATCAATATTCGATATCAGACAATTGTCGCTAACACTAAGTCCAAGA
CCTATGATGTTCTTGATCATCGGAAACAAGAATTTGATAAGGATTATGTGGAATTCAAGA
ATCAGATAGAAGGTCTTTACCAATCTCTTCAGGGATTTGTGGATTCCTGGTTTGAAAAGC
CATTGACTACTGAGCAAATGGTGAATCTGTTGGTGAAATTTGAAAGAATTGGAAACGACC
ACCTTGACTTTGGGGAAAAATATATGATAGTCATACAGAGATACAGCCGTGACTTGGATA
TGGTCCGGAAACTCTACCAGAAGCATAAAGATAGTCCTCCAACACCCCGAAATGTTCCCC
CGATAACAGGGAAAATCATGTGGGCTCGGCAGCTCTACCGAAAAATTGACCAGCCAATGA
GATTTCTCAAAACAAAATCGGAGCTTTTACAGGGAATTGAAATGAAAAAAATTATCCGGA
GCTACAACAAAATGGCTGCTGTCCTAATGGAGTTTGAGCTGCTTTATTACAGAGGATGGT
GCAAATGTGTGGAAGTGGCCAAAACTGGACTGTATGCATCTTTGTTGGTTAGACACCCTG
ACACAAAGGAACTGTATGTTAACCTGGATCCTATAGTTCTGGAAGTTCTATATGAAACTA
AATATCTTCATAAGATGGGCTTTGAAATCCCAGATGCCATACACAGCATTGCCACTAGAG
AGCAGCAGATTAAAATGCAACAAATAAAGCTTGAAGATATGCTGATGGACTATCAGTCTT
TTACTAACAGAATTCCAACTCTGCTCAAACCACTTATGACACCTTTTATCAGCCAGATTG
AAGAGGTTATATCACCAGGCCTTACCCAGCTTTCTTGGACCTCCCTGAATATTGAAAAAT
ACATTACTAGTGTCTACAGTTCTCTAAGAGAGATGGAACAGATCTGTAAGGAAGCCTCTG
ACATTCTGGATTGCCGAATTGAGAAGTTACTTCTGGACATTTCTGACACACTGCTGGTGG
ACTTACCTGAAGATGATACAATCAGCGTTCCAGTTTTCTTGGAAAGAACGGAAAAGGTCA
TTGCTGCAGCTGCAGAGACATTGTCCATGCAAAGCAAACAAGTGGAGCTTTGCTTGTATG
AAATGATTGATGCCCTTAAAAACAAATTGAAACCATCAGACAGAGACAGTCTACAGGCTT
CATTCGCCTGTTTGCACCTAGATGCTAAGCAGAAAACTCGCTGTCAAGAATGTCTACCTT
GTAGTTACTATAATATGATGGGTCATTTGTGTCAGAAAAATACAGATTCTCTTGTAAAAT
GTACAAAAGTGTCTTTAGATACCCTGAAACGTCGCTTACACACTGTCAGCTCCAAATACC
AGACATCAAGGCCTGCAAAAGACCAAACCACCAATCCATTATTCAAGGCTGAGATTCACC
TTGCCATCCCGAATGTTGTCATGCGGCCTAGCCTGGAAGATATTCAAAGTGCTGTGAACA
AAGCCATAAATATCATATTGTCAGCAGCCAAGGACATTCCTCTGTGGAATTTTGCACATC
TACATCACAAACAGCAACAGTTGGAGCAAAATGCTGCCCGAGATCTCGGTGATGAACTTA
CCAAGATGGTGGTGCTGAAACCTTTGGATAAGCAAATTGCTGAACACAAAGATGTCAGCA
AAGTTGTATCCAACCTCAGCTCTATTGTCCTGTTACTTAAGACGGATGCAACTGATGTTC
TGAACAGTTTTACCACATTTTCTGGGATATGGAATCAGGATGTTGATGAAAAGGTGAAAG
AATTCCTGGATACCAACCCTGTAATGTCTGAATTCCGAACTCAGTTGAATTACTATTCCC
AACTGGAAACCCAGATTGATGAACTTCCAGGCCATTGCATTGTAGGATCTGTGGACTTTT
CCACTGATTGTCTGAAAATGGCGTTAGTTCAAGAGTGCCGCAGGTGGAAGAGAGCAATTG
GCTCAGCTTTGAATAAGAAGGCTGCTATGGACATGGATGAAATCTACTCATTTATTGATA
ATCTCAATAAGAGATTGAACAGACCAATTAATGACCTTGATGATGTTCGTGGCGCAATGG
ATGCCTTAAAGGAAATCAGGGAGTCAGAAATTAAAATTGACATGATGATTGGACCAATTG
AGGAGTCCCATAGTCTTCTGGTGAAATATGATCTTCTGTTCCAAGATGGCAATGCTGAGC
GAGTAGATGGCTTAGCATATGCTTGGAAGAACTTGAATACACAGGTTTTACAAACCCAGA
ATTTACTTATTAAAGTGCAACCAGAGATGAAAACAGATTTACTGGACGGTGTCAAGAAAT
TCCAGGTTGATGCCGCAAAATTCTATAAAGACTATGATTTTACTGGTCCTGGAGTAGAAG
GGATACCTCCCAGGGAAGCTAGTGACAGATTGCAAGTGTTTCAGGCTAAATTTGATGAAT
TATGGAGGAAATATATTACTTTCTCTGGAGGAGAAGAGCTCTTTGGTCTCCAAATAACAG
AATATGCTGAGCTGCAGAGGATCAAACGTGAGCTATCTTTGCAGCAGAAACTATATGGTC
TTTACAATGCAGTTATAGAAAATATTACTGGATATTATGACATATTGTGGACTGACCTGG
ATATTGAAAAAATCAACAGTGAGCTTCTAGACTTCCAAAATAGAATTCGCAAGCTGCCAA
AAGCATTGAAGGAATGGCAAGCATTTAATGACTTGAAGACCAGTATTGATGACTTCAGTG
AGAGCTGCCCTCTTCTTGAAATGATGGCAAACAAAGCAATGATGAAGAGACACTGGGACA
GAATATCACAACTTACTGGCCACACTTTTGATGTGGAGTCAGAAAGCTTTTCCCTGAGAA
ATATAATGGAAGCAGCATTGCTAAAATACAAAGAGGATATTGAGGACATATGTATCAGTG
CCGTCAAAGAGAAAGATATTGAAGCAAAGCTGAAAAATGTAATCAATGAATGGAGTGCCC
ATGTGTTTACTTTCGCCCAGTTCAAGTCCAGAGGAGAACTTCTACTGAAGGGGTCCGACA
CCTCTGAGAAAATTGCACTAATGGAAGACAGTCTTATGGTGTTAGGTTCTATAATGAGTA
ACAGGTATAATGCCCCATTTAAACCAACCATACAGCAATGGGTGCAAAAATTATCCAATA
CCACAGAAATCATTGAGAACTGGCTCAATGTACAGAACCTTTGGATTTACCTGGAAGCTG
TGTTTGTAGGTGGTGATATAGCAAAACAACTTCCACAGGAAGCCAAGAGGTTCCAGAACA
TTGATAAATCTTGGCAGAAGATCATGCAGAGGGCTCATGAGACCCCCAACATAGTTCAGT
GCTGTGTTGGTGATGAAACATTGGCACAATTGTTACCACATTTATTGGAACAGCTGGAGA
TGTGTCAGAAATCCCTTACTGGATACCTGGAAAAGAAACGCTTAGTATTCCCACGGTTTT
TCTTTGTTTCTGATCCTGCCCTTCTGGAGATACTTGGACAAGCATCGGATTCACATACTA
TTCAGGCTCATCTTCTGAGTTTGTTTGACAATGTCAACAGAGTTGGTTTTCATGAGAAGA
ACTATGATCAGATTTTGTATTTTGAATCCCAAGAAGGAGAAAGAGTAAACTTGATTGAAC
CTGTGAATGCTCAGGGAAATGTGGAGACGTGGCTTGGGCTTCTCCTGAATGGAGTAAAGA
AGACGCTGCACACTATAATCAGACAATCATCTATAGCCATCAGTGACTCTGGCTTCAAGC
TGTATGACTTCCAGGCCATGTACCCAGCACAGATTGGTCTTCTTGGAATTCAGATGATCT
GGACAAGGGATGCGGAAGACGCCTTAAATATTTCTAAGACTGATAAAAAGGTTATGCAGA
CAACAAATCAGAAATTCCTTGATCTCCTGAATGATTTGATTGACATGACCACAAAGGATT
TGACCAAGATGGAGAGAACCAAGTATGAGACTCTGATCACCATTCATGTTCACCAGAAGG
ATATCTTTGATGACTTGGTCCGCATGAACATTAGGTCTGCTTCAGACTTTGAGTGGCAAA
AACAATCTAGATTTTATTTCATTGAAGATATAGACAAATGTATAATCCAGATTACAGATG
TTGAATTCAGCTATTGCAATGAATACTTGGGCTGCACAGACAGGCTGGTCATCACCCCTC
TCACTGACAGATGCTACATTACCCTCTCTCAAGCTCTGGGGATGAGCATGGGTGGTGCAC
CAGCAGGACCTGCTGGCACCGGAAAGACTGAAACTACTAAAGATATGGGCAAGTGTCTTG
GGAAGTATGTGGTCGTTTTCAACTGCTCTGATCAGATGGACTACCGAGGGCTGGGTCGTA
TCTACAAAGGCTTGGCACAGTCTGGAGCATGGGGATGTTTTGATGAATTCAACCGAATTG
AGCTTCCTGTGTTGTCAGTGGCTGCACAGCAAATTTACATAGTTTTACAGTGCAAGAAGA
ACAAGAAAAGCCAATTCATATTTACAGATGGGGATGTGGTGGACATGGATCGAGAATTTG
GTATATTTTTAACTATGAATCCTGGCTATGCAGGACGTCAAGAGCTCCCTGAAAATCTGA
AAGTCCAGTTCCGTACAGTTGCCATGATGGTACCTGATCGTGCCATTATTATGAGGGTAA
AACTTGCCAGTGCTGGCTTTCGAGACAACCAAATCCTCAGCCGTAAATTCTACACTCTGT
ACAAGTTGTGTGAGGAACAGTTATCAAAGCAGGTTCATTATGACTTTGGGTTGAGGAATA
TTCTCTCTGTCCTTCGTACTCTGGGAGCAGTGAAAAGATCCAACCCCGATGAGCCAGAGA
AGACTGTTGTAATGAGAGTTCTACGTGACATGAACCTGTCAAAGTTGGTGGATGAAGATG
AACCTTTGTTTATGAGCCTGATTAATGACTTGTTCCCTGGTATAACTCTGGATAAAGCTG
GTTATCCAGAGCTGGAAGCTGCCATTCAGAAGCAGACAGAAGAAGCCGGGCTTATCCATC
ATCCTCCTTGGATTCTGAAACTTATCCAGCTGTATGAGACACAGCGAGTCAGGCATGGAA
TGATGACTTTGGGACCTAGTGGCGCAGGCAAAACCAAGTGCATTAATGTCCTAATGAAAG
CAATGACTGACTGTGGAGCTCCTCACAAGGAAATGAGAATGAACCCTAAGGCTATCACAG
CCTCTCAGATGTTTGGCACACTTGATGTGGCCACAAATGATTGGACAGATGGTATATTTT
CAACTTTGTGGAGAAAAACATTAAAAGCAAAGAAGGGAGAACATATATGGATTGTTTTGG
ATGGTCCTGTCGATGCTATATGGATTGAGAATTTAAATTCTGTTTTGGATGATAATAAAA
CTCTCACTTTAGCTAATGGGGACCGTATCCCAATGGCACCCAATTGTAAAATTGTGTTTG
AGCCTCACAACATTGACAATGCCTCTCCAGCCACCGTATCTCGTAATGGAATGGTGTTCA
TGAGTTCTTCTGTATTAGACTGGAGGCCTGTATTGAAAGCTTGGTTGAAAACCCTACCTG
CTACTCAGCATGAAGTCCTTTGGAACTGCTTTGACAGTGTCTTCCAGGATTTGATTAATT
TTGTCTTTACTGCCGTGTCTCCAAAGATGCCTATATTGGAGTGCATGTATATTAAGCAAG
CTATTGACCTTCTTCAGGGTCTCCTCTCCGACAAGGAGGAGAAACAGCCCAGTCAAGAAC
ATTTGGCTCGGCTCTTTGTATTTGCTGTGATGTGGTCAGTGGGAGCCGTGTTGGAACTTG
AGGATCGCATGAAGATGGAAACATTTCTGCGGGACCATTCTGCACCACTTGAGCTTCCTG
CTGTTAAAGGAGATGAAACGATTTTTGAGTTTGTTATTAATGAGAGTGGACAGTGGGAGC
ATTGGTCCAAAAAGGTTCCTGAATATGTGTATCCAAAAGACTCGATACCAGAATATGCCT
CAATTCTAGTTCCAAATGTTGATAATGTCCGGACGGATTTCCTAATGCATACCGTTATGA
AGCAAGGAAAAGCAGTTTTACTGATCGGAGAACAGGGCACAGCAAAGACTGTCATGATCA
AGGGCTACACAAGCAAATATGATCCAGAATTTCACATCACCAAGTCGCTGAACTTCTCCT
CTGCCACTCTTCCTAACATGTTCCAGAGAAGTATTGAAAGTTACATAGATAAAAGAATGG
GGACTACCTATGGCCCTCCAGCTGGGAAGAAAATGACCGTTTTTATTGATGACATCAATA
TGCCTGTGATTAATGAATGGGGGGATCAGATCACTAATGAAATTGTAAGACAACTCATGG
AGCAAAAAGGGTTTTACAATCTGGAAAAACCAGGTGAATTCACTAGCATTGTTGACATCC
AGTTTGTGGCGGCTATGATTCACCCAGGAGGGGGTCGAAATGACATCCCGCAAAGACTGA
AACGTCAATTCACAGTATTTAACTGCACCCTCCCATCCAACTCGTCTATTGATAAGATAT
TCCGTACAGTGGCCGAGGGTTATTTCTGTGAGCAAAGGGGTTTCTCTCTTGAAGTTTGCA
AGCTGGCATCAGCCCTGGTACCTACAACTCGCAAAGTATGGCAGGCTACTAAAATCAAGA
TGCTGCCTACCCCAGCGAAATTTCATTACATCTTTAACTTGCGAGATTTGAGTCGTATTT
GGCAGGGAATATTAACAGTAACATCTGACATCTGTTGCAATACTGACATCATGGTAGCGC
TATTCCAGCATGAGTGCACACGTGTCATAGCTGACAGGTTTATTGACCAGAAAGACAAGG
ACTGGTTCGAGAGCGTGATGCAGAAGATTTCAACAGAGGATCACGGACAAGAGTTGATGC
AAAGCATGGCCAACGAGTCTTACTTTGTCGACTTTTTGCGAGATGCTCCAGAAGCAACAG
GAGATGAACCAGATGATGCTGATCTGGAAGCACCTAAAGTCTATGAAAGTATTCCTTCAT
TTGAACAGCTCTCAGACAGGCTCAACCAGTTTCTGCAGCAGTACAATGAAACAGTCAGAG
GAGCTAGAATGGATTTGGTGTTTTTCAAGGATGCAATGATTCACCTTGTAAAAATATCTC
GCATTATCCGGACTCCTCAAGGAAATGCACTGCTGGTTGGTGTTGGCGGATCAGGGAAGC
AGAGCTTGACTAGACTTGCTTCCTTTATAGCAGGATACCAGAGTTTCCAGATTACGCTGT
CAAGAACATATGGTACGAACAATCTTCTTGATGATCTGAAGTTATTATACCGCACAGCAG
GCCAAAAGGGAAAAGGAATTACCTTCATATTTACTGACAATGAAATTAAGGACGAATCCT
TTTTAGAGTACATGAATAATGTTCTGGCTTCAGGAGAAGTGTCCAACTTGTTTGCAAGGG
ATGAGATTGATGAAATCACCCAAGATCTAGTACCGATCATGAAGAAAGAATATCCAAGAC
GTGCTCCAACTGCTGAAAACCTTTATGACTACTTCCTGTCTCGTGTCCGCAGCAATTTAC
ATGTCGTGCTGTGCTTCTCCCCTGTTGGAGAAAAGTTCAGAACAAGAGCTCTTAAGTTTC
CTGGCCTGATTTCTGGATGTACCATGGACTGGTTCCAGCGGTGGCCACGGGATGCCTTGG
TCGCTGTGGCCCATTACTTCTTAGCTTCTTATGAAATAGAATGCACAGATGAGGTGAAGA
GAAGCGTGGTGAACACAATGGGTACATTTCAGGATATAGTGGCAGAAAAGTGTGTTGAAT
ACTTTGAAAGATACAGGCGTCAGACATATGTCACTCCAAAGTCATATTTGTCATTCATTG
CTGGATACAAAGCAATATATGGAGAGAAATTTGAATATGTTGGTAATCTGTCCAATCGCA
TGAAAACAGGTCTTGCAAAATTGATGGAGGCTGAAGTGTCCGTCAGTCAGTTGTCAAAAG
AGCTTGCAGTCAAAGAAAAAGACCTTGATGTCGCATCTAAAAAAGCAGATGAGGTTCTGC
AGGAGGTGACTCTGAAAGCGCAAGCTGCGGAAAAAGTAAAGATGCAAGTGCAGAAGGTGA
AAGACAAAGCCCAGGCTATTGTGGATGAAATTGCAGTAGCCAAGGCATCAGCTGAAGAGA
AGCTGGAAGTGGCCAGGCCTGCCTTGGAAGAAGCTGAAGCAGCTCTGCAGACTATCAAGC
CTGCTGATATCTCAACTGTTCGTAAATTGGGAAGACCCCCCCATTTAATTATGAGAATCA
TGGACTGTGTCTTGCTGCTGTTTCAAAGAAAGATTGATCCAGTGACAGCCGACCCTGAGC
GACCGTGTGTGAAACCTTCCTGGGGAGAGGCTCAAAAACTAATGAATAATTCTGGATTTC
TGAACTCATTACTAGAGTTTCGAAAGGACACGATCACCGAAGAAATGGTAGAACTTTTAG
AGCCATACATAGATATGGAAGACTATAACCTTGAATCTGCCAAAAATGTGTGTGGAAACG
TGGCAGGACTGTGTTCATGGACAAAAGCCATGGCATACTTCTTTGGAATTAACAAAGAGG
TTCTTCCCCTGAAGGCTAACTTGGCTCTACAAGGAGCCAAACTTGCTGTTGCCCAAGCAG
AACTGAATAAAGCACAGAGTCAGCTTGACGCCAAACAGAAAGAACTGGATGATGTGCAGG
CCATGTATGATGCTGCAATGCGGGAGAAACAAATGCTGCTGGATGATGCAGATGCGTGCA
GGAGGAAGATGGTCAATGCTAAAGCACTGATTGAAGGGCTTGGAGGGGAAAAGATACGTT
GGACAGAAAGCAGTAAAAGCTTCCAGAATCAAATTATTCGGCTAGTAGGGGATGTTCTTT
TGGCTACCGGCTTCCTATCCTATAGTGGTCCATTTAACCAGGAGTATCGAACTCTTCTCC
TTCAATTATGGAAAAAGGAAATGAATCATAATAGAATACCATACAGTGATGATCTGAACC
TAATCTCTATGCTTGTGGATAATGCTACAATTGGTGAATGGAATCTCCAAGGACTTCCTA
GTGATGACCTCTCTATCCAGAATGGAATAATTGTTACTAAAGCATCTCGCTTCCCTCTTC
TGATAGACCCACAAGGTCAGGGTAAAATCTGGATTAAAAATAAAGAGAAGAACAATGAGT
TACAGGTGACATCGCTGAATCACAAGTATTTCAGGACCCACTTGGAGGATAGCCTTTCCC
TAGGAAGACCACTCATGATAGAAGATGTTGAAGAAGAACTTGACCCAGCACTTGACAATG
TTTTGGAGAAAAACTTTATTAAGTCTGGATCTACATTCAAAGTAAAAGTTGGTGATAAGG
AAGTTGATGTTATGAAAGGATTTACTCTTTACATTACAACTAAACTGGCCAACCCAGCCT
ATACACCTGAAATCAGTGCAAAAACGGCAGTCATTGATTTCACTGTTACCATGAAAGGTT
TAGAAGACCAGCTTCTTGGACGTGTGATCTTGACTGAAAAGCAGGAGCTAGAAGCTGAGA
GGGTCAAGCTAATGGAAGAAGTGACTTCAAACAAGAGGAAAATGCAGGAGCTCGAGGACA
ATCTGTTATTCCGCCTTACCAGCACACAAGGTTCTCTTGTAGAAGATGAGTCTCTAATCG
AGGTTCTTAGGATTACAAAAACCACAGCAGAGGAGGTCAGTGAGAAGCTGACGATTGCAG
CAGAAACAGAGTTGAAGATTAATACAGCTCGAGAGGAGTATCGCCCTGTAGCAACGCGTG
GCAGCATCCTCTACTTCCTTATTGTGGAAATGAGCCTAGTGAATGTAATGTATCAGACAT
CACTCCGCCAGTTTCTGGGTATCTTCGACTTGTCGATGGAAAGGTCGGTGAAATCTCAAC
TGACTGCCAAGAGAATTGCAAACATCATTGAGTACCTTACCTTTGAAGTGTTTAAATACA
CTGCTCAAGGCCTGTATGAAGACCACAAGTTTCTGTTCTCTTTGCTCATGGCATTAAAGA
TAGACCTGCAAGCTAAGAAAATCTCTCACAATGAATTCCAGACTTTCATTAAAGGTGGTG
CAACATTAGATCTGAATTCTGTGGAGCCAAAACCGAAAAAATGGATACTTGATATGACCT
GGCTCAATCTAGTGCAGTTATCTAATTTGCCACCTTTTAATAACCTCCTTGGACAGGTGT
CTAGGAATGAGAAAGCATGGAAGATCTGGTTTGATGAGGAAGCCCCAGAAGAGGCAACAT
TACCAGATGGATATGATGGCCTATTAGATACTTTTAGAAAGTTGCTTCTTATTCGAAGCT
GGTGTCCTGATCGTACTATCGCACAGGCTAGACATTACATAGCGGAATCTCTAGGTGTAA
GATATGCTGAAGGTTTTATTCTTGATATGGAAGCCATGTGGTCTGAAAGTGATTGCCGAA
CCCCTCTGATCTGCTTCCTGTCCATGGGCTCAGATCCCACAGAAAACATTGATCGCCTGG
CCAAGTCCAAGAATGCTCCGTGTCGTGCCATTTCTATGGGCCAGGGGCAAGAGGTTCATG
CAAGACGTCTTCTAAGTCAGTCCATGCAAGATGGTGGATGGTTACTCCTTCAGAACTGTC
ATTTAGGACTGGACTTCATGGATGAATTACTGGATACAATTACTGTCACAGAAACTGTAC
ATGAAGGTTTCAGAACATGGATCACCACAGAAGTTCACCCCAAATTTCCTATAAATTTGC
TACAGTCATCAATAAAATTTACTAATGAACCACCTCAAGGTGTAAAGGCAGGATTGAAGA
GGACATATTCTGGGGTTTCTCAGGAACTACTGGATGTAACCAATGTGCCACAGTGGAAAC
CACTGCTCTATGCAGTTGCTTTTCTCCATACAACAGTGCAGGAAAGAAGAAAGTTTGGTC
CTCTAGGATGGAACATCCCGTATGAATTTAACCAAGCAGATTTTGCCGCCAGTGTGCAAT
TTGTCCAGAACCATTTGGATGACATAGGCACCAAACGTCCAGTGAACTGGAACTGCCTGC
GCTATATGCTGGGAGAAGTGCAGTACGGTGGTCGTGTCACCGATGATCTTGATAAGACAT
TGCTTAACACGTTTGCTACAGTTTGGTTTGGAGAGCACATGTTTTCTGACAAATTCTGTT
TCTATAAAGGCTATGGAATACCTAAGGGTAAAACAGTTGATGAGTTTCTCCAGCATATAG
AGCAGTTGCCAATGGTGGACACACCACAAGTGTTTGGATTGCACCCGAATGCAGACATAA
CCTACCAAACAAACATGGCAAATGAGACTCTAAGCACAATAGTCAATATTCAGCCGAAGG
ACAGTGGGGGAGGAGCAGGAGAGACCAGAGAGACTATTGTCCAACGTCTTGCAGATGAGA
TGTTGGAGAAATTACCAGAGGACTACATTCCACATGAGGTTAAAGCTCGACTCCAGAAGA
TGGGCCCCATTCAACCAATGAATATATTCCTGCGGCAAGAGATTGATCGCATGCAGCGGG
TGATTGCAAGAGTCAGGAGTACGCTTACTGACCTTAAACTGGCAATTGATGGAACCATCA
TTATGTCCGAAGACTTGCGAGATGCTTTAGACAACATGTATGATGCTAGGATTCCTAAAC
TCTGGTACAAGATTTCCTGGGATTCTGCCACATTAGGTTTTTGGTTTACAGAGCTGTTGG
AAAGAAATCAGCAGTTCCGAAGCTGGTTATTTGATGGCCGCCCAAATCAATTCTGGATGA
CAGGGTTTTTTAATCCACAGGGTTTTCTGACTGCTATGAGACAGGAAACAACCCGAATGA
ATTTGTCAAAAGGCTGGGCTTTAGACAGTGTGATTTTACATAATGATGTCACCAAATTGA
TGAAAGAAGATGTCACTGCCCCTCCTCCAGCTGACATCGGGGGCGTGTACATTTATGGAT
TGTTCCTTGATGGCGCTGGATGGGACCGCAGAAACACTAAGCTTGTTGAGGCTCAACCAA
AGGTACTGTTCACCAATCTGCCTGTAGTTCATGTCTATGCAATAAGTACCACCGGTCCTT
CAGATGCCAAGAAACAACTGAGTAGCCTTTACTCATGCCCAGTGTACAAGAAGCCACGTA
GGACTGACCTGACATATGTTTTCTCCTTGTACCTGAGAACCGTGTTTGTGCCTGACCACT
GGACAATGAGAGGCGTCGCTCTACTTTGTGATAACAAGTAAATGATCATAAGTGCCTTTC
CTAGACAGTTGGGAGCATGAATGTCCCTGCACTCTAGCACTTTGTAACATAACACGATAT
AGTAGGATTATAATAAAATGTTAACCTTACACCAAATGAAAAAGACTGATTCAGCATATC
TTAGCATTTCTGCTGTGCTTAGTAAGTGCCTTGTGTAATGGATATTTCTATTGCTTTCAT
TACATTTTACAATAACTTAACATTAATTATTTTCCAGAAAACATTCATCCCAATCATAGA
TGTGTTCATTGGAATGTGATCTGATGTGATATTTAATAAATATTGATT
>TRINITY_DN146155_c3_g1_i2 len=17718 path=[2:0-936 3:937-1002 5:1003-1089 6:1090-1202 7:1203-5249 9:5250-17186 10:17187-17717]
AAAAAAAAAAAAAAAAAAAAAAAAAAAAAAAAAAAAAAAAAACACAAGTGTGACAGACAA
ATAACTTGTACATATGTCCTAACAATATAGTACAAAATGTTCAGGCTTCACAGTATAATG
TTATGATTTACAATACAGAGTATGGAAAACAAGTTAGACCACAACAAGAATAGAAATGTT
TGGATTCTCAGATTAAACGGTTTTAAGAGAACTTTGGTTTAATACAAAAATAAAACCTTG
GATTTTTGTATTTGTTTTACTTGGGAAAAAAATACAAACGTCCTACATCTCTACATATTA
TGCCTTACAATCTTTCCTTCCACGTGTCCATCTGCTTGTGTACTGCTAGAAGCTTCCTGC
TTCGTTTTATCATAAACTTGTTAAGTTATACACGAGAATGGCTGGTGGGTACTATCACAT
ATTTGAACGTATGCCATTTTCTACTTAGGAGGTACGTTGCATAGCTTCCTGCTTCACTGA
AATGACTTGACCTGAGCCATAGGATATGCTGTTCTATTCCACTGTTCAGTAAGTATTTCC
CAGTCATCTCTCCATTCTCCTGCTGAGAGTGTGCAGGCGGTTGTGCATGTATCCAGACAT
GATCTAAACATGTTCTGAGGTAGTCACCAGCTCAAACCACTGCCTGAGGGCATCACCCAG
GGTCTCTGGAAGAGTGTTTACATCTCGAAGGATAATGTAGAATGGAAATGGAAATTGCTC
CATGTAAGATATCATTTTTGGCATCTCTTTGGGGTCGGTAAAAATTGGCACTTTAATATC
CAAGATGGAATCCTTAGATGTAGGGTTGTCCAAAATAATGAAGATAATAAATATGTTAGA
ATTGCGAGCTGCCTTTACTGCCCTTGTGACACGGTCCTTTCCCTCTACAAACAATCCTCT
TCCATCAGAGACTATTATAAGTAGTTGAGCAGTTTCTGGATTACTGCTTGAAGGCATCTG
TTGTGCTGCAGCAAACATTGGCACACACGATTCTAAGAACTGAAGGAAAAAAATGAAAAG
AAATTAAACATCACATTTGCGTAGAAAAGTCACAAACGTGAATTAGATCTAGATCTAACT
GGTTACCTGAGCAAGCAGTGTCTTCTTTTGCTGAAATTTGCACTGACTAAGTATTCTGGA
TCCAGACTGCTCACTGAATTGTTCATGGAAGGGATGTAAAAGCTTGACATTTTCTCCAAA
ACTGTACACCGCAATTTGGCCAACTTCTAGGAGTGTCAATGCATTTCCTATCACTGCCAG
CGACTCATAGGCAAGCTGCTTAGAATGGTTGTCAACCATACTAGAGGAATCATCTACGGC
TAAACAGATCTGGTATTCCCGTTTGCTGGGCTTCATTCTGCGCAGCCAAATTTTGTCTTT
TCTGAACTGACTGGCTAGGTATGGAATGACTTTTCGCATATTCAGTCTCTTTCCAGTTCT
GTAATCCCCTTTGAGCTTTGCTGCCTTTGTCGGCTCTAGAATAAGTCTTAGTTGTTCACA
TAACTGCTGAGATAGGGGAGCAGTGAGAAGGAGGTAACTCTGCCACATTTCAGCTGCTGA
CTTATCTTCAGCATCACCATGTGTATACCATGCTTCTAGCTGCTTTTCAAGTTCTTTCCT
AAGCACTTCAAGATCTTGAGGAGACTGCTGCACAGGCTGCTCTCGTAAAAGATCCCAGGC
AGTATGTATGGTGGATTCTAGGCTTCTTTCAGGTTTCTCCATGTCTGCATTTGTGGTTTC
AGATTCTTGAATCTGTATCTCATCTTCTGTAGTTACACCTTGCACCTCTAGTTCAGGTTC
CATGGGCCCTTGTGCAATGGACTCTTTTGACTTTGGTTGCTCTGGCTTTAGCTGTTCGAC
AGTAACTGATTCAAGGTGCTCATCTTCTTGTATCTCCATTTCCACATCTTCCTGTGCAGC
ACGGTCATCTTTTTCTTCCTTTTGAGGCTGCATGGATTTCTCTTGCTCTTTACTGGCTGT
ATCATATGTCTGTGCATCATAAGACTCTGCTCCCTGCTTGATGTGCTCATAAGCATCAGC
TTCTTGTGCTTGGCGTTCAGTTTGCTTGTCACTGTCTTCCATTTTATTGCTGGATTCCAT
GGTCTTCAGCCTTTTGTGGACTTGTTCAGTGAAATCCCCCAAAGTGCGGCTGTCATCTGA
TTGGCCTGGTTTACGCTTGATGCTCTGTGTAGGACGGGCACTTTGTTTCTCTAAAGCCAT
GCGTGCCATCAGTTTCGACTCATGCCCCTCAGACTGACTTGCATCTGCAGATCCGGTACC
GTGATCCTCCTTAGCTTCATCCCTTTCGGAAGTTGCACCAGCCAGTTCAGCAGCACTGTC
ACTCTGTATGTTGTCCTCTGCAGTTTGACCACAAGTCTCATGTTCCATTCTATGTGCAGA
GTCAGGGACCTCCTCATCTTCACCATTTTTTACTTCCTCCTCATTCTGAGGCAGGAGTCC
ACTGTCTGTTTGCAATCCATTTTCATCCTCTTTTTCTGGTTCTGGTTTTAACTCCTCATT
TGCAAGCTCTGTGGTATTCTCTCCAGCCTCATTTGCAGACTCTTCCTCTGCTTCTTGTGG
GCCCATTTCTTCCTGCTTATCCTTGTCCTCATTCTCCTGGTCAGGTTCATTCATTTCTTG
GTCCTCTGCATTTGGTTTCTCCTCATCAACCTCCTCTTCACCTTTATTTTCTTCCTTTAT
GTCCATTGGCTTCTCTTCTACATCAAAGGGATTTTGCTCTTCACCGTTTTCCTCAGCTTG
CTCATCTCCACTGGCTTTCCCCTCGTCAGTCTCTAGATTCAGATCGTCAGGAAGGTCAAG
GGCTTCTGGCTCTTGATTAGCATCCTGTTTTCCATGATAAGGATCAGTCTCGTTCTCATC
GTATTCACGCTCATCAAGCTGCTCATGAATTTTGTCTTTCTCATTTTCCTCCCCTTGTTC
CTCTTTAGTCTCATCTTTTGGGTCCTGCTTCTTATCTTTTCCTGGTTCTTCAACATTCTG
GTTGTCATCCTTAGCAACCATCTCAGATTCACCCATATCCATTCCTGGCCCAGTCTCTTC
TGCTTCATCACCATCACCTTCATCATTGTCATCATTATCTCCCCAAAGACGTTCATCAAG
TTTGTCTGCATCCCCATCACCAAGATCTCCCATTTGTTTATCAAGGTCATCTTCCTCACT
GGTGGATTTATCATCTTCATCTTGCTTTTCTTGGTCTCCATCATGCATTTTCCCATCAAA
ATCGTCAGACATCTCAATAGCATTATCTTCTGCCTTCACATCAGGCTTGTCTTCAGGATT
ATCCTCGTCTTTTTCTTGACCCTTTTTTAAGGTATCTTCAACCTGGTCTTCATTTTCAAT
TTTATCGCTCACATCCTTCATGCCTTCCCCTTCCCCTATACCTCCTCCCTCATAATCATG
AAATTCTGTCGCTCCATCACCGGCAGAATCTTCAATCAGTTCTTTGGGGAGGCAGAATCC
CTTCTGTGCAAGTTCAGTAAACGTGTAAGTCAAGATTGAGAGTAATTTGCTTGTAGCCCT
GTGTGTTGCCAATGACACAGTAAGGTAAAACAGAAGAAGGTCAGAATAGGAAGATACTAT
TGGTAAGAGTCGGACAAGCAAGCCACAGCACTGGTTGAAGAACGTGTGTTTATCCTTTAT
GCAGTCCTCCCCATAGCTTTTGAGCCGTTCAAGGAGCTCTGAAACGGCAGATATTATGGC
CTGCACGTCCAAAGCCTTTAAATCATAGCAGAGATCTTCAGTCAGCAATTTGGTAATGAG
GCCTTCCTGAACATCGTTCCATGTTGTGTCGTCTTCAGCTTCATCCTCTGTTTTCACAGG
TTCAAGTGTTTTCTTCTGCTCCATCTTATCTGAAAGTTTTTGAATGGCATATAAAATACT
CTTGATGGTGGTCTCCACATGATCCGAGTAATCTTTTACATATTTTTCATCTGACTCTTG
GTTCCTCTTTGCTCTTCCAATTGCCTGTAGACGGGATTTCCACAAAGTGAACTCTCTGAC
CGCTATACGAACTTCTTCTCTGATGTAGTGGATACTCTTCAGAAAAGTCATGTGTTGTGC
AGCCTCTTTTACTTCTCTCTCAGGGAGGACAAATAGCAACTCTACGTCTCTTAAGTCCTG
GGCCATCTGTTGCATGGTATCTAGTGCTGAAGAACAAGCCTCAAAATGTTTCCAAGAATA
AAACAGAGTCTCACAAGACTGCAGTCGAATTGTGTCCACAGCTGTTTTTGTGGCTTTAAT
ATCGGCTAACATCTTTGTTACTGTCTCATACAACTGCTGCCAATCACTGTCTGATCTGCG
GATAGTGCATAATTTTGGCAGCCAGTCTGCAGCGGCTGGAGAAGGAACATCCAGTGCTGC
TGTCCAAGGCTTGGCATCTTCACAACTTGTATCTTCACTTTTCTTATTATTTACAGGACA
GCATTCCAATAACCAGGATAATTGTTCAAGTACAATGCTGCACTGCATTACAAGGTGCTG
CAATCTGTCCAGCCACTGCTGCACCCCATCCTGTGGTGGGAAGGCAATCTTGTACTCATC
AGATGATCCCACACGGCAGTTGATCTCCTTCATACAGCTCAACAAATTTCGGAGAATAAT
CCACTGTTCGGTTACAGTAGTAAGGGAGCTTCTCTGTTTTAGGATGGTCTTTAAAAGATG
ACCAGAGAAACCTTTGCATCGCTCAATGTTCCCTAGACCAAGTTCCTTTACAGGATTCAA
CAATGCAGTCTCCAGTCTAGCATTACGTGCAAGAGATCTGTAGAAATACTTCTGGCACCC
ATCCCAAGTGGTGGCGATTTCTGCAAGCAGATCAGAATTGGTGTCTAGGGCACTACTTGA
GACGGTGAAAGCACTGCGAACGTCCAAAGGATGGAGGCAGAGGATATCCTGATTGTCCTT
AGAACGCATCCATGCAATTCCCCGACGATAAGACAAACCTGTTTTTGACAACATTTTAAA
AAGATCTGCAAGTGCCCTTTGTTTTTGCATCAAGATGTGTTTGGCCTCCGATTTTTGCTT
CTCTTTTTCTGCAGTCTGGTCTACGGTAAGATTCCGGAGCTCTTGCACAGATTCTAAGAT
TCCGTCTGTCAACATATTGAGGTTTTCAAACAAGGTTGGCATTTGGCTCTTCTTTATGAA
AGAACTGCACAAGTGTCTCATTCTTTTAGTCAGCTTTGGAAGACGGCACTGAAGTGACTC
GGCTGAATAAATGTTCTCTCCATAGTTTAGTGGTACACTGCGCCCTCCAGATAAGGCAGA
GCTCAATACAGAAGCGAGGTGCTGCACAGCATTTCTTTTGACTTTCAAGTCTACTGCAGT
GTTGGTGAAATCCGGCTGATCCTCGTGGACACTTTCCACTAATGCTGAAGTGGAGGCTTC
ATTCAGAGTGGCTTCAAACTTCTTAATGTATTTAAAGAGTGTTCGATGGGTTTTTTCCAC
AGACTGTTTTACAGCCCAGAAACTGACATCATTCCACTTGGATATACTCACAAAATCTTT
CAGCTCTTTCTCCACAGGCTTGCGCAATTCATTAATTCTTGCTTCAACAGAGGGCAAAAA
CTGCTTATAATAATGGTAAAGATTCCAGAGAAGACTGCATAAAGAATCTTTCCCGGATGC
TTGTGGCACAAGCAGGACATGACAGTGAAAAACCAGCATCATGTGGAGACGAGAGGGGAA
TTCACCCAAAGTGGATCCTTCAATAAATGCTTGTAGTGTCTTTGTAACAGACTGCAATGA
CTGCTCTTGTCCATTCTCTTGCTCCTGTTCCACTTGCAGGTAATCTTCAATCAACTGATA
AATGGAAAACCAGTGTCTATGGGATTTTTCAGCATGTCTCTTCATAGCGTTGTCAAGACT
CAAAGACCAGCAGCTAAGTTCAAGTTTACGCCACTGGATAATAAGCTGTGTAATTTCATC
TAGGTTCTTTCTCAGAGACACACTCCGGCTGGCGCTTTCTTCCCAGTCTTGAGATTTCGC
TAAAAGAATTTCCAGCCCGTTTAGAAATTTGGAAAGAGGGCTGGAGAGTGGAAATCCTTG
AATTCTATCAATTATAACGACAAGCTGAACCAAAGCAGGGTGATCTGGCCAATCTCCCAG
CAATTTGTTCACTTCTTCTCTGAAGCAACTCAGCACACACTGGCACTGTCTAACCTGCTG
GATGTTAGGATGCTGATAAAAGTCATAAGGGCCTTCGTGCTGCACTACAAGGTCAGAGGT
ACTGTTTCCCAATATTGTGTTCTGCATGAGCGTGCTAGCCAGCAAATGGCTGCTGGAAAG
ATGATCATTTAAGTCAGCCCCTATGAGAGGGTAAAGGGACTCTATGAGGGCAGCACTGGT
CTGGTAACATGAGAGGAACACACTCAGGTAATGTTTGGTTAGATTTTGCGGTGGCTTCTG
GTGATACCAAAGAGATCTGGCAACACCTAGACAGAGCTGCTGATGAATGAGCATCACAGT
ATGCATTGAACTCTGAGACACGAGCGTTGTCTGATCATCTGCTTTACTATCACCGCCTTC
TGTCTTCATAGGTTCATCCAGACTGAGTTGTTCTGTTATGTCTGCAAAATCCTGATCATA
TACTGGAAACCGCATGCGGAACTCTCTCTCCTCTTCCTCCTCTTCTGTAACACCGGGGCC
AAGACTCTTGCTCTTATACTTATAGAGGCTGCTTTCTTGCTTTTCCTGCTCTCTAGCACT
CTGCTCTTGCTCATCCCACTCATTGATAATAACCTGACATATATGTCTGAAGAGCTCCAG
GGACTTTTGATCCATTTCCCCCTTTGAAAGAATATGAGAGCGTATATAAAGTAACCCATT
GACAAGCAGCTGCTCTTTAGTTAGACAACAACTTAAATCCTTTCCTTGTAATGATCGGTC
TTTGCATGGATACTTTTGAGAAAGTTTTTTAAGGCTTTTGAGGATGTCAAGGGAACCAAC
TGAACACAAGCTGTCGGCATGTGAAAAGTACGTGGGAAACGCTTCAGACGTAGATGGAAA
AGCGAGAAGGGAAGCTATCAGGTTGGTTATCTTGGGTGGGGAAATTAAAGCACTGTTCAT
TGTGACGTACAGCTCAGAGGCTATTACTCTCATTCCATGTTGCACTTGCAAAATGGCGGC
TTGAAGAGGAGTTACTATGTCTGGATACAGGGAATACTCCTCTGAAAGACGCTTTCTAAA
CTGGTGTTGGGATCGCTGCCACGTGACCTCTTCAGACAGCAGATTGAGAATACTCTGCCT
TGACTTGTTACCCTTCCCACTGAGGGCTTTTAAAAGTCGTGTAGAAAAATCCTGGATAGA
AGACATCTTGCCAATGCTGTTGAGGTAGTTGTGAACATCCTGGTACAAGGTGTTGTAAGT
GGGACTTGTGGGGCGGCAAGCCTGCTTTTTGGAAAGATTATATATGATTGCTTTCAGCCT
CTGAATTCTGTGCAGCAAAGCCCTTATATGAGGGTGCATGTGTTTTTGCAATGCACCATC
ATTAAGCTCTTTTCCTGTAAGCAGACTGCATGACAAATTGCGTGTCTTCCATTCGAGGTC
CAGTTCATGCAGCTCTTCTTCAGCATACTGTAATTTATATTTTCTTTTTACTGCTGGGTC
AAAGTTGGTTTGTGGCAGCCAAAGGTGAATCTGCAGTAAACCCAAGTTAATCCACAGAGA
ACCCCGATGAGCTGCTTCAGAGGCTTGAACTGCATCATCGACATCAGCATAAAACTGCTG
TAGACATGTCAACCAGAGCTTAACAATGTTTCCAGGTAACCTTTCCTCATTAGACCAGCC
TCCCAAGATGTCCTGGATATAGTGAAATGCAGAGAGGTCCTTCATCGGTAGGTGGTCACA
ATATTGTAAAAATTCCTCTTGAAGACTTTCTGGTACAAGGTCCTTCAGAGCCACAAAATG
ATGATACAAGAGAAGACCCTGAAGTCTGGCATCAGTGTTTCTAAAGCCTGCCAAGGAAGA
GAATGCCATATTCGTCCAAAGCGTGGAACTGATTTCATGCAGCTGCTGAAGTCTCTCTAC
TCCTTCTCCAAGACTCACACGTGAAGACAGAAGATCTGGAAGCCCTTTCATTTCCCACAA
TGGTGCCTTGCTGCTGCCTGTCAGAACTTCACAGAAGCATTTTGAAAGCACAGCTCTGTT
TAAAATACCAGGACCCTTCATAGAAAGCTCCATGAGAGTTTGGGGAATGGTTGCATCATC
TGGGCAGATGTGCAGTTTCCAGGATGCCCAATAGTCTGGATCAGTGGTTACAGTGCTATT
CCAGAACGATGACAATACGCTGCTGATCAACTCTGACCACAATAACGCAACATCACCAGA
ATTAACCTCAGGCTGTTGGCTAAGAAAGCAGAAGGCTCGAAGATGCTCTACAGAAACTGG
TGTATGTTCCAGGCAAAATGCAACCAACTGGTTTAGGTCTGACTGTATGTTCTTCCGAAC
ATAATAAGAATGGGACAACAGGTCAGTAATCATTTTGTACTGCCACAAGAGCATGAGGTA
CTCCATTCCAGGCCACATTTGAACACGACTTGAAAGCTTTGGCAAACATTCTTGGTTTAG
TGGTGTACACATACTCTCTTCCTGACTCCGGTCTCCAGGACCAAGAAGAACTCCTTGTTT
CTGCAACTGTAACCTCAGTAATTCCACAGACTCAATTAGGTGGTCAGCATTAATGTCTTC
CTGATTATTTGCTTGAAGGACAGAGGCCCAAGCTTTCAGCAAACTGAACTTTGTTTCCCA
AGATGAGCAAGCGGCTTTTAATTTGCAGATCTCCAGCTCCCATGTGCTTTCTTGCTTAAC
CGGCCTCAGCTCTGTGACATTAAGCGGAGCACTGAGCTCTTTTAACTTCTGCACACTTTG
TATTATAGCATCTTCCTTGAATGGTAGCGGTCTAACAAGAACTTTTTGCAATAACTTTAT
GCTAGCAGGTGATTGAGAAGATGATAGACACTCCTGAATAGTCACAGATAAGGACTGGAC
TTCTTCGGAAAGTCTGTGAAGTTCATGTCCGAGCAAGATTTCTGAAATCTGTTTTACGGA
ATGCTTCGCAACCCAGTTCCAGTGAAGAGTTAGCACAGCTAGATCACCATGCTTTAAGCC
AACATTTTCAGACACCAGCCTGAATCTATCGCGCCACCTCAGGCAGGAGAAAACCTTATT
AGTCGTTTCATCTGTCAATGGAGAAAAGCTAGACTCAAGGTATTCATACACAAGCATGTC
CCAGAGGTCAAAAAAGGCAGCAAGATGGGCTACCACTGGATGAGGAAGGTCCTGATGGAC
AGCTGGATCTTTGTGAAATTCAACAGCAATTTTGAAAGCACTTTGTCTTTTTGGCTTCCT
GGACACATGTGTCTCGATGAAAGATTGCTTTTGTCGGTTGATTAGAAGAATTGACCTGTT
TACTATACTATCCAGCTGGGTAAATATTTCCATATCTGGTTCAATGCCAGTATCGAATGT
GAGGGAATGCTTCATAATGTCCAATAATTGCATATTCCAGCGAGGATCAAGTGGGACACT
ATTGTCTCCTAATCTTGAAGTGTAGAAGAGTTTCATAGCACTATTCATTTCTTCAGACAG
TGGACTAGAGTAGAACAGATTCAAAGCATGCGCCCCAGCATCAATCACCATACGTATATG
ATCCAGTTCAGATGGCAACTGTTTTGATAAATGGCAAAGCCAGCGCATCCTTAGTATCCA
ATCGAATGAACTTGCTTTCTCAATGATCAGCTGGACAGAATTCTGAATGACGGAAGAGTC
ATCCATCCAAACATCTTCCATTTCCAAAGCATTAAAATTGAGATTGTCTGTACTATTTGA
CTTTGCCATCAACTGAAGATCTTGCATTGCGAGTGGAATTTTTCTGGTTTTCTTCAAACA
ATGTCTGTTCAGGATATAAGAAAGAACTTGTCCATCTCTCAGAATGGTCGATAAAATAGA
GTCCTCAGCAGAAAGGACGGCATCAGGAACTTTATCAGGCCACAATCCAATAGATAACAA
ACAGCCTCCTTGTGTGGGTTTGAGAGTGCACGTCTGACTTTGAATAATGTCCTGCACTTT
CCGCTGAACCACAGCTGTGGGCTGCGAGTGAACAAACACTTCTCCACAGGCCTTCTGGAA
AGCTTGTTCTAGGTCAACTCCTCTTTGAAGCTGCTGGGATATCAGAACTGCAGCATGAAG
TAAATAAGAAAGAGAACTGCATGGAGAACCAATTACAGTCTCCCTGATCTCTTTGTGGAC
ATCTATCAAAGCATTGCATACATTGTCTCCAATCACACCCAGACTGTTCAATAAAGTCTT
AATGTCATAACAATCCAGAAGAGAGTCACCACAGTCTTCAGGCATGAAGATTTCAACACC
ACGATTCCTCATAGCTCTGGAGATTTCCCCATGAGAAGGGTCCATTGTCATAAACAACCT
GAAGTTTGGGTGAGGCATTATAGTGGGAGTGGTCCCATCAATGACTCCTCGCTCACTGAC
TGTAAGAACACCACTAGGTTCAAGCAACGCATTGAGACGATCTAACACAGAGGAACTACA
AAAGTTGACATTGTCCATCAGAAGCCAATCTCCTGCTTGCAAAGACTGCACCAGCATTCC
ATCAACCCATTCAAATGTTCCACTGGTCTGCCCCTCTACAGAATGAAGGAGCTGGTCCTT
AAAATTGCGCAAACTTTCCAAAATCGCAGCAAATTCTGCTTTTGTAAAGGAGTTTAGCTT
TCCATTCAGTCTCTGAATTTGCAAAAGGACGGTTTCTAGTTTGTTCAGCACCTCTGTAGA
AATCCCATGTCCTCCATCAACCATAGATCTGGGCTTGTGAGTAAGATTTAAGTTGCTCCA
AGAACGCATCAAACTTTCTGTGTCATCCGGAGATATATCAGTAGCAAGAAGACTGTCTCT
TACCAAGGTTATCACTGCATTCCATACCTGCTCAAGGAGCTGCTGCCATGGTCTGTTGAT
ATCAGCCTGTTCAAATCCGCCAAGAAGCTCTGTAGTGTCCATAGCACTGTTCATCGCCAT
AACGTTGAGTTTGTTTCCAGTCAAAAGAGATAAAAGCTGAATAAGGGTGGTCTTCCCAGC
AGCTGCAGGGCCTACAAGGATTACCATCCAGCCCATTTCTACACACTTCATGAGTGGTTC
AAGAGACTGAAGGGAGTGGTGAAGGAGAGACAAGTGTCGGCGTGTAGTTGATGGGCAATT
AGTGCCACGGGGTAGAACTGAAAAGCCAACCTGTAGATTTTGAGGATTGATGTGAAAATG
TCGGCTTCCCAAGTAAGGAGTATTTTCTTCACCAAACACCTCTTGATAAACAGAAATAAG
CTTTTGTCGATCCTCTTTAGCTCTCAGCCGCTCTCCGTATACCAGAAAAACATGCTGGGA
TGGATCATAACTTCCAGGTGACTGATCGTGCAACATAAGATGACACCACCGAAACAGATC
TCTCAAATTGAACTCCCACGGTCCTCCTTTCTGACCCCATTTTCTTTCAGCCACAACTTC
CAAGTCAATCTGGTTATTAAATGCCACAATTTTTCCAATTATTTCTTCACCCAAGGTAGG
AAAAAGAGAATTGGCTATGAACTGCATGTCAGATGGCGATAGCTGATCCACAAAAACCTG
TGTGAACCTGTTTAAAAAAGATCGTGGAAGTCCTTTTCGACCACCTCCTTGACGGAAAGG
GTTCTGGCATCCAAATATCTTTGTTTTTTCATGTTGCACCTGAAAGTGCATGCCAAGTTC
TGGAATGTACACCTCAGCACGATGGTCAAAGCAAGCATTGAGTCCTTCCAGTACAGATTG
AGATGCCAGATTAAGTTCATCCAGTACAACCCAATGCCCACCCTTTAGAGCTGAAAGAAG
TGGTCCATCACGCCAAGCAAATTCTCCACCTTTTCCTCCTTCAATAGGAAGATCAGTGCC
AAATAAATCTGTTACATCCGTTTGCTCAGAAAGGTTTATCCGAACAAGATGATTTCCAGA
AGCTTTGGCCAAAGCAGTGACAAGGCTGGTCTTGCCAACACCTGGGGAACCCTCTAATAA
GATGGGTTTGTTAAGTTGCATTGCTCGCAGTAGCCTCTGTGCATTCATTGATGTGGTTTC
AGAATCAAGTGCATATTCAGTCAAAGATTCTTCATGAAATGCAGGACCTCTAGTTATGTA
GAAGGGGTGGATTCCAAACAAGTTTTCCAATGAATTTATCTTCCGCTTTTTAGATTTCTC
ATACATTTGTAGGTCTAATTGCACATCCTCAGTAATTGGGACAATAGCAGAGAGCTTCTC
ATATAAAAAACGCATACATTGTTGTCTGGCAGAAATTGCAGAAGCAGCGGAACAAAAGGT
AGTTCCTGATCCCAAGCCATCGATGTACACAAGGCAAGCTGCATGTATAAAAGCTGTGAT
GGTATCGAGGTTAGTTCCTTCATACTGAGCCTCTGATATGTCATTTTTTATAGTGACATT
CATGAAGTTCACCCAGGAAAGTATATCTCGAATACTGAAAATGCAACAACGACCAAATTC
TTGGTTTGTCAACCATTCAATAAAATCCATGATCACATCCGCTAAAACAGCACCATAGTC
ATCTGAGAAGGTGAGAGACATTTCTGAATTCAGATTGTGCTTGATAATTTCTACAAGATC
AAGGCGATCATTACTTTGTGGACACCAAATCTCTGTAAATCTGTTGCGAAGGGCAGGTGA
AAGCTCTTTCTTTCCAAAGTCTCCACCAGGGTTCATAGTAGCCAAAATTCGAAACTTTGT
CCCAGCTGTTAAAAGTTCCACCTCATCGTCATCTTGTCTACTTCCCTTTTCAGCCAATAC
CAGTGTCTTCTCCACTTCAAGGACACTGTTTAATCTCTCTAAAACGGAATCATCTGCTAG
AGAGATTTCATCCAACAAGAAAAATCCATCTTCCCTCATAGCCAAAACCAACGGACCATC
ATTCCACTCAAACAGCTTTGAACTCTCATCTTCATCATCAACTTTGTCCTTGGAGCTGTG
TCTGATAGGTCGCAGCCCTCCCAAAAAATCTGAGGTTTCCATGTGTTGATGACAGTTAAC
AGAGTATAATTTCTGGTTTCGCAGAGCTGCAAACAGTTGGCAAATGGTGGTTTTGCCACA
TCCAGTATCCCCTACAAGCAAGATAGGCTCTCCAAACTCCAATGCTCGACCCACAAGAAC
AGCTAGCCTTCTCATTCCTGCAGTCCATACAACATGTGAAAAACTTTTATCTGTTCCGCC
ACTTAGAACAGATAACTTTTCCAGCTGCTTCTGCATATTTTCTCTGGAGAAGAGGACCTC
CGGCACTACTGCCTTCTTGAAGCACTTTTTTAAGACTCTTAAGATTACATCTACCTCCTC
CTGTTTTCTAACTCGACCAGCTAGGAGCAAGAAACCATCATTTGCCAAGTGCTGAAGCCA
GTCATAATCTTTTTCTGTTTGTTCTGATAATCTGTATCGCTCAGCCCATCTAAAAAGATC
TCGAAGTGTAATAAAGCCATGCTTTCCTGCAAAGACGGAGGATCCTCTTCTGTGTGACTG
CAGTTCTAACATCACTGCAACCAACTTGGCACAGTATGATGGAGGCAGGCAGCAGCGTTT
GTGCAATATGGTTTCCAGTTCAGCACTTGGTAATTCATCATAATGTAGCTCCACAAACCT
GTTCCGAAAAGCTCTGGATAATACCTTTCTTCCACCATAAATGCCTGGTGGATTCTGGGT
TGCAAAAAGCATGAACCTTGGATGTGCTTTAACCACTTCCTGGGTTTCAGTAATGAAAAG
CTCTCGGTTATCATCCAACAAACGGTTGAGTGCTTCAAGCACATCTGTAGGAGCCAGATT
CAACTCATCAAGTATAATCCAGTAACCTTTCCTCATGGCATGAATTAAAACACCTTCCTG
AAATACAAGTTTTCCGGACGCATCTGAAGTATAGCAGCCAATGTACTCCTGGATGTCAGT
GTGCTCATGATTATTAATCCTTACACAATGATTGCCACTAGCACAGGCCAACCATCGAAT
TAGACTAGTTTTACCAACAGAGGTTTCTCCCTGGACAAGCACTGGGTGGTTCCCCGCAGA
GACAACTCTCACAAGGTCTCGAAGATTCAATTTTACTGACGAGGTTAGGATGTAACTTTC
ATCTATGGTGGGATCCTTATCTCCCACTGGAATCCAGTATCCTTCTATTTGGACAAACCT
GCCTCCACGAGGCTCAGGAAGAGGCTGCTTCAATAATTGTTTAATGTTCCCAGGCACAAT
GTGGCGACAAATTAATGACTGCACACTAGAATGAGATGCTCTGTCAAGTTGTGTTAGGAA
AGAGAGGCAAAATCCCTCATAAAGGGATCGCTGTATGTTGTTACATGGATTTAAAGCTGC
ATACCGCAGGGCTCTGCACAATGTACGCAAGCTGAAATGTGGTCTGTGACCAGTGCCATC
CACAAGCTCTACAAGAGATTTCTTTCGAATTGTCAAATAAAAGCTGATTATTCCTAGGAC
AACAGATTTATCGACATTGAGACCTTTCAAGTAGTCCATGATAAGTATCTGTAAATCTTT
TTCATTTTCTAGTTCTTCCACATAAAGTTCAGTAAAACGATTTCTTAATCCAGGTGGTAA
GTTTCTCTTGCCCACATCGGTAGCAGGATTCATGCAAGCAAATAATCGAAAGTCAGGATG
TCGAATCAGAGGCTCTGTATCACCTCTGTCGAGCAAAACAAGTGAACCTGATGAGCCCTC
AAGTAAACCACACAAGCACTCCAGTGTTTCAGCAGCTGCCAAGTTAATTTCATCCAATAA
AATCCACTCTCCTTTCTTTACAGCCTGAGCTAAAGTACCCTCTACAAATGCAAAAAGCAC
AGCATTTTCCGTCATCCTCATTTGCTGCTGGGCTTGATTAAGACGCAGAGAAAACGCTTC
CCATTTTTCTTTTAACAAGAATTCTGTGTCTCCAGTCTGAACTTTAGTCATGGCATTTTT
AAGAACATGCTGCATTAATTTAAGGAGATCCTGCCACCTCTTCTTTTTATAGCATGTGTT
AATGTGACCCAAAAATGCAGTGTTTTGTTTCCTTGAGAATGTCTGTGCAAAAAGATCTTC
AAAGCCCTCACGCAAAGGCAGCCATATAAGTTTGTGGTCCACAGGCTTGTACCCGCCTAA
GAGATCAGCGGTGTCACTCTGCTGGTTCATATTGACAATGCGAAGGCGCTGACCTGCAAC
ATGAGCAAGATACTGAACGGTGGAGGTCTTGCCTGTGCCAGTTTCACCAACAAGTAAGAC
AGGCTCTGCTTTATTAACGCACACTGCAATTTGTTCAATTAATATTGAAGATGGTCTTGT
AGCAGCAAAAGATATTCTGTCCCTGTGAACTCGAATGCTCTCAGTTTGCTTTCTAAGCAT
CTCAACTCTACCGACAGAGACATCCAGTTCTCGCACCACAATCTCGGGTTTATAAAGCTG
ACAATAAAATTCTGCCTTTTGCTTGGAAATGTTCAGTTTGCTGCCAATTACTTCTGCCAT
CTTAAGTCTGACCGCTGGTGATGACAGCATTGCAGTGAAGCAGTCCAGTGCCTCTTGGAA
TATATTTAAAGCAGTGCTTGCTGAGGAGCTATCAAAATTATACGCAATTCTGTTGCTCCA
CTTCAGTAAATCTCGTAATGATAAGCCTCTCCCTTCAAGACTAGGTCTTTTGTCTGATAA
TTTCAGGCCTTCCGTGCCAGGCATATTCAGCTGTGTATCAGTGCTGTCAATGGGCAACAA
CTGGTGCTTATCGCCGGTAAGCTGGATGTAGATGTCAAGTAATCGGTCTATGGCAAGGTC
CATATTAGGGTGTAATTGTTGAAGAACCTCTTTCAGCTCACTTCGGTTCATGTTATCAAG
ATGTATTTTTGTCCAATATTTGTCAAGCAATGAAGCATGGCTAGTCTGTGGTCTGTACCA
TAATCCAGAATTGGAAGTTAGTAACCTTCTAGTAGCAAATAGCTGAAAACCCGGAGATAC
TTTGATGCAGTCACCTCTTCCAGGAATAAGCAGCTGACCATTTTCCAAAACTGAGATTAA
CACTGATATCACATCAAGTGGTGCATAATCAATATCCTCTAACAAAATCCAGTGGCCGTT
GGCAACAGCTTGTGTTAAGGTTCCTGGCTGCCACACAAACTCCCCTGGAATATCTGTGCA
GCGATACATCCCAAGCAACATCTTGCTATCAGTCTGATCCCCAAGCTGCACCTTCAATAA
ATCAGGTTGTTTTAAGCGTCCAGTTACCCTGGCCAAGTACTCTACCAGAGCAGTTTTCCC
ACATCCTATGGGCCCTTCCAAAAGCACAGCATTTTGATAGGTGACTGCATGAGCAAGACT
CTGGAGACTTCTGCAAGTCGTTTCCACTAAGATTAGCCGATTACTGCTAACTTCCTGCTC
CTTGGTTTTAAGCATTTTTTTTGTAAGAGTTATTCCGCAGACCGGTACTACATGTGAACA
CAGATCTCCAGACACAATTTGGCCCTGTGTATATTGTTGGGTTTTGTCCTTACACCACAA
GGAAGTCTCTGGATTGGTTAATAGGAGAGCCTGCTCTACGTTCTGGTTATGCAGCTCATC
CAGTAATTGAAGTTTGAAATTTATTAATTCATCTGTAACAAACAATTTCTTCAGAAAGCT
CTGTCTGTTCTCATCTGACATACAAGTAACCAGAGCCAAGCAATGGGACGTGTACCAGCG
AACAGCTAGATCGTGACTTTTCAGCAAAGGCACACAGACGCTCCAGTCCCATATTTCTCT
AAAGGAAAGCTCATCCTGTTGCAGAAATCGGTAGGCTGCTTCCATTAGATCTCGCAGTTT
CATTCGTCTTCGGCCATAACGAACAGTGCTCGAGTCACAGCTCTCCAAGAACAGTCTATT
AAACACCGGTGGAGCACTCTGGAAATACCGAAGTGCAAATGGAAGGGCATCAGGGTGGCT
GGCAACCAATTTGCTCATAGCAACACACAACCTTTCATGAAGATCGTGGTTCACCTGACC
TCCAGCTTTGATACATTCCCCATTTCTCTCCAGAAGATCTAAAAGCAAAGGTCGAAGCTG
TCGCCCAATCAGCAGGGTGCATTCCTTGTCTAGGAGCAACTGTGCAAGCAAGCTCAAAAT
GGATTCTCTGTCCTGAGGAGTCCATATCTGCTTGGCGAGGTACTGGTTGAGGTCTCCGCC
GCTCCTCTGAGAGACAGCGCCGAGCGCCGACAGGCTGAGCTGGAAGTGCTCCATCTCCGG
GGGCACCGCTGACTGGAAGAGGCCGGACAGCAACCACCAGCAGCGCTCCACACGTGGGGA
AGACACCCGCGGAACGGAGCACTTCCGGGAGCGCCGCACGTCATCAGCGGCGCGACATCC
TCCAGCAGCTGGCCGAGGCGGGACGGGGAGAGCTCACGTGTTCGTTCTGTTTGTTTCCTT
CCTTGGTCGGAAACTGGTTTATAGTGTGAACAGTGCAAAAACATCTTCATTGTTAGTATT
TTATTCTGAGCGCTGAGAGTACCAGCTGTAGTATGACATGTCCATCTCCCAGGCCTGCAC
ATAGCCTGGATTCCCGTGCAGTGTAAGGTTATGTTCAGTTTTCCGGTATTGAGTTCCGTC
CTAGGGGCTCAATACCAGAAAAAAACTGATCAGTGTTATCCTAATGCATTCTGAATGGAG
AGCATTCCATTCAGGATG
>TRINITY_DN162723_c0_g1_i3 len=17218 path=[1:0-4538 3:4539-4540 4:4541-10187 7:10188-15453 8:15454-15469 9:15470-15471 11:15472-15587 12:15588-15644 13:15645-17046 14:17047-17217]
GGAAGTCGGATCCACAGGCACCGGACTGACCGGCGGGCACCGGGAATACTGCGGGAGAAT
AGTTCGCCATGTCCGGGTATATCCCGGGACAACTCCCGGTGGATCGTAACCAGGAGCATG
AGTTTGTTCGGGCATATGAAGGAGTGCTGGAGAGATATAAAGATGAACGAGACAGAGTAC
AAAAGAAAACCTTTACCAAATGGGTCAACAAGCATCTCATCAAGGTTCGCAAGCACATCA
ATGATCTTTATGAGGACCTGCGGGATGGGCACAATCTTATCTCCCTTCTGGAAGTCCTGT
CCGGTGTCAGACTTCCCAGGGAGAAGGGCCGAATGCGTTTCCACCGGCTGCAAAATGTGC
AGATTGCGCTGGACTTCCTCAAGCAACGTCAGGTGAAATTGGTTAATATCCGAAATGATG
ACATCACTGATGGCAACCCAAAATTGACCCTTGGATTGATATGGACTATAATCCTGCATT
TTCAGATCTCTGATATTTATGTCAGCGGAGAATCAGGAGATATGTCTGCCAAGGAAAAGC
TGCTCCTATGGACGCAGAAGGTGACGGCAGGATACATTGGGGTGAAATGCACCAACTTTT
CTTCTTGCTGGAGTGATGGCAAGATGTTTAATGCCATTATTCACCGCTACAGACCTGACC
TGGTAGACATGCAGAAAGTGGAAATTCAGAGCAACCGGGAAAACCTAGAGCAGGCGTTTG
AGATAGCAGAGAGTCTGGGGGTCACCCGATTATTAGATGCTGAAGATGTGGATGTGAGTT
CTCCTGATGAAAAGTCTGTGATCACGTATGTGTCTTCTATATATGATGCCTTCCCTAAAG
TCCCAGAAGGAGGAGAAGGGGTCAGTGCCACTGAAATAGACTCCAATTGGTTGGAGTATC
AGGAGAGAGTAATGTCCATTACACAGTGGATCCGCCAGCATGTACTTCTGATGTCTGACA
AATCATTTCCACAGAATCCTGTGGAGTTAAAGGCACTTTATAATCAGTATGTACATGTAA
AAGAAACTGAAATTCCAGCAAAAGAACAGGAAAAGGCACAGATTCAGAAATTATATCAGA
TGTTACAGCCCTGGATTGAGTTTGGTCGTATCAAACTCCCTTCCTCCTTTCATCCCAATG
ATGTGGAGGAACAGTGGGGGAAGCTTATACTATCCATGATAGAGAGGGAGAAGGTTCTTC
GGCCTGCTGTGGAGAGGCTTGAGCTGCTCCTACAAATCGCAAACAGGATTCAGAATGGCT
GTCTGAGCTGTGAAGAGAAGCTGACACTAGCAAGGAATACACTGCAGTCTGATGCAGATA
ATGTAGAGTGTGGGCAAAGCACTCAACAAGAGATTGAAGTGTTACAGTTCCTTCAGGAAA
GTGAGAGTCTTCTCCGTCAACTGCAGGCAGATGTTCAGATTCTGAGAGATGAAAAGTACT
TCCAGGTGGATGAACTTGCCTTCAGAGTTCTGCGGATTCAGGATGAGCTTCTGACACTGA
GACTGGAATACTCCAACCTGTACAGGAAAGGGAACTTCATTGGCTCAGACCTACAAACCT
CTGTGTCTCTGAACACATCTCACCCGCAAGGTTTTCAAACATCAGCTACTTCTTCCATGT
CTTGGTTTCGGAAACCAATGAGTCGGTCAGAGCTGCTTGCTCTGTCCTCATCAGAAGATG
AAGGCAGCCTCAGATTTGTTTATGAGCTCCTTGCCTGGGTGGAAGAAATGCAGTTAAAAC
TGGAACGTGCAGAATGGGGCAACGATCTTCCAAGTGTGGAGACTCAACTGGAAAATCAAC
GCCAAGTACACACCAGCGTGGAGGAGTTGTCCTCAAGTTTGCGAGAGGCAAGGAGTTATG
AGGTTAAAATGTCTCCTAATTTTCGCAGCAGCTATAGAGAGACTTTAAACAAGCTGGAAA
TACAGTACTGCAAACTAAGGGAAACTTCAAGCTTCCGATTGCGCCACTTAGAGAGCCTTC
ATAATTTTGTGTCTCGAGCTACAGCACAGATCATCTGGTTGAATGAGAAGGAAGAGGATG
AGCTTGCTTATGATTGGAGTGATGGAAATTCCAGCATGGAGATGAAGAAGGATTCCTTTT
CTCAACTTAAACTGGAACTAGACCAGAAGCATGATGTCATTCAGTCCTTGCAGGAAACGG
CTGAATTGTTGTCACTAGAAAACCATCCAGCCAAACAAACCGTAGAGGCATATAGTGCTG
CGGTTGTCTCTCAATGGCAATGGGTACAACAATTATATCTTTGTGTCGATCAGCATTTAA
AGGAAAATTCTGCATATTTCAAATTCTTCAGTGATGTTCGGGAATCAGAAGTTTATCTGA
AAAATCTCCAGGAGTCAATTAAAAGGAAATATTCATCTGACCGCAATACTAGTATGAACC
GATTGGAAGACATGCTGCAGGACTCCATGGAAGAGAAGGAACAGCTCATCCAATCCAGAA
GTACAGTGGCTAGCTTGGTAGGGAGATCCAGGAACATTGTACAGCTTAAGCCCAGAAATC
CAGAATATAGTCTAAGTGGAACACTGCCCATCAGAGCGATATGTGATTACCGGCAAATTG
AGATGACTATATGTACAAATGAAGAATGTGTACTTGAAGATAACTCTCATAGAACAAAGT
GGAAAGTGATAAGCACAACTGGAAATGAGGCGATGGTACCGTCAGTGTGCTTTCTCATCC
CTCCACCTAATAAAGAAGCAATAGATATGGCTGTCAGGGTGGAACAGCTTTACCAGAAAG
TGATGGCGCTTTGGCATCAGTTACACGTAAATACTAAGAGTTTGATTTCTTGGCATTTCC
TACGCAAAGATGTTGACATAGTACAAGGATGGAACATGGACAAGCTTAGGGTTATGCCTC
TGGCAGAACGTCTGCAGACTCTGTCCAGTCTCGAATCACACCTGGATGATTTCTTGGAAG
ATAGCAAAGACTCACAGATATTCTCATCTACTGATCGCCTCAACATGGAGCAAGAAGTAG
AGACCTGTAAAGAGCAATGCAGGAAGCTGGTGAACCTAATTGAGGCTGAAGATAAAGATG
AGTCTTTAGCACAAACTTATTTATCTGAACTTCACAACATTCGTCTGCACTTGGAAGAAT
GTGAACAGAGGCTAGTGAGGAGGTTACAGAGTCCTTCAGGCTTTGATGGAGAAGCTGTAC
ATGAAAATGCCATCAGGATATCTGAACAAGAGAGAATGCAGGAGGAACTAAAGAGATTAA
AATCAGAACTGTCAATGGTATCAGAGCGCTGTGACCATTTCTTGCATATGTCTCCATCTG
GCTCCAGTACTCCAAATGTTCGCTCACAGCTGGACCTCTTAGTTGGGAAGATGGATCAGG
TCTATGGCTTGTCGTCTGTATTTTTGGAAAAACTGAAGACAGTAGATGTGGTTATACGGA
GTCTACAGGGTGCAGAAGCCGTCGTTAAAGGATTTGAAACCCGGCTTAGTCAGGAGGATA
CTATTGCTGCAGATCCAGTTGCTATTCAGTGTCAACAGGACTTATTACAGCAATGGCTGA
ATGAAGCAATAGAGAAAGGCAATGTGATTTCTGCACTGGAGGAGGATGTCGCAAAATCAA
AGGAAGTAAGAGACCGCTTAAATCGGAGGACTCAAGAACGCAGTCTTGATGTAGAGCAAT
ATCAAGAGAAGACGACCAAGCTTCGGGAGCGGTGGAGTGGCGTGCACACTCAACTGGAAA
CACGGCAATCCGAATTGGCCACAATAAGAGAAGTATTAAAATGCTACAGAGGGCACCATG
ATGGTTTAATCCAGTGGATAGAGGCAACAAAGTCACAGCAGGAAATGATGAAACCTGGAC
AGTCAGAAGACAGGAAAGTCTTGTCCGAGCAGCTCAATGAACAAACGGCACTGGTGGCTG
AAATAGAGCGGAATCAGCCTCGTCTAGATGAATGTCAGGCCCTTTCCCAGCAGTACTCTG
TGTCTGTGAAGGATTATGAACTGCAGTTGATGACATACAAGGCCTTTGTAGATTCGCAGC
AGAAGTCACCACTAAAGCGAAGAAGAATGCCTTCTACATCAGATGTTATAACACAAGAGT
TTATGGATCTCCGCACTCGTTACACTGCTTTGGTGACTTTAACTACACAGCATGTCAAGT
ACATCAGTGATGCCCTACGGAGACTTGAAGAAGAAGAGAAAGTCCTTGAAGAAGAGAAAG
AAAAGCATGTTGAGGATCTGAAACAACTGTCTAGTTGGGTTTCTAGCCTGTCCCATATGG
TGTCATCGCGTGGAGGGAACAGTGCTGATCTGAAAAAGTCAATTTCCGAGAAAAAGGCAC
TAAGTGAAGAGCTTCTTTCAAAGAAAGATGAAGTTTCTGAAGCTATTAAGTCTATGCAGA
TCTTCCTGGCCAAGAACAGTGATAAGTTGTCCCCTGAGGAGAAAGTGGAGATCTCCTCTC
AGATCCAGGAGCTGAAGGACACCTATAATAAACTCTGTGAAGAGTCTGATAACCAGATAC
AAGTGCTTCATACTGAGCTTGCTCGGGAGGCCGAACAAAAGACTCTTCAGGAGCAGCAGG
TGGTTTGTGCCCAGGAGCTGGAAGGCTTGAGCTCTTGGACTGAAGAAATAGAAAAAGCTG
TGAATGATCACCAGACTGGTGCCAGCACGCAGGACCTCTCTAGTCTGCAGGATCAGTACC
AGAGCATGCAGAACCTCCATAAGGATGTTCAAGCCAGAGCTAAGCAGTTTTCACGAGCCA
TCAAAACAGCTGAGAACTTCCTTGAACAGAATAGAAAAAAAATGAATCCAGAAGAACTGG
AGGCCTTCCAAAGAAAGTTGCAGAAGGCTAAGGAACAGTACCAGTCTGTGCTTCAAAGAA
CAGGGGAGACCGAGAAACAGTTAGAGTCTGCAGTGAGCACTGCCGTTTTAGAGGAAACCA
AAAAGTCTAAAACCGCTGAGGAGCTGAAGGAAAACCTAGGAAAGATTGAGTCACTCCTGT
GTCAGGTCCTTCCATCTCTCCCAAATAAAAGCAATCAGCAGAAAGTCAGTGTTACTGATG
GGAAAGATCCTGGGAAGAAGCTGCAGTCATCTGCATGTTCTCCTGAAGATGCTGCTGACA
TAATCAATGAATTGTATGAGAGAAAAAAGACACAGCATCAAGAAATGTTAGCCAAACAGC
AAAATTTCATCTTGACCATACAGTCAGCACAAGATTTCTTAGACAAACATGGTAGTACGT
TATCCCCTGAAGAGAGAGAGCGGTTGCAGAACCAGCTGGCACGTTTGAAGGAGGAGTACG
CTACCTCGTTGTCTCAATCTCAGTTACAACTGAAGCATTCACAAAGCCTGCGTGATGACC
TGCAAAACTTCATTCATGACTGTGGAGAGTTTGAGAACTGGGTTCACCAGAGTGAAAAAG
AATTGGATAACATGCAGAACGGGCATGCAGACTTTACAGCGTTACATGACTTACTGCAGC
GACAAGGCGATTTTTCTGAAGATGTGATTTCACATAAAGGAGATCTGCGATATATTACCA
TTGCTGGTCAGAAAGTCATTGATGCAGAAAAAGCAGCTTCTGAACAGTGCGATGAAGGGT
TGGAAGTGCAAGTGGCTGGAGCTTTGGTGAAAAATAAACTTGAAGATGCTTCCAAAAGAT
ACAGTGCCTTGCATTCAAAGTGCTCCAAGCTGGGAACTCACTTAAATAGTTTATTGAACG
GGTACCAGCAGTTCCAGGAGGGCTCAGAGGCCGCGGTGAGTTGGCTGCAGAAGGCTGAAC
TAGCTGTGGAAAGGTTACTTTCTGAACCAGCAGCATCAGATACAGTCGCTCTGCAGTCTC
AGCTGGAGAAAGCAAAGAGTATGCAGTGTGAAATTGCAGAGCATCAAGTACACGTGGAAA
AAGTTCATAAGACAGTCCGTGGCCTCCAAGAAATCAAAGGAGATCCACTGCCAGACTGCA
CGAAGATCCAGGCAACAGCTGATTCCATTGAAAGTCGATACCAGAGTCTTTCCAGCAACA
TGGCTGCTCACTCAGATTTACTGCAGAAGTCAGTAGCTCAGACGCAGAGTGTGCAAGACG
GCCTGGAACACCTCTTGCACTGGCTAGAAGGAATGGAAAAGACCCTAGAGGGACAAAGCC
ATGCATCCATGTCTTCTGTATCGATTCAGGAAGCTCTTGCTCAGAACATGAAATTAAGAC
AGGACATTGGAAGTAGAAGAGGGAGCCTGGATGCCACTGGTGAAATGGTGGTGAAGTTCA
TGGAGACGGCAGACAAGACAGCAGCCGCAAACCTTCAGAACAAGCTCTCTGAAGTCACGG
CACGGTTTGACAAAGTGTGTCAGCAGCAGATCCTACAAGAGACTGCTCTAAAAGAGGTCT
TGCCAAAAGTGGAAAGATATGAGCAGATCTCAGAAGCATTGCAAGACTTTAAAGAAACAA
GGTCACAATTGCTGGCATCAGGAAACCAGCCAGATAGAGACATTGCTCAGTTTTCAGAGC
AAATTCAGGAGTTGAATATAGAAATAAAGCAACAGGGAGAGCAACTGGATACACTTGAAC
ATCTAGTGAAGGATTTGAGCACCTGCCCTTTGCTTCTCGATACCTCGGAGCACTTGCAGA
AGGTTTACTCCCTGAAGAAGGCTTTTCAGGATCTACAGGAGGCAGCAAAAGACAGACAAC
GTGAAGCGTTGTCTTGCCAGGAAGAATTGGAGGAGTTCAAGAGGCTGGTTGGGAATATGA
GGAAGTGGCTGAAGGATAGTGAAGACAGTGTTCCATCATGTGAAGGTTCACATGGATCGC
TTGAATTACAGATCTTCCTACAGCAAGTCGAGGACCTCTTAAAAGAGTGGAAAATGAAAG
GTCCCCAAGTGGAAGTTATTGCTCAAAAAGGATCTGAATTGGAGAACAGAATAATGGAGA
TAACAGCTTCAGAAAGCCAACTGCAAAGAGGTTCTGTTCTGATGGCTTCAGTGAGCACAG
TAGGGAATGTTAATGGATATCATACTTGCCAAGATTTGACCGGGATCCAGTGTGATGTCT
CTGAGATTAGTCAGGCATATGAAGATCTTGGAGAGGTACTGAATAACCGCGAGGAGCAAT
TATCTTCCATGTTGGAAAAGATGACGAAGGTTCAACAAGAAACAAATCAGATGCTGAAGT
GGTTGGAGTCTAAAGAAAGAGTCCTAACTGCTGTCAATGTCTCTCCAACAAAGAGTGAAG
CTGTTAGAGCACAAGCAGAACAGAACAAGGAATTCATATCTGAACTCGAGAAGAGTTCTG
AAAAAGTGGAAAAGTTGAAAGCTGAATTGAAAGATTTGCTGGAGAAGCATCCCAACTCCC
CTGAGGCCGAAACCTGGAGGCAAATGCTGGAAAACCTTAATGAACAGTGGGATCGAGCAA
ATCAAGTGACCTCTGAGCGACAGCAAAAACTGGAGGAGTCTGCCAACCAACTGGCTATCT
TCCAAGCTGCGGGCTCCCAGCTACGGCCTTGGTTGACAGAGAAGGAGCTGATGATGAGTG
TTTTGGGGCCTCTTTCAATTGATCCCAATATGTTGAGCGCACAGAAACAGCAGGTTCAGT
TTATGTTAAAGGAATTTGAAGCTCGCAAAGCCCAGTATGAAGAGCTAAAGCATGCAGCCT
ATGGTATCCTAACAGGACCTGGAGATGAATCTCCATCCACCAGCCAGGTTGAAGATGATT
TCCATGAAATCAGTCAAAAGTGGACAGAGTTAACCAACCGTCTGAATTCCAGAGCTGACC
ATATTGACCAAGCTGCTGTGAAGAGTTCTCATTACCAAGAGGTCCTACAAGGTCTTACAA
ACAAGATGAAACAGACTGGCAAGAAGCTTGGTGCACAGCCAGCAGTTAGCAGTCAACCTG
ACGCAGTAAAGCAACAGTTGCAAGAAACTAGCGGAATTCGATCAGAACTGGAGGCCCTTG
CTCAGGAAGTCACAGAAGCTCAGGTCTTATGCAGTGAATTGTCCGAACTTGTGGCAGAAC
CATACCTCAAAGATGAACTTCAAAAGCGGCTTGACACTGTCGCCCTTCCTCTTAAAGGGA
TGGAAGATTTGGCAGCGGATCGTGTAAATCGGCTGCAGACAGCTCTTGCTAGTTCTCAGC
AGTTTCAGCAGATGTTTGATGAGTTGAGAAACTGGTTGGATGAAAAGCAGACCCAGCAGT
CCCAAAGTCAACCAATATCATGCAAACTGGAAAAGTTACAATCTCTACATCAGGACCAGG
AGGAATTCCAGAAAACATTGAACCAGAATAGTGGGTCTTATGAAATGATCGTTGCTGAGG
GTGAGTCTTTGCTTCTGTCCTCTCAGCCTGGCGAAGAAAAAACTGCACTTCAAAATCAGT
TAGGATGTCTGAAATCAAACTGGGAGGAGTTAGGGAAGAAGACATCAGAAAGACTTGGCA
AAATGAAAGATTGTTTGCATAAAGCCCAGAAGTACAAAAGACATGTTGAAGATCTTGTGC
CTTGCTTAGATGACTGTGAGAACCAACTTAAAGAAATGCAGGTCACTCTTGACCCCATGC
AACTTGATGCCCAGCTTATAAGAGCAAAGGTTCTACAAAGTGAAATAGACAAGAAACATT
CTCTGTTGGAGATGATGAACACCACAGCTGATCTCCTTACTGAAGCTGCTGAAGTTGATG
ACCAAGAAATTTTAGAGGAGAAAGCCGAACTGAATCAGAGGATGGACAGTGTCACGGAAC
AGCTCCACGACAAGGCAGGGTCTATTGAAGAGATGTCCTTGAGGCTCAAAGAACTTAATG
ATAGTTTTAAAAATATTGATAAGAAGCTGGAAGGAGCAAAACATCACTTGGCGATCTATG
CAGCACTTGGTTCTCAAGCTTGTAGCAGTAAGAACTTAGAAAACATGAAGTCCCAGCAGG
AAATGCTCCAGAACTTGGACACACAAGTTCAGTACTTGAAAAACATTATCCAAGGTTTGA
CTGAAGATGCACCAAAAGGTTCTGATGTCTCTTGTCTCCTGCGCCAGGCAGAAGATGTAC
AACATGACTTTGAGACCATAAAACAAGAGGTGAATGAGTGTTGCTTAAATATGGAACAAA
AACTTCAAGGAATTGGTCAATTTCATGCTCATGTTAGAGAAATATTCTCAAATCTGACTG
ATCTAGATGATGAGCTTGATAACATGGGCCCAGTGGGGCGAGATGTAGACAGCCTGAGGT
CACAAACTGAAGTCATCGAGAAGTTTTTAGAAACTGTACAAGCCCTAAAATCCGATGTAG
AGTTCTCAGAAAAGAAATGCAGGGTTATGTTAGAGAACGAGGGAGGACCTGATCTTATTG
CATTAATGCGAGAACTTGGCACGTTGAATAAGCAGTGTATTAAACTGACTGAAAGGGGCA
AAAATCGACAGGAGCAATTGAAGGCCACACTGGGAAGAATTGAGGACTTCAACGTGAAAC
TAAAAGAGCTGAAGCACCAGATTTTGACGGCAGAGGGCAGCAGTGCATTGCAGGAGGTGG
TTGGGACTGAAGTGGAAGCTATTAAGCAGCAATTAAAAGATTTTAAGGTTTTTCAGAAGG
AACAGGTAGACTCTGTGCAGGCCAAGCTTCAGCAAGTAAATGGCCTTGGCCAGGGTCTGA
TTCAGAGCGCAGACAAGAACTGTGACGTGCACGGACTAGAACATGACACGGAGGAGCTGA
ACGCCAGGTGGAACACACTCAACAAAAAGGTGGCAGAGCGAGTGACCCAGCTACAGGAGG
CCCTGCTGCATTGTGGGAAGTTCCAGGATGCTTTGGAACCGTTGCTCAGCTGGCTCACCG
ACACAGAAGACCTGATTGCAAACCAAAAGCCGCCCTCTGCTGAATACAAGGTGGTGAAGG
CTCAAATTCAGGAGCAAAAGCTCCTGCAGCATCTCCTGGATGACCGTAGATCAACTGTGG
ACATGATTCAAGCTGAAGGTACAAGAATCGCAGATGGTGCTGATCCTGCAGATGGGGACA
AGATAAACCGCCAGTTGGAGACCCTCAAGGAGAGATGGTCATCTCTGCTGCAGAAGGCAC
AGTCAAGGCAGAAACAACTTGATGATATATTAGTTTTAGCCAAGCAGTTTCACGAAACAA
CTGAGCCCATATTTGACTGGCTCACAGCCACCGAAAAGAAGTTGGCAAACTCTGAGCCAA
TTGGAACTCAGACTGGGAAAATTCAGCAACAGATCCTACGCCACAAGAGTCTAGAAGATG
ATGTAACAGTCCGTGAGACTGATGTTTGTCAAGCCGGCAGGCTAGTCGACAGTCTTTCTG
CCCTGTGCTCTGCAACAGAACGTTATAGGTTGGCACAGAAACTAGACGACTTGCATGCTC
GGTACACAGAGGTTCAGGATCTCTGCAGCAGAAAAAGTGCCTTGCTGGGGCAAGCTCTGA
GCAATGCCAGGCTGTTTGGGGAGGACGAAGTGGAAGTCTTGAACTGGATAGCAGAAGTAG
AGGATAAATTAAGCTCTGTCTCTGTTAAGGATTACAAGCTGGAGGTCCTACAGAATCAAC
ACAAAAACCAAATGGCCCTAAGTGAAGAAATAACCAGTAGAAAGAAAAATGTGGATCAAG
CTGTTAAAAACGGACAAGCTCTGTTGAAGCAGACAACAGGTGAGGAGGTCCTGCTGATCC
AGGAGAAGCTGGATGGCATCAAGACACGGTACACCGAGATCACAGCATCCAGTGGGAAGG
CTCTCAGAACATTGGAGCAGGCCTTACAACTAGCCAGCAAATTCCAGACTACCCATGATG
AATTGACCAGCTGGCTAGGAAGGGTTGAAGAAGAACTTGCTCGATCAATTGGCCAGTCAC
CTGCAGGAGATCAGATTCCTCAATTCCAACAGAGACAAAAGGAATTAAAGAAGGAGGCCA
TGGAGTACCGCATAGTCCTTGATACCATTAACGAGGTGGGCAGTGCCCTTCTGGAACTTG
TGCCTTGGAGAGCCCGCGAGGGTCTAGACAAGCTCGTCTCGGATGCCAATGAGCAATATA
GATCAATCAGTGCTACTATTGGACACAGGGTTGATCAGATAGATGCTGCCATTCAAAGAT
CACAGCAGTACGAGCAAGCTGCTGACGCTGAGTTAGCCTGGGTGGCTGAGACCAGGAGAA
AACTGTTGGCACTCGGTCCAGTCTGTCTGGAGCAGGATCAGACTACAGCTCAGCTCCAGG
TGCAGAAGGCTTTCTCTGTAGACATTATCCGCCATAAAGATTCTATTGATGAGCTGATTG
GCACGCAGGAAGAGATTCTGGGTACATGTGGAGATGGACAAAAGGCCACTTTACAAGAGA
AAACAAAATTATTGCTGCAGCAGTATGAGGATGTGAGCCACATAAACTCTGAGCGGTCAG
CCCGTCTGGAACGTGCTCAGGTTCTTGTGGGTCAGTTCTGGGAAACTTATGAGGAGTTGA
ACCCATGGATTGAAGAAATGAAGGCCACCATATCCCAGCTGCCACCTCCTGCTGTCGATC
ACGACATGCTTAAACAGCAGCAAGAAGAAATACGGCAACTAAGAGAATCCGTTTCCGAAC
ACAAACCTCACATTGACAAGCTTCTGAAGATTGGTCCACACTTATGTGAACTGAATCCCG
AGGAAGGGGCGGCCGTGCAGGAAAAGTACAATAAAGCAGAAGAGCTCTATCTTGGAATTA
AGGAAGATGTTCGCAACATGGCTATGGCATTGGATGATGCACTGGCACAAGCTGCTCAGT
TCCATGACAAGGTGGGACCTATGTTGGAGACACTCGAGAGCATGGCGTCTCGCCTACATA
TGTCTCCTCCCATACCTGCAGAAGTGGAAAAGATCCGGGATTGTATCAGTGACAACAAGA
ACACACTTATGGAACTTGAAAAATTACTGTCTTCCTTTGAGGCCTTGAAACATCGTGGGG
AAGAGCTACTCAGTCGCTCACAAGGTGCAGACATGGATCCAGCGGCGAAAGAAATTCAAG
ATAAGCTGGATCGGCTTACATTCTTCTGGGAAGATATCAAAACCAAAGCAGACGAGCGTG
AAATGAAATTGTTGGATGTTCTTGAGCTGGCGGAGAAGTTTTGGTTGGACATGAATTCAC
TGCTAACCACTATTAAAGACACACATGAGATTGTCCATGATCTGGAGAGTCCTGGAATTG
ACCCGTCAATGATTAAACAGCAGATTGAGGCTGCAGATTCCATTAAGGAGGAGACTGATG
GACTTCACGAAGAACTGGAGTTTATTAGGATCCTTGGAGCTGACCTCATATTTGCTTGTG
GAGAGACAGAAAAACCAGAAGTAAAGAAAAGCATTGATGAGATGAATTCAGCCTGGGAAA
ATCTGAAGAAAACTTGGACAGAACGTCTGGAGAAACTCAGAGATGCAATGTCCCATGCTG
TGCAGTATCAAGACACCTTGCAGGCAATGTTTGACTGGTTGGATAATGCTGTGATTAAAC
TCTGTGACATGCCTCCTGTTGGGACAGATACCAATACAGTGAAGGAGCAGATCAATGAAA
TGAAGGAGTTTAAGGTGGAGGTTTACCAGCAGCAAATTGAAATGGAGAAATTAAATCATC
AAGGAGAGCTGATGTTGAAGAAAGCCATTGATGACACAGATCGAGACATCATTCGGGGAC
CACTCACTGAACTGAAGCATTTATGGGAGAATCTTGGAGAGAAAATTACCCACAGACAGC
ACAAATTGGAAGCTGCCCTGCTGGCCCTTGGACAATTCCAGCATGCTTTAGCAGAGGTAA
TGTCATGGCTGACACACACAGAAGAGTTGCTAGAGGCCCAGAAACCCATCAGTGGGGACC
CTAAAGTTATTGAGGTGGAGCTTGCAAAGCATCATGTACTGAAAAATGATGTGCTAGCTC
ATGAGAGTACAGTGCAAACTGTCAACAAGGCTGGAAATGAACTGCTGGAGTCCAGTGCCA
GAGATGACGCCAACAGCCTTAGAAGTCGGCTGCAGACGCTGAACCAGTCATGGGAGTTTG
TACTGCAGAGGACCGAGGAGAGAGAGCAGCAGCTCGACATGGCTCTTCAGCAGGCTCAAG
GCTACTCTGGTGAGATTGAAGATTTCATCCAGTGGCAGAGCAGAATAGAAGGACAACTTT
CAGCCGCCAAACCCACTGGTGGACTTCCAGAGACAGCGCGTGAGCAACTTCAGACTCATA
TGGAATTGTATGCTGAAGTGAAGGCAAATGAAGAGCTATATAAACAGCTTTTGGACAAGG
GGCAGCTGATGATTTTGAGCCGAGATGATTCTGCAGGCTCTGCCACAGAGCAGAATGTTG
CCCTTCTGAAGAGAAAATGGCAGAACATTAACAACAAAGTAGAGGAGAGGAAGACAAAAT
TGGAAGAAGCTCTCGGCCTAGCCACAGACTTCCAGAATTCATTGCAAGACTTTATCAACT
GGTTGACCCAAGCTGAGCAAAGCCTGAACATTGCACCACCTCCTAGTCTCATCCTGGACA
CTGTCCTTTTTCAGATTGACGAGCATAAGGTTTTTGTAAATGAGGTTAATGAACATCGTG
AGCAAATAATTGAGCTGGACAAAACCGGTAACCAGCTAAAGTTCCTCAGTCAGAAGCAGG
ATGTTGTCCTGATCAAGAATCTACTGCTGAGTGTCCAGTCTAGATGGGAAAAGGTGGTTC
AGAGATCTGTGGAGAGAGGCCGTCACTTGGACGACGCACGGAAGAGAGCAAAACAGTTCC
ATGAAGCCTGGAAGAAATTGGTAGACTGGTTGGAAGAAGCAGAGAACCACCTGGATTCAG
AAATGGAAATCTCCAATGATCCAGACAAGATTAAATTACAGCTTTCTAAGCACAAGGAAT
TCCAGAAGACATTAGGTAGTAAACAGCCAGTGTATGACACGACTGTCAGGACCGGACGTG
CTTTAAAAGAAAAGGCCTCACTAAATGATGATGTGCAGAAGCTAGACCATCTTCTTGGAG
AAGTGAGGGATAAATGGGATACAGTGTGTGGAAAATCAGTTGAAAGACAGCATAAGCTGG
AAGAAGCCTTGCTGTTCTCTGGCCAGTTTATGGATGCTTTACAGGCACTGGTTGATTGGC
TATACAAGGTGGAACCTCAGTTGGCAGAAGATCAGCCCGTCCATGGAGATCTGGATCTTG
TAATGAACTTGATGGATGCCCATAAAGTTTTTCAGAAAGAGCTTGGGAAGAGAACCAGCA
GCGTTCAAGCTGTAAAACGTTCTGCCCGGGAACTGCTGGATAGTAGTAGAGAGGATACCA
CCTGGGTGAAGGTTCAACTTCAGGAACTTAGCACACGTTGGGACACTGTCTGTAAACTGT
CAGTGTCTAAGCAGACCCGTCTGGAGCAAGCTCTGAAACAGGCTGAGGAGTTCCGTAGCA
CCGTCCATATGCTGTTAGAGTGGCTGTCAGAGGCAGAACAGACCTTGCGTTTTCGGGGTG
CTCTTCCTGATGATGCCGAGGCTTTGCAGTCGCTCATTGATGTTCACAAGGAATTTATGA
ATAAAGTTGAAGAGAAGCAGGTAGATGTGAACACAGCCGTCAGTATGGGAGAGAGGATTC
TAACTATGTGCCACCCAGACTGTATCACCACAGTCAAGCACTGGATCACTATCATCCGAG
CTCGATTCGAGGAGGTTTTGACTTGGGGGAATCAACACCAGCAGAGGTTGCAAACCGCTC
TTGCTGAACTTCTTGCCAATTCTGACCTTCTAGATGAGTTGTTATCTTGGATCCAATGGG
CTGAAACCACACTCATCCAAAGGGATCAGGAGCCTATGCCTCAAAACATTGATCAAGTCA
AAGCCCTAATCTCTGAGCATCAGATGTTCATGGAGGAAATGACTCAGAAGCAACCAGATG
TGGATAGAGTGACAAAGACATACAAGAGGAAAACCGATCCTAACCATGCCTCATTCAGTG
ACAAGACCCGAAACAGGAAACCTGCAGTGCAGTCCACCCCACCAGTCTTTCAGATGCCCT
CCCAGTCGGAGAACAAGAACCCTAGAGTCAATCAGCTGTCTGCCCGTTGGCAGCAGGTGT
GGTTATTAGCATTGGAGAGACAGCGAAAGCTCAATGATTCTTTAGACAGGTTGGAAGAGT
TAAAAGAATTTGCCAACTTTGACTTTGACATCTGGAGGAAGAAATACATGCGGTGGATGA
ATCACAAGAAATCGCGGGTCATGGATTTCTTCCGCAGGATAGACAAAGACCAGGATGGGA
AAATTACCAGACAAGAATTTATTGATGGGATATTGGCATCCAAATTTCCAACCACAAAAC
TAGAAATGACAGCTGTGGCTGATATCTTTGATGGTGATGGTGATGGATACATCGATTACT
ATGAGTTTGTAGCCTCCCTTCATCCCAATAAATATGCTTATCGGCCGACTACTGATGCAG
ATAAGATTGAGGATGAAGTCACCAGGCAGGTGGCACAATGTAAATGTGCAAAGCGATTCC
AGGTGGAACAGATCGGAGAGAACAAATACAGGTTCTTCCTAGGGAACCAGTTTGGAGACT
CTCAACAGTTGCGCTTAGTGCGTATACTGCGCAGCACAGTGATGGTTCGAGTTGGAGGCG
GCTGGATGGCTCTAGATGAATTTTTGGTGAAAAACGATCCTTGCCGAGTTCATCATCCAG
GAATTAAATTAAAGAGAACCGATTCCGTCTCATCCATAGGCTTTGCAAGGGGAAGAACTA
ATCTCGAGCTGCGAGAGAAGTTTATACTACCCGAAGGGGTTTCCCAGGGAATGACTCCCT
TCAGGTCACGAGGGCGAAGGTCAAAACCGTCTTCCAGGACTGCCTCTCCTACTAGGTCCA
GCTCCAGTGCCAGCCAGAGTAACCATAGCTGTACCTCTGTTCCATCCTCACCCGCTACCC
CTGCAAGTGGTTCAAAGGTAACACCAGCACAAAGCAGCAAAATGAAGAAAGCTGCGATCC
ATACAAGCCGTTCATCCCTCACAGGAGACATGTCTGGAACCACGCCTTCTGGTGCCAAAT
CAAGTCGACCTGATCCTAAGAAAAGTGGCAGCCGTGCCGGGAGCCGTACAGGAAGCCGTG
CCAGCAGCCGCAGAGGGAGTGATGCCTCCGACTTTGATCTTCTAGAGACACAGTCCGCTT
GTTCCGACAACTCAGAGAGTAGCGCTGCTGGTGGTCCATCCCGCAGAGGACTGTCTAAAC
CTTCTAAAATCCCCACCATGTCAAAGAAAACTGCCAGCACTCCTAAAACATCAGCCACCA
AGAGATAGTCCTAACTGAAGCTACGCTCTGGAACACGTGCAGATAGCCTATAAATGGGAC
AGGCCGTGACATTTTCTATCATACACTGTACATCTGGATGTACGTGGATTCTCTGTGGAG
AGATTTCTAGCGTCTATACATGTATACAAGAATAATGTTTATAACTGCCTTATCTGTTTT
GTTTTTGTATGTTACTACTTCCATGTGAATATTTCTGTAGATACAAAGCCTTGAGTGAAT
TCCTGGTAAGATTCAGGGACTCTCGGAGTGTAAAACAGGAGAGTAGACGGCTAGTGATCA
GATTTTTGTGGGTTATGAGACCCTTTTTGTTAGGGTTAATATCCCATGGCTACACTACTA
AACTTTACTATGGAAATCCTCTGTTTTGTATATGAACTATTCTTTATTAAATTGCAGAGG
ATCAGAGACTGACACGAGATTTTAATAAGATTTAGTCTTTCTGAATTGACAGCACTTGCA
CATCTTGCTTTGACCATGTAATAAAGATATCAAGTCTCTTGCCGATGAAATGGACACTGT
GGGAGCTACCACCACGCGTGACAATAAATTCCAAAATCCTGGTGCAGCATAGATTAGCGT
ATGCTTCTCCTCAGCCATTTTGCACTCCTGCCAGATTCAGCGGATTTTCTAATTGTAAAC
TCCATATGTTTTATTTATCTGCTTAGGAATTTTCTTATTTATTATTTAATGCTCATTCCA
CGTAGAATTTGTGTGACATGTTCATTTTTTGTAAGAAACACTCACAGTTGTGCGTCCGAC
GAGTGGGACTCACCAGCACAATTCCTTCCTCACGTTTGTATGCTGGCTTCCTCTAACAGA
CCAACCCTGTGGGGTGGAAGGTTTGGGGCTCGGATGGATCCCTCCTGTTATCGGTCATTA
CATCCAGTTCTTACCAGGCTGCTGTGTGATTTTCTCAGTTAGTTTGCTACAGAAATTGAT
GCTGTACCAATGAACTGTTAAACAACAACACTTTTGTATTAAAATTGCTTGCAAGATC
>TRINITY_DN147012_c2_g1_i15 len=17157 path=[1:0-2405 3:2406-2406 4:2407-3243 6:3244-3268 7:3269-3269 9:3270-3270 16:3271-17156]
GTCGCAGAAAATTCAAATCCAGCCTTCCAACCAAACTGTTGTCCTAACCAAGTGGCTATA
GGAACACCGATCACATTCGCAATAGTTAAGCCCATCATAACTTGTGCAATCGCTGTTGCA
CGACGATGTTTACCTGCTAACTCTGCCGCGACTAATGCTGCTACTCCAAAGTATGCGCCG
TGAGGAAATCCTGCAATGAATCGAGAAATAAGCATTGCATCTGAAGACGTGGCAAAAGCA
GTAGCAGCATTTGCGAGACCGTAAAACAGCATTAGTGATAATAATAAAGTTTTTCTAGGC
ACTTTAGCACCTAAGATCGCAATGATAGGAGCACCCACCATCACACCTAATGCATAAGCA
CTGATGAAATAACCTGCATGTGGGACACTGACATGAAGATCAGTTGCAATTTCTTGAATA
AGCCCCATTGCGACAAATTCAGTAGTACCAATACAGAAACTACCAACAGCCAAGGAGAAA
ATTACAAGAAATAAGGAATATTGTTTTGTTTGATTCAATTCTGAGGGAGATGACATAACA
TATTAAGGAAAAAGTGACGCTACTATTATATTCAAGACAGTTGCAAAAATGTGAAAAGGA
ACGTAAATGAACTCAAGGCATTTGTTAATTCAAAGAAATAGTGTCGTGTGTTCACATGAA
TTTGACACATGATGTATATGATGTAAGTCGTTTTTTAGACATTTGGAATAGCAGGAATAT
ATAGTGAGGTTAACTCATTAATTTTGTGCTAAGATGAAATAAATTCAATAATGGTTGATG
CTGTGTTAGAGCTTAGACATTTAAAAACACTACTCGCTTTAAGAGAGCATGGCTCTTTAG
TTGCCGCAGCGGCAGATTTATGTCTGACTCCATCTGCTATTTCTCATCAGTTAAAAGAAT
TAGACCATTGGTATGGTGTAGAAGTTGTCAATCGACGTAGCCGTCCTGTGAGTTTTTCTA
ATGTGGGTGAGCGTCTCCTCAAATTAGCTGATGATGTGTTACCACAAGTTCAAATTGCAC
AGACGGATATCACTCGAATCGTACATGGGCAAACAGGTCGCATAATTTTTTCTTCTGAAT
GTCATAGCTGTTTCGATTGGCTAATGCCTTTGTTAAATCAATATCGTCAACAATATCCTG
ACGTAGATTTAGACTTTGCAGCAGGTTTTGAGTCAAACCCGCATGAACTTCTTCAAAACG
CTGAATTTGACTTACTGATCACGGCAGATCCAATTGCGCTAAAAGGTATAGAATACTTCC
CAATCTTTGAGTATGAATCACGTCTAGTTTTATCAAATACACATCATTTGGTGAGAGCAG
AACATATTACCGTTCAAGATCTGGCTGAAGAGACTTTGATTACCTATCCAGTCGATAAGC
ATCGTTTGGATATTATGGCTCATCTGTTTTTACCCGCGAATATTTTGCCAAAACACATTC
GTACTACTGATTTGACTCAGATGTTAATTCAACTGGTAGCGAGTGGGCGCGGTATTGCAG
CTTTGCCTGATTGGGTTGTGAATGAATACGAGCAAAAAGGATGGGTGGTGAGTCGTCGCT
TAGATTGTGTTTCACCAAAAGGTTTGAGAAGAACGCTCTATGCGGGTTATCGTACTGACG
AAAAAGAGAAAAGCTATTTTGAAGGCTTTTTAAAGCAATTAGAAAAATTCTCACAAAAGC
GTGTGATGTATTACGAACGTTAATTTGATCGTTTTAAAGTCTGCGTTATAGATTTGGTAC
ATTTATAACTGCATGTTATCTGATTGGTTTGAGATATTAACTCTTACCAATCAATATCGA
TAATATGCCTGCTGCAATTAGGGGACCGACAGGTACTCCACGTAATAATGCAACACCCGC
GACTGTTCCAATCAATAATCCTGCCACAACGTCCGGTTGATGACTCATCAATTTCACACC
TCGTCCACCTAACCACGCCACGAATATGCCAACAGCAATAGCCAAAAGAGATTTGTAACT
TAGGAATGATTTTAAAATACTTTCACCACTGAGTTTTCCACTTGCGATTGGGGAAAGAAC
ACCAATGGTTAATATGATAATTCCGATGTTTAAACCATGTTGCTGAATGTAAGGAAAAAG
CTGATTGAGCGGAGTGATTTTCACGATGATTAGTACAGCTGTTGCAATCATAACAGCCGT
ATTTTGACTGAAAACACCAAATCCTAATAAGATCAGCAAAACTAGAAGATTGAAATCGAA
GTGTGCAAACATTGGATTGAAAGGTAATAAAACTTGAATTGTAACGCAATTGGCTACAAG
TTTGACAGCTTATGTAAACTTCGCTGTTAAAAGGCAGAATCATTCAGAAACACTAAAAAG
ATTCGCTTCAAGCTCACTATGATTGGCGAAAGTTTTTAGCAGTTGATCTTATTTACATCA
GTATTGATTAGGGTCTGTTGACATTTACTGTTCATAATTAAACCTATAAAGGTAGCCATA
AAAATATACAGGCTAAGGCAACAGCACTTTGATAATTTCTTTTGAGCTTGTCATATCGAG
TAGCTATCCCTCTAAATTGTTTTAATCTACAAAACATATTTTCAACTAAATGCCTGATTT
TATATAAATACCAGTCCATATGATCATTGTTCGATTGGCTATTTATTTTCTTTGGTATAT
TCGCTTTTGTTCCTGTTTTTCTGATCTGCTCACGCAGTGGTTCTGAATCATAGCCTTTAT
CTGCGCATACCACTTCTGTCTCTTTTAAATCTAATGTTGCTATTAAATCAGGTGCAACTT
TGATGTCATGTGTAGTGCCATCGGTAATCATGAAATCAATAGGATTGCCATGTGAATCAA
CAATCAAATGTATTTTTGAGGAGTTTCCTCCTACACTTTTAGAAATGGATTGATTCGCTA
TACCGGCAGAATGTTGATGAGCACGTACGTGAGAGCCATCAATAAAAATCCACTCCATAT
CGGGGCATGATGCTAATAATTTGAATAATCTAAGCAACTTACCGCTGCTTGACCAACGAT
TAAAACGTTTGAAAATAGAGTTTGATTGACCGAAATAGGAAGGAATATCTCGCCACGGAC
AGCCTGTTCTAATTCTATAGAGAATAGCTTCAATAAAATTACGTAAATTTGAGTTGTGAT
GAATAGATAAATTACGCAAAATAGTTTTCAACTTTTGCCAGTGTTGATCTGTCAGCATGG
TACGAGGCATAGCGAATAGTAAAATTAGGTTTGGCGATTTGATTTTACTACTTCGCTATT
TTTTAAGCTAAAAGTGTCAACACACCCTAGTTTATTTAAACTTTTTTTATTTGGTAATCT
GTGCGTGAAGCATAAATTAAGGATATATTTAACAATCTAGCAACTCGCTTAACAATAGTG
ATCGGAAGTAAGAGTTTGCTGATTTTTCTATATTTGCAATAACGAATAGATCTTATAAAA
ATTCAATTAGGAAGTATATGTTACCGAGTAATGTCTTAAAGTTGCGTTTAGATCGCATCG
AACAACAAGGGCATCATTTATCTGTCAAAGACCAATTGAAGCTGGTAACGCTCACCCAAC
CTGATTTAACTGCAAATATTTACACACAAATATTTAATCTTACTTTACCCAAGATTTGGA
ATTTTCGTCATTCCACCAAAGAAGATATTCATTGTGCTTTACGTTTAATTCAATTAATTA
CAGAGACCTTTATTCCTGTTTATAAGTTCCATGCACAAAAAAATGCATGGCTAGAGCAGT
GTTTAGCATTTCGTTTGCAATATTCAGAAGAAAAATTTAGCTCAAATGAAATTCAAACGA
TTTTGTTGCAGTTATCAGAGTGCAAAGACGGTGAATTAAAACTGAGTGTTTTGAAACAAT
TGTGTGATGAATACGATATTGTTGAAATCAAATTGAATCTTGCGAAGTTGTATGTGCGTT
TGGAAAATTGGCATGCAGCTATAGAAATCTATGATCGTGTCTTCCAGCAACAACCTACAC
AGCATGAAGATATTCACTACGATTACATTCAAAGTCTGTTAAATCGTAATCATTATTCGA
ATGAACATGGTCATGGTGATATCGTTGAGGCTTTGGATCGACTAGGAAATCTTGATCAGA
TTCAACAGCAAAAACTACACGATGAATTGACACGACGAGCTGTAGGGTTATTATTGCCTG
AGAATCTCAACTCGCATATTGTGCAATCTCCAAAACCATTTATACATCTTCAGCATAAGC
TAAAGTTCGTTGGATACTCTTTAAATCATTGGCTATCGGCTGATGAGTTTGTTGTACCTT
ATTATAAAAAAAGAATTGAACAAGCACCTAAATTGCTCAATAACCAAGAGGTGGTTATGC
ATTTAGATCGCCATAAAGCAGCAAATGCAGCACTACAGAAAATATTAACTGGGCGAGATT
TAAAATTTGTTAGTGGAATTAACGCTGCTAATCATAGCTTAGGATTTATTTGGAATTATT
TTCATATCAATCCTTTGGTTTTAGATGCGCTTGTCACTGCTTCAAAGGGTGATCCAGAAG
CATTTTATAATTTAAAACAGATTCCAGCGCCTGATTATAATCATGATGCTGCTATGCAGC
AGATATCATCTTATTTGGCTAAACAACAAGTAGCATATAACTTGAGTCAGCAGGGACATA
GCATTGAGTTTGTAGAGCATTCACATTTAGCTGGATTTGACCTTATTGTGGATGGTACAC
CGATGCAGGTTAAATGCACGCTTGATACCGAAAAAGTCGAAAAATTTGCGCAGAGCTATC
CACATATTGCAATCATTGTGAATATTGAACTGGCTCATTTGCAAGAAAAATACCCATCGG
TTTTTGCTGATTTAGCACTTAGTTATGAGTCGGTCCAACGCACTGCTCAGCAAAGCCTGC
AGCAAGTCGTTGGACGTGAGGATTTTTTACCAATTCCTTTAATGAATACAGGTTTTGCTG
TCTATCGTAATTTTAATAAAGTACAAACTAGACAAACAGTACGCCCTTTTCTGCAATACA
AATCGTCTAACTCTACTATGAAAAATGGTTTGGCTTTAGGAGCAGCAATCGGTGGGATTG
TCTCAGGTTCGATCGGTGCTTTTTTTGTTGGGGGGCTGGCAATTTATCGAACTTGGCGTG
TTCAGAATAAAGAACAAACTAAATAGGCTCATGAGAAACAACAAATCATTGCGCAAAGAA
ACCAAGTCATGGATTTGTTGATTGATTTTGCGGAATGGTTTACTCACGACCTACTCAAGT
ATCGGATTGATTTATATGCCTACCAACTCAGACAAATTGAAATGAAGCTGATGGGACAGA
TACCTGAGTTGTCTCTTTCTACTTTGTTGTTTGCCTATAAGTTTGAAGCGCATCATCGAG
CGGTAAAGTTGTATGAATGGATGCAGCAACAATTGACACATGACAATCCCAAACGCAAAG
TGCAAGCAGGCTGGGTGGCATTAGCACAATCAGATCAGTTTATGTCGATTGAGTTGAAGC
AACGTCTTAATCAATTGAATACTGTATTAGATCAATATAAAAAGATGACTCAAATGGGGC
ATGATTTTCCAAATCTAAGCAAGCAGAAAGCTAATACTTCAGTCTCTATGCCATCGTATC
AGATACAACCCATCAAAATGAGTTATGAGATTTGATGCTGGCGTAATCCTAATTACTCAT
CATAAAAAAGAGCGCTCTCAAGCGCTCTTTTTTATGTATTTTATTTTGCTAATTCAGCTT
CAATTGCATTTACGATGCGTTTATCATCCGCTGTAATATCTGGTGCAAAACGCGCCACAA
TTTCACCTTTTTTATTTACCAAGAATTTTTCAAAATTCCATAAAACTTCAGGCGGATTGT
TTGGCGTTAAACCATAATCAACTAAATCTTTCCACCAAGGACCTTCACCAATACGTTCAG
GGATTGCTTGAGTTAGTGTTTGATAGAGTGGATGTTTGTCATCGCCAGCAACGGAGATTT
TTGCAAATAAAGGGAAATGAACATCGTAATTCAATGAACAGAATTGCTGAATTTCATCAT
TACTGGCAGGTTCTTGCTCTAAGAAGTTATTTGCTGGAAAACCTAAGATTTCTAAACCTT
GATCTTTCTTCGCTTGGTACAGTTTTTCCAAACCTTCATATTGGGGAGTTAAGCCGCATT
TAGATGCGACATTGACGATTAAAAGTACTTTACCTTGGTATTGTTCAAGGTCGACTTCCT
GACCTTTGATATCCTTAACAGGAATGTGATAAACCGATTGGCTCATGGAATACGTCCTAA
TTTGTTGTTGTGACAAGACTTGTTTGTTTTAACTGCTTATTTATCAGAGTGCAATCTTAT
TCATAGTAATCAATACAAATAATGAGCAAAAGAAGAAAGCTGAATTAGGTAGATGCATTT
TTGAGTTGAATAGGTGTTTGTCCCGTATAGCGTTTAAAAAATTCGATAAAACTTGAGCTG
TGTTGATAACCCAGAGAAAACGCAAGTTGTTTAATGTTCATCCCTTGGCGAATTTGATTG
ATCGCATAGATGATCTTAGCTCGATTGCGCCATTCTGCTAAAGATAGCTGTAACTCTTGT
TGGCTGAGGCGAAACAGATGACGTTCACTGAATGTAAAGTGCTGTAAGATCTGTTGTAGG
CTCATATGAAATAATTCAGGATACGCAAGTTGATCGAGGATCGGAGCTAAGGTTGGATGC
GTGCTTTGCGGCAAATAATGTGTATATGCTGGGGCTTGCTTTAGTTGATCGAATAACACT
TGTAATAAATGTTCAAGATATTCAGGTGCAGGATTTTGCTTTTGTTGCTCTAGAATTTGA
ATGACCAAAGAGCGAAAAAAAGGTTGAATACTAAAACAGCGGCAGACATCGCCTAATGCA
TCTCCGAAACGAGGATGAAGTCGGATGCAAATATAATGAATTTCATGTTCAACAGGCAGT
GATTGGTGTTCTGTGCGTGGTGGTAGCCATAGCCCATAGCTTGGCGGTGATAAATAATAT
TTCCCTTCAATATCAAACTCTAATGTTCCATTTAAACTAAAATTAAAGTCACCCCAAAGT
GAAGAGTGAGGACTAACAACGTCATTCTTTTGATAGAGAAATTCATGCACCTCTATACCA
GTTAATAATGGAAATTGTTGGGTACCGTCAAACTTCATTTGGATTCTCAACTTTTAATTT
TCACAAGTGACTTTGGGATTATTTAAGCCTTTGGCTAAAGTAAAAATGCTAATTAAGGCT
AAAGCTACAAAGCTAATTACACCATAAATTAAGATATTTTCATTGAAGTGATCAACGACA
TAACCGCCTAATAATGAGCCAACAGCAATCATGACTTGGAACATGCCAACAAATAGAGGC
ATTCCTTTTTCAACAGCATTGGGTGCATGAACAAACATCCAAATATTCGCGGAAGTTGGA
AAAGCTCCAAAGGCAAAACCCCAAAGTGCGGTGAGGATGACAGCACCCAGTTCATGCACT
GCAAATATCGGGAAGCCAAAGAACACAACTGCAAAGCAGAAACCCACAAAAGCAAGCGTA
TAGCGAACATTTAAATTGCCACTATAACCTGCGAATGCATTCCCAAACACACCAGCAATT
CCATAAAGTAACAGGAGAGAACTAATGGTGGTGCCATCAAAACCTGCGATATTTTTAAAG
AAAGGGGCTAAATAACTATAGGCACAGAAATGTGCTAAACCAATTAAGAGTACAATCAAC
ATGCCACTACGTGCTTTGGGTATTCTCAACAGCGCAGGAAGATCACGCAGGTGAATAGCG
GATTCAGGATTTAATTTGGGTAAGAAGATGATTTGTAATAAGAGGACGATTAAGCCAATT
GCCGCCGTTATTCCAAATGCGCTAAGTCATCCGTAGAACTCGCTGAGCCATGTGCCTATA
GGAACGCCTAATACCGTTGCAAAGGTTACACCTGCCATGACGACTGCGGTTGCCTTAGCG
ATGGGCAGATGAGCAGGAGCAAGTTTGCCACTCAAAGCAATTGCTGTTGCCCAAAAGCCT
CCAATTGCAATTTCTAATACTAACCTGCTCAGTAAGAGGATATTAAAACTCTCAGCAAAT
GCAGTAATGGTATTTGCTATCACCATGATCGCAGTCAGTAGAATTAAGTCATAACGAAGA
TCTAGTTGTTTCACTGATATCGGGAGAAGGGGTGCTGCAAATGCTGCCATGACGCCTGGT
AGAGTGATAATCAAACCCGCTGTGCCAATAGAAATATTCAAATCAGCTGCAACACTGTTG
AGTACACCTACAGGGAGAAATTCACTGGTCACCAGTGCAAAAGCGCCGATTGCGACTGCG
AGAATCGCATACCAACTCCCTTGATTTTTCGTTGATGATGCGCCACTAGATTCGGGAGAG
TAAGAGTTTTCCATATAAAATTCCTTTATTGTTAGATGCATAACAATAAAATTTCGAATA
CTGGTTAAATTTTTATAACGATCGTTATAAAATAAAAATAGATGCGTCAATTAATTTAAT
AATGATCGTTATGAAAATATCTGTGGCTTTTATGAAAGATACGCATGAATCTCACCTAAT
GCCTTGTGATAATAGCCTTAAAAAGAAACGTGGTCGCCCAAAGTGTTTTGATGAACAACA
AGCCTTACAAAAAGCCATGCTATTGTTTTGGGAACATGGCTTTGAAGCGACATCGATGAG
AGATTTAACTCAGGCTTTAGGGTTAACTGCACCAAGTTTATACAGTAGCTTTGGTGATAA
GGTGGGACTTTTTTATAAGTGTATCGACTACTATTTGGCTCATGAAGCATGTCCAATTGA
AGCGATTTTCTTAGAGGCGAAAACTGCCAAAGTCGCATTTGAATTATTTCTTTATGACAA
TGTACAACGTTTGGTTCAACCCAATAAACCTACAGGTTGTATGCTTGTCGTTGCTACCAT
GAATTGTTCTGATCATGCGCAGACAGTGCAGCATACTATTCTTGAAAAGCGCCTGAAGAC
CAAACAAAAAATGCTTGAGCGTTTAAAACAAGGTGTAGAAAATGGTGACATTGCTCAGTC
TACCTCTCTACAAGAGATAGCAGATTTCTATGCAACAGTCTTACAAGGATTGACTGTGCA
AGCACGAGATGGTGCAACGGTTCAACAACTGCATAAGGTGGTTGAACACGCAATGCGTAG
CTGGGATTTATTCTAAATTTGATGTCTAAACAGCGATATAAATGTCTGAAATACGATATT
TAAATTGATTTAGATATCTTTCAGAATATTCGCATTACTTAGAAAATGCGGGAAAGTGGA
TGGGTCAGCTAAGCAAATATCAAAAATGGGTGTTTATCTTACCTCTCATTGCTGTTTTCA
TTTGGTCATTGAACATTACGGTGACTCGTTATGTTGCAGATTATATTTCACCTGCCAGTA
TTAGTTTTTATCGGTGGTTTGTCGCTTTTATTATCCTGACGCCATTCATGCTGCCCAAAG
TTTGGCAACAACGTGCTTTGATTCGACCTTTGATTGGACGTTTAGCTGTGTTAAGTGCTT
TTGGTATGGTGTTATATCAAGGTCTCTCATATACTGCGGCACATTATACGACGGCGACCA
ATATGGGCATCGTCAATGCATTTGTTCCCATTTTTACTATATTTATTTCATATTTGATCT
TAAAAGATAAGCCTAATCGTTTTGCGATCGTTGGTAGTTTATTGTCCTTTGCTGGATTGA
TCTATGTGATGAGCCAAGGTCAGCTTTCTAGTTTGTTTGCTCAAGGCGGGCATTGGGGAG
ATGCTGTCATGGTGATTGCGGTAGGGTTCTATGCATTTTATGGGGTGTTTCTCAAAAAAT
GGCAAGTCCAGTTACCCTTGATGACCAGTTTATATGTCCAAATAGGGTTTGCATTGTTAT
ATCACGTCCCATTTTTATTATATTTAGGCTTGGATGCGATTGATGCAGAGAATGCCATGA
GTGTGCTTTATGCTGGTATGTTTCCATCTTTGATTGCTCCCTTGTTATGGATGGTAGCAG
TACAAGCGATTGGCCCAAATCGAACCAGTATTTTTATGAATCTTATGCCTGTATTTACGG
CAGTGATAGCCAGTTTTTGGTTGGCTGAACAATGGGCAATTTATCACTCGATTGGCGGTA
TAATGATTCTCATAGGGATTATTTTGGCCCAAAAAAAGACAAAAAAAGTTGTTCAATCAC
AGTTGGAAACGGCGACTTAGTTGCGCATAAATGAGATGGTTTTGCTTAAAAGAGCAACAA
ACGAACGTAATTTTTTTATTAACTGTTTATTCTTTCTATATGATTTACAAATATATTTTA
AAGGAGTGCCTCATTTGTGATTCTGAAAAAGATCAATAAAAATAAAAATATATTTTTATT
AGATCTTTAAAACTGACAAAAAAGGTACGCTTTTCACTTTTTTTGTTAGATAAATAATAT
ATTTGTATAAGATGAATGATTGATCCATAATACTCAACACAGCAAGATGATTCGTTTTAG
AATGAATGAGTTGCTTAACAAATTTGTGAACCCTCTGGATGTGATGATACACATCCTTTT
TATGCTCAGTTATCCCTATATAACTGAGCTTTTTTTTATCTGCTATTCATGTAATTAAGC
GCGAATCACTTCACCTGTTAGTGCATTTAGAATACGACTTGGTTCTTGGCTCAAGCCTAA
TTTACCGTCTAGATAATGCAGAAATGAACCAAAATAATCTTGTGCTTCTTCTAAACTTTT
TGCTGGAGTTAAGCCTGCGGGATTTGCGCTTGTCGATACGATAAATCCACCAAATGAATC
ACATAGCTCTACGCACAAAGGATGTGTTGTTACACGAACAGCAACCAAAGGGTGTTGACC
TTTAATCCAAGTCGGGATGTGTTGGTCGGCTGGAAGTAGCCATGTTGTGGCACGTTCGGT
CTCTTGACGATTTGACCAACTGGCAATCACTTGGTTGCGGAGGTTGGACTCTAGGTTCTG
TAGTAGATGTTCTACTTGTTCTACATGCCCAGCTAATAAAATCACGCCTTTTTCAACTGG
ACGATGTTTTAACTCAAGAATGTCTTGAAATGCTTGTTGATTAAAAGGATCACAGCCCAA
ACCCCAAACGGCTTCTGTTGGATAGGCGAGGACTTGTCCTTGTTTTAGACAATCAGCGGC
TTCAGCAATCGAGTTTGTAATCATGTCTAGGTAGGCAATAACAGAAAAGATTGGCTATAG
TTTAATGGATTGGGCGACAACGTAAATAGCGACCACCTTGTTGTATGCACAAACCTAGTA
ACTCTAATTCCATTAATTGAGATGTGATTTCAGAGATCGGCGCTGGATAGCGTTGGCTGA
GTAAATCTAAATCCTGTCCAATCCAATCTAAATTCTGATACAAGCTAATCAAATGTGGTG
GGAGTGTTGAGTGCTGTTCTACTGCATCTTTAGTGTGTTGTTGGGTCTGCCAATGTGTTG
GTAATGCTAAATCTTCAATAATCTGTTCAGGATGATCGACCAAAACAGCCCCTTCACGAA
TAAGTTGATGACAGCCTTGATGGTATTCACTGTAAATATGACCAGGGATAGCAAATACCA
TTTTACCTTGATTGGCTGCTTCATTCGCCGTAATCAAAGATCCACTTTTTAGTGCTGCTT
CAACCACTAAGACACCTAAACTTAAGCCACTAACAATCCGATTTCGTCGTGGAAAATGTT
GTTGTAATGGGAGAGTCGTAGGAAGAAACTCTGTGATGATGGCACCTGATTGAGCAATTT
GCTGTGCCAATGGTTTATTCTGAGTTGGATAAACAGTATCTAACCCCGTACCTGTGACAG
CGATGCTTCGATGATGTGCTAAGCCACCGCGATGAGCAGCTTCATCAATCCCATGTGCAA
GACCACTGGTAATATAAAATCCTTTCTCACTAAGGTAATAAGCAAAATCATAAGCCACTT
GGCGACCATGTGGACTAGGTTTGCGGCTCCCCACCAATGCAATTTGCGGTTGCAGTAAAG
CTTGAAGATGACCTTGACCAAATAATATGGGTGGATGGTCTGCATAAGGTATGAGTTGTT
TGGGATAGTCAATATCGTGTGGCGTCACGATAAAGTCACAGTGCTTCAAAATCAGTTGAA
CTATCTGTTCAAATTGTTTTTGACCTTGTGTACTTTGAAATTCTTCTAAACGTTTTAGAT
GGTTTGCATGTAAACCGAGTTGATACCACTCAGAGAATCGGTGGCTTTGTGTTGCTTGTT
CACAACTCCCAAAATGTTTCAGAATTTTGTGAAAGCTGGATAGGGAGTGTTGAACCAAAT
ACCACACCAACACGGTATGGTAGTGGCGGGGTGATAATTGATTCAACATAGTTTGTTCTT
AGTCATCCAAGCGTGGTGGTTGGATGTTTGAACCGACCTTGATTGGTAGTTCACTTTCTA
AAACGTAGGCATAGCTGATACGATCAAAACTCTTGAAGATCATCAAGCTACCCACATATT
GTCCAGGTAATTTAACTTTCTCTTTAGTTTTTGGATCTTGTACGATCTCACCCTCTTGGT
AGGTGCTAAAGACTTGACCAATTTCAACGCCATCAGCAGTACCACGATCAACAGTGACAA
CACCATTTTTTGCGGCTGTACCAATCGATCCTAATACACGAATCACTTTACCGCCATCGC
GTACTTGTTTTGCATCGATAGGATAGAACAAGGTTGGCAACATTGCCTCTTGTTCAAGCA
TCACGCGATCACCACGACGAACTTCGCCGTTATAGCTATCAGTCAGTTCAACCGTAGTAA
TGTCGTTTTCATTGCGCACAGCAACACCAGATGCGACTTGAAGTAATTCAACACCTAGGT
TTTGTTTTTTGCCTTGCTCATCGACCACGATGTAAGGTTCGCCTTCACGGTAAACGCCAT
AGCGCTGACCATTTTCTAAACCTTGACCACGGACGTAAACACTTTGTCCTTTGCCTGCAA
GCACGCGATTGTCAGCTGTGCCTAAGATATAAGGGGTATTCGCAATCGCATCCGCTGGTA
ATACTGAACTACGTTCTAACCATTGTTGAATATGAGCCAATGGAATAACTGGCACACTAT
TGTTCAATGCTTCGATACGTACTTGCGGACGTAAAGTTGTTCCGCCACCTGTATAACGAC
GAATAATACCGTCACAGCCATCACCTTCATCTTTACCGATTAAAGGTTTGCCATTCAAAC
TACAGAGTAGTAAGCGGTCACCTGGATAAATCCAGTGAGGATTCTTAACGTGTTTATTGC
TTGCCCAAATTTCTGGCCAGCGCCATGGTTTACTTAAAAACTTGCCTGAGATATCCCAAA
GGGTATCGCCTTTTTTCACTACATAGACATGTGGTGCCCCAGCTTTGACGGAGGGTGGGC
TAACATTAGGGCTTGCTGCATGCGTTATATTTACCGTCATGCCTAATCCTGCACAGATGG
CAACAGCAATCAGTTGTTTTTTTAACCCCAAGGCATGAAATGAGTGTATGCCGTTTAAAA
CCTTTTTCATTATCATAATTCCTAAAAATTATGTGTGTAGTTGCGCTATAATAACGACTT
TACACACAATTTTTTGATCAAGCATTCCCTTCAGTTGGTTTTCTGATCAATGGCATAAAT
GAGGAACAGTATGGCCTTATTACCTATTTTAAGTTTTCCTGATCCCCGTCTTCGTACCAT
TGCCAAGCCAGTCGAAGAAGTCACTGATGATATTCGTCAGCTTGCAGCAGATATGTTAGA
AACCATGTACGAGGCACCGGGTATAGGTTTAGCGGCAACTCAGGTTGATCATCATATTCA
GCTTATTGTCATGGACCTTTCTGAAGAGAAAAATCAACCGATGGTGTTCATTAACCCCAA
AGTCACTCCACTGACTCAAGAGACTCAGCCGTACGAAGAAGGCTGTCTCTCTGTGCCTCA
AATATACGACAAAGTTGAGCGTCCGTCACGTGTAAAAATTGAAGCAATTAACCTTGATGG
TCAAGCATTTGAGTTAGAAGCTGACGAACTTCTCGCAGTTTGTATCCAACATGAAATGGA
TCACTTAAATGGCAAACTTTTTGTTGATTATTTATCGCCATTAAAACGTCAGCGTGCACG
TGAAAAGGTTGAGAAAGTAGTACGCCAGCGTGAAAAAGAGAAAGTTGCCGTGAAGCGCTA
AGCTCATCGTTGGTTTTTCGTGATGCCATTATTGTTTCGCAGCGGTTTATTATTCGCATT
TACCGCAGTCTGTTTGCAGATTGCGGTCTTTTTGCAGCCTCTACTGCCGAAGCAATATCA
AATCGCACCAGTCTGTGAAACGATTACCAAAGCTTTACTGTTACCTCAGGTACAAGCTGA
GCACAGTCAATCACAGCATCATGCTCATCATCATTCACATCAACTCGAACAAGCACCCGC
ATCTACATCTTCGCACGATCATCACGATCCCAATCATCAATGTCAGTACTGTACGGTATA
TGCCAATTTAGTATTGCCGCCTGATGTTGGTGTCAAAGAAATTTTAGTTCGCGTTCAAGT
ACGTTTAGTCGCATTTCAGCAAACATTTCACCATGTTTATTTTGCACTACAACGACTTTT
TCTATTGCCACAAGGGCGAGCCCCACCTGTTTTCGCATAAATCAAAGCACTTTTTCTTAG
GGTTTGTATGAACTCTAAGCCCGTTTTATTTATGTTTTAAGAGAAGACATCTCATGGCAC
AGCCTAAATTTTTATTACAACCCTTAACGGTTGCGATTCTTGCTGCCTCAAATTCGAGCT
TACTTTGGGCAAATTCTGAAGTTTTATCGACTCAGCAACGTGTTGAAGCAAAGCTTGCAC
CTATTGTTGTGACTGCTCAACAACCAAACCAAAATAATGGTTTAGTCATTGAAGCTGATC
CTAAACAACCCATACAACCTGTACCAGCAACTGATGGTGCTGATTATTTGCAAAGCATCT
TAGGCTTTAGTGCCATCAAAAATGGTGGAACGAATGGTGATGTTACATTTAGAGGAATGT
TTGGTTCTCGGATAAAAATGTTGGTGGATGGAAGTGAGAGTTTAGGTGCTTGTCCACAAC
GAATGGATGCTCCGACTTCATATATTCAGCCTGAAAGTTTTGACAAAATTACGGTAGTGA
AAGGTCCACAAACTGTTCAATACGCAACGCCTGGCTCTGCAGCAACGGTGATTTTTGAGC
ACCAACCAGAGAATTTGAGCAAAGATCAGCCTTATCGTGGACAAGCGAGCGTCTTGATCG
GTTCATATGGGAGACTCGATCATAATGTAGAGGCTGCGATTGGGGATGAGAGCAAATATG
CGCGATTAAATGCTAATCGTTCTGTCTCAAATGATTATCAAGATGGTGATGGTCAGATGG
TTCATTCAAATTGGGAGCGCTGGAATGCCGATCTTGCCTTAGGCTGGAAGCCTTCAGAAG
ACTCTTGGCTAGAGTTTCGTGCGGGTAAAGCAGATGGCGAAGCGGCATATGCAGGTCGTA
CTATGGATGGTTCGCAATTTAAACGCGAAAGTTTAGCTTTGCATGCCGAACAAAAGAATA
TCACTGAGGTGATTAAGAAGATTCAAGCACAGATTGATTACAGTTATAACGATCATGTGA
TGGATAATTTTAGTCTACGCACACCTCCGATGACCACGATGAAAATGCACGGTATGGAGA
TGACTGTACCGAACAAAATGTCGATGCGCGTTGATCGTCGTACCTTAAATACACGTCTAG
CAGTAACAACCGATTGGGACAAATTTAGCGTGATTTCGGGTGTAGACACGCAACAGAATA
AGCATGGTGGCGATATGGTGATGTATGCCATGCCGAAGATGAACATGCCTTATGCGGAAG
ACTTGAAGTTTCAATCTTATGGTGCATTTAGTGAGTGGACTTATGCGATTGATCAAGATC
AAAAAGTCGTAGCAGGAGTGCGTGTCGATCAAATCAAAATAGACAATCTGCAAAATGCTA
AAAATCGTAAAGATACTGTACCAAGTGGTTTTGTACGCTTGGAAAAGAGTCTCCCAGAAC
ATGGTTTAAAGACTTATCTAGGTTTGGGATATGTGGAGCGTACACCTGACTTTTGGGAGT
TATATAGCACCACGACAGATCATGGTGTAGGTTCCACAGATATGATGGGTAAAACCACAT
ATAAAATGGTGGATAATCTAGACAATCTGAACAATGAACGCACTGCACAATTGGATCTCG
GTTTGCAAGCAGAGCATGGTGCATGGAGTACTTGGGCATCAGTTTATGCTGGATTAATCA
AAGATTTCATCCTACTTGAATACAATACACCAGATAAAAGAAAACCACTTGCGCGTAATG
TTGATGCCACAATTGCTGGGGCAGAGGCTGGGGTAGGTTATCAATTTAATAATCATTTCC
AAGCAGATATTTCAGCAATGTATGCGTGGGGTGAAAATAGGTCAGATGATCGTGCTTTGC
CACAGATAGCGCCTTTTGAAGCGCGTATGAATCTTCGTTATGTGGATGAAAAATATAGTC
TAGGATTGCTATGGCGTGCCGTTGCAAAACAGGATCGTATCAGTCTCAATGAAGGGAATG
TGGTTGGTTATGATATGAATGAAAGTAAAGCGTTTAATACCTTGGCGATCAATGGAACAT
ATCAATTGACCGATACTGTCGATGTTTCGGTAGGCGTTGATAATCTTTTAGATAAGGCTT
ACACCGAGCATTTAAATAAAGCAGGCGCTTCGATGTTTGGTTATGCAGCCAATGAGCAAT
TCAATAATATTGGACGTAATTATTGGATGCGTATGAGTATGAAGTTCTAAGGAATAACAA
AACAAGGTGGGAATTCCACCTTGTTTTATTTTGTAGTTAAGCCAAGCAATCTTGTTTTGG
CATCAAACTATCGCAGTACAACGGATTTAAAGCACATTGTAGGTCATCAATTTGTTCTTG
GGTCACATAGCCTTTAGCTTTGAGATATTCTGCAACGCGATCATCTCTTAAACTTAAGAA
TGCTGCATCGTAAACTCCTAAATCTACAAATAAAGCAGCAGTTTCTAAGCTATTAAAATG
ATCTAAAAATACGTCATTTTCATACATCAGGAATACATGGTCTAAGTCTGCATTCGTATC
GACTTTGAGTCGTTGTGCAAGCTCTAAAGGACGTGTTTTGATAAACAGTGTAAGCGTGCG
CTGAACCCCATAGCTATTTTTTAATTTTGGTCGGGTTTCCAGCGGTGCGGCAGCACT
>TRINITY_DN161867_c1_g3_i1 len=17099 path=[4:0-10406 5:10407-11334 6:11335-14720 7:14721-15382 8:15383-17098]
GACCGCGGAACTCAGTCAGTGATAGCTTTTCACAGGTCTTACAAGGGCTGCATGTTTATC
CTTCTCCAGACCCTCTATAGGAGACCACATCATCTGCAGGAGCGCTTTTTCAGATTCCAC
AAAACGCGCTGCCTCGGATGGTTTACTTTCTTTAGAAGATGAAGTGTTGCAATTGTGGCC
ATGAACCTCCTGAAGAAAAGGCCAAGTTCTGCAGTATGTGTGGAAAATCCATGCAACCAC
CGGCCCCTATCAGTACAGCAATCCAAGAGGATACAAACAAGAATTCGATCCTTCAGTCTG
AGATTGAAATGGAGCCTGGGAAAGAACTGGTATTAGATGAAAGCAAAATACCTGCCTGTA
TCGAGCCAACAAGTATAGCTGAGCATGAGCCTCCATCACTGGGAGACACTGCTCCACCAA
GCAAGAAAAGGAAGAAAAAAAACAAGAAGAAAAAAGGAATGTCGGGTCAAACTGAATTTA
TGTCTCTTCCTGCAACAATGAATGAATGCCGAGACACTGATAGTCATAATGATGAAGATG
AGTGTAAGAGCCTTGAGGTGTCTACTGAAAACAACACTTCTTTATCTACATCAGCAAAAG
TAATTTCAGGTAACACTGCCACGTTAGCTGTAAAGACCGTTTCAGAGGTAAAGGATTCTA
ACCTAATAACCAAAGAAATACAAGGATCAATGGAAACAAAAGAACATGAACTTCTACAGT
GTAACCAGATGGAATATTCAGAGGACAAAAATGGAAATGAAGAGCCCAACAACAAGGAAC
TGATTCATAATGTGACCAAATCTACTGGCAACCAAGTGATATCAGATGATAGAACTACAA
TAGAAAAACTGAAGGAAAATGAAAGTAGCAACAAGAAAAAAACTAATCATAAGCAAACCA
CAACGGAGGCGGAAAATGTGACTACTAGCCATAGTGTGGCACCAAATGATGGCACCACAA
GCAATGAAAGCTCCAGTAATAAGGACAAGGTCACTGATCAGGTCATCGGACAGACGTCCA
AACATCTGAATACTGGGCCTGATAAAAAAGGGGATGATGTGAGCACGAGCTTAGACTCTG
AAAGTAAGAACAAGGTCATCAATCAGAATGATGGAGAGAGATGCACCATAGCAAATGAAT
CAAAGTCCAGACTGACAGAGGGAAAGGAAATTTCCAAAGACGACAGTAATTCTGACCATC
AAGGTATGGATGCAAACAATCCAAATAATAGTTCCAACAAAATGTCTGTTGCGGCACAAG
AACCTGATAAACAGGGTAAAAAAGAAAATCAAAAGGGAAAAGTGACACATGGCGCCAGTG
CCAATGACAGTTATAAAGATGGCACGAATGAAAATGCTCCTAAAAATGCTTCAAGAAAAA
ACAAAAAGAACACAACAGGGCAGGATAATAAAAATGATAGTGATCGTGAAAGAGATATAA
ATGAGCCAAAAACAAATCAACCAAATAAAAAAGACATTGATGATAAGAGAAATGAGGATA
CTAAGAAAGATCCTGAAAGTAGCAAAATGAAAGAAGGAAAAAATAAGAAAGGTGGAAATA
AAGCACAGGAAAAACAAGAGTCGAAAAACTCTGAGCGGAAGTCAGTGGAAAAACCAGAGA
ACCAACAAAATGAAGATGGAATAAAGGCATCAAGTTCTTCAACTAATGAAGTTCCGAATA
CAAATGTATCTGCAATGGATCAGGATCTTGAAATATACTTTCATGTTATTATATCTAAGG
ATTTTGGCCTCAAAGTGAATGAAGATAAAGTCATAGTTAAAGCAGAAAATATTGCAGGAT
ATGAAAATTGGAAAAGTGTGGTTTGTGAAATGCATTATACAAAGGAGCTCAAGGACTTTG
GATTCTTGTATGAAGGACGCACTCATGTGTCCAAGAACAATCTGAACAGAAACATCCAGT
ACAAGTATGTTGTTTTACAGAGTAATGGACATGAAGAATATGAGTACATTTACGGTGAAA
CGACAGACAAATCGCCCATTATCAACCGCTGCCTGTTCATGCCATCAAACTATATCATTA
AAGGAGAGTGGCATCAGTATGATGATGTGTGCCTTAAAAAGAATGACAGTTTTCTGAAAT
CTCTGAAGAAATCTTGGGAACAGGTGTGGAAAAAGAAATATGACTCCATCTATGAAAATA
AAATGAAGGCGGGGGAAATCATGCTTAGCAGCATTTACAGTATTCTGGAGACCTGCGATG
AGATCAATTTGTCTGGCTTTTTTCAACAACTGCATCAATTTTATTATGTGGCGGCACGTT
TTACTGTGGATAAAATAGTAGACTGGCATTCCCAGAAATATGACAAAGAAAAGGTGGATG
ACTTGATGAAGATGTTGCTCAATAAGATCTGTGACCCTTTCATTAATACAAATAAGCAGC
AGGAAAGTAATGTGAGGATGAACAGAATAATTGCAGGATTAATTTGCCTCAGGATTGCCT
GCATTTATGGCATTCATGGTAGTAAAGAGCATTTGACAAACATCTGCTGTATTCTCTGCT
TGGATGAAATGCCACGAGAAAAGTTAATCGATGAGCTTAACAATGCAAAGACTCTCTTCG
GAAACTTTCCAGGAACATATCCAGCTTTGAAGCAGCTATGCCAGCAATGTATTGAGAAAA
ATGTAGAACACTGGGTATGGGTCTTACCAGTTCTCCATACGTTTTTTCATGTATCCAACA
CAGAGTCATCAATACCAAATCAAGAAGATGAATGGGCAGGTCTTGAAGGCCTAGCCTATT
CTAAAAGTACCTGGGATGTTTTTGGAAAGATGGTTAAAAAAAAGTATTTACTTCAGTCAC
ACCCAATGGTGATCCAATCATGGCTTTGTTTGATATCCGTCAACGAGATGGTGAAATTTT
TAGATGAACTTCCAGTACCAATTGTGGCTGTTCTTAAAGCCTGTTACTTCAAAATTCCCG
TTGTTGAATATCATCAACATGAGAAAGTTGAAGATGTTTTGAAAAAAATACTACAGATTA
TAAAAAAACAAGTAAAACCTTTGGATCCAGAGTCATTCGAGAAGTGTTGTAAAGCCAGCC
TTGACCTGCACTATGAAATCCTCAATAAAAAATTGCTGCACATTTATTCTGAGCTAGCAG
CTCTGTCGGCAGAGATCATCTTAACCTTATTAAGATTTGCAGGCTTGTCGAACGGAGGTG
ATGAAACAAAGTCATTACAACCTGAAATAGAGAAAGTGTTTGACAGCACAATGTCACTAA
CAATAAAATGGCTCAAAGATGTGTATGGGCACAAATTTACTTTTGAGTACCACACGCCAA
AAAGATTTCCTTTTGAAATGCAGGCGTGGAATCTGATTCTGAAGGCTGGTGACGATGCAA
CTCAGAAGTGGAAAGATTCTCTCATACCGCTGTTGTGCAATAAAATTAAGCAGGAGGACT
CTGTTAAACAGATTTTGATCTACTGCAAAGAGCAGCGTCTATTTCAAGAACTTCACCCAT
CAATTCATAAATGTTTTGAGGACTGCGCTATTGAAGCAGTACATTCTGCTTGTCAGTCGG
AGAATAATATTCTCAGTCAGTTGGATACATATAACTTGACAAATTTTGGCCACTTGGTGT
CCAGTGTTATACTGAATTCTTGGCCAAAAGATGACCATGGAAAATGTGCACAAGACAATG
ATAGAATTGTACAGCACTTGTTACAGTGGGATGATGCTGCATATATATTTAAACTTTATG
GAACAGACTCTAGAATCATTGAGCATATTAATGAGGAAATTCAGGAGCTGGTGGCCATCT
CAGACTCTGTGTTTCTAGAGGCCAGAAAAAGTGTCATCGATGGAACTGTGCCGATTAAAC
ATTTGGAATATATTTTGAAGAGCAAAAAAAAGTTTCTGGACATTTGTAGACTTAAAGCAG
AAAAAAGAGAGAACATCTCGGTGGCTGACATCAAACAAGTGCTGGAGTGGAGGGAGAAAG
AGTTAAAAACTATAAAAACAGAACGGGAGTGGGTGGGCAGTCTCCTAAACATGATCCACA
GAATAGTTCGGAGTGTAAAAGTAAATGTTTCTGAGGTTCGGAGGAAATATTCAGCAAATC
TGGGACCCCAAAAACTGAATGATTTAACCCCTGTAAAGGTTCTTGGTGAAAGTATCCAAG
GAGACTCTGTGTCCTACTACCAACTGTCTTCTGACCTAATGGACATGGCTCACTATGTAC
ATACTTTAACAAACAGTCACGTTTTCATTAATTGCTGGGGACAACAAGGGCACTTACTTG
CAAACAGCATTGAAGATTCATTCGAAAGTCAGGTCAGTGACAAAAGTCAAGATGAAGAAG
ATGTGGAAATAACATTAATGGAATTAAAGGATAGACTCTTTAACCCCTGCCTTGAACATT
GTAAAATCATTTATGAAAATTTAAAGACTGGAGAAATCACGTTTAAAGTTGCTGATGACT
TTTTGGAGGATTTCAGAAATAGATCTGAACAGCTAAAAGAAGAATTTCGAGTCTTGTGTT
GTTTGGGAGATAAGGACAGTGGTCGATGGATCGCTAAACGTGTGATGCAGATTGAGCAGT
ATCACCAGCTTGACGTAGCGTTCCGTTCAGCAAAAGTCATATATGACGTGAAATGTTTAC
TAAATCTATCTGGAAATTTTCAAACCTTAACAACACTGCAGGAATTTGCTGACGACTTTG
AAAACTGTAAACAAAAGTCTCTTTCGTGCATAAATGATGAAGTGATGAAAACAAGAAAAC
TTTTATCAGAAATAAAAGATGAACATATCGAATGCCTTAAGGAAGTTTTATCAGCAAAGG
ACTTTTTACTGTGGGTGAGAGAAGAATTGGAAGATGTCAATGAATTAAAAGTGTTTGTTG
ACTTGGCCTCAATCTCTGCTGGTGAGAATGATATGGATGTAGATCGAGTTGCCTGTTTTC
ATGATGCAGTTCTGGGTTATTCATCTTTACTATACGAACTGAATTCAAATTCTGGTTTTG
ATGACTTAATGGCATGTTTGCAAAAACTGTGGAAGGCTTTACAAAGTGATCGAAACCTCT
CCAAAAAGTTGAGAGACTCTGCTCGCCACATAGAGTGGTTGAAAACTGTGAAGGAAAGTC
ACGGATCAGTGGAATTGTCCTCGCTGTCATTAGCAACTACAATAAACAAAAGAGGCATAT
ACGTAATCCAAGCACCCAAAGACAACAAAAAGATTACCCCAGACAGTGTGATGCAATTGA
ATCTCCAAGAAGAAGGAGACAGCAGGATAAATGAACGTAGTTACAACCTAGAGGAGTTGA
AGGAATTACTGAATAAACTTATGCTTATGTCTGCAAAAGGAGACCAGAGCAATCAGGAGG
TTGAAAAGTTTTCAGAGATTTTTTCCAATGTGCAGAGGCTGTCCAGATCATTTATTTACC
TATATTTAGCTGGAAATATGTTATTTAGAACTTGGAAGGCAGAAATTTACTGTTCAGATG
ATGCTCCAACTGGAATTTGCATGAGATTTGATGTTAATGGTATTGACAAACTGGAAGAAC
ATGGACCTCCTACCAGTCTACTTCCAGACATCTGCAGCACAATGGAGAACTTGTTAGAAA
AGTGGTTGGAATTCATGAACCAGAAGAGGTCTCAGCTTTACTACCTAAACTATTACACAG
CTGAACAGTTGGTTTTCCTGTGCCAGGAATTTCAGAGAAGAGATATCAACGAGGAGGCAC
TTGTAATGTTGTCTTTTATTAAACCCCAGTGTCAAAAAATTGACACAACAAAGTCCTGTT
ACACAAAGACTGGATTTACTGGGGGTTGCCCAAACAGATTGAGTTTTGCATTTAAATTAG
AAAACTGTGCCAACGTGTTGGAGAAGCTTGAAATTGTTTGGGAGCATTCTATGAACTATA
TGAATTCACTCTTCCCAGGGTGCTTAGATTTAGATGTTCTAGGTAAATGCTTGTCCTCTT
TAGCAAAACAAAATAATAAGTGGGTTTTGCGCAAGTTTCATCCCAGTTTACGTGAAGGTT
GTCCCAATTTGGTTTTATGTCCCTCATCCCAGATCTTGTCCTGTGCTCTGGCAATTTATA
TGTACAGCTTTTCTGAGCCTTTACCAACTTATGATGAAGTGTTACTGTGCACACCTCAGA
CTTCATTTGAAGAAGTTGCCTTGTTTTTTAGAAGGTGTCTAACACCAGGTTACAATGGCA
AGAAGATTTACAGTTTAATCTATGCAGATGAACTTAACTATGATACAGCATACAAATCAG
AGCAGCTATTCCAGCAGCTGCAGGCACGAAGTAATGATCATTACCATCTAGTGATCATAT
GTAATTCGGATCGAGAACATTGCTATATTCCCTCTGTCTTCAGCCAGAACAAGGTGCACA
TGATTCCTCATGCACCCGTTGAAAACATACAGCGTTATCTACGTACTCATTTTGCTGTTG
AACGTACAGCTGTTTCCGCTGCTCACGTATTTCAGAATGGGCTTAATGCTGGAATTGTGT
CATCCAAACGAGCAGGAGTGGGAAAATCTCTGTATGTAAAAAGGCTTTATCAAAAGCTTG
TGTCAGGCTTCACCACTGAGAGGCCAGTTCTTAAAACAATCCGGCTTATTAACCCTGAGG
TGGATGAAAATAAAGTGTTGAACACTTTACTGCCTTTTCTTGACGTTAGATTGAAGAATC
GTCCTATTATATTCCATATTGATGTTACATCTTCTGTGAACAAGGGGATTTCAGAATTCC
TGTTTAAGCTTTTTGTTCTGCAATATCTCATGAATTCAGAAGGAAGAATATGGAAGCGCT
TGACAAGTCACTTGTACATTGTTGAGATTTTGGAATCCTCAAACACAACGTTTGCCAAGC
AGATTCAATCCGTTCCTCAAGCGCTACAGCACAATTTTATTGACTTCTTTCCCAAAATAT
CATGCTGTTCACCGAAAGAAGTCCTAAGAAAATACACAGAAGATGTGGCAGATGACTGTG
GGGATCCAGGAATGGATGTTAAGGAATTCCAAAGTGAATGTTTCCAGAGACCATACCAGT
ATTTAATACGTTTTGACAAAGGACAGAATCTAGACACATTTACATACAAACATGACAGTG
TAGAAGGGGATCCAGCAGAGTGTCTGCAGATATTCCTTTTGCATTGCGGAATTATTGATC
CTTCTTGGTCTGAACTCAGAAACTTTTCCTGGTTTTTAAATCTCCAACTTAAAGATTGTG
AATCTTCAGTTTTTTGTAAAGTTGAACATGTTGGAGATTTATTGCCAGGATTTAAGCATT
TTGTGGTTGATTTTATGATAATCATGGCAAAAGACTTTGCTACACCATCTTTGGATATTG
CAGATCAAAGTCCAGGAAGGCAAATTATTAACTTTCATGGACGTGAGGAAAAGGACCTGG
CTCCTTTTTTGTTGCGTAAAAAGTGGGAGTCTGAACCACATCCCTATATCTTCTTTAATA
ATGATCATGTGTCCATGACATTTATTGGATTCCACTTAAAGCCAAATAATGCAGGAGGCG
TAGATGCCATCAATCCCAGAGATAATACTGTAATTAAACAAAATGTTATGACCATGCAGC
TTTATAATGGATTGGTGCTTCAAAGAGTGCCATTCAATATTGACTTTGACAATCTACCCA
GGCATGAGAAAATAAGCAGATTATGTATGGTCCTAGGAATCCAATGGCCATTTGATCCAG
ATGAAACATATGAGCTCACTATGGACAATATTCTCAAGATTCTGGCCATTAAGATGAGAT
TCCGATGTGAAATTCCGGTTGTCATCATGGGAGAAACTGGTTGTGGAAAAACACGACTAA
TAAAGTTCTTATGTCATTTGTGCAAGGGATTTGTTGATACAGAAAATATGAAGCTTGTGA
AAGTTCATGGAGGTACCACGGCTGAGATGATTTCCCAGAAAATAATAGAGGCACAGGAAA
TTGCAAAGTTTAACAAAGACAATGGATGTGATACTGTGTTGTTCTTTGATGAAGCAAATA
CAACTGAGGCCATAAGTAGTATCAAAGAAGCTCTGTGTGATCACACCGTAGAAGGAGAAC
CATTAGAAGAGAATTCTGGGTTACACATTATTGCAGCCTGCAACCCATATAGAAAGCACA
CTGATGAAATGATTAAACGCTTAGAGTCTGCTGGTCTGGGCTACAGGGTAACCGCGGATG
AGACCAAGGACAGACTAGGGTCCATCCCATTAAGACAGCTTGTTTACCGCGTACATGCTT
TGCCTCCTAGCATGATGCCACTTGTATGGGACTTTGGACAACTAAATAATGAAACCGAGA
AGAAATACATACAACAAATCGTTCAGAGATTAGCAAAAGAGATTGAGTTGTCTACTAGTA
ATGTACAGTTATTAACTAATGTGCTCTCAGCTTCTCAAAGTTACATGAGGTTAAAAAATG
ATGAATGCAGCTTTGTCAGCCTAAGAGATGTTGAACGTTGTGTAGAGGTCTTCAAGTGGT
TCTATAACCATCATACAAAGCTGCTAAAGAATCAGAAATACATGTTAAAGAATAAAAGAA
ATGTCTCTTATCAAAAAGATAAAGTAGCTTGGTCTCTTGTGCTAGCTGTTGGTGTATGCT
ACCATGCCTCTTTAGAAACTAAGGAATCGTACAGAGAGGCCATATGTAGACATTTCCATT
CGCCATACAGAGACCAAACTGCTATTTTGGATGAAATTAGTATCATTCAAGATCTCTTTT
TATCAGGGGTACACTTAAGAAACACCATTGCAAGAAACCTGGCCTTGAAGGAAAACTTAT
TTATGATGGTCATCTGTATTGAACTTAAAATCCCTTTATTTCTTGTTGGAAAACCAGGAA
GCTCAAAGTCACTAGCAAAGACTATTGTTGCAGATGCCATGCAAGGTCAGGCAGCTCATA
CTGAACTGTATAAAGACCTTAAACAGATTCACTTGGTTTCTTTTCAGTGTAGCCCTCACT
CAACTCCAGAAGGTATAATTAGCACATTTAAGCATTGTGCTCGCTTCCAGGAAGGGAAAA
ATTTAAAAGAGTATGTGTCTGTGGTGGTTCTTGATGAAATCGGTCTTGCTGAAGACTCTA
CCAAAATGCCTTTAAAGACACTTCATCCTTTGCTGGAGGATGGTTGCATTGATGATGAGC
CATTGCCACACAAAAAGGTTGGATTTATTGGAATCTCTAACTGGGCGTTAGATCCTGCAA
AAATGAATAGAGGAATATTTGTATCTCGGGGTGATCCTGATAAGCAAGAACTTATTGAAA
GTGCTGAGGGAATCTGCTCATCTGATAAACTCATTCTTACAAAAGTCACAAACTATTTCC
AATACTTTGCAGATGCTTATCAGCAAGTTTGTGGGACTCAAAAAGAACAGAAAAAAGAAT
TTTTCGGTTTACGTGATTTTTACAGTCTGATAAAAATGGTGTTTGCTTTTACCAAACAGA
CAGTCTTGACAGAGCGTGAAATTGCTCGCGCAGTCCTCCGGAATTTCAGTGGGAAAGATG
ATTTAAATGCATTGGACATTTTTTTGGGAGACGAAAATAAAAATCTTGGTGAGGCGTATA
ATACGATAGATCTGGTGATGGAAAATATTAAAAGTGACAGTGAGGACTGTGAATCTCGTT
ACCTTTTAATATTGACCAAAAACTATGCAGCACTTCAGATACTTCAACAAGCATTTATTA
AGGAGAAACAGCAACCTGAAATCATATTTGGATCCAGCTTCCCAAAGGACCAAGAATACA
CTCAGATTTGCCGAAATATCAACCGTGTTAAGATCTGTATGGAAACTGGCCAGATGGTCA
TTCTCCTTAATCTCCAAAACTTGTATGAAAGCCTCTATGATGCATTAAATCAATATTATG
TTTACCTAGCTGGCCAAAAGTATGTAGACTTGGGCCTTGGTACCCATCGTGTAAAGTGCA
GGGTTCACCCAAAATTCAGACTGATAGTCATTGAAGAAAAAGATATTGTATACAAAGACT
TCCCAATCCCACTGATCAACAGATTAGAAAAACATTATCTGGATATTAGCACATTTTTGA
AAAAAGAAGACAAAATTCTTGTTGAACAGCTTGAGGCTTGGGTACAAAGTTTCACCAGTC
CAAAAGTAAACCACCTCATGGTAAAAGATCATGAATACAGTCCTTCTGATGTTTTTATTG
GCTACCACTCAGACACATGTGCTTCAGTTGTTCTTCAAGTATCAGAGAATATGAATCAAG
CACAACATGATACCGAAGATATTAAAAAGGAGAAGTATAAGGCTGCACAAAATGTTCTGC
TTAAATGTGCTACACCAGATTCTGTCATCAGGTTAGACCGCCAAGAATTAATTGATGAGT
ACTTCAAAATACAACATCATGGCTCCTTGGTAGACTTCCTCCATTCACATATAACATCTG
CATTTGACAACAGCACCATTTTCACTGAGATCACAACATTTTCACGCCTTCTTACTTCTG
CGGACAAAAAGATTTTAGAAGTTGAATTACAAAACAATATCAGCAACATTGAAATTTTGT
CCCTTCAACAATTTGACACAGAATTCTCATTTTTGAAGAAAATTCGGCATTTTCTAGAAT
CTGCCTCTGACAATCTGATACTAATTATACAGACTGATTTTGAAGAAGGGTCTCGAGGAG
CAAATCTTGTTGCATCAGCAAAGTACTCGGCTGTGAATGAAATAAACAAGTTAAATCTCA
ACACAAAATGTGTCTTTGTCTACTTTATAACTAAGCTCCCGAGAATAAAAGGTGGAACAT
CATATGTGGGCTTTCGTGGCGGTTTGTGGCAATCTGTGCACATTGATGATTTGAGGAAAT
CTAAAGATATGGTGACCGATGTAACAGCACTTCTGAAGTTCACCATTAGTCAGTTGTTCT
ATACTGCAGATCCTGAAACAAAAGTAATAAACAATGAGACTCAAAAACTGGCCAAAGAAA
CACCAATGGAAGTGGAAGACTGTCCATCCCATGGCAATGAAGTGAATGCAAGCAATCATT
ATGAGGAGGCCAGCTTAATGGAGATAGATCAAGATAAAGAGACAAGTAAAGAGACAGACA
TGCAACCAGTCTCTTTTGAGAATATACTGGATACCACCATTCTAATTAGAAGTTGTGTCC
AGAATGCTATAGGCTTGTTAAGAGATGAGAATATTGACAGTCGTAGCACCAGGAGGATTG
AAATCCTGATAAACCTGTTGAGTACAGAGAATGAAATGAAAGATTCCTTCTTAAAATATC
TAAAACACCGTCTACATAACATGTTGAAGACTCAGGAAGTAGATTTGTTTCATGCTGAAG
ATTGGGTTGTACGAGAAGCTGCAAATCTAGATGCACTGCAGGAAGCAGGAACTTTCAGGC
AAACCCTTTGGAAACGTGTTCAAAAAGCTGTGACACCCTTTTTATCCCAAATTTTATCCA
TCATTGACTGCAATGGCAACCTGGAAATTCTTGTGAACGGCCATGTGGAGGACTTTATAA
AATCCCTATGGATGTTCATTTATTCGGATGAAAAACTTCTATCTGTTCCCAGCAACTTCA
GCTCACAGACTGGAACAATTCTGGTGAAGAACACCATGAATATTGCTGCTTTTGGAGAAA
ATTGCTTGCCTTTCAGCTGGCGGATTAAAGATTATCTAGAAGAGATTTGGACTCAGGCTC
AGCACATTCATTGCATGGAAGGTCCTGAAGTGAAGTCTTTGAATATCTTCTCACAGACCC
CACTAGGAAAATACATTTCCTCCAAAGAAATAAGTGAACAGCAGGATCTGTTCTTAAATT
ATCAGCGAGACTTCATCCTTATGTCTATGACTATATCTTCTCCCAAAGAGCTGAAGGTAA
TGGAATATGCTCTTTCAACATGTGTTGAGGAAGTAAGAATGACTATAGGCAGCGACCAGC
TGACTCTTCCATTGGTGCATATTGGATACAATACATTTCAGCACAGACTGCAAAACTTAT
GCAGGATTTTTGCACTCAGTCCTTCAGTGCTTGATTCTCTTGAAAAAACTATTGAGGACT
CTGATGCAGTAATTAGAGGTCAAATGGTCCTAGATGTTTTTGCTGCTATTGCGTGTTTGG
AAATATTAAAAGACAGTGTGACAGACCTACACCCAGGAGCATGGATGTGCCAAGTTAAAA
ACCTACAAATGCCTATAGAACTAATATGTTCAGAAGAGTATTTAAATGGCTTCAGTTCTA
GGTGTAAACCTGGAATTGACCAAATCAGGTCCTACTGGAATTGTGTGTTTTCCATGGCCC
TTTTTATGGAACATATGCTAGTGGAGGACTATATTCAGGATCCAGAGATGTGGCAAATCA
TTATAGGACATACATACTTTATCGGAAAGTGCCTGGAGAACTTCAAGGATATAAAGTCTA
TCAGGCCATTCTTGGCGGTGGTGGATGTCCTTCATAAGTGTAGAGATGACGTTTCCAAAT
TAGTTTCAAGGTTTGGAATGCAAGCCTGTGCAGTCTGCCACAGTGATCCAAACGAGCCAG
TATGCCTTCCCTGCAACCATATTTTCTGCCAGGCTTGTTTGAGCAAGTGGTTGCAAACTG
TAAATAATAATACATGTCCACTGTGTAAAGCACCGCTACCAGACGGCTTCGCTGTTGTTG
TGTCTAATGAAATCAGGGATTCCATACAGAAAAATATCCAGTTTCGAAAACGATGTAACG
GATTCTTTGTTGATATCGTATGTACCATGTGCTTCAAAGACGATACTCCACCAGACAAGG
AGGTCATTGACCATCTTATCTCTCTACTTTTTGCCAGCGTTGAGCTGAAGTCTTGCACAA
GATCGCTTTCCCCATTTGAAGATGCAGTTGATAAAACACCGGTGCTTCGCTCAGTCATAC
TGAAGCTGCTATTGAAATACAGTTTTAGGGATATAATGGGGTATGCCCAGGAGTATTTTA
GCAAGGTGGAGAGAAACAACCTTCTTACTGTGCTGGACACCACAGAAGTCTACCTGCTGT
TTGTAAACTGCCTAGAGGACTCGTTGTTTGAAAAAGGACAAAAAATCCAATGTGCATCTG
ACAAAGAAAAGTACCTTAATGATGAAGGGTCATTTCTGGAGAAATATATACATGGTAGAG
AAAAAACAGATAAGACTGTACAGTTTCTTCAGGATTTGGCAAGAATTAGACTGGCACTTA
ACAAAGCGGCAGAATTGTTTTCTGTCAAATCCAAAGGAGGTGCCAATGAGCATTACTTGC
AGTGTGTTAAAACGTTTTGCTCGTCTGGCAATGACTGGTATAGAATTTATTTAATTCGAA
AGCTAGCAAATTTGGATGGTATAGACTCTGTCCAAAGGCATTTTAAAGATCCAGACTTTA
AGTGGCTTTTCCCTAAAGTAATGCTACAGAATAAGGAGTCTCAAAGTCAAATTGATCAAT
TCATGGTGTGGGGCAACAGCTACAAAGTTCTAAGAGATGGTATTGGTAGAGCGATGATGG
AGGGCAAAGAAGAAAGGATCGTAAAAGCCATAGAGGAGTGTAAAATCCCCGACCATGAAC
TAGCTGTCTGCATACTTCTTGCTGTGTTCCGTGAAATAACCATGTATTATGGGACCCAAA
ATAATCCAGATCGTGGGGCGGTGACTGAACATAAAGCCGTGAATTTTATCAAGAACATCA
AAGTTCTCCAAGAAGGAGCAAGGAGCCGCTTTGTGGAGACATTGCTCAGCAACAGCCGGC
CAATACTTCGTGTTGTTCCTGGCACGAGAAGCTCACACGTCACTGTTTTCGGACTGGTTA
TACATTTGGGTGCTGTACTTCTCAATCAGAATAATCATCTTCTTTCACCACTAAGAAATT
TGTCTTTTGTTCCATCAAGAATGCAGAATTCGTATTTGCCAACAATGCCAGAAGATTTGC
TTGTCTATGCAAGAGTTGCTATGCGTGAACAGCTGCATTGGTACCGTTGTCCTAATGGTC
ACTACTGTACTGTTGGTGAGTGTGGTCAACCAATGGCAACGGGTCAATGTTTAGACTGCG
GAGCTAATGTTGGCGGGCAAAATCATTTACCTCATCCAGGATTCCAGAGAATTCAGCAGG
ACGAGGACCGCACCCAGACTGGACATGTGTTAGGAGGTCCTGAACGGCAAGGAACAGTTA
TAGCTCCAGACAGAGATCTACCTACTCCTGCATTCATTTTACTGAGGCTGCTGACACATC
TATCAATGCTCCTGGGATCAGAAGAGGATTTACAGAGTCTAAGCCGCATTGTGAAGCCAC
CTGTTCCCGATGTTAGACGTTTCCTTTTTCAACACATAGAAAAAGATCTAGAACATCTGA
GGAACACACTTGGAAAAAGTTCAGATGACACCACCATCATTGTACATCTTGTACTTTGTC
AAATGCTGAATCCCGATCAGCGCGGACAGTGGCCTGTTCACTTTGATGAAGTGTGGTCAA
CAAAAGACATGAGAAACAGCTGGGAGAAACACTTTGCATCAATGGTCATTAGACCTGTGC
TGAAGCGCCTAAATGAGGATCTGGTGGCTGTGAACAATTACATCAGAACAGATGAGCGAA
TAAGTTCAAACCCCATAGTAAGGATTGTGTATGGCGACCCATCAGCTAGTGGAGAAAAAC
TGGAACTGCCGCGGACCAGTCATGTTCATTGTTCCAAAATATGGAGCTGCAGAGAAAGGG
TCTCCATAGAATATCTAATGCATATCGTTCAGCAGAAAGAAGGGAAGGATGCTCTGCCGT
TATTATGGAAGTTCTTGGAGAAGGAAACAGAACTAAAGATGGTGAAATTCCTGCCAGGAA
TCCTAAATCTTCAAAAAAGGCTGGTAAAAAGGTTCCAGAACTGCAGAGATATTGCACATG
AGACCATTCAAGACTTTTTAGACTCCATACCCTCTGATGGTACTCAACATTTAATGAAAA
AGTGGACAGAGGATTTTCTCTCAACGTGGAATCATTTGCGGCAATCCCTTCTTACTAATG
GTGAAATAAAGCTGCCAAATGATGTGAGTGATCTCGTCCTTACTATGGATAGTAAACTCA
GCTATCTTCTTCCACGTCGGCAAGGGGATGGCTTATGTGCAACTGCCCTGGTCAGCTACC
TCATTACTTTGCACAACAGCTTTATATACGGCCTGGAAAAATACACCACCAGTAGTCAGA
AGTATTCCATTAGGTGCTCGGAAATAACACATCTGCATGTCATCACCTATGAAATGGAAA
AGGATTTGGTGCCTATAATCCTTTCCAATTGCCAATACACCCTGGAGAGTGGGAAAGAGA
CCTTGCAAGAATTTGATCTTCCAAAGATCCAGCATCAAATTGCCAGTCGATTTTTTCAAG
GAAAACCTCTTCTCACCATGGCTGGTCTTCCAACAATGATATCTTCCCAAGATCGGAACT
ACGAAAACCTATTCATGGATATCCGGAAAAAGCTTGGACAGATTCCATTACCAAACTCAA
CTATAGATTTTATAAGCAAAGACCTGAATACGTTCAGTGATGTCTGTGAGGCCATAAACC
TTGTTGATGTCATGTTGGGATTCCTGTCAATGTCCGGAGGAGATCCAGAACTTACTATTA
CAAAGTACATTGAGGATATCTTACAAATGAAAGACCAGAGCAGCATCCATGTCCTTGAGG
CATTGAAGCGCTGTTTTCTGAAGAACACCATTGCACTCTGGCAGTTACTCACCGCTCTGA
AGTCTGCACATCTTCTACACCTTAAAAGAGACCCATTTGTTGATGTTGACCAAGCTTATA
AGATGAAAGTGGAAAAGGAAGGGCAGCAACAACTCAATATCTTCCTGGAGCAAAATGGAA
CAAATGTCTTTTTGTTTGAATTGCATGAGATGATCACCATAAAACTAAGGAAGCCGCACA
GCGCGGATCATTTCAAACCTGCCTGGCCCCTAAGAGACGTACTCGGACCTCTTCTTTATG
AAAAAGATGTCTCTTTCCCTGAAATGGAAGAACGCTTTCCGGAGCAGATTGCACTTTGTC
ACTGCATCGATGCCTGGAAGATTACTGCCTCTAAGAAATGGGATCGTCTGTGAAGTTATG
CTGCCGAAAAGTATTTTGCTTCCCTGGATTAAGAGACTTTAGAGTGTGTTTACATGGTTG
ATACCGCATCAGAACTGCACAGGAAAAAGCGTAAGGGTACCTGACCCAGGCCGTGCCCAC
CTGCGGCATCAATAGTTGCATAATGTAGCAGTAAAGTAGTGCAGCCACTGGCTGCAGCCG
GTAGGCGTGTCACAGTTTTTTGATGCACTTTTGATGTTTACATAGTAAATAAGCAAACCT
CAACTGCTCCGTGTGAACATACCCTAACGCTAATGCTGCACACTCAGGCTTTTATACTTT
TTTTTATTAATGATGAGTATACACTTACACATTCATTACAAATAGGGATCAATCATTTTG
AAACCGAGTTTCTGATTTGCCATAGAGATAACTATAACTGCTGTACATGTTAAGTATCAT
ACTATGGCGTGTGCTGCACATGATCAGTGCCTTACAGAGAAAAGAAGCACAGCCCATACT
TCAGCCTTGAGCATTTCACGGTATGAGTCTATATAAGGTAACTTGGCTAATACTTAGTTT
GTAGGCATCACATCTTCTCCATTCATAGCAATCACTGCTTTCAAAGCTTTGCTGGCCAGT
CTGGAAACAGACACTGAGATGTTTCTAATCCACTGTTACAGATGTGGCCTAAAATATATA
CCACCAATATACAAATTTAGCTTTAGTCTTGAACTGAAAGCAAAACATGCAAGAACTGAA
TAGTAAATAAAGTTACGAGACGTTACAAGACGTTATATGTATATTTTGTCTACCTATGAT
ACTGGATTGCTCAGGTATAACATTCTTGAAGCAGCTTGTTAAATCTGCACTCAGAAACAT
TTATCATTTACATGGGACCAAAACAATTTAGGTGAAAATCTCAAAATACAGACCAGAAGC
TCATATCAGGCTGTTCAGATGAGACCATACAACATAGACACCATGCAATATACAGACATA
GGGCCAGATTTATTATTAGCTCAAGTCAAAATAATGGAGTAAAAAAATCGCAAATTTTTG
CGCAATCGCTAAAACCAAAAAGAATTGTGACTTTTATTGACTGCGCTATGCTAGCCAGA
>TRINITY_DN159594_c1_g1_i19 len=16286 path=[5:0-412 12:413-859 16:860-2874 21:2875-5127 24:5128-6526 25:6527-6528 26:6529-6723 27:6724-6864 28:6865-6865 29:6866-6883 30:6884-7536 31:7537-7542 32:7543-12802 33:12803-12804 34:12805-12970 35:12971-14158 37:14159-14227 39:14228-14228 40:14229-16285]
GAAGATAGATGAATGGTTGTCCTCAGTGGAAGGAAAAGTGAATATCAGAACCGGACGTCA
GTCAGACCGAGCAACAAAGGAGATACAGCGTCAACAAATGAAGAAATGGCACGAGGAGGT
GATGGTCTACAGGGATGAAGTTGAAGAGGTTGGCACCTTGGCCCAACAAGTGTTAGAGGA
AGGCCGCAGCAGCAGAATTGGGAGTATGGCCACCCTGTTAACATCTCGCTATCAGGCTGT
CAGGCTTCATATTTTGGAGCAAATTCAATTCCTCGAAGAAGAAATTAGGAACATAGAGGA
AGCTGATGTTGCCATGAAATATTACACAGACTGGTTTACTGATGCTTTCCAGAACTTCAA
AAATATAACAGCAGATTTAGGAGTTGTGGATAAGACAGCATTGGAGAAAAAAATGAAAAA
CCTTGAGTCTTTATTAGGTGATATGGATTTAGGTAACAGACTGCTGAAAGCACTCCGTGA
AAAGGGTGATCGTGTTCTTAAGTACTTGGCGGGAGATGAAGCTGACCAGCTGGAGAAGGA
TATACACAACCACATGGAGAAGTTGGAGGAGCTAACAAGTTCAGTTAGAAAGGAGCATAC
AGCTTTGGAAAAGGGTCTCCATCATGGAAAGGAATTCTCTGACAAGTACAGCGGACAAAT
TCAGTGGCTGACAGAGTATCAGAATGTCCTGCAAGCTGACGTGGAATCCAAAACTGAGCT
CTATGAGAAGAAGGCACAACTAGCCAAGTATAAGTCCATACAGCAGACTGTCCTTTCTCG
TGAGCCGTCCATCAAAGTTGTTATTGAAAAGGGCGAAGCCTTGCTTAGAATGACTCACAA
TGCCTTTGTGGATGAAAAAATTCACAAATTGCAGAAGGATTATCAAGGGCTATGCAGTCT
GGCCAAGATGACTGTGGCTGAATTGGAAGACAAAGTGAAGGAGCACGAATGCTATAATAG
TGAGCTGCAGGATGTAGAGAAGTGGCTCCTTCAGATGTCAAGCAGGCTGGTAACCCCTGA
CCTAATGGAAAGCAGCAATTTAGAGGCAATTACTCAACAGCTGGCTAATCACAAGGCAAT
GATGGAGGATATTGCTGGTTTTGAAGAGCGTTTGAGTAGTCTCAAACTGAAGGGAGAAAA
TCTGGTTCTTCACTGTGCAGAACATCTGCAAGCAAAGTTCAAACAAACCATACAAGCACA
TCTACAAGGAACAAGGGACAGTTACTCGGCTATCTGCAGTACTGTCCAGAGGGTGTACTT
AAGTTTGGAAAATGAACTACAAAAGCATGTTAGTCACCAAGACACGTTACTACAATGTCA
AGCCTGGTATTCTAGTGCGAAGAAAGAGTTAGAAGAAAAAGCCAAAGCCCCACTCAGTCT
GGCCGAGGCCACAAAACAGGTGAAACATTACAGGACTCTGCAGGAGCAGGCCAACACGTA
TTTGGACCTTCTGTGCACGGCTTGTGATTTATCTGACGGTGCTGTGAAGAATGTAGCAAT
CAGCATTCAGCAAATGAAGCAGACAATTGAACAAAGAATGATGAAGTCTCAGGATCTGGC
TAACGGCTGGGAAGAAGTGAGAGAAATGAAGTTGGAGCTTCAGATATATTTTCAGGAGGC
TGGCCAACAGCTTCAAGACTTGAAGAGAAGACGAGCAGAACTAGAGATCAAACTAGCACA
GAACATGGTCTCTCAGCTGAAGGAATTTAGTCAGAAGCTCCAGTCACAGCAGGATCAGAT
TACCAGGTTTACAGAGAAAGTGAACAAACTGACAAGTGGACAAGAGTCCCCAGAACATGC
TGACATTGGTCAGTTAAGTTCCCGCTGGCTTGAGTTATGCTTTCAAATCAACAGTCTACT
CCAGCAAAGGGAAGAAGATCTGCAGAGGACGCGGGATTACCACGATCGGCTCAGCATAGT
CGACATCTTTCTTGACAAACTTACCACTGAGTGGGACAACTTGGCCAGATCTGATACTGA
GAGCACAGCTGCACACCTTGAAGCTTTGAAAACCTTAGGATCAATTCTCCAAGAGAGAAG
ATTTGCTCTTGAGGACCTCAAGGAACAAAAGCAGAAGATAGTTGACCATTTAAATGTAGA
TGACAAAGAATTAGTTAAGGAGCAAACCAGTCACTTTGAGCAACGTTGGACTCAGATAGA
AGAGCTAGTGAAATCAAAAATTGGGACCTGTGCCACAACATTGGAAGAATTAAGTTTTCT
TAATTCCCGGTTACAGGAATTAACTGAATGGGCTGAAGATCAGCAGCCAAGCATGTCAGA
AGCTTTAAAACAAAGCCCACCACCTGAACTTGCTCAGAACTTGCTTATTGACCACTTGAC
TATATGCAGTGAAGTGGAAACTAAGCAAGTGCTACTGAAAAACCTCATTAAAGATGCAGA
TAGAATTATGGCTAATCTAGGTCTGAATGAAAGGCAGAAGCTTCAGAACGTACTAGAAGA
TTCACAGAAACATGTTGACTGTCTCAGTGATTTAGTCAACCAAAGGAAGAAACACTTAAA
TAAAGCTTTGTCTGAAAGAGCACAGTTTTTAATGGCAGCGTATCAGGCCTTAAATCAAAT
ACAACACCATGAAAAGAAAGTCATGTTTCAGGAGCACATTTGCTTGCTCCCAGATGATGT
GAGTAAGCAAATTAGAACATGTAAAAATGTCCAAGCTAGTTTAAAGACTTACCAGAGTGA
CATTAACAGCCTCTGGAACCAGGGCAGAGAGTTAATGAAGGAAGCTACAGAACAAGAAAG
AAGTGAAGTTTTAGGTAAATTACAAGAACTCCAAAATGTTTTTGATATCACTTTGCAAAA
ATGTGGACAAAGGCTCATAGAACTTGAAAAAAGCTTTGTTTCAAGAATTTTTTTTAAAGA
GGATTTGGACAAAGCTTGTCATTGGATAAAACAAGCAGATGTGTTAACATTTCCAGAAAT
TAATCTGATGAACGATGATTCTGAATTATATTCCCAGCTTTCCAAATACCAGAAAATTCT
TGAGCAGGCCCCTGAATATGAAAATCTTTTGCTCTCAATGCAAAGAAGTGGCCAGGAGAT
ATTGCCTTCATTGAATGAGGTTGAAAGATTGTACCTTGATGAGAAACTCAATTCTTTGCC
ACAGCAATTTAACTGTGTTGTTACTTTAGCCAAAGAAAAGCTCAGTAAAGTTCAGGAAGC
GATCTTTCTCCGCAAAGAGTATGTTTCATTGATTGATTTGACAAGCAAGGCTCTAAAAGA
ACTTGAAGACCAATTGTTACTCATGTACAAATTTCCCTCCAGCCTTTCAGCTGAGGAAGC
ATTGAAGCTTCAGCAGGACTATGCTTCTCTTCTAAATGAAGTTGTGGCACTTGGCACAGC
AGTTAATGAACTAAATCAGAAAAAGGAGATATTCCGTAGTACAGGACAACCATGGCTTCC
TGAAGAAATGTTGCAACTTGTGTGCCAGTATCATAAGTTAAAAAGAACTATGGAACAGAA
AGTTAGTCAACTGGCAGACATTAAAGATGCCTATCGGAAAAATGAAGATCTTTGTTCAAA
GTTGAAGATAAAATTTGAGGTGCTGAATAAGGAGTTGGAAGAAGTAAACAAGGAAACGCT
TCCTGCAGAGGACAAGCTGAAAAGCTACCGTACTTTGTCAGCCAGCCTTCACAATGCAGG
CACCCTTCTCAGACAAGTTACAGAACATTTAGAAGAACTTTCTCCGACGCTTGATCCTTC
AGCTTATGAAGCGGCAGAGCTTGAGGTTCAACAGTGGCACGAAAAGTTAAAGTCATGGCA
TGCAGTGATGAAGGATCGGATGGGAGAATGTGAAAACAGACTGATTCAGAGCATAGATTT
TCATATTGAAATATGTCGCACTTTGGAGTGGCTTAGACAAAAGAAGGTAGAACTTAACGA
ACCACTAGCTTTGGATGGAAAGCTTGAAAGTGTTCAGGAGGAAATGAGAAAGCTACAAAT
TCAACAGGAGGAAATTGCATCCAGTCTAAGGATTATGAATGGTCTGAGCAACAGGGAAAA
GCAAAAGTACCTCAAGGCAAAAGAGTTTGTCCCAGCTGATCTGGATAAGAGCATATCGGA
ACTATCTGAGCTTGACAGAGATATCAGTGAAGTGATCAGTGGAAGGCAGTCTGCTCTTGA
TAAAATGTACATCACATGTCAAAGATACCATCAAGCTTTACAGTTTGCTTCCGGCTGGCT
AGAAGAAGCATATCAAATGCTCCAACAGACTTCAAATGGTGTGGATATTGAGACAGCTGA
AGACACTCTTAGGGACTATACTGATTTTTTTACCACTGAAATTAAAATAAACGCACTCAT
TGACGAACTCCGGGTTTTAATTTCTGAGCTTGAAGGTTGTGTCGACAAGTCTGGACTGGA
TCAACTCAAGCAAGCTCTAGGCTCCATAAAGAAAAGAGGGAAAGGGACCATGGAGCAAGC
TCAAACTCAACTAGAACTGCTGAGAAGATGTACAGTTCAGTGGCATCTATACCAAGAAGA
AAGAAACCAAGTTGTAATTTCTCTAAATGAAGCTGAGAAAAAGTTATTCAAGTTTTCATT
GATAAAGGATATGTCCTGTCATAAAGCTGAAGAGAAACTTGTGGCTCACAAGACTTTAGT
AAACTTGGTAAATTCGTTTCACGAGAAAATCACAGTACTTGAGGAAAAGGCATCTGCAAT
GGAGAAGCTAGGAAATAATGCCAGCAAAGCAATCATCAGTAAGTCAATGTCAACCGTATG
GCAGAGGTGGACCAGGCTTCGCAGTACAGCTCGTGAACAGGAAAATATACTGGAAGAAGC
TGTGCAGGAATGGAAGGAGCTGAGCGCTAAGATACAGGAATCCACCTTAGCAATTGATCA
GCTACAGGAACACCTCCCAGACAGCTGTACTGAGAAGGCTTCAAAGGCTGAACTTGTTGA
GCTACTGGAAAGCCATGAGACTTTCTCTCGAGATCTGGAGCAAGAGTATTCTGCAGTTAC
CCGCTTGAGGCAGCATGCCTTAAACGGTCTCCTTCGAGATGTGTATACTGAATCGGCTAG
CGTGGAGGACCTGCCAGTCATTCAAGAAATGAAAGCCATGCTTGACAGATGTTCCAATAT
GCAACAGAAAGTCAAGAAAAGCAAAAAACTTGTAGAGCAGGAACTGAAGGAACGAGAGGA
TGTGGAGAAGGAGCTTAATATTGTTCAATCCTGGATCAGAGATACCAAGGAAACTTTACT
AAATTCTGCATCGGAGGGAGATCTGCAGCTGGAAGAATTCCAGGTTCTACAGCAGGACCT
CAATTCTCATCGTCAAAAAGTGGAAAAATTGTCTGAAGAGCAGCAGAATAAATATTTGGA
AATGTACACAATCCTGCCATCTGAGCTGTCATTGCTGCTAGCTGAAGTGGCCTTAGCCCT
GGCCAGTATAAATGAAGAGATACAAATGAAGCAAAAAGAGGCCCAGCAGAATCAAACCCT
GTACCAGGAGCTGAATAATCAAATAGCAGAAACTGAGGGAGAGCTGAATTCAATTCTGGG
AAGACTAACAGAGAAAGCAGTTGATGTGACAGAAGCGAGGAAGGATCACATGATCCTATG
TGAGGAACTAGACAAGTGTAACATAAAGCTGGTGGAACTGGATGCAGCCGTGCAAGACTT
TGCTGAACAGAACCACACTCTGGGGAAGCAACTGGTGGATAAGATAGGAAAACTTATTGA
ACTACAGCAACAAGGCAGCAAAGAGGCTGAATACAGAGCAGGCAAAGTCAAGCAGGCTGT
CATCCAGCTGGAGGAGTACAATGAAATGCTAGAATTTATTTTACGGTGGACTGAAAAATC
AAAAATATTAGTGAACAGTAGCATCATCTGGAACTCCGCGAGTCAACTTCGTGACCAAGC
AATGGCTCATCAGGCTATGTTGGAAGAGTCCAGAGATATCCATGGTGATCTAGAAGCAAT
GAATGAAAAGATAGAATATTTGTCAAGTGTTTACCACACAGAAGAGTTGTCTCAGCAAGT
GTCAGAACTAGGACGTCAGACTGAAGAACTGCAACAGACAATAAAGCATCGCTTGCTGAA
CCTTCAGGATGCAGCAAAGGATATGAAGAAGTTTGAAAGTGAAGTTAGAGCACTGCAGAC
GGCATTAGAACAAGCCCAGACTACACTGTCCTCACCAGAGCTGGGGCGCCTGAGTCTTAA
GGAGCAGCTGTCTCATAGACAGCACCTACTATCCAAAATGGAGTCTCTAAAACCAAAGGT
TCATGCTGTCCAACTTTGCCAAAGTGCCTTAAGAATTCCTGAAGAAGTAGTGACTAGCCT
TCCCATATGCCGCACTGCTGTCAGGCTGCAGGAGGAGACCAGCCGTCTTCAGCACACTGC
CATTCAGCAGTGTAACATTATGCAGGAGGCCGTGGTCCAGTATGAGCAGTATGAACAAGA
GATGAAACATTTGCAGCAGCTGATCGAGGAAGCACATCGAAAGTTGCAAGATGCAAAAGT
AACTACCAGCAATATCCAGGAATTACAGTTCCAGATTAAACGCCATGAGGAGCTGGCGAA
GAAGATCAAGGGCTATCAGGAGCAGATAGCATCGCTCAACTCCAAGTGCAAGATGTTAAC
CATGAAAGCCAAGCATGCCACAATGCTGCTCACTGTCACTGAGGTGGAGGGACTGACGGA
GGGAATGGAGGAGCTGGACGCTGAGCTCCTCACTGCACACTCTGCGCACCCATCTGTTGT
TATGATGACCGCTGGTCGCTGCCACACTCTTCTGTCTCCTGTCACTGAGGAATCAGGAGA
GGAGGGTACCAACAGTGAGATCTCCTCTCCACCAGCCTGTCGGTCTCCTTCACCTGTGGC
TAATACAGATGCTTCTGTTAACCAGGACATTGCTTATTACCAGGCCTTATCTGCTGAACA
GTTGCAGACGGATGCAGCGAAGATCCAACCGAAAACCAGTTCACCTCAAGAAATGTACGA
GTCAGGGATAGAGATTGCTGCTAATGCCAAACTAGATGATCTTCAGCGCTCTTGGGAGAC
CTTGAAGAATGTGATAAGTGAAAAGCAGCGTACTCTATATGAGGCTCTTGAACGACAGCA
AAGGTACCAAGATTCTCTACAGTCTATTTCCACCAAAATGGAGGCCATTGAGGTCAAGCT
GAACGAAAGCTTAGAACCCTGCAAAACCCCTGAAAGTCAGATGGCCGAGCACCAGGCTCT
CATGGATGAGATCTTAATGTTACAAGAAGAAATCAGCAAGTTGCAGGCATCTTTTGCAGA
TGAACTCGTTTCAGAATCGTTAGATTCTGAGACTGCGGATCAGCTAGCTCTGCAATCCAC
ACTCACTGTGTTGGCGGAGAGGATGGCCACCATCAGAATGAAAGCTTCGGGAAAACGCCA
ACTGCTAGAGGAAAAATTGAATGAACAGCTTGAAGAACAGCGTCATGAACAGGCCCTGCA
GAGATACCGCACTGAAGCTGATGAGCTGGATCATTGGCTGCTAGGTGCTAGAGCCACCTT
AAACAATGTGCTACGTGCATTGGAGCAGCCCATGGACATGGAAGCTCAGCTCGTTGATTG
CCAGAACATGTTGTTGGAAATTGAACAGAAGGTGGTGGCTCTATCTGAGCTTTCTGTGCA
CAGTGAGAGCTTATTTATGGAAGGGAAGGCCCACACTAAGGAAGAGGCTGAACAGTTAGC
TATGAAGCTGAGGACATTAAAGGGAAGCCTTCTGGAACTGCAAAGGGTTCTACAAGACAA
GCAAATTAGCATTCAGGGGACGTTCCATGAAAAAGAGGAGTCTGAAGCAGAATTATCTTC
TTCACAAAGCCCCAGCGTCCAGGAATGGCTTGCTCAGGCACGTACGACCCGATCTCTACA
AAAGCAGAACAGTCTGCAGAAGCAAAAGGAACTGGAACAAGAACTTGCTGAGCAGAAGAA
ATTATTGCAATCAGTTGCAAGTCGTGGAGGTGAAATAATTAATCAGCAGACAACCAGTGA
TCGGTCAAATATCAGTGAGGGACCCGACTCGTTATCTAGGGAATTAGGTTTGGAAGGTGT
GAAGCCAACATCACTAGACCAAATGAAAAAGAAATGGGAAACCCTGCACCAGGAACTCTG
CACCAAGGAAAAACTAGTGCAAAATTCCTTACAACAGGAGCAAGAGCAGCCGATGTTCAA
CAAGACAAACAGAGTTATTTCTGGGGTGCCTTTTTACAAAGGAGACAAACAAGTTCAAGA
TAAATCAGAAGTTGCCAACATTTTGGACGGGTTAAACCAAGCACTGGAAGATGTATCTTC
TCAGAATGGATTTGGGGAAAAGAAGATTCTCCCTGTAGAGAAGAAACTTTATGAAGCTGT
TTCAGCCACCTCCACCTGGTTGGATGATGTGGAGGAACGTCTTTTTGTGCAAACTGCTCT
TCAACCAGAACAGACAGAAACTGGCCTTTACAACCAAGAGACTTTAGCAAAAGACATTAA
AGAAATGACTGAAGAAATGGACAAGAACAAGACTCTGTTTTTTCAAACATTTTCAAGCAG
CGGAGACCACCATGAGATCATTGAGGATACCTTATATAGTCTTCTTGGAAGACTGAACTC
CTTAGAGTCAGTGGTCAACAACAGATGTTGTCAGATGAAAGAAAGACTACAGGACCTTCT
AACCTTTCAGAATGATCTGAAGGTACTCTTTACGTCTTTGGCCGATAGCAAATACATTGT
ACTGAGCAAACTAGCAGAAGCAGCTGAAAGGCCAGCCAAAGACCAAATGCAGGCAATAAT
GCAAGCTGAAGATAGTTTGAAAGAACTGGATAATGAAATTGCAGAGTTGAAAAAACATGG
AGACAAACTACAAGTGGACCAGCAATCCATGCAAGAGTTATCCAAACTTCAGGACACCTA
TGATGAACTCATGATGGTCATCAGCTCCAGGAGAAGCGGGCTGAATCAGAACCTTGCCCT
AAAGAGTCAGTATGAGAGAGCCCTGCAGGACCTGGCTGATCTGATCGAGACAGGACAGGA
GAAGATGTCAGGAGGAAAGAAATGCATTGCTGCTTCTAGACATGAGGTCAACATTATGTT
ACATAAGCATAAGGAGTATTTCCAAGGACTGGAGTCACATATGATTCTCACAGAAACACT
TTTCAGGAAAACCAGCAGCTATTCTTCATCCAGAGAGACGCAGCACCACTCAGACTTGAT
GGCAAAGGCATCTGCTGTGCTAAAACAATCTCACAAGAGAGGCGTAGAGCTGGAGTATGT
GCTCGAGACGTGGATGCTACTGGACGACAAGTATCTAGAACTGAGCAAACAACTGGAATC
CATTGAAAGTAACATCCCTGTTGTGGGTCTGGTGGAAGAATCTGAAGAAAGACTAACAGA
AAGAATTGAGCTGTATCAGTGCTTTAGGTCAAGCTTAGCAGAACACCAGCCGAAACTTTA
CCAGGTCCTAGAAGATGGAAAAAGACTTCTCATGTCTGTCAACTGTCCAGAACTGGAAGG
CTTGTTGAGTCAATTGGGTGAACAGTGGCTGAACAACAATACCAAAGTGTCCAAAGAACT
GAATCGATTTGAGAACATACTCAAGCACTGGACAAGATACAAAAATGAGTCTGCTGAGCT
TCTTCACTGGTTGCATTCTGCAATGGATAGGCTGGACTTCTGGACTGAACAGTCTGTCAC
TGTCCCTCAAGAACTGGAGACAGTCAGGGATCATCTGAATGCTTTCTTGGAATTCTCTAA
AGAAGTTGATGCCAAATCCTCATTGAAGTCATCTGTCTTGAGCACTGGAAACCAGTTGCT
TCGGCTGAAAAAAGTGGATACAGCTTCACTCCGTTCAGAACTTGCACAGATAGATAACCA
ATGGACAGAGCTCCTCACACATATCCCAGTAGTACAAGAGAAGCTCCATCAGTTACAAAT
GGACAAACTTCCTTCACGTCATGCTATCACCGAAGTCATGACCTGGATCTCACTGATGGA
AAATGTTATCAAAGAGGATGAGGAGAAAATCCGGAATGTTGTGGGATGTGAAGCCATTCA
TGAATATCTTCTTAAATATAAGGGGTTCAAGATTGACATAAACTGCAAACAACTGACTGT
GGATTTTGTGAACCAGTCTGTGCTCCAAATCAGCAGCCAAGATGTGGAAAGTAAAAGAAG
TGACAAAACTGACTTTGCCGAAAAGCTGGGTACCATGAACAGGAGATGGCAGATCCTTCA
AGGGTTAATAACAGAAAAGATCCAGATGCTTGAGCGATTATTAGAGTCATGGACAGAATA
CAAAAACAATGTGCAGAGTATGAAATCCTGGTTTGAGAAGCAAGAACAGAAGCTGCAGAA
ACACCAAAGCGTTGGTGATCAGGCCTCCGTCCAGAACAGCCTGAAGGAATGCCAGGATCT
CGAAGAAGCTGTCAAAGCCAAAGAGAATGATTTGGAGAAGGTTGGGCAAAGTGGAATATC
CTTAGTCCAGAATAAAAAAGAGAAAGCCACTAGTATAGTTATGGATACCATTGGTGAACT
AAACCAGTCTTGGGCAAATTTGCACTGTAAGGTGTGTCAGCTGGAGATATTGTTACAGTC
GGTACTTGATCAGTGGAGCATTTACAAGGAGGTTTATGAAGAGCTAAATGGCTATTTGAT
GGAAGCCAGGTATTCCCTGTCCCGCTTCCGGCTCTTGACAGGATCCATGGAAGCTGTGAA
AGTTCAAGTAGACAATCTGCAGAGTCTTCAGGAAGAGCTTGAGAAGCATGAAGCAGTTTT
AGACAAGTTTGGTTCTGTAACCAACAAGCTCCTGAATGAATGCAATTCTTCAGTGGGAGA
AACTCTGAGGAGCACTTTAACAGAGGTCACTACAAGGTGGAATTGTTTGTTAGAAGATAT
TTCAGAACAGCTGCACTCAAGTAAGACTCTACTCCAGCTATGGCAGAAATACAAAGATCT
CTGCATTCAGTGTACAAACAGCGTCCAGCTGCAGGAAGATCGCACCAATCAGTTACTTAA
GACCGCCAGTAACAAGGACCTAGCAGATGAAGAGAATGCTACATGGATACAAGAATGCAA
TGTTCTTTTAAAAAACTTGGTTTTTGCTAAAAGCTCACTGGCCGTTCTCCAGGAGACAGG
AGAGCAGCTTAAACTTCAAGTCGATTCATCTGCTGCTGCAACCATCTTGTCTGATCACCT
TTCCTTGAGCCAGCGTTTGTCAGTATTGGAGCAGGCACTCCAAAGGCAACAAGCAATCCT
GCAGGCCGGTGTCTTGGATTACGAAACATTTATAAAGAGTCTTGAAGACCTTGAAATGTG
GCTTCTAGAAGCAGTAGAGGTTCTAAATGGACAGGACCCGAACCGATCATCAGACCTCTC
GACAATTCAAGACAGGATGGAGGAACTCAAAAGACAGATGTTAAAATTTAGCAGCATGGC
TCAAGACTTGGATCGTCTCAATGAATTAGGATACAGACTACCACTGAATGATAAAGAGAT
CAAACGCATGCAGTGTTTGAATAGAACTTGGACAATGGTCTCATCACAGACAACAGAAAG
GTTCAGCAAATTACAGTCTTTCCTACTACATCATCAGACCTTTTTGGAAAAATGTGAAAC
TTGGATGGAGTTCCTGATCCAGACAGAGCAGAAGCTTGCGGTGGAAATCCCTGGAAATTA
CCAGAGTCTTTTAGAGCAGCAAAGGGCACATGAGCTGTTTCAAGCCGAAATGTTCAGCCG
TCAACAGATTTTGCATTCAATAATTGCCGATGGACAAAGGCTTCTTGAGCAAGGACAAGT
GGATGATAGGGATGAGTTTAACCTTAAGTTAGCCCTGCTGAGTAATCAGTGGCAAGGAGT
GATCCGTCGTGCTCAACAAAGGAGAGGAATCATTGATAGCCAGATACGCCAATGGCAGCG
CTACAGAGAGATGGCAGAAAAACTGCGTAAATGGCTAGTGGAAATGTCATATCAGCCAGT
GACTGGCCTGGGAAGTATCCCTATACCACTCCAACAAGCCAGAACCCTTCTAGATGAACT
CCAGCTTAGAGACAGAGTGCTCCACCGGCAGCAGGGGAGCTACATCCTAACTGTGGAGGC
TGGGAAGCAACTGCTTCTGTCTGCTGACAGCGAGGCGGAGGCTTCCTTGCAGGCAGAACT
CATTGACATTCAAGAGCGATGGAAGGCCACCACCGTGAGACTGGAGGAACAGAAGAAGCA
GCTTGCATTCCTGTTAAAAGACTGGGAGAGGTGTGAAAATGGAATAGCAGAATCTTTGGA
GAAACTGAGGACATTCAGGAGAAACATCTCTCAGTCTCTCCCTGATCACCATGATGAGCT
GCATACAGAACAGATCCACTGCAAGGAGCTTGAAAATGCAGTTCAAGGGTGGGTTGAAGA
CCTTGCTCATTTGACAGAACTGAAGAACTCCTTCTCACCCTTCATCAATGCAGACGATAT
ATCCATTCTTAATGAGCGCATTGAATTGCTGCAGAGACAGTGGAAAGAACTTTGCCATCA
GGTCTCTGTACGTCGGCAACAAGTCAGCGAAAGGCTTAATGAGTGGGCTATCTTCAATGA
AAAGAACAAGGAGCTATGCGAGTGGCTGACTCAGATGGAATGCAAAGTCTCGCAGAATGG
AGATATCAGCATTGAAGAAATGATTGACAAACTCAGAAAGGATTACCAGGAAGAAATTGC
TGTTGTCCGGGAAAACAAAGTACAACTTCAGGAAATGGGAGAAAGACTTGCCAAGGCCAG
CCATGAAAGCAAGGCTTCAGAGATAGAGTACAAGCTGAGCAAAGTTAGTGACAGATGGCA
ACATCTCTTGGACCTTATTGGTGCAAGGGTGAAGAAATTAAAGGAGACATTGCTTGCAGT
GCAACAACTGGATAAGAACATGAGCAGCCTGAGAACATGGCTGGGTCATATTGAGTCTGA
ACTGTCCAAGCCCATCGTCTATGAAACCAGCGACTCTGAAGAGATACAAAGGAAACTTAA
TGAACAGCAGGAACTGCAGAGAGACATAGAGAAACACAGTACAGGTGTTGCGTCAGTTCT
GAATCTCTGTGAAGTTCTTCTTCACGACTGTGATGCCTGTGCCAACGACACCGAGTGTGA
TTCCATCCAGCAGGCTACTCGTAGTCTGGACCGTAGGTGGAGGAACATCTGTGCTATGTC
TATGGAGAGGAGACTCAAAATTGAAGAGACCTGGAGACTGTGGCAGAAATTCCTGGATGA
TTTTTCACGGTTTGAAGACTGGTTGAAGATTTCTGAAAGGACCGCTGCTTTCCCTAGTTC
TTCCGGTGTGCTCTATACAGTGGCCAAAGAGGAGCTGAAAAAATTTGAGGCTTTCCAAAG
GCAAGTTCATGAGAGTCTTACACAATTGGAGCTTATAAACAAACAGTATCGCCGCCTGGC
CCGGGAAAACCGCACAGACTCTGCATGTAAGCTAAAGCAGATGGTTCATGAAGGAAACCA
GCGGTGGGACAACTTGCAGCGAAGGGTGACCTCCATCCTCAGAAGACTGAAGCATTCTAT
TGGTCAGCGAGAAGAATTTGAGACTGCGCGTGACAGCATTTTAGTGTGGTTAACAGAAAT
GGACCTCCAGTTGACAAACATTGAACATTTCTCTGAATGTGATGTGCAGGCAAAAATTAA
ACAGCTGAAGGCCTTTCAGCAAGAAATAGCATTAAACAACAATAAGATTGATCAAATTAT
TACTCAAGGAGAGCAGCTGATAGAAAAGAGCGAGCCTCTAGACGCAGCTGTTATAGAGGA
GGAGCTGGATGAACTTCGAAGATACTGCCTAGAGGTCTTCGGTCGTGTCGAGCGATATCA
CAAAAAGTTAATTCGTCTTCCGTTGACTGATGATGAGCATGACTTCTCTGACAGAGAAAT
AGATGGTGATGAAGCAGCAGATCTATCTGATCTGGCATGGCACACAAAAACTGCTGGTGG
CTCACCTTCACCTTTACCCTCATCAAACCACTCACTGTCACTAGTTGTTCCTATGAGGAG
TGAAAGATCAGGTCGGGATACTCCTGCAAGTGTGGACTCTATCCCCCTGGAATGGGATCA
TGACTATGACTTTAGTCGGGACTTGGAAACTGCCGTTTCTCAAGTATTACACTCAGATGA
AGAAGACGATGATGAACGAGTCCAAAATTACTTCTCTCAAGGAGCCACGGGTTATACTGA
TGTAGAAATTCCTGAAAGTCCTGAAGCCTATATTAAATTTACTGAAAATGTTCTGAAACA
GTCCGCTGGAGAGTCCATTTTGTTAGAAACACAGATCTGTCAACTGGACAAAGCACTGGA
TGCCAGTCGTTTTCATTTACAGCAGACAGAGAATGTCATTCGCAGCAGGACACCCACTGG
GCCGGAGTTAGATTCAAGTTACACTGGTTATATGAAGCTTCTTGGAGAGTGTCGGGGCAG
CATAGACACTGTGAGACGAGTAAACGACAATCTGAAAGAGGAAGAAGAAAAGCTGTCTGG
TTTCATTAACTTGAATAGTACAGAGACTCAATCTGCAGGTGTTATTGAGAGATGGGAAGT
AATCCAAGCACAAGCCCTTAGTAAGGAGCTCAGAATGAAACAAAAACTTCAGCAATGGCA
GCAATTTATTTCAGACCTCGACAACATTTGGGATTGGCTGGGAGAGACAGAGGAGGAGCT
TGCGCAGCTAAGGCGCCTGGACGTTAGCACTGACATACATACGATTGAGCAAAGGATTAA
GAAATTAAAGGAACTTCAGAAAGCTGTGGATGGTCGGAAAGCTATTGTCCTGTCCATTAA
CCTGTGCAGCTCAGAGTTCACTCAGGCAGATACTTCAGAAAGCAAGGAGCTTCAAGAGCG
GCTGAGACAAATGAACCTGAGATGGGACCGTGTGGGCAGTACATTAGAGGATTGGCGTTG
TTCACTTCAGGATGCTTTAATGCAGTGCCAGGATTTCCATGAGATGAGCCATGGTCTGCT
ACTTTGGTTAGAAAATATTGACCGAAGAAGAAATGAAATCATCCCTATCAATCCAAGTCT
AGATGCCGACACTCTCCAGGATCACCACAAGCTGTTAACGCAAATCAAGCGCGAGCTGCT
TGAATCTCAGCTAAAGGTGGCATCTCTACAAGACATGTCCTGCCAGCTACTTGTCAATGC
AGAGGGCAAGGATTGTCTTGAAGCCAAAGAGAAGGTGCATGTCATTGGGAACCGACTCAA
AGTGCTCTTAAAGAAAGTGACCCAGCACATCAAACAAATAGAGAAAATCTTGGACATTTC
CAGCAGTCAGCTGGAGTTGTCCTCATGGTCTTCTGCAGATGAGTTAGATACTTCTGGATC
CCTTAGTCCTGTGTCGGGCAGAAGTACCCCGAGTAGGGAGAGAACGCCACGGGGCAAATG
TAATGTCTCACAGCCTGGACCCTCTGTCAACAACCCACCTAGCAGGTCCAAAGACGGTGG
CTCAGGTTCCTGCCATTCTGATGCCAGTGTGGTTCAAGGACACCAGTCATTCTTTCTACG
GGTTTTGCGAGCCGCCTTGCCACTTCAACTTCTTCTGCTGCTTTTAATTGGTCTTGCTTG
TCTTGTACCAATGACTGAAGAAGACTACAGCTGCACCTTGTCCAATAATTTTGCGCGGTC
TTTTCACCCGATGCTCAGATATACCAATGGGCCACCACCTATATGAATACCCTGTTAAAT
GGAAATCACTGTGGAATATATACATAAGCTGTTGCCAGCTTTTAATTGCACTTATCATGG
CAGCTTTACTTTCCTGAAGTAACCTTTGAGCATAAAACCGATACTGTATAGGTGACAAGA
TATTGTGGACCAGAAACTAAAGTTATACTGAAAAGGTGACATAAGTATTGACACACAGAA
GACTATGCATAGACAACATCTCTACAATAACTGTAGGATTCTGTTCTGTAATCCCCCTTT
GAGCATTATCAGTATTGGACAAAAAAAAAATCTATAACTATGAAGCTATTTTAGATGCTT
GTAATATAAAATTTTAAATAGCTTATATGGCAAATATTTTTTTACTTTTCCCTGTTGCAT
TTTTGGTTTACGGGCTTTCTGTGTGTGGGTGTATGGAGGGAAGCATGAAATCACTGAAAA
CTGTAGCTCAAGTATGAAGGATGTACAAATGAATAGCACTTTTGGGCTAATAAACAACTG
GATGTAAGAAATAAAATCATGATTCCAGAATAATCAAAGAAATGTTAAAGAAATAGAAAA
TATTATTTATGTATGTACAGTTTGCTAAGCCAAGTTCTGTTTGTATTGATTTCTTGCAAT
TATAGATACTGTAAAATAAAAAAAAA
>TRINITY_DN146153_c1_g1_i7 len=16259 path=[0:0-569 4:570-570 5:571-851 7:852-1057 8:1058-1082 10:1083-1410 11:1411-2755 13:2756-10650 14:10651-10668 15:10669-10669 17:10670-12773 19:12774-14555 20:14556-14589 21:14590-14591 22:14592-14593 24:14594-16258]
GTCTGCACTGTATATATATATATATATATGACAATTATATCTGTCTTCATCTTTACCAAT
ATTCACTTTTAAAATTGCATCATGTTTTGAAGCAAAAACAAGCAAGGCTTATAAAAAATG
TATGTTAACAGTCTCAGGAGTTGGATGGAATTGAATATAAAAGTCTTGTAAGCTGCATCG
ATCGGGAAATAGTACATTAATTAGCGCAAGAAAAGGCAGGAGCCTTAAAATCAACGTAGT
TATCTCAGCAGTCGACAACTCGAAGAAAGCCTGCTATTCCCGGTCTGAAGCTGCCTCATT
TTCCACCAACCAAAAAGGTTTTCAACCCCCCTCTCCCCAATCCAACGCAACCAAGATTTA
GATTTCTTTCAGACACAACACATTATGACCCCCTCCAATGCTATTACATACCGTAGAACA
TTTCCCCCACCACAAAATCTTTTTTGCATGCGTTAACATTTTCGTTCTTTGAACTAAATC
AAGGTAAAGGGATGTGTGTCACTCCTGGGATGTCTAATCACAAAGCCATGGCTCACGGAT
CAGCAGGGTTTTGCTCTGAATCTTTTTTTTTCCCGACAAGTCAATAGAGACAAATGATCA
GTGCTTTTTAAATTTAGCTCAGGGACATCTGTGTCTAGTCCTCCTGTCTCATTTCAGGTG
CCCATCAATAGTGGGGAGGGAGCATGTGACAAGGGATCTGATAGGAGAAACATACAGGGA
TGTAAAAAAAAAAAAAAATGAAGAAGGAAAAGCAAAAGCTTAATAAGGAAAAGGATTGTC
AAGAGCAATACACATGAGGAAGGATAAGCAATAGCTCAGCAGGATACAATGAAACAAGGA
GAGCGAGAAGCCTGCAATACAATGAATCCCAGGTAGGGTTGAAGAAGAAGAAGTGACTAT
TTGGACGCACAGAGCACAGTCCCTGGGCTGTCAGGCTACCCTGTCCATGGAGTGAGGGGG
TGGTGGAGGAGATTGTGACGTCACCAAGAGCCTTGTCCCAGTGGTGGCTGCAGGAGAGGC
AGGCACAGGGAGAACCATACTCTGCTACAGCAGCTCCTCAACTTCAATCACTTGTGCTCT
GCTCAGACATGTCCTGACAACTTGGATTTCCTCTCTCCCTCGGATATTCCTTGTGTTTTG
CTTCTTGCCTTCTTCCAGAGTGGACTACTCCTTTCTTCCTGTGTATCTATCATGTCTTTA
ATGTCCAGAGATTGAGGATACTTGGTTTGCTGGTGATGCTGAGACTGGATTGTGGATGTT
CTGACTGTAGATCCTGCACTTTTCCTTGTGGCTATGCAAAGAAAGGAACTGAAAGAGCTA
AAAGTTCTCACAGAGCAGAAGATCCATTTGCAGAAGCTGATGGGTTATCCATAAAATAAC
CTAGAAGAGAAATAAAAGATCCAGCTGGTCTGGTGATTTTGTGTACTTCATCCATCATGG
GCAAATACTTGACCTCGCTTCTCTTATTGATGTTACTGCAACATTTTGGTGACTGTGATG
AAAGCCATCATTCCTCATCATTTCGGTTTAATCAGCACCACTACAATGCCACTATCTATG
AAAACTCAGCTGCAAAGACTTATGTTGGCCACCCAACAAAAATGGGTATTTATCTTAAAA
ACCCTGATTGGGACATCAAATATAAAATAGTCTCTGGGGACAATGAAAACCTTTTCAAAG
CAGAAGAGCACATCTTGGGGGATTTTTGCTTCCTGAGGATACGTACCAAGGGTGGTAACA
CAGCAAATCTTAATAGAGAGGTTAGAGATCACTACCTCCTTTCTATCAAGGCAGTGGAGA
AGAGCTCAAATGTTGAAGCACGCACAAGAGTTAGAGTTCAGGTACTGGACACAAATGATT
TGAGGCCGCTGTTTTCACCAACTTTGTACAGTGTTTCTTTGCCAGAGAACACAGCAATAA
GGAGCAGTATTGCAAAAGTCAGTGCAACAGATGCAGACATTGGAACCAATGGGGAATTTT
ATTACAGCTTTAAAGAGAGAACTGATATGTTTGCTATTCATCCAACTAGCGGTGCTATTA
TACTAACTAGCAAACTTGACTATTCAGAGACCAAGCAGTATGACATGGAAATTCTTGCAG
TGGACCGAGGAATGAAGTTATATGGAAGTAGTGGGATTAGCAGTATGGCCAGGCTAGTTA
TTCACGTTGAACAAGCAAATTTGCATGCCCCTGTCATCTCTGTTACTCTCACTCCTTCTG
AACTTGATAAAGATTTGACTTATGCAATTTTAACTGTGGATGACCAGGACCAAGGAACCA
ATGGAGAAATTGCTTCTTTAAGTATTTTAGCAGGGGACTCTCTACAGTACTTCAGGACTA
ACAGGTCATCTCCAGGAAGTAAAGAATATAAGCTTGTATCTGTAAAAGAGATTGATTGGG
ATACCCATCCATTTGGTTTCAACTTGACCCTACAAGCTAAAGACAAGGGATCCCCACCAC
AGTTTTCGCACCCAAAGGTCATCCACATTAAATCTTCACAATTTAAGTATGGTCCAATAA
AGTTTGAAAAAGATGTGTACAAGGCTGAAGTAAGTGAGTTTGCTCCTCCCAATACACCTA
TTGCCATGGTGAAAGCAGTTCCAAGTCACCCACATTTAAAATATGCTTTTAAACACACTA
AAGACTTAAATAGATTCAGATTAAATACCATCACTGGCCTCATTACAACTTTAGCCCCAT
TAAAAGCAAAGGATTCTTCCCATATTGAGTTGGATATTATGACCAATGACAAAAAAGCCT
TCACAACAGTTATGATCAAAGTGCTTGGCATGAACAACAATGCTCCTGAGTTCACCCAGA
CTTCATATAAAGCCATGGTTGATGAAAATGTGCCTATAGGTAGTCATGTTCTTACTGTCA
GTGCCATCGATCATGATGAAGGGGAGAATGGGTATGTCACCTATAGCATAGCCAACGTAA
ATCCTGTGCCATTTGTCATCGATTCCTTTTCAGGAGTAATTAGCACCGCAGAAGAATTAG
ATTATGAGCTAATGCCAAGAGTCTATACATTAAAGATTAGAACATCAGACTGGGGTCTTC
CTTATCGAAGAGAAGTTGAAATTCCTATCACAGTGACATTAAATAATCTAAATGACAACA
AACCATTGTTTGAGAAGATAAACTGTGAAGGTTCAGTCCCCAAGGATCTTGGCATTGGAG
AACAAATAACTACTGTTTCTGCTATTGATGCTGACGAGCTTCAGTTGGTGAAATACCAGA
TAGAATCTGGAAATGAATTAGATTTATTTACACTGAATCCCAATTCTGGAGTTCTTTCCT
TGAAACAGTCTCTTTCAGAAGGCCCTGCAGCAAAAGTCTCCTTTCATAGTTTGAGGATTA
CAGCTACGGATGGTGAACACTTGGCCAAACCAATTTATATTAATATTACTGTAACTTCAA
GCCGCAAGGTTGTTCACTTAAATTGTGAAGAAACTGGGGTTGCCAAAATGCTTGCTGAGA
AACTTCTACAGGCCAACAAGTTGTTTAATCGTGGATCACTAGAGGAAACTTACTTTGACA
CTCACTTGGCAAACTCACATGCCCCTCAATTTATAAGCACAATCCCTAGCAGAATTGAAG
TCAAGGAGAATGCAGATGTGGGAACACATATAATTCATATGGAAGCAAATGACGTTGACA
CTGGGTTCAACGGTAAATTGGTGTATGCTATTTCTGGAGGGAACGATGATAGTTGTTTCA
CTATAGATATAGATAATGGTTGGATACAAATTCTTTCACCACTTGACAGAGAGCTAAAAG
ATCTATACACTTTGAACATCACAGCTTATGACCTTGGACTACCACAAAAATCTGCCTGGC
ACCTTTTAGACATTTCAGTGCTTGATGCCAATGACAACCCACCAGAGTTTCTTCAGGAGA
GTTATGTTGTGGAGGTCAAAGAAAATGAGGAAGGAAACCAAGCTATTATTAAAATAGAAG
CTTCTGACAATGATCTGGGAGCTAATGGTGAAGTGAGATATTCTATTCTTACAGATACAA
ATATCTTTACAATAGACAGTGTGACTGGGATAGTGAAAGCACTTACTCCACTAGATAGAG
AGAAGCAACATATGCATTTACTCAAAATTCAAGCACGAGACCAAGCAGAGAATGAACCTC
AATTGTTTTCTACCGTGTTCCTAAAAATATTAGTTGAAGATGTAAATGACAATTCCCCAA
TGTTCATTCCATCCAACTATCATGTTAAAGTTCGAGAAGACCTTCCTGTGGGAACGTTGG
TGACTTGGATAGATGCATATGATCCCGATGTAGGGCTTTCCAGTCAAATTCGATATAGCC
TTTTGGAAAATGGTGATGGAAAATTTGAAGTAGATAAACTGAGTGGAGCAGTGAGGATAA
TACAAGAGTTAGATTATGAAGAGAAACAGATTTACAATCTGACCGCCCGGGCTAAAGACA
GGGGAAAACCAACTTCTCTCTCATCAACTTGTTTCATCACTATTGAAGTTGTTGATGTGA
ATGAAAACCTGCATGCACCATTGTTTTCGAATTTTGTAAGCAAAGCAGTGATCAGAGAAG
ATGTTCCTATCGGAACTCCAGTGATGACTATCTCAGCTCATGATGAGGATTCTGGACGGG
ATGGTGAAATCAGATACTCCATAAGGGATGGATCTGGGGTTGGAGTTTTTACCATTAATG
AAGAAAAAGGTATTATACGGACCGCAGATAGTCTTGACCGTGAAACGACTTCTCATTACT
GGCTGACGGTTTATGCCACTGATAGCGGCGTTGTTCCCCTGTCCTCCTTTATTGAGATCT
ACATCGAAATTGAAGATGTCAACGATAACGCGCCACAAACCTCCGAACCTGTTTATTACC
CAGAGGTCACGGAGAACTCACCAAAGGATTTATCAGTCGTGCAGATTGTTGCGTTTGATC
CTGACTCCAGCTCTAATGACAAGTTGACTTATAAGATTTCAAGTGGTAACCCACAGGGAT
TCTTCGCAATCAATCCAAAGACAGGTTTAATAACAACAACCTCAAGAAAGCTAGACCGGG
AACAGCAGTCCGAACATATACTTGAGGTGACTATCACAGACAATGGATTCCCTTCAAAGT
CAACAGTTTGTCGAGTCATAGTCAAGGTTCTGGATGAGAATGACAATAAACCATCTTTTC
TGCAAAAATTTTACAAGATCCAGCTTCCTGAGAAAGAAAAGATTGAACGGGAAAAAATTA
CCAAGAGGGATCCCATCTACAGAGTAATTGCTGTAGATAAGGATGATGGTCCAAATGCAG
AAATCTCTTATAGCATTGAGGATGGAGATGAGCATGGGAAATTCTTTATTGAACCTAAAA
CTGGAGTAGTTTCATCTAAAAAGTTCTCTGGAGCAGGAGAATATGATATTCTTACGATTA
AAGCTGTTGATAATGGGAGACCTCAGAAATCATCCACTACTCGACTTCATATAGAATGGA
TTTCCAAACCAGCACCATTAATGGAACCAATTTCCTTTGACGAAGAAGTTTACACCTTCT
CTGTGATGGAGAGTGATCCTGTTGCTCATATGATTGGCATGATAACTGCACAACCTGTGG
GATCTCCATTGTGGTTTGACATTACCGGTGGAAACTACGACAGCAGGTTTGATGTGGACA
AGGGCACTGGAACCATCATTGTTGCAAGACCTCTCGATGCAGAACAGAAATCTAATTACA
ACTTGACAGTGGAGGCAACAGATGGGACAAGATCTATCAGCACACAGGTGTATATTAAAG
TAATAGATACAAATGACCATCGTCCAAAGTTTTCTACCTCAGTGTATGAAGTTCTTATTC
CTGAAGATATCAGAACAGAAACTGAGATTTTGCAAGTGATTGCTACAGACAAGGATGAAA
AGAATAAAATGATTTACACTTTGCAGAGCAGCACGGACCCGGCTAGTCTTAAGAAGTTCC
GGATAGATCCTGCCACTGGGTCTTTGTATGTTGTGGAAAAGTTGGATCATGAAACTGCAC
ATCAACACATTCTCACAGTGATGGTACGTGATCAAGATGTCCCTGTCATGCGCAACTTTG
CCAGAATTGTCATTAATGTGACCGATACCAATGACCATGCACCTTGGTTTACAAGCTCTT
TCTATGAAGGCCGAGTGTACGAATCTGCAGCAATTGGATCTGCTATACTCCAGGTCACAG
CTTTAGACAAAGACAAAGGGAAGAATGCTGAGGTTGTTTACTCCATTGAATCAGGGAACA
CCGCAAATGCTTTTGCCATTGATCCAGTTTTAGGAATTATTAAGATAGCAAAAGAGCTTG
ATCGACAAAGTCATGGTCAATATGAGTTGGTAATCAAAGCTTCAGATCATGGAACTCCTA
CAATGAGTCAGATAACATCTGTGCATATTCTTGTCACTGTGTCCGATAATGCTGCCCCTA
AATTTATGAAGAAAGAGTATTCAGCAGAAATAAGTGAATCAGCACGAATTGGAAGTTTTG
TTGCAATGCTGTCCAGTTACAGCCAGTCTTCCGTTACATATGAAATAAAAAGCGGAAATG
TAATGAACGCATTTGAGATTAATTTAAATTCTGGTGTGGTCATAACTCAGAAGCATCTTG
ATTTTGAAACTACTGCCTCTTATACCCTTACTGTTCAAGCAACAAATATGGCTGGGTGGT
CAACAAATGCAACTCTTGTAGTTCACATTCGGGATGAAAATGACAATTTTCCAGTTTTTG
TGCAAAGAGAATATCGAGGACTCATCAGTGAATCTGCACCAGCCAACAGTGTCATCTTAA
CTGATGAAAACTCCCCTTTGGTTATTAGGGCTACTGATGCTGACCGAGAGTCAAACGCTC
TTCTTTTTTATCAGATTGTTGAGCCATCTGTCCATAAATATTTTGCCATTGACTCCAGCA
CTGGTGCAATACGTTCTCTAGTGGTTTTAGATTATGAAAAAGCAAATATATTCCACTTCA
CCGTACAAGTGCATGATATGGGCTATCCAAGATTATTTGCCGAACAAGCGGCCAATGTGA
CTATATATGTTGTGGACATTAATGATTGTGCTCCAGTGTTTTCTCAAGAGGTCTATGAAG
CCTCCATTCTAATACCAACATATAAAGGAGTGAGGGTTATTACAGTGAATGCAACAGATG
ATGATTCTGGATCTTTTTCCAAAATAATGTATTCAATAGTTGAAGGAAACATTGGAGATA
AATTTGCTATTGACCATTTATCAGGAGTCATAACTGTCCAAAGCACAAGTCCATTAAGAA
GCCGGTATGAGCTAACCATTCGAGCATCCGATGGACGATTCTCTAGCCTTGCTTACGTGA
AAATTAATGTGAAGGAAAGCAAAGAAAGTTCACTGAAATTCACTCAACACTCCTACTCAG
CAGTAGTGCAAGAAAATGCCACCCAGATAAAAACATTGACTGTCATTAGTGCAGTTGGCA
CTCGTATCAATGAGCCTCTGTTTTTCCATATTCTCAACCCAGACATCCACTTTAAAATTG
GCCACACATCTGGTGTCCTATCAACTACAGGAATACCTTTTGATCGAGAACTACAGGATC
TGTATGAGATAGTTGTAGAAGTTACCGATGAACAGAAGCCACCTAGAGTTTCACATGTTT
TAGTGACGGTAACTGTTGAAGATACTAATGACAACAGCCCAGTATTTGTCAACCTTCCAT
ATTACGCAATGGTTTCAGTGGATGCTGAAGTAGGTTATGTAATTCGCCAAGTTACTGCTG
TTGATAAAGATATAGACAAAAATGGAGAAATACATTACTATCTAAAAGAACATTCACAAA
ATTTCCAGATTGCGCCATCTGGTGCAATCTCGTTAAAAAAGCAGTTTGACCCTGATGCAT
TTAATAAGGAATATTTTATAACCATAGTAGCAAAAGATGGAGGAAGCCCATCCTTTTCAG
CAGAGGTTGTTGTCCCAATTACAGTAATGAATAAAGCAATGCCAGTTTTTGAAAAGCCTT
TCTACAGTGCAGTGATTGCTGAAAATGCTCAGCTCCACAGTCCTGTTGTGCATGTGCAAG
CCAACAGCCCAGAAGGCCTTCGAATAATATACAGCATCACAGATGGTGATCCATTTAGCC
AGTTTAATATTAACTTCAACACAGGTGTAATTAACGTTATAGCTCCACTTGATTTTGAGT
CACATCCAGCATATAAACTCAGAGTTCGGGCTACAGACTCCGTCACTGGAGCACATGCCG
AAGTTTTTGTCGATATCATCTTGGAAGATGTTAATGATAATTCACCTGTGTTTCAGCAGA
AAATGTATGTTGCCACCTTGTCTGAGGCATCGGTCATTGGAACATCTGTGGTACAAGTAA
AGGCCACTGATTCAGATTCTGGACAAAATAAAGCCATTTCATACCACATTGTAAGCAGCC
ATGGAAATAGTTCTCAGTTTTTTCATATTGATAGCAACAGTGGACTCATAATTATTGCAA
AACCATTGGATTACGAATATTTACAGGAATATAGCTTCCTAGTCCGGGCAGTGGACAGTG
GAGTCCCTACCTTAAGCAGTGATGCGACTGTACGTATTTTTGTAACTGATCTTAATGACA
ATGCCCCGGTATTCACCCAACAGCTGTATGAAGTCAAAATAAATGAGCATTCAAGACAAG
GATGCTTTGTTACGTGTGTAAAAGCCACCGATCCCGATAGTACAGATGCGGAAAAGCTGG
AATATTCTATACTTTCTGGAAATGAAGATACGAATTTTGTCATTGATGTTAAAACTGGCA
TAATTACTGTTTCACATTTAAAGAAAGAGATCATGCAACCATTCTACATCCTTAATATTT
CCATTTCTGATGGTGTTTTTAGAAGTTCTGCTCAGGTACACATTGCAGTATTAAGTTCTA
ACTTGCATACCCCAACATTTGCTCAAAATCAGTATGAAGTAGAGCTGTCTGAAAATTCCC
CAGTACAAACCCTAGTAACTCAACTAAATGCTGTAGATGGGGACACAGGGATTTATGGAC
AGGTCACTTACTATATTCTTAATGAATTTGCAAAGGACAGCTTTTACATTAATGAGAAAG
GGCAGTTGTTTACAGCAGAGAAGCTAGATAGAGAGAGTCCAGCTAGCAAAGTAATTCCTA
TAAGTATAATGGCTAAGGATGGTGGTGGAAAAGTTGGATTTTGCATTGTCAATATCATTC
TAACAGATTATAATGATAATGATCCAAAATTCCGATCTACTGAATATAAACTAAGTATTC
CATCAGATGTTCCTCGAGGGACTTCAATTGTTAGAATTCTGGCTTCTGATACTGATGAGG
GGGCAAATGCTGATATATCATATACCATTGAAGCCAAATCTGAAAGTGTGGAAGAAAATT
TTGAAATCAACCAATATTCTGGCATTATAACTACAAAAGAAAGCTTGGTTGGGCTAGAAG
ATGAAGTTTTTCCATTTTTTGTTAAAGCATCCGATGGAGGATCACCGCACAGAGAAAGTG
TTGTCCCTGTCTCGGTTACAATTCTTCCACCTGAAGTTCAGTTACCTAAGTTTTCTGAGC
CTTTTTATTCTTTAAGTATCTCTGAAGATACTCCAATTGGTACAGAGCTTGAGTTCATCA
GAGCCGAAAGTAGCCTGCCCATAATATATCAAATTATAAAAGGAGACACACCTGAAAGTA
ATGTTGATGACATTTTTGTGATAGAGAAACAAAATGGCATACTAAAACTTGAAAAAGCAT
TGGATCATGAAACCACAAAATGGTACCAGTTTTCAGTGTTGGTTCAAAATATTCATGGAG
AACATGAAGTGATGTCCTCTGTGGATGTTAACATCCAGGTTAAAGATGCTAATGACAATA
AACCTATTTTTGAGGCAAATCCTTATGAGGCTTTCATTGTGGAAAACCTCCCTGGGGGAG
CTAAGGTCATCCAAGTCAAAGCTGTGGATGCAGATTCAGGACTGAATGGACATGTTTCCT
ATATGTTGGCACCTACACAGGATCCACAAGAAATTAAAGATCTTTTCTCAATAGACTTGG
AAACTGGCTGGGTTACTACTCTTGGTGAGCTTGACCATGAGAGCAGGAACAAATACAACA
TTATAGTGGTTGCCTATGATCATGGTGATAACGTGCTTTCATCATCTACAATAATTGAAG
TTACTGTGATGGACGTGAATGATAATCCGCCACGCTTCAGTGCAGAAATATACAAAGGCA
CAGTCAGTGAGGATGACCCTCCAGGTGGAGTAATTGCCATCTTGAGTACAACAGACAATG
ACTTTGAAGATATACATAAGGAAGTCACAATGTATATTACAGGAGGGGATTCACTTGGGC
AATTTGCTATTGGAAATTTACAGCAGGAATGGAAAGTTTATGTTCGAAAACCACTTGACA
GAGAAGTCAAGGACAATTATCTTCTAAACATAACTGCTACAGATGGACTATTTGCTAGCA
GAGCAGTGGTGGAAGTGAAGGTCCTTGATGCCAATGACAATAGCCCAGTCTGTGAAAAGG
ACTCCTATTCTGAGACTATATCTGAAGATGCCCTTTCCGGGAAACTAATTCTTCAAGTTT
CAGCAAGCGACGCAGACATTCGCTCTAATGCTGAGATCATTTACACATTGCATGGACCCG
GCTCAGAGAAATTTCACCTTAATCCATTTACAGGGGAATTAAAGACCTCGTCCCTTCTTG
ACCGAGAGATCCAGGAAGTCTACCACCTCTTGGTAAAAGCAACAGATGGAGGCGGTCACT
TCTGTGAAGTGAATGTGGAATTGACATTAGAAGATGTAAATGACAATGCTCCAGAGTTCT
CTTCAGATCCTTATACGGTCACTGTGTTTGAGAATACCGAACCGAAGACTCCAGTGACAA
GAATACAGGCAATAGATGCTGATGCAGGACTTAATCAAAAGGTTCAATTTTCATTAGTCA
GCTCGGCAGAAGGTCACTTCTCCATTGATGAAGTGTCTGGAATAATTAGTCTGGAGAAAC
CTCTTGATCGGGAGTCTCAAGCAATTTACACCTTGACTGTTAGAGCTTCAGACCAAGGTT
TACCTAGAAAGCTCTCCTCTGTCGCACATGTTGTGGTGTCAGTCCTGGATATAAATGACA
ATCCACCCATCTTTGAACACCGAGAATATGTTGCAACTCTACCAGAAGATGTTGAGGTTG
GCACAGAAGTTCTCCAAGTGTATGCCACAAGCAGAGATATTGAAGCTAATGCTGAAATTT
CATATCAGATTATCAGTGGCAATGAACATGGAAAATTCAGTATAAATCAAGTAACAGGCA
TTCTCTTCATAATTGAAAGCCTGGACCATGAAACATCAGCAGAGTATTATTTGACAGTAG
AAGCCACAGATGGTGGCACGCCACCTCTCAGTGACGTTGCCACTATTAACATTAACATAA
CGGATATAAATGACAACTCGCCGGTTTTCAGCCAGAGCTCATACACTGCTGTGGTTGGTG
AAGATGCTGTTTCTGGACAGTCTGTATTAATGGTTGTTGCAGACGATGCCGATGGACCTT
TGAACAGCCACATCCGCTACACAATTACAGATGGCAATCTGGGGAATACCTTTATCATTG
ATCCCATAAGAGGGGAAGTAAAAGTGAATAAACTTTTAGATAGAGAGAAGATTTCTGGTT
ATACTTTAACTGTTCAAGCAGAAGATAATGGCAAGCCACCCAAAATGAACACCACAAGAG
TTAACATTGATGTGTCTGACGTCAACGACAACGCCCCTGTGTTCTCCAAAGAGAATTACA
GCATTATTATTCAGGAAAATAAGCCGATCGGCTTTAGCGTTCTGCACTTGGCGGTGACTG
ACAAGGATTCGTCTCACAACGGCCCTCCATTTACGTTCACAATTCTGAGTGGAAATGAGG
ATAATACTTTTCAGATTAACCAGCAGGGAGCAATAACGACTGCGGCTGCACTGAACCGGA
AAACCAATGATCACTTTTTACTTCAAATTCAGGTGGCAGATAACGGTAAGCCACGACTAT
CATCAGTGACAAACATTGATGTGCGTGTCATCGAAGAGAGTATCTACCCTCCGGCCATTT
TACCCCTGGAAATTTACATTACAACATTTGGGGAAGAATATGCCGGTGGCGTGATTGGCA
AGATCCATGCGACAGACCAGGATGTCTATGACACGCTGACATATAGCTTAGATTCCAAAG
TAGAGAATCTCTTCTCGGTCTCGAGCACAGGAGGAAAACTGATAGCACATAAGAGATTGG
ACGTGGGCCAGTATCTGCTCAATGTCAGTGTAACGGATGGGATGTTTACGACCTCAGCCG
ATATAACCGTTCATATCAAGCAGATAACGCAAGAGCTGCTAAATCACAGCATCACATTCC
GTTTTACAAACCTCTCTCCAGAGGAATTTATTGGAGATTATTGGCGCAACTTCCAGAGAA
CCCTGAAAAACATTTTGGGTGGGCGAAAAATTGATGTTCAGATTCTGAGCTTGCAACCAT
CTGATCCACCTGCAAACCTTGACGTCCTGCTCGCTGTAGATAAACCAGGCAGCACACATT
TTCTACCTAAGCTTCTTATCCAAAAGATAAACGCTTCAGTTGCTGAGATTGAAGACTTCA
GCGGCGTCAAAATCCTCAAGGTCTTCCACAAGCTTTGCGCTGATGTGGACTGTCCCTTGA
GATACTGTGATGAGAAGATTACTGTAGATGAGAATGTCATGTCAACACATAGCACAGCCC
GGCTGAGCTTTGTGACACCGAGACACATGCGGAAAGCGGTGTGCTTGTGCAAAGGAATGA
AGTGTCCTATTATAAACACTGTATGTGAAGTAAACCCATGTCCCGAGGGGATGGAATGTG
TTCCCAATACAAAAGAAGATATGTACAACTGTGTGTGCCCTGCAGGACAGCAGTGCAATG
TTGGCTCATCAGTCACCTTTACTGGCAGCAGCTATATAAAATACAGACTGCTGGAAAATG
AGAACAAGGAGGAAATGAAACTTACCATGAAGCTTCGAACCTACTCTGCACATGCGGTTG
TCATGTACTCCAAAGGAACCGACTACAGCATCCTCGAGATTCATGGTGGAAAGCTGCAGT
ATAAATTTGATTGTGGCAGCGGTCCTGGAATAGTGTCTGTTCAGAGCATCCATGTAAATG
ATGGCCAGTGGCACACGGTGTCATTAGAAGTGGACGGTAACTATGCCAGACTGGTCTTGG
ATCGTGTCCATACTGCATCCGGCACCGCACCAGGAGCTCTGAGGACACTCAACCTTGACA
ACTATGTGTATTTTGGAGGACACATACGTCAGCAAGGTTCAAAACATGGAAGAAACTTGC
CGATTAACAATGGTTTTAGAGGTTGTATGGACTCTGTTTATCTCAATGGCCAGGAGCTCC
CGCTTCATTCTAAGTTAAAGAGCTTGGTACATATAGAAGAATTGGTGGATATTTCTCTAG
GATGTTCTCTGACTGCTGCTGATGCCTGCTCTGGTAACCCCTGCCACAATGGTGGGGTGT
GCTCCCCCTTGCCCAGTGGAGGTTACTACTGTAAATGTACATCATTATTTATGGGCACGC
ATTGTGAGATTCCCATCAATCCCTGTGCCACCAACCCGTGCCTGTATGGCGGAACCTGCA
TTGTGGTGAAGGACGACTTTTTCTGCAAATGCCGAGGTGAATACAGCGGCGAGAGGTGTC
AGTTGGGTCCTTACTGCAAAGACAATCCATGTAAGAACAGCGGTAAATGCATAGACAGTT
TGGACGGCCCCGTGTGTGAATGTGAAGGTGGCTTCCATGGAGAAAGGTGCCTAACTGACA
TTGACGAATGCCAAGATAACCCATGCTCTAATGGCGCCCTTTGTGAAAATACCTATGGCT
CTTACAACTGCACCTGCAGTCATGGATATGGTGGAACGCACTGTACAGACACTGCCTTCA
ACAAATATGTCTCAACCTCCTGGAATATTAGCCTGGCTGAGGTCATTGGAATTATTGTGT
TCATAGCAGGGATTTTTTGCTTTGTTGTGATCTTTGTCGTCTGCAGAGTAGTATCCACTA
AAAAGAAGAAGAAGAGGCAGCAGAAAGCTGAGGACAAACACTCCGGGACTACTTCAGCAT
TTTTACATCGACCATTTTTAGATCCTAAAGTGAACAAAAATATCTACCCAGACATTCCAC
CCCAGGTGCCAGTCAGGCCCATATCCTACACTCCAAGCATTCCAAGTGACTCTAGAAATA
ACCTGGACCGAAACTCTTTTGAGGGATCCACCATTCCAGAGCATCCAGAGTTCAGCACTT
TCAATCCAGACTCTGTACATGGACATAGAAAGGCAGTAGCAGTTTGCAGCGTTGCTCCAA
ATCTGCCACCTCCACCTCCATCCAATTCACCATCTGACTGTGACTCCATACAGAAACCAA
GCTGGGATTTTGACTATGATGCTAAAGTTGATCTTGACCCATGTCTTTCAAAGAAATCTC
TGGATGAAAAGCCTTGTCATCTCTACAATCCTCGGGAGAGCATGTCTGAGATTCAGTCTC
TTAGTTCCTTCCAATCAGAATCCTGTGATGATAATGAGTCTTTTGCACTTTCTGAAGTCA
GGAACTCAAGAGGTTATCACTGGGATACTTCAGACTGGATGCCTAATGTCCAACTGCCGG
ATATTCAGGAATACCCTCATTATGAAGTTGTTGAAGAACCTCCTCCTCAGTACACAGACC
TAAATGCCATTGATACAGATTATTACCCTGGTGGCTATGACATAGAGAGTGACTTCCCAC
CTCCACCGGAAGACTTTCCATTGTCAGACGAACTTCCACCTCTGCCACCTGAGTATGCGG
AACAGTTTGATTCCATGCAGCCACCAAGTGAGCTGACTACTATAGGCAGCTTGGGTTCAT
CAACAAAAAGTAGTCAGAGATTCAACCTGAATAAGTACCTTCCACATCACCAATATCCAG
TGAGTAAGTCAGAACCTCAAACCTCCACCAACGGAGATGGCAATAGTTACAGAGAGCCTT
ATGCTGCTTCTTACATGTTAGGGTACAGTAGAGACTTTCAAGTCCCCATGGTGGACAACA
TGTCCATGTCAGGATACACTTCCGCAGCTTCATGCACTGATGTGTCTGCATGCTGTGAAA
TGGAGTCTGAGGCCATGATAAGTGACTATGAGAGTGGAGACGATGGACACTTTCAAGATG
TGACAATTCCTCCCCTAGATTCCCAACATCACACACAAGTTTAACACCATAAAAAGTGCC
TGGACGTCTGTCAGATTCAACATTTCATAGTAAAGTTATATCTATTCATTATGTATTATT
ATTTTGTTTTCATCTTTTATTCTTTTTGTTTTGTTTTATGTAGTGTTACTTTGTGGCTTT
GTTAAAAAATAATAATTTGATGACATCTATATGGTATAGCCGCAGTGCGTCATGCCAAGT
CAGAGTAGTGTGTACAATGTATTTCATTCCCAGATATACAATCATGAGGACAAATAGACC
ATTTGGGTAGGCTATTTCCACTCCATGTTTTTAGTTCTTATGTTTTTTTGGTTTGTCATT
TTAATAGAACATACCACTGCATCATGGTAGCATGACATCTGTATTTATAAAGTGTGAACC
ATAATTGTAACGTTCTTTTTTTCCAAATGTAAATGTAATGTACAGCTTTGATTTCAATAG
CATTAACTAGATTTTGTAGATATTTTGTGGATTTCTTTTCCTTTTTAACCATGAACTATT
TCAAGGTTTTCCTTTCTACTAGTTTAGCATATTGTTTCAATACCCAGGGCTTTACTGTAT
CTCTATTCCACTGAGGTTTTGACTTCTGAATTTCCAGGTACATTTGCAGTAACAACTGTA
TATAAATGAGAGTAAGCCTGATGCTGCAAAACAACAGCAAGAGATATCTTTATCTGAGAG
TATTTTAGATTTTTTTTCCCTTCTTGGAAAGTGAAATGGGGACCCACTGCATACCTGTTT
AGAACCAAAATCACCATGACACGGTTTTTATGGTGTCTGTATATTTGTGATGCAATGGTC
TTGTAAAGGTTTTTACTGAAAACTACCATTAGCCAGTCTTTCTTACTGACAATAAATTAT
TTTAAAAAATCATGGTCTTGTGTTCAATGCATTATTCTTTGAGTATATCTTGTCATTTTA
CCAAGCAGCCACTAGATGTCAGGATGCGACCACAGTACGAGTTTCCAGTCTTCACTTTCC
ATTCAAGAACTTTACATTGTGTCACACGTAAACCTTGGTCAACCTTGTCCCTTGGAAAC
>TRINITY_DN157397_c1_g1_i6 len=16160 path=[2:0-1155 3:1156-3066 5:3067-3174 6:3175-7830 7:7831-8088 8:8089-8445 10:8446-8446 11:8447-8568 12:8569-8730 13:8731-8731 14:8732-10543 15:10544-10555 16:10556-11472 17:11473-13097 18:13098-13151 20:13152-13182 21:13183-13252 23:13253-13731 25:13732-13919 26:13920-14375 27:14376-14483 28:14484-14682 29:14683-14890 30:14891-15000 32:15001-15006 33:15007-15007 35:15008-16159]
TTCCGATCTATTCGGCGCAGCTCCCAGCATGCTCTGTGTGACTGTGTGAGGAGAGGGGAG
AAATAGCAGCAGGCAGATAATGAAGCTAAGATGGCAGCACTGAGTGTGCAGCTTTCACTT
CTGCGGCGCTTGAGGTGAATCTGACTGCTGGAACCCCCGGAGCTCGCCGGCACTGGAGCC
GAGGAAAGAGGCCGAGCACAGGACGCCAGAGAGGGGCGCACAGACCCTGCCCTCGCTCGC
TGTGCGGGGAGGATGGTGAAGGGGTCGGGGCGTGGGTTGACTTGGGGATTGCGGTGATTG
TCGGAGAGCACAAGGTTGTCAGCGGCCAGGCTGCAAGTCCCTGCCCCGGGAGGACACGGA
GAGGCCGGACGTCGCCCCTCGGTGCTGCGGCTGCAGTGACACGCACACACCGTCTCCATA
CACACAGCGCCAAGGAAGATGATGTGCGCAGCAACCGCACCCCCGCCTCCCGCCGCCGCC
ACTGCTGCCTCATCCGGCCCCGGGGAGAACGGCTTCTTCGCTCTGCCCGCATCTTCAGCG
TCCTGCCCCGCACGCCTCAACATGTCGGGGAGCCCAGACCTCCGCTCCGGGCCTGACTGC
AGGAGCCGCTACCAGCTGCTGCTATCCGGCAAGGCCCTGGCGGACCGCTACCGGCAAATC
TACACGGCGGCGGCGAATGACAGAGAGCAGCACAGCGGCCCGGCGGCCAGGAATAAGAAG
ATTTTAAGCAAGAAAAAACTAAAGCGGAAGCAAAAGACCAAATCAAAAGGGAAATTAAGA
AACAAGGCTGACAACCTGGAAAATGCTCTTTTCATACCTGACCTCAAACTTCACAGCAAC
CCTTCAGCATTCAATGTATATTGCAATGTTCGTCACTGTGTCCTTGAGTGGCAGAGAAAG
GAAACCTCCCTTATGTTGTCCTCTAAGAATTCAGTGCAGAGTGGCGAGTCTGACAGTGAT
GAAGAGGAGGAATCCAAAGATCCACTAGTTAAGCTTCCAAAGATTATTGAAATTGGCTTA
TGTGAAGTTTTCGAATTGATAAAAGAAACCCGATTTTCCCACCCGTCACTGTGTTTAAGA
AGCTTGCAGGCACTACTCAATATCCTACAGGGTCAGCAACCAGAGGGGCTGCAGTCTGAA
CCCCCAGAAGTCTTAGAATCTCTTCTCCAGCTTCTCTTGGAGATCACAACTCGTAGTACA
GGAACCAATGATGGCACTGGACAGTCGCTCACTGCACTTTCTTGTGCCTGCCTATTCAGT
TTGGTGGTTGCATGGGGAGAAACGGGAAGGACCCTACAAGCCATCTCTGCTATTCTTACT
AACAATGGCAGCCATGCTTGCCAAACCATTCAGGTGCCAATTATTTTAAACTCTCTACAG
CGGAGTGTTCAAGCTGTCCTAGTGGGTAAAATCCAGATACAGGACTGGTTCACAAATGGA
ATTAAAAAGGCTGCCTTGATGCAGAAATGGTCGTTGAAAGATGTTCCTGTGGATGAAGAT
GATCAGTGCCTCCTTCAAAGCGATGGCTTCTTCCTCTATCTTTTATGCAAAGATGGCCTG
TATAAAATTGGTTCGGGGTACAGTGGGACAGTGAGGGGCCACATTTACAATTCCACTTTT
CGTATCAAAAGCAGAAAAGAGAAGAAGTCTTGGTTGGGTTACGCTCAGGGTTACTTGCTT
TACAGAGATGTAAGCAATCACAGTATGACAGCCATTAGGATTAACCCTGAAACATTGGAA
CAGGATGGAACAGTGACTGTGCCAGATTGTAATGCTGATGGGCAGAACATCCTCTTTACT
GATGGAGAATTTGTCAACCAGATTGCTGCTTCAAAAGATGATGGGTTTGTAGTTCGAATA
TTTGCCACCAGTACGGAGCCTGTGTTACAGCAACAAGAACTACAACTTAAACTGGCTCGG
AAGTGTTTACACGCTTGTGGCATATCGTTATTCGATTTGGAGAAAGATTTGCACATTATA
AGTACCGGCTTTGATGAAGAGTTGGCTGTTCTTGGAGCAGGAAGAGAGTTTGCATTAATG
AAAACTTCCAGTGGAAAGGTTTATTATACTGGTAAATATCAGAGCCTTGGAATCAAGCAA
GGTGGCCCCTCTTCTGGCAAATGGGTGGAGCTGCCCATAACAAAATCTCCAAAGATTGTC
CAGTTCTCAGTCGGTCATGATGGATCGCATGCCTTACTCACAGCGGAAGACGGGAGTGTG
TTCTTCACCGGCACAGCCAGTAAAGGAGAGGATGGAGAGTCAACAAAGAGCAGAAGACAG
TCAAAACCATACAAGCCAAAAAAAATGATCAAAATGGAGGGGAAGTTTGTGGTTAGCACA
GCGTGCAATAACGGGAGCAGTTCTGTCATTACAAAGGATGGTGAACTGTACATGTTTGGA
AAAGATGCCATCTATTCCGACAGCTCAAATTTGGTCACTGATCTGAAGGGACACAGTATT
ACACAAGTGGCTATGGGAAAAGCCCACACATGTGTTCTGACTAAGAAAGGTGAAGTGTGG
ACGTTTGGAGTAAACAATAAGGGACAATGTGGAAGAGACACTGGCGCTTTAAGCCAAGGT
GGAAAAGGATTTGGTGTTGAAAACATGGCAACTGCAATGGATGAAGACCTTGAGGAGGAG
CTAGATGAGAAAGATGAGAAGTCTGTCATGTGTCCACCTCGAATGCACAAGTGGAAGTTG
GAGCATTGTATGGTTTGCACAGTGTGCGGAGACTGTACGGGATATGGTGCCAGCTGTGTT
AGCAGTGGACGGCCAGACCGTGTTCCGGGCGGTGTTTGTGGATGTGGCTCTGGAGAGTCT
GGCTGTGCAGTGTGTGGATGCTGCAAGGCTTGCGCTAGAGAGTTGGATGGCCACGATGCA
CGACAAAGAGGAATCCTAGATGCTGTGAAGGAGATGATTCCTTTGGATCTTCTTCTAGCT
GTGCCGGTGCCTGGTGTGAACATCGATGAGCACCTTCAGTTGCGCCAAGAAGACAAAAGA
CAAAGGGTTAATCGGAGGCACAGAATAGATGAAGGAAGAGGAAATAATAAGCCAAATGGA
AATATAGGCCCTTTTGTATTTCCTGGTCCTAATTTAATGAACCATCGAGAGCAGGCTCTA
GCCAGACTAAGAGCTCTACCAGCACAACTAAAGCATAAGCGGGACAAGAAAAAAGATGAA
GGCAGAGAACCAGGGGAGAAAGATGCCAGCAAAATCACTACTTATCCTCCTGGAACAGTT
CGCTTTGATAGTGAGCTTCGGGCTGTTCAAGTCAGCTGTGGGTTCCATCATTCAGTGGTA
CTAATGGAAAATGGTGATGTTTATACTTTTGGCTACGGTCAACATGGGCAGCTGGGACAT
GGTGATGTCAGTTGTAGGGGATGTCCAACATTGGTACAAGCGCTGCCAGGACCCAGCACG
CAAGTCACGGCGGGGAGCAATCACACTGCAGTTCTATTAATGGACGGGCAGGTTTTCACT
TTTGGGAGTTTCTCTAAAGGACAGCTTGGAAGGCCAATCCTGGACATGCCATACTGGAAT
GCAAAGCCTGCATCTATGCCCAACATCGGTGCCAAGTATGGCAGGAAAGCAACATGGGTT
GGTGCAAGTGGAGATCAGACCTTTCTGCGGATAGATGAAGCACTTATAAACTCTCATGTT
TTGGCTACATCAGAAATCTTTGCAAGTCGACATATAATAGGTCTGGTGCCAGCTTCTATG
TCTGAACCTCCACCATTCAAATGCCTTCTCATTAATAAAGTTGATGGAAGTTGTGCTACA
TTTAATGATTCCGAACAAGAAGATCTTCAAGGTTTTGGGGTGTGCTTGGACCCTGTCCAT
GATGTGATTTGGAGGTTTCAAACAAACACAAGAGAGCTGTGGTGTTATAATGCAGTTATA
GCCGACTCAAGGCTTCCATCCGCCCCTGACATGCAATTACGGTGTAGCATACTAAGCCCC
GAGCTGGCCCTGCCTACTGGACAAAAAGCAGTCACCACCCGATCACATGCAGCTTTGCAT
ATATTAGGATGCCTCGACACATTGGCTGCAATGCAGGACTTGAAGATGGGCGTCTCGAGC
ACCGAAGAGGAAACACAGTCTGTACTGAAAGTCTATTCAAAGGAGGATTACAGTGTTGTA
AACAGATTTGAAAGTCATGGTGGTGGCTGGGGCTACTCTGCACATTCAGTTGAAGCGATC
CGCTTCTGTGCTGACACAGACATCCTTCTTGGAGGGCTGGGTCTTTTTGGTGGTAGAGGT
GAATACACAGCAAAAATAAAGTTGTTTGAATTGGGGTCTGATGGAGGCGACCATGAAACA
GATGGGGATCTTCTAGCAGAGACTGATGTTCTTGCATATGACTGTGCAGCCAGAGAGAAA
TATGCTATGATGTTCGATGAGCCTGTCCTTTTACAAGCTGGCTGGTGGTATGTGGCATGG
GCACGTGTGTCTGGTCCTAGCAGCGACTGTGGCTCTCATGGACAAGCTTCAATTACAACA
GATGATGGCGTCGTTTTTCAATTCAAAAGCTCCAAGAAATCAAATAATGGCACAGATGTA
AATGCAGGTCAAATCCCCCAGCTACTGTATAGACTACCTACAAGTGATGGGAGTGCTGCT
AAAGGAAAACAGCAAGTCAGTGAACCAGTGCATATCCTGAAGAGATCATTTGCTCGATCC
GTTTCAGTGGAGTGTTTTGAATCCCTGCTGAGTATTTTGCACTGGAGTTGGACCACGTTG
GTATTAGGCGTAGAAGAGCTAAGAGGGTTAAAAGGCTTTCAGTACACAGCAACCCTGCTG
GACTTGGAGAGATTGCGTTTTGTTGGGACTTGCTGTCTGCGACTTTTGAGAGTCTACACG
TGTGAGATATACCCTATATCAGCCACAACTAAACCAGTCATAGAAGAAACAACCAAACTG
GCTGAATGCATCGGAAAGACAAGGACATTGCTAAGGAAAATCCTTTCGGAAGGTGTGGAT
AACTGCATGATGAAACTGGACAATGATCCCCAAGGTTATCTGAGTCAACCATTAAGCCTT
CTGGAAGCTGTTCTTCAGGAGTGTCATAACACCTTCACCGCCTGCTTCCATTCCTTTTAC
CCCACACCGGCACTCCAGTGGGCATGTCTCTGCGATTTACTGAACTGCTTGGATCAGGAC
ATCCAGGAAGCAAATTTCAAGACCTCAAGCAGTCGCCTGCTAGCTGCAGTTATGTCAGCT
CTCTGCCACACTTCTGTGAAGCTTACTTCCATTTTTCCCATTGCTTATGATGGTGAAGTT
CTGCTACGTTCCATGATCAAGCAGGTCAGCACAGAAAATGACACTGCACTGGCACATCGC
TTTCCTCTGCTGGTATCCTGCATGGAAAAGCTAAGTCAGAGTGAAGAAAATGTTTCAGGA
ATGACCAGCTTTCGGGAAGTTCTGGAGAAGATGCTAGTTATTGTCGTTCTACCTGTAAGG
AACAGCTTACGCAGGGAGAATGAGCTCTTCTCATCACACCTGGTTTCTAACACTTGTGGT
CTTCTGGCCAGCATAGTCAGTGAATTAACAGCATCCGCACTTGGATCTGAGGTTGATGGA
TTAAACTCCCTGCACTCTGTTAAGTCCACCCCTAATCGCTTCACCAAGACGAGCCAGGGC
CGAAGCTGGAACACAGGGAATGGCTCACCGGATGCCATCTGCTTCTCAGTGGATAAACTT
GGTGTGGTGGTTGTTGGCTTCTGTGTGTATGGCGGAGGGGGAATCCATGAGTATGAGCTG
GAGGTTTTAGTAGATGATAGTGACCACTCCGGTGATGCCGGACACTCTCATAGGTGGACA
TCATTAGAGCTTGTAAAAGGCACTTACACAACTGACGATTCTCCCAGTGATATTGCTGAA
ATTAGGCTCGATAAAGCCGTGCCCTTGAAGGAAAACATGAAATATGCCGTGCGCCTGAGA
AATTATGGCAGCCGCACAGCTAATGGGGATGGAGGGATAACCACCGTTCAGTGTCCAGAT
GGTGTGACGTTCACTTTCAGTTCCTGCAGTTTGAGCAGCAATGGTACAAACCAAACCAGA
GGGCAGATCCCACAAGTTTTATACTACAGAAGTGAGTACGATGGAGACCTTCAGTCTCAG
CTAATGAGTAAAGCCAATGAAGAAGACAAAAACTGCAGCCGGGCACTTTCCGTGGTAAAT
GCTGTAACTAGAGCTGCTAAGGACCTGTTACACAGAGCACTTGCTGTTGATGTTGATGAC
ATTCCAGAACTGCTTAGTTCTTCCAGTCTATTTTCTATGCTGCTTCCACTTCTGGTAGCT
CATATTGGACCAGTTGCAGCTGCAATTCCAAAGGCTGCTGTGGAGGTTTTTGGCCTTGTG
CAACAATTACTACCATCAGTTGCAGTTTTAAACCAGAAATATGCACCTCCGCTCTTCAAC
CCAAATCAGTCCACGGACAGTACAACTGGTAATCAGCCAGAGCAGCTCTCTGCATGTACT
ACCTCCAGTCACTATGCTGTGGTGGAAAGCGAACATCCCTACAAGGCAGCCAGTGTAATG
CAATACAAGGTGTCTTTCCCAGAGTGTGTTAGATGGATATCAGTGGAGTTTGATCCACAG
TGTGGCACAGCGCAGTCTGAAGATGTTTTGCGGCTCATGATCCCAGGGCGAAATGCTCAG
ATCTCAGGTTTTGGACCAAAGTTTCCTGTTCATGAAAGCCTTAATTCCTGGGTTGAACTT
AAGAAATTTTCTGGCTCCTCTGGGTGGCCAACTGCTGTTTTAATATTGCCAGGAAATGAG
GCTTTGTTCTCTCTTGAAACTGCATCGGACTATGTTAAAGATGAAAAGGCCTGTTTTTAC
GGCTTCAAGTGTTTTGCTATTGGATATGAATTTAGTCCAGGAACTGATGAGGGGATCATT
CAGCTGGAGAAGGAGTTGGCCAACCTGGGAGGCATATGCGCCGCTGCCTTAATGAAAAAA
GATCTTGCTCTCCCAATTGGGAGTGAATTGGAGGAAGACCTAGAAATTGTTGAAGAGGCA
GCCTTGCAGGTATGCAAAACTCATTCTGGGATTCTGGGCAAGGGCCTTGCTCTGTCACAT
TCTCCAACCATTCTGGAGGCCTTAGAGGGAAATCTACCACTGCAAATACAAAGCAATGAG
CAGTCCTTTTTAGAAGACTTCATCACATGTGTGCCTGGATCGAGTGGTGGAAGACTGGCA
AGGTGGCTTCAACCAGACTCCTATGCTGACCCACAGAAGACTTCATTAATTCTTAATAAA
GATGATATCCGATGTGGCTGGCCCACTACCATAACAGTACAAACAAAAGATCAATATGGG
GATGTTGTTCATGTCCCAAATATGAAGGTGGAAGTGAAAGCTGTCCCTGTGTCACAGAAG
AAGACTTCCCTGCAGCAAGAGCAAATAAAAAAACTTCCCCGGATACCAGGCAGCCCATCG
TCTTCTGCATCCTCTGTCACGGATATGACTTTTGGTGGCCTTGCATCACCTAAGCTCGAT
GCTTCCTATGAACCCATGATTGTGAAGGAAGCCCGTTACATTGCAATCACAATGATGAAG
GCTTATGAAAGTTACTCATTTGAAGAACTTCGCTATGCCTCACCAATGCCCAAAAGGCCA
AGTGAAAATATGTTAATTAGAGTCAACAATGATGGTACCTATTGTGCAAACTGGACTCCT
GGTGCCGTCGGCCTTTATACGATACATGTTACCATAGATGGAATAGAGATTGATGCCGGT
CTAGAAGTCAAAGTAAAAGACCCACCAAAAGGAATGATACCACCTGGGACACAGTTGGTA
AAACCAAAAGCAGAGCCTCAACCTAACAAGGTTCGCAAATTTGTCGCCAAGGACAGTGCA
GGGCTTCGTATTCGTAGCCACCCCTCCCTTCAGAGTGAGCAGATAGGCATAGTGAAAGTC
AATGGAACCATCGCTTTTGTTGACGAGATCCACAATGATGATGGTGTGTGGCTGAGGCTG
AATGATGAGACAATAAAGAAGTATGTCCCTAACATGAATGGTTACAATGAAGCTTGGTGC
CTGTCTTTTAATCAGCATCTCGGCAAGAGTCTCCTGGCTCCTGTTGATGAGCAGCTAGGA
AATGCAGAGGATATGCTAAAAGACTTCACTGTACGGTGTACCCAAGAAATGACCATGCGA
GAGCATGAAGTCCCAGTACTCAGGGGCGGGCCAGGATTCTACAAGGTAGTGAAAACTGGG
CCATCCGGTCACAACATCAGAAGCTGCCCAAACCTAAGAGGTATCCCAATTGGAATGTTA
GTACTGGGAAACAAAGTCAAGGCTGTCGGCGAGGTGGTCAGTTCAGAAGGTACATGGGTG
CAGCTGGACAAGAACAGCATGATAGAATTCTGTGAGAATGATGAAGGCGAGGCATGGTCC
TTGGCTAGAGATGCTGGTGGCAATCAATATCTCCGTCATGAGGATGAGCAAGTTTTGGAT
CAGGGCTCTCAGACTCCCCCTCCGAGCCCATTTTCCATTCAGATATTTCGCCGGAGTACA
AGTGGAAACATCATTCCAGGATTTGATTATGGCCTTGGAAATAACAAAGGTGATCAGCTG
AGTGCCATACTGAATTCCATTCAGTCACGGCCTAGTTTGCCAACTCCTTCCATCTTTGAT
CAAGCTGCAAAACCTCCCTCTTCCCTAGTCCACAGCCCATTTGTGTTCGGACAATCCCCC
TCCTTCCAGCAGCCTCAGCCTTCGCTTCAGAATGATAGAAGTCAATTCAATGCTGCTCCC
AAGCTACCTACTACTGTGAACAAATCAGACTTGCCTTCAAAACACAGAGTTGACAGCAAA
TCCCCCAAACCAGATGGCCGAGTAAGTCGTTCTAATGCTGATCAGAAGAAACCACGAAAT
AATGAAGGACTCACTGCAAGTGAATCTCTTCTGTTGAAGTCTGATGCTGCAAAACTGAGA
TCAGACTCTCACAGCAGATCTCTGTCGCCAAACCACAACACTCTTCAAATTCTAAAGAAC
TCTGATGGAAAGCCATCTGGTCTCAGATCAGAATCTCCTGGCCCTGGCTCACGTTCTACA
TCACCAAAGCCAAAGACTGTGCCTGTAGGAAAATCTAATGTGTCTAGTGCAGGTGCAACA
CGTTCAGCATCTCCACAAGAGAAAAATCTACCTCAAAAAGCTGCAGTTCCTGCAAAGACC
AAACTTGAACCACCACGTGAAAGGTCCAAGTCTGATTCTTACACTCTGGATCCTGACACA
CTGCGGAAAAAGAAAGTACCTTTTACAGAACCATTAAGAGGTCGATCTACTTCTCCTAAA
CCAAAAATTACACAGAAAGATGGTAAACCAACGGGTGGCAGTGAAAACAGAGCTCCTTCT
CCTCATGTTGTTCAAGAAAATCTGCATAGTGAAGTTGTTGAAGTATGCTCCTCCAGTACT
TTAAAGACCAACAGCATTACAGACAGCAGTTGTGAGGACAATACTGAGCTAAAAAGTGTT
GATGATGGTACATCCAAAGTCCATTTCAGTATTGGAAAAGCACCACTAAAAGAAGAGCAA
GATACAAGAGCATCTCCCAAAGTAAGCCGTAAAAGCGCTGGTAGGCATGTTCGACCCAAA
AAAGAGAAAGCAAACTTTCTGTTCAAAGAAGCGTCAAGATCTGCTGAACCTGCAAAGGAA
GCAATGTCCCCTTCTGTGGCTGAATGTGCAAGAGCTGTATTTGCAGCGTTTCTTTGGCAT
GAAGGCATAGTTCATGACGCAATGGCTTGTTCTTCCTTTCTGAAATTTAATCCAGATCTG
TCCAAAGAACATGCACCTATACGAAGTAGTCTTAACAGCCAGCAACCTATAGAGGAAAAA
GAAGCCAAGTTAAAGAATAGGCATTCCATAGAAATATCATCTGCACTGAACATGTTTCAT
ATTTCTCCCCACGGGCCTGATATATCCAAAATGGTCAGTATTAATAAGAACAAAGTCTTG
TCCATGCTTACAGAACGGACTCTTCATGAAAAATGTGAGGATAGCAAGCATGAAGCTTCT
CATTTTGAAGTATCAAACCACCATTCTGGTAAATCCCGGCCCCCGCTTCCACTAACACTT
CAGCATCTTGTAGCCTTTTGGGAGGATATTTCATTGGCCACCATAAAAGCCGCGTCCCAG
AATATGATCTTCCCAAGCCCTGGTTCATGTGCCGTTTTAAAGAAAAAAGAGGGCGAGAAG
GACAGCAAGAAAGCAAAGAAGGAGAAAAAGAAGAAAGACAAGGCAGAATCTAGGCCTCGT
GGAAATTTGTTTGGAGAAATGGCTCAATTGTCAGTTGGAGGGCCAGAGAAAGACACAATT
TGTGAGCTGTGTGGCGAATCTCACCCATATCCAGTAACATATCATATGCGCCAAGCACAT
CCAGGCTGTGGACGATATGCTGGTGGTCAAGGATATAACAGCATTGGACATTTTTGTGGT
GGCTGGGCAGGAAACTGTGGTGATGGAGGAGTTGGTGGAAGTACTTGGTATTTAGTCTGT
GATCGCTGCAGAGAGAAGTATCTCAGAGAAAAGCAGGCAGCGGTAAGGGAGAAGGTGAAG
CAATCCAGACGGAAGCCGATGCAGGTGAAAACGCCTCGTGCTTTACCTACCATGGAGGCC
CATCAAGTGATAAAAGCCAATGCGCTCTTTCTTCTGTCTTTGAGTAGTGCAGCAGAGCCA
AGTATTCTGTGCTACCACCCTCCAAAGCCTTTACTGTCCCAGCTCCCAAGTGTAAAAGAG
GGGATTTCTGAGGACCTGCCTCCCAAAATGCACTGCCTCTACTTGCAGACACTAGCACGA
CATCACCATGAGAACTTTGTTGCCTATCAGGATGACAATCTCTTCCAGGATGAAATGAGA
TATCTTCGATCTACATCAGTACCCGCACCTTACATATCAGTAACTCCTGATGCATGTCCG
AATGTTTTTGAGGAACCAGAGAACAACATGAAGTCAATGCCTCCTAGCCTGGAAACGAGC
CCTATTACGGATACAGACTCTGCTAAACGTACTGTCTTCCAAAGATCGTACTCTGTTGTG
GCCTCAGAATACGATAAACAGCACTCTGTCCTGCAGCCACGGGTGAAGGCTATTCCCAGG
CGTAGGGTCAACAGTGGTGACGCTGAAGTTGGTTCCTCATTGTTGAGGCACCCATCGCCA
GAGCTATCCCGCTTGATCTCTGCTCACAGTTCACTCTCAAAGGGAGAGAGAAATTTCCAG
TGGCCGGTCTTGGCGTTTGTAATCCAGCATCATGATCTAGAAGGCCTTGAAATTGCCATG
AAACAGGCACTAAGAAAATCAGCATGCCGGGTTTTTGCAATGGAGGCTTTCAATTGGCTG
CTTTGCAATGTAATCCAGACAACATCTCTTCACGACATATTATGGCACTTTGTGGCATCT
CTAACTCCTGCTCCTATGGAGCCAGAAGAAGAAGAGGATGAGGAGAATAAGGCAAATAAA
GAAAACGCAGAACAGGAAAAAGACACTAGAGTGTGCGAGCATCCACTTTCAGACATAGTG
ATTGCTGGAGAAGCAGCACACCCATTGCCTGACACATTTCATCGTCTTCTTCAAACCATT
TCTGATTTAATGATGTCTCTTCCTGGAGGAAGTGCTTTACAGCAGATGGCACTAAGATGT
TGGAGTCTTAAGTTTAAGCAGTCTGATCACCAGTTTCTTCACCAGAGCAATGTATTTCAC
CACATCAACAATATCCTTTCCAAGTCTGATGATGGAGATAGTGAGGAGAGTTTCAACATT
AGCGTGCAGTCTGGCTTTGAAGCAATGAACCAGGAACTTTGTTTGGTTACAGCCCTTAAA
GACATGACTAGTGTTGTGGACATTAAGACTTCTAGCAGACCTGCAATGATTGGAAGCTTA
ACAGACGGGTCCACTGAAACGTTTTGGGAGTCCGGAGATGAGGATAAAAATAAAACCAAA
AGCATCACAATAAATTGCGTGAAAGGCATAAATGCACGCTATGTATCAGTCCATGTAGAC
AACTCTCGTGACTTAGGGAATAAAGTCACATCAATGACATTTTTGTGTGGCAAGAGCGTG
GAAGACCTGTGTAGGGTTAAACAGGCTGACTTAGATTCCAGGCACATTGGATGGGTGACA
AGTGAACTGCCTGGTGGGGATAATCACATTCTGAAGATTGAGATGAAAGGCCCTGAGAAC
ACGCTGAGAGTGCGGCAAGTTAAAGTGCTCGGGTGGAAAGATGGGGAATCTATCAAAATA
GCCGGTCAAATTTCTGCCAGTGTGGCTCAGCAGAGGAACTGTGAGTCCGAGACCCTGCGG
GTGTTCAGACTGATAACTTCACAGGTATTTGGCAAGTTGATATCTGGAGATGCTGAACCT
ACGCCTGAGCAAGAGGAAAAAGCTCTCTTGTCCTCACCCGAAGGAGAAGAAAAGGCAACC
TCCGATGCTGACCTTAAAGAACATATGGTTGGCATTATCTTCAGCAGAAGTAAACTCACC
AACTTACAAAAGCAGGTGTGTGCCCACATAGTACAAGCTATCAGAATGGAGGCAACACGT
GTGCGTGAAGAGTGGGAGCATGCCATCTCCAGCAAGGAAAATGCAAACTCTCAACCAAAT
GATGAAGATGCCTCCTCTGATGCATACTGCTTTGAGCTTCTTTCCATGGTGCTTGCATTA
AGTGGATCTAATGTTGGCAGGCAGTATTTGGCTCAACAGCTGACATTACTGCAAGATCTT
TTCCATCTTTTGCACACAGCATCTCCAAGAGTGCAGCGACAAGTAACCTCATTGCTTCGT
CGTGTCTTACCTGAAGTGACTCCATCTCGTCTTGCAAGTATCATAGGAGTAAAGTCCCTT
CCACCCGCTGACATCAGCGATATCATCCACTCTACCGAGAAAGGAGACTGGAACAAGCTT
GGCATCTTGGATATGTTCCTGGGTTGCATTGCTAAGGCACTTACAGTTCAACTGAAGGCT
AAGGGGACCCCAATTACTGGCACAGCAGGAATGAGTGCTGGGAAAGGGGTCACAACTGTC
ACATTACCAATGATTTTTAACTCCAGTTACTTACGGAGAGGTGAAAGTCACTGGTGGATG
AAGGGCTCAACTCCAACTCAGATTTCAGAAATCATTATTAAATTAATCAAAGACATGGCA
GCTGGGCACCTCTCTGAGGCCTGGTCCCGAGTCACGAAAAATGCAATTGCAGAGACAATC
ATTGCACTGACAAAGATGGAGGAGGAGTATCGTTCCCCAGTGAGATGTATTGCAACCACC
AGGCTATGGCTGGCTGTAGCATCTTTATGTGTGCTTGATCAAGATCACGTGGACAGATTA
TCTTCTGGAAGGTGGATGGGGAAAGATGGACAGCAAAAACAAATGCCAATGTGTGATAAT
CATGATGATGGTGAAACTGCAGCAATCATTTTGTGCAATGCTTGTGGGAATCTCTGCACA
GACTGTGACCGCTTTCTCCACCTCCATCGACGAACAAAATCCCATCAAAGACAGGTTTTC
AAAGAGGAAGAAGAAGCAATCAAAGTTGATCTCCACGAGGGCTGTGGAAGAACCAAGTTA
TTCTGGTTGATGGCGCTAGCAGACTCTAAAACGATGAAAGCAATGGTAGAATTCAGAGAA
CAGACAGGAAAGCCTGCAAGCAGCAGCTCGGAAACCTGCAGATTTTGTGGTTCCAGAAAT
GGCACCGAGTTATCGGCTGTTGGCAGTGTATGCTCTGACGCTGATTGTCAGGAATATGCA
AAGACAGCTTGTAGCAAGACTCACCCATGTGGGCATCCTTGTGGCGGTGTGAAGAATGAG
GACCACTGCTTACCCTGTCTACACGGCTGTGACAAAAATGCAACAAATCTGAAACAGGAT
GCAGATGATATGTGCATGATCTGCTTTACTGAAGCACTTTCAGCAGCTCCTGCTATTCAG
GTTGAGCTTGTGTTTTATTATGCTGCTCCATAACACTGTACATGTAAAAATACCATGCAT
GATTTATATCCGTGAAAAGATGGACTCATCTGTGCTATGGTTACAGGGTCCGCCATGTTG
AATCCAACAGTTGCTGTCAGCAGGCCCCTCATACACAGGACTAATGTGTATTACCAGCTT
TAAAATATTTCATACTGAAGAATGGCCACTTTGAATATGTTGTTGCTGGACAGAGCCTGC
TAGAACGAACAACCCTTCACCTTATGGAAAGGGATGGCAGTAGCAACACCATGGATAACT
AGCTCTCACCCCCTTATGGTTCTGTGGTGCCTGCTTCATCCATGAAGGAAATGTGGGGCA
GATCAGCTTATAATTGCTGCTCGAACCGTCTTATAGCCCAGATAATATGTTAATGCTGTA
TGATATATTTAACTGTAATTGTGATTTTGTTTCTAGCTGGACTGCAGCCATGTATTCCAC
TTGCAATGTTGTCGACGTGTCCTAGAAAACAGATGGCTGGGGCCACGGATCACTTTTGGT
TTTATGACCTGTCCGATCTGTAAGGTAATTTATTTGCATAGAGTTATAATACCCAGTATT
ACTTACGACTACTTGTGCCGCAGCACATCAGTCAGGTCCCATCTGCTTCTCAGAATAGTG
AATTAATTGCCAGTATTTAGTTCCATCAGTTTTATTATCCTCTTCATTATGGACTGAGCT
ACCTGATGGTAAAATGGAAAGTAACTGGTCTGTCTATTTGTAGAACAAAATAAATCATTC
AGTGTTGAAAGATCTCCTGGACCCAATCAGAGACCTTTATGAAGATGTGAGAAGAAAAGC
TTTAATGAGGCTGGAGTATGAAGGATTACACAAAAGTGACGCAATCACTACGCCAGGAGT
ACGATTTTACAATGACCCAGCCAGTTATGCCATGAACCGATATGCTTATTATGTCTGCTA
CAAATGCAAAAAGGCATATTTTGGTGGGGAAGCTCGCTGCGATGCTGAGGCTGGCCAAGG
AGATGACTATGATCCAAGAGAGCTGATATGTGGAGCATGCTCAGATGTTTCCCGGGCTCA
GATGTGTCCAAAACATGGTACAGATTTCCTAGAATACAAGTGTCGATATTGCTGCTCAGT
GGCTGTATTTTTCTGTTTTGGAACAACACACTTTTGTAATGCTTGCCATGATGACTTCCA
GAGAATGACCAGCATACTAAAAGAAGAACTTCCACATTGCCCTGCAGGTCCAAAAGGCAA
ACAGCTTGAAGGGACGGAGTGCCCTCTTCATGTGGTCCACCCACCCACCGGAGAAGAGTT
TGCTCTGGGCTGTGGAGTGTGCAGAAATGCTCACACTTTTTAACTGAGCCCATACTACTT
TTTCCAGTTTAGATTTTTTTTATCCTTGCTTTGTGAATTTTGAAATGGACAACAGCAGTC
CATCACGCCAGGCAGGTTCTGGACGACGGCATCCAGTCAGGATGGGACCACATAAGAGTC
TGCGAACAAGGTTAAAAGGGAAGGTGGCACCAGATCCAGCTGTGTATTTACCAGTTCATA
CTCTTCATACCAAGCTCAATGTTTTGTCTTTCTGAAACTGATAACTACTTGTGAGGTGCT
TGCATGTGGTCATTACATAAAGCACCACTGCCAGGCACCAGATATGTATAAAATGCTTGG
GTACTACACAGCATAGAGAAGGTTCCCCATATCATGGATATATAAATATATGTATACAGT
ATATGTATGATCAGAAGAAAAGTTACAGTAATGAGCACTGACTTTCGAATAGCCTGTACA
CATATACCTGCATCTCGTGGAGAAAAGAGGAATATATATATGTATCTCTAGACTGTTAAT
ATTACTCTGGCTGCTGGAGAGCTGTGCAGTGTGCTCGGCTGAGAAGAAAGACATTGCGCT
TGGAGGGCACATAAACATAACAAGGTATAAAAGTTGTAACAAATGCTGTACATAGTACAT
AAAGATATCAATGTTTGTCCTGTATAAGATTTACTACATTACAAAGGCAATTTCATTTAA
CTTTCTGGGTTATGTTTGAGCCTGAAATTTTAATGAAGTGCAATACTGAGTGTGCCTCAT
ATCTTTGCAGATGTAAACTTTATGGAATGTACATGTCAATAAAGCCACTGTACATTTTTA
TACAGTGACAGTCTGGTGAATGTTTAGGATCTTATTTAAGAGGAATGGCTTTTAAAAAGA
AAAATAAAGACTTAAATCAT
>TRINITY_DN142472_c5_g1_i7 len=15937 path=[4:0-3164 5:3165-3170 6:3171-4934 8:4935-6143 9:6144-6148 11:6149-7105 12:7106-7106 13:7107-7218 15:7219-7275 17:7276-9710 18:9711-11605 20:11606-11861 24:11862-12701 25:12702-12925 26:12926-13513 27:13514-15936]
GGTCACGTGACACAGCATGCCTATGGTTTCCTGAGCACACAGCCAGTGATGCACATATTC
AGTATCTGGGTATACATGGCATGAACTGCCCGTGCCCAGCCATGTGCCCTCACACGGACT
GACTACAGCCTGCCCCCGGGCTGCTCTGCTCTCAGGTACGGGCGGCGCGGTGCACGCTGG
GATCGCTTCTCCAGCCAATATGGCGTCTCCGTGACAGCTGTGCTGCTGCTGCGCTGCCGG
TGTGTGGAGTATGGGGGGATAACCCGGGCACTGTCCTCACAGGCGCCCGCTGGAGGTCTT
TATTTAACCCTTGCCTAGTACGGGTGGGCCGGGCAGAGGAGCGAAGCGGTGGCTGCCCCA
CCCTGTGCTGTGTGTGATGCTGCGGGTCACCGGGTGTCAGTGACAAACGGGGAATGAGGG
AGCGGCCCGCAGGCTGACGACCAGAAGACATGGGCTCGGCGGCGGCCGGGGACTCGGCTC
AGTGGCTGTCCGTCAAGGAGGAGACCATCTTTTTACATGACGGGCTCATTCGGGTCACTG
ATTTGGCCGAACTCCCCAGCGAGATTGGGGTGACGGAGGCCGGGGACACCGACCTGGAGA
TTTTAACATTTGAGACCAAGAACCCAACTGAACTAGCGGAACGCTTGAGAGCGGTGTGCG
GGAACCAGAGCAATGCCTATGCACGATTACTAGAGTATCGCCTCAATGCTTTGCGTGGTT
TATGGAACGCACAACGCCAGCTGGCTCTGGAAGAGCAACATGAACGAGACGGCTCCGATG
AGGAAACCCTTGCATTGCTCAAGCGGCAAGGCTTGTTACAGCAGCCAGAACAGGCGCCAT
TCACTTCGCGGATGGGACTCTTGTTGGTTTTTCCTCTTATTCAGTCTCAGAGTAAAACAG
ACCCCTCTCTTTGTAACATAACCGCTGAGGTGCTACTGAATTGCCTTCGGGACTGTCAGC
CATTGAGTTTGACTAAAGAACCAGCAGACTGCTTGAATGGAATCGAGTCGTTGCTTTGCT
CCTGGTTGGAGGACACCTCTGCTTCGGACCAACAAGTCTCTTACAAGCAGAAGGAGAACT
CTGCTGCTGCTCTGGTTGCGTTGGCATGTGCTAGAGGATCGTTGAAGACCTTCATTCACA
CTGTACACTTGCTACAGAAGCAGACTGATCTAGGATCCCTGCCAGTGGCAGATGTATTGT
ATAGGCTGCTGCTTCTGGAAGGAGGACCAGGATCTCCCTCTTGTTTACTGGGAAGCAAGC
ACATTGTTTCCTGGGGTTTTGAGGATATGCTTCCAGCTCCTGATGGGACCAGTGGCTCCA
ACAATGAAAACAAAGATGCAGACTTGGGTCGCTGCCTGGCATCTGATGGACTATACCTAT
ATACAACTAACTCAGTGGGTAGAGGCTTGAGTAAACTTGGCTCTGGACTTCATGGCACTT
TACGGGGGTTTGTCTACTGTCGAAATGAGGAGCTGGAAGCTGGCTGGGTTGCTTATGGAA
GTGGAAAGCTTTTTCATCGCCCAGCATCTTTTGACAACAAGCCTCACTTTCTTTTCCAAA
TAATTGATCAGTACACACTACAGATCTCTCAGATAATCACAATGCCAGCCAATCATTTTC
CTGTTGGGAGTAACATGACGACTGTACACCTATGTTCTGATGGCTCTTACTTTTACTGGA
TTTGGTCTCCGGCGAGTCTAAACGAAAAGACCCCAAAGGGCCACTCCGTGTTCATGGATA
TCTTTGAACTAAATGTTGAAAATGGTGTGTACACAGCAAGGCCCCTTCATGAGCGCATCA
TACTAATGAGAAAAGAGGGGGAGTCTGCAAAAAGTATCAACGAAATGCTGCTCAGTAGAT
TGTCCAGGTATAGGGCTTCTCCTTCAGCAACCCTGGCTGCCCTTACCGGCTCGACAATCT
CAAACACACTAAAAGAGGACCAGACTGCTGCAAATACGAGCTGTGGCCTTCCTCTGAAAA
TGTTAAGAAAGACTCCAATGTATACATGTGGAACATACCTGGTACTTATTGTACCACCTC
CTGGAGGCTCCGGAAGCTCAGCAACAAGGTCTCTGTTTGGTGGAACCAGTGGCTTGTCAT
CCCTTAAAATCCTGGCTTCCAGTCTGGTGTTTAACATTTCTGATGGGCAATTCACTAACC
GGGCTGATCTCATTGACGCTGCAGGCAGCTCCCTTGGCCGCGGGGCTCTGGTGACCGGAC
TTGGTGCTTGTTATGATACCATGAATAATATGATCTGGACCTGCTCCAATGATTACTTTG
ACCAGTGGTGTAATCCAGGAAACCAGGCGTTCCATGTGGTGTGTCAGAGACTTGGCGTTA
CCCACATCATTGCTGACCCCAAAGGAGAGGCCGTAACCACAAATGAGGTTATAAACCAAT
TACTTCATCATGTGGGGGCCATGTGCATTCATCAGCTCAACCTCTTGGCCAACAGCAGCA
GTTTACCAATCACAACCTTCCTAGGAAAACAGCATCCAATCGAATCACATCATCTGAGCA
GTATATGTGATATCATGGAGAAAGCCATGGTTAATGGAGATAAATGTATCATCCGCTGCA
TCCTTGTGGTCTTTCAGGTAGTGTTAAAATTTTTCCTTAACCCTCAAACTGAGAGGAACA
GAGATACTATCAGAAGGGCTGGCTTGTTGTTGTGGCAGCTGCTTATGGCACCAAAGGACC
AAATCTGCCCTGAAATCCAGAAGGAGGTCTGTCTGGCTATTAGCTTTGGCTTAAACATTT
TAAACCCAGGAGAGATGGAAATCAATAACTTACTCAAGCTGATTTTAACAGAAGGTGATC
GGAATTGTGGGCTTTCCCAACTCCGAGATGTAATTTTGACAAATCTGACTGAACAGCTGC
AGAATAACAGGTTTGGGAGTGAAGAAGATGAACATTACAGGCTAAATGATGAACTATTGC
ACTATATTTTGAAGATTGTTGTTCGTGAATCTTGTGTTCTGATCACCAAGTGCCAAACTG
TGTCTAAAGAAGAATTCCAAAGACTCTTATCAACTGTGCCTGTTGCCTCACCATGTCTGC
GCTATCTGATGGCTGTACAAAATCACCTACTTAGTAATACTGTCTTAATCAAACCTGATG
AGAGTGATGACAGTGACAGCTCCCTGCAAGGGGAGACATTGAAGGTACAGGAACTTCAGA
CTAGCATTTTGGGCTTAGCAACACAGATATTAACAGGATGTGATGAAGTCCTTGAAATGC
TCCAGCGTGTCACAACTGCTCTAATCAACAGTGATCTTTCAGACCGGGATGTTAGATTAA
AGGGTTTAGAGCAGATTACAAAATCCACCATGCTTGGCCATCTCCTTCCTGTTCTTCTAA
CATCTCTCATGCACCCGAATCTACAGACTTTAACAATGGCAGATGCTCTAATGCCCCAGC
TTGTCCAGCTTGTCCTGTATACCAGCCAGACTGCTTTACTTCTTAAAACCCAGTGCACGG
CTCTGGCAGATATTGGGAACTCTCTAAGCGGAATTTCAGAACAGAAGAGCAAATTATTAC
CAGACAATAGGATGTTGGAAGAGAAGGAGGAGCCAGGCTTCCTGACGGGACTGAAGATTC
CTGCACCGTGGGCTGCTGGAAAGACCGTAGAAACAGCGCACCCTGTTAGAGACAACTACA
AGTTTAAAGAGAGTGTTCACATACCAGGTGCTCGATGTCTGTATCTCCGTTTTGACAGCA
GATGTTCCTCACAATACGATTATGATAAGCTGGTGATCTATGCTGGTCCCAATACTAACA
GTCGGAAAGTTGCAGAGTATGGTGGAAATACTTTAGGATATGGAAGTAGAAGTGTCCTGG
GAACTGGCTGGCCTAAAGATTTGGTGAAGGTAGAGGGCGACACTGTTACCTTCTCTTTTG
AGATGAGAAGCGGCCGTGAACACAATACCCCTGATAAAGCAATGTGGGGGTTCTCCTGCA
CTGTCAGAGCTCAGGAGTCTTCAGAAGACGTTTCAGGAGGACTACCATTTCTAGTTGACC
TTGCGTTAGGATTGTCTGTTCTGGCTTGTTCCATGCTCCGAATATTATACAGTGGCCCAG
AGATCACAAAAGAAGAACTGACTTGCCATGATCTTTTAAGGTCAAAGCTTTTACAGAGGT
GTCAATGGCAAGTGGAGGCAAATGGGGCATTATCCCCAGCACTGACTCCAAGTCCGTCTC
CTCTGCCCCTTACCATAGAAGAAGATCGGGAGTTTACTTATCCCTCCGACATTCTGTTGC
CACCATCAGGAAATTACTTTGAGCTGCCTAGAATCAGACTTCCTCCTGGAATAATGATCA
AATTGCGGGAAATAGCTGGTCGTGCTCGGCCTCAGTTTAGACCAAGTATAAAGGAGATAA
TCCAGCCAGATGTAATGGAAGAAATGGTAGTCTCCTGTGTCATTAAGCACTTAAATTTGG
TTGATGCCCTTCAATCCTTGATAAACTATCAGTATCGAGAGGAGCACCTCGAGGAGTATG
ACTTGCTGTGTAAAATAATGGGAGAAACGTTCAAGAAACTGAATGCAATGGAAAGACAAT
TGCAGAGTGTTGCCGAACTGGAGCAGAAATGGCACAGTGAAGTGGAGGATGCATCCAATG
GAAAACTAGAGAACAATGCTCCGTTCTTTTATGACTACCATTTTAATGAGAGCAAAGTAA
AAGAATTAGAGCTGTTGTGTTCGATGAAAGAAATTCTTTTTGATGGAAGTGATCCTGAGA
ATATGGTTTTATCTCTCAGAGAGAGATTTTTCCAAGAGGTGAATTCTAGCACTCACAAAT
CCTCACATGCTATGGCAAAAACTAAAATTTTAGTGAGGAGTTTGATGAATCGAGCAGAGT
TACTTCTGCATGTTACCATAGCCGCACAATCTGGCATCACTAGAAGTATATCTGGCACAC
CTACCGAGCCGCCAGCCTGCAAATCTGTATCTGAGGCCAAGGCGATATCCCATGCAATGT
GCCAGCCAGTCTTCCTGCGAAGCATGTCTGCACCCTCTGATCTGGAAATGATCGGCAGTA
GTGACCTGGAGTTTACTAGATCAAATTCAAGGAGAAGGAATGCAGCGAGTCACAGAAGCA
GCTCTTTTACACTTCTGCAGTCTCTGGCTATTGAAGATAACAGAGATAAGCCCACCTACA
GCGTCTTGTTAGGTCAACTCTTTGCATTTATTGGGACTAATCCCGATCAAGCTGTATCCA
GCAGTAGCTTTTTACTTGCTGCTCAGACAAGATGGCGCCGTGGGAATACACGTAAACAAG
CCCTAGTGCACATGAGAGAGTTGCTAACTGCTGCGGTTCGTGTCGGAGGAGTAACGCATC
TGGTTGGACCCGTTACAATGGTGTTGCAAGGAGGACCAAGAATTGAAGAGCTTACATGTG
GTGGAATGGTGGAACAAGTTCAAGAAGCCTTTGGGGAGACCATGACTTCAGTGGTTTCAC
TGTGTGCCCGTTATCCTATTGCCTGTGCAAACAGCATAGGTCTGTTGTGCACCATACCTT
ACACACGGAGTGAAGAAAAGTGCTTGGTACGCAGTGGATTGGTGCAGCTCATGGACAGAT
TATGCAGTTTAAGCAACCAAACTGAGTCAAGCTCCAGTGAAAAACAGACGAAGAAGCAGA
AAGTGGCAACCATGGCATGGGCAGCATTCCAGGTTCTAGCCAACAGATGTGTAGAGTGGG
AGAAGGAAGAAGGAGGATCTACAGAGGCTGTACATTCGGGTTTGGCTCGACAGGTGTCCA
CTCTCCTCACCAACCATTTGGCACGAGCCACTGAATGCTGTGGTAACCAGGCTGCTGGGA
ATGATGCACTTCAGGATGTTCTCAGCCTTCTTAATGATCTGTCTAGGAGTCAAATAGGAA
AAGCAATATTGAGCCAGCCCGCTTGTGTCTCCAAGCTTCTCTCTCTGCTGCTGGATCAGC
GCCCATCTCCAAAACTTGTCCTTATAATACTCCAGCTATGCCGCGCAGCTCTGCCCCTCA
TGAGCGTGGAAGATTGTGGCAATGTGGAGCTTCCACCGTGGAGCTACTCTGTACCATCTC
TTAACAGCGAGCAGGAAGATCCAAGTGACCCAGCCTCAAAGATTGCATCACTGTTATTGG
CAAAACTGGCTGATTATGTGGTACCAGGTTGTCAGACGGTTCTCTCCCCGACTGCCTCTG
AACCAGACAGCAGTCTATCTAAAAGCAGCCCTAAAGGCTCTCAGAAGGGCGATAAAGATA
CTGGGGAGGAGAGTGAAGCTGTGGACGGCAAACTATCGATTTTTATTCACAAACGAGAAG
ATCAGTCTTCCCATGAAGTCCTGCAACCTTTGCTAAGTAGCTCAGAGGGCCGTCCATTTC
GACTTGGCACTGGTGCAAACATGGAAAAAGTGGTGAAAATGGATCGTGATATGACAAAGA
GTGGCTGCTGTGAAGTGATCACTGAAGAATCAGCTGCTGCGCTGCGCAAAGCAACTAAAT
GGGCTCAGTCTGGTTTAATAGTGAGCATCGGGCCACCAGTGGAAACTGTTAGTCCAGAAA
CTGCAAGCACCCTTTCTACTGGAGACAAAAAGAAAACTGCCCAGACATCTGTCTGTAGAG
AGAGAAATTCTGATCTTGCCAGAACTGATCCTGTGCGCCCTTTCATCAGTGGACACGTAG
CCAACAGCATGGCTGCTGAGGTCATTGCTTTACTTCATAGTTTGCTCATGGCCCCAGAGT
CTAATGCAGCTCAGATATGGACAACAACAGCAGAAAAGGTTCTATCCCGTGCTCTTATGC
ATATTCCACAGCTGGGAAAATATGCTGAGAGCATATTGGAGAATGGGAGTGGTAGTGGCA
GGAAACTGGCCAAACTGCAAAGCATAGCAAGACAAGCTGTTGCTGCACTCTGTGCCCTAG
GAGGGTTCAAGGAGACTATTAAAATAGGTTCTGAGGTCCAGGTACTTGGTAATGGTATAT
CTGGGAGTGTTGGAGTGGTTGTATCTATAAATGAACAAGAAGGTATAGCTACTGTGAAAT
TTCCACCCCTAGATTTTAGAAAATCTTCCAAAGCCTCTGATACCCTGACTATCCCGTTGT
TTAGACTCTTTGTCCCGCGCTCAGAGGCATTGCCTCTTCATAAACTGTCCATTACTGAGA
AGGTAGTGCAGGCAGTCCAGTCCATGTTACTCCCCCAGGAAGGATGCCTGTCTATTCACA
CCTCACTTCCTGCAACAGGAGATGCCTCAACTCCCGTTATGGCAGTGGTTCGGCTTCTTG
CAGAGATTAGGACAAGAGCTTGTCTGGTCATGGCCCAGCTGTTAGAGGACAGTTCATTTT
GTGAAGAGTTCATACAGCAGTGCCCTGCCGCTGTGGAAGTACTTAATTTAGTAGCCCAGG
AATGTAGTCCCAGTGAACGTTTATCTGTGGTGGAAGTACAGTGTGAAAGACTGAGGATGT
TGTATCGGGATTGTGCTCGACCTCCCCCACCACCTCTTCAGACGGAGCGTAGACTGCCTA
AAGAGATCACATGGTGCCCATCCCGTGTGTTCCCACCGGTGCGGGCCTGCATGTTTTCAT
CACATCTGACAGCTGTGACTTTTCTGGCTGACCCGAGTGCAGGAGGAGGTTTACCTCGAG
GTACCTTCATCTATGCAACTTCACCTGTACCAATACAAGCTCCATCTTTTTATTGGGAGA
TTGAAATTGTATCTTATGGAGACATAGACGATGACACTGGTCCGATTGTCTCATTTGGAT
TTGCAACAGAAGCAGAAAAGCGGGATGGGGCATGGACTAACCCTGTGGGTACATGTCTAT
TTCACAACAATGGGCGAGCTGTGCACTACAATGGTTCGAGTCTTTTGCAGTGGAAGAGCG
TGCGGTTAGATGTAGCTCTGTCCCCTGGGGACGTTGCTGGCATTGGTTGGGAGAGAACAG
AAGGCACACCACCACCCCCAGGACAGCCTGCAAAGGGCAGAGTTTATTTTACCTACTGTG
GCCAAAGGCTCGGACCCTATTTGGAGGACGTTTCTGGAGGAATGTGGCCAGTTGTACACA
TTCAGAAAAAGAATACAAAGATTCGGGCAAATTTTGGATCACAGCAGTTTGCTTTTGCTG
AGGGGCAGGCTCATCGCAATGCTGCTGATTTATGCATTGACTTGGCGGAAGAAATCAGTG
CAAATTTTGAAGCATTACCATTTGCTATGGCATCTGACAGTGACAATGATGCGGGAACCA
GCATAGCATCTGACCCAGGAAATCATGGCCCACCTTGCCACATTGCTGCAGTAGCTACTA
TTTTGCAACAGTATGACTGCGATGCTTCCTGCAGATATAAGGTGGAATTGAGCTATGAAA
ACTTTATTACATCTGGTCCTGATCCACATCCTCCTCCTATTGCAGATGATGAAAGTGATG
ACGATGATGATGATGACATACCACGGGAGGATCACTATGCCCTACTGGTGAAAGCATGGG
AGACCAAGGTATTTCCAACCATTCGTAGACGTTTTCGTAATGAGGCTGAGAGAAAATCAG
GCCTGGACCAGATTAAGGGAGCTTTGCAGCTTGGAATGGTGGATATAGCAAGGCAAACAG
TGGAGTTTTTGTATGAGGAGAATGGTGGAATCCCTAGAGATTTATATCTTCCAACCATTG
AAGACATCAAGGATGAAGCAAACAAATTCACTATTGACAAAGTTCGGAAAGGGCTCACCG
TGGTCATCAGATCACCTGACAGCAACAACGTTGCCGGCACCGCTGTGGGAACTGCGCTAC
CAAAATTTGCCATCAGGGGTATGCTGAAGACCTTCTCCCTGCATGGAGTGGTTCTGGATG
TGGATTCGGTAAATGAATTGGTGCAAGTAGAGACATATCTCCGGAGTGAAGGGGTCTTAG
TCAGATACTGGTATCCTATAGACATGCTGGAGCGTCCACCTGTGGGATACAGAAGAATGG
CCACCAATGGTTTAGTGACTTTAGATAGCACAAACATCCAAATTCACAGGGAGTTACTAA
GATGTGAATCTGCACTTGCCAGACTTTACTGCCGCATTGCGTTACTCAATATTTTTGCAC
CTAAGTCTCCACACACCTTTACACGCTTGTTCCATATTCCTGCTATTCGGGACATCACAC
TGGAGCATCTGCAGCTGCTATCAAATCAACTTCTAACTCCTCCTCTTCCTGATGGCACCA
TTAGCTCCTGCTCTATCCTAATAGCACAGTCCTTGCAACATTGCATCCATTCTCAGAATT
GCACAACCACAGACCTCTTCTACCAGGGCAATGCTCAAGCTATTAGAGAATGGCTTGGGG
TGGCCATCACTAGAGCTCTACATCAAGGCGAAGAAAGTCTTCTGGACCTTACCAAGCAGA
TCTGTTCATTCCTGCAGAATGCTCCAGAGCAGTTTCCATCAGAAGAATTCACAGTCACGG
AATCCAAAGTCAGTATGGATGTTAATTTTCCCGGAGCAGCATTTGTTGTGGTATCTTGTA
CGGAAAGCCAGTCTGGCTTCCGTAAAGACTCTTCTTTGTATAAAGCTCCATGGGCTCGCA
TTCTGCTCTATGGCCTTGGTCATAAAGTGAAGAGAAATGGACAACTGAATTTAATTGAAT
CCGTGTGTTACCCACGAGATGCCTCTCCCAGCAATACAGGCCTCACACCACCGCCAACCA
CTAACCAATACCCAACGGCAATCATTCCTACTGACAAGGTCCACGTCAAGCTAGGTGTAT
CTCCAGCGCCAGGAGCCGTGGTGTTAATTCATTCCCTTCCCCTGGAATTTCCACTTGCCA
TGGCTTTTACTGAGCAGCTCTTATCATGGAAGCTTGAAGATGTGGATGAGAAATCAGAAG
ATGAACTTGATACTATCCCATCGTCTGTCCTCCTGCAAGTAGTGGAATTTTTATGTAATT
TGATGTGGACAACAGACTTGGCTCCGATTGTAAAGGAGTTATTGTTCCACTTGCTGGCTG
AACTGCTTCGTAAAATTCACCACCTAGAGCAAAAGAAGAATCCTGCAGGCTTGTCATCCT
CAATTGCTCTTCAGCTTAATCCATGTCTAGCAATGCTTATGGCTCTGCAAACAGAGTTGC
GTAAGTTGTATGATGAGGAGACCCAAAACTGGACTTCCGGAAATGCATGTGGAGGCTCTG
TGCCTGGGGTTACTGAGCATGGACGTTTCTCCACCTATTTCCATGCTTTAATGGAGGCTT
GCCTGGCTGTGGCTGAAGTTACTCTTCCTATTAATATGAGTGCTGCAGTAAGTGTGATGA
CCACAACAACTGCAACAAACCTTAGTGACTCGTCGTCATCATCATCATCTTCTCCTGGGC
AAACACCGCAAAGTCCAAGCCTGCTTTCAAAGCGGAAGAAAGTTAAGATCAAACGTGAAA
AAACAGCATCTGCAAAGCGCACATCTTCACGAGGTGTTGAGAATGACCCTGCTTTGCTTA
GTATGGGTGGAGGTAAGCCAGAAGATATGTTGTGGTTTCACAGGGCTTTAACTCTGCTAA
TGATTCTCAGACACCTAACTAATAAAGATCCACAAGGCTTGGGTGTTACAAACGATGCCA
TAGCAGATGCCAGCCAGGCACTTGTTGGACCCACAGCACATAGCCGCTTGCTTGTCATTT
CTGGAATTCCAACTCACCTCGAAGAATCTGTTGTCAGAGGTGCCATTCGAAAAGCATGCA
ATGCCCATGGTGGGGTTTTTAAAGATGAGATCTATATCCCCCTTCAAGATGTAGAAACAA
CAAAAACCAAAGAGGGAACTGAAGGAGCTGAATGCAAAACTGAGGCCGACAAAACTCCTG
GAGTTCCAGTAACGGACAACATGGATATTAGTAGTTCCAGCAGTGTGACACCTGCTGTTA
GTGTCAGCGCTTCTGCTTCCACAAGTCAGGCTTCCTTGTGTAGCTCTCAGGGAGTTTCAC
AAGCTACCAGTGAAGCATCCATGGAGCAGTTTGTGCCGGAGATTGCCGTACCTCAAGGTC
TTTTGGAGCCAAGTGTAGTGTCCAGCCAGGAGAGTCTGGACCTATCCATTTGCAGCACAG
GAAGTATGGGCAGCTTGGGAAGTCTTATCGAACAACTTGATAATGTAGAAACCACCTGTT
TACCGGATGTTACAGGTTTACTGGACAACCAGCCTCCAGTGTCCAAGCCCATCAAAGGTT
TTGCAGTTGTGGAGGTGCGCTCTCGGGCGAAAATTGAAAAAATTCGAGCGAGTTTGTTTA
ACAGCAGTGATCTTATTGGTTTATCCAGCCTGGATGGTGAAGATGAGCTCATGGAGATGT
CAACTGAAGAAATCCTTACAGTCTCTACTGTAAACCAGAGTTTATTTGATACCCAAGGAA
TTCCAGGTTTAGGAGATTATTTCACTGATAAGTCCTTGAAAGGGGATAAGCTAGTCCCAG
ACGCCAGAGATGTTCTCACAGAGATATTCAAGAGCTGCATTCATGCTGAGCAGATGTTAA
GCCTAACTCCTACTAAGTATATCAAAGTGTCAGATATTTTCCTCAGCAAGGAGCAAATCA
ACTCACAGACTCCAGGAAATTTGCTCCATACCTTCTTCACAAATGTTCGCCCCCCTAAGA
AAGTTTTGGAAGATCAGCTGACACAGATTCTACGTAAATATGGCGTTTCAAAACCAAAGT
TTGACAAAAACAAATATAGTAAAACTGGAAAGGAGCAGCACCCGGTAAAAGTTGTGAGCA
CAAAGAGGCCAGTGGGAAAGCCTTCTACTAAAGACAAAGCTGTCCTAAATAGTGTTCGAA
CTGCCCTAAGTGAAAAGAAACCAACTGTGAAACCCAGATCTCCTGAGAAGAGTCGGCCCG
ATGAAAAGGACCCTGATAAATCTCCAATTAAGAAACAAGAAATTGCAGAGGAGAAATTTT
TAACACTAGATGGATTTCAGAAGTTTGTGGTTGACAAAGCAAAGCAAGACATTAGAAGCA
TCTGGAGAGCCATTTTGTCCTGTGGCTATGACCTTCACTATGAAAGGTGTGCTTGCATCG
ATACACGACATGCTCAGAAATCCAGTAGGAAATGGACCCTGGAAATGGATGTGGCTGTGG
TTCAGTATATCAACCGGCTTTGCCGTCACCTTGCAATAACACCAGCTCGGCTACACCCAC
ATGAGGTCTATTTGGATATGTCTGATACAGCTGACCCCAGAGTGTCTTGTCTGCTGAATG
TCCCCATTGAGAGTCTACGGCTTCGGTTTGCTCTTCTTCAGTCACTAAACACTACTTTAG
AAACCTTCTTCCTGCCTCTTGTGGAGTTACGGCAGGCAGACATGTACATGCACAGTATTG
CTGCTTTACTGCAACAAGCAAAAGGACTGATCTTCTATGATACAAAAGTAACTGTGATGA
ATCGGGTGCTAAATGCAACTGTGCAGAGAACCGCTGACCATGCAGCTCCTGAGATCAGCC
TTGATCCCCTGGAAATTGTAGGAGGTGAAATTCGTGGCTCCGAGAACTCTTATTTCTGTC
AAGCAGCTCGACAGTTGGCATGTATACCTTCCTCCCAGCTCTGTGTCAAACTAGCTAGCG
GAGGTGATCCAACCTATGCCTTCAATATTCGCTTCACTGGGGAAGAGGTGCATGGAACAA
GTGGATCCTTCCGGCATTTCCTCTGGCAAGTGTGTAAAGAACTGCAGAGCTCCTCCTTGT
CCCTTCTACTGCTGTGTCCTAGCTCTGCTGTTAATAAGAATAAGGGGAAATACCTTCTTA
CTCCCAGCCCAATAACCTATGCAGAGGAGCAGTTGCTTCATTTCTTTGGTCAGCTCCTGG
GTATCGCTATCCGAGCAGACGTGCCCCTTCCGCTTGATCTCTTGCCTTGCTTTTGGAAAA
TGCTCGTAGGAGAACCACTGGATCCTGAAACTGATCTTTATGAAGCAGATATTCTAACCC
ACAACTACATCAAAAAGTTTGAAAATTTAAATGATGAGGCTGAACTGGAATCTCTCTGTG
CTGAAATGGCGTCACAGCATCTTCCTACCGATAGTCCAGACTCCCCCAACAAACCAAGCT
GCAAATTTACCTATCCAACAATGACAGGGGAGGAGGTGGAACTGTGCACAAATGGAAGAC
ACATTCCTGTTATCTGGGAGAACAAGGATATATACGCATCAGGAATCCGAAGCCTCCGCA
TGCGTGAGCTAAAGAACCCGGACTGTATGACCGCTGTACGTGCTGGGTTGGGCTCAATCA
TTCCCCTACAGCTTCTAACCAGCCTGACAGCCCTGGAGATGGAGCTTAGAACATGTGGAC
TGCCATTTATCAATTTGGAGTTTTTAAAGGCTCACACCATGTATCAAGTGGGTCTTATGG
AGACTGACCAGCACATAGAGTTTTTCTGGTGTGCATTGGAGATGTTTACTCAGGAAGAAC
TTTGTAAGTTCATAAAATTTGCCTGCAATCAGGAGCGCATTCCCTTCACATGTCCTTGTA
AGGATGGAGGGCCTGATACTGCACATGTTCCACCTTACCCCATGAAGATTGCACCACCTG
ATGGAGCTACAGGTTCACCAGACTCCAGGTACATCCGTGTGGAGACCTGCATGTTCATGA
TAAAGCTCCCACAGTACTCTTCCCTTGACATCATGCAGGAGAAACTGCGGCATGCCATTC
ATTATCGAGAAGACCCACTCAGTGGTTGAACCTGGAAGGAGAGACCAGACTGTTTATATG
GGAGCTCTTACAGCTCAAAAGCTTGCCCCATGGACAGAACACTAAGGAAACAAGATAGCT
AAACTTTTTGTTTTGTTCTGCCCAAACCTGCACACTTACCTTTGTATTTGTGAAGTCTCT
GGTGGGGTTTTTGCCTTGTTTGTGAATTGTTTGTAGAATAATTTTAGTACCGATGATGTG
AGCAGACAACTTGATTTACACCTCAAATACAGAAGAGTCTCAGAGCTCTGGATGTTTGGG
ACATAATAAAAAAAAAATGGCTATTTTATACATTGACTGGAGGAAGATGAACAAAGGTTA
TCTGTATATAAGAATACATAAGGTAATATAATTTAATGATAAATTATTTCCAGGGTACAG
GAATGTAACACACTGGATATAGAGCTGTGAAAAAAAAATATTTTTTTTAATTTTGTTATT
TTGCTAAATGATATTTAAGTTCTAATAGGCACTGGATACTGCTGGCTGTGAACAGCCCCA
TGCTAAGGTGAATTTACCATTTTAATATGCTCAGTATATAGGGGCTCGTGCTGCACAGGA
ATTTTCTTTCATTGAAAAGTTGTTCTTTTTTATTTTAAACTATTGGTTTTATTTGAAGTT
TGCTAGTTCATTTTTAGACTGTTGTGGGTCCAGCTGATGGTGAACACTGGAGAACTTGAA
TCTGTGGCCTTATGCTGGTGAGAATTGGAAGGTGATGGAGCACATGCAGAGATATACACA
ATGCAATGTATTTAATAAGGGCTTGGACCATATGCAGCACAGAGAAAGGGTAGATTACTA
TTTTGTGTGGGTGGTTTTTGCAGTTAGTTTTGCCCATCCAGCTTTGTGATTATGGTATAA
GCACAGGACTTTCTAATTGTCAATGGAAATGTGCTACTTTTCTGACGGGCTTCCCCCTAC
ACCAGTAGGTTGACAGTTAGTGTTTATATAGTACAGAACATGAGAGCCATGGTCGTCAGA
AACAATAATGGCATTGTCAACTGGAAACTGTCACTCATCCTATGACTTACAATTAAAATT
TCGGACTTGTTTCCAGTAAATGAGTAAAACATATAGTAACACTACTAGACTGAATGCAGC
TTTATAGCGCTAACCCTTATGTCTGGAGTGACTACCTTATTTTCAGGTATATGTATTATG
TGAGAATGCACCAAGAAGATGTATTATTGGGTAGATGCAGACTACCTAGTTTGATAATCC
ATGTCCAACCTATGTTCACTAAATATTGGTTCATACAATCCCTTGCTACCTTGAGATAAT
ATTGACTAACAATGAAAGGTGATGGCACAGATTTAGGCAGTCAGTGCCTTATTGCACCTC
AAGCTTTGGACTAGAAAAGGTGAATTCTTTCTCAATGAGAGCCCCCTCATACTAACTCCG
AACGTGTTTCTCTATGCAGGGATCCTTTATCTATGCAGAGACACCAAGCAGAAAACTGTA
ACATTATACTTGTCCTGGTATGATGCTGCCATTATTCAACTTACAAGGCATCCATAGAAG
CAGTCTTGTTTAGAAATGGCCCATATCATCACTAGGGCTGCCACTGCCTCATGAGATGTA
CTTGTTACATGGTCACATAATTGTTAGTGTAGGGAAAGAACATGGCCATTCTAGAGCCAT
AATCTAAGAAGACAGACGGTAGAGCTTCCTTATTTGATATATGGGGGCACAATCTGATGA
CACCATAGACAGACCTTTATTTTAGATGTTTACTGGAAGCCCTGTCCAGTTTCCACATCT
GTAAAAATTACTCAAATGACTATAGTATTGTGTCTTACAAGCTGGAAGAACAATATAGAG
ATGCACATTTTTGTTGGCAATTCCTACTTGAGAAAGGTAAATGTGAAAGCTTTATTCTAG
AAATTAGATGGGGGTAGCAGCCAGAACTGCTGCTTTTCTCCAGCATTTAAGCCCCCAATG
AACCCCACCAGTCTTGCCAGTTAGATGGCCTTATTATGTTGGCACCGTGGGTGGGGAGTG
TCCCACCTGACATCGAAACACTTTAGCAGTGGGTTTAAGTGAACCATATCTACTTTTTGA
GCCCTAAAAGTGTGCTGTACAGTTGATGTATATTTATTATTGCAGTTATCTATGGTTGCA
TTTAACAAATCCTTTTAACTCATTGCCATTCCCCTTGTCTGTACCGTTATTTAAAACACT
GCTGTGTAAACGAAGCATACTAAGCAAGAAAAGTGTCATGAGAATAAAAAAACAAAACAA
AACTGAGTTTGAATGTCATGAGAATATAAAATCAAAA
>TRINITY_DN158884_c3_g1_i13 len=15931 path=[0:0-90 8:91-407 9:408-742 12:743-2889 13:2890-10588 14:10589-11043 16:11044-11045 17:11046-11109 19:11110-11111 20:11112-11250 21:11251-11845 22:11846-11938 23:11939-12961 24:12962-13313 25:13314-14062 26:14063-14736 27:14737-15066 28:15067-15229 29:15230-15930]
GATCTGACCAAAATGGCTGCCTATCTGGGCCGGGTGCGGCGGTGAGCCGGTGTTTGTTAC
AGGGGATGAGGTGGAGGCGGAGTCACCGAGCCGGCAGTGAGTCAAAAGACTGCTCACAAT
GGACACCGGTAACGACAGCTTTGTGCCATCTATTACTGAACTTGAAGGATATCTCACCGA
GCACAATTCCAATGTGGTATGGCTGCTTGTTGCTACTATCTTATCCTGTGGATGGATTAT
TTATCTAACTTATTACAATTCCCGCAATATAGGACTCATTTTAACACTGGTATTAAATAG
ATTGTACAAAGATGGATACATCCATATTGGATCGTTTTCTTTCTCTGTACTTTCTGGAAA
GATTATGCTGCGTGAAATCTACTACATTTCAGAGGACATGTCAATTAGAATACAAGATGG
ATTTATTATATTTCGATGGTGGAAAATGTATAACCCAAAACAAAAACAGCATGATCCCAA
AGCAGAAACCAGGCTGTACATCACAGTGAATGATTTTGAGTTCCATGTTTACAATCGGTC
TCATTTGTATGGACACCTCCAGGATGTATTTGGCTTAGACCCGACAATATTTCCTCCCAG
GAAGGAAGATGACAAGGTTCGCGAGAATGGAAAGCAAAAAGCACAATCTGTCCTTGAAAG
TGGAAAGGTCAAAATAGAATCCCCAGAACCGTCCTCATCTTGGAGGTCTCTCATACCAGT
GATTAAAGTCAATATCAGCACCGGGAGGTTGGCCTTTGGAAATCATTATCAGCCTCAAAC
TGTGTGTGTAAATTTTGATGACGCATTCCTTACTTACACAACTAAGCCACCCTCAAGTCA
CCTGGACCAGTTCATGCACATCCTGAAAGGCAAATTGGAGAATGTCAGAGTGATGCTAGT
GCCGAGTCCGAGATATGTGGGGCTTCAGAACGATGAGCCTCCTAGACTCATGGGAGAAGG
GTTTGTGGTCATGCAGTCTAATGATGTTGACATCTACTACTACATGGATGAGCCAGGGCT
TGTCCCAGAAGATTCTGGAGAAAATGTTGAAGAGGAAAGCAACACAGAAGATGCAAAACT
GCAGGATTTGCCGCCTTGTTGGGGTCTAGACATTGTCTGTGGAAAGGGAACGGATTTTAA
TTACGGACCATGGGCAGATAGGCAGAGGGAGTGCTTGTGGAAATTCTTTTTTCCACCAGA
CTATCAGGTCATGAAAGTTTCTGATATTCCACAGCCTGGAAAACCAAGACAGATACAGGC
ATTTGAATTAAGAATGAACATAATAGCAAATGCTACTATAGACCTGCTTTTTACAAAAAA
TAAAGAAACTAATGCTGTACATGTGAACGTGTGGGCAGGATCTTACTTGGAAGTGAACAT
CCCTATGACTGTCACTGAAAATGGTTATTCTCCCACAATCAAAGGGCAGTTGTTACACGT
TGACACTACGACTAGTATGCAGTACAGGGCACTACTTGAAGCAGAAATGCTTGCATTTCA
TATAAATGCCAGCTATTCCAGGGTATGGAATATGCCCCAAACATGGCAATGTGAACTTGA
AGTCTACAAGGCGACATACTACTTTATTTTTGCACAGAAAAACTTTTTTACAGATCTCAT
TCAAGACTGGTCCAGTGACAGCCCTCCAGATTTGTTTTCCTTTGTCCCATATACATGGAA
CTTAAAGATCATGTTTCATCAGTTTGAGATGATCTGGGCAGCAAATCAGCACAATTGGAT
AGATTGCTCAACAAAGCAGCAGGAAAATGTGTATCTGGCTGCCTGTGGAGAAACATTAAA
CATTGATTTTGCGCTGCCATTTACTGATTTTGTTCCAAGTACGTGCAGTACTAGATTTTC
CTTAAGAGGAGGAGATGTAGACCTGCATTTGTATTTACCTGACTGCCACCCCAGTAAATA
TTCACTGCTTACATTGGTAAAGGACTGTCATATACATAAAACTTGCAGTTCAGCAGAGAA
TCAAAGCGGGCAAAAAACTTGCAAACCAAAATGGAGAAATGTAACAAAAGCTGGGTCTGG
TTGGGTGGAGTGCTGGACTGTTCCCTCTGTTCTTTTAAACATCGACTATACCTGGCATCC
AATATATCCACAAAAGGCTGATGAACAACTAAAACAGTCATTATCAGAAATGGAAGAATC
CATGCTTTCAATGCTGAGGCCTTGTCAGAGAACATCAGAGAGAGTCACGTCTCCCACCTC
TTTAAGCAGACCTGCAGTTGATCCTTCTGAACTGCCTCCCGATAAGCTGCATGTGGAACT
AGAGCTCTCCCCTGACTCCCAAGTTATTTTCTATGGACCCCTCCTGAAGGCCTTTGTGTC
CATAAAGGAAAATTACTTTGGAGAGGATGACATGTACACTGACTTTGAAGAAGTGATATC
CAGTCCTGTGTTGTCCATGTCAACATCGTCCAATTCTGGCTGGACTGCACTAGGTATGGA
GCATGACAAGAAAGACCGCGATCAGATGGCTAAAACCATCCATCCATTGTCACTGAGGCC
ATGGGATATCACTGTACTTCTCAATGTGTACAAAGTTCATGCCAAACTACCAGTGCACTG
CGGTAGTGATGGACCAGATTTCCCAACTACTTATCTGGAGAGACTCTGTTTTGAGATGAA
GAAAACTTACAGAGAAACGTTTCTTCAACTTGTCCTGTCCCCTGTGTACATATTTGTCAA
TGACAACTATCAGAGGCCAGCAGTGGATGGGATGCTTCGAGAAGGTCACATTAGCCTCTC
TGGCTTACAGTTACGTGCACATGCAATGTTCTCTGCGGAAGGCCTACCCTTAGGTACTGA
TATTCTGGAGTATGGATGGCTGATTGATGTGCAGGCTGGTGCTCTTAGTGCAGTGGTCAC
CACACCACAACTGGCGTGCCTGCTGGATTGGGGGCAGACCTTTGTGTTCCATGTCGCGTG
CAATGAGTTCCAGCTGGAGAGGCCAAAATCTGTGGTGATATGCCAGCATGGTATTGATCG
GAGGCTTTGTGATGCAAAGCTGCGCTGTTACCCAGGACCATGCCTTCCAGCTGATAACTT
GAAGTACAGAATGACTCGTCTATCAGCAGATGGTGCAGATATTTACATTGTCGAGCACGG
CTGTGCTACAAACATTAAAATGGGTGCTATTCGACTTGCAAATTGTAACCTCCATAACCA
AGCTGTAGGTGAAGGTATTAGTGCAGCTATCCAGGATTTCCAGCTGAGACAGTACATTGA
ACAGCTGGATGGCAGCAGATTGGGACTCCAGCCTTCAGTTTTACGCAGAGCTTATTGGCT
GGAAACTGGCTCTGTGGTTTTAGGGCTTATTACAGCAGATATAGCCCTAGCTGCCGACCA
TTCTTCCAAACATGAGGTCCAAAGGCGCTTTTTGGAAATTCATGACAGCAGAACTAAAAG
GTTGTGGTTCCTATGGCCTGATGAAACTGTAAAGAACAAGAGGAGTAGAAATAAGTGTGG
TTGCTTGGGAGGGTGCAGGTTTTTTGGTGGCACTGCCACGGGACTTGACTTTTTCAGATT
GGAGGACCTGACCCCCTCCAGTAGCTCTGCATTTTCAAACACCAGTTCTGAGTCTGATAT
GTACTATGGACAGTCTTTACTGCAACCAAGTGAATGGATAATTACTAAAGAGATTCAGAA
AGCTGGGGAAGGTAAGACTAATTGCTGCAGACGAAAGGAATGGGACTCCAGGTCTGTGGT
TATAGAGATCGAAAGAAAATCGCAGCACTTAAGCCTACAAGTCCCACTACGTTCTCATAG
CTCATCATCTTCTGAAGAGAACAGCAGCTGTAGTGCTGCACTTCCCTTGCTGGCTGCTGA
TAAAGACAGCCCATCTTCTGTTACAGAGGAAAGCCTCGGACAAGTCGACTATCCACCTCG
AGCAAAATCACAAGATTCCCATAGAAGTGTTCCTGTTGAAGCTTCGGAAGGTAGCCCTGT
TTCTCCAAACTCTCAGGACAGATCTGTGGTCCATTCTCCACTCCGATCTCCTTTGAAGCG
TCAGGCATCTGTATGCTCAACAAGACTGGGCAGCACTAAGAGCCTGTCTGCTGCCTTTTA
TGGGGACAAGGCCCCAGGACCTGTTGGAGTTCAGTTTAGTAGTGATGTCTCACGTAGTGA
TGAAAATGTCCTGGACTCACCAAAGCAGAGGAGAAGTTTTGGTTCCTTTCCTTACACTCC
ATCAGCTGATTCCAACTCCTTTCATCAATACCGTTCAATGGATTCTAGCATGTCAATGGC
AGACAGTGAAGCATACTTTTCTGCAGCTGAGGAGTTTGAACCTATAAGCAGTGATGAAGG
CCCTGGCACATATCCTGGAAGGAAAAGACGAAAAAGGCAGCCTCAAAATATTGACTACAG
TCGGAGTTCAATATACCATAGTGTAGAAGGTCCTTTAACTGCTTCTGCCCCTGGAGAAGA
CAGACTAGATGCAAGAATGTTGCCAATCCGAACTCATGCTTCCCAGGCTTCATTTGTGTC
TGCTTTAGCAGGGGAGGAAGAGCCCTTGGAGCATACATATACAGTGGAAGCTGAGAAACC
CACAGACAATGAACAGACTACTCAGCAGCCTGTAATATCTTGTTACCAGAACTATCTGAG
CCAGTTCCAGGTGTTTAACTGGTCTGTAAAACACCCCACAAATAAAAGAACTTCAAAGTC
TTCCCTGCATCGACCTTTAGATCTAGATACGCCGACTAGTGAAGAAAGTTCAATGTCTTA
TGAACAGCTCTGTGTCCCAACCTTTAAGGTTGTAAAACAAGGCCTTTCAGCCAATGCTCT
ACTTGACAGAGGGATGCAACTCATGGGCACTTCCTCCAGCACACCTTACACTCCCTTGGA
GAAAAAAACTATGGACAACACAGATGATGAAACAGTAACTGAAGAATGGACTCTAGATCA
ACCCATTTCTCACACAAGGACCACAGCCATCGTAGAAGTAAAAGGAGCGGTGGATGTTGT
TCTGAGTCCCCTTGTAGCGGAAGTACTAGACAGGTACATTGAGGCGATGGTACATTTCAC
CAGCACCAGACATCCAGCTGCGATTGTTGATGACCTACATGCGAAGGTGCTAAAAGAAGC
TGTGCAAGACAGTAAAACCACATTTTCAGAAAATCTATCGTTAAAGCAAGATAATAAATT
ATCCAAACCTGAGAGTCAAGTTAAAGGAAGCACAAATCAAACACAGACCAAAGGTGGACT
GAACCAAGATAATGTGAAAATCAAGGGGCTCCAAGCCAATGTCTCAATACCCAAGGTGAA
TTTGTGTTTGTTACAGGCATCCATTGAAGAGTCATCTAATATAACTGCAAATAAAAGTGT
CACACATGTGTCTTTAATCGCGCTGTGCTTTGATAGAATTGCTACACAAGTCCGAATGAA
CAGAGGTGTAGTAGAAGAAACAGCAAACAATCCAGAGACCGGCCGTCCACCCGTAAACTT
GGAGAAATATGCCAATGCTACAAAAATGCAGCCACAGTCATCTGGGTCATTGAGGTCGAA
TGCCGGAGCAGAGAAAGGGAAAGAAATAGCCGCCAAGTTAAATGTTCATCGAGTACATTG
TCAGCTCAGAGGCCTGGATACATCTGATGTAGGAACCTGCGCAATCACCACTATTCCCTT
TGAAAAATCAAAGGTTCTTTTCACGCTGGAAGAATTAGATGATTTTACATTTGTGGATGA
AACTGAACAGCCTCCGACTACCGATGTAACCCGCATTGGTCCAAGTCAAGAAAAATGGGG
ATGGATAATGTTTGAGTGTGGAATTGAAAACTTGGTCGTTAAAGGCGGGCGACAATCTGG
GGCCCTCTTATACAATTCCTTTGGTGTAATGGGGAAATCTAGCACTAATGACCGCAGTGG
AAACCTTAAGTCTAATGATTCTTCTGATTCACCTACTGGAAGTGGGTATAGCACTGATGT
GTCTGATGATAATATTCCATGTGATGGCATGAGCCCATCCTCTGATATCAATGGAAATTC
TGTGTCGGATGAACAAGATGAAGGTGTTGAATCAGATGACTTAAAAAAAGATCTTCCCCT
GATGCCTCCTCCTCCGGACTCAAGCAGCATGAAGCTAACTATTAAGGAGATTTGGTTCAG
CTTTGCAGCTCCGACAAATGTACGGTCTCCAGCTCTTACTTTTTCCAGACAACTAAACCT
GCTTAGCACTGCAACCCCAGCTGTTGGAGCATGGTTGGTCCCTATTGACCAGTTAAAATC
TTCACTGAACAAGCTGGAAACTGAAGGAACTTTGAGAGTCTGCGCTGTCATGGGTTGTAT
CATGACCGAAGCCCTTGAGAATAAAAGTATTCATTTTCCCCTGAGAAGCAAGTACAACAA
ACTCACGAAACAATCACGTTTCCTTCAAGAAAATCCATCTTGCCTACTTTGTAACCTGCT
TCATCACTACTTACATCAAGCCAATTACTCCATCATTGAAGATGCCACTTTGGGTGATGG
CCTTCCTGCTCTCGTCACATTGAAAAAAGGGCTTGTTGCTCTTGCTAGGCAGTGGATGAA
GTTTATTGTTGTGACACCAGCATTTAAAGGGGTACGTTTGGTCAGACCAGCCCAACCACT
GAAGCCACAAAGTACTCTGAGGAAAGATGAGGATGATCTGAATGGTTTAGAAAATGGAGG
AGCTCTGCAAAGTGATACCAGTGCAGATGGGGCTGAGTTTGAGTTTGATGCAGCAACTAT
CAGTGAACATACCATGCTCCTTGAAGGGACCAATACGCGGCCTCCACCTGCAGGTGTTTC
TTCTGGTCCTGTGAGTGGGGCTGAAATCATAAGGAAGTTGTCTAAATCTCATGCTCATAC
TGATTCAGCTTTGAAGATTAAAGGGACACACCCGTATCAATCTTTGAGCTACACTAGTGG
AGACACAGCGAATGATTCTCCTGCCCATGTCAGCAGATCAGGAATGCCAGTGAAAGAAAG
CCCAAGGAAAGAGAGTCTTCTGAGCTACTTGACTGGGAGTTTCCCTAGCCTGCACAACCT
CCTGGATGGGACACCACAGAGAAATGCTGCCGCTGTTAAAAGCAGTTCTCTTACCAGGAC
AGGGAATCCTGTGGCCACAGAAATGTTATCAGAACATCCTTTGTTGTCTGAACCATCCTC
TGTGAGCTTCTATAACTGGATGTCAAATGCAGTGGGTAATAGAGGCGGTGTGGTACACGA
ATCACCCCTCATCAAGTCTGGACACAACAGTCTTCCAACAGGAACTGCACATAACCTGCC
AACTATTCCGTCTGCTTCTGATTTCAATACTGTACTGTCCAGCGAGCAGAACACATTAGA
TGGAACACATTCTCAGCACAGCACTAGTCAAGATGATATAGCAGGGATTGAAGAGGGCAA
CCAAGGATTTCCTGCAGTCCAGCTCGCAGATGCACAGGTGGTGTTCAAGCCTCTGCTCAG
TCATACTGGCATCCAGTCACAAGATGTTGTACCACTCAGCTACAGGATGTATTTTGGAGA
ACACTTGTCCTTCTCTGGCACACTTGACTGTCTTAGAGCTGACATAGTTGATTCAGATAC
GTCAAAGGAAAGAAGAAGTAAAAGAGCGAGAAGGCAAGGAGCCATAAACCTACCTCCTCT
TGAATTCAAGCCAGCTTTGATGCTAGAAACGTTCAGCATCAATGCAGTGATAATGGAGAA
ATCCATGTGCACACCTCAGAATTCCACCAGTGCTCTCTCCTTTCATGATCTCAGCAAGAG
GTACTACAATACCTTTCACTGCAACTTTACCGTTTCCTGCCAGTCCATCAGTCAACATGT
AGACATGGCTTTGGTACGGCTTATACATCAGTTCAGTAATATGATTGATGATATAAAAGC
AACACAGACAGATATCAAACTAAGCAGATATACAGCCGGCTCAGCGTCACCAACACCTAC
CTTCAAGACTAGAAAACACAGGGACTTTCGCTCCTCTGATTTCAGCCGTAGCTCTCGGGG
CAGTTTAAATGGTGGATATAGGGTGAATAATATGAAGAACAAAAGAGCCAACAATGATAC
CAACAAAAAGGAGTCTCGGAACAAAAACTCTTTGGGAAGGTCAGAAAGGAGAACCTCCAA
AATATCGCGAAAGGGCTCAAAAGATGCAGTAGATCATATGGCAATTCATATGGATGACTC
TGATTCCATAACTGTGTCTGAACAAAGTGAGCCATCGGCCGAGTGCTGGCAGAACATGTA
CAAATTACTAAACTTTTACTCTCTAATCTCTGACCCCACTGGATTTTTGGAAAAGTCATC
AGAACCACTTGGCCCTGCAGGAGGGAGGAGTCCTTCAGAGCCCACGTGCAAAGTGGTGTT
TGAGAATGAACAGGACAGCAATAGCTTGAACAGGAGTCAGAGAAAACGCAGCTTGATTGC
AGCTGAGCCACAGCATGTCACCTTGATAGTTTTTGGAATAGGCATGGTGAATCGCACCCA
CCTAGAAGCTGACATTGGAGGTCTGACAATGGAATCGGAGCTCAAGAGGATTCATGGGAG
TTTTACTCTAAAGGAAAAAATGAAAGATATTCTGCATCAGAAAATGACGGAAACCTGCGC
TACGGCCCACATTGGTGGTGTCACCATTGTTCTTCTGGAAGGCATTACACCAAATATTCA
GACTGTGGTAAAATGCAGCATTGCAAAATCCCAAGCCCTTTATAGTGCTCAAAGAGGCCT
GAGGACAAGCAACGCTGCTGTGTTCAAAGTAGGAGCAATCAGCATAAATATCCCACAGCA
CCCAGCAACTCTGCACAGCATGATGGTCCGCAGCTCTCACCAGCTCTCAAAGCAGATCTC
TGATCTCATCCGGCAGCCATCGACAGTGGTGCCCCCAGCAAAGGAGGATGTTGCCACTCC
CTTACTCTCTGAAAAGACCCCCACAAGTGTAAACCAAACTCCGATTGAAACCAATGTGTT
TCCTCAGCTCCCTGAAGGCCTTGAGAAGAAGCCTATTGTCTTAAAATTCAGTGCTATGTT
GGATGGGATTGCTATTGGAGCTGCACTCCTACCATCTCTTAAAGCAGAGTATAAAATGGG
AAGAATGAAAAGTCATGGAATGACAGGTGCCCAAACAAGGTTTACATTTGAGCTGCCAAA
CCACAGATTGCGTTTTACGTCAAAGGTATCCGCTACAGATATGTCTACCATTCCCCCATC
CGCAAGTCTGAATCTTCCTCCAGTCACAATGCATGGTAAATACATCATGGAGGAACATGA
CAACTACTCAGATCAGGCTTGGAATATGGATGACCTTCCTGCCAAGCAGAGTTACTATCT
ACAAGGAAATTATTTGCGTTGCGTGGCTGAGGTTGGGTCGTTTGAACACAATCTGACTAC
TGATTTACTGAACCACTTGGTTTTTGTGCAAAAAGTCTTCATGAAAGAAGTCAATGAAGT
CATACAGAAAGTCTCAGGCGGAGAGCAACCAATTCCTCTCTGGAATGAACATGACGGCAC
CACAGATGGAGACAAACCAAAAATCCTCCTTTATTCCCTCAACTTACTTTTTAAGGGCAT
TCAAGTAACAGCTACGACTCCATCTATGAGAGCAGTCAGATTTGAGACTGGACTAATAGA
ACTGGAGTTGTCAAATCGGATTCAAACCAAGGCCGTGCCTGGAAGCAGCAGCTATTTGAA
GCTCTTTGGGAAATGTCAGGTTGACTTGAACTTGGCTCTTGGGCAGATTGTGAAGCATCA
GGTTTATGAAGAGGCTGGATCAGATTTTCATCAAGTTGCCTATTTTAAAACTCGCATTGG
CTTGCGCAATGCATTCCAGGAGGAGATCGGTGGTTCAGCAGGCAGAGAAGCAGTACTTAT
TACTCTAAGTAGACCGATAGTCTATGCACAACCTGTGGCCTTTGACAGAGCTGTGCTCTT
CTGGCTGAATTACAAGGCAGCATATGATAACTGGAATGAACAGCGACTGGCACTAAACAA
AGATATTCACATGGCGACTAAGGAGGTAGTGGACATGCTGCCAGGGATTCAACAGACATC
TGCACAGGCGCTAGGAACGCTCTTCCTTCAACTAACCGTTAATGATCTAGGAATATGTTT
ACCCATCACCAGTTCCCCACCGGCAAATCATACAGCCGACTTTGATACTGGTTCTGCCTT
GGTGCTCACAATAGAGAGCACTCTAATCACTGCCTGCTCTTCTGAGTCTTTGGTGAGCAA
AGGGCACTTCAAAAACTTCTGCATTCGCTTTGCTGATGGTTTCGAAACCTCATGGGATGA
TTGGAAGCCAGAAATTAGAACGGACTTGGTTATGAATGCATGCGTGGTTCCTGATGGAAC
TTATGAAGTTTGCTCTAGGACCACAGGACAGGCTTCTGCAGAAAGCAGCAGTGCAGGCAC
ATGGACTTTAAATGTTTTATGGAAGATGTGTGGCATTGATGTGCATATGGACCCAAATAT
TGGTAAAAGGCTTAATGCTCTTGGCAATACTCTAACCACGCTGACGGGTGAAGAAGACAT
AGATGACATTGCAGACCTAAACTCTGTGAACATAGGTGACCTGTCAGATAAAGACGAAGT
TGACAGCATGACTCCCGCAGTATATGCAGAGACGGCAGACTACAGACGACCAGGGCAGTC
TGGATGTCAGACTGTAGATCCCCGAGGACGGAAGTTTGTGAAGCGGCTTGTTGATATACG
AGAGCTGAATGAACAAGCCAAAGTTATTGATGATCTCAAGAAACTTGGAGCAAGTGAAGG
AACCATAAACCAGGAAATTCAGCGGTATCAACATCTTGAGTCCGTGGCAGTTAATGATAT
CCGTAGAGATGTTCGCAAGAAGCTGCGCAGGTCCAGTATGAGGGCTGCGTCACTGAAGGA
TAAGTGGGGTCTTGGATATAAACCTAGCTATAATCGTTCCAAGAGCATCAATGCATCTGG
AAGACCACCTTTAAAACGAACAGACAGAGCAAGCTCAAGGTTAGATGGTGAAGAACTTCC
TGAAATACGTATCGAGGCTGCTTCCCCTGCTGGTCCAAGAGTGACCTTCAACATTCAGGA
CAGTTTGAATAATACAGTTTTAGGAATAAATCGTCAGTCTCGATATTCTGGGGAGGAAGG
GTATTTCAAGTTTCCAGAGGAGGTAGATGGTGCTCTGTTGTCAGTTTCCATTGATGGTCC
ATCTCATTACCCATCCATTAGTGATGGTTCACATTCCGTGTTCAGTTCCCCCAACACCCC
ACACGTGTTTTCACCAGGCATTCCTTTCCAGACCGAAGAAAAGAGAGAGGACACTACTTC
ATCATCATCAGAAGAGTCCGAAAAAGAGGAAGAACACGACAGAGAAAAGATGTATATTTA
CAGGAAGCCTCAACCGAACAACCGGAGGAAGTCTTCTGGATTTGCCGCAGTCCATCAGCT
TTTTACAGAACGCTGGCCATCTACACCATCCAACCGAAATGTGTCCAGCACTGCCACTGA
AAGGAACATAGACTTTGAGCTAGACATAAGAGTGGAAATTGACTGTGGAAAATGTGTGCT
ACATCCGACAATTCTTCAGCCAGATCCTGATGACATAAGTTTAAAAAGGAGTTATGACAG
AAGTAATCGAAGCCTTGATCAAGACTCTCCATCTAAAAAGAAAAAGTTTCAAAATAATTA
TGCATCTACATCTTACTTACTGGCTGGAAAGAAAGTTCCAACGTCTCTACAAACTAAAAC
CAGTGACTCAGAAACCACAGTCTTTTATATTCCTGGAGTTGATGTGAAACTGCACTATAA
CTCAAAAACCCTAAAGACTGAGTCGCCAAACGCCTCAAGAGGATCATCTTTGCCAAGAAC
CCTTTCAAAAGAATCAAAGCTGTATGGTATGAAAGATACTGCATCATCTCCTTTACCTAG
TTCTGTCCAAAGCAAGACTAACACCTTATTACCACCCCCTCCCCCACCTATCTCCTCAGC
CAAAGGAAAGGCAAGTAGTGGTGTGAAGACAGCAAAGTTATATGCCTGGGTCGCCTTGCA
GTCGCTGCCTGAAGAAATGGTTATCAGTCCAAATCTGCTTGACTTTTTAGAGAAGGCTCT
GGAAACTATACCGATCACACCGATTGAAAGAAACTATACAGCAGTAAGTACGCAGGATGA
AGATATTGGACAGTTTGACCTCCAAGATCAACTAGAAGAATCAACGACCTCATTGGTTTC
ATCTTCAACTTCTGCCTACTCATCTTTCCCTGTTGATGTGGTTGTCTATGTTAGAGTTCA
GCCCTCCCAGATCAAGTTTAGCTGCCTGCCAGTTTCTCGCGTTGAATGCATGCTGAAGCT
TCCATCATTAGACCTTGTCTTCTCCTCAAACCGAAGTGAACTAGAAACACTAGGAGCAAC
CTATCCCTCAGAATCCAATGTTGGTAACCAGTCTATGCCGAGTGGATCAAAACCAGGCCT
AAACAAATTGGGGACAGCAGGGCCATCACCAGGACTGGGAAGCCCTCTTGGAAGAACACG
GCACAGCAGTAGTCAGTCAGATCTGACCAGTTCTAGCAGCAACTCATCAGGGTTGAGCTT
CACAGCATGCATGTCTGATTTTTCTCTCTATGTGTTTCATCCTTATGGAGCTGGCAAGCA
AAAATCTGCGGTTTCTGGTCTTGCTCCAGGACCCAGTGGCTTAGGACAAGTGGATGAGGA
GCCAACATCAGTGACTGGACGCAAAGACTCCCTCAGTATTAATCTGGAGTTTGTCAAAGT
CAGTTTGTCTAGAATGAGACGCTCTGGTGGAGCATCTTTCTTTGAAAGTGTGTCCCTTAA
TAAAACAGCAAGCAAAATGGATACCACATTAATAAATATCTCAGCTGTCTGTGACATAGG
CTCTGCATCATTTAAGTATGACATGCGCCGTCTCAGTGAAATTTTGGCATTTCCAAGGGC
ATGGTATAGAAGAAGCATTGCAAGAAGACTTTTTCTTGGTGATCAAACCATCAATCTACC
AGGTAAGTGAAACAATTGCACTCTTGTGTTGCGAATCATGTTAAATTCAAGTGAGCCCAT
AACCCCCTCCCGCGACTAGTCAAGACCACCCAAGCTCACCATACAACCGTTCACCCACTC
AGTCTTTTTAAAGTGAAAATAAAATGCTTACCAGCACTGCACAGGAAGAGGATTAGGCCT
CCTACGTCCGGTATGCCCCTTTAGTTACCCACACAGTAGCAGCCCACCCTGGTTATATCA
TTAGACTTGGTGCACAAGGTGAGAGACACATTTTAATTGATATTGCAGATTACATGCTTG
CTGTGGTAAATGTTAGATTTCTTAATCCAGTAACAATATGTATCATTGTTCTAGCTTCTG
GACCTTGTACTCCTGATTCTGTTGAGGGAGTAAACCAGCATCTCTCTCCTGAATCTTCTC
GGAAAGCATACTGTAGAACATGGGAGCAGCCCAGTCAGTCAGCCTCATTCAGCCACATGG
CACAGTCACCCAATGTTTTCAATGAACACGCACAAAGCAACAGCATGTCTCCTGCCTCCT
TAAAATCTCCAGCTGTGGCTAGATCTAGAAGTGTGTCGGACTCCTCAGTGCCACGTAGGG
ATTCCGTCACTAAGACCTCAACACCTTCATTTAGCAAGGCCAGCAAACCATCAAGCCAGC
AGGGGTCTCCATGGGAAACGCTTGTTGTTTTTGCTATCAATCTGAAACAGTTAAATGTTC
AAATGAATATGAGTAATGTTATGGGAAATACAACATGGACCACAAGTGGACTAAAAAGCC
AAGGCCGTCTGTCTGTGGGAAGTAACCGAGACCGGGAAATTAGCATGTCTGTAGGCCTAG
GAAGATCTCAGTTGGACTCCAGAGGAGGAGTCGTCGGTGGTACAATAGACGTTAACACCT
TGGAAATGGTTGCTCATATTTCAGAACATCCCAATCAACAGCCCAGTCATAAGATCCAGA
TCACAATGGGCTCCACTGAAGCGCGTGTTGATTACATGGGATCCAGTATCCTTATGGGAA
TTTTCAGTAATGCAGACCTAAAATTACAGGATGAGTGGAACGTTAACCTGTACACTCCAC
TGGACACAAGCATATCTGACAAAAGTGTAATATTTATCCATGGAGACCTGCAGTGGGACA
TTTTTCAGGTGATGATATCACGGTCAACCACTCCGGACCTCATTAAAATTGGAATGAAGT
TGCAGGAATTTTTCACTCAGCAGTTTGACACAAGCAAGCGTGCACTATCCACATGGGGGC
CTGTTCCGTACCTGCCACCGAAGGCCGTTGTCACCAATTTGGAGAAGAACTCACGAGAAC
AATTGCTGGATGCTGCTCACCATCGTCACTGGCCAGGAGTACTGAAGATAATATCTGGTT
GCCACATATCCTTGTTTCAGATTCCACTCCCAGAAGATACTGTACAGTTAGGAGGCTCAA
TGAGCCTACATGGCAATCATATGACTTTAGCATGTTTCCATGGGCCCAATTTCCGGTCGA
AATCTTGGGCATTATTTCACCTGGAAGAGCCAAATATTGCATTTTGGACTGAAGCGCAAA
AAATTTGGGAAGAAGGATCAATTGATCACTCAACGTACATTGTACAAACCCTCGATTTTC
ACCTTGGACACAACACGATGGTCACAAAGCCCTGCGGTGCACTCGAGAGTCCTATGGCAA
CAATCACTAAAATCACACGAAGGCGTCATGAAAACCCACCACATGGAGTAGCCAGTGTAA
AGGAATGGTTTAATTATGTCACTGCTATGAGAAGTGAAGAGCTGAACTTGCTTCGCAATG
TTGATGCAAACAATCCAGAGAGCAGCACTGCAGTGAAAAATGAAAGTTTGTTGAGCGGTT
TTCGTGGGGGATCCAGTTACAACCATGAGACAGAGACCATCTTTGCTTTACCTAGAATGC
AGCTGGACTTCAAATCAATACATGTACAGGATCCGCAAGAGCCCACACTGCAAGATGTTG
ACAGCAAACCAAAAGTGGAATGCAGTGTGGTGACTGAGTTTACAGATCACATCTGTGTCA
CAATGGATGCAGAGCTGATAATATTTCTGCATGATCTGGTGTCTGCATATCTGAAGGAAA
AAGAGAAAGTTATTTTCCCACCGCGAATCTTCACTACTCGTACAGGGCAGAAGAGTCCTG
TGATACAGATTGATGATGGTTCTTCTGAGAAGAATAAAGAGGAGAGCCCTAATTACACTT
ATGTGGACTGGAGGGAGTTCATGTGCAATACATGGCATCTGGAGCCCACACTTAGGCTCA
TATCTTGGACAGGAAGGAAAATTGATCCAGTGGGTGTTGACTACATACTTCAAAAGTTGG
GTTTCCACCATGCAAGAACCACTATTCCCAAATGGCTTCAGCGTGGCGTAATGGATCCTC
TGGACAAAGTCCTTTCAGTCCTCATCAAAAAGCTTGGATCGGCTTTACAAGATGAGAAGG
AAAAGAAAGGAAAGGACAAAGAGGAGCACTGAACATGTATAAAATGTGAACAAACCGAAA
TGATCAAATGAGTTCCTCTTGTTTTTATATTGTACAGTAAAATGTTTTACTATGGGCTTG
GAAGTGAGAAACTGCTATTATCTCTCATCCCTGTGGACTGTTTTGATGCAACTCTTCCTG
TGAGCCCTTAGTTGTGATATTCTACTGCAATGTGTATACATCTCAGTGTAAGGCGACGTG
CACATGACCGCCATATCTGCCATCCGGGTCCGCATCCATGTCTATTCCACAAATATAGAA
GATGTCCTATTCTCCTTATTGCAGATGAGTATAGACCTTTCTAATGATGGGAATGACAAA
AATGCAGAATGCACATGGAAGGGATCTATTTTTTGCAGATCGCCGTACGGACAGTGTCTT
GTGCATGAAGCCTAAGGCCTCTTTCACGCGGGTGACGTGCGGGAAAAGATGCGGATGGGT
TGCGGGAAAATAATAGCATTCTTAATACCTC
>TRINITY_DN121322_c0_g1_i1 len=15771 path=[0:0-15770]
ATGGACTGATTGCGATTTGATAACATCTTATCAACCAATGCAGTAGACGTACCATTGGAG
ATCTCTAATTTTGGAGGGAGGTCACAACGACTTTAGAATGCTTTTTTGCTAAACGTTGTA
ATTTTTGCCAAGCAAAATCTAATTGCTGATGTAATTCTTTATTCGCAATTGCTTCTATAC
CCACTTTAGGCATTACCACAATATCAATGTCTGCATCAAACTGTGCTTGATGTAAACGAA
AGCTCTCCCGAGCAAGACGTTTTATTCGATTTCGCTCATGTGCACGACGCACCTTTTTTT
TAGCAACGACAATACCCAAACGGCTATTCGGCTGTTCGGTTAATTTTGCTAAAAAAAGGA
AATGGGGCTGGTGCACTTTAAAAAGCGCACCATCAAATACACTTTTATAATCTGCAGCAC
AACGAATACGAGATTCAGTGCCAAAACTGTAAAGTGCCATCACCCAAGTCTGGTCGGCTT
AACAGTAATTAAACAGTTAAGCTGTGACGACCTTTCGCACGACGACGAGCTAAAACCTGA
CGACCAGCTTTAGTTGCCATACGAGCACGGAAACCATGAACGCGTTTACGCTTTAATTCA
GATGGTTGGAAAGTACGTTTCATATCGAAACTCCCAAAAATGATCTTTCTATAAAGGTCC
GCGATTTTATTGCGCAATCTTTATTCTGTCAATCAAAATGCAAAAACTTTACATATTGTT
TGCTTTGTTTTACAGCAAGTTGATTGTTCTCAACTAAATATATGAAATTAAGGAAAATAA
TTATTCACAAGCTATCTATTTAAATTTTATATGAAATACCTTATATTCACACCATACCAA
CAAGGTTATCAACAATTCATTTTTGATTTTAAATTTAGTTTCGGTATTTTGAATTTAAAT
TTAAAACATTTTAGTTATCCACATTCGGAATCTCACTTATAAATAAATTCAAATTTTAAA
ATTTAAATTTATTACTATTAGGGTTGGTGTTTTTTGTGGAAATCACACTATTTTCATTTT
TAATCATTAGATTACGGTGTGGATAAGTGTGTTTTTAATGGTTTTATGCTTTGTGGATAA
CTTTGGTGTTAAAAATATCCACAGCTTGTGCTAAAAGTTATTCACAAGTGCTTTTAAATT
TAAATTTATAAACAAACGCTTTCTTTTTCGGCAAAAGTCCCATAAATTTGCCTGACAGAT
GTGGATAACTTGGTTAGAATGGCGACCCCTTCGAAAGGTGGGGTGTAGGCTTTTTTACTT
TTAAATTTAAAAAAAAGGATATATAGGGGATGCACATGCTCTGGACAGACTGCTTAACTC
GCTTGCGACAAGAGCTATCTGATAACGTCTTTGCGATGTGGATTCGCCCGTTAGTTGCAG
AAGAAGTGGATGGTGTGATGCGTTTATATGCACCCAACCCTTATTGGACTCGTTATATTC
AAGATAATCATCTCGAGTTGATTTCTATATTGGCTGAACAACTGTCTGAAGGGCGAGTGC
GTCAAGTAGAGATATTGGTAGATTCAAGACCTGGAACGATTTTATCTTCGAGTGAACAGC
CTGCAACAACGACAGCTGCTTTGAGCACAGCAGTGCCTTCCCCAATGAAAGTAAAAAAAG
AAGCTGAATTGGTTCAAGCGAATCCCCCAGTTTCTAAAATTCCTAAGAAAAGACAATTAA
ACCCTTTATTCACTTTTTCTTTATTTGTCGAAGGTCGTTCAAACCAGATGGCAGCTGAAA
CTTGTCGAAAAGTTTTAACGCAGCTTGGTGCATCGCAACATAATCCATTGTTTCTCTATG
GCCCTACAGGTTTTGGTAAAACACATTTGATGCAAGCTGTCGGAAATGCGCTGTTACAAG
CAAAACCGAATGCACGTGTCATGTACATGACTTCTGAAAGTTTTGTACAAGACTTTGTAA
GCTCTTTGCAAAAAGGCAAGGTTGAAGAATTTAAGAAAAACTGTCGTTCTCTAGATTTGT
TATTGGTCGATGATATTCATTTACTTGCAGGTAAAGAAGCAAGTCTTGTTGAGTTCTTCT
ATACGTTTAACGCTCTGTTAGACGAATCCAAGCAAATTATTTTAACTTCAGATCGTTATC
CAAAAGAATTAACTGAATTGGATCCTCGTTTGGTTTCTCGTTTTTCATGGGGTTTATCGG
TGGGTGTAGAACCACCAGATATTGAAACTCGTATCGAGATTTTGCTTAAAAAAGCTGAAA
ATAGTGGTGTTGATTTACCTCGAAATTGTGCTTTATTTATCGCTCAACAAGTAGTGGCAA
ACGTTCGTGAACTTGAAGGCGCGTTGAATAAGGTTGTCGCTATTTCTCGCTTTAAAGGTA
CCTCTATTGATCTTGATGTGGTACGCGAATCATTGAAAGATGTGTTAGCGATTCGAGCGA
GAACGATTAGTGTCGAGAATATTCAACGTGTCGTGAGTGAGTATTTCCGTATTCCCTTAA
AAGAATTGGTTGGACCGAAGCGTACCCGTATTTATGCTCGCCCTCGTCAGTTAGCAATGG
GGCTAGCACGTGAATTGACAGGGGATAGTTTCCCTGAGATTGGAATGGCCTTTGGTGGTC
GAGATCACAGTACGGTGATGCATGCTTGTGAAAAGGTTGTAAGTCTTCGCGAAGAAGATC
CGATTTTTAATGAAGATTATAAAAACCTACTTCGTCTGTTACAAAGTTAAACTCATTTTC
AGAGTTGCAAACTCGTTTTAAGTGCAGCATAGTACACTGCTAACATTTTTATCGGCTTCC
GTTGTAAGAGGAATAAAATCGTGCGTTTGAAAATCGCTAAAGAAAGTTTACTCAATGTTT
TGTCACACGTTGTGGGTGCGGTGGAGCGCCGTCATACGTTGAATATTCTTTCAAACGTTA
AAATTCAAACCACACAGCAGGCCTTGACGATCACAGGTTCTGATTTGGAAGTTGAGTTGG
TAGCCAGTACGACCTTAGCTGATGGTGCTTGTATAGAAGCAGGTGAAACGACGGTTCCTG
CGCGTAAATTAGTCGAAATTTGTAAGTCACTTCCTAGTGCGGCTTTGATCGATTTACAAA
TCACAGAAGATCAACGTTGTATCTTGAAATCAGGTAACAGTCGTTTTGTATTGGGTACTC
TTCCAGCTGAAGACTATCCACTACTTTCTACTGAGAATAGTTTAGGCACGCAAGTTCAAG
TCACTCAGCGTGAACTCAAACGTTTATTTGAAAAGACTGCATTTGCTATGGCAGTTCAGG
ATGTTCGCTTTTATTTAACAGGGACATTACTAGAAATTGATCAAAATCAGTTACGTACAG
TGACAACTGATGGTCATCGTTTAGCATTGTGTGAAGTGTTAGCTTCATCAACAGCGACAT
CTTCAATTCAAGCGATCGTTCCTCGCAAGGCAGTAGGGGAGTTACAACGTTTGCTCAGTA
TTGAAGATGAACAACTCACTTTATTAATCGGTCGTGAGTTGTTGAATGTAACTATCAATA
CGCCAAGTCGAGATAAGGAACAGGGTGATATTACAGTGCGTTTTACGACTAAGTTGATTG
ATGGTAAATTCCCTGACTATCGCCGTGTGATTCCTCGCGGTGGTGACAAACATGTGTTGA
TTGCACATGATGTATTTAAGCAATCGCTACAACGCGTTGCAATTTTAAGTAACGAGAAAT
TGCGTGGTGTTTTCTTGAACTTTAGCCAAGATACATTGCAATTACGCGCCAATAACCCTG
AACAGGACGAGGCGAGTGAAGATTTAGTAATCCAATATCAAGATGCACCTCTTGAAATGT
CTTTTAATGCTCAATATATCCTTGATGTGTTGAGTGTTCTTGATGGTGATGATGTGCGAA
TGAGTATGACAGAGGCGAATCAGTCGGTATTGGTACAAGATCCTGCGCATCCTGATCAAA
CTTATGTTGTTATGCCTATGCGAGTTTAATTTGCATTGTTGTATTAGGTTTAAATCATGC
AAATCACGCGTTTAAATATAGAACGTGTACGAAATTTGAAGACGGTTGCACTCACTGAGT
TGCAGCCGTTTAATATTTTCTATGGTGCGAATGGTTCTGGAAAAACATCAATTCTAGAGT
CTATTCATTTGTTAGCAACTGGACGCTCTTTTCGCACACATATTCCAAAACATTATATTC
AGCATCAGTGTAATGATGCGATCGTATTTGCTCAGTCCGCAACCGAACGTGTGGGCATGA
AAAAACTCATTTCTGGTGAGCAATTAATTAAGGTCAATGGCGATACGATTGCAACGCAAG
GGCAGCTAGCAAAGTTGCTCCCTTTGCAGCATATTGATCCGCAAAGTACTGATATTATCG
ATCATGGTGCTAAACCTCGTCGTCAGCTCTTGGATTGGTTGATGTTCCACGTGGAACCTG
AGTTTTATTTTGCTTGGCAGTATTATTCACGTGCTCTGAAACAACGAAACAGTTTATTAA
AAACACGTCGAAATCTCAGTTTGTCTGAACTTGAGCCGTGGAACAAAATGCTCAGTGAAT
ATGGTGAAATTTTACATTCACAACGGATCAGTATCGTTGAGCAATGGAATCAATATTTTC
GTGAGGATTTACAGCAGCTTTTGCCAGATATTGATATTGAACTCGAATACTATTCAGGAT
TTCATACTGAGCAAGGGTTGTTTCAAGACCTTATTCAACAGCATCAAAAAGACCTTGAGC
GTCGATATACTGAATACGGTCCGCATCGGGCTGATTTACGTCTAAAAACCCCACAAGGTA
ACGCTGATGATGTGTTGTCTCGAGGGCAAAAAAAGTTGTTAATCATGGCATTAAAACTGT
CACAAATTGCAATGCTACATGCGAGTAATAAGGAAACTGTGGTATTATTAGATGATCTGA
CAGCAGAGTTAGATGTAGCTGCACAACAACGTTTAATTGAGCGACTGAGTCAGTTAGGAA
GTCAGGTTTTTCTGACCACCTTAGACCATGCGTCGGTATTAAAACACTTACATGATTTGT
CGATTTCCTTTCAATTGTTCCATGTTGTACACGGTCAAGTCAGTCTTGCTGCACCATAAT
TTTATTTCCTCATTTTTGGATAGATTCGATATTAACTAGGGAGTAACCATGAGTTCAGAG
TCTCAATCAGTCTCTCAAACAGAACAAACAAATGAAAAGGCTTATGATTCCTCTAGCATT
AAAGTATTACGTGGATTAGACGCGGTTCGTAAACGTCCTGGTATGTACATTGGGGATACC
GATGATGGTACAGGTTTGCACCATATGGTGTTTGAGGTGGTCGATAACGCGATTGATGAA
GCACTAGCAGGTCACTGTGATGAAATTCTAGTGACGATTCATGAAGATGAATCTGTTAGC
GTATCTGATAATGGTCGTGGTATTCCGACAGATATTCACCCTGAAGAAGGTGTATCTGCG
GCAGAAGTGATTCTTACGATCCTGCATGCAGGTGGTAAATTTGATGACAACAGTTATAAA
GTTTCTGGTGGTCTACACGGTGTTGGTGTTTCAGTTGTAAATGCCCTGTCTAAAAAATTG
CATTTGACCATTCAACGTGCAGGTCAAATTCATGAGCAAGAATATTGCCATGGCGATCCG
CAATATCCATTGAAGGTTGTGGGTGAGACAGATAAAACAGGAACAACTGTTCGTTTCTGG
CCAAGTGAGCTTACTTTTAGTCAGACCATTTTTAGTGTGGATATCCTTGCACGTCGTTTA
AGAGAGCTTTCTTTCTTGAATGCGGGTGTGCGTATCGTATTGCGTGATGAACGCGTTAAT
CTCGAAAATGTTTATGATTACGAAGGTGGTTTATCAGAATTCGTTAAATACATTAACGAA
GGCAAAACACATCTCAATGAAATTTTTCACTTCACGACTGATGCTGATAATGGCATTGGT
GTAGAGGTGGCATTGCAGTGGAATGATAGCTATCAAGAGAATGTTCGTTGCTTTACCAAC
AATATTCCACAGAAAGATGGTGGTACTCACTTAGCAGGTTTCCGTGCGGCTTTGACCCGT
GGTTTAAACAGCTACATGGAAAATGAAAACTTACTCAAAAAAGAGAAAGTGGCCGTTTCA
GGTGATGATGCTCGTGAAGGTTTGACTGCAATTATTTCAGTAAAGGTTCCTGATCCAAAA
TTCTCTTCTCAAACCAAAGAGAAGTTAGTTTCGAGTGAGGTTAAACCTGCTGTTGAACAA
GCAATGAATAAAGAGTTTTCAGCTTATTTGCTTGAAAACCCTCAAGCAGCAAAATCAATC
GCGGGCAAAATTATTGATGCAGCTCGTGCACGTGATGCAGCTCGTCGAGCGCGTGAAATG
ACACGTCGTAAGAGTGCTTTAGATATTGCAGGTTTACCAGGAAAATTAGCCGACTGTCAG
GAAAAAGATCCAGCATTGTCTGAACTGTATCTAGTCGAGGGTGACTCTGCGGGCGGTAGT
GCCAAGCAAGGTCGTAACCGTAAGATGCAGGCTATTTTGCCGTTGAAAGGTAAAATCCTA
AACGTTGAACGAGCACGTTTTGACAAGATGATTTCAAGTCAGGAAGTTGGAACGCTGATT
ACAGCTTTAGGCTGTGGTATTGGTCGTGAAGAATACAACCCTGATAAATTACGTTATCAC
AAAATCATTATCATGACCGATGCGGACGTTGATGGTTCACACATTCGTACCTTGTTGTTG
ACTTTCTTCTTCCGTCAAATGCCAGAATTGGTAGAGCGTGGTCATATTTATATTGCCCAG
CCACCTTTGTATAAATTAAAGAAAGGTAAGCAGGAGCAATACATCAAAGATAATGATGCA
TTAGAAACCTACCTTATTTCGAATGCGATTGATGAACTTGCTTTGCATATAAGTGCAGAT
TCACCTGCGATTACGGGTGAAGCTTTGGCTAAAGTTATCGCAGACTATCAAGTGTCGCAA
AAAAGCTTGCAGCGTTTAACACTACGTTATCCTGCGAGTTTGTTAGATGGTCTGCTTGAA
CTAGAAGCTTTTAAGGCGGATCACAATCATGAGCGTGATTATGTGGAGTCTTGGGCAGAA
CAATTACGTGCTGCAATTGAGAAACTCCAACCAAGTTTACGTCCAGAGATTTCTTTAGAA
TCATTTGAACGTGAGAACTCTCACGGCGAGAAATCAGCTCATTATTGGCCACGTGTCACC
GTGTATGTACATAACTTGCCACATTCATATTTGCTTGACGCAGGATTGTTAAACTCTGCT
GAATATGCACGCTTACTGAAGAATGCGAAGAGCTGGTTTACGTTGCTCGAAACGGGCGCT
TATTTGCAGAAGGGTGATCGTCGTATTCAGGTGAATAGTTTCCATCAAGTATGGCAGCAT
ATTTTGCAAGATTCTCGTCGCGGCATGATGATCCAACGCTATAAAGGTTTGGGTGAGATG
AATGCTGAGCAGCTTTGGGAAACCACGATGGATCCTGAAAACCGTCATATGCTCCAAGTG
ACGATTGATGATGCCATTGAAGCTGATCGTATGTTCTCTTGTTTAATGGGTGATGATGTT
GAACCACGTCGTGCATTTATTGAAGAGAATGCCTTGAATGCAGATATTGATGCTTAAGCG
CTAAAAAGGATATTTTTAATGAAAAAAGGATTTTGCTTAGCTACTTTATTTGCAAGTGTG
TTGATGTTCAATCAAGGTGTATCTGCTCATCAACTTGAAACAGATATGCGAGTATTGGCT
AAAAGTATGACGGCTTTTGCTCAAACTCAGGATTTAGCAGAAGCGAAGAAACAATTGATG
CTTATGCGCAAAGCAGCTGTTGCATCAAAGGCTTCTTCACCGCATAAGCTTGATGGTGTG
TCTAAAGATGATGAACAGCTTAAAGCATATCAACATGGCTTAGATCTATTGTTAGCTCAA
ATTGATTCAGTCAATGCTTTGGTTGAAAAGGGGCAGCTCGAACAAGCCAAAGTACAGGCA
CTAGAGTTGGTTAAATTGCGCAATGAGTATCACCAACAATTTAAATGATACTTAGATTAA
CTTTAAGATCATTATGAAATAGAGCTTAAAACTAAACTGGTTTTAAGCTCTTTTTTGTTC
CACGTGGAACCTTTGCTATTGGTCAACCAAATCATTCATCTGAATTAGGGCATGACCAAA
TAAATATCCAGCGGTGACTAAAACACTGATCCATAACAATGCGCCTAAAATGTTATAGAC
TACGAAACGCATATAATTCATGTTGCCAGAGCCCGCTGCTAAAGGGGCAAAAGAGCGCGC
AAAAGGAATAAAACGTGCGAGAAGAATCGTTTTACCACCATGAGTTAGGAAGAATGTATT
AGTCTTTCTTAAATATTCTTGTTTGATAAAGCGTGAATCCATTTTAAAAATGCGATCACC
AAAATGACGACCAATATGATAATTCACCATATAGCCCAATGTTGCAGCCACAAACAATAA
ACTAATCATATAGCCAAGATGCATCATTTCAATGACTGAGCAGAGTGCACCAACAGTGAG
TAATAAACTATCACCAGGGAGGAAGAACATAAAAACAAAAGCGGTTTCTGCAAATATAAT
TAAAAAAAGAATAGCGTAGATCCAAACGCCATATTCTTGGATCAAGATTGGAAGAAAATG
TTCAAAATTAAAAATAAAATCTAAAGAATTCATTCAGTTTGTATGAGTCCAAATCGGGTA
CTTACCAAATTGAAGTACAAAAAATATTAAGAAAGTAGACGTTTTAAACGTCAATCGAAA
GTCACAACTTTAGAATGATGGGAGCTGAGTATATCGAGCCTAAACACAAAGCTCAATTTT
TGAGGAAATTTCCATTTTTTAATTTAACTGAGTAGATAGAAAAAACATGGTATTTAAATG
TGGATTATCGATGTAATTGAGTTTGAGTTTCTATTTTTCTTGTATTGATTAAATTGAAAA
AACCTAACCACACATTTGGTGTGGTTAGGGGATGTTACTTAGTTTTCAAATGAGCCTTCA
AGTTCCTCTAAACTCATCATGAATTCTAATAATTGCTCTTCAAAATTTTCCAATTTGGCT
TTGAGTTCATTTTGTTCATTCATGAGCTTCATAAGATCGTTTTTGCGATTTGCTTCATAA
AGTGTCGTGTCGCCTAGAAGTTCTTCGATCTCAATGAGTCGTGGTTGAATTTTACCAATC
TGTGATTCGACTTTTTCCATGTCTTTTCGGATAGGTCGAGTCAGTTCACGACGGCGAGCA
GCTTCTTTACGTTGAGCTTCTTTATCAACTTTAGGAGCAGCAACTTGAGATGAATGGCTC
TCTTGTTGTGAAGCACTCTGTGCATTTATTTGTTGTTGGCGCGCTTCACGTAACCATTTT
GCATAGTCCTGAAGATCACCTTCAAACTCTGTGCATTTTCCTGCATGAACAAGTAACAAA
TCATCGCACACACTTGCAATCAATTGACGTTCATGCGAAACCAAGACCACTGCACCCTCA
AAATCTTGCAATGCCATGGTCAAAGCGTGGCGCATATCTAAATCTAAATGGTTAGTCGGT
TCATCTAGAATCAGTACATTAGGACGTTGCCAAACAATTAAAGCTAAAGCCAGACGAGCA
CGTTCTCCACCAGAGAAGCTCTCACATGGTGTGTCCATGCGTTCACCACTGAAGCCAAAG
CCACCCAAGAAAGAGCGTAAAGATGCTTCACTGATTTGTTTATCTGCGATACGTGCCAGT
TGAAGCATTGGGCTTGCATGCGCGTCTAAAGCATCCATTTGATGCTGAGCAAAATAACCG
ATATTAAGAAGTTCAGAAGCTTTACGCTCTCCAGCTAATAGTGGCAAGTCACCAACCAAG
GTTTTGATTAGAGTGGATTTACCTGCGCCATTCATTCCGAGTAAGCCTATTCGAGAGCTT
GGCGTAATCTGCAAACGAATTTTTTCAGCGATGACTTTGTCACCGTAACCGATCGTTGCA
CCATCAAGACTGAGTAATGGGGAACTCATTTTGGTAGGTTCACGGAAGCTAAAGGTGAAA
GGTGTATCCACATGTGCAGGTGCTAATTGCTGCATACGTTCTAATTGTTTAATCCGACTT
TGGGCTTGGCGGGCTTTGGTGGCTTTTGCTTTGAAACGATCAATAAATTTCTGTAAATGA
GCACGTGTTTCTTGTTGCTTCTCAAAAGCTTGTTGTTGTTGTGCTAAACGTTCGCTTCGT
GTGGTCTCAAATGTTGAGTAATTTCCTGTATACAAGGTTAATTCTTGGTTTTCGATATGC
AGAATATGATCAGTCACTGCATCCAAGAAATCACGATCGTGTGAGATTAAAACCAGAGTA
CCCTCATAAGCTTTAAGCCAGTCCTCAAGCCATAAAATTGCATCTAAATCTAAATGGTTG
GTTGGTTCATCTAATAATAATAAATCTGAACGACTCATCAGTGTTCTAGCAAGATTAAGT
CGCATGCGCCATCCACCTGAAAAGCTGGCTACATTTAATCGAATTTGATGATCTAAAAAG
CCTAGTCCAGCCATCAGTTGTGCTGCTTTAGCAGGGGCAGCATAACCATGAATTTCATCA
AAACGACCATGAAGCTGTGCCAAATCCTCATTACTTAAATGATCAGGATGCGCGAGTTTT
TCTTGAATCGTCCAATACTCTTCGTCACCTGAAAGTACGAAGTCGATGGCAGGAATATCT
AAGGCTTTAATTTCTTGTGCCATATGAGCCACTGTCCAAACAGACGGACGACTTAGATTT
CCCTCATCAGCGACTAAATCACCTAAAAGTGCTGCAAATAACGTAGATTTTCCTGCGCCA
TTTACGCCTGTGAGACCAATTTTCCAGCCTGGATGAAGTTGCATAGATGCTTTTTGGAAG
AGAACGCGCCCACCACGGCGTAAAGAAACTTGGTCAAATTGGATCATGAGTATGCAAAAT
AGCGAATAGATAGCCGCATTTTAAGGTGATCCGAAGCGATTGCAAATTTTTATATGAATT
TATGCAAAGCTGAAATCAAATGCATTTAGATGATAAAAATAGAGTAAAAACTCTACTTCT
GTGTTTAAAATCAGAATATTATTTAGTTTAGATGAAAAAATAAGTAACAAGACCAAAACT
ATACGACAGGAATTCAGGATGAATAAGGGAATTTTGGCATTGGGGGCAATGTTAATTTTT
GGGGGTAAAGACATCATCAAATGCGGCAAAAGTTTGTGTATTTGATCTATTAGGTAAGTC
AGGAGAGGCTTACAAAATGATTGAATAGTGGGCGTTAGCTGCAAAAGTTTGGCGTGGTGA
TATTGATCTGATCAGTTACCAAAATGAAGCTCAGGCTGAAAAGGATTTTCAACAAGGGAA
ATGTGATGGCGTGTATATGACTTCTATGCGCGCGCGAACTTACAATAAATTTGCTGGGTC
TGTTGATGCAATTGGTGCAGTTCCAACCTATGCAATAGCCCAAAAAGCAATCAGCTTTGC
CTTAGATAAACGTAATCAGCGCCGTTTGGTAAGTAGGGACGGAAATCAGAGCTATGAAGT
TGCAGGTACATCAGAAATTGGTTTGGCATATATCTTCGTCCGAGATAAAAAGATCAACAC
CATTGAGAAAATCAAAGGGAAAAAATTTGCGGTGCTAGGATATGACGAAGCACAAAAAAT
TGTTGTTCGAAGTCTAGGTGGGCAAGCAGTATTGTCAGATATTTCGGATATCGCAAAGAA
ATTTAATAGTGGTCAAGCTGACATCATGGCAGCACCAGCCTACGCATATAAGCCTCTAGA
GCTATATAAGGGGCTTGGAGAGGATGGAGCAATCATTACCTTTCCAGCTGTAAATATGAC
AATGGATCTGATTATTCGTCCTGAAAAATTTTCGAGTAATTTTGGACAAAACTCACGAGA
TTGGTTTCTTGGACGCTTAAAAAGTAATTTCACCTTGATACAACGCATGGAAGCGGATTT
ACCTGCAAAATACAAAATTAATTTAAGTCAGGAAGATAAAACCCGTTATCAACAAATTCT
ACGTGAAGCACGAATCAGTTTAACCAAGCGTGATATTTATGATTCAACCATGATGAGTGT
TTTAAAACGTGCACGTTGCACGGTTGAACGCACAAACTTTGAATGCAGTCTTGGTGGTGA
ATAATTTTTTGTTTTATTAAAGTGTGTTTTTATTTTTTTTATAGGGGGAAAAATGAAAAA
GGGCTATTTGCTTTATCAATCTTAACATTGATGGGGTTTGCAACGACTGTTCAAGCAAAA
CAAAAAGTATGTGTATTTGATTTATTAGGAAAAGCAGGTGAAACATTTGGAGTGACGCAA
GAATGGGCTGTCACGGCTAAAAATTGGCAAGCTGAAATTCAATTGATCCCATATCAGGAT
GAGGCGAAGGCACAAAAAGACTTCGAGTCAGGAATCTGTGAAGGTGTGTATATGACCTCT
ATGCGGGCCCGCAAATACAATGGTTTTGTAGGTTCGATTGATGCGATTGGTGGTGTGACC
AGTAATGATGTAGCACAAAAGGCGATTAGTTTTGCTTTAGATAAACGCAATAAGCACCGA
TTACTGGCAAAAGTTGATGATCAAAACTACGAAGTTGCTGGCATTTTACAATTTGGTTTG
GCTTATGTTTTTGTACAAGATAAAAATTTAAATACGATCCAAAAAGCCAAAGGAAAAAAG
TTTGCATATCTTCACTACGATATAGCTCAAAAAGCAGTAGTAGATAGTTTACAAATGATT
TCAGTACCTTCAGAAATCTCTGATTTTGTAAAAAAATTCAATAGCAAGCAGGTTGATGTG
ATTGCTGCACCTGCGTACGCCTATAAGCCACTCGAGATTGAAAAAGGGATTGCAAAGTCG
GGAGCCATGTTTACCTTCCCAGTTGTAAATATCACAGGAGATTTAATTATTCGTCCTGAA
CAGTTTCCTGTTAATTTTGGATTAAAGTCACGGGAATGGTTTGTTAAGCAGCTACCGAAA
AGCTTTACGATGGTTAAACGCCTAGAAGACTCTATACCCGCGAAATATAAATTGAGCTTA
GGTAAAGAAAATGAGGTTCGCTATCAACGAATACTAAGAGACGAACGTATTAATGTGACG
AAACAAGGTGTATACGATCCGATTATGATGAGTGTTCTGAAACGCGCACGTTGTACGGTA
GAACGCACAAACTTTGAATGCTCCTTAGGTGGTGAATAGTAAATATCCTGATCCTAGTTC
TGATTAGTCCAAATATTTCAATCAAATGCTTTGCTATGAGACATCGTCAATTGACTCTTT
AGAAAGTGTGATCAGGATAGTTAAATATCTGAAAAACCCGACATATGTAGACAAAAGGAC
TAGGCTTTTAAATAAAACCTGACTATATTTGTCCTTAGCTGGTGGAAAAATATGCAAAAA
CAGCAATTAAGGGAAAACAAGATGAAAAAAGGACTTTGGGCACTGAGCGCTGCAACGCTT
TTTGCCATGACCACTTCTGTGCAGGCAAAACAAGAAATTTGTGTATTCGATTTGTTAGGC
AAGGCTGGGGAGTCATATAAACTGATTGAAGAGTGGAAGCTTGCATCAAAAACTTGGCAG
GGTGACGTTGAGTTAATTGCTTATCAAGATGAACAAAAAGCTGAACAAGACTTTGATGCT
GGTAAGTGTGATGGGGTTTACATGACCTCAATGCGTGCGCGTAAATATAACAAATTCGCT
GGTTCGATTGATGCTGTGGGTGCAGTAACGAGTAATGCAATTGCGCAAAAAGCAATTAGT
TATGTGCTCGACAAACGTAATAAAAGCCGTCTGACTGCAACCGTCAATGGAGAAAAATAC
GAAGTTGCGGGAATCATTGAAGTCGGTCTTGCCTATATTTTTGTGCGGGATAAACGAATT
GATACGATAGAAAAAGCGAAAGGAAAAAAATTCGCTTATTTGCATTACGATCAGGCACAA
AAAATAATTGTTGAAAGCTTAGATCTGATTGCTGTGCCATCCGATATTTCTGATTTTGTG
AAAAAATTTAACAGCGGTCAGGTCGATGTAATTGCTGCACCAGCATATGCCTATAAACCT
TTGGAAATTAGCAAAGGATTGGCAAATGGTGCTTTGTTTAATTTTCCTGTTGTGAATATC
ACAGGTGATCTGATTATTCGTCCAGGTAAATTTCCTGCAAATTTTGGTACTCAATCGAGA
CAATGGTTCATCAATAAACTTCCAAGTAACTTTGCCATGGTGCAACGTTTAGAATCAGGC
ATGAATGCCCGAAAAATTAACCTATCGAATGAAGACAAAGTACGCTATCAAAAAATGTTA
CGAGAAGGGCGTATGAATCTAACAAAACAAGGCGTTTACGATGCTACTATGATGAACGTA
CTCAAACGTGCACGTTGTACTGTTGAACGTACAAACTTTGAATGTACATTGAGTGGAGAA
TAGAAGTTTTACGTTATTTCAAATCGTGAACCTTAGCGTACAACTTTTGACTTATCACAA
AAATGTCTAATAAAAGAAGTGGATGATATAAAAAAGGACAAATATTAAACAATCCTGACA
TAAAAATAGAGTACAAGCTCTATTTTTTTTCAGAAAACATGATTAATATTTGCTTCGAAC
AAGGAGACAAACATAAAGTTTGTGAAAGGATGAAAAATATGAAAAAAATTGCATTAGCTA
TTGCAGCAACTGCGATGATGGGCATGTCAGCATCTGCTCAAGCAAAAATCGATGTGTGTG
TATTCGACTTATTAGGGAAGTCAGGTGAATCATACAAAATGATGCAAGACTGGGCACTTG
CTGCAAAAGGTTGGGGTGCTGACGTTAACCTTCTAGCAATCACTGATGAGCAAGTTGCTG
ACAATAATTTCAAGGCTGGTAAATGTGCTGCTGTAGCAATGACAGCAATGCGTGCTCGCC
CATACAACAAATTCGCGGGTTCTATCGATTCTTTAGGTGGTGCGCCGAGCAATGAAATTG
CTCAACGTGCGATTACTTACGTTCTAGATGCTCGTAATGCTGCGAAGATGACGACTAATC
TTGGTGGTAACAAATATGAAGTAGCGGGTATCTCTCCATTGGGTGCTGCGTATATCTTCG
TACGTGACAAGAACATTAACTCAATTGAAAAAGCTGCTGGTAAGAAATTCGCTGTATTGG
GTTACGATGATGCTCAAAAAATCATGGTACAACGCGTAGGCGCTCAAGCAGTACTTTCTG
ACGTTTCTAACTTCGCTGCTAAATTTAACAATGGTCAAGTTGATATGGTAGGTGCGCCTG
CTTATGCATACAAACCATTAGAATTGAGCAAGGGTTTAGGTACTAATGGTGGTATCTTCA
ACTTCCCAGTTTTACAAGTAACTGCGGATCTTGTTATTCGTCCAGAAAAATTCCCTGCTG
GTTTTGGTCAAAAATCTCGTGATTACTTTGTGAAGCAACTTCCAAAAGCATTCGCAATGA
TCAAACGTTACGAAGCTGAAATTCCAGCGAAGTACAAAATGAACTTAAGCGCAGAAGATA
CATTGAAGTATCAAAAATTATTACGTGATGGTCGTATGGATTTGACTAAGCGTGGTATTT
ACGATGCAGGTATGATGTCTGTATTGAAAAAATCTCGTTGTTCAGTGAACAAATCAAACT
TTGAATGTGCATTACCTGGTGAATAATCAGTAATTGCCAAAAATGACACTTAAAGCCTAG
ATTTATCTAGGCTTTTTGTTTTTTTGTGATCGTCATTTAAGTCATAGCCTTTACTTTAAA
ATCTCGTAATCATAATGAGATAAAAATCAAATGAAATCGTGAAGATTAAAATATATTTTG
ATCAGGAAGATTTACGATTGATGATGAGGGATTTCGTTTATATACCATTAG
>TRINITY_DN160966_c4_g1_i5 len=15600 path=[6:0-3421 10:3422-3424 11:3425-3557 12:3558-3725 13:3726-4552 15:4553-4576 16:4577-4580 18:4581-4581 19:4582-5358 20:5359-5361 21:5362-6604 22:6605-7442 24:7443-8162 25:8163-8643 27:8644-9174 28:9175-9195 29:9196-12521 31:12522-14170 32:14171-14223 34:14224-14688 35:14689-15599]
GGCGCCGCTCCCGGCGTGTGCAGTGCACAGGGGCCTCCCCTCCTGTTCCTGGGTGTGTTC
CTGTGGCCACGCCCTTTCCTTTCTTCTGACAAGCTGAACCGTTGCTGCTCCGAGTCGTTG
GGCCTGCTCCTCCGTGACAGCAGCATCCCTGGCTGTGGCCTCCAGCGTCTGGTGTCACCC
GGCATGTCACACGGAGGCTGAGCTGCGGCCTCTGGATACACGGACACCCCGCCGCCCGTC
CCGGTGCACACAGCTGCAGAAGACTACACACCCATTGCTGGAATACTTTGACATTACAAT
GAAGGTTGCAATTTCCTAGCTTCATGGCATCTGAGGTCTTTGGTAGTGACACTGGCAACA
TTAAAGTGTAAAAAAAGGATCCATGGCAGTAGAGTGAATAATGATGGCTGGCATGATGCC
CCCTGTGAAGTTAAAATGGCTGGAGCACCTAAACAGCTCCTGGATTACAGAAGATAGTGA
GTCTATAGCTACCCGGGAAGGTGTCTCTGTCCTGTACGCTAAGTTGGTTAGCAACAAAGA
GGTGGTTCCACTTCCACAGCAGGTCCTATGTCTCAAGGGACCCCAGCTGCCAGATTTTGA
GCGGGAGTCATTGTCATGCGACGAGCAGGATCACTACCTGGATGCTTTACTCGGCAGCCA
GCTGGCTCTGGCCAAGGTGGTGTGTTCTGACTCTCCATTTGCTGGGGCACTACGGAAGAG
ACTGCTGGTTCTCCAAAGGGTTTTCTATGCTCTTTCTAACAAGTATCATGACAAAGGCAA
AGTTAAACAACAGCAGCATTCACCTGAGAATAGCTCTGGCTCTGCAGACACCCTGTCTGT
CAGTGAGCGGCCACGCTCTAGTACCGATGCGCTTATTGAAATGGGCGTGAGGACTGGTCT
GAGCCTACTTTTTGCTCTACTGAGGCAGAGTTGGATGCTGCCAACTGCTGGATCTGGTTT
GAATCTGTGTAATGATGTTATACAAACAGCCATTGACGTTGTAAATTCCCTGCCCCCTTT
ATCTCTTGCCAATGAGAGCAAAATACCACCTATGGGACTGGACTGCTTGGCACAGGTCAC
CACCTTCCTGAAAGGGGTGACTGTTCCCAATTCTGGGGCAGACACTTTGGGGAGACGCCT
GGTTTCAGAACTGCTCCTTGGCCTTGCCTCTCAGCGTGGCTCCCTCCGCTACCTCTTGGA
ATGGATTGAAATGGCACTGGCAGCGTCTGCTTTGGTTAATGAGGCAGACCAGAACAAGAC
GCTAACCACCCAGGAAGGCATGATCAGCTGTGACTGCTTCATTAGCATCCTTTTGCAGAT
GAGGAAATCCCTGGGATCATCAGCAGACAGAAGTCAGTGGAGAGAGCCCACCAGAACAGC
AGATGGCCTGTGCTCTCTGTATGAAGCTGCATTGTGTCTCTTTGAGGAGGTTTGTCAAAT
GGCCTCTGACTACTCAAGAACCTGTGCTAGCCCAGACAGCATCCAGACTGGAGAAAGTCC
GGTGGTGTCAGAGACGTGTGAAGTATACGTATGGGGAAGTAATAGCAGCCACCAGCTAGT
GGAGGGGACCCAAGAGAAAATATTACAGCCAAAGTTAGCTCCCTGTTTCTCAGATGCGCA
GACAATCGAAGCTGGACAGTACTGCACTTTTGTTATATCAACTGATGGCTCGGTAAGAGC
CTGCGGGAAAGGCAGCTATGGGAGACTAGGTCTCGGGGATTCCAACAACCAGTCTACCTT
GAAGAAACTTACCTTTGAACCTCACCGTTCTATCAAGAAAGTTTCCTCCTCCAAAGGATC
TGATGGCCATACGCTAGCATTCACCGCTGAAGGGGAGGTTTTCAGCTGGGGAGATGGTGA
CTATGGAAAGCTGGGCCATGGTAACAGCTCCACACAAAAATATCCAAAGCTTATTCAAGG
GACTCTACAAGGAAAGGTTGTAGTATGTGTTTCAGCTGGCTACAGGCACAGTGCCGCTGT
CACAGAAGATGGAGAGCTTTATACGTGGGGAGAAGGAGATTTTGGAAGATTAGGTCATGG
AGATAGTAATAGTCGGAACATCCCCACCCTGGTAAAGGATATCAGTAATGTAGGTGAAGT
TTCCTGTGGGAGCTCTCACACAATTGCCTTGTCTAAAGATGGAAGAACCGTCTGGTCTTT
TGGTGGAGGAGATAACGGAAAGTTGGGCCATGGAGATACCAACAGGGTATACAAACCAAA
GGTGGTGGAAGCACTACAAGGAATGTTCACAAGGAAGGTGTGTGCAGGCAGTCAGTCCTC
CCTAGCGCTGACTTCGACAGGACAGGTTTATGCTTGGGGCTGTGGAGCTTGCCTAGGGTG
TGGATCTTCGGAAGCAACTACCTTGCGTCCCAAACTTATTGAAGAGCTAGCTGCCACAAG
AATAGTGGACATTTCTATAGGCGACAGCCACTGTCTTGCACTTTCACACGATAACGAAGT
TTATGCATGGGGCAATAATTCTATGGGACAGTGTGGACAAGGTAATTCAACTGGCCCCAT
TACTAAACCAAAAAAAGTGAGTGGACTAGATGGAGTGGCTATACAGCAGATCTCAGCAGG
GACATCCCACAGCCTGGCATGGACAGCTCTGCCTAGAGACAGACAAGTGGTTGCATGGCA
TCGTCCCTACTGTGTTGATCTAGAAGAGAGCACCTTCTTCCATTTGCGATCCTTCTTAGA
ACGATATTGTGAGAAGATAAATAGTGATGTTCCACCTTCTCCTTTCCCGTCATCCAGAGA
ACATCATCACTTCTTAAAGCTTTGCCTGAAAATGCTCTCAAATCATCTAGCCCTCGCTCT
TGCGGGTGGAGTTGCTACCAGTATTTTGGGTCGTCAAGCAGGGCCCCTTCGCAACTTGCT
TTTTCGGCTAATGGATGCAAGTGTTCCAGATGAAATTCAAGAGGTTGTGATTGAGACCCT
TTCAGTTGGAGCAACCATGCTGCTGCCCCCTTTACGGGAAAGGATGGAGTTGCTGCATTC
TCTTTTGCCTCAGGGGCCAGATAGATGGGAAAGTCTTTCTAAGGGCCAGAGAATGCAGCT
GGATATCATTCTCACAAGCTTGCAGGATCACACACACGTGGCATCATTACTGGGATATAG
TTCTCCTTCGGATTCCTCTGACAGCTCATCCTTGCCTCTTTCTTATGGCTCAAGCTCTGA
CCCCAGCTACATTTCCCAGACCAGCCATCCAGACACTCACTTGGCTGAGATCCTGATGAA
GACACTTCTCCGAAACCTGGGCTTCTACACGGACCAAGCTTTTGGAGAATTGGAGAAAAA
TAGTGATAAGTTAATTGTAGGAGCCTCCTCATCAGAAAACAGCCAACCGGCCCATCTTCA
CGAGCTGCTTTGCTCTTTGCAGAAACAACTACTAGCTTATTGCCATACGAACAACATAAG
TGAGAACTCCAGCAGTGTTGCTTTGCTTCACAAACATCTACAGCTCCTGCTTCCTCATGC
AACAGACATCTACTCCCGGTCTGCTACGCTTTTGAGGGAAAGCCCATGCAATGGGAGTGT
GGGTGAAAAACTGCGTGATGTTGTTTATGTGTCTGCAGCTGGCAGCATGCTGTGTCAGCT
TATCAATGCATTGCTGTTACTGCCAGTTTGGGTGGCCAGACCATTGCTCAGTTACCTACT
GGACCTACTGCCTCCACTAGATTGCCTCAATAGATTGCTGCCTGCAGCTGTTCTTTTGGA
GGATCAGGAGCTACAATGGCCTCTACATGGAGGACCAGAACAAGTTGACCCTGCAGGTGT
ATTGTTGCCTGCACCAGCTCAGTTTTGGGTGTGGCTTGTGGACCTGGAGAGAACAGTTAC
ATTGCTGATTGGGCGTTGCTTAGGGGGCATGCTGCAAGGATCACCCACATCACCAGAGGA
GCAGGACACTAACTACTGGTTAAAGACACTACTGTTTGGGAATGGTATTGAGATGGATGT
TCCTCAGTTGGACAAATGCATGAGTGTTTTGCTGGAAGTGGCATTATCTGCAAATGAGGA
ACCAAAAACATTTGATTACAAGCTAAGACCAGACGTTTCAATTTTGGTTGATTTGGCTGT
TGGGTCCACAAAGGAGCCAGCACGCAGCTTGTGGATGAGTATGCAGGATTATGCTATTAG
TAAAGACTGGGACAGTGCTGTGGTTACTAATGAGTCATTGCTGGACACCGTATCGCGATT
TGTTCTTGCTGCCCTTCTAAAGCATACAGGGCTTTTGTCACAAGCCTCCAGTGAAAGCAG
ATATCAGCCAGGAAAATCCCTAGCCGAGGTATTTCGATGTGTGTACAAGGTCAGGAGTCG
CTTGCTTGCCTGTAAGAACATGGAACTGATCCAAACTCGCTCCTCATCAAGAGAGAGATG
GATATCAGAAAATCAAGAATCTGCTGATTTAAGCTCCCAAGAAAATTCTTTTACAAGGAC
TATAGATGAAGAGGCGGAACTGGAGGAACAAGCAGAAAGAGAAAGAGAAGAGGGGCACCC
TGAACAGGAGGAAGAGGAGGAAGACCGTGAACATGAGGTCCTCACTGCTGGCAAAATATT
TCAATGTTTCCTATCAGCCCGCGAGGTGGCACGCAGCCGAGAACGGGACAGAATAAGTAT
TGGCTCAGCTGGGACCACTGGCCCAGGTACTAGAGAGGAGGATCCGCAGCAGTTGGTACA
GGAAAGAAAGGACAGTGGGCACCTAGCAGAAGGTCAGGACCTGTATACCGCAGCTTGTAA
TTCAGTCATCCACCGCTGTGCCCTTCTCCTACTTGGCGTTACTCCTGTAATTGACTATCT
GGATACGCCAACAGAGGATGGGCAGCAACAAGTTTCTTCAGTGGCCACCCACGAAGCTAC
GGCAGCCATGACAAGGAGTGAAAGTTTAACAGCAGAGAGGAGATCTGTCCATTCACATCC
CAACTATAGGCTTATCAAATCTAGAAGTGAATCTGACCTTTCCCAGCCTGAATCTGATGA
GGAGGGATATGCCTTGAGTGGACGGCAGACCACAGACTCTGACCTTGTATCCCATAGAAG
ACGAGTGTCCCCATCTGAGCACCCTGCCAATGATTCTTGGGCCCGGCTGAAGCACAATCG
GGAGTGGTTATGTGGTTTATCTTGTGGCTTTGAAACAGATGCCGAACGTAGCAAAACTCT
TGGAGTGCATACACTGATTGACAATGTTCTAAGCTTTGTAAGTGGAGATGTAGGAAATTC
TCCAGGGTTTAAAGAGCCCGAAGAAGGAATGTCCAGCTCTCCTCAGGCATGCATAATTGC
TATGGAGCAGCAGCAACTCCGTGCTGAGTTGCGTTTGGAGGCCTTGCACCAGATCCTTGT
TCTTCTGTCTGGAATGGAGGAGAAGGGAAATGCCCAGACTTTAGGTAGTCGCCAGTCACT
CGCTACCTTTCAGTCCTCATCTCTGCTTACCTCTGTGAGGCTGCAGTTTCTTGCAGGGTG
TTTTGGGCTAGGTACTGTTGGTCATACAGGCACTAAAGGAGAAAGTGTCCACCTTCATCA
TTACGAGGATGGAATACGGGCTTCAAAACGGAGCATACAGATTGAGATCCAGAAAGCTGT
TCACAAAATCTATCAGCAGCTGTCTGCCACTCTAGACCGGGCTCTGCAGACAAACAAACA
CCATGTGGAAGCTCAGCAACGCCTCCTGTTGGTGACCATTTTTGCTCTTAGTGTTCGTTA
TCAGCCAGTGGATGTCTCTCTTGCAATTTCGACTGGCCTGCTTAGTGTTCTTTCCCAACT
CTGTGGCACTGAAACTATGCTTGGACAACCTCTCCAGCTACTTCCCAAGTCTGGAGTTTC
TCAACTGAGCACTGCACTTAAAGTAGCTAGTACTAGGCTGCTCCAAATCCTTGCAATTAC
TACAGGGACGTATGCTGATAAGCTCAGCCCGAAGGTGGTGCAGTCACTTTTGGACCTGCT
CTGTAGCCAGCTGAAGAACCTTCTTTCTCAGGCTGGAGTTGTGCCTATGTTTGGTGAAAA
TGAGGAAGAAAAGAAATCTGAGCTTCTAGGAGAGAGTGAAAGAAAGGACTTCAGAGCCAC
ACTCAGGAAGCAACGCACCGCAGAGCTTCATCTTGGAGACTTTTTAGTCTTTTTACGCAG
AGTGGTGTCTTCTAAGGCTATTCAGTCTAAGATGGCATCTCCCAAATGGACAGAAGTCTT
GCTGAATATTGCTTCTCAGAAATGCAGCTCAGGTGTCCCACTTGTAGGAAACCTAAGGAC
AAGACTTCTGGCCCTACATGTCCTAGAAGCTGTTCTGCCTGCATGTGAGTCTAGCGTGGA
TGATGACCAGATGGCTCAGGTGGTAGAACGACTCTTCTCTCTCCTTTCAGACTGTATGTG
GGAAACACCCATCGCTCAGGCTAAACATTCTCATCAACTGAAGGAGAAAGAGCAAGAATC
AAGACTACAGAAGCAAGGGGAACTGGAAGAGGAGGAGGAAGATCTTCCTATTCAGGAGGT
TTCCTTTGATCCTGAGAAAGCCCAGTGTTGCCTTGTGGAAAATGGCCAAATTCTAACCCA
TGGAAGTGGTGGCAAAGGCTATGGCCTGGCGTCAACTGGAGTCACGTCAGGCTGCTATCA
GTGGAAGTTTTATATCGTGAAAGAGAATCGTGGCAATGAGGGTACATGTGTTGGTGTTTC
CCGGTGGCCTGTGCATGACTTCAATCACCGAACCACCTCGGATATGTGGCTATACCGAGC
ATACAGTGGCAACCTGTATCACAATGGAGAGCAGACTCTGACCTTACCTAGCTTTACTCA
GGGAGACTTCATCACCTGTGTCCTTGACATGGAAGCTCGTACCGTGTCATTTGGTAAAAA
TGGAGAGGAACCCAAACTTGCATTTGAAGATATTGATGCGGCAGAGCTGTACCCTTGTGT
AATGTTTTACAGTAGTAATCCTGGAGAGAAGGTAAAGATTTGTGATATGCAAATGAGAGG
CACTCCAAGAGACTTATTACCAGGGGATCCCATCTGTAGTCCAGTAGCCACTGTGCTGGC
TGAGTCAAGTGTACAGCTTCTCCGAATATTACATCGTACTGAACGTTGGACCCACTGCAT
TAACAAAAAGATGGTGGAGCGTTTGCAGAAAATCAAAGGTTGTCTGAGAGAAGCAGGCAC
CAAGTTAAAGAAAAGTCGGTCGGTCCAGAGTAGGGAAGAACATGAAGTCCGTGATGAGAA
GGAGGAAGAGAAGGTGAAGCATGCAAGACATGGATTGGCAGAGCTGGGTGAAACCCAGTT
GAAGACTCTGTGCGTGGATGTGTGGCCTGTTTTGGCTGTCATTGGAGGAGTGGACACAGG
ACTTAGGGTGGGTGGCAGATGTGTTCATAAGCAGACGGGTCGTCATGCCACTCTCTTGGG
TGTAGTGAAGGAGGGCAGTACTTCTGCCAAAGTTCAATGGGATGAGGCAGAGATAACCAT
CAGTGACACTCCTCTCTACAATCTGGAGCCCTGTGACCCCCCTCCCTTCGATGTGGCTCG
TTTCCGTGGGCTGACTGCCTCTACACTGCTTGACCTTACATACCTGACAGGCATCCATGA
AGATCCTGGCAAATCTGGTGTTAAACGTCATGAAAAGAAACACCGGCATGAATCTGAAGA
GAAAGGAGACCCGGACCAAAAGGGTGACTGTGAATCAACAGAGCGAGCCCCGGAGGAGAA
AATCATCAGCAACATTGCTTCTAAATCTGAAAACGAATCTATTGCTCTTCTGAGTGAAGC
CCCAGCAAACGAACAACATCATGCTGATGGAAAACGGAAAAGTCACGACCACATCTCGCG
AAACCACGATGTTTCCCAGTCTGAGATTAGGGCTGTTCAATTATCCTACGTAAATTTGGG
AGCCATGAAATCCTTGGGAGCACTGCTAAGCTGCAGTAAATATGCTGAGCTGCTGCTTAT
TCCAAAGGTGCTGGCAGAGAATGGGCACAATTCCGATTGTGCAAGCTCCCCTGTCGTACA
TGAGGATGTAGAAATGAGAGCCGCCCTGCAATTTCTGATGCGTCACATGGTGAAGAGGGC
TGTTATGAGATCGCCCATAAAGAGGGCATTGGGACTGGCTGATCTGGAGAGAGCACAAGC
CATGATTTACAAGCTGGTGGTTCATGGACTGCTGGAAGAGCAATTTGGCAGCAGAATTAA
ACCAGACATAGATCAGCAACCTGAAGATAATGACCAAGTTCATCAAGCTCAAACACCAGT
CACCACTAGCCCGTCGGCATCCAGCACCACCTCGTTCATGAGCAGCTCGCTCGAGGACAC
AACCACAGCTACCACTCCAGTGACGGACACTGAAACAGTGCCAGCATCGGAGTCTCCTGG
CGTCATGCCTCTTAGCCTGCTGAGGCAAATGTTTTCAAGCTACCCAACTACAACAGTGCT
GCCCACCCGTCGTGCACAGACGCCTCCAATCACATCACTGCCAACATCACCCACAGATGA
AGTGGGAAGAAGGCAGAGCTTGACATCCCCTGACTCTCAGCCATCAAGGCACACAAACCG
TACAGCTCTGTCCGATCCCAGTAGTCGCCTCTCTACATCTCCTCCACCTCCCGCTGTGGT
TGTTCCTTTACTAGAAATGGGCTTCTCCATAAGACAAATCAAGAAGGCCATGGAAGCCAC
TGGTGCTCGAGAGGCTGACCCTCAGAATATCACTGTGTTGGCAATGTGGATGATTGAGCA
TCCAGACGATGAGGAAAGATACTCTGGCAGAACCAGTGAACAATGCCAGGATGGTGCTAT
TTCAGGTTCAGGGGGTAAATCCAGTGATGTTTTCACAGGGGACATTTCCTCCTCCGATGC
TCCTGAATTGGAAGAATGCTTTTGTGACAGTCCAGACAGCATGGAACAAGCAGAAAATGC
TGGAGCGAGCAGCGGGCAACAGACCAGAGGCAGATCCACTGTAACCAGGAGGCAAAAGTT
TGATCTGGCAGCAAGAACACTCTTGGCAAGGGCTGCTGGATTATACCGCACCGTTCAAGC
TCACCGCAACCAGGGTCGAAGAGACGGCGTTTCCTTGCAGCAAGAACCTGGAGCTCTGTA
TGACCTCAATCTGGATGAAGAACTAGAAATTGACCTTGATGACGAGGCTATGGAGGCAAT
GTTTGGACAAGACCTAACAAGCGATAATGATATTCTGGGAATGTGGATCCCAGAGGTACT
GGACTGGCCAACATGGCATGTCTGTGAAACAGACGAGAGGGAAGAGGTGGTAATCTGTGA
ACTGTGTGAATCAAGTGTACTTAGCTTCAATCAACACATGAAGAGGTATCATCCAGGCTG
TGGGCATAGTGCCAATCGGCAGGGATACCGTAGTAATGGCTCTTACGTGGATGGCTGGTT
TGGAGGGGAGTGTGGCAGTGGGAATCCATACTATCTGTTATGTGGCAGCTGCCGGGAAAA
ATATTTGAGCCTGAAGAGCAAGCGTAAAGCAACTGCATCAGAGAAGTACAAAGGACACGC
TCCTGACCTGATTGGCAAACAAGACAGTGTTTATGAAGAAGACTGGGACATGTTGGATGT
GGATGAAGATGATAAGCTGACCGGAGAAGAAGAGTTTGAACTCCTAGCCGGACCTCTTGG
CCTTAATGATCGTAGGATTGTACCCGAGCCAGTGCAATTTCCAGACAGTGATCCTTTGGG
GGCCTCTGTAGCCATGGTCACTGCCACCAACAGCATGGAAGAAACACTGATGCAAATAGG
CTGCCAAGGTGCTCTAGAGAAGAGCTCATCAGGCAGAATTACTCTGGGAGAGCAAGCAGC
GGCCCTGATAAATCCTCATGACCGTGTGATGGCCCTACGCAGGGTAATAGCGGCCGCACA
AGTCCTGCTGGCACGTACCATGGTGATGCGTGCACTTTCACTACTGTCTGTTAGTGGATC
CAGTTGTAGCCTTGCTGCAGGCTTGGAGTCTCTGGGTCTGACAGATATCCGCACTCTGGT
CCGGCTCATGTGCTTGGCTGCAGCAGGTAGAGCTGGCCTCTCCACCAGTCCTTCAATCTC
ACTGTCTAATTCTGCCGACCGCTCACGTGGTTTACATAGCAAAACCAGCAAACCTATCTC
CTGTCTAGCATACCTGAGCACCGCTGTAGGCTGCCTGGCATCCAGTACACCCAGTGCTGC
TCGACTTCTCGTCCAGCTTTGTACCCAGAATTTGATATCTGCAGCAACTGGTGTGAATCT
AACTACTGTGGATGACCCTGTGCAGAGGAAATTTTTACCAAGCTTTCTACGGGGTATTGC
GGAGGAAAACAAGCTGGTCACCTCTCCCAACTTTGTAGTGACACAAGCACTTGTAGCTCT
ACTTGCAGATAAGGGAGCTAAATTGCGTCCAAACTATGACAAAGCAGAGATGGAGAAAAG
AGGTCCATTGGAACTGGCAAATGCATTAGCTGCCTGCTGCCTGTCTTCGCGCCTTTCGTC
ACAACATCGGCAATGGGCTGCTCAGCAGTTAGTGCGCACCTTGGCTGCTCATGATCGAGA
TAATCAGAATACCCCCCAAACTCTTGCTGATATGGCTGGAGACTTGAGAAAATGTTCATT
TACTAAGCTGGAGGCACATCAGAACAGAGTGATTACCTCTGTTTGGTGTAATAAGAAGGG
TCTGTTGGCCACGAGTGGCTCTGATGGCACCGTCAGAGTGTGGAATGTGTCTAGAAATCA
GTATTTTCTGCAGCAGACTTGTGTTTTCCAGAAACCAGAAGGAACTCCAGAAGAAGCTGA
CCCCGCTCTTTCTCCTGTCTGCTGGAGTGTTACTGGGCGTTATCTGGCTGCAGCCCTGGA
AAAAACAATCAACATCTGGCAGCTCAATGGGGGAAAAGGCCTTGTGGATGTTCAGCCTCA
TTGGATCTCCTCAATTGCATGGCCTGAACATTGTCCAGGAGGTGCATGGCCAGGTGACCT
ACCAGAGTTTTTGTTGGTTGGCCGCATGGATGGTTCCTTGGGTCTCATTGAGGTGACGGA
CGCTACCAGTATGCAGCGTTTGGAATTGGAACATTGTTATAGAAAAGAAGTGGCTGTTAC
TTGCATTGCTTGGTTCAGTGAAGATCATCCATTTGCAGTTGGGTACGCCGATGGGAAGTT
ATTGATTGGAAACAAAGAGCCAGTAGATAAAGGACAAGTCATTCTCATTGATGCTCATAA
GGAAATGTTTGTTAACTTGAAATGGGATCCAACTGGCCAAATACTCCTTACCTGTGCTAA
AGAAGACACTGTAAAGTTGTGGGCGAACATAGATGGCGGCTGGAAAACACTTTACTTCCT
GACACATCCATCCTATGTTAACACAATAGCCTGGTGTGGATTAGTGGGAAAGCCTGACAG
CCCACAGCTCATGCTAGCGACTGGATGCCAAAATGGTCTGGTGTGCGTATGGACAGTTCT
GCAGACCACACTGGATGCGTTTCACTCCAGATCAGCAACAACAGAAGACTGGAAGGCGCA
AACTTCTAGCAAGGAGTTTTGCAGGAAGCCTGAGGACATCCGATGTGCTTACAAGTTTAA
AGGCCACATTACTCCTGTCCGTACCGTGTCTTTCAGTCATGATGGGCTCGCCTTGGTGTC
TGGTGGGCTTGGTGGCCTAATGAATATTTGGTCCTTAAGGGATGGTTCCATTTTGCAGTC
TGTTGTGACAGGCTCTGGAGCGGTGACCACCACTACTTGGATTCCTGAAGTGGGAGTTGC
TGCCTGCTCGAATCGTTCAAAGGATGTTCTGGTGGTAAATAGCACACCAGAGTGGATGTC
CTCCAATCACGTTCTGGCTACCTGCAGAACTGCGCTGAGGAACCAAGGGATTTCAGGACT
GAACATGGCACCATGTATGCAAACTTTCTTAGAGCGCCTACCCATCATGCTTCAGGAACA
GTATGCATATGAGAAGCCTCACGTTGTGTGTGGGGACCAGTTGGTGCACAGCCCCTATAT
GCAATGCCTAGCATCATTGGCTGTGGGACTGAATCTGGACCAGCTTCTGTGTAATCCACC
TATACCTCCTCACCACCGCCTAGCCCCACCAGAGCCTGCCTCATGGAACCCAGCAGAATG
GGCATGGCTGGAGTGTTTTTCTACCACCATTAAAGCAGCTGAAGCTCTGGCTAGGGGAGC
ACCATTCCCGGAATCCTTCGCTGTCCCCGACCTGGAACCAGTACCAGAGGAAGAACTAAC
ACTTCTAATGGATAACAGCAAGTGGATTAATGGGACAGATGAACAAATTATGTCATGGGC
CATCTCTAGGCCAGAGGATTGGCATCTTGGAGGCAAGTGTGATGTATTTCTGTGGGGAGC
TGGACGGCATGGACAACTAGCGGAGGCAGGCAGAAATGTGATGATCCCATCTGCAGCAGC
CTCCTTCTCTCAGGCACAGCAGGTCATCTGTGGTCAAAATTGTACCTTTGTCATCCAAGC
TAATGGCACTGTGTTAGCCTGTGGAGAGGGTAGTTATGGTCGTCTTGGTCAAGGTAATTC
GGATGACCTTCATGTACTGACTGTCATCTCTGCTCTTCAAGGATTTGTGGTGACACAGCT
GGTGACCTCCTGCGGTTCAGATGGACACTCTATGGCGCTGACTGAGAGTGGAGAAGTGTT
TAGCTGGGGAGATGGAGATTATGGAAAACTGGGCCATGGAAACAGTGATAGGCAAAGACG
ACCAAGGCAAATTGAAGCTTTACAAGGAGAGGAGGTTGTACAGATGTCTTGTGGCTTCAA
GCACTCAGCCGTGGTGACAGCAGATGGGAAACTTTTCACATTTGGAAATGGAGATTATGG
TCGTCTGGGTTTAGGGAATACATCCAACAAGAAGCTGCCTGAACGTGTGACAGCCCTTGA
AGGATTTCACATTGGACAGGTGGCCTGTGGGCTGAACCATACTTTAGCTGTGTCTGCTGA
TGGATTGCTGGTCTGGGCGTTTGGAGATGGAGATTATGGAAAACTTGGCTTGGGAAACTC
CACTGCAAAATCTTCACCACAGAAAGTAGACACTCTGTGTGGAATTGGCATTAAGAAGGT
GGCATGTGGGACACAGTTCTCTGTTGCACTGACTAAAGATGGCCATGTCTACACGTTTGG
TCAAGACCGTCTAATTGGTTTGCCTGAAGGTCGAGCTCGGAATCACAATCGTCCCCAGCT
GGTTACTGGTCTCCTGGGAATCTTCATTGAAGACATCGCAGTAGGAGCGGAGCACACATT
AGCTCTCTCGTCTGCTGGTGATGTGTATGCTTGGGGTAGTAACTCAGAGGGTCAGCTTGG
CCTTGGTCACACCAATCATGTACGTGAGCCCACTCTGGGCACAGCATTACAAGGCAAGAA
CATTCGTCAAATCTCAGCAGGGCGATGTCACAGTGCTGCATGGACGGCCACTCCTGTACC
ACCACGTGCCCCAGGTGTGTCAGTGCCATTGCAGTTGGGCCTCCCTGATGTTATACCACC
ACAATACAGTTCTCTGAAGGACATCTGTACCCACACAGTCAGAGCCAGACTACGGCTACT
TTATCATTTCTCTGATCTTATGTATTCATCCTGGAGGTTATTGAACCTCAGCCCCAACAA
CCAGAGTAGTGCATCTCACTACAATGCTGGGACATGGGGTATAGTACAGGGTCAGCTTAG
GCCTCTGTTGGCACCCAGAGTTTATACACTTCCCATGGTCCGATCTATTGGGAAAACAAT
GGTTCAAGGAAAGAACTATGGACCTCAAATTACTGTGAAGAGGATCTCCACCAGGGGTAG
AAAGTGTAAACCCATATTCGTGCAGATCGCCCGCCAGGTGGTGAAGTTGAATGCATCTGA
CTTGCGCCTCCCATCTCGGGCCTGGAAAGTGAAGTTGGTGGGAGAGGGTGCAGATGATGC
AGGGGGAGTCTTTGATGATACAATCACTGAAATGTGCCAGGAACTTGAAACTGGAGTGGT
TGATCTTCTTATTCCTTCACCTAATGCAACAGCTGAAGTGGGTTATAACAGAGACAGGTT
CTTGTTTAACCCATCTGCTGGATTGGATGAGCACCTTATGCAGTTCAAGTTTCTTGGTAT
TCTTATGGGTGTGGCTATTCGCACAAAAAAGCCACTTGATCTGCACCTGGCCCCCCTGGT
ATGGAAACAGCTGTGCTGTGTCCCTCTAACCCTAGAGGACCTTGAGGAGGTTGATCTGCT
GTATGTGCAGACTCTTAATAGCATTCTTCACATTGAAGACAGTGGCATCACTGAGGAGAC
CTTCCATGAGATGATACCCCTTGATTCCTTTGTGGGTCAAAGCGCTGATGGAAAAATGGT
GCCCATTATTCCTGGAGGGAATAGCATACCCCTGACCTTTTCTAATCGTAAGGAATATGT
AGAGAGAGCAATCGATTACAGACTGCATGAAATGGACCGACAGGTGGCAGCAGTACGAGA
GGGGATGTCATGGATTGTGCCAGTTCCCCTCCTTTCACTTCTCACTGCCAGACAACTAGA
ACAGATGGTGTGCGGGATGCCAGAGATCTCTGTGGATGTTCTGAAGAAAGTGGTGCGATA
CCGAGAGGTTGATGAACAACACCAGCTGGTGCAGTGGTTCTGGCAAACGCTGGAAGAATT
CTCTAATGAGGAGCGAGTCTTGTTTATGAGGTTTGTTTCTGGCAGGTCTCGACTTCCAGC
TAACACTGCAGACATTTCACAGCGCTTCCAGATCATGAAGGTTGATAGGCCTCACGATAG
TCTGCCTACCTCACAGACATGCTTTTTTCAACTCCGACTCCCTCCATATTCAAGTCAGCC
AATGATGGCCGAACGCCTGCGCTATGCAATCAACAACTGCCGATCCATTGACATGGACAA
TTATATGTTATCTCGTAACGTGGATAATACTGAAGGATCAGATACAGACTACTGAGTTCC
AGATTTGAATATCCGCTCTCCAGAAGTGAAGGCGTGAAGTTCCACCAGGCATTTTATAAC
ACCTGCAATTGTTTTTTCTTTTAATAACAGAGAAAACTTATTTTAATGTAATTTCTCCCT
GGGTCATTGTAAATTAAGGTAAAGTGAACTGACCCTTCCCTCTCTCGCTGAATAGAAGTT
GCATGGAGAGCAGATTTTCTGTTGAGGGACAGGGTAAGTGGCCAACGGACATGGTAAGGT
TTTCCAGATGTCCCTGGTCAGTGCTGTACTTGAATATTGTACATTGGTGCACTTATTGTT
CACCCTCAAGAACTGTTTTACATGCTTATTCCTATTTATTTTATTTTAATTTGGAAGTTG
CCTGTGCAGGATTAGTTATGCAGGAAAAAATAAAAATAAACCCAACAGAAGGATTGTGTG
GTTCTTATTGTGTGGATTTCCTTTTGATTGTTGTGTTTGTATTGTGTGTGACTTCCACAC
ATGACTAACCCAAGGCATCACAAAGTACATGGATTTAATAATCATACAAATATTGGAGAA
GATTAATTTTCCATTTAATGACTAAGTCCCTTCCAGCTCCCTAGTACAGAGTCGCACTAG
CTCTGTGTTCTCCCATGCTAACTGCATTGGGTGCTGTATGTACGGAAATATTTACCCCTA
GAAGCAATGCTTTTGGGAGAGAATTTCTGCGTGCATCTAGCATCCAGTGGAGTTTGCAAT
>TRINITY_DN116502_c0_g4_i1 len=15549 path=[0:0-15548]
GTTATCCCCGGGGGCATGTTAACCGCCGAGCCCGACAGCGCCGCATACCACCCAGGCGCC
ACGGCATCGTTGAGATTCGTCACTGTCCGATTGACCGGGCCGGTGATGGCCCAATCATCC
ATGGACTTAAAGTTTGCGTTGATACGGTTGAATGCCGTGCGGGCATCATCGCCATCTTGG
CCGCTGGGAGGCGTACCAAGTCTGATTTGATCGAGAGCCATTGGTTCTCCCACTAGTTAT
ATGTAGTCGCTGCGGGCTGCGGACATTAAGAATAAGTGCCAGCTGAAAACCCTATTGCAA
CGGTTGGCCGGGCTGGAGCTGAAGCTCCGTTCCGAGTTGAATACGCTGCAAACAACACGC
TTCTGCCAAACGACGTTCTGAATCCAACCCTCACCGGAGTGACGTTGAAACCATCGACAT
CTGCCTCTTCCAGAATGTAGAAGCTATCCACTGGCACTGGTATGGAGTAGTAATAGTCGG
TATATGCGGGATCGACAGCATTCTGCCGAGAGCTATGAAGCGCCCAAGCGTCTGGATAGC
AAATTTTGGACATCACCAACTGCCTGGAATTGCTGTCATATGTGAGAACTCCATTCTCAT
CAAAAGTTTGCATCCCTGAATTGCCGGCACTGACAGCACCACGAACAAAATTTTGCCATG
CAGACGCGCCGAATCCCGAACCAGAACCAAGCGCCAGGGTCTCGCCGTTGAAACACTGGC
AATCAGTCAGGCCGGACCTTTGCACGTTCATCTTGGTGATAAAGCATCCAGTCGGAGGGC
GCATGAACGTCCATGTCCTGCCAGATGCGTTTAATGAGGTAGGGATGCTATACATGCTGT
TAGACCCATTCATCGAAACAGCAACAGAACCCTCACCCAGCATCCTGAACCCGTTATAGT
TGGAATCAAACAGCAGTACACCTTGTTCATCGAACGATTGAAACCCAAACGTCATTAACC
CCACCTCCACACTGAAACAGTGCTTAGCTGGTATTGGTTCGTGTACAGCTTCACAGTTAT
GGAGTCGCCCGAAATAGTATATTTCTGACTACCATCATTCCATCTATTCTCCACCACTAC
GAATGCTTTCCTTAACGCTATTAAGTTGGCTATTCCTGGGACAGTGAACGTGTGATCCTC
CCGGCCACTAGCCGTATATTCGTACAATGAGAATGAAAGCCCCGACGTTGTATCCATCAA
CAATCTGCCCGACGCGTCGAATGTTTGAAAACCTGTAGGCATATTCTCTACCAAGTACCC
ATGCGTACACGAACAACGCCGTTAATAACCACCGTAATACCGTTGCGGTTCATCACCGTG
TAGGTATTGGCCATGGTCGGGTGATAGGTGGCGATGGTCCCATTGGCGAAGTTCTGGGCC
ATGATCGGCGTCCCCCAGTTGCTTTGCTCGGACGACTGGATATAGCCACCTACCATCGCG
TTCTGTACCGCCAGCTTGGAGATGAACGCCGACGAAATTACCGTCTGCCCGTTCTCGATG
GCAAACATGGCCTGAGGCACACCGTTGATGTTCTGCATCACTGCAAAACGATCAGCCAGG
AAGCTAACCTGCGACTGCATTCCTCCTGGTGTGTTCTCTACGCCAATACCCATGCCGGCG
GAGTAATACCACCCATTCGCGTCGATACCTACCTTGATGCTGTACATGGCCTGCAGCTTG
CCATCGGTCGTTGCGATGGCCTGGGCATTCTGTTGCACGCTCAACTTGGTACCGTTCAGC
TCAGTGGTGAGCGTGCCGACCTGCTGAGTGCGTGCGCCAGACTCGTCTACAACAGCTTGG
GATACGTTCTGAATTTCGCTCTCAGCCTCGCCGACGCGAGCAGTGAGGGTGTCAGTGGTG
TTCGCCAGGGCCGATACGTCATCTGTGAGTGTTTCCACGCTGCGCACAACCCGCGCTAGG
TTGGTGTCGACCTGGGCCTTGACCTCAACGACCTGCTTGGCGATCGCCATATCGGCTTGG
GCAAATGCCGAGTAGATCGAGAACGCGCCGGCATAGGCGCCCTGCTCCCCTGCGCGCCAG
CTGGTTGCGCCAGCCATGCGAGGCGCAACAGCAGCCTCGACGCCGAGTATCCGGCTGGCC
ATGGCCGTCAGCTCGCCGTTGATCTCCTCCACGCTCGTCTCGACACCATCGACTCGCACC
GCCAGAGCGGTCACCAGGTCACCCAGCGACGCGTAGTCGCCCAAGTATTCCCAGTAGGCC
GCCTCGGTTACGGGTGTTCCGGCGGGTACATCCACCTTCGCCCGGTACAGCTTGCCATCG
TGCTTAACCAAGGTGCCGGCGAGATACGGCTTGCCCGATGCCCAGTCCTCAGCGCCGGCC
AGGTCGGCCAGCTGGGCTGATAGCGAGTTGATCTGGCTCTGCAGGGCTTGGTCACCGGCT
TTGAACCGTTCATTCACGGAACCCAGGCCGTCGCCACTGATCTTCTCGATTTCCTTGAGC
AGATCCTGACCCAGCTGGGTTTCGGTGATCTTCCCGGTGATGTAGTCGAGGATTTCGTCC
GCGTCGGAGCTGGATTGGCCGTCTACCCAGCCCGACCACGGCCCGACGTTGCCGGTGCGG
TCGACCAGGCGGCCCCGGAAGTACCTGAGTACACCGGCAGCCATCCCGCTGTGCAGGTAA
CTGGAGGTCGGGTAAGCCTGCCGGCCCAAGTCCTCTGGGTTCTCTCCGCCGAACGTAGAC
GACATCTGCAGCTCGGTGTACGCAGTATCCTCGGCGTCAGCTGGGAAACCCCATTCCAGG
CGAATGCCGAAGACCTCCGACTTGGTGCGCAGGTAAGCCAGCGCCGGCGGCGGCGTGGTC
TTCCCGGCCACGTCAGTGAGCACGGACGTGGTTGGGATGGATGCTACATCCATCGCGTTT
ATGGCTCGCACCCGGGCCAGGTACTGGCCGGCGTACACACCGCGCACATCCACGGAAAGT
TCACCGGTGCGCGGGACTTTTACCCAGTCGCGGGAACCCCACCGCCATTCCACATCGTAA
GCTACCGCGCCCGGAGCGGCGTCCCACCCGATGGTCATGGTGGTGACCGCAATTCCCTGG
TCAATGGCCGAGCTGCTGCTGATTAGCACGCGCGCCGGCGCATCCTGCACGCCTGGTGGC
AGTACGCTGATCGGCCGGTCGTCGATCATGGTGCCGTGATCGATGGCGTCGAACTTGCTC
GGCTCGTGCTGGATCAGCTCCAGCTGGAACCTGGTCCATTCCGGCCGGGTCACGTTGCGG
ACGTAGAACTGCATCAGTTTCAGGTCGTCGTAATCGATCGCCCAGGCACACTCCCGCTGC
GGTGGCTCGCTGAAGTCGGCCATAACGGTGATCTGGCGGCCAGAGACCGACCGTACCTGC
CGCGTTTCAGCCTTGCCGCTCGGCAGGTTCACCAGCAGGCGGGCACCAGTTGGCACATCA
ACGTCACGGTCGAGTGTCACTACACGCCCGGTAACAGCGGCTATCCGGCCGCCGTTGGCA
CGGCCGGCCAGCATCGGGTCGGACAACGCGATCACTGTGCCGGGCTTCGGGATGTACCCA
TCCAGGCCGACATTGATCGTTGCGCCACGGGTCTGTAGCTGCTCTGTCAGCAATGCCCAC
TGACCAGCACGCTGCGCCTGGCCACGGCTTGTGCAGCCAACGGCCTCGACAGAGACGTCG
CGAACCCCATACTCGGCCATGGCGCCTTCGTCGAACACTGGCTCTTTATCGGTCTCGAAG
CCTTGGGCCGGGTCGTCGAACGACACCACGGCCAGGCTGTGCCGGTCGCGCCACTTGCTG
CCGGTATACTTGATCGCGCCGTCACCGAGGATCTGCGACACGGTGTAGGTGTAGACCGGG
TCCTGTGGCATGTCAGCGTTCACGGCGATCTGGTTGCCATCCCAGTAGGCCAAGCCATGG
AAGATTGCAGCCAGGTCCTGCAGCACCGCCCAGGCCTCGGCCTGCTTCTGCAGGTAGAGG
TTGCAGGTGAAGCGTGGCTCCTGCCCGCCCTTCCCGTCTGGCACCAGCTGGTCGCACCAC
TGCGCAATACGGTACAACGACCAGCGGTTGATCATGCTCGAGTCGATGCGGTCGCCCAGG
CCGTAGTACGGGTGCAGAGCCAGGTCGTAGAACACCCATGCCGGGTTGTTGGTGTAAGCC
TCTTTGAACGAGCCGTCCCAGATGCCACCGCTGGTACCGGGGCCGCCAGTGGCGTAGGTG
CGGGTTTCCGGGTCGTAGTTCATCGGCACCCGGACGATGCGGCCGCGCATCAGCACGGCG
ATCTTCGGGAAGTCCCCGCCGAACTGCTGGGCGTCGTACTCAACGCAGCCAACGGCGGTC
AGCGGGTACTCCTGGTCGCTGTCGACAACCTCGGCGATCGCCTCCACGACCATCGCGTCT
TGCACTAGGGAGCTGTTGGCCTCCGGCGTGATGCGGCGCGCCCGGATCGTCCAGCTGCTG
CCCTCCGGCAGGTCGATGCGGTGGGATCGCTCGTACTTCGTGACGTTCTTGCGGTCGACG
TATGACGCCAGCACCTGCTGGTAGGTACCTCCGTCAGTGGCCACGTCAATCGCATAGTCG
ATGCGCACGCCGTTGATGTTGCCGCCACTGTCCTGGGCCTGAAGCACAGGCCACCCGAAC
CGCACCCGCACCGCATCGATCACCGGGTTGTTGATCGAGTAAACCCAAGGCGCTGTGGTG
CGCAGCTCCTGCGCCACTTGGATCTCGTTGCTTGACTCGGTCACACCCTCCAGGCGGTCC
TGATGCAGCTCACCAGAGCGAAACTGCCACTTCACTCCCGGGTAGTTCACCGTGCCGTCT
TCGGCCATGATCGGTGTTCCGTCGAGTTTTACCGAGCGCAGCCCGTTCACCGGCCCAACG
ATCGGCCCCCAGCTCCACAGGTAGACAAGGCGTGCTGTGGAGATCGACGGCACGCTGTTC
GAAGCGATGCTGGGCTGCTTCGGCTTCTTGCTGCCGCCCTTGTGCCCAGTGATCTGGCGG
CGTTGCGCACGCGAGGCCGGGGTCTTGCGCTTCACTTCTGCGCCCATTGTTCCTCCAGAA
ACAAAAAAACCTGCCGAAGCAGGTCAGGTAATCGAGCCGTGGCTACAGCTTGTCTTGTGG
GTACACCCCGCCGGACTCGATAGCCCCGCCGATCTCCCGTTCGCCATAGAGCACCGGATA
GGGGTTGCCCTGGGCGATGGTGGTGACGGCGCTGCCGAACCCATAGCTGGGGTTGTTGCC
GTCTTCGTTGCGGTCGAGGCTGCCGGTCTTGGCCGTCGGTGAGAGCATCTGCACGACACC
ACCCAGCGCCAGCGCAGCACCACCAGCCATCAGGGCAATACCGACACCGGAGCTCAGGCC
GCCAGTGAATACCCCGGCGACCACCAGCACGGCGCCGAGCACCACCTGGAACAGGCCGCC
TTGCTTGCTGCCCTGGATGATCGGCGCGATGCGGATCTCTTCGGCATCGCTGCCCTGCAG
GTCCAGTTCCTCGGGCGCCAGGTTGCGGCGGCCGGAGAACACGGTGAACACCAGGCCGCG
CTCCTCCCCTTTCGCGAGAAACTTCTCGAAGCCTGGCAGCATGATGCACAGCGCCTGCAC
CGCGTCTCGCGGGCTTTGCACGTCGAGGAGGTATTCGCGCCCGAAGTGCTTGCGCAGAAC
GCCGTACAGCTTCACGGTGCGCTTCATGGCTGGTAGTCCTTGTGCCTGAGGATCAGTCGG
CAACGGCTGGCCATCGACCAGCCGTAAATGTCGCGGGTCGAGGCCCGGCCGGCCATGTGG
TGGTAAATGAACGGACCTGACCCGCCAAGGGCTGGAGCGTCTTCGCTCACCAGCGCCGGC
TCATCACCGAGATAGATTGCAGCGTGATTCGGGTGGAAGCACGGACGACCAGGCGATGGC
ACCATGAAGACCAGCATGTCGCCACGGCGCGGCTCGTTGACCTGGTAGAAGCCAGCACCC
TTGAAGTTGTCCTCGTACAGGCTCGGACCCTCGGCCTCCTCCCACCACAAGTCCTTGCGC
TCGAAGTTCGGCAGCACCAGGCCGGCCTCGCGGGCATACCAGTCGCGGCAGGCGCCCCAG
CAGTCGAGCAGGCCGTGCGAGAAGTCCCGCCCCAGCAGCGGGGCGACGTAGCCAGTGGGC
TTGAACCACTCCATATCCCCGCCAGGCCACGACACGATGCCCCAGGGCACTTCGTGCAAC
TCGCAACTGACTCTGTCGGCCATGCTGGGGCGCGGGCTCGCATCCGGGTGGCTGTGGATG
ATCGCCAGCAGGGTGCCGCGGTCTTCGGCTTGGGCCAGGTCTTCGTGGTGCAGCGTGAAC
TGGTCGCGCGGGGTCCGTGCCAGGTTGCGGCATGGCACGTACTCGCGGCCGGCCTCGGTA
TTGATCAGCACGCCGCAGGCTTCCGCCGGGTGAGCGCGTTCGGCATGCTCGCGGATCGCG
GCCTGCAGCTGTTGGTTGATGCGCATGATTACCTCGAACTTGCGATCAGGCTCGCGCCCA
TAGAACCGCCGAACCGGCGAGTGTTTCCGCGAAGCTTGCAGCTGCTCCAGCGGCCGCCGC
AGCGATCTAGCGCAGGGTTGTCCGTGGGCTCGTTCTGCTTGGTGAACATCGCCGCGCCAG
CGTACGCACAGGCCTCGCCACGGTACCCGTTGCGCGTGGCCCAGCGGCACAGCTTGGTGA
TCTGCTGGCTGGGAAGCTGCACGCCACCCAGGTCGAGCGGGCTCGACAATTGGAACGTCA
CCTGCTCGCGGTCTTCCTCGGTCTTCTGCTCGATGAACCACAGGTTCTCACGTGCCTGGT
TCGCCGCATTGGGGTTGCCATCCGCGAAGTTGGCAGCGTCCAGGAAGTGCCGGAAGGTCT
CGATGACCTTCACCCGCGCACCGGCCAGGTCCTTGAGCGCCAGACACATCGCCGTGACCG
CGCCGCGCACGCCGGCGATTTCGTTAGCCAGCTGCAGGGTTGGTGTGGCGGGTCGACCAT
CGCCGCGAATGTCGAAGCCCTTGGCCTCGATCTGGATTGGCTCGTACAGCTGGCCCTGCC
AAATAATGTCGCCTTCCTGGGCGTGGCCGTGGAAGCGCATGAGGTTTCCGCCCAGGCGGG
TGGCGTCCACCTCGTACAGCCGGATCTGGTTGCCCGGCTCGAGCTTCTGGATATCGGTCT
CGAAAGTCATGGGGGTCTCAGAAAAAAAGAAACCCCGCGAAGGCGGGGTCAGTAAGGGGT
GAACACCTGCTTCATGGTGAAGCTGATTTTGAATATCCCGGCGCCTTGCGGATCCAGCTT
GTAGCCGTTGACCTTGTACCGGCCTGGAGCGCCGCCAGGCGGGGTCCAGAGAAACGATTT
GTAGCCTTCGTGGCGGTCGAGGAAATCGCGCATCTGGCGAAGCTCCTGCCCCTCCTCCAG
GCTCCCCGTGGCCTGGTGCGACCATTCCTGCGATCTTCCGTTGATGCCAGTGCCGCCTGA
CTGGACGTAACCGTCCCCAAACTCGTTTTCCCAAACCCTGTGCTTGATCTCGCCAGAGGC
GCCGACCCTGGTACAGAAGCTGAATGTCTCGGGCATTACCGCCTCCACATCGAGCCGCCC
TGGGCGAACTCTTCGTTAACGACCTCACGGATGGTTTGCCTGAACGCCTGCCCCATCATT
TCTCCTTGTCGCCGCGCGGCTTCATCGCTCATGCCCGGCTGGGCCTGGACAGTAACCGGT
GCGTTGATGGTGATGCCGCCGACCAGCCCAGCGCCCGCGCCAGCATCGTTCGCGTTGCGC
AAGTACTGGGTCAGGTCGCGGTTCTGGTTCGGGTTCAGCACCCGCTCGCCGCCGTCGAGC
AGCCAGGTGCCCTCTCGCGGGATATTGTCGAGGCCGTTGTGAGCCATGCCCATAAGTGCG
GAGGATGCGACGCCAGCGACCATTGGTGCCGTGGTCATGGCAGCAGTCATCGCAGCCGCA
GGTGCGAGGGCTGGACCCACGATAGGGATCGCGGCAGTGGACGCATAGGCGGCCAGCTGG
GCCTGGAACGAGGTCGCCTGCGCATTTGCCACTAGGCCCATGGCCGCGACCGACTGCGTG
CTCTTACCGACAAGCAACTGCACTGCCTGGTACACCAGCCATTGAGCGGCCATGTCCGCC
AGCGTGTCGATCATCGACTTGGCAAAGCCGGTTACCATGTCCATGAGGGCATCACCAGCA
TCTTCCGCCCCAGTGGCCACATCGCTCAGGAATGAGCCCAGCTCGCTCCTGGCGCTGCCG
AGAGTCGACGTTGTCGCATCAGCGGCCATTGCCGAGTAGTCAGTCGCGGCATCCGCGAAG
TTCTCCCAGGCGCTGGCGACGCCGTCCATCCAGTTGGTCTGCGCTTCGTCGAGCTGGCTG
TAGTAGTCGTTCTGCAGCTCCAGTCGCTCGGCCAAGGCATCACTGAGGACCTGGGTCTCC
TGATCGTAAAGCTCTTGGCTGAGATCTCCGCTATTGCGCTGCAGAACCAGTTCGCGCTGT
TGGCGGTTGAAGTCTTCCTCGATGGCCAGTCGCTCTTTCAATCGCTCCTTGTACTTATCG
CCGCGGCCGGCGCCAGCAAGTTCTTGATCAAAGCCGTTTCTAGCTGTGAGGAAGTCTTCG
TTCACGTTGGATTTGAAAGACGCAAGCTTTTTGGCGTCCTCCTCGGCGTTCTTGACCTTT
TTCAAGGCGTCCAGCTCAGCTGCCAGCCCTTCCAGGCGCTTTCGCTGCTTGTCGTTGATA
CCATCCAGCTTTCCGCTGGACATCTCGAAGGCAAGCTTCTCAACCTCGGTCGCATCCTTG
CGCTTGTCCGTCGAGGTGTTGATCACCTCAATCTGCCGCTGATAGTTCTCTTCAGTCGTC
TTGAACGCCTGATTAAGCTTTTTCCTGGCTGCCTCAGCCGCCTTTTCCGCGGCTTTCTGC
GCATCCGTTTGGCCAAGGATGCCAGGGCTACCGCTACCGGGAGGAACGAGTTTTGGTAGG
TCCGCAGCGGCCTTCCTAGCTTCCTTTACATAATCACGAATTACATTGCCAGACCACGGT
TTATTAAATGCTTCGGCGACTTCCGACATAATGCTGCCGGCAGTCCTTGACTCGATAATG
GCATCGTTCGTTAGCTTCTGGGCGTTTTCCTTGAAGTCCTTGGACATATCTCCAAAGGTG
ACCGCACCCAGCACGGTGTTTGCCGTAGCACCGATGCTTTTAAGGTAAGCCATCGTTGTG
GCAAACCCGCTGGCAATATTCGCTGCGACAATCGTGAACGCCCGACCGACACCATCCGCC
AGGCTGGCGGTCATTGCTGTGACCTCCACGAAATCATCAGCGAATTCATGTACTGCTTTT
CGCAGCCCACCAGCCTCCTTAGAGGTGTCTGCGAGATCTTGAGCTAACTGCGCGAGCACT
GGCATGAACTCAGCCGCAAGAGCTGTTTTCGCTGAAGTGGCGTACTGCCCGATCACGGTC
AGCTCTGTGCTGAACTGCTGAGCAGCACCGATAGTCTGCTCGTCCATGATCATGCCGGCA
GACTGCGCGGCATCACCAAGCTCTTTGAATTTCTGCCCACCATTGGCCAAGAGTGGCACG
AGGGCCGTGGCCTCGTCGGCGATCGCCTCCATGAAGAAGGTCATCTGCGCCTGACTGACA
TTCGCCTTCTGGAGGCTGGTCACGTAGAGCTGCAGCGCATCGGCGCTGTTCAGTTTGCGA
AACTGATCCGCAGTCACCCCGACCTTCGGCGCTACTGTTTCGAAGAAGTTTTTTAACTCT
CCGCCGCCAGTTGCAAGGAAGTCACCGACCTTATCGTTGGTGTCCTTGAAAATATCAGAC
AGTTTGTCTTGATTAAGGCCAACCGAGGCTGCGGCGGCAGCGAAACGCTGGAACTCTGTA
GTCCCCACCCCTGCAAGCGCGGACAGATTGGAAATCTCTTTCGCCGCTGATGCGGAGCTA
GTTACCAGCCCAGCAACGACAGCAGGAATGGCGGCGAATGTTGCACCTACTGCAGTGCCC
AGACGCTCGGCCTGCTTCTTGATCTCCGCCATTTGCTTCTGCGTCTCACGCCCGGCCTTG
TCCAGTGGGCCGGTGAAACCGCCAATTTTCGCGATCAAATCAAGTGTCAATGTGCCAAGA
GAACGGCTCGCCATGCTTTCCTCCAGGCGAAAAAAAACCCGCCGAAGCGGGCTCATGACT
AGGCCGGCTACTTCCCCTTGAGGACTCGACGCTTCTCTTCGTCAAACTCTTCCTGGGTCA
GATGGCCACGCTCTTTCAAGTCTGCCAACTGTTCAAGGCGCTGATAATCATCTGCACCTG
AACCTGAAATTTCTGACGCTTTTTCAAGCCCAGCCGAGGGTACCCTTCGGATAGCCGATG
CCGACCATATCAAGGCGACAACCCACCCGATAACTGTCCAGCCGAGCAACAGATTGAGCA
GGAAAATAGATACTCGATTTGGATGTTTCCTGACCCACGCCACAATCGTGGGAGGGAAAT
AGAACAGCGCTGCAGTCACCAGCGTGCCGATTCCCATGTAGGTACTTGCTTCTGCGGCCA
TGGTTAGCACTCCCTGTTAATCGGGGGCAATCTACCACCACCTGTGCTTTCTCCCAAACC
CGAGGAGCAACAGACTATGTCCAAGACGCCATGGCATCCATGAGCGATATGCCTGATCGG
CTGTGATGTGGCATAAAATCGAACAAATCCGCCGTGCCGCCCCGACTGCGATTGACCTGA
AGAGCTACCATCGCTGCGGATAGCTCTTGCCGACGAGCCACATTCAGCGAGCCATGCTTG
TCTCGGTAGTCGACCCAGGCCAGCACCTCCGCGTAGGAAAGTGTGGCCTTGGCCTCCGCG
ATTGATGTTCCGCCTATCCCGTTCAGCACAAGCTCATGCCAAAGTTCGTCAGCCGGGGTC
AGCTCTTTGGGGGAGGGTTATTCACAGCTTTGACGGCGTTGTAAAGTGCCAGGCCCAACC
CAGGGTCAAGATTCACAGCATCATCAAACGGCAACTCCTCGGTCCCATCCTCGCCCAGCA
TGACGCTGGCCGACAGGTAGCGAGCGGTTTTGAAGCGCTCAGTTTCCCCGCCAGCGAACA
TCGCCTCCATCACACCGAAGGCGTGACGGCGGATGTGGACCGTGAATTTGTCGGTTACGG
TTTTGCCGTTCTTGTCTACGTGCTTCCACGCGACTTCTTTCGGCACCAGGGCATCAGCAA
TGACGCCGCCTTTCTTCTTCAGTTGCTCCAGATTCATGGGTTTTCCTTGATGATCCAGTT
GAGCTTGCCAGAACGCTGAATGGTGGCTGCGGTGCTCACCGAGGCATTGGTCGCGAAGTC
GAACGGGAAGTCCGCGACATAGCCGGCGAACAGGCACCAAGTGCGCGTGGAGGGGAGCTC
GAAGTCGTCTCCGGCGGTGTTGACCGTGGGTGCGACACCTTTGCCATCGGACCAGCCGAG
CGCCCAGAGGATGTCTTCGTCGCTATCGTCCTGGGACAGCTGGAACATGCGCACATGGCT
GGCATTGCGCGGATCGGCCAGGATCGTTGCGGTAGCTTGACCTGGTGTGCGGAGGCCTTT
CTTGTATTTGCGATCGGTATCCGCCAGGCAGGTGTCATCGATCTGATCGGCAGGGGCACC
GCCGGGGTTGAATGCAGTAAGGCACTCCACCTCCATCACGGTCTTTGGGCCGGTGCCGGA
AACAGGCGGCAGCAGCGCGTAGAGCTGGGCGCCCTGAGCATTCATCGACATGGGTTGTCT
CCAGTCAGCAATAAAAAAAGCCCGCACATGGCGGGCACGATGGATTTCGACATTTCAGCG
CTGCACCCACCAGTCCACGTCGAAACTGGTCCGGTAGTTCTTGGTGGCCGGGTCGCGGGC
TTCGCCACCCCACCGAGTCACGTAGGCATCCAGCTCAATGGCATCGCGGATGGCGTCGCG
CACCTGGCGGACCGAAGTACTGGTCGTGCCGTAAATATCAACCTGTAGCGTAAAGCCGTC
GGCGTCGGGACGGCCGGCCAAGTAGTTTTCCGGCTCGCCATTGACCAGCTGCCATACCGC
GTATGGCTTGGCCACATCCTGCGGAGCTTCGCCAAACGAGTAGAGCCGCAGATCCGCGCC
GGTACCGAGCAGCGCAGTGACGCCCGCAGCCTGGGAGCAGATCTGAAAAATAGGTGGTGT
CATGAGGATGCAGCCTTCTTCGCAGCGCGCCGAATGGCGCGATCGACAGCCTTCTCGTAT
TCAGTGACAAAGGTGGCCGTCACTTCACTGATGCTGTTGGCCAGGGCTGGACGCATGAAA
GGCACGGCTGCCATGTTCTCGGTACCGAACTCGATCAGGCGCCAGTGTGGCGTCGGTGAG
TTCGGGCTGAGGTCACCGCCATCCTTGAGCACGGCGCCGTGCAGTACGCCGATCCGGAAA
CCGAGGTCTCCGGTCTGCTTGAACAGCTTGCCGTTCCAGCGCAGAGCGATGTTGTCAGCG
ATCGAGCGCCCGGTTTCCTTGTCGTCGATCCGCTCGGCGCCCTCCTTGGCTTTCTGCACC
ACAACCTGAGCGGCCTTCCGTAGCGCGGCCCGGCCCCCCTTTCGGCGAATGTCATAGCTG
ACCGAGTCCAACTTCCCCAGCAGGCTATCCAAGCCGGTGATGCTGAACTCGACGCCGTCA
GCCATCTTTCACCCCTTTCGATACGAGGATGGTCAGGTACTCCTGGCCGGACTTGTCGTC
TTCCAGAGGCGGGCCTTCGATGCTGTACACCTCGCCCCGGTACAGGATGCGCATGGTAGG
TAGCACGCCGGGCCGGTACCGGATGACCATCCGGCCCGTGGCCTGAGCCTGGCCGGCCTG
GGCGGCAATGAAGTCTTTGGCCGACAGGTCTTCGACACTGGCCGGACACTTCTCCCAGCG
GGTGACCCACTCCGGCTCCCCGAACTCCAGGGTCACCGGGTCACGCACCGGCTTCAGCTC
CTGAATGTCTATGCGGTGCCGCAGCCTGCCGGCCTGCATCACACACCCATCCGGATGCGA
TAGGGCATCAGCAGGTGCTGCGAGGCCAGCGGAAGCTCGGTAGCGATCGTCCCGGTAACG
ACATCCTCGCGGTTGGCGAACAGGTGCCCAAGCTTCAACAGGCAAGCCGCCTGTATGGAG
GGGTTGAGCACCATGCCGTAGGCGATGGCGTCGGCCTGGTCATACGCATCGGCCAGAGCC
TGGCGGGCATGGTCGAGCAGTCGGCAGCGCAGCGTGTAGTCCTGCTCTGCCTCAGCTGCA
GCGACCGCCGCAGAGTTCGCCTCCTTGGCTTGCTGCAGGGCGGCCGAGACACCGGCTCGG
GCGCCGTCGAGCGTCACCTGGTCCAGGTAGAAGCGGCGGTTGAGGAACTGCATCGCCGCC
TCTTCCGCCGCGTCCAGCTGAGCCTGGACCAGTACCTGGTCGTCAGGTTCGGCCAGCAGG
TGGTGCATGGCGATATCGATGGCAATAACAGACATGACTTACTCCTGCGCCAATTTGGCC
TCAGCAGCCAGTCGATCCAGTTCCTTCTGGGCGTCAGCCTTGTTACCCACGAAATCGCCG
ACCTGCTTCTCGTCTTCGCCGATGATGATCCACTTGCCGTGACCTTCCTGCTTGAGGCTG
AGCACATGCAGCGCTGCAGGCGGTGGGTTGGTCGAATTGCCCGCGGCCAGAGAGTCGCTG
GTAAGACCCCCTTGGCCAATCACCAAAGGCTGCGTCAGATCTACTGCAGCTGCACCTTCG
GAGGCGTCCAACTCGGCGTAGCCCTTGCGGATGAGCTCGCGACCGTGCTGCTCGATGGTC
TCGAAGGGGGTGCCTTCCACCAGCGTTTGCCCGCCCAGGTAAAGAGGTCTGAGGGTTTTC
AGTTTCATGATTACCTCCAGGGCCGCCACACGGGCGGCCCGTCTAGGGTCAAGGGGCAGT
CGGTGCGGTGAAGTTGCCGTAGATGAAGGCCTCGGGACGTTTCACGGCTAGGGCAACACG
CTCCTCACCACGGATCGAGATCATGTTGCGCTCGAAGTCGTCGGCGTTTTCGGTGGAAAT
CACCACGTTGGCTTCTTCACGGTCGAACAGCTGCGCACCGGTCTGGAAGGCACCGGTCAG
GAACTTGCCTTGGAAGGCGGCAATTTCGGTGGCCACCACCGGGAGCCCCCACAGCACCGG
ACCAGCGAGGCCCAGCGGGTTCGCCAGGATGTAGCGTCCCAGGGTGTCCTTGGTCAGCTC
GATCTTTGCCCAGTCGATGAAGTGCAACACGTGGCCGGAAGCTGGCAGGCGAGCCAACTG
GGCCTGGAGCATCGCGAGACGAAGGTCATCGATGCCGTTCTGTTGCTCCACTTCGAATGC
AGCACTGAACGCTGAGGCCTGAGGGACGATACCCTCAAGGTGTGCACCAGTCCCGTCGCC
GAACAGAATCTCCTGCTCCTCGACGTACTTCAGGCCAAAGCGCATTTCGGTGTCGATCAT
CGACTGGAGCTGGGCGAAGTCGTCGAGGATCTGCTTCGATGCCTTGAACATATGGGCGAT
CGTGCGCACCGGGGTAATCTTTTCAGCGAATGCAATATCGCTGTATGGCTTGACGGTGTT
CTCGGGCACCACCGCAGCATTGTTGGTGAACCCGGTTTGCTGCACCCAATAGATGGTGTT
CGAAGTGGTTCGGCCTGGTGCGATCAGGTCACGAATGAACAGGCGCTGCTTCGGCGCGAC
ATCGATACCCGGCAGTCGATCAGGAGCAACGATGGTGCCTGGGACGTTGACGCTCAGCAG
AGCCGCCTGAACAGGAACACTGATGCGCTTACCGCCTTCGACATTGGCGGCGAACTGCTT
CAGCCCCTCGCTCTTGATGACCACGCCACCGGCGCTGTCACGAGCCGCCGGGGTGCCAGG
CGCAGGCAGGCGCGCGAACTCTTGCTCGAGTTCGCCCAGTTGGGCTTTGAGCTGCTTCTC
GGCCTCGGTCAAGCTGTTGAACTTGGTCGCCAGCTCGTCGACGGCGTTCTTGGTTTCTTC
GGACAGGCTGCCGGCCTTCTTCGCCTCGGCCAGTGCGTTCTCGGCCTGCTTACTGAAATC
GCTGGTGGCCTGCTTGAGTTCAGCGGAAACCTGCTTCAGCAGGTCAGCGGTATTGTCTGC
CATGGGATCTTCTCCGGTTACTTGAGGGCTGCTGCCGAGAACCGCGACATGGCGGCCTGT
AGATCGGCAAAGTGGGTGGCCAGATCGGCCTGGTTTTCGGCAGCGCTGCGCGTACCGGAG
GGAGCAGCGCCAGGCGTACCCCCTTTGAGTTCTTGAATCAGGGAGCGCCGCTCGGAGCGA
GGCATGCCCTGTTTGGCCAGGATCGTATCCAGGCGCCGCGCCGCGATCTGTTGAGGCGCG
ATGGCTTGCGGGTCTTCCTGGGCCGCATCCGATGGGAGCAAGCCGTCAGCGAAGCCAGCA
TCGACGGCCGCACTGCCACCCATCCAGGTCTCAACGTCCATCAGGGCACGCATCGTTGCT
GCTTCGTCGCCCGTCCTGACCGAATAGATATCAGCCAGGGTCGCGTCGATCTGGTCGAGG
AAGTCTGCTACTTCCGTGAAGTCGTTCCGGTCGCCAGCTGCGATGGTCCAAGCGTTGTGG
ATCATCATG
>TRINITY_DN160239_c7_g2_i12 len=15544 path=[1:0-1758 2:1759-2219 4:2220-3153 5:3154-3689 6:3690-3821 7:3822-4244 9:4245-4501 11:4502-5227 12:5228-5272 13:5273-5275 14:5276-6913 16:6914-7078 17:7079-7096 18:7097-8025 20:8026-13175 21:13176-13177 22:13178-13183 23:13184-15543]
CGGGGATCCGGTCTTTCTCAGGGTGCGCGGCTGTTTACAATAAATTTTTTAACCAAAAAA
AAAAAAAAAAAAGCAGCGCAGTGTGGCTTGTGGTGTCCGTAGCACGCACACGTAGGAGCA
CGGGCGTCAGGCGGGTGTCGTCACTTCCAGTGTCTCCTCCTGTCCGTGCGGCTTCCTGGC
TGCTGCCCCGGATGGTGTATAGCGGTAGCGGAGCTGCTGCGGCTGCTGCTCTCCTGTCAC
CTGACGCAGCGGCCGGCGGCCCTCTTCCTCCTCCTCCTCACCCCGCTCCCGTGTCGGAAA
CCTCTTCCTCCTGCCCCCGGAGTTCTAGCTCGTCAACCTTTAGTCCTCGCTCTTCCCCCG
GCCTCCCCGCCCCGGTGTCCCGCCCGGAGGGAGCCCGGCTGCCGAAGATGGCGGCGGGGG
CTGCAGCGGGATCCTTGGAGTGGTTGGTGCTTAGAGATGGATGTCTGCGCTGTGATGAGC
ACGGTGTCAGCAGTTTATCCTATCATCCGGCGCTGAACGCCATCCTGGCCGTCACCACCC
GGGGCAGCATTAAAGTCATCGACGGCACGTCCGGGGCCATTCTGCAGGCGTCGGCCATAC
ACGCAAAGCCTGGTGGTCGGGTGAAGTGTCAGTATTTTCCAACTGTGGATAAAGTTATCT
TTGTGGATGACTATGCAGTGGGTTGTCGGAAGGATCTAAATGGCATTTTATTATTAGACA
CCGCACTTCAGACGCCAGTCTCTAAATCAGATGATGTAGTCCAGCTTGAATTGCCAGTTA
CTGAGGTGCAGCAGTTGTTATCCGCTTGCCTAGAGAAGATCGATGTGTCCAGTGCAGAAG
GCTATGATTTATTTATTATGCAGCTCAAGGATGGCTTTAAAAATACCTCACACGAAACAG
CAGCAAATCATAAGGTTGCCAAGTGGGCAACTGTCACATTTCATCTTCCTCATCATGTGT
TAAAGTCAGTAACCGGTGCCATTGTGAACGAGCTGAAGAAAATAAATCAAAACGTTGCGG
CGCTGCCTGTAGCATCTTCTATAATGGACAGACTGTCCTACCTGTTACCTAGTGCAAGAC
CTGAGCTTGGCGTGGGACCAGGGCGATCTGTGGATCGGTCCTTGATGTATAGTGAAGCAA
ACAGACGGGAGACCTTCACTTCTTGGCCACATGTTGGCTACAGGTGGGCTCAGCCCGACC
CTATGGCTCAAGCAGGTTTTTACCATCAGCCAGCTTCCTCAGGAGATGATAGAGCCATGT
GCTTCACTTGTAGCGTATGTTTAGTTTGCTGGGAACCTACAGATGAACCATGGTCTGAAC
ACGAGAGACATTCCCCAAACTGTCCTTTTGTGAAAGGTGAACATACTCAGAATGTACCCC
TCTCGGTTACTCTTGCAACATGTCCTGCCCAGTTTCCCTGCACAGATGGCACAGATAGAA
TCTCCTGTTTTGGGGTGGGGAACTGTCCACACTTTCTAGCTGCTGCAACAAAAAGAGGAA
AAATTTGTGTGTGGGATGTATCTAAACTTATGAAGGTGCACTTAAAATTTGAGGTAAACG
CATATGACCCTGCAATAGTTCAGCTCCTAGCTCTTGCTGGTGACTCGAGCACTACCGCGG
TGGAAACTCGAAGACCAACACTTGCTTGGTTAGAAGATTCATCCAGTTGTTCAGATATTC
CAAAATTAGAGGGAGACAGTGATGACTTGCTCGATGATTCAGATAGTGAGGAGCGATCAA
GATCTGACTCAGTAACAGGACACACTTCTCAGAAGGAAACTCTGGAGATGGGCTTGGATA
TAACTGCTCTTAGTATACTGCAGCAGCCAGAGAAGCTACAGTGGGAGATTGTGGCTAATG
TTCTTGAAGATACTGTAAAGGACTTAGAAGAACTTGGAGCAAATCCTGCTTTAGTTGGTT
GTAAAAATGAAAAGACCAAGGAAAAACACTTAGAACAGCACAACATTCCCTTTTCTTGCT
TACTGACTGGTGGTTTATTGACCTACAAGTCCCCCGTCTCCTCCCCCACAAGTAGCAATT
CTCGCAGGTCGCTCGATGCTTTAAGCAGGACTCCTGGTGAGAGCTCCTCAGAGCAGGGCT
CCACTGATAATGAATCTGGCACGAACTCTGATCTTAACTCTCCTATGGTGAAAAGGACGC
TACCTGTTTTACTGCTTTACAGCATTAAAGAGTCTGACGAAAAAGCAGGGAAACTTTTTT
CTCATATGAACAATATTATGAGCAAAAGTCTACACGATGATGGATTTACTGTCCCACAAA
TCATTGAGATGGAGCTTGATAACCAGGAGCAGTTGCTTCTTCAAGACCCCCCAGTCACTT
ACATCCAGCAGTTTGCTGAGGCCACAGCCAGTCTGACGTCCCCTGACACAGACAAGTGGA
CTTCTATGGTTCCTAAGCCTGGGACTCTAGTGCAGTGCATGCGGCTGCCTAAGTTTGCAG
AGGAGGAGAACCTCTGTGTAGATTCCATTATACCTTGCGCTGATGGCGTCCATCTCTTAA
TAGGTTTACAGAAATGTCCTGCCGAGTCCTTGAGTGCAATAAATCAAGTAGAGGCCTTGA
ATAATTTAAACAAATTGAATTCAGCTCTTTGCAGTAGAAGGAAAGGAGAAGCTGAGCACT
GTCTCAGCAGTGTGAATGGAACAAGTATCAATGTTATCCCCTGTGAGTCTTCAGCCGATG
TTCACGACCCTTTAATTATTCAACCAGTCCAGAGAAGTGTGAGTGGTGGATACTTGTTGA
TTTACAAAATGAATTATACAACCAGAATAGTGACTCTGGAAGAGCAACCGGTAAAAATCT
TGCATATTAAAGACCCTCAGGATGCTATTACCTCACTTATTTTATTACAACCTGATATTT
TAGATAACAGAGAGGACGACTGTGAGGAGTCTTCAGAAGACGCCCCACTGACTCTTAAAG
ATCTGTGTGGTAAAGAGAAGAAATTGGAACTGCATAGCCTAGGACATTTAGTGGTAACAA
CGCAAGGTGGATTTGTGAAAATTTTAGATCTTTCAACATTTGAAGTCATGGCTAAAGTGG
ATCCACCGAAAAAGGAAGCAACAGATGATGCTGACCCATTTGTATCAGTTGTCTACTGTT
CGGGCACAGACAGATTATGTGCCTGTACTAAAGGTGGAGAACTTCATTTTCTTCAAATTG
GAGGAACATGTGATGATCTTGATGAAACTGATATCCTTGTTGATGGGTCATTGACAAAGG
GGGTAGAGCAGCTATCGGAAGGCATCAAGCCGTTGTCAAACCCTTCAAGTCCTGGTATCA
CAAGTGTGGACCTTTTAGTGGAGCAGCAATTCTCCCTGGAAATGTTGACCTGCTTAGTAG
AACTAACCCGTTTTGAGACTCTGATACCAAGGTTTTCTGCAACTGTGCCACCATGCTGGG
TGGAAGTTCAGCAGGAACAACAACAAAGACGCCATCCCCAACATTTGCACCAGCAGCACC
ATGGCGATGCTGCCCAGCACACTCGTACTTGGAAACTGCAGAATGACAGCACCAGCTGGG
ATGAACACGTCTTTGAACTGGTGTTACCAAAAGCCTGTATGGTTGGGCACGTAGACTTCA
AGTTTTTACTGAATTCAAACATCACTAACATTCCACAAATCCAAGTGACATTGCTCAAAA
ACAAGGCACCGGGATTAGCCAAAGTTAATGAGACACCAGTGGATAGACACATATCCTTTC
CTCTGTCCCCAGCCTTCAATGTTGAAGTGCAGAGAAATGGAAAGCCTACTCTGGTGGATC
TAAATGAGGACATGCAGAACATGGAAGTGGAGGATTCTCTGTGCCCACGGTTGTGCCCAT
TTTTGGAAGAACACAAAGAGGATATCTTATGTGGTCCAGTGTGGCTGGCAAGTGGTCTTG
ATCTATCGGGTCATGCGGGAATGCTGACCTTGACAAGTCCTAAGCTTGTAAAAGGCATGG
CCGGAGGCAAGTATCGGTCCTTTTTAATTCATGTGAAGGCTGTGAATGATAGAGGATCAG
AAGACCTTTGCAATGGTGGAGCCAGACCAGTTGTAAGGATGCCCTCTTTAAAACCACAGA
GTGTAAAGGGGCACTCTCTTGCTTCATTGTTGGCTAAGGTGGTACCAGGCAAGGACAAAT
CTACATCAAAACTTGATAACAGCACCTCGTCCCGGAAAGTCGATAACCTCAGGGGGTGTG
ACCTCCTCCAGGAAGTGTCTGTAACAATACGACGCTTCAAAAAAACCTGTATTCCAAAAG
AAAGGGTCCAGCGATGCGCCATGCTGCAGTTCTCTGACTTTCATGAGAAGCTTCTGCACA
CACTCTGTAAAAAGACAGCTGATGGACTGGCGACAGAGCATGCTCAGAGTTTGGTTCTAG
ATATTCTTTGTTGGCTGGCTGGTGTACATTCTAATGGACCGGGCAGCTTACGAGAAGGAA
AAGAGAGCTTGTTGTCTAAAACAAGACGATGTCTTTCCGATATTGTGCGCACATGTTTTT
TTGAAGCAGGACGAAGTATAGCTCATAAATGTGCCCGCTTCTTAGCACTCTGCATAAGCA
ATGGAAAATGTGATCCGAATCAACAAGGCTTTGGCTTTGTCCTTTTGAAAGCTTTGCTGG
AAAACATGACTTATCTTCCCTCTGCAGCAACTGGAGGAGCAGTCTACTGGTACTTTGTCT
TGTTAAATTACGTGAAGGATGAAGATCTGGCTGGTTGTAGCACTGCCTGTGCCTCTCTGC
TTACAGCCGTGTCCAGACAGCTGCAGGACCGGCTTACACCTATGGAGGCACTACTTCAGA
CTAGATATGGACTGTACAGTTCTCCTTTTGATCCAGTACTGTTTGATTTGGAAGTCAGCG
GATCCTCATGTAAAAACATATACAATAGTAGCTCTGGAATCCAGTCAGATGAAATTGACC
TTTCAGATGTTCTTTTAGGTAGCGGTAAAGTGAACAGCAGCACAGCTGCCGAGGGCAGTT
TCACGTCTCTGACTGGGCTGTTAGAAGTTGAGCCTTTGCACTTTACTTGCGTTTCCACAA
GTGATGGCACCAGAATTGAGAGGGACGATGCAAGTACATTTACAGTGAGTACGTTTGGCG
TGACCCCAGCAGTGGGCGGCTTGTCTGCTGGTACAGTGGGAGAAGCCTCAACCGCTCTGA
GCTCTGCAGCTCAGGTCGCTCTACAATCGCTCTCTCATGCAATGGCCTCAGCCGAACAGC
AGCTCCAGGTACTGCAAGAGAAACAACAACAGCTTCTGAAGCTTCAGCAACAGAAGGCGA
AACTGGAGGCCAAATTGCATCAGACCACAGCAGCCGCTGCCGCAGCTGCCTCTGCGGTGG
GCCCAGTTCACAACTCTGTGCCTTCCAACCCTGTGGCTGCACCAGGATTCTTTATCCATC
CATCTGATGTCATCCCTCCCACCCCAAAAACGACTCCTCTCTTCATGACGCCGCCACTCA
CACCACCTAATGAGGCCGTATCAGCCGCCATCAATGCTGAACTTGCGCAGTTGTTCCCTG
GCGCAGTTATTGATTCTCCTCCTGCCATTCTTGCAGGACATGGCAAAAACGCTAGCAAAT
CTAGAGGGACCCAACTGGGCTCAGGTCTTGCTCTGGCCATCTCTCACGCTTCTCATTTCC
TGCAGCCACCGCCTCATCAGTCCATTATTATTGAAAGAATGCATTCTGGTGCTCGAAGAT
TTGTGACTTTAGATTTTGGCAGGCCTGTGCTCCTTACAGATATTCTTATTCCCACCTGTG
GTGATTTGGCCTCTTTATCAATTGACATTTGGAGCTTAGGCGAAGAAGTTGATGGTAGAA
GATTAGTCGTTGCAACTGACATCAGCACACATTCACTCATATTACATGATTTGTTACCTC
CACCGGTTTGCAGGTTCATGAAGATTACAGTCATTGGACGATATGGAAGTACGAATGCCC
GGGCAAAGATCCCACTGGGCTTTTATTATGGCCATACCTATATTTTACCTTGGGAAAGTG
AACTGAAACTAATGCATGACCCACTCAGAGGTGAAAGTGAGTCATCAAGTCAGCCAGAGA
TTGACCAGCATCTCACCATGATGGTGGCTCTTCAGGAAGATATCCAGTGCAGGTATAATT
TGGCCTGCCATCGATTAGAGACTCTGCTACAAAGTATTGACCTCCCCCCTCTGAACAGTG
CCAACAACGCACAATATTTTCTAAGAAAGCCAGACAAAGCTGTTGAGGAGGACAGCAGAG
TGTTTTCTGCTTATCAAGACTGCATCCAGCTTCAACTCCAGCTGAACCTGGCTCATCATG
CAGTTCAGAGGCTTAAAGTTGCTCTCGGCGTGAGCAGGAAAACCTTGATAGAACAATTCG
ACTGTAGAGAGCTCATTCACACATCTTCAACTGAGCAGCTTCGCACAATCATCCGTTACC
TTCTGGACACTTTGCTTAGCCTCCTTCACTCTTCAAATGGACATTCTGTGCCAGCGGTGC
TCCAGAACACTTTCCATGCTCAGGCGTGTGAAGAGCTCTTCAAGCACTTGTGTATAAGTG
GAACCCCAAAGATTCGGTTGCACACTGGCCTTCTTCTGGTGCAGCTTTGCGGTGCAGAGA
GGTGGTGGGGTCAATTTCTTTCCAATGTACTGCAGGAACTTTACAACTCGGAGCAGCTTC
TGATCTTCCCTCAAGATCGAGTCTTTATGCTGCTTTCTTGCATAGGCCAAAGATCACTTA
GTAACAGTGGAGTCCTTGAAAGTTTATTAAATCTTCTAGACAGTCTGTTATCACCTCTAC
AACCACATCTTCCTGTGTACCGACGTGTTGAAGGTGTCCTAGACATTCCGTTGATAAGCT
GGGTGGTCATGCTGGTTTCTCGCCTACTGGATTATGTTGCCACTGTAGAAGATGAAGCTG
CGGCCTCGAAAAAACCTTTAAATGGCAAAGAACGGGAGAGGTTCCTCACAGGGAATCAAT
GGAGTTTTATAAATAATAGCCTGCACACACACAGCCTGAATAGGTCAACCAAAGGAAGCA
GCAGCTTGGATAGGCTGTATTCCAGGAAGATCAGAAAACAGCTCGTTCACCACAAACAGC
AACTTAACCTACTAAAGGCAAAACAGAAGGCTTTAGTAGAGCAAATTGAAAAAGAGAAAA
TACAGAGCAACAAGGGATCCTCTTACAAGCTGCTGGTGGAACAAGCAAAGCTCAAACAAG
CCACTTCTAAGCACTTTAAAGATTTAATACGCCTTCGCCGCACTGCTGAGTGGCCTCGGT
CTGCTCAAGACACAGAAGTATCTGCAACCAAAGAGAGCCCAGAAATTGAGCCTCTGCCTT
TCACCTTGGCACATGAGCGTTGTATTTCTGTCGTGCAGAAGCTAGCTCTTTTTCTTTTGT
CTATGGACTTCACTTGTCATGCTGATCTCCTCCTGTTTGTATGCAAGGTGCTTGCCAGAA
TAGCAAATGCCACCCGTCCGACTATACATTTGTGTGAGGTTGTGAATGAACAGCAACTGG
AAAGACTTCTGCTGCTGTTGGTTGGCACAGACTTTAACCGAGGAGACATTTCTTGGGGTG
GTGCCTGGGCACAATATTCTTTGACGTGCATGCTTCAAGACATTTTAGCAGGGGAGCTGT
TGGCACCTATAGCTGCTGAAGCCCTGGATGAGTCTGCCATGGGAGACGAGGCAGCAGCTG
CAGCTGGTGACTCCGATGATTCATTGCCGCAGTCCTCTGTCATACCATTAGTGGAAACGG
TGGATGAGCCTTTAACTCCTGACATCACAGGTGCTCCTCCTCTATCATCTTTGGATAAAG
ATAAAGACATTGACCTTGAATTACTGCAAGACCTGATGGAAGTTGATATTGATCCTTTAG
ATATTGATTTGGAAAAAGATCCTCTTGCAGCCAAAGTCTTCAAGCCGATCAGCAGCACAT
GGTATGATTATTGGGGTGCAGATTATGGCACTTACAATTACAATCCTTACCACATTGGAG
GTGTTGGGCTTCCTGTAGCAAAACCAGCAGCCACGACAGAAAAAAATGGTACCCAAACTG
TGACCGTATCTGTGTCTCAAGCACTAGATGCCCGTTTGGAGGTTGGTCTTGAACAGCAAG
CAGAATTAATGTTGAAAATGATGTCCACTCTTGAGGCGGATTCCATTCTACAAGCGCTGA
CCAATTCATCACCAACTATATCACAGCCTTCTGGTGGGACGGACGACTCTTTATTACGAG
GGCTTCATGCGTCGAGTCAGGCGAACCAGCTAATTGTTCAGTCGTCTTCCATTCCAATGC
TGAGTGCCTGCTTCAACAAGCTCTTTTCAATGTTGCAAGTGCATCATGTTCAGCTCGAGT
CTCTTCTGCAGTTATGGCTCACATTGAGCCTAAATTCTAGCTCCAATGGGGGCAAGGAAA
ATGGGAGCGACCTGTTCTTATACCATGCTAATAGAGTGCCGGTCATCTCTGTAAATCAAG
CTTCTATAACAAGCTTTTTAACAGTCCTGTCCTGGCACCCAAATACTTTACTCCGGACGT
GGTGCCTTGTGCTTCATAGCCTCTCTCTTATGACTAACATGCAACTGAACTCTGGACCCA
GCAGCACTATTGGAGCTCAGGAAAACACTGCCCAACTATTAGTTTCAGACTCAAACCTCC
TTCACGTCCTTGTGAAATTTCTCTCAGGAACAAACCCTCATGGGACCAACCAGCACAGTC
CCCAGGTTGGGCCCACTGCTACTCAGGCAATGCAGGAGTTCCTGACGCGGCTACAAGTCC
ATCTTTCTTCTACCAGCCCTCAGATGTTCAGTGAATTTTTACTGAAGCTTATACACATAC
TCTCCACAGAGAGAGGTCCTTTTCAGACAGGACAAGGGCCCCTTGATGCTCAGGTGAAAC
TCTTAGAATTCACTCTGGAACAAAATTTCGAAGTTGTCTCGGTCAGCACCATTTCTTCTG
TAATAGAGTCCGTTACATTTCTGGTTCATCACTATATTACCTGCTCTGACAAAGTGGTAT
CCCGCAGTGGATCTGACAGCTCTGTTGGCGCACGGGCTTGCTTTGGAGGCTTGTTTGCAA
ATATTATTCGACCTGGTGATGCCAAAGCAGTATGTGGAGAAATGACTCGTGACCAGCTGA
TGTTTGATTTGTTAAAGTTGGTGAACATCCTGGTTCAGTTGCCGCTGTCAAGTAACAAAG
AGTTTAGTGCCCGGCCACCTGTTGTCAGCAGCACTACAGACAGTGTTTCTGACGAAGAGA
AAGTCTACGGTGGAAAGGATGCCAACAGCAATTCTTCAGCTACACAAAGTTCCACTGCAT
ACGTGGCAGATTTGGTGCTAGCTAATCAGCAGATTATGAGCCAAATTCTCTCTGCCCTTG
GCCAGTGCAACAGCAGTGCAATGGCCATGATTATTGGTGCAAGTGGTTTACATTTAACTA
AACATGAAAACTTTCATGGAGGATTGGATGCTATATCGGTTGGTGACGGCCTGTTCACCA
TACTCACCACTCTCAGCAAGAAGGCCACCAGTGTTCAAGTTATGCTGCAGCCTATTTTAA
CTTACATGGCGTGTGGATATATGGGCAGACAGGGGTCTCTTTCCACTTGCCAGCTGTCAG
AGCCTTTGCTCTGGTTCATCCTAAGAGTTTTGGATACAAGTGAGGCCTTGAAAGCGTTCC
ATGATATGGGGGGTGTTCAACTCATCTGCAATAACATGGTGACAAGCACAAGAGCAATTG
TTAACACTGCCAGAAGCATGGTGTCTACAATCATGAAGTTTCTTGACTCTGGCCCCAGCA
AAACCTCAGACAGCAGTTTGAAAGCGAGGGTGCTCGCTTCCGAGCCTGATAATGCAGAGG
GAATCCACAACTTCGCTCCTCTTGGTACAATCACATCAAGTAGTCCAACTGCCCAGCCTG
CAGAAGTTCTTTTACAAGCCACCCCCCCACACCGGAGGGCACGGTCTGCTGCCTGGTCTT
ATATCTTTTTGCCAGAGGAAGCTTGGTGTGATCTCACTATTCACCTGCCAGCAGCTGTGC
TTTTGAAGGAGATCCATATTCAGCCTCACCTTGCATCCCTTGCCACTTGCCCATCTTCCG
TCTCTGTGGAAATAAGTGCTGATGGAGTCAACATGCTGCCACTGTCCACACCGCTCATGA
CTAGTGGACTGACATACATCAAAATTCAGCTTGTGAAAGCAGAGGTAGCGTCTGCTGTCT
GCCTTCGCCTCCACCGCCCTCGAGATGCCAGCACTCTTGGACTATCGCAAATTAAACTGC
TGGGCCTGACTGCTTTTGGAAACACTTCATCAGCAACTGTTAACAACCCGTTCCTTCCTT
CTGAGGATCAAGTGTCTAAAACAAGTATTGGCTGGTTAAGACTTCTACATCATTGCCTCA
CTCATATCAGTGAACTGGAAGCAATGATGGCAAGCGCAGCAGCGCCCACAGCCAATCTGT
TACAGACATGCGCTGCCTTACTGATGTCTCCGTACTGTGGCATGCATTCTCCCAACATTG
AGGCAGTCCTGGTTAAGATCGGACTTCAGTCTACCAGGATAGGGCTTCGCCTCATTGACA
TCCTTCTGCGCAATTGTGCTGCATCTGGCAGTGACCCTGCAGACTTAAATAGCCCTCTGC
TATTTGGAAGGCTTAATGGTTTGTCCTCGGATTCCACGATAGATATTCTCTACCAGTTAG
GGACTACCCAGGACCCTGGAACCAAGGATAGAATACAAGCTCTGTTGAAGTGGGTGAGTG
ATTCTGCGAGGGTGGCTTCATTGAAAAGAAATGGGCGTAGCACTTTCAATCCTTCAAACA
ATTCACCAAGAGAGTTTGGTCTTCTGATGCCATCTCCTTCTCATTTGCACTGTGTGGCGG
CCATTTTGTGGCATAGTTATGAGCTTCCTGTGGAATATGACCTGCCTGGTTTGCTCAACA
GAGATCTATTTGAGTCCCTGTATAAATGGTCCATGTCTTTACCTTGCAACATGGTCTTAA
AAAAGGCCGTTGATGGACTGCTTTGCTCAATGTGTCACATCCACCCGAGTTACTTTTCTT
TGCTCATGGGTTGGATGGGAATCACCCCTCCTCCAATACAAAGCCAGCACAGACTGTCCA
TTACAGATGATAGCAAAAAGCAAGACCTTAATGCTGCTCTGACAGACGACTCTAAAAATG
CACAAGCACCTCTTGCACTGACAGAGTCTCACCTGGCCACGCTTGCTGCTTCGTCACAGT
CGCCAGAAGCCATCAAGCAACTGCTGGACTCTGGTTTACCCTCTCTCCTTGTTAGGAGCC
TAGTTAATTTTTGCTTCAGTCACATATCTAATTCAGACTTTGCTGCAGCCTCTGCGGATG
CCACGCAGGAGAGACTCCGACGGCAGCACTCATCTCAGCACTTTAGTAGGATGCCGGTGA
CGGCAGACTTGGTGGCACCTATTCTCAGGTTTCTGACTGAAGTTGGCAATAGCCATGTTA
TGAAGGACTGGCTCGGAGGATCGGAAGTTAACCCTCTTTGGACAGCACTTTTGTTTCTAC
TTTGTCATTCTGGTGCCAGCTCGACGGGTCATGTAAATGGTTCCCAGCAGACCAATTCCA
GGTGCACTTTACTGAACTCCGCTGCAGGAAATGGTCTCACCACTCAGCAAAGAACCGCTG
TGGAAAATGCAACCGTGGCCTTTTTCTTGCAGTGCATATCTTGTCATCCAAATAACCAGC
GTTTAATGGCACAGGTTCTCTGCGAGCTTTTCCAATCTTCTCCACAGCGTGGGAATCTCC
CAGCGTCTGGAAACATCTCTGGCTTCATTAGAAGACTCTTCCTGCAATTGATGTTGGAAG
ATGAAAAAGTTACCATGTTCCTTCAGTCTCCCTGCCCGTTGTACAAGGGAAGAATCAATG
CTACAAGTCACATCATCCAACATCCCATGTACGGAGCAGGACACAAGTTCCGCACCCTCC
ACCTGCCTATTTCTACCACACTGGCAGAGCTGCTTGACCGGGTCTCTGACACGCCAAGCA
TCACTGCAAAGTTGATTAGTGAGCAGAAAGATGACAAGGAAAAGAAAAACCATGAGGAGA
AAGAGAAGGTGAAAGCGGAAAATGGATTCCAGGATAATTACAGCGTTGTCGTTGCTTCAG
GATTAAAATCACAGTCGAAACGGGCTGTCTCCTCTACACCACCACGTCCACCATCTAGAC
GAGGAAGAGTAATGACTGATAAAGTAGGTGGCTCTTCCTCAGGAGTGGACTCTTCAAGCA
AGACCATCAGCATCCCCGTGTTCCACCTTTACCATAAATTGCTGCCAGGTCAGCCCTTAC
CCCCTGAAATGACCCTTGCACAGCTCCTCACCCTCTTGTATGAAAGAAAGCTCCCTCAAG
GTTTTCAGTCGGTAGACCTAACAGTCAAACTTGGTTCCAAGGTGATCTCTGATCCAAGCT
TGTCAAAAACTGATTCCTTTAAGAGACTTCATACTGAAAAAGAACATGGCGATCTGCTTG
GAGCCTGCCCAGAAGATGAAGTGCTGAGCCCAGGAGATGAGTGCATGGAATCTCTTTTGG
ATGAATCTTTCCTAGAAACCTGTCCAATCCAGTCACCATTACAGGTGTTTGCAGGAATGG
GTGGACTGGCCCTCATTGCTGAGCGTCTTCCCATGCTTTATCCGGATGTTATTCAGCAGG
TCAGTGCTCCTGTGGTTACCTCAACAACGCAAGAAAAACCAAAGGATAGTGATCAGTTTG
AATGGGTTACCATTGAACAATCGGGAGAGCTGGTCTATGAAGCCCCAGAAACCATTGCTG
CAGAGCCCCCTCCCATCAAGTCTGCCGTGCAGACCATGTCTCCCATCCCTGCACACTCTC
TTGCCGCATTTGGACTCTTTCTCCGTCTCCCGGGGTACGCTGAAGTTCTGCTGAAGGAGA
GGAAGCATGCACAGTGCCTACTTCGTCTGGTGCTGGGAGTTACCGATGATGGGGAAGGAA
GTCATATTTTACAGTCTCCATCTGCAAATGTCCTACCAACTCTTCCTTTTCATGTTTTGC
GCACCTTGTTCAGCACAATGCCCCTCACCACAGATGATGGCGTGCTTCTGAGGCGTATGG
CACTAGAAATCGGAGCTATACATCTCATTCTTGCCTGCTTGTCTGCTCTGAGTCACCATG
CTCCCAGGATACCCAATTCGAGTTCCAATCAAACAGAGTCACAGGTTTCCAGCACACATA
ACAGTGGCACTTGTGAGGAGCAGCAACTTTACTGGGCTAAGGGGACTGGATTTGGCACCG
GATCTACCGCCTCGGGCTGGGACGTTGAGCAGGCCCTGACAAAACAGAGGCTGGAAGAAG
AGCATGTGACCTGCTTGTTACTGGTTCTTGCTAGCTATATAAATCCATCTGGGTGTTCAG
TTAATGGAGAAGTGCCAACCAACGAGATTCGAGGGCAAAACAGTAATGCACTTCCATCTG
TCTTGTTGGAGCTACTAAGTCAATCCTGTCTAATACCGGCGATGTCCTCATACTTGCGGA
ATGACTCAGTGTTGGACATGGCCAGACATGTGCCCCTGTACCGAGCCTTGCTGGAGCTGC
TCCGAGCCATTGCTTCATGTGTTGCACTGGTACCTTTACTCCTTCCTCTTCCTGGTGTTA
ATGGAGAAGAAGAGGAGGAACAGTCCGAGTCACAAACATCGGTGGGGACTTTGCTGGCAA
AAATGAAGACCTGTGTTGACACCTATACTAACAGATTAAGGTCCAAGAAAGATAAGGCCA
AAGCGGGAGTGAAACCAGATGTGTCTGATCCTGAGCCAGAAGGACTAACATTGTTAGTGC
CAGACATTCAGAGAACAGCTGAGATAGTGTATGCCGCCACCACTAGCCTCCGCCAAGCAA
ATCAAGAAAAAAAGATGGCCGAATTCTCCAAAAAGGTCTGTGTGAAATCAAAACCTTTCT
CAGTCTTACGGTCCTTGGAAGAGAAATATGTTGCTGTTATGAAAAAACTTCAGTTTGATA
CCTTTGAGATGGTGTCGGAAGACGATGACGGAAAGCTGATGTTTAAAGTGAATTACCACT
ACATGTCTCAGGTGAAAAACGCGAGTGATGCAAACAGTGCAGCACGAGCCAGACGCCTGG
CCCAGGAGGCAGTGACACTTTCTACATCGTTACCCCTGTCATCCTCATCCAGCGTCTTTG
TCCGATGTGATGAGGAGCGGCTAGACATCATGAAGGTTTTAATAACTGGACCAGCAGACA
CCCCATATGCAAATGGGTGTTTTGAATTTGATGTCTACTTTCCTCAAGATTACCCAAATT
CACCTCCTCTTGTGAATTTGGAGACGACGGGAGGACACAGTGTTAGGTTTAATCCAAACC
TTTACAATGATGGAAAGGTTTGTTTAAGCATACTTAATACTTGGCATGGGAGACCAGAGG
AGAAATGGAATCCACAGACATCAAGTTTTTTGCAGGTATTGGTGTCTGTCCAGTCCCTCA
TCCTTGTATCTGAACCATATTTTAATGAGCCAGGATATGAGAGATCAAGAGGAACACCAA
GTGGCACACAGAGCTCCAGAGAATATGATGGGAATATCCGACAGGCCACAGTCAAGTGGG
CCATGCTAGAACAAATTAGGAATCCTTCACCATGTTTTAAAGAGGTGATTCATAAACACT
TTTACTTGAAGCGAGCAGAAATCATGGCCCAGTGTGAAGACTGGATAGTAGACATTCAGC
AGTTCAGCAGTGACAAACGTGTCGGCAGGACCATGTCCCACCATGCAGCAGCATTAAAGC
GGCATACGGCTCAGCTCCGAGAAGAGCTCTTAAAGCTCCAGTGCCCTGAAGGCTTGGACC
CAGACGCTGATGAGTCTACAGAAAAATGCCTTGCCACAGCAAGCTGCGAGGAGGCTTCAC
TGCACGAACAGGTCAAACCCAGCAGCAGTAAAGACATCCCTGGTGACTTCAAATTCTGAG
CAGCTTTGGCATGGACTTTTACACACAGGCTTTGAAGCACAGCCAAATATGTCCATATTT
GTATGTAAGAAGCTAATTATGTAATAGTTAATGAAGCTAAGACTATTCTATGCCCTTAAG
GTTATACAGATTAATTCAAGATGATCTTTTACCTGTAAAAGAGTGTAAACTTTTTTTGTG
CTTTTATTTTTCAATTGTGAGAACCACTGATTGGTATGTTTAGCAAATGGAAAATGGTGA
AATCACTGAAATAAGGGAAATGTTCCTTACGAAAGAATGTTTACTGAATGTTTTTTGTTT
TTGTTTTTTTCTTTTGTTTTTTTTACCAATAGATTGAGGGCGTTGTAACAAAGAATATAT
ATTGGTCATTCTTATTACTACAACTATTTAAAGACTGCAAATTTTCACTGAATTTGATAG
GTTTTGGCCATACCTTCATTCTCATTTTTTGATTTCTACAAAAAAAACTCCTGCATTCTT
CAATAAACTTTAAACAGACCGCTACCTTATAAGTGAATTACTGGTACATGTTTTGTTTTT
TTGTTTTTTTTTAAAGAATTAATCTACAACGGAAGAGACCCTTGAACTGGAGATATGCTC
TTGT
>TRINITY_DN159737_c0_g1_i1 len=15221 path=[3:0-33 6:34-141 7:142-142 8:143-3950 9:3951-3984 11:3985-6639 13:6640-10760 14:10761-10799 15:10800-11026 16:11027-11034 18:11035-11282 19:11283-11283 20:11284-14790 21:14791-14814 23:14815-14953 24:14954-14962 25:14963-15220]
CATCCTGGAGTGATGACATCATGTCAGAGACTACAATCTACATCCTGGAGTGATGACATC
ATGTCAGAGACTACAATCTACATCCTGGAACGATGACATCATGTCAGAGACTGCAATTTA
CATCCTGGAGTGATGACATCATGATTACGTTCATGAATTGATTTGCATCACGGAGCGAGA
GAAGTTTTTGGTCCCCATCCGAGCGATCGGAGCCCGCGCCGTGCTGGATTTTCCAGACCA
GTTAAGTTTCCAGGTCTGCCCTGTCAAGTACAGCACCCAGAAGACGCTCCTGGTGCGGAA
TATCGGCAATCGTCAAGCGTGCTTTCAGCTGCGGACACAGAGGCCTTTCCACGTGGAGCC
AGTGTCTGGAACCCTTGATGTAGGGAACAGCATGCAGGTCATCCTGGAATACCAGCCGAC
GGAGGTCGGAGATCACAAACAGGAGCTGTTGATCCAATACGACACAGGTGAGGATGTTCG
GGTCTGCCTGTATGGAGCTGCTGCCGACGTGAACCTGCGACTGGACAAAAACTCACTGAC
CATTGAGAAGACCTTCCTGTCCTTATCCAACCAGAGGACGGTCACCATCCACAACCGCAG
TGATGTCATAGCTCACTTCCAGTGGAAAGAATTCGCTTCACAGCAGGAGGAGCAGCAACA
GAAGGAGAGATTCTGCTCCGATCTTCTCATTGATGAAGAGGAGGAGACCGACCGCTTCTT
GGATGAATGTAAGGCCGATCACAGTCTCCGGGAGCGCCTTTCCCTCCTCAGCCGAACCTT
TCACAACCGCCGAAGAGTTGCCGAGAGCGACTCCATGTTATTCACAGACCCAGTGTTTCA
GCTGGAGCCGGTGGAGGGGGACGTCTGGCCTAACTCTTCTGTGCAGGTTACCGTGCTCTT
CAAACCCCAGGCCGCCCAGGTATACCAGCGGACCGTCTACTGTGATATCACAGGTCGAGA
AACAAGATTGCCCCTGCGGATTCGAGGAGAGGGTCTTGGGCCCAAACTTTGTTTCAACTT
TAATGAGTTGGACATCGGGAAGGTGTTTGTGGGGTCCACACACAACTATGAGGTCATCCT
GACAAACCAGGGTGCCATCGATGGGATCTTCAGCCTGGCGCCTCCCACCTCGGCCCTGGC
GTCCTGCTTCACCTTCTCTCCTAGTGAGGGGATAATCCTACCTGGTGGGCACCAGGCCGT
CCAGATCTGTCTGTGCTGCAGCGTCCTGGGAGAGTTCACAGAGGAATTCCACTTCACTGT
GGATGGGGCCCCTGATGATGTTACACTAACAGTAAGGGGCTGCATCATTGGACCCACCTT
CCACTTCAGCGTGCCGGCCTTACACTTTGGGGACGTGTCCTTTGGATTCCCACAAACTCT
CTTGTGTTCACTCAGTAACACCTCTCTGGTCCCAATGAGTTTCAGCCTGCGGGTCCCTGG
AGATGGCGGTGGGGACCCCAGCGTCACCAGTCACACTTACATCACAGAAGCCAGGGTGGC
ATCATGGAGAAGACAGCAGAATGGAGGCTGGAGACCTCGTGAATTCACCGTCACACCCTC
CAGAGGAACCATCCGCTCTCAGGGCCTCCTGGACATAGAGGTGACCCTGTGCTCCAACAG
CTTGAAGAAGTACGAGCTGGCATTGGTGGTGGACATTGACGGCATCGGAGAGGAGGTTTT
GGCTTTACCAATAACTGCCAGGTGTGTGGTGCCACCATTGTTTGTGGAGAACATGGCCGT
CACATATAACCGGTGCTTCCTGCAGTTCCCATATGAGCGCACTGTGACCCTGCACAATCC
CAGCAGCCTCCAGGGGTGTTACGTTTTCCTGCCACAGGAGCCAGATTCTTCCACTAATAT
CCTGTATAACAGCCCAAAATCCCGTGGAATAATTGAAGCACATAGCAGCGTGGACGTGCC
TATAGTACTGAGAGCCCAGAGGACCGGGGAGCTGAGTGCAAAGGCTCACTTTGCTGTGTA
TGGAAGCACCCAACCCCCAATGGAGCTTCGCCTGCAGTGCATTGGGGAGGGGCCCGTCGT
CCATGTTGATCCTAGTGAGGTGGATTTTGGAGATATCCCAGTCCTTACTGATGTCTCAAG
AACAATCCGTCTGTGCAACCAGTCCCTGATCCCAGCGCCCTTCCAGGCCAGCATGATGCG
GAGGCGGTCGCTGTGGCGGGTAGACCCTGGCTGTGGTCAGGTTCCCCCAGAAGGAGAAGT
CCACCTGACACTTGTGGCCCATCTAGATGATACGCTGACCTTCAGAGACACAGTCCAGCT
GGTTATTACTAACAGCAACACCTATCTCCTCCCAGTTCATGCTACTGGCACTGGAACCAC
CATAGTCACTGACAAGACATTTGCGCCGGTGCTGAATCTTGGCGCCCATTTCAGTGCTGA
TCCCTGTCGCTATCATTTCACTATGACAAATCGCGGCCGTCGCACGCACCAGCTCTACTG
GATGACCGAAGGATTCCCTCAGTTCCGCAAACATCAGCAACTTCCTAGCCTTAAAGCGGG
GGCCCCTCAGCCTGAGCCACAGGGCCCCGTGTTTAGACTCCTTCCGTCACGCATGGAGTT
GAATCCCGGACAGAGCATTGCTGTTGTGTTGGAGGGGTCCTCGACCACACCAAAGATGGT
GAAGGAGCGTCTCCTGGGACAGGCCATCATAGGAAAGCAGTCTGGCAAGGAAAGGATCCT
GATGGTCGATGTCATTTGTGAATTCATTGCTCCTGTCCTTCACCTGTCTAAGCAGAGTCT
GCACTTCTATGTGGAGAAGCAACCGGAAGAACAGCTGATGGAGAAATTCGAGTCCGTGAC
ACTGAAAAACATTTCTTCGCTGCCTCTGACCATCCTCCTGTCCCTGAAGCCTCCATTCTC
TCTCTGCCGCGGGGATACTGTCCAGGAGGAGGATGAGCAGAATCCCCTGCGCCTTGACAC
TGGTGAAGAAGTGGAGCTGACCATCAAGTTTGATCCGACTTTCATTGATGATCTCCAGAG
CCGAGTCCTGGAGGAGGTTCTGTCCATCTGCTATGCCGAGCACCCTCATACGGACTACAT
CGCTCTGCAGGCTGAAGTGCATTTCCCAAACCTTCACTTTCCTTATAACCAAATCCACTT
TGGCTGCATACTCAACGACACAGAGAGCACCCGAGAGCTGGAGGTGACCAACTGCAGCCC
GCTGCCCGTACAGTACCGCTGGGCCTTTGTGAAGGAGGGTGAGATCAGGCTCTGCGACAG
ATTGCGGAATCCACTACACAGTCCTCAAGAGGCTCCTGGAATCTCGGAAGACGGCTCCGA
TTCAAGTGACAGGCAAGAAGAACCACACAAATCAGGAGGGGATGTCACCAGTATAGTTAC
CTTTTCCCAGTCCCTGGACGCCCAGCCAAAGACTATGAATCCTGGCCCTGGAGATGGTGC
GATTGTGGCAGAGGAACATATGATTACAGGCGTGGAGGAGGTCTTTGATATTCTGCCCCA
GTTTGGGACTCTACAGCCGGGTGAGAGTCAGGTGGTTTCTTTCACTTTTTATGGACACTC
CGACATCAGCGCTGGGGCCCGGGCTGTGTGTGAGGTTTTGGGGGGCCCCATGTATGAGGT
CCTCCTGCATGGTGAGGCTTCTCTTGTCTGCTACAGTCTCAGTGCAAAAGAGATCGACCT
TGGAGTCCAGATGTTTGACCAAGTGACTGACACACAGATTGTCCTGAGGAACACGGGGAA
GGTCAGCTTCCCATTTACCGTGCTGAACCAGAGGCCTGAGGTGCAGCCGTGTCCGTGCCA
CGGGGAGCCCCGCGTCCAGCCGCCCAGTGGTCTTATTCCTGCCGGAGGAGAAGAGATCCT
GACGGTTTCCTATTTTCCCGGAGTCCCCGAAACGTTCCAGCACTTCATACACCTGCAGGT
GGCTCATATGGAACCAGAGGTCATTGCCCTGAGAGGAGAAGGAGTGTTCCCCCGCATCTG
CCTGGATCTGCCCCGTAACCTCAATGAGTGTGACAGGTTTGAGACGTGCCTGTCGGCAGC
CCAGGAGAAGCTGCGAGGAGGGGCGGCCGGCCCCAGCGATGCCCTGGATACACTGCTGAT
GATGGAGCTGGATCGGCTGCTGATCAAGAAGCATGCCGAGGATGAGCTTGGCCTAGGGGT
CACCGGGGACAGTCCCCAGAAGAGGCGCCGGCAGCTGCTGAGGGCGGACCTCCCAGAGTA
CCTGCTGGATTTTGGATACGTCATACCTGGAGAAGTCCGATCACATGTGATCAAAGTCAC
CAACACGGGACATTTTCCGGTGTCCTTCCAGGCAGACCGACGTGGACTAGCGGGCACAGG
GTTCACCGTGGAGTTGGACCGCGTGAGGAATCTGCCATGCTGTCAGACGGAGATATTCCA
GGTCCATTTTGATCCACAGGGCGCCAATCTCAGTCTGGGAGCGGTGGATGTGGTGGCACA
CATTCAGGTGAGTGGCGGCCCCAGGTTCCCTCTCCATCTGCGGGCGCTGGTCACTATGCC
GTCCCTGTGCGTTTCGGAGGAGCGGGTGGAGTTCAGTCCTGTGCAGTGCGGCCAGTGTCA
GATCCGCACCATTCAGCTCTATAACCAGCTTCCTGTGCCTTGCGAGTGGTCAGTGATGTC
CCAAGAAGCTGCGGTCAAGGTAGACAAACACCTTCCTCTGCACCTACGCAAGAAACTGAG
GCAGGAGGCCAAGCCTAAACCTGCCATCTTCGAGATGATCCCTGCATGTGACCTTCTGCT
TCCTGGGCAGAAGAAGAACGTGGAGATAAAGTTTATGCCACAGGAAGAGAAGCTGTACAG
TCAGCGCCTGGTCCTGCAGGTCGCTCAGAGCAGCCAGCGAGTCATGGTGCTAGCACAAGG
CCAGGGCTTGGAGCCGCGGCTAGAATTTTCCCCCAGTGTCTTGGAGCTGGGCCCCATCCT
GCCCTTCAGCCCCGGTGATGATGTGGAGGTTGTGGTGAAGAACCCCTGCAGCTTTCCCAT
TGAGTTCTACTCCCTGGAGATGGACCAACAGTACGTGGAGGAGGAGAAGATTCTGCGGAT
GCTGAAGGGCTACGATGCCCAGAACATGCTGCTGCTCCCACCCCGCCAGACAGGTGAAAG
GCTCCCCCTGGAAATCCTGGAGTACTATGAGGAGAAGAGGCGGCTGCAGGAGGAGCAGGA
GAGGGGGCATGGGACATTGGGCACAATGGCAGGTGCCGCTGAGGAGGCAGAGAAGGAGCT
GGTGGCAGATAGGGATGAGAGAGTGGAGCTTCCACCAGCCCAGCGCATCCCGTCCACCAT
GAGCTATGGAGAGGGCCGATCCTCTCCTGGAGAAGCTGCAGAGGGCGCAGTGCCAGGTGA
GAAGGTCTGCAACAACGCCAGTACCAACAAGGTTGTGGGCGAACTAGAATACAACCCCGT
GTCCGCAGCTGTTGCCCGCCATATGGGCATTGACACCAGCAGTGAGGGCCAAGCAGCAAG
GAACCGCCGTGGCATCGCTATCATTGTACATGGAGCTCCCCTTACTGGCAAGAGCTCTGC
GGCCGTGGCATTGGCACAGCATTACAGCGCCGCCTGTCTGTCCATTGATGCCGTGGTCCT
GGAAGCCATCTCTGATGGGAGCAGCCATGCTGGTCAGAAAGCAAGACAGCTGTGTGCCAA
GGCTGCGCTCAATCAGGTCCTGCGTGAGCCCGAGGAGGCAGCCTCCCAGTTGGTTGACTC
CTCCGGCGCTCAGCCTGCATTAAGTGTGGAAGCGCTCGCCAGACACACAGCGGAGGGAGC
ACAAGCGGCAGAGTCCAGAGTCGCTCCTCACTCTGTTATTTCCCGGGGAAATCGAGGAAG
TTTACTGGCAGCAAAGGGCAAATCAGAGTCTCAGCAAATCCCAGGAGTCAAGCAGCAGCA
CCTGTCTGATCAGGCGGCCTCCCAGTCTGGCAGCTCACCTATCCCGGGGCCAGCACAGCG
ACGTCTGAGTGTGAGTGCAAGTGTTGGCGGCGACCATGGGCTGATGAGCTGTGTGCTGCC
AGAAGACCTGCTGCTGGAAATCCTGTGTGACCGGCTCCAGTTAAGTGACTGTTTCCGCGG
CGCTGTGTTTGACGGCCTCGATACGTTGTTTGCCCGGAGCATGTCCTCCGCGCTCCTCAT
CGTCCTGAAGGCTCTGAACAATCGCAAGCACATATATCTTATCAACCTGCAACAGGACTA
CGCCTCAATGAGAGCGCAAGACCGCGCCCGGAGGCACCAGGAAGAACAGGAGCAGCTGCA
GATCCAGGCCCAGGAGAAGGCCAGTATGGAGGAGATGGACGAGGACGAGTACGATCAGTT
ACCGGCAGAGGAGAAAGCTCGTATTGATGGACTGCGTCTCAGGGCCATAAAGGAGCGGAA
GAAAAGGGAGCAGGAAGAAAGGCTGGCCAGAGAGGAGCAAGAGCGAAAGCTGCAGGAAGA
GCTGCTAAAGCAAAGAGAGGAAGAGGAGCTGAAGAGGAAGTCCAAGAGAGGAAAGAGCCG
CGATTCTGATGGGAAGAAGAGTCAAATGGGGAACAAACAGGCCCCAGCTCTGCTCGCTGT
GAAGTCAGAACAACGATTGGACTCGGGAACTGAGAGGAAGATTTCTCTGAACCGATCAGA
CTCTGCGCAGTATGATTGTGATGAAGGCAGAAGAAAAAAACCTCTGCAGCATGTGAGTGT
CCAGGAAGACGCCGACTCTGTTAGTGAGAGTGAGAAGCAGCTGATTCAGAAGTTCAAGAC
CTACGAATCCTCGCAGAAGGAGATCCTGCACATCCTGATCTTCTGGGACCGTGTGCAGGG
AGTCCTGGTTCCACTGTCCACTGCAGAAGAAGGACAGCAAGAAGGTGAGGACCAGGCCCC
CGAGCGGCAGGTACCCTCTGGTAAGAGGTATCGTAAAGACCGAGAGCGGCAAGAGAAGCT
GGAGCGGGAGAAGGCGGAGAAAGAGAAAGCGGAGAAGGAGCGGCTTGACAGGCTGAGAGC
CACTGAAGAGGAGGCAGGAGGACTCGCAGGGCCAGAGAAGGATGGACAGGAAAACCGGGA
GGAGGAGCTGAAGACAGATGTGGGGATCCCACACTATGACCTCCAAGTCTCTGGAGAACC
CTACACCAATGAGAAGAATGTTCTGCAGAGCGGCTTTCTACCTTCAGTAGATGAGGTGCT
GGAAGGCCTCGGACTTGGCCCGTCTGGTCCTCCCATTCCACCACCGTACCTCTGCTCTGT
CATCGTCTTCCCTGAAAGAAGGACTTTGTCTGTGGAACCCGAGACACTGGGGCACTTCAC
CTTCATTGCAGCATCTCCTGAAGACCCCAATGTAATTACTGAAGATAAGAAGGATCCAGA
ACCTGAACCGGAGCTTACCCTCCCCCTGCTTAAGGAGGAGCAACTAACGCCCACCAAGAG
CCGGAGCAAAAAGGACAAAGCTGCTGACACCGGCCGAGAGAGTCAGAAAGAAAAACGCCG
CTCCTCTTCACTCCGCAAGACGCAGCAGAACCAAGAGAGCCGTTCTCCACCACCTGGTGC
CAGGACACCCCTCTCAGACATAGACCGCAGCAGTGTCACAGGAGAAGCCCCGATGGAGAA
GTTACTGCCGCTCGGGGTATTCCGCTGGGTGGTCCCAGCCGGTGGGGAAGTGCCTCTGCG
AATTCATTTCCACTCAAACCACACAGAAAACTTCGATCAGACCCTGAACTTTGAGCTTGT
CGGAACCCGCCGTCGATACCAGCTGTACTGCCGAGGAGTATGCGCCTTCCCCACCATCAG
CAAAGACCCCAAGGTTGTCTTTCCTCATCGCAAAAAGGAAATCCAAAGTGATGAGATCAT
TCACAAGAAATTCATCCTCAGCTCCAGCACCTTTGACTTTGGACCTTTGCTGTGCGGGAA
AAGTCGAGAGAAATATAAAGCTGGACAATATCCAGAGAACATGGAGAAAGTGACCATCTG
CAGTGTGTCTCCCCTGGAGTCTGAGGTCACATTCTGCTTCCAGAATGACATGAAAGCTGC
AACCTTCATCCTGGACCCCCCGACCATGAGCCTAAAGCCCAGCGAGAAGCAGGAGCTCTC
CGTATGGGCTTATCCCACTGCGCCCGGGGTGTTTGAAGATAACATCGTATGCTGCATTAA
GGACAATCCTGAGCCGGTCATCTTCCACGTGAGCTGCCGAGGCGTGCGCCCAGAGCTGGA
GCTAGACCGCAAGCAGGTTCACTTTGAGAAAATGCTGCTGCATCGGAAGGACACCAAGAC
GGTCTTCCTCAGGAACAGCACCTTCTTACCAGCTGCCTGGAGGGTGACGGGTCTGGAGAA
CTTGGGTGACGATTTCTCAGTGTCTCAGGACCAGGGTATTGTGGCACCCCGTTCTGAGTA
TGGTTTACAGCTTCACTTCAAGGCAGCCAAAGCCACCAACATCAAGAAGTTCATTCGTCT
GGAGGTTTCTGATGTTGAGAACATTCTGGGAATTGTGCAACTCGAGAACATCCATGTGTT
TGCAGAGTCTTACGATGTGGCTCTAGATATCAGCTTCCCTAAAGGTACAGATGGAGGCCT
GGACTTCGGAGTGGTGAAGGTCTCAGAAGAATCTAAACATACCCTATCTCTGAAGAACAA
GGGGAAGTATGAGATCGGCTTCAGTTTCTCCTTGGAAGCCCCTGCTCCAGGAACGCCAGA
TTTGAACTCCATCTTCTCTATCCTGCCACAAAAAGGGACCCTGAGCCCCAACGAGCGAGC
CACCCAGGTGCAGATTGTGTTCCAGGCCAAGATGGAAGTGCAGATTGTGGATAAACCAAT
CCTGAAATGCCAGGTCATTGAACCCAGCCTGTCAGATGAGACAATCGCGAGTATCCCAAT
TCGCGTATCTGTCTCTTCAGCGTTCGCCAAATACCGCCTCGCCCCGTCCTCAGACGTTAA
CTTTGGAGCCATGGTGCTGGGCAGCCGCAAGTTGTGTTCATTCACCTTGGAGAACTGCGG
TCTGCTGGAGTTTCGTTACAGTATCAGCAAGATGATCCGTGAGGCAATGATCCATCCGGC
CAAGAAGGGGCCGGCTCATGGAGTGAAGAGAGCTCGTTCGCGGGAGGGTTCTGGATCTAG
CAGATCAGTTGCTTTGGGCAAAACAAAACGTGCGGATTCCCAGCTGCGAGACTCGAGTAT
TTCTGGGCAGGCGCGCTTGACCCTGGGCTCGTTCGCGGTGTCGCCTGGCTTCGGGACCAT
TGCGCCAGGGGGTCAGCAGGTGGTCAGCGTGGAGTGTGTAGCCGACCAGCTGGGAAAAAG
TGAGGAATTCCTGGCTCTAGATATCTCTGATCGACAGCCAGAAGACCTGCCCACCGGCAT
TCCCTTCCGTCTCATCGGCGAAGTGTGCACCCCAGGGTTCGTTACCGAGGACATTCCCAG
TATATTTGAAGAGCATCGTATTGTGGGGGATGCCAGGATCCTGCAGTGTCTGCCGCCACT
TCAGTCAGACGGGATCTACCTGCAGGACGAGAAGCGATTCTTATTCTGGAACGTGTTGGT
GGGACAGACGGCCACCGCCCGCTTCAAGATCACCAACTCTGGAAAGGTTCCCTGTGATGT
GGCGCTGACCGTCAAACCGCTCTCTGCTAAGTCCGTGGCTCGGATCACTGACATCTTTGA
GGTGCAGCCGCCCAGAATGAGTATCCCGAGCCACAGTCACAGCTATGTGAGCGTCTCCTT
CACCCCGCAGAGCATGCAGAGCTACCAGTGCGCCTTTGAGGCTACTGTCGAGGGGATTGC
AAGTGCACTCTCTAAATCTCGCAGTTTGACCTTTGACATCAGTGGAGAGGGCAACCTTCC
CTGCGTCACCATCCTGCGTCCAGCACTGCGCAACAAGCGCGGAAACCCAGTTCTCCTCTT
CCAGAGGCTCCTGATTGGTCAGAATCAACAACTTCCTCTTGTCTTAAAAAATGAGGGCTC
TGTCCCTGCACAGCTGAATATTGATTTGCCAGAAGAAACACGGGCATTTTATTTAAAGCC
AAAACCGACCACTCACTGCATCTACCCTGCCTGGACCGAGACGGGATGCCTGGAGCAATC
AGGAGCAGGGCACCGCGCTCACACCGCCTCACTCATCCTCCGTCCAGGGGAGTCGGCAGA
GTTTGTGGTGGGGTTCGGCCCCCAGGGGCCGCAGCGCTATGAGGGCGCTCTGCTCCTTTC
AGTGCTGGATAATCAGTATGAGAAAAGCTGTGTGCAGCTGGTGGGAGAGGGTTATAAGGA
AGATCTGACCCTAGATAACATCCACAGCCCCGGAGAGCTGGGTGTCCTGGAGGGGCAGCT
GGAGGACGACGTGGTGGAAGCTGCCCGTACCGAGCACATTGTCTTTGGTGAATGCCACAT
AGGACGTCAATACCAGGTGACTTTTACCATGACAAACCGCAGCCAAACCGATTCCATGAG
GTTTGAGTGGCCATCACAGACACCGCTGGAGTTCTCCCCTCAGGTGGGGCATATTCACCC
TGGCTGCGCCAAAGACGTGACCGTCACCCTGAAGTCAGATGTGGCTGTGGCATTACACAA
GTGGCCGGTCAGGTGCCGAGTGTCCCGGATATCCTTCCCGCACCCCCTGGATCAGGTGGC
TGACTGGGACGACAGAATGAGGACAGTGACCTGGGTGGACAGTGGTAAGGGGGCAGCCGG
CCCGCATCCCAAGAAGAAGGTGGTTGAGACTGACCCGGAGCCTGCGCACATAGCTCTCGA
TGAGGAGGCCCGAGAGGTGGAACTGCTGATCACTGCTACTGTGGATTATGCCCGCTACAC
AGCCAAGTGTGAGAAGGTGCACTTCAGGGACACTCTGCTGTATCAGACACGCGTGTACAA
GCTCCTCATGCAGAACACGGGCACAGTCCAGCTGCAGTTCTCCTGGCAGGTCCAAATGGA
GGGTCAGGGAGCTCCTGGGCCAGCAGACACAGGCGAGCCCCTGGGCAGTGCCCGCAGCTC
ATCCACCAACAGCCGTCCATCCAGTGTCCTAGAAAGTATGTCTTCACTGGTGCCGGTGGG
AGCGGAGGCCCCTCCATTCAGTGTGCAGCCGCACAGCGGAGTCATCCTGGCCGGGAAGAT
GAGAGAATTCCTCATCAAGTTTTCTCCCACACAAGTTGGAGAGTTTGATGGTTGTCTGAT
CTGCAGCATCCCCAACATGCCTCCCGGAGAGCAGGAGCCAGTGCTTCCAGTGACTGGACG
CAGCCTTCTCCCTTACTGTCACTTCCAACTGGAGGATTCAGACTATATCAGCAGCGGCAG
GCGGAACCCAGAGCTGTGCGGCCCCCGTGGTGCCCCCTCAGGGACCACCTTGGATCCTGA
GACGCGGGTTGTTGAATTCATGTCTGTGGGTGTAAAGACTAAGAAGAGCAGGACCTTCAG
CATGTTGAATCCCACCACCAGCCTCTACTCTTTCCTGTGGACCTGTGAGGACCCCCCAAG
CCTTCAGAATACTCCAGCCTTCCGCTGCTTGAACGAACAAGGAATGATCCAAGCTGAAAA
GAAAATTGAGATCACCTTTGAGTTCATCCCTCAAGTGCTGGACATCAGTGAATCTTTCTG
GAAATTCTCGATTCCTGAGCAGAACATCTCCATCCCCTTCCTTCTTGTTGGCAACGTCCT
GGAGCCCTCAGTGTCCTTGGACAGGTCACATCTGAACTTCCGCTCCCTGCTGATAGGGCA
GGAGGTGCAGGAATCCATCCACCTCATCAACAATGAGAAGAAACCCTTCTGCTTCACTTT
CCGAGACAGTTCTCGCTTTTCAGAGGGCCGCACTCATTCCCTGACGGTGAGACCTATGGA
AGGAACGATCCCCCCTCAGAGCAGGGTCCCCATCATGGTTCAATTCCAGCCATCTACAGT
TGGTGAGGTCAATTTCAACCTGATTTGTGATGTGAAGACCAAAACTGAGCCCCTCTACCT
GAATGTAAAGGCTGATGGGCACTCCACCCAGGTGTCTGTGCAGTGCCGAGACAACATGGG
CACAGTCACTGCCCTCTTTGCCCAGAAACCCCAAGAGCTTGACCTTGGACAGGTGGACAT
CAATGATCGCTGCACCTTCCAGTTCCTCATCATGAATAATGGCCACTTCTCCTTTAATTA
TTCCTGCGCTCTGACCATTCCTCGGGGGCTGCAAGAATTTCTCAGCATCTCCCCCAGCTG
TGGACGTGTGGCCCCCGGACAACAGGCTCAGACATCGCTCACCTTCTGTCCAACCAGGAA
ATGTGCAGTCAAAGAGTCTGTGCTGACCATCGGGATAGAGAACGGGCCGGAGATCACGTG
CCCCCTGCGAGGCAGCGCCGTGCAGCCCGCCATCCACTTCTCTTTCAAAGAACACAACTT
TGGCTACTGCTTCATCTACCACGCAGGAATGCAGCCTGTGCGCGAAACCCTGGTCATCAC
CAACAAGGACAGCAGGCCAGTGAGCATTGACTGTCTGTACAGTAACACGAGTCACATGGA
GCTCGACTTCTGCTCGAATGTCCTCTCTCCTGGAGACAAGATGGAGGTTTTTGTCAACTT
CTATCCCCGAGCAGCCATCTTGTACCAAGAAAGTGTTGTCTTTCAGATGAACGGCCATTC
CAATCACCTTGTTCAACTCCAGGGTCACGGGATCGAGCTGAAGGTTGAAGTCGCTGATCC
CAAACATAAAGTTCTAAACTTTGGAGCTGTGAACATTGGTCAGACTGTGAAAAGAGTCGT
CCCCGTTGTGAACAAGAGCCTGGCCCCTGTACGCTGCACCCTGCACATGAGCCCAAGCAT
GGCTGCGTTGCAAGAACCCAAGGTCCTCACTCTGTCCCCCGATGCTGAGATAACACTTCC
TGCCCGTGGTGGGCTGTGTAAGCTGGAGGTGCTCTTCACCCCTCGGAGCAGGATTGCCCC
ATTTGCAGAGGAGGTCATGCTGGAGTCCTGTGGGGTGATGCGCTCGCTCTTTGTGGTGCG
AGGCTGCAGCCAAGGCCTGGAGCTCTGCTTGGACCAGGAGTATGTGTCCTTTGGGGCGGT
GGTGCAGCAGAGCCGAGCCACGCGCAGGATAACCCTCAGTAACACGGGAGAACTGGGAGC
CAGGTTTCATTGGGACATTAAGAAGTTTGAGCCAGACTTCTCCATCTCACCAGCATCTGG
TTACATCACGGCCGGCACAGAGGTCACGTTTGATATTGTCTTCCACCCCCCTGAGATCAG
TTCTGATGTTCTCTATGAAAACCTGCTCTGCTCCATTGAGGGAGGCAGGACGTTGAAGCT
GACACTGTCCGGATCATGCGTCGGGTTTCCAACAACAAAGGAGGTTGTCAACTTTCAGTG
TCAGGTGCGGAGCAAACAGACACAAACCATCTTCCTGAGCAACAAAACGAACAAGACATG
GCATCTGAAGCCGGTCCTAGATGGAGAGCACTGGAGCGGAGCAGAGGCCATCACTGTGGA
GGCTAATCAGCAGAACAAGCCCTATGAGATAACCTATCATCCACTGCTCATGAGCACGGA
GGGCAAGAAGCATCAGGGCTCCATCTTCTTCCCCCTGCCGGATGGCACTGGATTATTCTA
CGTCCTGCATGGTCAGGCTGAGCCTCCAAAATCCTCCGGTACTGTGATCAGAGAAGTCCC
CTGCAAAACGTCGTACAGCGAACTGCTGACAGTCAGCAACTGGCTGCGCAGAACCCAACG
GTTTCGTGCCATAATTGAGATCCTGAAGCCAGAACGCCTGGACAGTGCCACCACCATCAA
GGGCCTGGACTTTGTGGAGGTGCCCGGAGGAGCCAAGAGAGACTACAAGCTGAACTTCCA
CTCTCACAAGGAGGGCACCTTCTCAACCAAGGTGACTTTCCGTAATGAGACGACACAAGA
ATACCTGTTCTATTACGTTACATTTAAAGCCACCCCCCCTGGCATCATCAGCACAGTAGA
GCTGGTGACACCGGTGCGGCAAAGCACTGCAGCCACCCTGCTGGTGGAGAATCCACTGTC
TGTGTCGGTCACCTTCACCACGGACTGCAGAGTGCCGGAGATTAGCCTCCCCCTGCAGAT
CAGAGTGCCGGCCCAGTCTGAGCACCCCCTGGTGTTCGAGTACCAACCTCTGAAAACGGG
TGAGTCCACGGGCAGGCTGACGCTGCAGAGCAGTGAGCTGGGCGTATTACAGTATGACCT
GCTGCTGAGAGCCACCGCCGCTGTGTCGCAGAAGCCGCTGTACTTCCACACAACCCTGGG
CACCAGTCAGACTCTGAGCGCCAGATTCATGAACTTCACTCGGCAGAAGACTGAGTACAG
CTGTAAGGTTAATAACTCGGATTTCCATGTAGACAAGGTGGTCATGGCTGCTCCCTGTTC
TCAGGGTGGATCAGAAGTCAGCGTGGAGGTGACATATGAACCAGTCCAGCTTGGAGAGTC
CCGGGCCGTGCTGCACATCTCTTCCCCCTTGGGGGGTGATTACACCTTCCCGCTGTTTGG
CTCTGCCATGGCTCCCAAACCTCAAGGACCTATTCAGATTCGTGCTGGTTCCAGTGTGTC
CATCCCCTTTAAGAACGTTTTCTTGCAGCCTACAACCTTCAGCTTTCAGACTGACCCTGC
GGTGTTTGTTGTCAAGGCCTGTGAGCCTGTGCGCCCCAAGAAAACCCACTACATATCAGT
GTCATATGAAGCCCCTCATGGTGGCAGCAGGACCCCCGTGACTGGAAGGCTCGTCGTTTC
CTGTCCTCGTGCCACTGGCATTGCACAGGGAATCTACTGGGTGTATTACCTGAAGGGTGT
GCCATCCGACAAGTGACACTCGACTCTTCAGAGCCTCGTCAGAGCCATTGGGTGACGGCA
CTTCGCCCTGGTGCCGTTGCTGACCCCTACCATGCCTTGTAGGGTTTTGGAAGCCTCAAA
CATGAATCATGATTCCTGCAGTAAATGTCCTCTGTGGTGGCGGCCGCCCCCGTCCTCTGT
GGTGGCGGCCGCCCCCGTCCTCTGTGGTGGCGGCCGCCCCCGTCCTCTGTGGTGGCGGCC
GCCCCCGTCCTCTGTGGTGGCGGCGGTGGCGGTGTCCCCACCCTCTCGTCCTCAGCACCC
TCAGGGACAGCTTTGTGCACAGTGAGAGGAGAGGGAACCATGGGGTGCACAGCAGGGTGA
CGGCTCACAATAAACATCAGAGCACTAAGAAGTGATGCGTGTGTTTGTGGTGATGGCCGC
AGGTCCAGCTACGGACTCCCTGTCAGCACCGCCTGGTCAGACTCCATGGTGGTGACTTCA
TACTGGTTGGCAGCATCTTCCAGCTGCAGAGGTTGTAAGAT
>TRINITY_DN162972_c4_g1_i5 len=15188 path=[1:0-1844 3:1845-3658 5:3659-4141 7:4142-9842 9:9843-13116 10:13117-13161 11:13162-13520 12:13521-14365 14:14366-14368 15:14369-15187]
GCATTCATTTATTGCACTTGAGCTTCCCTTCCACACACCAAGAAGCGGAGAACAATCCTA
AACAGCCCAAACTGATAAAATAACATCTCTATAGAAAAGAACCCCAATGTACAGCAATTC
AAGTCTTGAATCTCAATAGATCATCTGGGAGCAGCACCTTATATACAGTAAGAACTTAAT
TTTCTCTTCTTTTTAGCAAATATATCTTATATACTTATATTACATGACAACCAAAATATA
CAGTATAGGTTACACACAGCAGTGGCAGGTCTACGTATATGTACACAACAGCGGCCAGTG
CAGATTTATCAGCAGCAATGTAATGAGGGGGAGTATAGGAGATTATGGCGTAATTACTGC
AATGCCCATCTGTGCGCCTCACCCTGTATATACTAGTCAGTAGTGCGATCTACTCAGCCG
TGTCCTTATGTGCGGAAAGTATCTTAAAGGAACACTGAAAGCAAAACAAGTACTGTTATG
CCTAGTGCAGGGCCTGATGGGGAGGAGCACAGAACCTACCTGAGTCATGCTCCACCCCCG
CTGGCCCTGCACTAAGCATTGCACAGTCTATTCGGACGTTCCTTTAAAAAGGAGTTCCTA
AATAAAAAAGGGGTGGGCTTTTTTTTCTTCCAGATGCAGCACCATCCTGGTACGTAGTCC
AGTATTAGGTATAGATCGGGAATAGGACTACACTATCAGACAAAGCCAGTGGTGCCGTTT
CAGGAGCAAAAACAGCAGACCTCTTACCGCCCCATTAGCTTGTATAATGCAGCCCATGAT
CAGGTTTCCTGGATTTCTGCCCAAATCCATGTTAGTGTCAGGTGGTTCTTATTTTCACAT
ATGAGTCCACAGATATTAACGTTGGCCTAGTGATGAGCGCAAGCAGCTGCAGATGACATG
GGGACTGTTACCTGCCCCCAAATCTCCTAATGGATGCAGGACTATACTAGTCCCATATTT
TGCATTTAGTGTCACAGTTATCTTTCAAGTCTCAGTCGGCCTGGTTACTTCTGGGGCTCT
GTCAGTAGTAGGATTCTCAGAGGTACATAGTCTTATGCATGGACTGGTCTGGACAAAATA
ATCAGATTTTTAGGGCCTGGTTCGATTTGCAAGATCCCTGGGGACCTCATGTTATGTCTA
CTGCACAATAACCCCATGTACAGTATATCTAGCATCTTCCACCTCTCACTCGCTCCTCCA
CACACCACTTTCATGTCACCCATGGTTCCAGCCAAGGTGGAATATTCACGTCTATCTGCT
GCTTGGTGATGCTCCTGACTTGTCCTCTCCAAAGAAAGAGTTAACGGAAAAGTACGTTGC
TCAGAGATATCTCCTCGGCTATAGCGCCCCGGTCAGGCACATTAAGATGAGGACGTGCAG
TCCTAACAGGTAGGCGAAGAGCAAGTAGCGAGATTTCGATCTGGAGGTCAGCAGCTTCGA
GCAGTAAAGACTTCGACCGTGCAGCCATCTCCGGACAGCCACGTTACAGCTCTTGATTGT
TCTAACAGCTAGATTCTGAGTAGGATCAATAATTAAGGCTTCCCGTTCGTCGTCTGAATC
CATCTGGAGAGAGAACTCATAGTCTCTGGAAGAGGACTTTGCTTCGAGCCTCTTATTCTG
TTGCTCTGTGAGATGCAGTGCCTCCTCCGCAGCCTCCCTCTGTGCCTTCTCCTCTGCCAG
CCTGTCAGACACCACGGAGAGTTCTTGTTGTGTAGCATCGTGACGGAGTTCAGCCTCTGC
CAGCCTTCTTCTCAGGTCAGCCAGTTCGGCATTGTCTATTTCCACCAGAACGTTTGCTCT
CTCCTGGGGAGCTCCGGGGGGAACCTCAGTCAAGATGTCAGTCTGGCTGGTGACCTGTAG
GTCTCTCTGGAGCTTGTAATACTGATTTTGCAATTCAGTGTATCTGAGCTGAGTATCTTT
CAGTCCATGCGATACAGTCTTGAGCTGAGTAGACAAAACCGCATTCATCTCTGCAGATTC
CATTGCCTTAGTATTCAACTGCTGTATTATCAGGTCCCTCTGTCGTATTTCATGGAGGTA
TCTCTGCATTTCAGGCTTTGTCTGTTCTTTATCTTCAAAAGCCAGATTTCCTTTCTCTGC
AGCAACAGGACTCCCCACCAGAGCCATTCTCTCCACACCCTTCTCTCCACTCTGCTTTGC
AGTTTCCTGGATTTTCTGCAGGTCTCCAATCTGTCGCTCTTTCTCGGTTATGATTATGCT
TAACTGATGACGAAGAGCTTGCGATTCAGCCACAAGAACATTTTTTTCAGATCTCAGCTC
GGACAGCTCATACTGGTAGCCCGTGATCTCTTTCTCCAGTTTGTCCTGCACAGATTTTGC
TTCAAGCAATAACTTCTCCAACTCCTGAATCCTTTGCCTTAGTTTGAGGGATTCCGATGC
TGAACTGTTGATCAGTTCTGTCACCTGTGTTAATCTGTCTGGCTGCGAGAAATTCATGCT
TGGTTCACGCTCAGTGATGACCTCTTTATCAGAAGCACCTTCTTCTTTAGCCTTTTCCAC
TGCGGTTCCTTCCTTAAGCATCTGGAATAATCTCTCACGATCATGCTGTAAGCTTGCCAT
AGCTTTGGAGAAAGCATCGATCTGCTGAGCATAAGCGGCACACTCCGAAGAGAGGCCAGT
GACCTCCAAACTTTTGTTTGTTAAGGAAGTGCACAAAGAGTCTACTGCAGCAATGAGCTG
GTCCACGGTAATCTGGTCTTCCATGGTGAGATGTTCATTAAGGAGGGTATTGTGTTTGAG
GATACCATAAATCTGGGATTTAAAGCCATCTATTTGTCTGTCGAGATCATCTCCTCTGAT
CTTCTCAGCTTTTAGCTCTGATGCGTACCGCCATTGCAGCTCTTTGAAATCATCGATCAA
GGAATCTCGGTTATTCTGTAGAGCGCCCATTGCTTTCCCAAAAGACTCGTTTTCAGATTT
AAGCTGTTTATTTTCAAGGAAAAGGCCCCAATAGGCTTCCTCGGCACTTTCTTCTGCGCT
ATTATTTTGACTACCCAGCTCACCATCATTTTGGTCAAAACTGATCAGATCCTCATCAGT
TTTCGCCTGAACATCCTTATACTTTCTCTTCCTGGATTCATAAAGTATCTTTTCTTTATT
GATGGCAGCAATAAGATCTTCTTGATCTTTAACCTTTGACATTAATTTTTGATTCTCCAG
TGCTACTGCCTTACCTGAATTTTGTAAGGCCTCATTGATGCTTTGTATTTCCCTACAGTG
CTTCTCAAGATCACATTTTTGTTGCTCGAGGTTTTTAATCAGCTCCAGCTTCTGTTTTAG
CAATTCCTTCAATTGTTCATCTTTTAGTGACAGCACCTGGTTTAGATCTTCCCTATAGCG
AATGAGTTGTGCTCCCAACATGGCATTTTCTGCATTAAGGTCATCCATTTTATTGAGAGC
ATTCCTAAGTTCTTCTTTGAGGCTACCATTTTCATTGACAGCAGAGGTGATGATGTTGTC
TTTTTCACTTAGGACCCGTTCATTGCGCTGATGGATAGTTTGTAATTCTGAACTAAGTTG
ATCTCGATCAGTTTGCAATGAAGACATTGATTTCCTAAAGGCCTCAATTTCACCAGATAT
CAAAGCCTTGTCACTTACTGCTTTTTCATACTTCAATTTAAGACTCTGATACTTTTTTTC
TACCCTTTCATATTCCAAATTCACTTTCGCCTTTTCAGCTTCAACAGAGGACAAACGATG
CTCATAATTTTCTGCTTGTTTCCGATACTCACTCTGTATTTGTTCTAAGTAGCTGGATAT
TTCTCCATCTTTGGAGGAGATTAACACAGAGATCTCCTTATCTTTGTTGTCGATGATTTG
TTTCATATGCTGGGACATGGTGACCTGTTTCTGTATATCGATTCTAACTTTTTCACTCTC
TAATTTAAGTTGTTGGATCTCCTGCTCATTTTCTGTTATTATGTCCTTTAGTGCCTTGAA
TTCAACAACTGTAGGGTGTTCAGAGACCTCCTTTTCGGAACTCATATTCTGTAGAGCTAC
TTCTTTGGAGTGATAAATCGGTTCATTTTCTTCAATACCATTTCTTTCATTTACACGTGA
AGAGAACTTCCTGTTTGACTCTTCATTAACTAGGTTATTGGAGGACAGCAAGTGATTTTT
TTCCACTCTGTTCTTACACTTTAGGTCTGCAAGTTCCTTTTTCAGAATGAATATGTCGTT
TCTTGCTTGGCTTAGCAGAGCAGATGTATGGTCAAGTTCTTTTTTAAGATTTTCATTCTG
GCTATTTGATTCCTTCACAGCACCGTCAAGATCTAATATAAGCTCTTGAAATCTTATAGA
ATCACGATGGAGCTGATTAATCTCCTGTTGCTTCTCTTTCAGAAGTTCTTGTAACTCTTT
CGATTTGGTCTTGGTTCCTCGGCTATCATTTTGAGCATATTTAATCCTTTCTTCTAGATC
CCGTAGAACATGCAACTGGTGTTCTTCCTTTTCACGGACAATAGTGTTTTTCTCTGCCCT
GAGAAACTCTACCTGCTGGCTTAGAATATGGGTCTGTGCCTGGAGTGACTTAAATTTGTC
GGAGAGTAAGCTGTTGTTTTTTCCAACTCTAAGTAATTCTGTCTCTAATTGTTCCCTCTC
ATTTTTCACTTTACAAAATTGCTCCTGTATATTTTCAATCTCCTCTAGAAGAAGGGCCTT
GTCATCTTCCAAAATTTTCACTTTTTCATTCAAGTTCATCCGGTCTAGTTCCATGCTACT
TACATCAGCTTCTAATTTCAAAACTATGGTCTTTTCCTGTTGAAGCTGTTGGTCAGAGCT
GTTCAGTTTCTCTAGGATATTCAATCTTTCTATTTCATTCTTCTCTAAGCTCTGCTCTGT
CTCTTGAACCTTTGTTTCCAATTCTGTAACAGTTCTAGAGAGTGTCTCGTTTTCCAAACT
TAGATTGGATATTTTAACTTCCACGTTAGATCTATACATACTCATGTCCATTTGCAACTT
ATCCAGTGCCCGTTTAATGACAGATATACTATTATTTTCCTTTTCTTTGCTATCTAGAGT
GGTCTTCAGGTTCTCACATACTTCTCTTAAATGTCTATTTTCTTCAATAAGTTTCCTGTT
TTCATTGGATACTTCATCGGAGAGAGACTCTTTCTTCACCGTATCCATAAGCTTCTCGGT
TTCTAATTTAAATTTTTGTATTTCAATCTCTTTAGACTCTAATGTTGTTCTAAGCCTGTC
CATCTCTGCAACACTGTGCTCAATTTGTTTTACCAGGTCTTGATTTTCAGCTTGAATGTC
ATAATGTTTTAATAGGACATCGTTTTTTTCTTTCTTTGTTATTTCTATGACATGTCGCAT
CTTATCAATTTCATCACTAATGTTTTCATACGCTTGAAGAAGGGACTCATACTCTTTATT
CAATTCGCCATGCTTGGCTTTCCATCCGGTCAATTCAACAGTCTGAGAATCCTTCAAAGA
ATTCAACTGGAAAGAAAATGCTTCTTTTTCTTGAACAATAGATTCCATTGTAGATTTCAG
GCTTTCACAAGCTGCCGAAAGATTTTCGTTGACCAGTAAAAGGCGTTCTTTCTCAGACAG
AAGATCGTTATTCTTCTCTGTGAGTAATGAAATCTCAGCCAGCTGATTTTCCCGAATTTC
AGTAACTGAACGTTTTAGCTCTTCTGTCTCCAGAGTCAATGATTCAATATTTTGTTTAAG
CATTTTGTTTTCCTTAAGCAAATCTTTACGTGATACCAAAGCTGCCTGAAGCTTTCTCTG
AAGTTGTTCTTTAGAGCTGCTTTCTTCTGAAACTTTCTTCTCGTGGTCCTGATGAAGCTG
CTCAATTACCTTGTTGGAGCTCATAATCTGCTTCTCAAGATCTTCAATTATGGTCTGTTT
CTTAAAGCAAGGTTTACATGTTAATGGACGATCACAACTTTCTCCTTGAAGACTATCAAA
AGCTGGTTTTGTTTCAGGAACCTCTTGGTTTAGACCATGGCTGTGCAAAGGTTGCGTACT
TGATTGTACCATCAATATTTCATCTTTTTTCGAGTCTCTTAACTTTGCCCTAAAATCTGA
TAATTCGGTTTCTGCTTTTTCCAGTTTAGACATTGATTCTTCAAGCTCTCTTTTAATCTG
TTTATAATCATCCTTCAGGTTATCCGATTCTTTTTCATATTGTTTCAATTGGCTTTGCAT
CCTTTCCATGTCTTCTTCATAGCTCTTTAGGTTTAACTGAAGGGTATCTTTAGATGCAGC
TATCTCTTTTTCTTTTTCTAATAATTCAATAACTTTTTGCTCAAGATTATGCTTCAGTTT
GGACACTTCTGACTGACTGACTTGGCAAGTTTCAAAGTATGAATCCCTTTCATTGGTTAA
ATGCTGAATGGTTGCTTGGTTATTTTCAATCTTCATTCGAGCTACCTCTACTTCTTTCTG
TAGCAAAGTAATCTCATTTTCACAATGTTCTAACTGTACCGACTTAGAAGCCACTACACT
TTCCAGAGAGTGCATTTGCTCTTGATATTTTTGAATATCGTTGGACAATTTTTGTGTCTC
TGCCTTCAGTAACTCTATTTCGCTCAACAACTGCCCGTGTTCAGAGTTTACTCTCAGCAA
TGCTGCGTCCTTCTCCTGGTTACTGGTGGTCAACTCCTTAGAAAACTTTTCATGCTCCTT
TAGTTCTTGTAGCTGGTGTGAAATATCTTCAATCTGCTTTTTATGGTCTTCTACTTCCAG
CTCTTTATTAGTCAGATCAGACTCCTTCTGGAACAGCAGTTCCTGTTGTGCCTGAACTTG
TTCTTGCAGTTTATGCACTTGATCTTTATGTTGTTCACACTCTGTGCATTGAGCGTCATA
GGAATGTTTTAAGTCTAAATGTGCCTTCTGTAGAAGCTCAAATTCTTTAATGCTTTTACT
GAGACTTTGTAAAAGCCCACCATGTTTCTCTTTACTCCCAGAACTTCCTTGGCTACACAA
AAGGGATGCATGGACATTATTATGAACTATCGTATTTTCAGCATGTGAAAATGAAGCTTC
GGCAGAAGTCGACTCTAGGTCAACATTGGATGATTCTAGAGGTAACATAGAAAAGCTTGT
CTGGCCTTGTATATTTTCAAGACATATTTTCAGGTTTTCAAGATTTTCCAACAAGTGTAT
ATTTTCTTCTTCTAGACCCTTCAATTTATCTTTGAGAGCATTTTTTGTTTGCTGCAGATT
TTGTTCTTTTTCCTGAAAGATTCTTAAGTATTCCTGGCACGTGTTGTCTTTCTCAGAGAA
GCTTTGCTGCAATTCAGCGATATTATCCTGGAGCTGTACTAGGTGTTGTTCCTTTTCGGT
TAGGGCACTGCAAAGATTGCTTATTTTTGTATCCTTCTCCAGTAATTCTTGCTTAGCGAT
CTTCACATATGACTGCAGATCTTTGTTCTCCATCCTTATAGATTCTAATTTGCCATTCAA
ATCCTCCACAGTTCTTCCAAGTTCTGAGTTCTTCAGCTGCTCTTCTCTTACCTCATCTTG
TTTGCTTAGTTCAAGTTTCTCAATTTTTTGCATTAAATCTTTCCGTATCACTAAAGCTGC
CTGAAGTTTCCTCTTTAAGTTCTCCCTTTCTTTACAGAATTTTTCCGATTGGAGATCCTT
CTCACTGGTCAACTTACTTAGATAAATCTCCTTATCAGCCAGTATCTGTTCCGACAGCTG
TAACTTTTTCTCACAAGCCTCGAGTTTTTCAGATAGTTCGGAGATCTGCAAATGACAAGA
ACTTTTCTCAGACTGCAAGCTGTTAAGTTCCAGACTTAAGCTATTTTTTACATCAGAAAC
TTTCGCCATTTCGCTTGACATAGAGTCCATAACCTGCATCAAAGAAGCATCTTTATCTTT
TATTTGACCACTGAGTGTAGCTATTAACTCTTTCTGCTGACCCAGCTGTACATTAAGTTC
TCGGGCAAGAGAATCCTTCTTATTAACATCTTCTATCAGCTCTATAATCTTCGTTCTTTC
TTCACTCAGCAACGTATGGGTTTTTTGCAGATCTTCTTTAGATAACTTTATTTCTTCCTG
CAAGACTGAGATATGGGAGTTCAACTCTATAATAACATTTTCTTTTTCTTGTAACATGCT
TTGGTCATGAGAAGAGGTATCTTTAGCGGTTTTAAGTTCTTCCATTAATGACTCATTATC
AAGCTTTTGTTCTTTAACCTTCTGCAACTCGTTAAGCAAAAGGTCTCTCTCTTTCTCAAA
CAAGCAAACAGACTGAGTCTTCTGCGCAACTTCTCTCTCTTTTCCCTGAAGAACTTCCTT
TAACTCTGCTACTTTTGACTTGTAGTCCATTGCTGTACATAGCATTGAAGATAACTTCTC
TAACTTGCTTCTGTAACCATACTGTTGGTCAAATTCAGCACATTCTGAGACATTTTCATC
ACACAAAGCACATAGCTGGTTATCGACAAACTGAAAATCTTTAAGCAAACTTTGCAGTGC
CTCCTGCTTTACTTTAACATCATTGCCTAAACTTTCATTCTGCTCTCTAAGCTTCCCATT
TTCCTCATTTACATGTGCAACCTCTTTTTCTGATTGTTGCTGCAGTTCACTAAGATTGAT
CTTTATATTTTCTATATGTACTTTCAAAGCATAATTTTCCTCAGCTTGAGCACTAACCTG
CTTCTGAAGATCAATGTTCCCGGCTTTCAACACATTCAGGCTTTCTGCGTCCAACGAAAT
ACGTGAATTTGCTTCCTGTACTCGATGCTCAAGATTTTCTATAACTGCGTTTCTGTGAAT
CAATTCATTCTGCAATGTGACCAGGGAGGTGTCTCGGTCTACCTGCAATGTTTGTACCAT
TTTTTCGAGATGCAATTTTTCTTGAACTGCAGATTCTAATTGTTGGGATATCTGTTGCTT
GTCAAGTGCAGAAGTATGCTGGTCTTGCAATAATCTTAAATTTAAATTGTCCACATCTTG
CTTCAGATTTTCAATATATAGATTTTGCGAAGTACATCTATCCTGTAGGGTTTCAATGAG
TGCCCTATTCTCTTCTCTTTCTCCTGTCAATGCTTGCAGCTGAGTACTAATCTCCTTGGA
CTCTAACTTTATGGATTGCAGATCATTCCTTAAAACTTCTTCTGCTTTCTGATGCTGAGA
TATGATATCATCTTTTAGCTTCAATGTCTCAGATATGTTTTTGACATTAGAACTACCTTT
GTCTAGTTCTTTGCGTAGTAGATTAACCTCACTGGCAAAAGCTAGAACATTGCTTTCCAT
CATCTGAAGTTTAGCATCTTTTTCACTGGCAGAAGTCAGAAGTTTAGAAATCTCGGCTTC
CTTATGACGGTTAGACTCTGCCAGCTCCTGATTTTGCTCATACAGAGAAGCATATTTCTC
CTGCAGATTTTGCACAGTGTTTTCTTTTTCAAAGCGAGCTTGCTCAAGATCTTTAACTTT
ATTACTAAGCTCATCCACAGTTTTCTGAAGATCAGAATTTAAATTTCTCTTTTGCTCCAA
TTCAACATTTAGGGATTCCTCCTTTCTACAATGTAAAGTTTCCTTGTCTTCCAAGGAAGC
AGTCAGTTTGTTAATGTCAGAGAGCTGCTTTGTAGTAGTTTCCTCCAAAGTGGTCACCTG
TTTAATCAACACATTGCACTGCTCGTCCTTACTTTGACATTTTCCTTTTAATTCCTCAAC
TTCCAACAAAGAATTTTTAAGGGTCAAATCCTTTTCTGATACAGCAGTCTTATATTGAGC
ATTCTCATGCTGCAATGTCTCGATGGTCCTCCTCTGCTCGTCTAAAGAGTCTTGAAGTTC
AGACAACTGAGCCTTCAGATTTGCGTAGCAGTCAACCTTCTCTTTCAGACATTCGTCTTT
TTTGGCTAAAGCCCCATTCAGTTCTTCTACATTATCCTTTAGGTTTTTGAGCTGGGAATA
GAGATCAGAAATGATCACTACATGTTCTGCTAATTGAGTTTTCAATAACTCTGCTTCCTC
GTTTTTATTGTTCAGTAGCTGCACCTGTTGATGCAACTTCTGCAGTTTTTGTTCCTGCTC
CTCAATTCTTTGCTGCTGCTGAGTACAATCTGAAACTGAACTTTGCAGTTCATTTTGAAG
GGTGGATATAGTCTGTAGATAGTATCCTTCACCTTCTAACTTCTTTTCGGTTTGTTGGAT
AAGTTCCTCCTTCTGGAGAAGAAGAGCTTCCTTTTCTTCAACGTTACGTAGCAGATCCCG
TTTCTCTACTTGAAGTAAATCAATCTGATCCTTCAAAGACATGATAGTATGGCCCTGTTG
CGATGAATGAGAGCTTAGAAGGCCGACTTCTTCTGACTTGTTGGACAAGGTGGTTTTAAG
CAATTCAATATCAGAATTCAGCTTTTCCTTTTCCGTCATTAACATGTTCAACTGCTGATT
TAAGGAGTCTACCACTGACTGACTTTGCATTACTTGTGACTGGAGTGCATCTCGCCGAGT
TTCAAAATTTGATATAGACAACACGAAGGACTCTCTTTCGTGGGTTAACCTTTCAATTTC
CTTACTACCAACATCTACTTTCTCCCTCATTTTCGTGTTTTCCTCAACAATATTGTCATA
ATCCTGCTGTAATTTGCTGAGAGCTGAATTTAATTTTTCTAAATTCTCTGTGACTTTTAG
GTTGACCTCTGTAAGTGCTTGTTCTTCACCATGTAGCTTATCCAAGTTCCTTTTCATCTC
CTCAATCTGAGCGGACTGTGTAGTAAGGAGTGCTTCTTTATCTTCTAATACCTTCTTTTT
ACCCTTTACTATTTGGCTCAACTTTTCCACTTGTTTTTGCAATGCCTTATTTTTCGCCTC
TTTTTGTTTTAACTGTTCACATGTACCGTCATAGTCGGAGGTCCTAACTTTTAGCGCCTC
TTCTTTCTGTTGCTCAACCATCCTGGACTCCTTCAAATCCTGCTCTAAAGACTGAATCTG
AGACTGCAAATTAAGAACGGCTTCTTGCTCTCTGCGTAAAAGGTTTTCTAGGTTCAGACA
CTCCTTAGTCTTTTCTTCTAGCCGAGCAGTAGTAGCATTGGTATCCTGTGCACTCTGGGC
TGAAATGAAGTCAATTTCCTTACAAAGGTCCTCCTTCTCACGTAAGAGATTGGATTTTGC
TTCCTGGAGATCTGAAAGCTCCTGTTCTTTCTCTGAGAACTTTTTCTGGATCTCTTGCAG
GGTCTGGCTCATAGTATGTATTTCTGATTCCTTTTGGCTAAGTTGAGTTAGTAAATTCTC
CTTTTCATTGGAAATGTGTCGATATTGGTCCTCCAAGCCGTTAACTTTTCTTTCAAGTTC
CTCAACGGAATTTGTCACAGACTTCAGAGAAGTCTCTTTATCTGCAAGTGAGGTTTCCAG
GTCTTTGATTTGCACAGAAAGTGCTTCCGTTTCTGAATGTAGTTTATTTATGATTTCTGT
TTTTACATCTATTTGCGTCTGAAATTCTTCTGTCTTTTCTTGCAGATGTTTCACCAGTTC
CTCCTTACTCTGTGCTAGAGCTGCAAGATTTTGCTGCAAAGATGACAATTCGTCCTGCTT
GCCACTCAATTCTTTGTCCAGTGTACTGGATCGGTCTTTGTGCTCCGAGAGCTGATTTGA
CAGTTCCTTTATTTCCTCGTCTTTTTTTGACAACTCAGAAACTAATTTGTTGTATTGCTC
TTTTGCGGTCTTCAGCTCGTTATGAAAATGTTGTTCCTGGATGCTCTTTTCTTCCAACAA
TAAAGCAAGCTTCTCCTTTTTGGAGTGATCTGCCTCAGTCTGTAATTTTAAGCTCTCAAC
TTCCTTTCTTAACTTCATTTCCGTCTCATCAACTTTTGCAACAGATGCGTTCATCTGTTC
TTTCAGCGACGCAATCTGTGCAGAACATTCGGTAAGGTGATTATTGTGAGTTACTGCCTG
CGCTTGCATCTCCAAACGAAGGTTTTTGATTATTATGTCATTCTCATTTATCTGGCTAAT
TAGCTCTTCCGCTTCTTTAATTTTACTCTCATTGAGATGTTTTGCTTTATTTAGCTCGGA
CTCCATTTCGCTTAGCTGCTCAGAAAGAGACGATATCTTGGTGATACTTTCCTGGACATC
CAAAGTTTGCGCCTCTTTCAAATGGTGAAGCTCTCTCTCCATTTTTATAAGTGCATTAGA
CATTTCACTCATCTGCTCCTCTTTAAAGTCAATTGTCTCTTTTAAAATGGTAACTTGCTC
AGAATATTCTGTCAGACTTGCTGAGAGCGAGGACATTTCTTTGTCCTTTTCTTCTAAGAG
TTCCTTAAGAGCATCCAGCTCCCTCTCAGATCTCTGCAAGTCATGAAGAAGCTGCGATTG
CTTTTCTAGGTGACTCGTGTTTAGTCGATCCAGTTCGTCATTTGTCTGATCAAAGTCAAC
TTGGAGTTTTTCCAAAAACGAATCTTGCGCTGATATCCGGTCTTTAAATGCAGACACCTT
CTCAGTGAGCTCAGTGTTGGTCATTTTTAAGGCCGAGTTCTCAGACTCGGATGCCTGCTG
TCTCCTTGTGACTTCTTCGAGCTGATGTTCATACTGATCCAGTTTTTCATGCAGCTCTTT
GACCAGGGCCTCCTTTTCCTGCAGCGTTTTCGAGACTCTGTTCAGCTTCTCCAGCTTCCC
GGTTACTTCCACAATAGTTTGCTCCTTTTCCACAATAGCATTTTCAAGAAATGCGTTCCT
GTTCGTCAGGCCTTTTAGTTGATCATTCAAGGTGGAAACGAGGTCATGGTTTTTTTCAGC
CTCCTGACTCTGCTGCTGGCAAATCTGGGCCAACTGGGTCTGGAAGCGCTCGTTGTCACT
CTGTAAGGATTCAATGCGAAGCTGGAGCTGTAACCGGTCTTCCAGCTCCTGACATCGCTC
TTCGAGGGTCATTATCTGCTCCTGCAGCTGATTTCTTTCCATCTCCAGCTCTTGCACAAC
CGCTCGTAATCCCAACCCTCCCATGTTCTCGCCCTCGACTATTTCACCGCTTTCCGTAGT
GAGGTTTTGGTCTTCAAAGCTCCTGCTTCCAAAGCTGAATTCATCCTGTATTTTGGAGGA
CCCGCTGCTGCCTTTCCTCCGCGCCGTCCTCAGTTTCCCCTGTCCTCGAGCTGCGCTCAG
CTCTTCCTCCAGTTCCACCTGCCCTGAGTCCATGGCTGGATCGGAGCAGCCAGGAAAGAA
CCAGTCATCCTCAATCAGCCCTTCTCTCTCCTCTTCTATTTGCGCCATCCTCAAGACCAT
AACCGATGTGTCTTCTCTCTCCTGATCCGGGGTCATGTCCATCTCCTGGCTCATCTCATT
CCATTCCAGGAGAGGGTTCTGCAGCTCGTCCATGCTTCCGGACTCACTGGTCTGCGAGTC
CGCTCTCTTAGCAACCTGTTCCAGATCCGCCTGCAGTATCCTTTGCTGCTCTTCATACAC
GACAAGCTTGGTCAGCAGTTGTTCATTAAATGACTGCAAATCTGCGACAGATTCCAGCTT
CATCTCCAGAGCCTTCTTCTCCTCTTCCAGGGCATAGACGCGCACGGTTAAGGCAGACAG
CTCCTGGTTCTTTGTTTCAGAAATTTTTAGTTCTTCTTCCAGCTGCCTGATTTTAGATTT
TGACCATGCCTTCATTTTAAGGAATTTGGCTTCGGATTTACTTGCCTCTTCGGTTTTCAA
CTTCACTTCATCTTGTAATTTCATAACCGTAGAGTCTGTAGTTGTGGCAGATGTGTCCCT
GACGTCTCCTGGGCTCGCCAGGCCTTGAAGCTGGCTCTGAAGCTGTTGTATAGTCTGAAA
TTTCTCCTGCATCTCCCCCTTGTGTTTCTCTTTCGTTTCCTGCATGGCTTCGCTATGCCG
GAGAGAGAGCGATCGCATTTCGGTCTCATGTTTCTCCATCATGTCTTTAAGCTGTGCTCT
CATTACATGCTTCTCCGCATCCAGCTTAGAATGCAAATTCTGTTTCTCAGACTGGAGAAG
CCTGCATTTCTCAGCCATTTCAGAAATCTGCAGATCTTTATTATCCAGCTCCTTCTGTAA
AACATCAATCACTTGGTTCTTTCCTGATAAGACCTCTTCATCCTCGTGAAGTTTCTGCTT
CAGGGCCTTGAGCAGCTGATGGAGCTCAGCAGTGGAATCGGATTTGGCTGCAATCTTAAA
AAGCTCCTGCTCATGTTTCTCTGACAGCAGTTTCATTTCCTTGTCTTTTTCCAAAATTAT
ATTCTGATAAACTCGTATATTTTCCATATACATGGCTTCTTTCTCCTGGAAAACGCTCTT
CTCTTTGTTCAGAAAGGCTTTCAGGCTTTCTGTCTGCTCTTGAAGTAGACTATACTTCTC
CTCGCTCTGCTCTACTTTCCTAGTCAGATTCTGGATTAAAACCTGAAGCTCCTGGGTTGA
TTCATTTGCCGTTATCTTAGCATCCGGTCCAGCACTTGTCGCCTCTACTGGGGCGTTTGA
TGCAGCAGACATTTGCAGATCTCTAATATAAGCCTCTTTTTTAGCCAATTTCTCCTCTTT
TGCTGCAAGCATGACATCCAGTTCAGAGCCGCGCAGCCTCTGAGCCTCCAGGTCCTCCTC
CTTTTTCTTGAGCTCTTTATTTTTAAGCGCTAGCTGTGACTCCAATTCTTCCACTCGTTT
CCTTAGTACCAGAATTTTGCCTCGGTTTGCAGAAGCGTTCTCTTGGTCGGCATCCCCAGA
TCCCTTCTTGCTCTCAGGTTTCTTCACCTGAGCACCGGATGACGCTAGCTGCTTCTTCAG
CTCCTCCAGCTGAGAGGTTAATGATGCAATCTTGGCCTTGTTTTGGAGCTTCGCTTTCGA
GATTTTGGATTCTGAAGATTCTTTCTCTTCCTTGAGATCTTGGTCCTTCTTGCGCAGTTC
ATTGTCCTTCTCTCTGATCAGATCTTTCAGCTGCGCCACCAGCTTCTGGGTCTGTGCCAA
CTGCTCCGTCAGGTCTGCCACTGACATGGTGCCAGCAGTCTGGTTTGCAGGCGATGTGCC
TGACGACTGGGACTCGTCCCCAGAATACCAGTTCCACATGGTGTCAGGTGGGCTCTCGGC
CCCGGGATCCTCACGGTAAAACCATTATGACACGTTATCCCCGGCTCTCTGCTCCCAGTA
CACCCGCTCGTCCTCTCAGCTGCAGCTAGGCTCGGCGGCCATCTTGGAATAGGATAATCT
CCAGCACAGCTGAGTGGTGACGTCACACTTCGGTGCCTGCCCAGCTCTGCTGGTGCCATG
GAAGGTGC
>TRINITY_DN161431_c4_g1_i7 len=15061 path=[1:0-324 5:325-961 7:962-973 8:974-3920 9:3921-6537 10:6538-9619 12:9620-11727 13:11728-11887 15:11888-13171 16:13172-13374 17:13375-15060]
TGTTGCCCACAGAAGCCGCCTGATCCTGACGGGTGAGCTGGGTACCTGCTGTGGCAGGTT
GTGTTTGTACCCGCTGGGGGTTGTTGTCCCCCTGTAGGCTCCCGGGGCAGTCTTATCAGG
CAGTGTAGAGCAAGCAAGATGTCTTCAGAAAAGTTCACCCTGGTTGCACAATCAAGATTT
GATTCAAAATGGCTGAAGACAGATTTACAGCTTGCCTTCACACGAGATGGGTTCTGCAGT
CTGTGGAACGAAATGGTCAAAGACGGGGAGATTGTTTACATGGGAACTGAATGCAGCCAG
ACTGGAGATCTTCCATCCAGAAAAGATGAAGTAAATGAAGCCCAAGCAGGCTCCAAAAAG
GACGATCAGAATGAGCGGGAGAAAAAAGAGGAAGATGAAATGCCAATACCAAACTACAAG
GCCAAAACTCTTATGGACAACTGGGTCTGGAGCAGACCACCAGATGTGAATGAACTTAAG
GAGAGCCTCTACGTGCTTGTAAAGGAACAGCAAGTACTCGCGACACAGACGGCCACCACC
ACCCTTTCCGCCATGAGACTAAAGCAAAGACTGGTCATACTGGAGCGGTATTTTATTGCA
CTGAACAGAACTGTTTTTCAGGAAAGCATTAAAGTAAAATGGAAAAGTAACACCGTCCCT
CCTCCTGCCGTGGAAAAGAAAGGTGAGGACATTTTTGAGCATACCTTTCATGGACACAGC
TCACGTCCAGTTGGCCAGGGGGTGGAAGGACTTGCTAGAGTGGGCTCCCGAGCTGCCCTG
TCATTTGCCTTTGCTTTCCTGCGGAGAGCATGGAGATCTGGTGAAGATGCAGATCTTTGT
AGTGAACTGTTACAAGAATCCCTCGACGCCCTGAGGGCTCTTCCTGAGGCCACACTCTTT
GATGAGGGCACAGTTTCATCTGTCTGGCTTGAAGTTGTTGAGCGAGCTACAAAATTTTTA
AGGTCTGTTACAGGTGATATCCACGGTGCTCAGAGTCCTAGGGCTGCAGGAAACATTCCA
CTTCAAGACCAGCACCTAGCACTTGCCATATTACTAGAGCTTGCTGTACAGAGGGGCACT
CTCAGCCAAATGTTATCTGCTGTTATGCTGCTACTTCAACTCTGGGACAATGGAACAAGG
GAAACTGATAATGAGCGGTCCGCCCAGGGAACCAGCGCGCCTCTCCTCCCTCTACTACAT
CGGTTCCAGGGTATTGTGTGCAATAAAGATGTTCATAACCTGGAAAAAGAAATTCAGGTG
CTCTCATGTCCTCTAAGCCCAAATGAAAACTTTTTGCGCTATCTGATATTGCCTCAGGAC
AATGAGCTAGCTATTGACTTAAGGCAAACTGCAGTTGTTATCATGGCACATTTAGACCGA
TTGGCCGTGCCATGCATGCCTCCACAGTGCAGCTCCCCGACCTCACATAAGGGCTCCTTG
CAGGAGGTAATCAGTTGGGGTCTTTTGGGGTGGAAGTATTATGCGAATGTGAGTGGCCCG
ATACAATGTGAAGCTCTGGCTACGCTTGGTGTTACGCAAATAGCCTGCGCTGAGAAGTGT
TTCCTGATACTTTCCAGAAACGGCAAGGTTTACACTCAGACGTACAACAATAATACACTG
GGACCACAGCTTGTGCAGGGTCTTGCCTCCCGAAATATTGTGAAGATTTATTCTCATTCT
GATGGACAGCATTATCTGGCCTTATCCTCCACTGGTGAACTATTTTCATGGGGTTGTGGT
GATGGTGGAAGACTAGGTCATGGAGACACTGTTTCATTAGAGGAGCCTAAACTGGTTTCT
GCCCTGTGTGGCAAGCAGTCTGGGAAGCAGATTGTTCACATTGCATGCGGCAGCACATAC
AGTGCCGCCATCACTGCTGATGGAGAGCTGTACACTTGGGGCCGAGGAAACTATGGAAGA
CTGGGACATGGCTCAAGTGAGGACCAGACTGTTCCAATGTTGGTGACTGGACTGAAAGGA
CTAAAGGTAGTCGACATTTCTTGTGGAAGTGGAGATGCTCAGACTTTGGCAGTGACTGAA
AATGGTCAAGTCTGGTCTTGGGGAGATGGGGATTATGGAAAGCTGGGTAGAGGAGGCAGC
GATGGTTGTAAAACCCCCAAGTTGATTGAGAAACTTCAAGACCTGGACATAGTAAAAGTT
CGCTGTGGCAGCCAGTTTTCCATTGCCATCACCAAAGATGGACAGGTCTATTCCTGGGGT
AAAGGAGACAACCAGAGGCTTGGACATGGGACAGAGGAACATGTCAGATATCCCAAATTA
CTTGATGGCCTGCAAGGCAAAAAGGTGGTTGACGTAGCAGTGGGCTCCACTCACTGCCTG
GCACTCACTGAGTCCGGAGACGTTTACAGCTGGGGGAGCAATGATCAATGTCAGCATTTT
GACACCTTACGTATTGCAAAGCCTGAGCCATCTGCCCTCCCTGGATTGGACTCTAAACAC
ATAGTCGGAATTGCATGTGGACCCGCTCAGAGTTTTGCCTGGTCTTCATGCTCAGAGTGG
TCCATTGGTCTTCGTGTGCCTTTTGTGGTAGATGTGTGCTCCATGACCTTTGAACAACTA
GATCTTCTTCTGCGACAAGTCAGTGAAGGGATGGATGGCAGCTCAGATTGGCCACCTCCA
CAAGAGAAGGAATGTATGGCTGTATCAACACTTAACCTTCTTCGGTTGCAGTTGCATGCT
GCCATCAGCCATCAAGTAGATCCAGAGTGTCTAGGCCTGGGTCTCGGAAGTACTTTGTTG
AACAGTTTGAAGCAGACCGTGGTCACCTTGGCTAGTAATGCTGGAGTGCTGAATACCGTT
CAGTCAGCTGCCCAAGCAGTTCTACAAAGTGGGTGGTCTCTTCTCCTGCCAACGGCTGAG
GAAAGAGCCAGAGCTCTGTCTGCCTTGTTACCAAATGCAGCCTCTGGAAATGAAATGACC
ATAAGTCCCGGCCGTCGCTTTATGATTGACCTGTTGGTGAGCAGTTTGATGGCAGATGGA
GGATTGGAATGTGCATTAAACGCAGCTATAACCGCAGAGATTCAGGATATCGAAGCCAAG
AAAGAGGCCCAGAAAGAGAAGGAAATAGATGAGCAGGAAGCCAATGTGTCCACGCTGCAT
AGGAGCAGCACACCACTGGATAAAGACCTAATAAACACCGGAATCTATGAATCTGCAGGA
AAGCAAACCTTACCCTTAGTGCAACTCATACAGCAGTTACTTAGGAACATTGCATCTCAA
ACCATTGCTAAACTAAAAGATGTGGCACGCCGCATATCCTCCAGCTTGGATCAGGAGCAT
TTTAGTAAGGAGAGGTCAGCATCCATGGATCTCTTGCTCCGTTTTCAGAGATTACTTGTC
AGCAAGCTCTACCCGGGCACAGTGGTGGACCAGTCTGCAAACACCCATGCGCCTGATCTT
CTAGGTGTTGGCTCCTTATTGAAGAAATATACAGCTCTTCTGTGCACACATATCGGAGAC
ATACTTCCTGTGGCGACCAACATTGCTTCAACATCTCATAGGCATTTTGCAGAAGTGTCC
CGTATTGTGGCTGGTGATCTTACAGGTGTACTCCTTCCAGAACTGGTGGTCTCTGCCGTA
CTACTGCTTTGTAAAAACGCTTGGCTCATGCAGGAAGCTGGTGCCATCCCTCTTCTGGCC
AGTCTTCTAGAACCTTTAGATCGGTTTAACCATCTTGCACCTGGAAGGGAGAGAGATGAC
AATGAGGACTTGGCCTGGCCTGGCGTAATGAGCTCATTTTTTAGTGGTCAGAGCTCCAGG
AACAATGAAGAAGTTACTTTAATACGTAAAGCAGATTTGGAGAATCACAACAAAGACGGT
GGATTCTGGACTGTAATAGATGGAAAAGTTTATGACATCAAGGACTTTCAAGCACAATCC
TTACATGCAAATACTATACTCGCCCACTTTGCTGGTGAAGACCCTGTGGTGGCTTTGGAG
GCTGCACTTCAGTTTGATGACACCAGAGAGTCCATGCATGCCTTTTGTGTGGGCCACTAC
ATGGAGCCTGATCAAGAAGTGATTACAGCACCAGATCTCAGCAGTCTGTCTTCTCCACTT
GTGGACACTGAACGAAACTTGGGTTTGCTCCTAGGACTTCATGCTTCTTACTTGTCCCTA
AGTACACCTTTGTCTTCTGTGGAAATTGAGTGTGCTAGATGGCTTAAATCCTCAATATTT
TCTGGAGGTCTCCAAACCAGCCAGATTCATTACAGCTATAATGAGGAAAAAGATGAGGAC
CACAGCAGCTCCCAAGGCAACACTACCCCTAACAAATCAAAACTGTATGGACATCGGCTG
TCCATGAGTGATCATTCCCAGCCCTTCCTTCAAGCTATCGCAGACAATAATACTCAGGAT
CACACGGTCAAGGAATTTCTGTGTCAGATAGAGCGGTACTGTAAACAGTGTCACTTGACC
ACACCAATCACATTTCCTCCAGAACATCCAGTCGAAGAAGTAGGCCGTCTGCTGCTCTGC
TGTCTATTGAAACATGAAGATTTAGGTAACATTGCTTTGTCTATGGTTCATCATGGTGCT
TTGAATGTGGACCAAGTTAAACACAAGACATTGCCCAGATCTGTGGCGGATGTGTGCCGA
GTAGTTTATCAAGCGAAATGCTCTCTCATAAAGACACATCAAGAACAAGGGCGCTCCTAC
AAAGAAGTGTGTGCTCCAGTCATTGAACGTCTCCGGTTTCTCTTCAATGAGCTGCGTCCT
GCCGTCTGTAATGACCTGTCAATTGTGTCTAAGTTGAAGCTCCTCAGCTCCATCCCGAGG
TGGAAAAGAATAGTTCAAAGCATTATCAGGGAAAAAAGGAAGAAAAAAGTGCCCAAAAAG
TCTGAGTCTGCAGATGTGGATGATACTAAAATTGGCAACGAAGAGGGAGAACAAGAAGAA
TCTTTTGTCTTACCTTCTAGTCCTTTATCTCTGGATAAGAAACCCCCGTCCGTAAAATCA
CCCAAGGATAAATGGCAGCCAATCCTAAGCTCTGTAACTGGTGTCCATAAATACAAGTGG
CTGAAGCATAATGTACAGGGTACATACCCACAGTCTGCCTTGCTTGGCACAGTTATGGAG
TTTGCACTGAAGGAAGAACCAGTTGATGTAGAAAAAATGAGGAAATGCTTACTAAAACAG
CTGGAAAGAGCAGAAGTTCGCCTAGAAGGTATAGATACCATGTTAAAATTGGCCACCAAA
AGCTTCCTACTTCCGTCTGTCCAGTATGCAATGTTTTGTGGTTGGCAGCGACTTGTTCCT
GAAGGAACCAATTTAAGTGAACCACTGACAGACTGTTTGAAGGATGTTGACCTTATTCCC
CCCTTTAATCGTATGCTACTTGAGGTAACTTATGGAAAACTGTATGCCTGGGCCATTCAG
AACATTAGAAATATATTGCTTGATGCCACTAGCAGATTTAAAGATATGGGCATCCAGCCT
GTTCCTCTTCAGACCATCACCAATGAGAATCCCTCTGGACCAAGCCTGGGGACCATTCCA
CAAGCCAGATTCTTGCTGGTCATGCTGAACATGCTGACACGTCAGCATGGCGCAAATAGC
CTCAACTTGCTGGTCAATTCTGGCATGCTGGCACTGACTCAAACCATCCTCCGACTAATT
GGTCCTACTTCTGATAACTGTGAAGAAGATTTGAGTATAAGCTTACTAGGAGCTTCCGCA
ACTGTTTTGGAGGAGTCTAGAAAGGAAACTGTACCAGTTCAGATACCTGCCTCTGGACCA
GAACTTGCATCTATGATGAAAATTGGCACTAGAGTCATGAGAGGAGTAGACTGGAAGTGG
GGAGACCAGGATGGGCCTCCTCCAGGACTTGGCCGTGTCATCGGAGAACTAGGAGAGGAT
GGCTGGATTAGAGTACAGTGGGATACAGGCAGTACAAATTCCTACAGGATGGGAAAAGAA
GGGAAATATGATCTGAAACTGACCGAACCGCCACCAGCCACTCAGCCCATGGCAGATGAC
TCGGACACAGAGGATGACTCAGAGGGAGAACAGGTGGACAAGAATTTACACCCTACCTCA
ATGATGCTGATGAGCACTGTAAACCTCCTCCAGAACGTTTGCCTCTCAGCTGCTGTGAAT
GCAGAGATAATGCAACCAGAAGCAACCAGGACTCTCTGTGGCTTGCTCCGTATGTTGGTA
GAGAGTGGCACCATGGATAAAACAGCTCCTTCAACAAATAAAGTCGTATTTAAGGAGCAG
CACAAGAGTTGGTGCACACTGGGATTCATCCGTAGCATTGCTCTTATGCCACAGATGTGT
AGTACCTTGAGCATGTCACAGTGGATAGCCCTTCTAATGAAAATTGTAGAGGGTCCAGAG
TCCTTTACTGCAGCTTCATTACAACGTCAGATTCTGGCTATTCGGCTGTTACAAGCAGTC
CTTCCTTCATGGGACAAGAATGAACGTTCAGTGGACATGAAACTTCTTGTTGAAAAGCTT
TTTTGTTTTTTGGGCAGCCTTCTAACTACTTGTTCTTCAGACATCCCCCTTCTTAGAGAA
TCCACCCTCCGAAGACGGAAATCTCGCCCACAGGCATCTTTGACAGCAACTCATAGTAGC
ACCTTAGCAGAGGAGATTGTAGCTTTACTTCGCACTCTTCATTCATTGAATCAGTGGAAT
GGTCTCATCAACAAGTACATCAACTCTCAGCTAAGCTCTATCACTACCATTTTGGAAGGA
AAACGCATTGATGCGCAGGCTGTGTTGGAGGATTACTTTCCTGACTCAGAAAACCCTGAA
GTTCGTAGCCTGATGGCAGTTTTGGCCGTGATAGGGGGCATAGACAGTCGCTTACGCCTC
GGGGGACAGGTGTTACATGATGAGTTTGGAGAGGGCACCGTCACCCGAATCACTCCTAAA
GGAAAAATCACCGTTCAGTTCCACGATGTGCGCATCAGCCATATTTGCCCTTTAAATCAA
CTTCACCCACTACCTGTGGTGCCATTTTGTGTGAACAACTTGCCATTTACTGATCCAATG
CTGTCTGTCTGGGCACAGCTGGTAAACCTGGCAGGGTGCAAGCTGGAAAAGCACAGGATG
AAGAAATCTCCCAGTCAGGGGCTTGCAGACCAAGTTGATCTGGACCGTTTGAGGTGTCAA
CAGCTGAAGCTTTACATACTGAAGGCTGGCTGGGCCCTTCTCTCTCACCAAGACAGACTG
AGACAGATCTTATCGCAGCCATCTGTGCAGGAAACAGGACTCATTCCAACTGATGAAGGC
GCTGCAGCCACTCCAGATTTTGCAGATATGTCTCCAGAGGCTCCCCAGCCTCCAATGATA
TTGCTACAACAGTTACTGACCGCGGCTACACAGCCTTCCCCTGTGAAAGCGATATTTGAT
AAACAAGAGCTGGAGGCAGCAGCCCTGGCAGTTTGTCAGTACCTGGCAGTGGAGTCCACA
CATCCATCATCTCCACTTTTGGACGACTTCTGCAGTTCAAGTGAGGTTTCTTCTCCTGTG
ACTGTGCAGCACATCTGTCCAGCAAAAGTCAAAAAGTGCAAGCCGTCCCCCATACCACCT
GTCCCAATTGTGGTACAATTGATGGAAATGGGCTTTCAAAGGAAGAACATTGAGTTTGCG
CTGAAGTCACTGTCTGGAGCATCTGGTACTGCTTCAAGCTCCCCAGGTGTCGAGGCATTA
GTCGGATGGTTACTGGATCATCCTGACATCCAGATCACCGAACTCTCAGATTTTGAGACC
GCCTCTGAGGAGTCGGATGAAGAAGCGGTGGAAGAAGTGGAGGAGCTGGAAGCTGCGTAT
CCGGATTCAAATGGTGCCGTTGTGACAGAGAGCCAGACTTACAAGAAAAGAGCGGACTTC
TTAAGCAATGATGATTATGCAGTGTATGTGAGGGAGAACATTCAGGTTGGCATGATGGTG
CGTTGCTGTCGGACATATGAAGAAGTCTGTGAAGGTGATGTGGGTAAAGTCATCAAGTTA
GACCGTGATGGGCTCCATGACTTGAATGTTCAATGTGACTGGCAACAAAAAGGTGGAACC
TACTGGGTGCGATATATCCATGTGGAGTTACTTGGTTTTCCTCCCCAAAGTTCCCATTCC
CATATCAAAATTGGTGATAAAGTAAGAGTGAAGGCGTCCGTTACCACACCAAAATATAAG
TGGGGTTCAGTTACTCACAGGAGTGTGGGTGTCGTTAAAGCATTCAGTGCTAATGGAAAG
GATGTGATTGTAGACTTCCCCCAGCAGTCACACTGGACGGGACTGTTATCTGAAATGGAG
TTGGTTCCAAGCATACACCCTGGAGTGACATGTGACGGATGCCAGATGTTTCCTATTCAT
GGGCCTAGATTCAAATGCCGAAATTGTGATGACTTTGATTTCTGTGAAACCTGTTTCAAA
AACCGAAAACATAACGCAAGGCACACGTTCGGAAGAATAAATGAGCCAGGTCAGTCTCCG
GTGTTCTGCGGACGCTCTGGCAAGCAGTTGAAGAGGCGGCACAGTGGTCAGAGGGGCATG
TTGTTGGATGATTGGTCAAGAATTGTCAAAAATTTGAACGTCTCCTCCTCTGCAAACCAG
GCGTCACGTCTTATTGATGGTAGCGATCAGTGCTGGCAGTCTTCTGGCTCACAGGGCAAG
CATTGGATCAGGTTAGAGATCTTTCCGGATGTTTTGGTGCACAGACTGATGATGATCGTG
GACCCTGCAGACAGTAGCTATATGCCTTCTCTGGTTGTGGTGTCAGGTGGCAATTCCTTA
AATAACCTCATTGAGTTAAAAACCATAAACATAAATCCTACAGACATGAGTGTATTGCTC
CTCAGTGACTGTACAGAGTTTCACAGATATATTGAAATTGCTATAAAACAGTGTCGGAGT
TCGGGCATTGATTGTAAGATCCATGAATTGAGTGTCATAGGGCAGATCCGGGCAGAGGAT
GAAGACCTGGCAACTGTGCCATTTCTTGCTTCAGATAATGAGGAGGAGGATGATGATAAA
GCCACTACCGGGAGTTTCGTTAGGAAAAAAGCAGCTGCTTTAGAATCAGCAGCAACTATT
AGAACAAAAGTGTTTGTGTGGGGCCTAAATGACAAAGATCAGCTGGGAGGATTGAAAGGA
TCTAAGATCAAAGTCCCTTCATTTTCCGAGACATTATCTGCTCTCAATGTTGTGCAAGTT
GCCGGTGGATCCAAAAGTCTTTTTGCTGTGACTGCTGAGGGGAAAGTATATGCGTGTGGT
GAGGCTACCAACGGAAGATTGGGTTTAGGCATTTCCAGTGGCACAGTACCTATACCTCGA
CAGATGACAGCCCTCAGCAACTATGTAGTGAAGAAAGTCGCCGTTCATTCAGGTGGAAGA
CATGCAATGGCTCTAACCGTGGATGGCAAAATCTTCTCCTGGGGCGAGGGTGATGATGGC
AAGCTTGGTCACTTCAGCAGAATGAACTGTGATAAACCAAGACTTATAGAAGCTCTCAAG
AGCAAGCGCATCCGGGACATCGCCTGTGGCAGTTCTCATAGTGCAGCCATTACGTCTAGC
GGGGAACTGTATACGTGGGGCTTGGGTGAATATGGCCGACTGGGGCATGGCGACAATACA
ACTCAGCTGAAACCTAAAATGGTAAAGGTGCTCCTGGGTCATCGAGTCATACAGGTTGCA
TGCGGCAGTAGAGATGCTCAGACGTTGGCTCTTACAGATGAAGGACTTGTCTTCTCTTGG
GGTGATGGAGATTTTGGGAAGCTAGGCCGTGGAGGAAGCGAAGGATGTAATGTCCCTCAA
AACATTGAAAGACTCAATGGCCAAGGAGTATGTCAGATTGAATGCGGAGCTCAATTTTCA
TTGGCATTAACAAAATCTGGTGTTGTATGGACATGGGGGAAAGGTGACTATTTTCGCCTG
GGTCATGGCACCGATGTCCATGTGAGAAAACCACAAGTTGTTGAAGGCCTCAGAGGAAAG
AAGATTGTTCACGTTGCTGTTGGAGCACTTCACTGTCTTGCAGTAACTGACACGGGGCAG
GTCTATGCATGGGGGGACAATGATCACGGGCAGCAAGGTAACGGAACAACAACTGTCAAC
AGAAAACCTACCCTTGTCCATGGTCTGGAAGGACAGAAAATAACCCGTGTGGCCTGTGGG
TCTTCTCACAGTGTGGCCTGGACAACAGTGGATGTGGCAACACCTGCGGTTCACGAACCT
GTCCTCTTTCAAACAGCTAGGGATCCTCTAGGAGCCTCATATCTGGGTGTACCTTCAGAT
CCCGAATCTTCATCTACTTCCAGCAACAAAATCAATGGTGTGAACAATGCCAAGTCGAAC
CGCCCATCCCTTGCAAAGATTCTCCTATCTATCGACGGGAATTTAGCCAAGCAACAGGCG
CTCTCTCATGTTCTTACTGCATTGCAGATCATGTATGCGAGGGATGCTGTTGTTGGAGCT
TTGATGCCAGCCAGTATGATTGCTCCTGTGGAGTGCCCATCCACTGCCCCACCTTCAGAT
ATGTCTGGCACATCTAGCCCCATCAACAGTGATGATGTAGGCTTAGCTATGGATTTAGAG
GATCGATTAAGTCCTAGCCCTTGGCAGGACAGACGTGGAGAGGTGCCCACCTCTGAAGAC
GCAGTGACACCCTCTGCTGTGACTCCTTCTGCTTCTGCAGCTTCTTCTCGACCTTTTATT
CCAGTTACAGATGATCCTGGTGCAGCTAGTATCATTGCAGAAACCATGACCAAAACCAAA
GATGTGGAAAGCCAGAATAAAGTGTCAGGCCCAGAGCCCCAGTGTCTGGATGAATTTACC
AGTTTACTTGTATCCGATGATACTAGAGTCTTAGTTGACCTGCTTAAATTGGCCGTCTCT
AACAGAGCTGGAGAAAAGGGGAAAGAAGTTCTCTCTGCTGTTCTGTCTGGAATGGGCACT
GCGTACCCGCAGGTAGCAGATATGCTGCTTGAACTTTGTGTCACAGAACTAGAAGATGTT
GCCACAGATTCCCAGAGTGGGCGTCTCTCCTCACAACCAGTTGTGGTAGAAAGTAGCCAC
CCATATACAGATGACACCTCAACAAGTGGCACAGTCAAAATTCCAGGTGCTGAGGGCCTT
AGAGTAGAATTTGACCGCCAGTGTTCTACAGAGCGGCGACATGACCCACTTACCATAATG
GATGGGGCCAACAGGATAGTTTCAGTCCGATCAGGCCGAGAATGGTCTGACTGGTCTAGT
GAACTGAGAATTCCTGGAGATGAATTAAAGTGGAAATTTATTAGTGATGGATCAGTCAAT
GGCTGGGGCTGGCGGTTCACAGTCTATCCTATCATGCCAGCTGCAGGTCCAAAAGATCTC
CTGTCAGATCGGTGCATCCTGTCTTGCCCATCAATGGATTTAGTCACCTGTCTTTTAGAT
TTCCGTTTGAATTTTGCTTCCAATCGAGGAATAGTTCCCCGTCTGGCTGCTTCGCTCGCA
GCCTGTGCTCAGCTTAGCGCTCTTGCGGCAGGTCACAGGATGTGGGCTCTTCAGAGGCTG
AGGAAACTTCTAACCACAGAGTTTGGACAGTCTATTAACATCAATAGGTTACTTGGAGAT
GGAGACTCTGAAGCACGTGTAATGAGTTTTACAGGAAGTGCCTTAGCGGCGTTGGTGAAG
GGCCTTCCTGAAGCCTTACAGAGACAATTCGAGTATGAAGATCCAGTTGTCAGAGGAGGG
AAGCAGTTGCTTCACAGTCCGTTCTTCAAGGTTTTGGTGGCCCTTGCTTGTGATCTTGAG
TTAGATACTCTTCCATGCTGTGCAGAGACTCACAAGTGGGCATGGTTTAGGAGGTACTGT
ATGGCTTCAAGAGTTGCTGTTGCACTGGACAAGAGAACACCGCTCCCTCGATTGTTTTTA
GATGAGGTTGCCAAGAAAATCCGTGAGCTTATGGCAGATTATGAGACTATGAATACGGTC
CATGAGAGTCATGAGATCTTCAGGAGAGAACAAGATGAACAGCTTGTCCAGTGGATGAAT
AGACGACCTGATGATTGGACTTTGTCAGCTGGTGGCAGTGGAACCATCTATGGCTGGGGT
CATAATCACCGAGGACAACTTGGAGGTATTGAAGGTGCGAAAGTCAAGGTCCCTACACCA
TGTGAAGCATTGGCAACACTAAGACCTATACAGTTGATTGGAGGAGAGCAAACTCTATTT
GCCGTCACAGCTGATGGGAAATTGTATGCCACAGGTTATGGCGCTGGTGGTAGGCTGGGC
ATCGGTGGCACTGAATCTGTGTCTACACCCACACTGTTGGAATCCATTCAACATGTTTTT
GTGAAAAAGGTGGCAGTCAACTCTGGTGGAAAGCACTGTCTTGCACTCTCTTCTGAGGGT
GAGGTCTATTCCTGGGGAGAGGCGGAAGATGGAAAATTAGGCCATGGGAACAGAAGCCCA
TGTGATAGACCTCGTGTTATTGAATCTTTACGAGGAACAGAAGTTATAGATATAGCCGCA
GGTGGTGCACACAGCGCATGTATCACAGCAGCTGGAGAACTGTACACCTGGGGAAAAGGA
AGGTATGGACGTCTTGGGCATGGTGATAGTGAAGATCAGCTGAAGCCCAAGTTGGTGGAG
GCCCTGCAAGGATATCGTGTCATTGACATTGCCTGTGGCAGTGGAGATGCGCAAACGCTC
TGCTTGACTGACGATGACACGGTCTGGTCTTGGGGGGATGGAGATTATGGAAAACTTGGA
CGAGGGGGCAGTGATGGTTGTAAAGTACCTATGAAAATTGATTCCTTGACAGGACTTGGA
GTCACCAAAGTGGAGTGTGGTTCTCAGTTCTCTGTGGCTCTGACAAAGTCCGGCGCTGTC
TATACATGGGGAAAAGGTGACTATCATCGGCTTGGTCATGGATCCGATGATCATGTGCGG
AGGCCACGGCAAGTCCAGGGACTTCAAGGGAAGAAAGTTATTGCCATTGCCACGGGGTCG
CTGCATTGTGTGTGCTGCACTGAGGATGGTGAAGTATACACATGGGGTGATAATGATGAA
GGCCAGCTTGGAGATGGAACCACAAACGCGATTCAGCGACCTCGCCTTGTAGCAGCTCTT
CAGGGTAAAAAGATAAACCGAGTCGCCTGTGGTTCTGCTCACACATTGGCCTGGTCTACA
AGTAAACCTGCCAATGCTGGCAAGCTCCCCACACAGGTACCAATGGAATATAACCACCTG
CAAGAGATAGCCATTATAGGTTTAAGGAATAGGTTGCTGTTACTTCATCATATCTCTGAG
CTCTTTTGTCCATGCATCCCCATGTTTGACTTGGAAGGAAGGCTGGAGGAGACTGGTCAA
GGTCCTTCAGTTGGCTTCGATACATTGCGTGGGATTCTCATCTCCCAAGGAAAGGAGGCT
GCGTTCCGCAAAGTTGTCCAAGCAACCATGGTACGGGACCGCCAACATGGCCCAGTGGTT
GAATTAAACAGGATACAGGTGAAACGTTCAAGAAGTAAAGGAGGTTTGGCAGGTCCAGAT
GGTACCAAATCTGTCTTTGGCCAGATGTGTGCAAAAATGACATCCTTCAGTCCTGACAGC
CTTCTGTTACCTCATCGCGTCTGGAAGGTCAAATTCGTTGGGGAGTCTGTAGATGATTGC
GGAGGTGGCTACAGCGAATCCATTGCAGAAATGTGTGAAGAGCTTCAAAATGGACTGACT
CCACTTCTCATTGTGACTCCAAACGGAAGAGATGAGTCTGGGGCTAACAGGGACTGCTTC
CTGTTGAATCCGGCAGCTAAGACCACCCTTCACATGAATATGTTTAGATTTCTTGGTGTG
CTTCTTGGAATTGCAATTCGAACAGGAAGCCCTCTAAGTCTTAATCTGGCTGAACCAGTG
TGGAAGCAGCTGGCGGGCATGAATCTGACAATTGCTGACCTCAGTGAGGTGGATAAAGAC
TTTATTCCTGGACTTATGTATATACGCGACAACGAGGCGACCTCAGAGGAATTTGAAGCA
ATGATTCTTCCTTTTACTGTGCCCAGTGCAAGTGGTCAGGACATACAGCTGAGCTCCAAG
CACACACACATAACCCTCGACAATCGAGCAGAGTATGTAAGGCTCGCCATCGGCTACAGG
TTACATGAGTTCGATGAACAAGTTGCTGCCGTTCGTGAAGGCATGGCACGCGTGGTACCA
GTGCCCCTTCTCTCTCTCTTTACTGGTTATGAACTTGAAACAATGGTCTGTGGCAGCCCT
GATATTCCCCTTCATCTGTTGAAATCTGTCGCCACGTATAAAGGGATTGAGCCCACAGCT
TCTCTAATTCAGTGGTTTTGGGAGGTGATGGAATCCTTCTCCAACACAGAGCGGTCCTTG
TTTCTCAGATTTGTGTGGGGTAGGACCAGACTGCCCCGAACAATAGCGGACTTCAGAGGC
AGAGACTTTGTCATTCAGGTCTTGGATAAGTACAATCCTCCAGATCATTTTCTTCCAGAA
TCCTATACATGTTTCTTCCTGCTGAAGCTTCCCAGATATTCCTGCAAGCAAGTTCTGGAG
GAGAAATTAAAATACGCTATTCACTTCTGCAAGTCCATAGACACTGATGACTACGCACGG
ATTGCACTTACCGGCGAGCCCGCCGCAGATGACAGCAGCGATGACTCTGATAACGAAGAT
GCAGATTCATTTGCTTCAGACTCCACGCAGGACTACCTTACAGGACACTAAGGGAGCCCA
GGCAGAAGAAGGGGGTTCTCCTAATGCACTGAGGGGAACCTGGCAGCCCAAAGCTTAGCA
GTAGATTATACTACAGATATATGAAGAAAGACTTGAACTTTTCCATTGTGTGCGGCGATG
CATAGGTGCCTATTCCTAATTACACTGCACTTCTATTGTGTTTTATCATGTGTTGTAAAT
GTTTACTACAGAGAAATCAGTGCAGTGTCCCATCGCGAGGCAGCACAGCCTTTTACATGT
GAGTGCAATAGTTTTTTTTTTTTTTTTCTTATGTAGTGTTGTTTACCTGTGTAATTTCAT
AATGGTTGCGTATAGTGGAGAAACATGAAAGTATTAATAATTTTAATTTACCTATACTGG
C
>TRINITY_DN141656_c1_g1_i1 len=15057 path=[0:0-570 3:571-674 5:675-4665 6:4666-4672 8:4673-5355 9:5356-5379 10:5380-5437 12:5438-9166 14:9167-9257 15:9258-9283 16:9284-10307 18:10308-10331 19:10332-10352 21:10353-10376 23:10377-14637 24:14638-15056]
GTCTAGGAGCGGACCATCGAGCAATTGGCGGTAGAGCAGCCCTGTTGCGGCGCTGTGCAA
CCGGTACTCGCGGTCTTCGCGGTAGCGGAAGCGGTACGACTGGTGCAGCGGGCCGTGCCA
GGGATGCCACAGCGAGCCGTCTGCCAGCTCGACCAGCAGATCGACGGCCACCTTGCCGAT
GTCGTGCAGCAGCGCGGCGTAAGCAACGGCGGCGGTCCAGGCTTCCGACTGCGCCGCCTG
GTCTTCGGGGCTGGCGCCGATGGGCAACAGATGGGACTGCCGCAGCTTGAGCGCATAGGC
GACGATCTCCAACCCGTGATCCAGCATGCCGCCGGGGTAAGCGTGATGATGGCTCTCGGA
AGCGGGGAATTGCTGGACCAGCTCGGCGTAGCGCTCCAGCGGCGTGCGGTACAGCGTGGC
GAACTGCCGGCGCGACAGCGACGTGCGCTGCCAGATGTGTTCCAGCAGCTTCTGTCGGCG
CGGTGTCGCCAGCAGCGATGCGGCCGATTCGGGCCGTAGCAGCCCTTTGGGGAGGTCGGT
GGCGGGCGCTGGTGATGGGGCAGTGACCGGAGGCCGTTTTCGCTGGAACAGGGAGAGCAT
GTGAGGTGTCCTAATGACGGGCCGACCGGGAGGCCTTTTGGCCTTTTCGAGGTAGGGCCT
TTCCCCTTGCACCCCATTCCCTTGCCATTTCGACCCTTTGGCCTTTAACCGTTTCGGTAT
AGCGGGGCCTGGATCGCGGCTCCACCGTCAATGTGGAACCCGCTCGAATGCATTGGACGG
CGACCAGGCGCTGGCCTCGGTCTATGCTGCGAAGGCGCTGCTTCCGCCGGGTACGTTGCT
CTCTAGGCGTCAAAGTTGACAAACGCGACAAAGGCGACTAGAGTGAAGCCTGTCTCAAAC
CTACTCGGGAGATGACCATGCCCACTGCCATTGAATTCATTGCCGACCGTCTGCCGCGCG
TCACGGTGGAAGATGTACGCCGCTTCGCGGATACCGTCGAAATCCGGGATGCCACGGCTT
TCGCGGCCGAGTTGCAGGCGTTCGTCCACGAGCGCGTGGAAGCGGTAACACTGCCCGCCA
ACTTGCAGGGGGAGACCGTTGGGCAGGCCCTTGCACGCAAGGCGGCCGCGCTGCGCGCCG
ACACGCGCTGGGCACCGAATGAAACCGACGTCCAGCGAGGCCGTGCCGTGCTGCTGGAAA
CCTTCAACCAGCCGCACAACCTGCCGCCCGCGGAGTTCGCCAAGCTGGCGGACAAGTCGC
GCCAGCAGATCTACAAGGACATCCTCGCGCGTCGGCTGCTGGCGCTGAACGTGGGGCCAC
GCGGTCAGAAGCTGCCCGACTGGCAGCTCGACCCGGTGAAACAGCAGTTGACCCAAACCG
TGCTTCAGGAGGTCGAGGGTATCGATCACTGGACGATCTACCGCGCACTGTCCGAACCGC
TCGAAGGCTTGGGCGGTCGCTCGCCGGTGGATGCGGTGACGCATGGCACGATCGACGACG
TGGCCGAGGCCGTGTTCAACGTGCTGGGCGTTCAGGTGCATTGAAGCGAGACTGCCATGA
GCCACGAGCTGCCTTCGTTCCTGATCGATGCCGGTGAACTGCTCCAGCATGTGAGCCGCG
TCGTCTATCGGGGCAGCCCGCTGTACTATGGTCGCAGCAGCACCAATCGCTACGACGACC
CTGCCCGAACCTACGGCGTGCTCTACCTGGGGCGCGACCTGCCCACGGCGCTGATGGAGT
CGGTGTTTCACAAGCATCAGTGGCTTGATGACGCGAAGCGCTCGATCGCATTGAAAGAAG
TCCAGGGCAGGATGGTGCGCGCCGTAGGGGTGATGGCCGACGTGCTTCTGGCCGATCTCA
CGGCACCAGGCGTCATGGCGGGCTACTTTGGCCTGAACCTGGAGCAGTTGGCCAGCCGTG
GCTACACGCACACGCAGCAGGTGTCCGCTCATGTGCATGCGATGGTCGGCGACGACGGCC
AACCTCTGTTTGACGGGGTACTCTATCCGTCGCGCAACAACTATCCCGCCAAGAGCATCG
CCCTGTTCGAGCGTGCGGAAACGAAGGTCAGCGTCATCGAGGACATCGATCTGGTTGACC
ATGTGGACTGGCCGCGTTTCGTTGCCACCTACCGCATCGGCGTGGAACCCGACCCCGGCC
CGATAGAACCGGATGACGAAGCGTCCTGAAGCAGCGAGAAGACACATTGGAAGCCCGAAA
CGGAATGAAGTGGAGCACACTGGAATAGGCATTCCTCAGTAGCAGGAGACGACCATGAAC
ACCACAACCCGCACCAGCACCGCAGAACGTATCGGCCGCGCCTTTGGCCGTGGATGGCGT
GCCTATGCGCGTGGCGAACGGCGGGTATCGAATTGGTTGGTGGCCACAGGGGTGCCTTCG
GTTGGTGTCACAGTGCTGCTGTGGGCGGTCAAGCTGGCTGTGCTGGGCGCGCTGCTCTAC
GCCGCCTTCTGGTTCGCACTCGTGTTGCTGGGAGTCGTGGTGGCGGGATGGGCGGCGGCT
GCCAATACCTCGGAAGAAGACGAGTGGCCGTTCACCGACCTCACCGAACTGCGCAAGACA
CCCGGCTACGATCCCAATCTGTACAACGATACGTCGCACGAGTTGTACACCGACGACTGA
TCGGCACCGCGCTACTTCAGCTTACCTCCGGTAAGGGCCCCAGCGCCCTTACCGCCTGCT
TGGCCGGCGCTCTTGCTGCCATCTGAAAGCCCCTGGATGACGTGCCCGGCCCGAATCCCA
ACCCAGGTAAGGCTCGCAAGCCAAAAGCCCGGCAAGACCAGGAACATCGTGCCCATGACG
AACATCAGGAGCAGGTCGCCAAAGGCATTATTCAGCCCCACCAGTGGATCGAAGTTGGCG
TGTGGCCGGTTCCAGCCGAAGCCCCACCCATAGAGCGCATCGAGGATGGTGCTGTCGATC
CAGCGTGCGAGTTGGAACCAGAAATCGGTGAAGAACAGCGCGAACTGCACGACGCTGACG
GTGACGACCGTCTTCAGGTCATAGGTTCCGACGACCAGTACGAGCGGGATGCAGATGACC
AGTGCCATCTTGAGCAAGGCAAGCACCATGGGCAGCGCCTGGCGCACCACGTCCATGGCG
GGAAATGCGGCAAGTGCCCCGACCGCCATTCCTACATCCCCCGTGGCCCGCGTCACGATG
TTCGGCAGGGTCTTGTCGATCTGGCCGCCGTAGTCGGTATAGACCGAACCCTGGTTGAGC
TTCTGCTGTCGCGGTGACGCGATGGTACGGACCACCGAATCGTCCACCTCGGTACGGCTC
AGGAACCCGGCCCAGCCCGCCAAGCGATTCAACAGGCTGGGGTCCACCTGGCTCAGCAGC
CGTGCCCGCAGGCCGTTGCTGCCATCGGCCCACCACTGCCTGCAGGTCGGGTAACCGCCG
CCACTGGCCACCTGCGCAAGCCCTGCGTCGCGGGTGTCGTCATAGGGCCATGACTCGCGC
GCCGTGCTGGAACGGTAGCTGTCGTAGTAGCCGCCGGTATCCGTGAAAAACCTCGAACCG
ATCCAGGTCACGTCGTTCATTTGAGCTTCGTCCAGCTCCGGCCGCGCCATGAACAATTTA
GCGCGTGCAGGTCCGTAGCAGTCGTGTGTGAAATCGGCCACTTCCTGAGCCAGAACTGGG
TCGTTGATGCGGGTAGCGTCGATCTCCATGCGCATCTGTCGCAGGTCTGTTCCGCACGGG
ATCGCTGCCACCGAGGCACTGGTGACGCCGCGCGAGAGCGCGTGCATGAAGGCCCACCAG
ACCGGCACCTTGGCACTCTGGTTGTTGATGGTGCTGAAGGACTGGGACCAGCCGGTATCC
GTGGGCTGCGGCACGTTGACCTGGCACTGGGCCGAGCGCGAGCTGTCGTACTGAATGGTG
TTGAGATCCACGTCGATGAAGGGGATGCCGGCGAACATCACCACTACGATGGCGACGAAC
ACCCGGTTCTCGATGCGTGCGGCCGAGAGCACGCCCTTGTTGCCTTCGTCGGCACCCTCC
GCACGGGCCTTGAGCCATTCCTGCACGATGATCGTCACGAAGGGCAGTGCGAATACCCCG
CTGGATACCAGTACCGCCCAGATGCCGTTGTTGACGATCCAGGACACCAGGGTCAGGTAG
TACTCCAGGTAGTCGGTCGTGAAAAGCGTCATGGCTCGGCCCTCCCCTCAACCCTGCATC
AACAGGCTGGCTTCAAGCGCCACGATGGCAACGACGCCGGCGATCTCGCTGCGCACCAGG
CGGCGCCGCGCTTGCGCGTCGTCCTCACGCGCAAGCAGCCGGCGACGCATCCAGACCCAG
CCGTAGGCCGTCGCGCCATACAGGCACAGCCGCCAGACCAGGAAGTAGCCCGCTGCTGCC
GCCAGCCAACGCTCCCAGCCCGCGACGCTTCCGACGAGGTAGATGCCAACGATGTTGGCG
CTCACGGCGACGGCCGCGAGTACCACCGTCCACAGCAGCGCCTTCGCTGCGCGCCGGCTG
AACAGCCAGCGCGGGCGCAGCCAGGTCGCACGCATCAGGCTCATGGCCGGCCTCCCGGAT
TGCCCTTCTGCAACTGATCGAGGCGGTCAGGCACTGGATCGCCTTCGTAGATGCCACGCG
AGCCCGCCGCGCGCGTGCCGTGGCGCTGGATGATCGCCATGGGCGAGTTGTTCGCCAGCT
CCCGGCGCAGCTCCAGCTCGGTCTTGAGGTTGCGAATCTCGCGATCGAGCGTGTCGCTCT
CGTGGTTCACCGCCTCCACGGCGAGCTGGTTGGCCGCCACGTTGGGTTCCTTCTTGCCGG
TCAGCAGAGTGCGTTGCAGCAGTAGCGCCTTCTCCAGCACCGACGCCAGCGCAACCTCGG
ACGCCAGGCGCTGCGACAGGAGGTGCTGATCCGGCTCGTCGCGCAGTGCCTCGACCACGC
CGCGCGTGATGGGCAGCGACGCACTGCCGGCCTCCCGCAGGTTTTCGGGCGTCGTGTTCT
TCGCCTTGGATACCAGGTCTTGGAGCGCCTGCAGCTTGGCGTCGTACTCCTCCTGGATCA
GGGGCGTCAGCCCGACGCCGGGCACCGTCTCCGTCTTGGTGCAGGCGTCGCAGGTGCGCT
GCTCCTTCTCGCCGAGCACCCGTGTTGCCCACTCGATGGCCGCCTGCGGCGTGGTCCAGG
TTTGGCACGACAGGCTCGTGCAACTGGCCGGAGCGATTGCCGACGTGTCGGTCACCCCGC
GGCCATTGACCAGGTTGTAGCCCGCGCGGGTGACGTCACCGACCACCTTGATCGCGGGCT
GACCGGAGCCGCCGGCATTGCTTCCCCCGACCCAAGGCACGCCGTCGTTGCCACGGCGCG
TCTCGGCTTACTCGACGGCCGAGACGGCATCCGTGCTCGAAACAGCATCGCGCAGTGCCA
ACCCCTCTGCCATCTGGCTCCAGCCGAGCTGGCCGCCGGCCGTTTCGGCCATCTTTTCGG
CCATGGCGCGGCACGTCAGCTTCGAGCGGTCGAAATCCAGCCGCGCTTGCAGAACGCCGT
TGGTGAGCAGGTTGTAGAGGCCTGGATCTGCCCGCTGGATGATCAACGCCGGCAGGGACG
CCACAGCACTCGTAGCACTCTGGATCACCGAGGACATGATCTGCTGAAAGCCATTGGTGA
CACCGTTGAGTTGATTCTTCAACGTGGTCTGGATGCTCATGTCGCCGCAGATCAGATTGC
TGTTCCAGCCGACACCCACGCCGAGCGAGCGCATGCCGGCTGCGCGACCCATCGAAACGG
CGCTGCCGCCGCCGATGGAATACATGACGTCATCGCCGATGACGTTGCCGCTGGTCTGGT
AGCCCAGTTGGCCCCAGGCCACGCCGCTTGCCAGAACCAACGCGCCGGTAAGCGCCAAAC
AGATCCTCTTGCCACGAGCCGGTGGGGAGAACTGCATAGATTCGGAACGCTTCATCGCGA
CACCTCAAAGGAAATCAACGCTGCCAAGGAACACCTGTCCACGGCGTTCGCAGCAGGCAT
ACGGCCGCCACAGCGCCCAGGCGTAGTCGCCTTGCTGGGCCTGGGTCAGGAAGCCGGTGC
GTGGGAAAACCGTGCAGGACGAGGACAGGACGGGCGTGAGTTCCTGCCACTTGCCAGTCG
AGGCATCACCCTCCATCAGCGCGCCGGCGGGCCAGTAGCCATCGCGGGCATTGGCAAGCA
GCGGCTGGTACACGTGCAACTGCCCGCGGCGCGTGACGACATCGCCCGCACGCTGGGCCA
CCACGGCTCCCGATTTGTGGTCGTCGGTCTGGTGCAGGAAGCCGCCGCGGGGATACACGT
TGCCCCAAAGGTTCATCGTGGTGCGTGCGCCGACCTCGCGCATGCCGGGAATCAATGCCT
CCGGGTAGGCCATCTCGGGCACGTTGTAGCGCCAGGCAAGCGTGTCCAAGGTGCTGAGCA
GATACGGCATGAATGCCGTTCCCGCGCCCTCGCAGAAGTAGCCCGAGGACGACACGAACT
GGTTGAACACCTCGACGCCGGGATGGCCGATCACGTCGGCGTTCTTGAATTTCGCGAGAT
TGTTTTCGTGATCCTCGTTCGTCGTTCCATCGCCGCCCGCTTGGGCGGACGGGTTGGCCG
TACTCATCGCCCGGACTTCGACCCACGGGTTCTCGCCCGTGTTGCTGTAGCTGGAGACGA
CCGCATCGGGAATGTAGTGGCGCACCTTGACAGAGGTGCGCACCGTGCAGCCTCCCCAGG
TGCAGTAGAGCCAGTAGCAGATACCCACCACCCGGTACTCCAAGCAATCGGGCGAGGCCA
CCGAGGCAACGATGGCGGTGGTGTTCAAGGCGTAGCTACCCGTGGCGCTGAGCAGCAGCA
AGGAAGCCACGCCAGCCCGCATGCGGCGCATAAGGTCGAATGGCCGCTTCATGGCTGGGC
CCTCCGACGCTGCTCAATGCGCGCGACGGCGCGCGCCACATCCGGCTCGCCATAGACCAC
GTAGCGCTGATCCACCACGACAGCCGGGATGCTGGTGATGCCCAGGCTCCATGCGTCGGT
GACGCCTTGGTATGCGGAAGCGATGCGGCGCTGTAGGTCGGCGCCGCCTTGGTTCAGCCG
ACGCTTGACGGTGGCCGCCGCCTGTTCGGGGGCGGCGGGCAGTTCAGCAGAAAGCTCCGC
TTCAATCCGGCGGGCTTCGTCCAGCTCGATCAGCCGCTCGCCGCCCATGGTCTTGACCGG
GTGGTGGCTGTCGGTGACGACCAATACGTCGGCCGCGAAGATGACGGGGCTGAACACGGC
CAGGGACGCCGGCAGCGCCACAACCAGGCCAAGGGTTCGCCAGCCCGACGCGAACGTGGA
AAAGGATGCCGGCATGTCGCGTGCCCCGAAAGTTGATCAGGGCCATAGTCAAACGCGAAC
CTCATGCCACCCCAACAAACAATGCGCATCGCGGGCTGCCCGCATACCTGCTTGTCCCGC
GCCAATAAAAAAACGGAGGCCGAAGCCTCCGCGAGGATCAATGAAGCAATGCGACCGTTA
CAGCAGGCCGGACTCCGCAAAGGAGAACGGGGAACCCTGGCCGACGATGATGTGGTCCAG
TACCCGCACATCGATGAGCGCCAGCGCGGCCTGCAGTTGCTGGGTCAGCATGCGATCCGC
GCTCGACGGTTCGGAGATGCCCGAGGGGTGCTGGTGGGCGAAGACCACCGCGGCGGCATT
CAGCTCCAGCACACGCTGTACGACGACACGTGGATAGACCGAAGTCGCGTTGATCGTGCC
CTTGAACAGCGGCTCGTAGGCCAGCACCTGGTTCATGCTGTTCAGGAACACAGCGGCGAA
TATCTCGTTGGGCTCAGCGACCAGTTTCAGGCGCAGGTAGTCCCGCACAGCGGCCGGTCG
GCTGAGGCACGGTCCAGCTTTGAAAACCCGCCTCTCCAGCAGCACGATGGCTTGCTGGAT
GATCCAGTCCTCGTGTTGGGCAGCGGTGGCGGAAAGCGACTCCAGGCAGGAGTCGTTGAC
GACGAAAGACATGGCGAACCTCCAGACGGTGAGATCGGAGGGCGCGCGCCCTGGGAGGGC
AAGCCCTCCTGGGGAACGAACAAGGTGCATCCATCACCGCGGCAGCGGTGATCGTTCGCG
ACCAGGATGCGAGGCGAACGGGTTGCGGTCAGCGCAGCGGACTGCGCCGTAGCCATGAAG
ACCGGGGCTACCTGGGCATGTCGCCGACGACGTCGGCAGGCATTTCGGATGGGGGTGTGC
CGGTCGGACCATCAGCCGCCAGCATGTCCATGGCAGACAACAAGGCGTCGCCCTCGATCG
GTCCCTGCAGCAGGATGGCCTGGCCCGTCTGGCGATCGAGCAGGCGCAGTGATGGAGTGG
CGGTTACGCCGCTCTTGGTGGCTTCCGCAGCCTGGGCGCGGATAGCCGCACTGGGTCTTT
CGCTTGACATGCACTGCTCGATGGCTGGCGTCGATTCGGGGTAGCGCAAGCCATCCGGCA
AGCCCTGGCCGTCGCTGCGCGTGTGGGCATAGACCCATTCGACCGCCTGCCAGAACGCGG
CATGCCCGCCAGATTCGGCTGCGCATTCGGCCAGACGTGCCTCGGCCGACGCAGCCGGCT
CGTGCGCGGCCAGCGGCTGGTGGTGCCATTGCAGCGCCACGTCGGCGTTGGTGCCCACCC
ACCGCTTGAGCTGCGGGAAATACTCCCGGCAGAACGGGCACTCCAGGTCAGCATAGAGCG
TCAGCGTGAAACGGCCTTTGGGGTTGCCCATTAGCCAGGGCGGCCCGGCCACCGGTGCCA
TGCTGACCGGCGTGGGCGGCTGCGGCGGGGATTCGCCGGGCGACCTCGACACAAGCCAGA
TCAGCAGCAGCGCGACCAGCACAGCAGCCAATGCCCAGGGCCAGCGGGGCCGCCCGTTGC
GGCGGCGGAACGCCTGGACCTGCATCGGAATGGAAGGACGTTTCTGTTCCATGGCGTTCT
CCGTCTTACGACAGTTCCAGGGCCGGCGACTCGATGCCGCGCGCCTGGTCGATCTTCTCG
GCCACCTTGAAGGCCGCTTCCAGTTCGGTGCAGCCGTAGTGCTGCATGAGCTGGTAGCGC
TCGGCCTTCTCTTCGGGTTCGGTCTGCGCCAACGCCAAGTACAGGCTGGGCGGCACGGCG
CGGAACAGCACTTCCATGCTCTTGGAGAGGATGACGCCCTCGGTGAATTTCCCCGCCTCC
TTGCGCGCAGAAAGCATCAGCGCTTTCTGCGCGGGTGAGAGTTCGCGGAAGCGTGCGATC
TTCTCGACCTCATCCGGCGGCATCGACAGGCAGATCCACCACTCAATCATGTTGAGCATG
GGCTCCGCGGCACGCGGCAGATCGTCGATATTTTGTGTAGCCAGCCAGAACCAGGCCCCT
AGCTTGCGCCACATTTTTGTAATTTTTACGACGTAGGGCGCGAGTAGCGGGTTCTTCGTG
ATGATGTGGCCTTCGTCGGTCACATTGATGATCGGACGGCCCAGGTACTGGTCGCGCTCG
GCGATGTTGTTCACCGTGCTGATCAGGCTGATGTAGGCGATGGAGAGCTGCGCGTTGTAG
CCCTCCCGAGCATAGGTCGCGAGATCCACCAGCGTGATGTCGGCCTCGGGCCACGGCGTG
CCATCGCGATCGAACATCTCGCCGTCCGTGCCTTGGCAGAACATGTCCATCGCGTCCGCC
ATCTCCAGCAGCCGCACGCGCCGCATCTCGGGCAGCGTCGGGTCCTGGCCGCGCGTGCGC
AGCGCGTTGCGCACGTCGCGCGTGAGCACCGTGCGTTTCTCGGCCACGCAGTGCTCGGCG
GCATCGAGGATGCACTGGCGGATCAGCGAGCGATCGGCCCGCGTCATCCGAGCTTCTTCC
TTGTCCTCGCCGCCTGTGATCATCAGCCGTGCCGTGATCTCCAGTTCACCCAGCACGTCG
CGCTGCTCGTCCTCCTCCATGACCGAGGAATCGGCTGGCAATTCTTCATCCAGTGCATCG
GCATCAAGCGTCTGCACGTTGCTGGGCGTTTCGATCAGCCGGCGAGCGTCGGCGAACGGC
GCCAGGCTGATGCCTGAGCCAGGAGCCAGCTTGACTCGGTTTACGGTCAGACCCAGGCGC
TTGGCGAAGTCGCTGAACAAACCGAAGCTGTTGCCGGCTTCCACGATGAACAGCCGCGGC
CGGTAGATGGCCGTGACCTGGTTCAAGAGGTTGTTGAGCGTTGCGCTTTTGCCGGAGCCG
GTGGGGCCGAACAGGAACAGGTGCGCGTTCATCTGCCGATCCAGGCGGTTGAGCGGGTCA
AAGGTGATCGGCCCGCCGCCTCGATTGAAGAACGTATTACCCGGATGGCCCGTGCCCTGG
CTGCGGCCCCAGGCCGGTGAGAGGTTCGCCACGTGCTGGGCGAACATCAGTTGGGTGAAC
CAGTTCCGTCGATCCTGGCTCGGGTTGTAGCAGCACGGCAGCCAGCGCAGATAACTGTTC
AAAGGCGCGACTTCATCGTCCTCGCGCACGGGCTGCAAACCGGCGTTAAGCATCACGTTC
GCCAGATCAAGGCCGCGCCGGTCCAGTTCGGCTTCATCCCGGCCGCGCAAATAGAACGCC
AGTGTTCCCCGGTACAGCTTGTGCGCGCTGCCGATCAGCGAGCGGGCCTCCTGCACATCC
TTGAGCGTCTGTTCCGATGCCAGTGTTTCGCCGACTGCCTTCTTCGCCAGGTGGTTCAGG
TGCGATTCGAGGATGTCCTGGGGGGTCGCCACCATGGTCAGACACATCGTCGTGTCCTCG
GGCATCTGATCGAACAGCGTATTGATCGCATCGCCTTTGCGAGTTTCGCCAGTCAAATGC
CCCGTGCCGGGCGGCATGCGCAGCCGGTCAGTGACCAGCACACGATGCGGCATGCCGTCG
AAGTGCCAGGTGCCGTGCTCCGCGTCCGAACGTGGCTGGCTGAAGAAAAGCCGCTGGCTG
AAATCCCGTCCGCTCGCCAGCTCGATCTCACCGTCTTCTGTCTCGTCGGGGTAGCGTGCC
AGCGCATAGAAGCGTTCGCGGTCCTCGACCCCAGGGCCGAGCAGCGTGGGACGCGGGTTA
AACCACCGCAGTAGCCAGTCATGGACGTCGGCCGCGACCATGCGCCGGGCCTGGATGCCG
GCGTTCGCCAGCCCGCCACACAGGCGATCACAGACGATGTTCAGCATCTGCTCGGGCGTC
TGGCCGCGGCGGCTCGCCTGCCCGGTGGCCCGGCGATAGACGACCATGCGCACGCGCCGC
GTCTGGCCGCGCCAACGCAGCCGCGTGACCACCGTGTCCTCGAACAGCCCGCCCGGCTTC
GCTACCGCGCGCAGGTGGTGTCCGAAGAAGCGAAGGTAGAACTCGGTGAAAGCCGTATTG
CGGGCGCGCGGCTGCACGTAGTCGCGCAGGGTCTGCATGTACTGGTCGAAGCTGGGTTCG
TCCTGGGCGTAGAGCTGGAGTACCCAGGGGTTCTCGTCCAGTTCATCGAACGAGTCCTGG
AGCGCGTTCTCCAAGGCGTCGCGGGCATGCGCGAGCCAGCCGGGTTCCCGGCCCTCGGTG
CCCAGCGGCACCAGCTCGTAGAATGCCGCGACCGATTGCCCGTCTTCCAGCAGCATGGAC
TTCGAATCGGGCAGGAACTCCACCCAGGGCAGGAATTCCGCGAACGACGGCGCGACGTCG
TACAGCGCCTGCTCGTCGGCCACGGTCGCCGGCCTGCGGCCATGGACCGCCGTGCCGGGT
TCTGGGATGCCGGCCTGGCGCAAGGCCTCGACGTGGCGTTGCCAGCCCTCCGGCCGCTCG
TCATCGCCTGCGCCGGATGCGGCCAGCTTCGGCGCGGCCGACTTGTGCCAGGGGAGTTTC
CAGCGCATCAGTAGTCCTCCACGCGCTCGCCCGGCATGGCGTACTGCACGCGCTGGTACA
AGGGAAAAACCGTCGTATAGCCCGGCACGGGCACCGGGTCCGTGCCTGCCAGGTGCGGGT
ACACGTACATCACCAGGTCGGGATTCGGCAGGCGCTGGAACTGGCGATAGACCTCGTTGC
GCGCTGTGCGCGTGTAGCGCATCTGCTCGGCGGGCGCGGCCTGTACATCCATCTCGGTCA
GCGGCCGGCGCAGGCTCTGGCGCGCGTCGAGCAATTGCCTGCGTGCCACCTGGCCGGCGC
CACCGCCGCCGTCACCGGCGTTCTGCTGCCAGATGTCCATCATCGTGCTGTCGCCGTGGG
GCAGCAGCTTTTCCTTGCTGGTGGCGCAGCCGCCGAGCACCGCGACGGCAAGGGCCAGCG
CCAGGCCCTTATTCAAGTTCGAGAGCATGGCTTTCTCCTGCACGGTGATCGACCTTGCGA
CCTTCGGGATCGAAATCGATGGCGAGCGGCTTTTCGAGGTGGACGGCGACCTTTGCGCCG
GGTTGGACATAGACGGCGGCGAAGGCCTGGCCGTACAACTTGTTCACCCAATCGGCCATG
TCGCGCACGCCACCGGCCAGGATGCGACCTACGGCCTCGTTGCTGGAAATGCCGACGCTG
CCGATGGAACCGTCTGCGCCCACGTAGGACATCTGACCGCTGTCGCTGTCGATGAGCGAG
GCCACGCCAGCACCCGCCGCGGTGATCAGCGCCTGCGAACCGAGGTACTGCTGGGCGTTG
CTGCGCCGCTCTCCGCTGACGCAGGGAATGCCATAGGGATCGCTGATCCAGCCCAGGCCC
CCACTTTGAGAGTTCTGCTGCTGGTTGTTCTGCTGGTTGCCGTCGCGGTCTTCGGGAATC
GTCCGAATGGTCCCGTCATGGAACACAAAGGTGATGCTGCGCACCTGGCCGCGCACGCAA
GAGAGCGTCCAGTCGCCCGAGGCCGTGCCGGAAAACACGGCGCCCGCCACGTCGGGAATG
TCGATACCGTTTGCCGTGAGATTGTCGGGACCGACCAGGACTTTGAACGGATACGGATCG
TTGACCGTACCGTCGATCGGCACGCGGCCGATCAGCGCCGTCATTGCCACCGATCCCATC
AGCGTCGAGTTGGTCGGCACCGTATAGACCGGCTTGGCGCTCTTGACGCCTGCGGCGCGG
GCGCCCGCGTTCGCCACGGTTTGTGCCGTGGTTTCCAGCGTGCTCTGCGCGGGGCCGAAG
CTCGTCGGAAAGCTCATGCCGCCACCCGTGCCGCGACTGCCGTTACGCCCATCAGCGGGC
TTCGCGTCGTCCGGCTCGACCCAGCGCACGCCGCCTTCCATGCCTGCCTCGTCGCCGTTA
CGCAGCCCCAGGCCCACGGGTAGATCGGCGTGGCCGCCGCCGCGCCCGCCGATGCCTTCC
AGGCGCCGCTGCAGGTCGGCGAGCAGTCCCTCGGTCTGCTGGCGTTCGCTGGCTGCCTGC
TGCTGGTCGCGGCGCAGGTTGGAGCGCTCGGTCTCCAGCGCCGAATTGATGCGCTGGTCG
ATCGAGTTCTCGCGTTGGCGCAGGCGCTGGTTCTCTTCGCGCTGGGACTTGTTGTCGGAC
AGCGCCGTCTGCAGTTCGGTGCGCAACTGCTTCACTTGCGCCACGAGCGTCGCCACGGTA
TCGCGGGGGGTATCGCCCTCGATGCCCAGCGCCTTCATCTCCTCCGGCGTGAGCTTGGCG
CCGGCATCCGCAGCGGGCGGCGCCGACGAGCCTCCACCCGAAAACAGCCGGATGGCGACG
AACAGCACCAGCAGGGCCACGGGGATCATTAACCACTTCAGGAGTCCGTTACTGCGCATG
GCGGGCCTCCTTGTCGTCGGTGGCCTCGGCTTCGGGCTGCGGCAGATGCACGGCTGGGTC
GAAGCGGTTGATCGCCGGCAGCAGCGATTGCGCGAGGCCGTGCCCCCGCGTCACCAAGTA
CAGGACGGTCGTGTCCTCTGGCGTCCCGCGCGGGCCGAGTGCTTCGTGCTGGAAGGTGGC
GGTGAGGAAATCGCCCTGCAACACGCGCGGGTCCAGGGTGATCCAGCCGCCGCTGCTATT
GGTGAGGCGCACGGCTGTGACCCACTGGTCTTCCAGACGCCACGAGGCGAGCGCAACTGC
GCGCACCGGCAGCGTCGGCACCAGCGTGCCGAGGTCGAGATCGCGGCGCAGGTTCACCCG
CATGACGCCCGGCAGCGGCTCCACGGTGCGCAGCGGTGCGTAGAGGTTCTGCGCGGCGAA
GCGCGTCAGCACGACCGGAACCGGGGTTTCACGCCGCGCTGCCCGCGCGCCTGCCTGGTC
CTGGGCGCGCGCCGGGGCGTCGTCTGCTCCGTCGGCTTGATCGCCATAGCGCGTCGGGGC
GCTGTCGCCCTCGACGATGCGCACCGGCTCCAACTCGGCTTCGCCGTCCTTGGCCGGCTC
GGCCGCGATATCGAGCAGAATCAGCGCGCCCGTGTCGGCATCCTGCAATTGCAGCCGTGT
GGGCTCGATCGGCTCGCTCGCGCGCAGGTACACCGCGCCGCCCGCACTCTGCACCCGCAA
GCGCTCGCCGACGCCCGCGGGCACGCCCACGCGGACGTTCCGGTTGATAAACACGACGCG
CTCCTGCCCGACACGCAGGGGCACGGCCAGGGGCATGCGTTCCCAGCGAAGGATCTCCAC
GGCCTGGGCAAAAGGAGCCGAGGCGACGGCCAGCAGCCCCAGCAGTGCGAGTACAAGGTG
CTTCATGGGGTTTCTCCTTGAGGCGCTTGCGGAGACAGGCCGCCAGGTGCCGGGCGCGAC
GGCTCCGGTGTGCTGATGCGCTGGGGCGCACCCTCGTAGCAGTCGAGCGCCAGGCCAAAC
GGATTGCGAGCGGGATCGATGTCCACCCGCGTGACTTTCACGGGGTAGCGCACCAAAGCC
CGCTTGACTTGTTCCGCCCCGTAGTACTCGTCTGCGGTGATGTCCAGCGTCACCACCCAG
TCGCGGTCGGACACCACGCGCACGCGCGCCGTGGGGTCGTCACCGTAGCCGCGACCGGGG
ATTTCGTAGATGCCGCGCACGCGCTGACGCAGCTCGCCCGTGGAGCGGCGATAGTCGTAG
TCCGCCCGCAGGAAGGCCTGGCAGGATGGGGTGAGGTACGGCGAGAGCGTGTGGAGGTTG
CGCGAGTAGTCTTCTTCGCCATTGGTCGGCCAGCGGTTCAGCGTCTGGAACACGTAG
>TRINITY_DN162444_c2_g1_i1 len=14783 path=[3:0-7084 4:7085-9338 5:9339-13037 6:13038-13049 7:13050-14617 8:14618-14782]
TCCCCGTCGAGTACTGCATGCTCCCTCCCCTACAGGGCAGAGAAAGGCAGAGCGACCCAC
ACACAGAGGTAGCTCGGATGAGCGCTCCCTGCAGCTGAGAGCTGGGATCAGGACTCCGGG
GGCTCGGGATCGGGGGTTTCTCCAGTGTTGCGTGCTGTGGGGGGCAGCAGGGGATCCCAT
GCGATGTGAGTAAGCTATGCATTTTGGAAATGCCCAGGCTGAAGCCCTAAGAAGAAAAGA
TGGCGCCTCCCCCCCTGTGCTGGGACTGCAGCTCTGCCCCCTCTTCTTCCTTCTTGCTGC
TGGGCTCTTGCTGGGGCTCGGATCGGGGGCAGCAACGGGATGGTGCCAACCATGCCCGGG
TAACTGTACCTGTGCCAATGACACTTGCCTGGTGAACTGCTCTGGTGCAGGGCTGCTGGA
GCTGGAGACTGTCCCTGCCAGTGTGACAGTGCTAGATCTTTCAGACAACCGCATCGAGAC
CCTGGACAGAAGACTGTTTGAGCAGCTACAGAATCTGACAGACTTGGACCTGAGTGACAA
TCCATGGCTTTGCGACTGCCGTATGTCATGGCTTCCTCTATGGGCAGCTGAAAATGGGGT
TAGATTGGAGAATCCTGACTCTACCCTCTGTGATGGGCCTCCTGTGGTATCTGGCGAGCA
GCTGCTCAATGTCTCCTTCTCCAAGACCACGTGTGGAGGTGACCTTATCTTTTGTCCACA
AAATCTGTCTTCTGCCGATGAATCCTTGTTGACCTTTACGCCCTTCCACCTGTCTCACCC
AACGAATGAGACTTGCAGTGCACAGTGTTTTGCTAACCTCTCCAACTTCTGGACCCTCGA
CCCCAAACATGGTTGCTTTTGCGGTGACATCATCTCTACCAACATGTCTCTTCAGTGTCA
GGAGGTCTGCAGTTCTCCTTCCATTTTTTCTAGCTGCAACCTAACCATTGTCCAAGAGGC
CACCAGCACCAAGTCATTCGCCATCTTGCAGAGCTCCCAAGAAACCTATAGGCTCTGGGA
TTCTGTTCATTTAGAAGTCAAGGCTCCAATCCCTGTTACTCCTCTCCTCTGGGATTTTGG
AAATCAGATCTATAGCACCAGTGATCTTAACATTACCCATAGGTATGCCCAGCCTGGGAT
GTACAACGTGACCGTGACTCTTCGACTAGGGAGCAGAGACCTCATCATTCATGATGAACT
GAGAGTGGTTGGGTTGCCTGAGAAGATACAGATCATTTGCCCATCCTTGGTGAAAACTAA
TGACAATGTGGATGTCCAGGTGAAGGTGAGAGGTGGAACTGAACTGGCGGTGGAGTCTAC
TGTAACATCAGAGAGTGGTGAGGAAGTGTCCCCTGCCTGTCCACCTGGAAGTGTGGTGTG
CCCCCTTAATAACCATTGTTACCAGTTAGTAGTGGAAAAAGCCGGCTGGTTCGATGCGCA
GAAGGTCTGCCAGGATCTCGGAAATGGAGACATGGCCGTTGTGAGCAGTCATGAGTTGCA
GAAGTTTCTGGAGACCCGGGTTACCAGTGGTCTGGAGGTGTGGATAGGATTCAATGACAC
CAGAAGTGCCGAATCCCTCCCAGCGGGGAAGCGGTTTGACCTGGAGAGCTGCCAGAACTG
GCTTCCAGGGGAGCCCGAGCCATCCCAGGCGGATCGCTGTGTGAGAATGGGACCCAATGG
GGTGTGCAACACCGACCTGTGCAGCTCGAAACACAGCTACGTGTGTGAATACAAGCCACA
AGCTCTTACTCTAAATGCTGAATACTTTGTGGTGGGAGATTCGGTGTTTGATACAAACTG
GCCCCTGCAGAACTTGTCAAGAGCAGAGAATGTGTCCTCTCCTGACGAAGGGGTGGAGGT
GCTGATGTTCCCTGAGTTCAGGTTCACACAGACCGTCTACTTATCAGCTCTAGAATTTGT
TACTGAAGATCTGGAAGAGTCTGCCCAGATGAGGTTCCAAGTATACACCCCAAGTACAGT
GCAAGGTTGCCTGGTTAAAAGTACCTTCTCTCCAATTTCCCCCCTGCCCATCAACGAGAG
TTTCCCCGAGTGTGAGGAAGATCTGGAGCCTTCTAATTACACCAACAGCACTTTACCGGT
GGAGAGCGGCTGCTTCCCTGCCACCGAATCTGCCATCTCTGCAACCGAATCTGCCATCTC
TGCCACCTCATTGCCAACCCAGTCCAGTAACAGTCTTCCTAACTTCATCCTGATGAAGGA
GTATTTCTTCATAATACCTCCAGGAAACGCAACTCAGTATTTGGCATCTTTTGAGGATGT
GAGCATTGAGGTGCTACCGGGCTCCCTCATTGTGGTCCAGCATGATGCACCACCGAAAAA
GTTTCTGCATTGCCACTCTACCAGATCTTACCACGTTGTTCACCAGCAGAGTTGGATGGA
CTGCATTCCTGGGGATCTCCTCGGAGGATTATTAGTCAACAGCACAGTTGATTGGCCCAG
TAAAGTTGATGGTGGAGCATCTTGCTCCATAAGAGTCATTGGTACCTCTGAAGAAAATTC
TCATATTTTTAGCCATTCACCAAATGGTGGTCTCAAGAATCCTGGCAGATACACCGTCAT
GGCAAAATTCAGTAACCAGTTGCTTGAGGCTAATCATTCTTGTACCTTCACTGTGGTGTC
ACCAGTTTCAGGCTTGGAAGTGGCTTACCCAATCCCTCAAGAGGAGATCTATTATGTCCC
TGTCAATAACACTGTTCTGGTCCTCAAACTCCTCACAGGTTCCAATGCGACAGCCTATTG
GGTTGGCACCAACCAGAGCTGGAGCTTTGGGCAAACATGTCCTCCAGTGATTTCCACACG
CAACACTCAGTGTGATGCAGTAGGAAGTGACATTTCTTATGTCGAGATCAACCTCCAGGG
TCTCGGCAAAGAAGTTGTGGAAGTCGTTATATTAGTGGAAAATGAGATAAGCTCAGAAAA
CAGAACAATTCAAGTAAAAATGGAGGAACCCATCAGAGGACTGAGCATCAGCCCATACCC
ACAGGAGAGAGTTCTGGTCAACACCCGGGTGAACAATGTGGCTTCTGTGGAGTCTGGATC
TGACGTGGTGTTCAAATGGACAGTGGACGATCGCTCTTCTCTTACCTACTGCTACACCGT
CTTCAATGTAATCTACCAGACGTCAGCTGTGTACAAGCTAACGCTGACCGCCTCCAACCA
CGTCAGCAGTGCCTCCTTAACCTACAATGTCACAGTAGAGCAGATGAACCCAATGCGAAG
TCTTCAAGTCAGTGGAGTCCCAAGCATTGTGACCCAGAATGCATTGCTAGAGCTCTCTGC
TACCATCATACTTGACTCTGCAGTTGAGGCCACATTCAGGTGGACGTTTGGGGATGGCAC
ACAAGAAGATTATTATTTCAAGCCTCCATATAACCAGTCGTTCCCTGTTCCTGACCTGTC
TGTTCATATGGTGCTTATAGAGAATAACATTACCCACACCTATCAGGAATCCGGAGAATA
CAATTTGACATTGACCGTCTTCAACAAGTATGAAAACTCGTCTCAGGAGGTTCCCCTGCA
GGTTCAAGGATCCTTGACCAACTTAACCATTGTTACTGATGTTCCAGTCTTGGTCAGTGA
GAAATCTGTCATTTTTCAAGTAATCCCTGAACCCTCACCATTCGGTGTCCTCTACACCTG
GGACTTGGGTGATGGCACCTTCTACTATAATACCAGTGAGCTAGCGTTGAATCACACGTA
TGCCAGATCTGGGACATACAACGTCAGTGTCCATGCTGTCAATGACATCAGTGAGATATG
GGCAGTAAAGGCCGTCCATGTTTATGAGGAGATAACCGGTTTGGTTGTGTCATCTGATGA
ACCAACTGAGAGGGGCTTACAGACCTTTATCAATGCTTCGGTGGAAACTGGGGACAATAT
CACGTGGAGGTTCAACATGGGCGATGGGCACATATTCGAGGGTAACGAGCCTATGATGAA
CTATACATATGTCAAAGATGGAAATTACACGGTTAATGTAACTGCTAGCAATGCGGTCAA
CTCTTTGTCGGAGTTCCTTCAAGTCCGCGTGTATGTCCTACAGGTACTTAAAATAGAACC
CTCTACTTGCATCCTCGAAAATGCGAATGTGACACTCACGGCGTATGTTACAGGGGATTA
TGAACACTATACCTTTAACTGGACCTTTGGCAACAATTCCTCAAGTATCACCATTTATGG
GATCCCATCAGTAGAGTGGGACTTCTCGTCAAGTGGAATATTCCCGCTTTCCCTTATACT
CTCCAGCCAGGTAAACAAAGCTTATTATTACACCAATGTTTGCATCGAGCCTGAAATCGT
CAACGTCACCTTATTGCCGGCACAACAGAATATAAGTCTAGGCAAAGAAAGTCATTTCCA
AGTCATTGTCTTCCCTGCCTACCAGTACAGATATGTATGGGACTTTGGGGCAAATGGTTC
TAGATATAACGGTGGGACGGAGGTCCAATTCTTGTACAGAGTTCCTGGTGTGTATCAAGT
AATGGTGTCTGTGTTCAACAACGTCTCTTTCCACAATGGTACTGCGTTGGTAGATGTCCA
AGAACCCATCGGGACTATCAAAATTGAACACAATGGGACACAGTTTTTGGAACTAGATCA
CATCTACTTATTTTCGGCCGTAGGAATTGGAACTAAAGTTCAATATCACTGGGATTTTGG
AGATGGGAACACAGCTGAAGGAAAGACAGTGACTTATATTTACAACACCACAGGGAGCTT
TACCATCATTCTGAATGGTTTCAATGGTGTAAGTAGCAGTAGAACCCATATGAACATAAC
AGTCAAAACTCGAATACATGGACTAACCATGAACGCCACCAGGACTGTGATTCCTCTGAA
CGGTTCCGTGACCTTCTCTGCTTTCCTCAAGTCAGGAGATGATGTCCGATATTCATGGAT
ACTGTGTGATCGTTGCTCTCCAATATTTAGTAATTCCACAATTTCGTACACTTTCCGCTC
TATCGGAACATTTAACGTCATCGTGACGGCTGAGAATGAACTCGGTTCCCTCCAGGATAG
TATTGTTATATATGTATTACAGACCATTGAAGGACTTCAAATTGCAACAGGTGATTTGGT
CAATGATTGCTGTTTCCCGACCAACAAGAGCCTACCTCTACAGGCCACCATTAAAGATGG
GACCAATATTTCATACAGTTGGTTTATCTTAAAGAATGACAGTGTAATTCAGAGTGGGAC
AGGCAAAACTTATCAGTTCATGAGTGTGGAACCTGAAACTTATACCATTGTTCTCAAGGC
GGCCAATATGTTGGGAAATGCAAGCGTCAGGATCAACGTGGTGTTTGTGGAAACCCTTGG
CCAAATTCATCTCTTGGTGTTCCCTAATCCAGCTCCTCTCAACACAACAGTCAACATTAC
TATGAGTTTGAGCAGTGGGTCTGGGGTGATGTACACTTGGTATCTGGAGGAAAGTGTGGT
CTGGTTCACTTATGAATCCTACATATTGTATAGTTTTCAAAGCCCTGGTCCAAAGGAGGT
ACTTGCCATTGCCAACAACACATTAGGCTCTTTCAACTCAACAATCACGATCTTTGTTCA
AGAGCCAGTTGAGGGTTTATCCATAATGAGCTTGGACCATAAAGGAGATTATGTGCCCAC
GGGGACTGTCTTGTACCTCACCAGCAGTGTTCAGCATGGTACAAATGTGTCATGGATCTG
GAGCATTCCTGGTGGGAACATCGATGGAAAAGTGGCCATTGTTCCCTTTGAGGAAGCTGG
GTTCTTCACAATTAGCCTCAATGCCTCAAATGATGTGAGTTGGGAAATTGCATACAAAAA
CATCACAGTCCAAGACAGAATACATGGTCTGAAACTGCACGTGAGCAAGATAGAGGTGGA
ACCTGGGGAGTTGGTCACCTTCAACATCAGTTTGTCTGCTGGTTCCTCTGTCCGCTATAT
GCTGACCATAAATGGAGACTTCTCCATTGTTCTTAACAGTACCACTTACACATACGAGTT
TAACAAAATTGGTGGCTATCCTGTGACTGTGGTGGCACAAAACGAAGTGAGTGAAGAACG
GTCAACGGTCATGATATCCGTGCTTGAAGCCATAAAGAACTTGAAACTTGTAAATTGTTG
TGAAGATGCCATACCAGCTAGGATCGAGAAAAACTTCAGAGCAGCAGTCAGTCATGGTTC
TTTGGTTGCCTACAATTGGCTTTTTGACCTGCAGGGTCACCCTGCCACCAGTTTAGCAGG
AGGAAATGTGACTTACACCCCAGTAGGTGCTGGAGCCCTCACCATACACATCAGTGCATC
AAATGCTCTGGGAAGTCAGAACATCTCGAAGTTTATAAAAGTCCAAGAACTGATTGTAGG
ACTCAACTTGATTCCAGTCAATGCATTCGTAAACAGAAGTGTAACATTTAATGCCCTCGT
GCTTCCAAGCCCTCTGGATGTTAGATATGAATGGTCTTTTGGAGATAATACTCCTCTTTT
AGTAACATACTCAGCATCTCTCAACCATACTTACCAGGCACCTGGAGACTTTAAGGTGAA
GGTCAATGCCTCTAATCTAATCAGTTTTTGGGTCTCTGTAATAACTGTGACCACACGGAT
ACTTGAGTGTGAGGAACCAGAAGTACAGCTAGAGCTGCCTACTCAAGTGATTATGAGAAG
ATCCCAGAAGAATTATATTGAGGCTGAGATCAATCTCCGTGGATGTATCAGCTACCAAAC
CAAACACCTATGGGAGATTTACAAAGCAGCCAGCTGCCTTCACTACCGCGAGTCTGACAA
GGTCCACCTTCTGAATGTTGATATGAGCCGACCTCAGCTGGTAGTGCCTAAGCTAGCTCT
CGAGATTGGAGACTATTGCTTTGTGTTCTCAGTGTCCTTTGGAGACACACCATTGTCTAA
AAGCAGTTATGCCAATGTTACGATGTTGCCGAGCAGACTGGTGCCGATCATTGACGGAGG
ATCCTATAGAGTTTGGTCAAGTAGTCGGGATTTAATATTGGATGGGAAGAAGTCTTATGA
CCCAAATCTTGATGAAGAAGAGCAGACACCCCTCTCATATAAATGGTCATGTACAACGCT
GACAAAGAGTTTACAGAGTGCTCCATGTAATTCAGAAGTCACTTCAGATATGGGTGAGAT
GTCCATACACAAGTCAAAGCTGGAACCTGATCTGGAGTACACCTTTTTCCTGACTATCAG
TAAACCCGATAGACATCCTGAGTCCACCAACCAAACGGTATTAATTAAAAAAGGCAGCAT
TCCCATCGTGTCCCTGAAGTGTGTGTCCTGCAAGGCGCAGTCTGTGTATGAAGTGAGCGC
CAGCTCCTATGTTTACCTGGAAGGATCCTGCAGTAACTGTCAGGATGAGGCGCGGTCTGG
GAGGTGGACAGCTCAGAGCTTCAGCAACAAGACCTTGATCCTCAATACCAGCACCACAAC
CACAGGAGACCGAGGGCTGAACCTCGTTCTCAGACAGGGAGTGTTAAAAGACGGGGAGGG
GTACACGTTCACCCTTCATGTCAGCGATCCCACCATGGAGGAAGAAGGATTCGCATCCAT
AGATCTGCTCCCCAATAGTCCACCTTCTGGGGGAACCTGTAGAATCTTTCCTAATGGGAC
CATCCATGCGCTGACCGACCCAGTCCACTTTGATTGTACAGGATGGAGAGATACAGAAGA
TGAGGTGTCTCTAGTCTTTATCTTGAGGGCTAAGCGCTGCCGCGGCGGGCACTGCGATGA
CTTCTGGGTCTACAAGGGCAGCCGGTCAGAGCACATCACCTTCCTGCCTGTCGGCTACCA
GGAGTCCAACTTCATGGTGGAAGTTTCTATACTTGTGCAGGACCAGCAGGGGGCAACAGC
GGTGGCCTTAAACCACACCATGGGTATTTTGATGCCAGTCCTCCCAGATCGATTTCAGAG
CTTCGCAGAATGGTTGCACAACCTCACAGAGTCTCGCTTGCGGGGTTTATTGAAGCAGGG
AGACCCCCAGCATGTCGCTGAGTATTCCTTGGCTCTCATCACCGTTCTGAATGAGTATGA
AAAAGTCATGAGCAAGCAGGAAGAGGCAAGTGAGCAGACCCTTGGGAAAGTGCGCAAAAA
TATAACCGATGCCCTCATATCTCTGAAAGTTAACACGGTGGATGATATACGGCAGATCGC
AGCAGCGCTTGCGCAGTGTACGGTGGCCAGTAAGGAGTTGGCATGTGTGTCTTGTCAGCG
GACAACACTCAGCAAGCTGGAAGCCATGATGTCCATCTTGCAGAATGAAACGACACAAGG
AATGATGACCCCGACCACCATTGCTGACAACATCTTGAATATCATGGGTGATGTTATCCA
TCTGGTAAACACCAAGTCCTTCGTCCACAAAGGAGAGAAGCTATGTGGTGCCCTCAACAA
TGCCTCTGTTGCCTCCAAAGCTTACAATCTTTCTTCTGACCTCATGAGAATTTTGATGAA
GTCCAGGGTCCTGAATGAGGAGCCTTTGACCCTCCAGGGTGGGGAGATCCTGGCCCGGGG
CAAACGCTCGGATCCTCTCAACTTGCTCTGCTACAGTAACAGGACGGGCTGCCAGTTCTT
CATTCCACAAGGATTTAACAGCACCTTCCCGGACCTCACCGACATCATCCAGGTCATGTT
CCAAGTGGACTCTAATCCCTACCCTTACGGCTTCATCAGCAACTACACCGTGTCCACCAA
GGTGGCATCTATGGAGTTCCAGACTAGTAATGGTAGCCAGATCCCGGTGGAGAGCTTGGA
TTCGGAAAAGGCCATCACGGTTAGCGTTGCCAATAACACTGGTGTCGGGAATATCACAGC
TGGCGTGGCCAACATTGAGAGACGGCGCTCGGTGAAAGTGGACCTCGAAGCAGAGAGCAG
TAATAAGAACGCAGGACTTCATATACAGATTACTTACACGGTGCAGGATGAGAGATACAA
AGACAGTGAACCTGAGCCGTACATCTCTGTCTATCTACATGAGACCAGTCATCCGAACCA
GTATAACTTCAGCGACATGAAGCAGATCAGCGAGGACTCTCTGTCAGGAGATGACCACAA
GCTGTACACGTTCTTCATAGCCCCCACAGATGGAAACCTGACCAGACGCTACTACCTAAA
CATCACGAACCATTACATGTGGTCGCCTGTAGACGTGACGGTGGGCCTGTATACCTCCCT
GTGTCAGTACTTTGATGGTAACAAGATGAAATGGAAGACAGAGGGCCTTGTACCGCTGGA
GGACACCAGACCAGACCAGGCTGTGTGTCTAACCCAACATCTCACGGCATTTGGGGCCAG
CCTCTTCGTCCCACCTCACTCTGTCAACTTTATCTACCCGCCGCCTCCTCCTGGTATTAA
CTACATTGTGCTGCTCACGTGTGCCGTCTGCTTTGCTACCTACTCTGTGGCCACCATTAT
TGTCCATAAATTGGACTTGCTGGACGTCAGTAAGGCTGGGGTTATTCCGTTTTGTGGGAA
AGCTGGATCTTCTAAATATGAGGTTCTGGTGAAGACAGGATGGGGCCGAGGGTCTGGTAC
CAGCGCTCATGTTGGCATCAGTCTGTATGGAGTGGACAGTAAAAGTGGCCACAGGCATCT
AGACGGGGAGAATACCTTCCGCAGGAACAGCGTGGACATCTTCCAGATAGCAACAGAGAA
GAGTTTGGGAAATGTTTGGAAAATCCGTCTGTGGCATGATAATAAAGGACTCAGCCCTTC
TTGGTACGTGCAGCACGTCATCATCAAGGATCTGCAGCGCAGTAAGGATTACTTCTTCCT
GGTGAATGACTGGCTGTCTGTGGGGCAGGAGGAGAGCGGCCGTCGGGTGGAGAAGGAAAT
CTTTGCAGCCAGTGAAACAGAACTGAAGCGATTCTCCCGCATCTTCATGGCTGAACTCCA
GCGAGGAGTCTCCGAGAAACATGTCTGGCTGTCTATGTGGGAACGACCACCCCGCAGCCG
CTTCACCCGCGTCCAGAGAGCCACCTGCTGCGCTCTACTCATATTCCTCTTCCTGTGCGC
TAATGCTGTGTGGTACGGCGTGGTAGGAGATAAGAATCATGGGGACAGAGCGGTGTCGGA
GTCTGTTCCTCTCAGCGTGGACTCGGTGGCTGTGGGACTGGTGACTAGTGTCTTGGTGTA
TCCCATCTACCTGATTATTCTCTACCTGTTCAGACGAGCCCGCAGCAAGACCTGCGTCCG
GCCGGCCCTCACCTACTTTGACCAGCACTCTATAGAAATTGACAACTACTTGGACACAGT
GATGGAGAGCTCCTTCATGGGGCACACGGGGAACCATGGAGAGGCTTTCTCTGACCAAAC
CAAAACAGAAATTCCCATGGCAGACACAAAGAGCTTCATCCAGTGGAATACCAATGACGG
CGTGCTCAGCTGGCCCGACCTCCTCAGTGATCCTTCCATCATGGGCAACACCATTCAAAA
GCTGGAGAGACACCGAACCAGCTGTAACGTTGGCTTAGATGCCAGCTGCCATCCCAGCGA
GGATGATAGCGTGGTGTTAGGGCTACCACAGTCTCTACCACGGCAGTTCTTAGCATCAGA
TGGAGCCAGCAGCATGTCCCTTCCACCAGAACTTAGAAGGATCTCTCGGACCGACACTGA
TCTGCTATCGGACTTATCGAACCCGTTTGGAGATAAGACAGAAACCATCATGTTGGATAA
ATTGAATGAAAAAGGGCAGACTTTATCTGGATCTGCCAGGGATGTGACCAAATCGGTCAG
GTCCAACCGGACAGTCATCACAGATGCTTTCCAGAGACACAGACAGATGCTGCCATCTTG
GTGCACACGCGTGGCTCATGCGCTCAGCTGCTTCCTCCTCCTTTCCTGTTTTGCTGTTTC
GGTGTGGATTGGGGTGGGCTTCACCTCCAGCGTTGGTCTTATGTGGCTCATCTCTGGAAT
ATTCAGCTTCCTCTGCTCGTTCTTTGTTTTGGAGCCCTTAAAGGTTCTCCTGGAGGCCGT
ATACTTTGCACTGGTGGTGAAGCGACTGTACCCAGAAGAAGAGGATACGTTAGTAGAATG
CCCCCTGGTGGAGCAGGTCTCTGAGAGAATCACCAAGGTGCGACCACCACAAGGATTTGC
CTTGTTCCAGGCCAGAGAGGAAGCACAGAAGGTCAAACTTCTGCATAGGATGCTCAAGAA
CCTGATGGTTTACACGCTCTTCTTACTGGTCGTCCTCCTGACCAACTATGGTGATGCCTC
CGTGAACCACCGGGCGTACCTGCTGCAGCGCTCAGTGCGACAAGAGATGGGAAGCCACAA
ATTCATGCAGATTAAGAGGTCGGATGAGTTCTGGGCCTGGGCTTCTGATGTGCTGCTGCC
ATTCCTGAAGAACAGTCAGCGGGGGAGCTACAGCAGCTTGTTGGGGTCTGCTCGCTTACG
CCAGATTCGGTTAAAGAACGCAGTGTGTGACATCCACTCATTGCCCGGCCATGGGACCTG
TTCAGAAGAGCTTGATGACATCAACTATGACATTGGTTGGACCAATACTTCTGACGTCTC
CTCCTGGGATTGGTCATATTCTCCACCAGATGATACCGGGGCATGGTATTGGGGTTTCCT
CTCTTTCTACGACAGTTCCGGTTACGTTCAGCAGCTGGGTGGCAGCTTGGAGGAGAACCG
AGCTGTCTTAGAGGACCTCCAGCAAGACCACTGGATTGACAACCTCACGAGGGCGCTATT
TGTGGAGTTCTCTCTCTATAGCCCTGGGGTCCACCTTTACTCCTCAGTGACGCTGCTGCT
GGAATTCCCACTGGCTGGTAGATCGTTGCCATCGGCTGAAATAAGAGCTTTCCCTTTACT
GCGCCTGAGCAGTGGTACTCACCTACTCCTTACTATGATGGTCTTCCTCATGATGTTTGT
GGTGTACTTTGTGCTCGCCGAGTGCCTATTGATTAGGAAGGAGGGGCGCCTCTATTTTAC
CCACTTCTGGAATTACATCCAGTGGTTACTGACGGTCTTGACGGTGAGCACGGTGGTCGT
ATACCTGAGTCGAGGCAGTCTGGCCGACCAGCAGTGGGAAAGATACCGGAAGGACAAAGC
CTCGTTTGTCAACCTGCACCATGTGGCCTTCTTGGGGAACACCTTCAACAGTCTCTCTGC
CTCCCTGCTCTTCCTCTTTACACTGAAGGTCGCGCAGCAGCTGCGATTCATCAGAGAGTG
GTCCGTATTTGGGAAGACACTGAGTTTGTCAGTGAAAGAGCTATGTGCTGCAGCTGGGGC
CACACTAGGTTTGCTGCTGGTGTACGCTCAGCTTGGCTTTTTGCTTTTCTCATCCTCCTG
GGAGAGATTTCACAGCTTTGGGGCGAGCGTCCTCTCTCTGTTCGCTGTGGCTCGTGGCAC
TATTACTATGAAAGCCCCTTTCCCGTATTCCTCCTATGTTCACCATCTTTACTTCGCGAG
CTACCTGGTGCTGGAAGTATGGATCCTGATGCGATTCTTTGGGGCCATGTTGATCAACAG
TTACCGACAGGTGCGGCTGGATTTGTTCCGACCGGCATACGAGCTGCAGGACTATGAGAT
GGTGGAGCTCTTTCTTAGAAGGCTTAGGATCTGGATGGGTGTCAGCAAAGTGAAAGAGTT
CCGTCACAAGGTGCGTTTTGAAGGGATGGAGCCACTTCCTTCACGTTCCTCCAGTGATTC
CAAGTCTCTTCGAGGTTCCACCCCTAGTGCGGCTTCTGATACATCCTCTTCCTCCTCCTT
CTCCACCATCTCCAGTCAGCTAGATACATTCAGCGCTGTGAGCACCAGGGAGAGAGCAGA
AGTCGATGCCAACATCCAAAGATTGCTCCCTGTGCTGGAGACTCTTCTGGCACAGTTTGA
TCTGGTCAACCACGCTACAGAAGAAGTGTATCAAATAGAGCGCAGCCTTCAAGATGTACA
AATGAGAGTAGCCAAGAAGAGGAGAAGGCAGCATGGGAGCACTCCGACTCAGAGGTCACC
AAGTCATTCCCAAGAAACTCAAGTGCCCCAGCAGAACGCTTCATTAAGTGGAAGAAGGTT
GAAGAATTCTCTGCCTTCTTCTCAGTCTTCCAGTATTTCTCAGGTATTAAAAGAGAGCAC
TTCAGCAGGCAAAATGATCACTATGGACAAGGTGGTGGCAGAAGAACCAGCACTCGTCCC
CATGCAGTTAACTCAGAACAAACGGAGGAAGTCAATGCGGGCACACAACAGAGTCCACCC
CAGTGTCAGTTAGCGGACTTCATCCATGTGGTGGCACACAATCATCTACATGGGTATCAG
ATCCAGGAGCTTCTTAGAGCCCATGAGAAGTATTTCTGGATACAGTTCAGGATCTTGCTC
TTATAAACTAACTGAAGATCTTTGCAACACATTGCAAGCTCCTCATGTTGGCCTGTGAAC
ACTTGGCATCCCTCTTTGACAGCGTTTCCCAAGATACGTCAACAAGCACAGGTCCCTTTC
TTGGTTCTGAAAGCCCTGGAGGCTTTTGGAGTTCTCTCTACAGGCCCTGGTGGCTTGAAA
GCTTTACTTTTGGGAGCCCTGGTGGCTCTAGATGATGCTTTTCAATGAGCCCTGGAGGCT
TATACTTTGGTTGGAAGACAGCTGGCTGTCCCACAACCCATCCTGTTGACGATCACTATG
ACTTATAGTTGGGAATCCCAAAGCTACAAGGAGCTGCTTAAAAAAAGAAGCCTTAAGAAG
GCGTTTGGTATCTAGCCATCGTTTGGAAATGCTTCTTGCAAGATTATCGATGGTGCTTTT
AAAAAGAGACCAGAGTGTTTTGAAGGACTAGCTGGTCAGTCCTCAGTCATTGCAGGTCTC
TATGTTTTAATCAGGGTGCTGCAAGAGCGTCTTATTCCCTTTAGCACTGTACAGAAATAA
TACCCTGCGTATTTTACCAGGAGAAAAGGGAACAGAATTCCACTTGGCTGCAAGAAACCA
ACATCATCTTGGAGCATGATGTAAGATGGATCCTCACTATGCACTTACAGAGAAGTTAGT
CTTCTTTTTGGGAGATTGCAGTAGATTTCTTAAGGTACTTGTTATGCAGAAAGATTCTGA
TCTCATACTACCACTTGTCTTAACCCCCACCATTGAGTTTACAGAACACAACCTGCAGGA
GATGAAGTCTGAAAGTCTCCTGTTCGAAGGCATTCCGCGGTTTCCTAACAGTTTGGCATT
TTGCAGAAGTATCTGTATGGCGTCTCTTCCACGGTGGAATTTACTTCATAAGATAGATGG
ATGCTTCGCGCCTACAAGTAGACATACAGGAACATCTTGGTGGCATACAAAAAAAAAAAA
TTCACTTCCAGCTTTTCAAAATTACCTTTTTGCTATTCTTTGTCCACTTGTATCTGTGGT
CTTGACCCAAAGCGATGTTCTTGAGAAGGCAAAGAGCTCCCTTGTACCATTTATGGTGTA
TTAGGGTCAGTGATGTAGACCATTTGTGGTTTCTGGTCATGAAGGAGACTGTAGTGGAGC
ACCACATCTGCTATAATCTCCTGTGCTCCTGCCATTGTCGGTCTAGACGTCCCCCCCCCT
GAATGTATTTCTCATAGCCGTGTTTGTGTGTTCTTTACAGCGGTTTGCATGGAGCGCCAC
GCACTTTAACAAATGCATTTTTTTTTATTTTAACATATAACCAGGCCAGAAACATTCAAT
GCAAACAGAACAAGTATTTTTGTGAGGTACTCAACTGAACCTCCCACCTCCAAGACCACG
TCTTTAGCTTGTAAAGGCGGTGCTCAGGTCTGTAAACCGATCCAGCAAAGGAATGGAGCC
CAACAGGACTGAATTCAGACCCT
>TRINITY_DN163041_c9_g1_i2 len=14690 path=[3:0-3581 4:3582-3584 5:3585-3590 8:3591-3591 9:3592-3686 11:3687-3963 12:3964-4525 13:4526-6262 14:6263-6366 15:6367-13228 17:13229-14689]
TAAAGATTACCTATCAGCCCTCCTGTAATATCTGTTTAAAGCAACTCTCAAGTCCAAACT
GAAAATCTGACAAATTTATGATCGATCCTGCGGACACTCCCTGTTGCTTTCTTCACTAAA
TGGACAACTCAGTTTTGGACTATGTTATGCAGTGATAGTCCGACACATCCCCCTGCTCCC
GGACGGACCGGCACCGATGGCAGAGGTGCCGGTCCATCCAAGGACAGTTGGGGCGTATCT
CAGACCATCGCTGCACACCATGCATTGCGCTGTCTCAGACTGTCAGCCATTTTGTTATGA
AAGCAATGAAGTAGAAGATCAGATGAACAGAAACAGGATGGAGCGTGAGGACGGCACCAG
GTACGTTGATTATATATTGTATAGCAATGTACAGTCAAATCCGCTTGGACTGGAGGGTTG
CTTTAAGTAGAATGAAATTAAGTGTGAATAGGACCTGACATTGTCAAAACTGATTACGTG
TCAGACAAGGGGTGTATAGAAAGGGGATTTGTCAATGTAGTTATACATTTTTGGAATGAA
TGACAGGTACAAAACATAGTTTCAAGTACATTGATCTTTTATAAGGGGGGCAAGTATTAG
CTAAACCGATGTATCAGGAGAGCTGACAGGCGCTATTATTTGTGTAACTGATCTGTGCAG
TCCATGAATACGATACAGGCCTCAGTGAAGGATTCTTAGATTTGTAATTACACTTTGGGT
TACCATAGTCACCCACAAATAGATTGTCCCACTGAGACCAGCTAATCATAGAGAGGCCCA
CTGCTGACAGCCCGAATGATCACTGGTTTTCCCCACAGTGCCACCTCTAAAATGAAGGGT
GTCCAGCCATATGGATGACACTGCTCTTGGCTGCTTATATTGGGGGAGCCTTCTATTATC
TCAGTGTACCTTTAGGAGAATCTGTTCACATCTGGTCATGGTTTCTGATAAAAACAGATC
AGTCACATGGCGGGACCCCAGGATTGCCTGATGGATCCCACTGACTTATAATGGAGACTG
TTGGGTTCTATTGTGGTCGCATGTTGTTTCGCATGCAGCCCAAATGGTGCCGATGTGAAT
TCAGCCAGTGATATTATGTTATATAATGTTAGCTGTTATCTTAATGATTTGAACATACAG
TTTTTTTTTATAATTATTAAGCTCTTGGTAGATAAACTAATGGATTATACAATCTGTTGA
CTTGGACTGCAGATATATTTACTAGCAATACACATTTCTGTACATAAAGCTTCAGTTGCT
GTCAATGTAAAAAAAATGGTGTGGATGGATGCATGTGCATTAAACAATATACTGTATGTA
CAATGAGTATTAGGCCTGAAGTTGTTGGCGCCCTCTAGTGGATAACATTTAGCACTGCTC
AACTGTGTTGCCCACTATTAAAGCATATAGTATAAACGTATCTCCTGATACTGGATATGG
TATAGACACTGGGTTCATTTACTACATATCAAGGCCCAAAAGTGAAGGCAATGCCACGTA
ATGTTACATTCATTTTATTTACAGTTTTCTTTTTCCAGTAAACTCTATGTACAGTACAGA
TATTGTATTTGCTTATTTATGTTGTCATTTTAGAGAATGCTTCTGGGACTGTTAAAACCA
TTACGTGCAAATGATAACATTTGAATGATAAAATTTAAATGATAAAGGGTTTGCTTGAGA
GCCAAAAGATATATTAAAAAATGAAGGTTTACAATACAGTGTTGTAAAGACTATGTCCCT
ACATAGTGGTTATATTGAAAAGCAGTAAAGAAGAGACAAAAAAGAACAGTACAAAAAGAT
CTACAACCAGTGTGGTGCTGAATGGTCTCTAATTACCTCTGCCCATTGTGAAGTATAACA
CATGCCCTGGCTGCTGGAATACAATGCAAGGCCACTTTGATATGGGTCTAATGTGGCCAC
ATTTTAAGTTTTCAATTTTGGCCGTTCATCTGGACCAGCCTCGGTTCCAGTGAAACAAAA
GCAAACTCCCATAGTATTCTATACTTAGATTCTGAAGATCCATGGTGAGTGTGAGTGTTG
TGGGTTTTTATTATAAGTAATCTAATAATGAGTGAAGAGTAAAATCATTTCTCTACTTTT
GCCCTACAGGCAGCAGAGTAGGAAGCACCAACAGAAGCTGGCACAATGCCTATTAACATG
CAGCAAATGTTGCCCATTTACAGAAGAGCTTTTGTTATCATTGATGCCCTACAGGAAATG
ACTAAATGGTGAGGAGCTTCAATTGTTTCTACTCAACAATATGATCCACACTGGTCCTAG
TCAATTCAAATCAGAACAGGGAAGGTACAAAAATAAAAATGTTAAGTACATCAGGCGAAT
TATTCATGTATCACTTATTTTATTTTGTCTATAAAAACAAGTAAAATACTGAGCAGATAT
TACTGAAATATGTATGAATGGCGTCTGAATGGCATTGTCTGTAATGACATAACGATAATT
GGGTGAAAAACAATATTTTCTGAACAAATGTGAAATCGACTAGTGAGGTAATAAGTTAAC
ATTGAGCACCAATAATACATCTGTTAAATGTTTTCTTATAAAAAGATAATCTACATAGAA
CTCATTTTACAGATTTTTCATGCAAACTTGGCAGCGGCTGATATGAGTTCGAATCAGGCC
AGCTTTCAGTGTATCTGAAGACGGCGAGCTCTGGAATGTCTTGTCAATAGTTGTAAGCCA
GAAGCTGTATTTGTTAGCAAAATAGTGGCAAGTTCCACGACCACCATTGCACTCAATGAA
TGGGGTTGCTCTGAAGTCTTCTAGGCAGCTGCCAGGAGATGAAAGAGACTGTCCACCTCC
CTCGTCACCTGCGGCTGTGTGCATAAGGAATGAGTATCCAATCCACAAGCTTCTCCAACC
ATCGGGACAGAATGGGATGGAAGCATCTTGACTATGGACAGCAATTGCAACTGCAGGAGC
TTCACAGACAGTACAGCGACTTATATAGGGTTTAATTTCTTCTTCTACTAAAGGCATCAT
TGGAAGAGGAGCTGTGGTTGATAGCCAGTAAGATTTATCATTGCGACTGGCATAATAGCA
CACATCACCTGGGTTGCAGTATAGGAAAGGCATTGTACTAAAGCGCTGGAGACAAGATCC
AGCCAGACCTAAGTCTTGATTGTGTGCTTTCTCCTGTCCTTCCAAATACAACAAACTGTA
TCCGCTCCACAGTTTAGCCATGCCAACAGGACACATTGGCTCTTGGTCAGTCTGGCTGTG
TTTTACAAGGAGATAGCCTATGTTCACACTTCTTCCTGGCATGCCTGGCAACCCAACAGT
ACCTGGTACCCCAGGGTTTCCTTTAAATCCTAGAGGACCCCTTTGTCCTATAATCCCTAT
GTCTCCACGACCGCCAGGTACTGCAGACCTTCCAGCTATACCTGGAACACCTTGCCTACC
CGGTTGACCCTGTGCACCTTTATCTCCAACAAGACCATGGGGTCCCATGTCTCCCCTGCT
GCCTTCAGGACCTATAATTCCTGTTATACCAATAGGACCAGGTTCCACTTCCATACGTAA
TGGTTCAGCTGCTAACCCTGTTGATCCAGGTTCACCCTGCAGACCCTGTGGCCCCCGGTT
ACCCTTTGGTCCTTTAGGACCTCTGTCTCCTGGGAATCCAGGTAATCCAAATCCACCTTC
ATTACCTTGGTCACCCATCCCACCTTTCCCTCCAGGAAAACCAGGGATACCAGTAAATCC
TTGTGGTCCTCTATCACCTGGAATTCCTTTATCACCCACTTTTCCTTCTAAACCTTGGGG
TCCTGACTCTCCTTTAACTCCGGGTCGTGAGGGTGCACCTGGTCTTCCTTGGGGACCTGG
GTAGCCTGGTAGCCCTAGAGGACCCGAAGACCCAACATCTCCTGGGCTTCCTGAGTAGTT
AGAAACACCAGGAACGCCACGGACACCATCTAATCCACGTAAACCCATAAAACCAGGTAA
ACCTAATAAACACAGAGTCCTTTGATTTATTTCTTAATGACATAACTGCATAAGCAAATA
GTTTTTGATTGTGACACCAAAGCACAAACCGTAGCAATATACCAGTGATAGTGGACTGTT
CCATCCAGTACATATAATGCAGCAATACAGTTCCTTTTCAAAGCAATCTTACAAATGTCT
AGTCCAGCATGCTTGGGACCCGCAAAGGCTAGACTAGCAGATTTCCTGATGTAGGAAATG
TTTGTGACTGACATCTTTGGAGGTATATCCAGCTATATCTAACCACAATTAAGTGATTTT
ACAAATGTAAGACACTTTCACTGGCCAAATGCCTACGTATGTTATTCAGTTGCTCCCAGA
TCCCACCAATTTGGATGCCAGAACTTCAGGTTTTGCAGTAACCCTCTTTTACTGAATATG
TAGAAACTATCCTCTGATAAAATGAGTTTGCCCCATGTACACTTTTATTTTAGATTCATG
AGCTCACAAGAGAGTATTAAAAGTTGTAAAAATTGAGTAAAAACAAAGTTAGCACATACA
AATTTCAAAAACAATAGAACTGACCTGGCTCTCCTTTGACTCCTTTTGCACCAGTATTTC
CAGGTAATCCAACAACATTACTCTGCTCACCCTGGTTGCCTTTCTCACCTATGGGGCCTT
TTACACCTGATGCACCAAATGAATCTGTGCCTGATGTGCCTTGTTGTCCCTTAGTCCCTG
TCAGACCCTCGAGCCCAGAGATTCCTCTGAGTCCAGGAAAGCCTTGCTGGCCAGGCAACC
CTTGAATGCCACTACTTCCTTGTCCACCCGGAATGCCAGGGAATCCAGGATCACCCTGTG
CTCCAGGTAGACCCAGAAGACCTGGTAAACCTATGTTGCCCCTTTCTCCTGGTTGTCCTG
TTTCTCCTTTCATTCCTTCAATGCCTGAAAACCCTGCATTTCCTTGGAATCCCTTGTCTC
CAGGTCTTCCTCTGAGTCCTGGAAACCCACTGTTTCCTTTCAGACCCTTGAATCCTCTCT
CTCCAGGCATGTCTATGGTGTCTCCAATTTGTCCTTTATCTCCAAAGCTACCTCTTTCAC
CTGGAAGGCCAAAAATACCAGGCATTCCCTTCGAACCTCTGGGACCAGTAAATCCTGGGA
ATCCACGAATGCCTGGTGGCCCAACCTGGCCTGGAACTCCTGGAAATCCAGGGTGCCCAA
ATACTCCACTTTCTCCTTTTTCACCTTGCTCATAGTTGGGCATTCCAGGTAAACCGGGCT
GTCCAGGTTGTCCAGGATGACCTGGCATACCTTTAGATCCTTTAAACCCTTCGAATCCTT
TAAATCCTGAATTACCAAAATCTCCTTTCTGTCCCTTCATTTCCATTAATATTGGCATTA
TGTCAGGTTTAGGTCCTGGTAGGCCAGTTTCTCCACGATTGCCTTTTGTGCCCGGTTCTC
CTGGAAGCCCTGTAACTCCTGGTACACCAGAATTGCCAGATTGCCCTTTAGGTCCACTCC
ATGAAGGTCTTCCTTTCTCTCCCTTCATACCTTCAAATCCTGCCATGCCAGGTGATCCCT
TTGCTCCTTTCACACCAGGGTGTCCGTCCATCCCAATCAAACCAGGAAAACCTGGATCTC
CTGGTCTTCCCCTTATACCAATAAAGCCTACATTTCCTGCATCTCCTGGTTGCCCTTTTA
TCAAGGATTGTCCAGGCTGACCACTCATACCTTCATCTCCTCTTGGTCCAGGAGATCCTG
GAAGTCCAGAGGATCCGACTGTTCCTGGGGTTCCTTGTTTTCCTGGCATTCCTGGAAATC
CACCATTACCTGATAGTCCTGGCAAGCCTGGAGCACCCGAAATTCCAGGATCACCTTGAA
TGCCTTTTTGTCCTTGAACTCCAGATATACCATCGATGCCTTGCAGTCCTGGTAAACCTG
GTTCGCCTTGCTTGCCTTTTAGACCTGGGAAACCAGGAAATCCAACATCTCCCCGAAGTC
CTGAAGGAGCACCCAAAACATCACCTGGGCCACCTTGCTGACCATCAAATCCTTTAAAAC
CTGGATTACCCTCTAGGCCAGGTAGACCAGGCAAACCTGGTAATCCAGGAGTACCACGGT
CTCCTCTTCTCCCTGGAAATCCTGGTGGCCCTGGCAAGCTGTCAGGTCCAGGATCACCTC
TGATTCCTTTAAAACCTTTGATGCCATCTGAACCCGGTAACCCTGGCTGGCCTTTCAGGC
CTCTGAAGCCTTTAAATCCTGGCAATCCTGGTGGTCCTGGGGCTCCTGCTGGTGCAGGTG
GTGGAGTTAAAATACATCCATTGCCTGGATATCCTGGATCCCCAGGCACGGCGTTCCGTT
GCAAAGCAAGGGATAGTTGATCAGTGGGATGGTAGGAGGAAGAAATAAATTGGAGCCCAG
ACTCTGTTTGTTCATCTGCAGACTCTTTAAAGCAATCACCTGGTAAACCTGGCAGTCCTG
AAATTCCAGGAGGTCCATCTGGTCCTGGTGGCCCAGGGGCTCCACGTATGCCTTTAGGGC
CTAGAAATCCTACACCTGGTCGGCCAGTCTCACCTCTCACACCTTCACGACCTGGAGGTC
CTGGAAATCCAGGGTCGCCAATTAGTCCTTTCGCAGCATCGCCAGGAGGACCTGGGAAGC
CAGGAATTCCATAGGATCCATCTTTTCCTGGAGGTCCTTCAAATCCTACAGTGCCAGGTA
AACCAGGATCTCCCAGAGCGCCCTTTGCACCTTTCTCTGTAGCAAACGCTGTGTCTCCCT
TCTCTCCAGCATGCCCAGGAAGACCATTCAGGCCTGGAAGTCCCTCTATACCTGGTGCTC
CAGGCACACCAGGAACTCCTCTATCTCCCCTTTCTCCTTTACTACCAGATTCACCCGGTG
AGCCTGGAAATCCTACAGGTCCAGGCTCTCCAGCAGGCCCTCTTGAAGCTTCATCACTAG
AAAAGCATTTACATTCACCTTGTTCCCCTTTGTGTCCTTTTAAGCCAGCTAGGCCAGGAA
ATCCATTTTGACCATCTCGCCCCTGAGGTCCTGGCGAACCTTTGCGTCCAATGCGTCCAC
CAGGATATCCGGGTGATCCAGGAGATCCTCGTTGTCCAGGTTCTCCAGGTTCTCCATCAA
TTCCAGGTTGAAAGGCAGGAAAACCAGGATCCCCTTGATATCCTTTGTGACCTCTTTCAC
CTTTTAGGCCTGGATAGCCTGGTTGTCCAGGGAATGGACTTGGCCTTCCCATTAAACCTG
GAGGTCCAGTATCTCCTATATCGCCTCTTTCGCCATCTGACCCAGCATTTCCAGGGAAGC
CAACATCTCCTTTTGATCCTTTTTGCGTTTCTGGATGTGTAGCATAGGTAATAGGTCCTG
GAGCACCTATTCCACCACGTTCTCCCTTCATTCCTCTAAAGCCAGGTGTCCCTGGAAAAC
CACTTATTCCAGGCAGTCCATCATTTCCGGGGTCACCGGGCTGTCCATCGCTGCCAGAAA
AACCCCTTGCTCCGGGGAAACCCATTACACCGTCTTCTCCCTTTTCTCCGTAAAAAGCCC
TTTGTCCTTTTAATCCAGGATTTCCTTTTTCCCCTTTCTCACCGGTTTCTCCCAGATAAT
CTATTAAGGATATATCAGATGGCTCGACCAACTCTTCATGGCATGGTGCACCTGTGGGTC
CTAGATCTCGTGGCTCACCTGTTATCTGGCATGGAAGGCCTGGGGGTCCGGGGCTGCCTT
GTTCACCCTGTTCTCCCTTCGGTCCATAAAATCCAAGGCCTTTACTGCCTTGTGGTCCTT
GTGGTCCTGGAGGGCCTGGAGGTCCAGGATATCCAGGTTGACCCATTGGGCCAATGAATC
CCATAACTCCAGGAGATCCTCTGGGACCGGGAACTCCAATAATTCCTAGTTCACCAGGAT
CCCCCCTAATTTTATTTTTAAGGTCCGTTGATATATAAAAAGGTTCACCTTTCTGACCCT
TGAGACCTTGTTCACCAGAATAGCCTGCAGAACCACTTGGACCGCTTGGCCCAGCCTCGC
CAGCATCTCCCGTTGTTCCATTGCAACCATCAAATCCTGGCTTTCCTCTTGGACCACCTT
GTCCAACATGACCAGGTACACCATTTGCTCCAGGAAATCCTGTGACACCACTTTGACCCT
TATCTCCAAGGGGTCCAGTGACCCCTGGATGACCTCTTTCACCTTTGTCTCCTTTACGAC
CTGGTAATCCCTCTATTCCAATAAGTCCTGGTGGCCCTGAGACGCCCTGATTACCAAGTG
GTCCTGGTTGTCCACGGCTTCCTTTCTCTGGGTAACACTGACATCCTTCACTGCAATCTC
GTCCACCGCAAGGTCCTGTGTATGATTTGCCACCAGCATCAACAGTCTTGGAGAGCAACC
CTGCTAGCATAAGTGCCAGGAAAATCCATGACAAACTGTTCTTCCATTGCTGATGGTTCC
TATGGCATTGTGTAAGCCTTTCACTGAGCGCCATGCTGACTAATTGTCCCCCGACTATCA
GCAGCTTCTCATGTCAGCACAGCCCGGCGCAATGTTCCCTCCGAGGTGGAAAGTTCCTTC
TTGTGCTGGGGACTTGAGTTCTTCAGCACAGACGAGGGGTTCAGCTTCATTGAGGTCCTG
TGTGAGGAGGGTGGGGGTTGTAGTGGGAGGGGAGTTAGCGCCAACAAACTGCGACCTTTT
CTCAGCGCTCATTTCACATTGCGCTCGGACAACAGGGAGCTTGTGAGGAGATGCTGCCAG
CTGCGGCATCTTACTAATACCAAGAGACACGGTGCCATCCTCCAGCCCCGGCACAGAGCA
TGGCAAGGACCACGAGCTGGAGGCTGCTGGCGCTGCTCTTCCTTCTACAGGAGCTCCTCA
GCTGCTGCCAGGCTGCGGCATGTAATGGGTGTGGAACTAGCAAATGTGACTGTAGCGGAG
TGAAAGGAAATAAGGGTGAACGAGGATTACCTGGTCTGCCTGGCATTATTGGGTTTCCTG
GGCTTCAAGGACCAGAGGGACCCCCTGGACCATTGGGGCAGAAAGGTGACACAGGAGAAC
CAGGACTTCCAGGCACAAAAGGAAACAGAGGGCCCCCTGGATCTGCTGGATTTCCAGGAA
ACCCTGGTCTCCCTGGCATACCTGGTCAAGATGGCCCTCCAGGCCCATCTGGCATTCCAG
GCTGCAATGGTACAAAGGGTGAAAGAGGACCACTGGGTCCACCTGGTCTTCCAGGGTTAT
TAGGTTATCCAGGTCCTCCAGGTTTTCCAGGAATTAAGGGAGATCCCGGAGAGGTCTTCG
GTATGCAAGGATTAATGATAAAAGGAGATAAAGGTTTACCTGGAATAATTGGTTTACCAG
GTACACCTGGGTTGCCTGGTTTAGAAGGCCCAGTAGGTCCTCCCGGTCTAACAGGACGTA
CTGGACCACCTGGTCCACCTGGTCCTCCGGGACCAAAGGGCTCAATGGGGCTAAGCTCCA
ATGGACCACAGGGTGAAAAGGGTGAACCAGGACCACCTGGGCCTCCGGGTCAACAAGGCC
CAGCATCTCATGGAAAAGGTGCAGTTTGGTACCGAGATAAGGGAGAAAAAGGCATGCAAG
GTGAAAAAGGTGACCAAGGTAATACGGGTGAACCTGGATCCAGTATTAAAGGTGAAAAAG
GAGAACCTGGAAAACCAGGTCCCAGAGGTAAACCTGGAAAAGATGGTGAAAGGGGAGAAA
ACGGACAGGAGGGTATACCTGGTAGACAAGGATTTGATGGAATTCGAGGACAGGATGGAC
AGAAAGGTGATAAAGGTGACGGTGGACCACCAGGACCTCCAGGAATAGTAATACAAGATG
GCCAACAAACCGTTACTGGAGAAAAAGGAGATACCGGGCTCCCTGGTTATCCTGGTAGCA
AAGGAGAGAAAGGTGCCAAAGGTGCCACTGGATTCCAAGGAAACCCTGGACAACCAGGTC
TGTCAGTGAATGGACCACCTGGGGCACCTGGATTAACAGGGGAAAGTGGTGAAAAGGGTG
AACCTGGATTTCCTGGAACATCCTTACCTGGACAGAAAGGCAGAGAGGGGTTGCGCGGAC
CTCCTGGTTTCCCAGGCCCACCAGGTCCAATAGACCCCACACAGGAATGCATTCCAGGAC
AGTCTGGTGAATCTGGGGCCAATGGAGATCCAGGTCAACAAGGCTTCCCTGGGGAAAGAG
GTCAAAAAGGTGACAAAGGAGATGCCTGCCCTACATGTGACACTGTCCCATCAGCACTAC
CCGGGCCACCAGGGCCTCAAGGTCCTCCTGGGACACCAGGTGTTCCTGGACTAGCAGGAA
ACAAGGGAGACAGGGGAGAACCAGGCTATGATGGGCCACCCGGAGCACCTGGACCACACG
GTGTTCCTGGCCTTATGGGGAGACCTGGAGCAAAAGGATCACCTGGTGAAGTTTATTTTG
AACCACAATTGAAAGGGGATAAAGGAGACCCTGGTTTCCCTGGACTGCAAGGTACAACTG
GAAGAGAGGGAAGACCTGGAAGAGATGGTCAGCCAGGACAGCCGGGTCCCAAAGGAGTTT
CGGCAGCAGTTGGTGCCAAAGGTGAGCGTGGACCACCTGGAGACAGTGGATCCCCTGGGA
TACCTGGACAGAAAGGTTTGCAAGGTCATCCAGCATCAGGTCCACCAGGGCAACCTGGAG
AAAGAGGAGAACCTGGAGGACCAGGATTTTCAGGATCACCTGGCAACCCAGGAAGTAAGG
GGGAACCTGGAAAACTAACTGTTGTAGCTGGACCACCAGGACCAATAGGAAGTGCAGGTT
TTCCTGGATTGCCTGGAGAACAAGGTGACAAGGGTGCTCCTGGATTTTCAGGAAGACCTG
GAATTCCTGGAGAAAAGGGCGAGCCTGGTGTTGAAGGAAAAGGACTTCCTGGGCCTCCTG
GTGAAAAAGGTCATCAAGGTATAGAGGGTGCACGAGGAGTGGATGGTATCCCTGGTCAGG
CAGGCCGGGAGGGTTTACGCGGTGAACCAGGCACACCAGGGGCAAAAGGTGAGCCAGGTC
TGGGCCTTCCAGGCCCAAAAGGATTGATTGGACATCCAGGTCCTCCTGGAGCCATTGGAG
AAAAAGGAAACACAGGGACAACAGGAGTCCCTGGAGAACAAGGCTTTCCAGGAGTTCCAG
GGCATTCTGGGGCTAAAGGTGACACTGGACCAGCTGGAGCACCTGGCTTGAGAGGTAACC
CTGGTGTACCAGGATTCGGCCCACAAGGGGAACCCGGGCCTCAAGGACTTCCAGGATCTC
CAGGAGTTCCAGGCCCAATAGGAGCAAAGGGAAGCCAAGGCTATCCAGGTTTTCCTGGTG
CTGACATGCCAGGACCAAAGGGAGACAAAGGCACATCAGGCATGCCTGGCATTATGGGTA
TGCCTGGGGAATCCGGGATTCAAGGTCTACCAGGAAAAGATGGATCTCCAGGTCTTCAAG
GACAAAAAGGAGATATGGGTTTTATGGGAGTTCCAGGAATTCAAGGCCAACCCGGTTCAC
CAGGAAATCCAGGCCTACCAGGAGAAAAGGGTGACCCTGGTCCTCCTGGGTTCCGTGGCC
AGTCAGGAACTGAAGGTTCAAAAGGTGATAAGGGTGAAAGAGGTTTGCAAGGAGACCCAG
GAACACTTCCGCCCATGGAACACATGAAGGGTGAAAAAGGAGAACAGGGCGCGAGAGGAC
AAACTGGAATTCAAGGAGAAAAAGGAACACATGGTGATTTGGGATCCACTGGAATGCCTG
GAAAAGATGGGGAGCAGGGAATGCCGGGAAAGCCAGGATCAAAAGGAGATAAAGGTATTC
AAGGATTACCAGGAGGTCCAGGGTTTCCGGGACAAAAAGGGTCCATGGGAGAAATGGGTG
TGCCAGGGCCCAGTGGACCAAAGGGTGAACATGGTATACAGGGAAATCCTGGTCTTCCTG
GCGTTACTGGAATCAAAGGCGAAAAAGGATTTAAAGGTGAAGAAGGTGTTCCGGGCATTG
GGATACCAGGACCTCCAGGCATAAAGGGTGATGCTGGAACTGATGGTCTTCAAGGATTAC
CAGGCGAAACGGGAGACAAAGGTGACATTGGTGTCCCTGGAATGCCTGGGTTACAAGGAG
AAAAAGGATTACCAGGCCTTGCTGGGTTCCCAGGTAGCCCGGGTATACCTGGAGAAAAAG
GAACAAAGGGCTTCCCTGGGCGGGATGGTGTTCCTGGATCAAAAGGACAACCAGGTGAAC
ATGGAATTCAGGGCCCCCCTGGCTCAATTGGAGAAAAGGGAGAACCTGGCTATGATGGGG
TCCCGGGAACACCTGGTGAGAAGGGTGAAACAGGTTTACCTGGGAGAGCTATTCCTGGAT
ATCCTGGTGAACGTGGTGAGAAAGGTGGTAAAGGTGATGCTGGATTATCAGGCTCACCTG
GAGTCCCTGGCTTCCCTGGCATTAAAGGAGATCAAGGAATTCCTGGAAACCAAGGCATAC
AAGGGCCACCTGGTACTCCTGGACTTCCTGGAATTGCAATGGAAGGACCAAAAGGTGACA
GGGGGCAGCCTGGTCCCCAAGGATTTCCTGGTGACCCTGGACCTGCGGGTAGCCCTGGTT
TCCCAGGACAAGATGGAGCCAAAGGAGAGAGAGGTGACAGAGGCTGGCCTGGAGCTCCTG
GTTTTCAGGGAGTGAAAGGTGACCCTGGATTTCAGGGTCTTCCTGGAGATGCAGGGTTTC
CAGGTCAAACAGGACACAAAGGGGAAAGAGGTCCTCCAGGAGTGTCAGGATTTCCAGGAT
TGAAAGGAACAGAAGGTCCCATGGGAGAGAAAGGACAAGGGGGAGACAGAGGAGAATCTG
GTCCAAAAGGATCACAAGGCCTTCCAGGGCCTGCAGGTCAATTTCAGATATTCAAAGGAG
ACACTGGCCCTCCTGGACTACCAGGTCCCTCTGGTCCAAAAGGTTTTCCTGGTTTCCCAG
GTCCTAAAGGAGAGCAAGGCCCAGTTGGTGCAGTTGGCTTGCCTGGACCAAGTGGGGTGG
CAGGAATAAATGGTATCCCAGGGCAGAAAGGAGAATTGGGTCCCATTGGCCCAACTGGTC
CAAGAGGCTATCAAGGTCCACCCGGTCAAGATGGCTTGCCTGGCCCAATGGGCTTACCTG
GTCAAGCTTCCATGGCTCATGGCTTCCTTATAACAAGACACAGCCAAACAATTGAAGTTC
CCCAGTGCCCATTTGGGACAGTTCCAGTCTATGATGGCTACTCTCTGCTCTATGTACAAG
[truncated: 73,182,978 more chars]
