# Supplementary material for: Comparative transcriptomes of three different skin sites for the Asiatic toad (Bufo gargarizans)
Source: PeerJ. 2022 Feb 22;10:e12993. doi: 10.7717/peerj.12993 (PMC8877344; doi:10.7717/peerj.12993)
Supplement: Supplemental Information 5 [file peerj-10-12993-s005.zip › gene.part-2.fasta]

>TRINITY_DN126094_c6_g1_i1 len=1602 path=[2:0-644 5:645-1408 6:1409-1601]
AATAAAAGAAGCTCTTCCGATCTGTTTTATTTATTTTTTAGTTAATAATTCCTCTTCCAC
ATATAAAAATGAGCACACATCGCTGGTTCACTAAACGCTTTCTAAGAGCTACAAATAAGT
GATCATGCATAAAATAAAGTATACTATGGAACTTTTAGATTTTTTTTTTACTGTTATTTA
TTGATTATGCTTTTTTCTTAGTACATAAAGATTATTAGATTTTCGATCAATCTTTTATAG
GCATATGCTGTGTCCACACAACCCCTGCACAAGATATATTTGTAATAGAACTGCATTACG
TATGCTTTTTTCATTAACAGTAAAGATACAATCCTTGGGTATACTTCAATTTGTTTACAA
AACCATCTAGAAGAAAGCTCTAGAAAATCACAGTCCCTTTAATTACTTTAATTAGATAAA
TGTAGAAAATGTTAAAACATTGAAATAAAGACATAAAACAAGTATGTTGTTTCAAAATAT
GGCAACGTGGGATATTTTCGTTGTACACAATGTAATAACCCGGAACATATTTGCAAGATT
CACAGTGGGCTATGTTATGTTGTGTTTTGCCATTTCCCTTCATTACTGTATAACTGTCAC
TCATTAAACAGTAGAAATGGCTCTTTATATATAATTAGGAGTACATACCGGAGAATCCCA
TCAGGGCTCCTTCTTTTGCTTGTCTCTGCAGCCCATCTGCATCTTTGTAGTCTATGTAAA
CAAGATCAATTGCTTGCAGTCCAAATGCTTTGGCTACAACGATGATCTTCTGTCTGGCAT
ACAGGACATCATGAGCTTCTTTGCTGCTTGTAGCACCTATGCTTGCTCTAAAATCTTCTG
CACCAAAGACAACTCCATCCAAGTGAAGACCGACCTTGGGTCCTCTTTGTAAAGCTTCTT
CACAAACGCCCTTGAAGTTAAGGAGGCCCAAAGCAGTTTCCACAAAAGTTACCAAGTATA
TTGGTTGGGCCAATTTCCTTCCTTTCAAGTGGTGTAGAAATTTTTCTGCAAACCATTTCA
CTTCTTCAGAGGATTCAACCTTAGGCAGCATGATACAGGAAGGCAAGACTTTGGACTGCA
GGATGACTACCAGATCTTCTTCTGAAAGGCCACTGGACACAGAATTAATCCGAACACATT
TTTCAGTTTTGCCAAGGTCATACTCTTCCAGTGCTTTAACAATAGTCTCCCTGGCTTGAA
CCTTTTTATTGACAGCTACTCCATCCTCACAGTCTAGCACTGCGCAGTCCACATTTAGAG
TGGCAATTTTTTGTATTTTTCTTTCATCGTTTCCAGGTATGTATAGTACAGCTCTGCGAG
GGATGTACTTATGAGCAGCTCGAATCTGAGAACGTAAATAGTTGTTTCCAGGGATCCTTG
GAAAAACACTTGCACTTATAGAAGAGGTTACTGTCACCTTGCAGTTGAGCGCCAGTCTCT
GCAGCAACGCCATCTTCCGCCCGTACTGAGGGAGGGAGCGAGCGCCTGCAACTTGTAGCA
AAGTATTCTGGGAGTTGTAGTGTCAGGACAGCTGGAGTGCCGGAGGTTGCCGATCCCTGC
ACTACAGACTTGTCCGAGCCCGCAGCCTGCTGAAGGACATGC
>TRINITY_DN144435_c7_g2_i2 len=1602 path=[0:0-1407 2:1408-1447 3:1448-1512 4:1513-1601]
CTGCTCAGGACACGTGACTGTGTCACATGTAACAAACCCTCCGCTGTGAGCATTGTAACG
ACCCCCTTCAGAAAGCCGGACCTACACTGATACATTGTAACGTAACCACAGCAGGACGAA
GTCGAGATAGGGTTTTCAGCCTTTGGATGTGAACCAGAACCTTTTCATTCATTGACAGCA
AGCAGACGTCATGAAAACGGTCAGGGACTGACACGGATGGGGAGGTTTGTCCAAAACGGA
TGCGACAGAAAGTGGAGCGGATTCCCGTGGAAACCAGTCTGGTTGCCGTGGTTTCCCTCG
TGAGGCGCACCGTCCCTTTAAGGTGACCGGGTGCTGGGTCTTCCCCGATCCCTTCATTCC
CTGGAAACATTGTGTAGATGAAGCAGTGCCAGGGCTGCGGCCGGACCGCCACCGGTCACC
GGTCACCCTTTCAGAGTCCGTGGATACGGTTGTACTCGCGCTGCGGCCTCTGTTGGGGTT
TGTTCACATTTAGAATTTTCTAAGTACGGATTCTGCACCAGAAACCGCTGTTTGCGTGGC
CGAGGATTTTTCCCGTGCGGTTGGATTGGCGCGGTTACCTTGCGATTTCTGCCGCTGTGG
AAATGCGAGATTTGAACTTACCCCTAGGACGGCTGTACGCGGAGCGCGAGCGCAGTGCGG
GTGACTGCCGTTATCTCGGATCACACGTCCGGGCCGCGGCGTTATCTAATCGCTGTGTAA
CACCGCTATCTGCTGTCAGGAGCTGCACATTAACCCCGTCAGGCATGCCCTCCACTGTCT
ACACATGTACACCCCCCGCTCAGAAAGGGCCGCCACCAGTCTCCTCTGGCAGCGGCTTGT
CTCGCTGAGGACAACAGGATCGGGCAGCTGAAATCCAACATGCCCCATCCTCAGGTCGGC
GGGGGGAACCGCCTCAGGTCCGCCCCTTGTGTCCGGATTTCCCTTGCTTTGGGCGTTGTT
TCGGGGGCAGGCAGGTCTCGAGGAGTTCAGGTTTGGAGGGGGGGGGGGTCTCACTTTAAG
ACGCACATAATGGTAACTGTGCATGACGATACTGGGGCCCCTGTAGGGTCAGGGGCCACA
TTCTCCTACCAGTCCTGTGACTGAGGGGACTGGAGGTGGAATAGATTAGCGCTTAGTGGC
AGCTTTGTCCTGCTGGTGCTGTGGGCGGTTTCGTTACAGTGTGTGAGCCCCTCACAGCTC
CTTGTATAGTGAGAAGTTTCCCTTCCTTGCTATGTACAGCTGCAGACCTCGTCACAGTGC
GTCAGCTCTGTCACTCTGGGCTTTTCCTGGTAGTGCCGCCATACTCCTCCATGCACGCTC
CTGGGCTGCGCATTGTGTCCCCAGCCGGTCCCGCTGATCACATCTCCCTGTACTGGTGAG
ACCGGCCGGACTGGTGAGTGTGCGTGTGTGAGCGCTGACATGATGGGAGTGATCTATCAA
AACTAGTACAAGGAAAAGTGACGGAACCTGCTGGATTGTCCCCTCAGGATGTCAGGGGCC
CGGAAACCTGATTGGTCGCCAGGGGCAACGTCTCCACTTTGTGTTAACACAGGCTTCACC
CCCCCATATACAGTTGCAGGAAAGAGTGTGTGGGCCCCTTGG
>TRINITY_DN131245_c0_g1_i3 len=1602 path=[0:0-220 5:221-229 6:230-230 8:231-259 10:260-326 11:327-370 12:371-384 14:385-396 15:397-969 17:970-1166 19:1167-1203 21:1204-1251 24:1252-1257 25:1258-1272 26:1273-1332 27:1333-1338 29:1339-1370 30:1371-1376 31:1377-1529 32:1530-1552 34:1553-1569 35:1570-1601]
AATTATGGCTGATATGGCTTTAAATGTGAGAAGGGCCATGGGGGCCTATATGGGGCCCTG
ATATTGCTGATGGCAGTCTTGGGTAGATGAAACCACAGCATGTTTTGGTTAGTACCCTCA
TATACTGTATTCATAGTTAGGTTATTCTTCTATAATGACATTGCTCATGTCACTGTCCAA
TGTAACATTATCTGATTTTGACTTATTTTTTTTCAAGTAAGGTTGAATGTTACTAGTGAA
GAATGTTTCCAGTGTCACCTCTGTCTGTTTCCAAAAATCACTGTCAAAATATACAGGCAG
AAACGTGGTCTCCTTGTGTGTATGGACAATTAGCTCTGTATATGGAGTGTCAGTAACAGC
CATATGACACTGAATTTGAGTGTAGTAGGCATGGTCCGTTCGCAGGGTGTAATATGTCCC
ATTCCACTTCAGGCAGAAGGAGCGATGTTTGCAGGCCTGCCGCAGTGTACTGTCAGGATA
CTTGTGTAAGCACTTCACCATTAGGGGCCAGGTCTCTTCATCCTTCCGGTTTATGACCCA
TCGCCCATAACTCACCAGCCAATACTTCTCTGGATGGTGGACCACATCATAGTCTTTTAC
ATGTAGCCTCTGTTTGTATTCTTCCAAGTTCATCTTCTTGTACTGATGAATGGCTTCCTC
CTCCATATGCTGGATCAACTCATTTCTCATCTTGACTTTTCTGTCTCCTGAGCTTAGCAT
AGCTCTTACCTGTGATACAGGCATATGCTCATCTGTATTTTTAGCAAACAGACTGTGAAT
AATCTCATGTACAGAGGAAGCCATTATGCAATTTTTATACTTGCTGCTCAACAAAGATTT
TTGCCTATCGCGGTGAGGATATGGTCTGCGGTTGAAGGGTCGAAGCCATCTATAAGAAAT
TTTAAAACCTTGATAAACTGGTCCAAGCTTACCTTTTTTTTCTTTCTCTGCATCAGAATT
ACTCTGACCACCCGCAGAAGAATTACTTTTCTTTGTTTTTCTGCTGCGTTTCTTTTCTTT
CTTTGTGGTTGGATTAGAATTACTCTGACCGCCCGCAGAAGAATTACTTTTCTTTTTTTT
CCTGCTGCGTTTCTTTTCTTTCTTTGTGTTTGGATAAGAATAACTCTGACTGAGGTAAGA
ATTACTTTTATTTGTTTCTGTGTTGCCTTTCATTTCTTTCTCTGTGGTTGGATCAGAATT
ACTCTGACTGAAGTAAGAATAACTTTTATTTGTTTTTGTGCTGTGTTTCATTTCTTTCTT
TGTGTTTGGATCAGGATTACTCTGACTGAAGTAAGAATTACTTTTATTTGTTGTGCTGTG
TTTCATTTCTTTCTCTGTGTACTTTTCTTTGTTTTTGTGCTGTGTTTCATTTCTTTCTCT
GTGGTTGGATCAAAATTACTCTGACTGAAGTAAGAATTACTTTTATTTGTTTTTGTGCTG
TGTTTCATTGCTTTCTCTGTGGTTGGATCAGGATTTCTCTGACTGAAGTAAGAATAACTT
TTATTTGTTGTGCTGTGTTTCATTTCTTTCTCTGTGGTTGGATCAGAATTACTCTGACTG
AAGTAAGAATTACTTTTATTTGTTTTTGTGCTGTGTTTCATT
>TRINITY_DN136382_c4_g1_i6 len=1602 path=[5:0-846 13:847-847 17:848-907 18:908-908 20:909-914 21:915-950 22:951-963 24:964-966 25:967-968 27:969-1004 28:1005-1060 30:1061-1072 33:1073-1075 34:1076-1101 35:1102-1109 37:1110-1110 38:1111-1146 40:1147-1147 41:1148-1172 43:1173-1187 44:1188-1203 45:1204-1316 47:1317-1317 50:1318-1329 54:1330-1360 56:1361-1416 58:1417-1426 61:1427-1601]
GCTGCCGCAGTCCAAGGCCACAAACCAGGTCAACACTGGCAAGGACACAGCCATCCAGCA
GCCACCCTCCCATGAGAAAGCAGCCACACCCGGAGTGAATTTTTCTTTACAGGCCCATTG
ACTCTTCAGGACTACTCTAGTGCCGCAGAATGTATCCTTTTATGTGGTTCGTTATTTCTT
GTCCCAATGTGTAATCAAACCATGTCACCAGTCACTAAGTCTTGGCGTACCATGTCATTA
GGTTATATGTTTGATGTTACATGTTACTAACTCACATCCATATTCAAGTTCCACTATAGC
ATCCTGTCTTTCCACACACAACTCCTAGTACACTTCACTCTGCCCCTACTATGGACACTA
ACGTATCATCATTTCATACATAATACATTTTTCCGCCCCCACAACACTTACATTCCATAC
CAATAATTCAAGAGACCATACCCTGGTACTCACTACTATAGATACCTGGTTCCCATTCCC
CTATTCACCATACAAACCCCACCCTTACAAGTATACTTACAGGACTGATATACATAATAC
ATAGTCACGGACACCCTCTATAATATTTCATTCTCCTAATTTACCTACATATCATTTTAT
CCAATTACTGTAATTCTAGCCAATAATATTTTTCCATTTCCCTATAGTACTAAATAGTCC
CTGCACTGAACCACTCCACATTGAATCCTATCCCTGACATTTCCCATACAGTTCTGGCCG
TTTATGCATATCATTCACCCAATATTCATTTCATTCCATTATACCACATAGACTACATAA
AAATCAATCCCATGTTCCCTAATATATCCCACTTTTATAAGTAGCGCACTGTTCAATGTA
CTCTACCTATCGCAATGAATCTGCGGGACCTCCCTGCGCTCCACCCAGACACTTCCTGTC
GGTGGAACGCATGGAGGCTTTAGCTTGCGTTCCACGTGACGCACTTCCGGTACGGGAGGT
GCGAAAATCAGCGGGAAGGCGTGCGGGTATTTAAATCCCCACACATATGACCCCAGACAT
GGCGCCTCCTCTCTTCAGCGGTATAACCGCACGTTTTCCGTCTCACTGCGTCCACACCTA
CGTCTGCACCTGAGATCTTCTGCACCACAAGCGGCACTGGGTAAGTCTCTCCTGAGTATC
TGGACCATTATTCTCTGTACCGACCTGCTGGCCCATAGTGATAGATAGAATCCACCAGCA
ACCTTTGTCTAATTATTTGAATCCTCTATCTCGCAATAGATTGATACAAGCACTGCCACT
TGAGATCTTAATAGTTATTCCCATTGTGATATCTGTATCTACTTTATACATTCCAGATAT
GACTGCTTTCTCACAGGAGGACGGCCGCCAAACGACTGCGTCCCCACCAACACCGACCCG
GTCCACGGCCCCGAACCGCAACAGCAGAACCCCTCCACGAACCCTCTCCTCCATTTTTCT
GCCTCCCCCCCTGCCTTCCCACTTGTCCCCCGACCCTCCCGACCTGCCCACCACCCCCAA
GAAAATCACCCCTCCCCCCCTGCCTTCCCACTTGTCCCCCGACCCTCCCGACCTGCCCAC
CACCCCCAAGAAAATCACCCCTCCCCCCCTGCCTTCCCACTT
>TRINITY_DN162408_c5_g3_i2 len=1602 path=[0:0-341 1:342-362 3:363-1336 4:1337-1414 6:1415-1504 7:1505-1507 9:1508-1601]
TGCTCGGCAGAGGTTGTGGTATCCCCGATGTGTAGTTCGGCCCACCAGGGCTGTTCTGGG
GGGTCTTTGGCTTGCTCCACTGTTTGGAGTGATTGTTGAGCCGCAGCAGTGGGACAATCC
AGGATATCCTGCGGGCGGATGTGGTATAGGCAGACCACTGGATAGTGCTTTTTTAATTTC
ACAGCCTCATCACCCAGATTGACTAAGCGTATGGGTACCTTTCCTTGGGACACGGTGACC
ACGCTACTAGCGGATAGGACGAGGGGGTGATCTTGAAGATGGATTGGTTCCACAAGGACC
TGATAATCTTGACTTTGGATACCGATGCAAGCCTTGCACCATATCAGAGTCTCTGCTCCA
GACTGGAGTTTGATAGGATAAGCATCCTTGATGCGGACACAGCAGATTTCACCCCGTTGA
TTGCTGAACTTTTGTTGGGCGGATAGCACTCGAATGGTCTGGTGTATAACCCATTGAGTT
TCATGGGGTGTAGTCAGCATTGTTTTCTTCAAAGCTTTCAGCACTTCAGGATAGCAATTG
CTGAGTACATTCATTCCCAGGACCACAGGGCAATTGTCATCTTCCGGTACCTGGATCACA
ACTACCCTTTGTCGTGGGAGTTCAGTATCTCAATTTATTTCAAGGACCCTATAGATCCGG
GATGTGTAAATAATGAAGTTCGGATGGCCTGGGCTGCTTGATTCCCGTTTCTGGTCAATT
GGGACATGACGTTTGTTTCATTTATTGGGGTTGGTATGAATCGGGAAGGAAAGGAACTTT
TGGAATTGTAGGTGCTGTTAAACTCAAGCGGCTGAGGATATAGGTTGCTTCACCTATATG
TCCTGCCTCATTCAGATGCGTCTATCTTTCTTTGGTTTGCTGTTTCAGCGATTATTATTT
TCTACTTTCCAGTGCTTTCTGATATATTCGCTGATGCTTTCCTTAATATCTAAATGGATT
GCATTGGTGAGGATCAACTATCTAGTTGCTTCTGATTCCTATCACTCGCTTTTGGTTTTA
TTCAATCTCAGTTGTGCAACTAGCTGCTGCTAATGTGTCTCGAGCGAGGTGGGTCTGCAG
ACAGTCCACTCCACACTCCGACACTTAGTCTAGCATGCACCTAACCTAAAAACCGAATTG
CAGCTCCCTCAACATGTTTCGCCACAGATGTGGCGTCTTCAGGGGAATGGAGCTACTGTC
AACATGGATCATTCCTTATCCTGCAACCAATCACTACCGGCGCTCGTGTCACAGACGGGC
AAACCTAACCACTCGCCTCCATTTGCGTTGGTTTGTCGTGTTTTTGCTTCATTTAGACCC
GCGGCGCATGCGTCTGAACTTCGATTTTCGTGGATGCGTTGCATGTCGGGCCCAAGTGTC
GAGTTTGTTTTGTTCTGGGGGCCCACGCATGCGCAGGATCTTTTTGTTGGTGCTCTGGGA
TGTCCAGCGCATGCGCCCGGACTTTTGATTGAAGTCTTAAACTTATGCAGCACCATAATC
AGACAAAATCGGGGTCTGGGTGCGTGCGCTGGATGTCCTGGAGTGCCGGCGGGGGGATCT
CGTGCATGCGTGGGCCCTTGGAGCGGAGTGCGTTCGGTGCTT
>TRINITY_DN142660_c3_g1_i1 len=1602 path=[0:0-1601]
CTGCTCTCTCTGCAACTGCTGCGTCCTATCCAATTTGACTGACAGGACCAGGCATGATGA
CGTTTACACTGCCTGGCCCTGTTCACAGGCTTGCCAACCACACACAACACAATTTTTTTT
ATGGACAACTTATTCCAAAATTACAGACAGACAGCCAACATTTTAAAAGGCCAGTTGGCA
CAGAGAGAGAGAAGTTTGAAATGGAGTGGGTTCCTATGTAGAGAGAGGTCAACTTGCCGT
GGTGTATGGGCACTAATTTTTTTGATCAAAATACATTTGCTAAGTACCTCATACTCATTT
TGTATAGTGAACATAGCATTAGTCCATGTATTCTATGTTTGCAGAGTATTGTTAAATTTT
GTTTGCTTGTTTTTTTGTAGTTTTAGCCATGGCAACAAGCACCTGTGCATACACTGTATT
TTACAGGCTGACTAACATATTATAATGCATTGCCATATGTCTCAAGTGAAATGTTTGTAC
CATGCTATGACCCTATCCTGCCACCAGATGGCATCTGCGATTGAATGTGTTTCTAAGAAA
GTCTGGTTCAATTTGAAGGTTGATAGCACTGTCTGTGTGCTGATAGCTCCCCTTTTTTCC
CTCCGGTTTGCACAGGGGGGCACACGCCCCATATGCCCCACCATTTGGGTACTTCCCCTT
CCTGGGAACAGGGGAGGTAAGTGCTTCCAATGCAATTAAGAGGAAGGATGCAGGACCTAA
TTATACCAAGGCACATTGAGTTTGTATCATGACATGCAAGGTCTTGCATTAACAGTTGCT
ACAACTGTATCCATAGTGGCGCCATTACAGTAACAGTGCCACCTGTCAGCTTTAGGAAAG
AGAATCCAGAAAAGGATGCGACTTGTGGTGCGATAATGTGCACCATTTTACATGATTCTG
GTGTAAAGTATAGCTAGACAATAGTGCACCAGATTTAGGGACATTACTATAACATCTGGG
GCACAGGCGCAGGCATATTGCGGAGGCCAGGTATTGACTGCAGCAGTGACATGGGTAGCT
GGGCCCCTCACTTCTTCAGCACAGTAAACATTGCCCAGTGGGGAACCTCGAAGCTGGAAT
GGAGTAACTGTGGCCTGATGTTTTCTCATCAGGGTGTGTTCACATATATGTTTTAATGCT
ATTTTTGTGCTATCTTACATCTTTGGTGCTTTTTTTTTTTGTAGAGGGGGGCACCAGCTA
CAGATGTTTGCTGAAGGTCTATGCGAATTATGAAAAGCATAACACATACAACTGTGCTAT
TGCTATTGAATTTTTTTATTTTTATTAAGTGGTGTTCTTTGGGTCAATGGCATCCTGAAA
AATGCAGCATGCGGAATCTTTTGCCATTTTTTGGCCATTTTGACATCTCCCTGTTTATAG
GGGAAAAACACCAGAAAAAAAAATAAAGGAGGGGTTACACAGTGATTCAGAAAACCCCCT
AAAAAATGCTGTGAAAACTGCATGTGTTATGGAAAAAACGCAAGCTTTTTCCATGGCAGT
TTTTGAGTGGAAGAAAATGCCAGTGCAGAATCATGTTTGTAGAGACTCTAGGGCCTCTTT
CACACGGGCGAGATTTCAGCGCGGGTGCACCATTCATTTCTA
>TRINITY_DN149602_c4_g3_i4 len=1602 path=[1:0-90 3:91-254 4:255-264 6:265-366 8:367-393 9:394-394 10:395-496 12:497-507 13:508-1042 14:1043-1045 15:1046-1084 17:1085-1184 18:1185-1601]
CCCCGACAACAGCAAGCTGTCGGAGCCTGCTGGGAGTTGTGGTTTTACATCTGCTGGAGA
GCCACAGGTAGGGCAGAGTGTGATCGAAAACGATGACTGGTGAACTTTATGAATTTTTGG
GGGAGAGTTCGGTGTAGATTTTGGGGTTCAAAGGCTAAAATTGTAGGGTGACGAAAACTT
TATCGATAAGTGTGTCTTGAAGACGTCTTAGTTGTCTGCGTATGTAAGTAACCCATGCCT
TAGGGCAGTGGCTGGAAGGCTACAACTCCCAGCATGCCCCGACAACAGCAAGCTGTCGGA
GCCTGCTGGGAGTTGTGGTTTTACATCTGCTGGAGAGCCACAGGTAGGGCAGAGTGTGAT
CGAAAACGATGACTGGTGAACTTTATGAATTTTTTGGGGGAGAGTTCGGTGTAGATTCTG
GGGTTCAAAGGCTAAAATTGGCGGGTGACGAAAACTTTATCGATCAGGTTTAATCAGTAT
TTCCACCTTAAAAAAAAATAAAAAAAATTCCACCTTAATAAATTCAACAGTCATTTACAG
TCCAGAAACAATATTTTTTTTCCCCAACTGTTTATTATCTTCGTATCTGTTTCTGGGAAA
GGTGGGTGACAACCAATATGGCCGCCATTGCAGCTCCCATAGAAGGGGAACAGCCACGGC
CATGGTCATTTTGGTAGTAACCCAGCTTTCCCATAGATGGATATTACAGCCTCAAGGGCT
TATATGCACTGGTTGTTTATTTTGGGTCGGGGTGGATATCTGCTTCGAGTCACACACAGC
CATCTGATTGGTCAAAGGATTGGATGTCTAAAGCCGTGCTTGTCAAGCCCCGCCCCCTTT
TGTCAGTCATGTTCTTAGTTGTCACATTCCACTCGGGGACCTGCAGGGAGGTGATGATGG
CAGGTATGTAAACACGGCGCACCTGCCCGTCTGAGAAATGCTGCAATTATGATTAATGAC
GCACATTTGCATACCGTGATGTCACAGGGGCGGAGTCACGCACTTTGTAAGCGCTCGTCC
CGGCAGCTCACTGACGGATGTACATACCGCTTCCCTTGTTATTTGCACTTTGTTTTGGTC
ATACCTGTAATTTGGCCTAAAAAGATGATCTCTTAAAGGGATTGTCCACTTTAAAGGGGA
GGGGGGTTAATAAGACACATCATTGATGATCCAGTGTGGGACATTCCATAAAAATTTTTT
TTTTCCATAGGTGGAAAGTCACATTTTTGTACAAGTGGACATCCCCTTTAAATATCCTCT
CAGAAGGGGTGTTCCCTTATTTGCTTTGTCGGTGGCAGTTTTTAGTACTCCCCAGTAGAC
ATGCCCTTTAATTTGTGGCCTCGGCCTCTTAACTGAGACAGAAAAACCGTGACTCCATCC
CTGCACGCGGTTTCATCTGATGATTTGCATGAGGTAACGCCCCTTTATCGATTTTGGTTC
TGTCCGCAAATCTAGGAACCAGAAGACGTGATACATGCTCCACTGCTATGCAAGATCGGT
GACGCTCCAGTGTCGCTGAGGTGAGACTACAAGTCCCAGCATGCTTTGCCAGCCAATGGT
AGAGTGTTCTGAGACTTGTAGTTCTTACCACTTACCCCACTG
>TRINITY_DN157640_c0_g1_i1 len=1602 path=[0:0-1601]
GGGAGGGGCCATGGTGGGTAGTGGGCGGGGTTAAGGGGCCCAATTCAGATTTTTGCTATG
GGGCCCAGTGATTCCTATGTACGCCTCTGTCTCCTGAGCAGACAGTGACTGTATTGTGGT
AATTTATGATACAGTCAGATTGTTTCTGTTCGCGGGGCTATTGCAGTGTACTCACATAAT
GAGGTGATGATACAGTCAGTTGGGGTCAGGGAAGCTATAGCCGGCCCAGGACATGTGTGT
TTCCCTAGATGATCAAGGTTGTGTGCATTAGCCATAAGATTGTGCCCAGGGAGTGGTGAG
GATGACGTCAATAACACAATAATCCTTGGGCCTCTTCTGCTCTAGATGCCCCACTCCAGG
TTCTTAAACTGTCCAGATAACAATGTCCTAAATGTCCTATGTTTGGGCAGTATGAGCGCC
AATTGATCATAACACATCCATCGCAGCTCGTTTGTACTGGTCTGATTGCACAGGCCAATG
CAGACACAATGTGGGAGGAATATGATTGCTACCACAGTTTTTTCTATATCATTCCGTTCT
GTTGATTATATGGGGAAATGTGCTGCTGATAATCTGTCTGCTGTCATCATTCATCAGCTG
ACTGACTGCTCGATTATATGGGCCAGTTATCAGGAACAATCGCTCTTATGAACACTTGTT
CCTGATTATGGGCATGAAAATCGTGTGGTCTATGGTTGAAATCACCTGAAAAGTAGAGGC
CCCTACTAATGAGGAACTGGGAATAACCAGACCTGGTCTGAGGACTGGATATTTTTTGTT
CTTTCCTCTTGTCTGGGGTCCGATTCGTTCTGGAGTCTAGGTTCTAATTCATTTAGGGGT
ATGGACTGAGGTTTGAATTAATTTGTTGTCTGGTCTGAGATATGAATTAATTTAGGGGTC
TGAACTGAAATGTGATTAATTTAGGGGTCTGGTCTAGGGTCCGAAAATAGGTGTCCGGTC
TGGGGTCAATTAGGGTTCAGGTCGTAGGTCTAAATTAATTTTATGGTCTAAATTAATTTT
GAGGTCCAGTCTGGGGTCTGAAAAGGCTAAGGGGTCGAGTCTGGGGTATGAATCAATGTT
GGGAAGACATAGGGACCAAAAGAGCAGCTATTAACAGGGTCAGGCGCTGAAAATTGAGGG
TCCCTGTGGATTGTGCGTGGGCTCTTTGTTTTCCAACAATTTGGCCGTATTTGGCTGCTA
GCCTTAGACCCCCTAATTCCTATTTCTCTAGAAAATCCCACACTGGTTTGCTAATCTAAC
TGTGAGACAAGCATGGGAATGTATGTAGTCTCTTATACAGTATGTTACTAAGCAGGCCAT
GGCTACCTTTTTAAGGCTAGCTATGGCCCCCTCACCTACACATACAGTATGTCCGCCCTT
GGCCAGAGGAGCTACCATTACCAGCTTATGTTGGAAGATACTTCACATATAAAACTGACA
TACAGCAATCCACTAAAGTTAATATTTATCAGATATTTTTAATATCTAATATATAAATCG
GAGTGTATGTATGTGTGTATCCTCTAAAGGAATCCGCACCGTCGCATTGACACAAAATTT
GGCACACCGGTGCATCAGGTATCTGGGAAGGTTTTAGACTGG
>TRINITY_DN141390_c3_g1_i7 len=1602 path=[1:0-257 4:258-279 5:280-487 7:488-617 8:618-634 10:635-1097 11:1098-1142 12:1143-1161 14:1162-1163 15:1164-1169 16:1170-1238 17:1239-1244 19:1245-1302 21:1303-1601]
CTCAAAAGGCCCATCCATCCTGCACAATTTCTTAACCCATGCCACAGCTGCATCAAATGA
CGTATAGACCACCGAACAAAGTTCAGGATTGATAATGTCATTGACCGATGCTCCCTTTGG
AAAAGACAGATGGTGTATAAGCCGAAACTTGTTCGGCTCCTTTTTGGGCACTAACCCCAG
TGGCGACACCCTCAAGTTGACATATGGTGGTTCCTCAAAAGGCCCATCCATCCTGCCCAA
AGAAACCTCTTTTGCCAACTTTTCCGACACTATTTCCGGATACACTATAGCTAAGCGCAA
ATGTTTTCGCGATAAAACCACCGGCAATGGGTTCGACAGAATACTAAACCCCCCCCAAAA
AAAATTTCCTTCACAATTCCACCTCCTCCTGATTGGGATACCTATTTAAGTACCACTCCA
TCCTTTCCACCTGTACTGGAGTCAGACTCTTTTGCAGCGGTGTCCGACCCTCTTTGTCTG
TTACCTTTGAAGCAACGATTGGCTCCGTGATTACCCCCGCAAGCTGTACACTCATGCTTA
AACTTGTATTTTGCCCTGAACTTGCAGCTTCCTTCGTTAAAAAGAAAGCACAATCCTCTG
GCGGACGCCACTTAAAGAGTGAACTGCCCTGTATCCCCCCCGAAAGGACAGCCCCTGCCG
CCCCAGCTCCATCGCCCTTAACCATAAACTAATATCTTTATGGCCCCACCTAATATTAGG
GCGAACCGCCTTTCTCTGCCGGAATTGCTCATCATACCTGAGCCACCCTGAACCCCCGTA
CACCCTGTACGCCACCCCAATCGCGTCCAGGTAACAAAAAAGAGCCGAGCAACACTCTCG
TGTATTTTCCCCAATGACACTCGCAAATATAGCAAACGCCTGTAATCAATTGGCGAAAGT
GTGCGAGATGAGTCTATACCGGCGCTTTTCATCTTCTTCCTTTTTTCCTTCGACTATCCT
TGACCTATCTAAGTTAAAAAGCTCCAGGGGGAGAAACGACAAAATATCAACGTACTCCCC
CCCCTTCCATATACGCTCACATACTTCCTGCTTTAAGTGCTCCCCTAATGGACCCTCAAA
ACACACGTAAACCTGCCACATCATCCACCCTAGGCCTGTCCTTTTCACCCCCAACCTGGG
TCTGCACCGACACTGATTCCCCCCCCCCACACCCCACCCGAGGCTGCGAGCCCTCCACGG
CCCCACTGAAACCCGCACCTACCCCCCAAGCCGGTAACACGGACGACCCTGCTCCTCCTA
ACCGTGCAACCCAACCCGCAAGACTACTTAAAAACTGCCCCAATCCCCCAACTAGCTACA
GTATTAGAATGTATTGGCTCCAATGAGCCAAAGTTATTACTTTACAAAGTCGTTTGAGAC
TTCGTGTGATAACTTCGGGAATTAATTATTACTGTAAAAAACCTTGGTACCGAACCTGGG
TTTGGTACAAAGGTTTTCACTGAACATAATAAATATACATCATCTTAATATTATTATTTT
TTTATCACCTTCTCAATAATGGGCGATGTTCTGAAGGTTGGCACCAACTTGACAGATCTG
ACAATACAGAGAACGCGTGTGACTGTGCGAGAGGTGGGGGGC
>TRINITY_DN119718_c6_g2_i1 len=1602 path=[0:0-1383 1:1384-1601]
ATATCCCACAGAATGAATACCTGTAGTAAGTCCTGATGCACTGACACTAATTATATCACC
TGCTCAATAGTAAGGAAATCCTCAAAACATAACTGACAGGTGGACCCCGAGGACTGGAGT
TGAGGAACACTGCACTGGACAACACAAAGATTTATAACCTTATGCTATGAGGGAGTGGGC
TTACCCTCACTCCATACTGTACAAACAGTATGCCTCTAGTGCCCCACACTATGAAAAACT
GTACATTTATACAAATCCAGCAACATTTTTGTCACAGATACCTGAATTATACACTTTAAT
ATACTATTCATTTACACAGAAGCTTCTGTATTCTTGGTTTCTGATATTGACTTTGATTTC
TTGGAGTCAAAAACGGACTCACTCACTTCTTCTGCCAAGACATTTTTTAGAATTAATCTG
ATTGATCTTTTAAATTTGCTTTTGATATCCTGGCCCATTAGCACGTAAATGATGGGGTTA
ATACAACTGTTCATGAAAGCGATGGCGACAAATATGGTGTCAACAGTGAAGGTGAATTGG
TATAACTCTGAGTGACTTGGATGTAAAGCCAGAATTAGTCCTGCCACATGGTAGGGAAGC
CAACATATGAAGAAGCCAATGATGACTACAAGGATCACTTTCATGGTCTTGGTGTTCTTT
GTAAATCGATCTTTAACCCTTTTAATTAGTATGCTATAACAGGTGACAATGACAAGAAAT
GGAATGATAAAGCCCAATAGTAGACGGGAAATGGCAATAAAGTTTTCCACCCTTTGTTGA
GAATCGTGTCCAGTTAGCGAATAGTCTTGTTCACACACTTTTCCATGGGAATTATTGACA
TTCCGAAAGATGAAGGATGGGCTACTCAAGATGATGGCCAGGATCCACATCACCGCACAT
GCTATATAAGCCTTTCTCAGAGTCCTGTGGTTCTGGCACCATACCGGTCTCATCACCAAG
GCACACCGATCAATGCTGATCATAGTCAAGAGAAGGACGCTGGCAAACATGTTGATCAAA
AGAATGGAAGGGATAAACTTGCAGGCGAAAAGGCCAAGGGGCCATCCCACAGTTATATTC
ATGATACTAAACGGCACAGAGAGACAGCACAGAAGGTCGGCCACTGCCAGATTAAAAAAC
CATATAGTGTTCACCGAGCGTTTCATCTCAAAGGCTGTTATCCATACCACCAAACCATTC
CCAGGAACACCAAGAATGATCACAAGGGCGTACAAAAATATTGCAACCCACTTGTAGGCA
TTCACACCTGAAGGAATATCCAGTGGTCTTAGAGTAGGGTGTACAACATCACCATAATCA
TAATCAGTGGAAGTGATGTCCATGGCAAATGGATCCCTCAGCTTCAGCAGTTTCTGCGAT
CACCAGGAGTGGAGCCAGTGGGTGTCCAGTGATGGCTTTCTAGTGAAGTTTCCTCTTTAT
AAAGGGTTTGGGGCGGACGTCAATGCAGGATATCTTGCATCACTTGTAATACATTGTACA
ACCCTCTGTGCATACTGACCACAGCAAGTTGTTCCTATTCTACATTATTTGTTGGGAAAT
TAGCAATACTGGTAAATGATAGTATAAAGGGAAGTGAAGAGG
>TRINITY_DN155090_c8_g1_i4 len=1602 path=[2:0-491 3:492-660 5:661-700 6:701-789 8:790-1004 9:1005-1028 11:1029-1058 12:1059-1066 13:1067-1082 15:1083-1083 16:1084-1108 17:1109-1601]
TGCCAACACCAAAGCAATAATCTAAAATATTTTTTAAATAAGGAGGGAAATTTTGGGGGT
GCCGTCATGGGTATCGAGAAAAACAATTACTGGTAAGCAATTATTGTTTTCCCCTCCCCC
ATGCGAGAATAAAATCAAATTTTAGGGAGTGACAATGGCCTGAAGAACCTTCCTCCCGAA
GACCGCGTCCTCATTGCGATTAAGCCTATAATACTTAAGCCTAAAAAAAATAAAAATATT
ATGAGGGGTGCTCCATGTTGCAGGCCCTACAAATCTGACTAAGGAAGGCATTAGCCCTCT
CTGCCCAGGAGGTGGCCACTGACCTGGTGGAATGAGTCCTGAGGGAACCATAGGACAAGA
GGATGGCTTTTTTAACCCATTTGGCTAAGAGTCCCCGGGAAACCTTGCGGCCTTTCAGTC
TACCCCAATATTCAATGAAGAGATTTTCGTCCACTCTCCAGGGAGCGGTAGATTCCAGAT
AGAAGATTAAACACCTCCTGACGTCAAAACAGTGGAATTTCCTTTCCAACTGGTTGGCTG
AATATGGACAGAAGGAGGGAAGGACTACGTCCTGATTCATATGAAAATTGGAAACTACTT
TAGGACGGAAGGAGGGAATCGGTCTAATGATCACTTTATCATCCAGAATAGAAGTGTATG
GCTGGAAGGCAGAAAAAGCCTGGATCTCCGAGACCCTTCTTGCCGAGGTGATGGCTATTA
GAAAGGCCGTTTTAAAAGGACAACAGTCTGAGAGATTTCATCAAGTGGTTCAAAGGGAGG
ATCCATAAGAGCTGAGAGGACTAAGTTGAGATCCCAAGGAGGGACCGTAGACCTGATAGT
AGGATAGAATCTACAAGCCCCTTTAAAAAACCTTTTGATTAAATCAAACTCAGCTAACCT
GACTTCCATGAAGGCACTGAGCACTGCTATCTGGACTTTAAGGATACTCACTCTTAACCC
CTTATCAATACCTTTTTTGCAAAAAAGTCTAAAATTACCTTGATGTCAGGTGGTAAGGTG
GGATTCCAAGAGTCCCTGACAAACTTGAGGAAAGTCTTCCATGTTCTAAGATAGATCTTA
GACATGACTGGTTTTCTGCTGGATAAAAGGGTGTTTGTGACAGCATCAGATAACCCTTTT
TGATTTCAGGATAGACCGTTCAAATTCCAGGCAGTAAGATTCAAATGGTTGATCGTTGGG
TGCCAGGCCGGACCCTGTAAAAGAAGGTCCGGGATCTGAGGAAGGACCCAGAAATACCCT
TTGGAGAGACTTAGAAACAGGGGAAACCGTGATCTCCTTGGCCAATATGGGACTTTTAGA
ATCACATGACAGCCTTCTTCGGCTACCTTTATCAGGACCCTTGGAATCAGTTGGATAGGA
GGGAAATTGTATTCTCCACAGGGTTTTCGTCAAACTAGTGGCTAAGAGCCAAGTGGACAT
CTTGGAAAACCACTAGGTCCTGTAGAAGAGACTCATTCAATTGCCTTTGCCATGATGGTG
AAGAGATGGAGGATTTAATTGGGACATGGAGCATTGCATGGTCTGAAAAGGTAATTGAGT
CTATATGTGAGGAGGAGAAAAGAGAACCTCAGAGGGCCTAAT
>TRINITY_DN160238_c4_g1_i2 len=1602 path=[2:0-128 3:129-144 5:145-179 7:180-180 8:181-197 9:198-228 12:229-300 13:301-309 14:310-324 16:325-350 17:351-371 18:372-404 19:405-428 23:429-459 24:460-466 26:467-575 30:576-580 31:581-600 34:601-602 35:603-641 36:642-669 39:670-709 40:710-725 42:726-745 46:746-763 47:764-784 49:785-787 51:788-803 53:804-807 55:808-855 56:856-862 58:863-863 60:864-874 61:875-875 63:876-886 66:887-912 67:913-943 69:944-955 70:956-1079 71:1080-1116 73:1117-1213 75:1214-1255 76:1256-1292 79:1293-1601]
TTGTAAAGTAAAGTAAAGCAACGGTACTCGCTAAGAAAAAAAAAAAAAAGCAGTTTTCAC
CACATTAAACTTGCACTTGCCAAAATAAATTTGCCTGAACGCGCAACACAAGCCTGACAC
AAATGACAAAGATTTCAAGTGTGCCTCTTCTTCTCCTTCTTTTACTTGTCGCGTTGGCAA
TTCCGACCTTTGCGCAGACGACGATCGACAATCCCGACACCAAGTACTTTCTTGAGGGGT
TCCGCGATGCCATTCCCGTACTTAAGGATGACTGGAAGGGCAATGACATCTGCACGTGGG
GTGGCGTTCAGTGCGACCTTGCGAAGAACGAAGTTTCTTTGGTTCTCCCGGAGGCTGGGC
TGAGCGGCTCTTTGCCGCGGCTGGACCTCACGAAGTTCAACGCCAAGAACGCGCGCATTG
CCTCCTTGAACCTCGCGGGGAACCCAAACGTCGGTGGCACTCTTCCGGCGGAGTGGTCAC
AGCTGTCGAGCCTTCGCTACATTTATCTTGACGGCACTTCCATCCGCGGCACAATTCCCG
ACAGTTGGACGTCGCTGAGTGAGCTGATCATCGTGCAACTCGGCGGCACACTTTTGTGCG
GTGGAATGCCGAATTGGAATTACAACACAATGAAGAGCCTCAGGCTGATCCATCTGAATA
GTAACAGGGGCATGCGGGGCTCTCTCTCGAGCAGCTTCGGCAGCTTCGGCTCGTCGCCTT
TGCAGTATGATATCATGGGAACAAAATTCTGTGGATGTATTCCGGACACGTGGACCAGCC
CAAGGCTGAGGGAAATGGTGCAGCTGTCGCTGCCGTCAGTCGCATCGGAGCAGTGCGCTG
TAAATAATAAATGTTTGCCGGAATACAATACGTGCACTGCCAGCTCCGCAATGGGGCTCA
AGGTCGGAGGAGGCGCAGTGTCAGTCGCGGTGGTTATAATCGCCACAGCATTGGCATTGT
TTGCCTAAGAATGCGCTGCTGCTAAAAGGGGACAAAATACCGTGAAAATTTTATTAAGGA
AAAATAGGGGAAAAAATTATATATTAGGAAAACGAAAACACCATTGTTCTACCATTTTTT
TTTTTCGTTTGTTTCTTTCTTTCTTTTTAAAATAAATTGTTACCCTGTCGTATTTAAAAT
TAAAATGAAAAAAAAGTGACTAAAAAGGAAAAAAGTGGCCCCGATTTTTGCTGGCGTTTG
TGTGTGCGTATGACGGGCATATCTGAAAATATATATTGCTTTCTTTCTCTCTTTCTTTCT
CTTTTTTTTTCTCTCTTTCTTTCTTTCTCTAAGTGAGCAACGTTGATATGATTGCTCTCG
TGTCGATAATATGACGCAGAGTCTCTGTTCTCCTTTTTACTCTGCAGTACTTTATTATTA
TTTTTTACCCGAGTACATGGGACAGACACGAATAAATTCTTTAAAACGCATTTAACTCTT
CTATTAGCTGAAAAAAGAAAACAATTATTTATTTAGAGAAATATTTTATTTTATTTTGTT
TTTTGTTTTGTTTTTTTTTTTTTTTCCTTTTATTTTAATTTTTTTTTTTTTATTTCTTTT
TATTAGTTTTTCTTTTTTTTTTTTTTTTCGGTTTTTTTTTTT
>TRINITY_DN125771_c4_g1_i1 len=1602 path=[0:0-1601]
ATATATGCTTGTCTCAAAGACTAAGCCATGCACATGTAAGATCGGCATAGGCTTTACCCT
TCGGGGTTTGCTCATTGTTAATCTGTGGACAGCTCATTATAACAGTTATACACTTAGCCA
CTGGTACGATTTGGCGCAAGCCAATACAAGGATAACTTTGTCAAATGCAGCGATAATACT
TGAGTGACGAATCGGTGCAAGCCGATTGGCATTAGCGTACATATCTCACGATTGTGAGGA
AACCGCGCTACTGTAACTCTTGGTTTACTGGCGGGCTTGCCTGTCAGTGGCCGGAGCGTC
GACCATTAGGAGTGCGCAAGCACAAAAAGTTTGTCAGACAGTGTTTTAATAAGGCTCTGT
ATGGTAGCTTTTACTAGTGGCCAGGAAGAGGTGTTTCTTATCTATCAGCTGAAGTTGTTT
CAGTAAGGGTAAAACACGGCGATTACGGATACGGGGGATCAGTGTCTGATTCCGGAGAGG
GAGCCTGAGAAATGGCTACTACATCTAAGGACGGCAGCAGGCGCGAAAATTACCCAATCT
CAATTCGAGGAGGTAGTGACAAGAAATAACAACTTTACACCATCCGGTGGAAAGGTACTA
TCTAATAGTTTGGAATGGTTTTAGATTAAAATTCTATTAGAGTAACGACTAGAGGAAAAG
TCTGGTGCCAGCACCCGCGGTAATTCCAGCTCTAGTAGCGTATATTAATACTGTTGTAGT
TAAAACGCTCGTAGTTGACCTAAGGACTGTGGGCTTGGATTCGGTACTGGCATGCTTCCA
TGTAATTCCGTGTTATAACGGGGTTGCGGGAAGTATGACCGGTATCCTTGGCATCTTTCC
CCGTGGATTTCATCTAACGGGTGTTCAGGTGTGGGTCCTTGCCTATAGTCCGCTCCTTGC
CAACGGTTCGCCGTTGGTAAAGGCCTTATGGTACAACTGTAAACAAATCAGAGTGCTCAA
AGCAGGCATTGTTAATGGGGATTTATCCTCGGATTTGCTTGAATGATTTAGCATGGGATT
GTCTTGGAGCCGTGAATAGTGCCTATTCGTTTTCGGGTAGGTTGCTGTTCACTGGCGCTT
GTAATGTGAAGCAGGGAGAGGGCTCAAGTACTATGGTGCTAGAGGTGAAATTTAGATACC
AGCATATGACTTTCTGATGCGAAAGCTGTTATTGTCCAATACACTTCTTTCGATCAGGGA
CGAAAGTTAGGGGATCGAAGATGATTAGATACCGTCGTAGTCCTAACTATAAACGATACC
AACAAGAGATTGGTAGTGAAACCATTTAATAGATCCTCTCAGAATCCAAGGGAAACCTAA
AGTCTTTGGGTTCTGGGGGGAGTATAGTCGCAAGGCCGAAACTTAAAGGAATTGACGGAA
AGGCACCACCAGGAGTGGAGTTTGCGGCTTAATTCGACCCAACGCGGGAAAACTCACCAG
GTCAGGACAAAGGTATGATTGACAGGTTGAAAGTCTTTTCTTGATTCTTTGGATGGTGGT
GCATGGCCGTTCTTAGTTCGTGGAGTGATTTGTCTTGTTAATTCAGTTAACGAACGAGAC
CTTAACCTACTAAATAGGCTGTAGGCCAGTTTTCGGACTGGT
>TRINITY_DN122730_c4_g1_i2 len=1602 path=[1:0-1127 2:1128-1130 4:1131-1601]
GCATGGCCCCGGCCCCCCCTCACCACGGACGCTATGGTGTGCAAAGTTAACTTTAGTGTC
TAGATTGCAGACCTTGTATGCTTCCTAGGGGTCTGCCTGGCACCAATGGCTTTAAAGGGG
CTGTGCTAGGGCTTAGGGAGGGGGGCTCTTGGCTCAGAAGCTGTTTTGTACGAATGTTAT
TCCTCTCCACCCTTTTATTTTGCTAGTAGTCCTTGTGCCCAAGAGTATTAAGTGGGAGAG
GACACTATAGTTTTGTGGTGGTGGGCTTTCCGTGAAAGGAGGTCTTGTTAAAGATACATG
GTGGAGCAGAGGAGGAATGTGTGACCCTTGAGATTCCTCAAGCCATCGGATTTTAACTGT
GGCCTACATTCAGTCACCGTTGTATTATGGGAAGTGGGGTTTTCAGGTGTCCCAGGAGAG
GGTTAATGTGTGGCTACCTTCCATTGTTTCTTTTGAGCAGTGGATCTAAGGTGGAAATGT
TTAGGGCTTGGTAATGACAACTAGCTTGTAGAAGTTCTGAGTCATGGGGAGGTGTTCGCC
CCCCTCCCTGCGGCTGGCCCTGCTACTTCTGGACTTCTTCTCCCCATAGATGTGGCATTG
TGTTTGATACTTTGTCCATATGTTTGTTTTATACTTTGGACTCCTTTGTTTTATGTTGTG
ATTTAGTTGGCAGGAAAGAGGACTTGTAGTAACTGAGCAAAGTGTCTCCAAGTGCAGCCT
GGGTGGCTCAGCCCCATGTAGGGTATCCTGGAGGCGGCCCCCTACCCCCTTCTGTAACTT
GCTTGTGAAACTGTTGCATATTCCTAGAGCAGTGCTGAGCGGCTTGTTTTGTCAGCTCGC
TGTCATATTATTGGCTGCTCTGTTACTACCCGGAAGCAGGGAGAGAGGACGGGCCAAGCA
AACAGCTGATCGCCTGACAAAGGAAGCTCCTCGGTGTCTGCAGGATGTGTGGACATACCT
GCCAAGCGATGACCTGACGTTAACACTTGCCGTACAGTGTGGAGACATATCGGCTGCGAG
AGACAGATTGCATGGCATTACTTGCTGCGATTACACGCTCGCATACATGTTTTCTGATTG
TACTGAAGCCATGTATTTCCACGACCGTATTGTATGAGATGTAAATTGAGGTTTGGGGTG
CTTTTCTTTATAGGACTAGTCTGTGATCATATGGTGATGCTAGGGTCTTGTTATTGTATA
GTCCAGTTATGATTCCCAACCTCTTCATAAGATGCACAAGGGGGTTCGGCATTTATATTT
GACAGGGGGAAGGAGACAAACAGCGACACACCATGTTTTATTCTAATTTAGGCCTAGTTC
ACAAATCGATGAATAAGGGATATGTGCTGCGCACGGACTGCTCGCATACCTATTGGTGGG
CCTTTACGAACATTTTTGCAGCAGTACGCATTAGTGGGGGGCTGAATGGTCAGTGGGGCT
TTTTATCCCACACACAGACAATACAATAGATTGAGTTGCAATCCAAACCGCCCCCTTGGG
TTACTTGCCTCTCTGTATTCATTTTTTCCTAACTTTTTAAAGGCCCGTACAACAATAGCG
CAAAATAAGTCATGCCTTGTCATAAGTAAGGGAAATCCTCTG
>TRINITY_DN134173_c5_g1_i1 len=1602 path=[0:0-1601]
AAAGATAAAATAACTAACGGTCACTTTCCTAAAAAATATATATATATACCTCCACATAAA
CAAAGAACCCCTATATACTAGGGCATTATACAAATCCCAAACACTTGAAGCAGCAAATAC
AAAGGCAAAAAAATGACATTTACACTTAATTTTAAACAGAGAAACATTTTTTAGGTGATT
TGATGAATACAAATTCTTTACCTAAAGGTTTCTCCAAACAGAACAATCCAATATCAGGTT
CTCTCTTGTGAGAGGAACATACAAGAAATCCATATCCAAAAGGCAGTAATGCAATAGGAA
TACAAACTGTACAAATAACCATCAAGGGCACCTGATCAGGATTGGCTGGAACATGATCAT
GGATGTAGCACGTCCAAACAGTAACATATTTGTTAAGGCTGCTTTCATACTTGGGCTAAA
ATAGCATACAGCTTGGCATAACTGACACATATCGTCAATTTATTTAATTTTACGCACGTA
TATGGCGCTGACATATTCCGCATCGCTTTACAGACATTATCATCCATCAGTTATGCCTTC
TATCCTCCATAGAGGACAAGGTAAGAAAAAGTGGAACCGAGATAAGTTGCACAGTAATGT
TCCAAATTCATTAGTCATATCAATCTGATGTACTAAAATAGCGTACACTATGATGCCACA
AGTTTGAACAAGGCCTTACCGAACCTATAAGATATCTAGCTACCTGTATCAGTACTAGTG
ACAGCTGCAAAAATAATGGGGATCAACAACGACACTCCCCTCATTGTGAACACCCATAAT
CAGGTTGAGAGCGTACATGTTTTCCCAGACAACTCACAGAGAACTCAGCTTTATTGTGCG
TGTTTCCAAACTGTCAATGTGAGTCATAATTTCATAACTATTTTGAAGCAGCCATGCTCG
GCCTACGTGAAGTGACTGTAGTACCGATTAGTATTTATAATGATAAAACAACGACTTACT
GTATGAGGTGGGGCAGTATTGTTTACAAATGTAGGTTCTCATAGCCTACATGGTCGAGGT
ACACCTAGCAATCAATGTATGTATTAAGCCTTCCAAATGCCTCCAATGCCCCTAAGGAAC
GTGCTCTGACTTTATACCTACTATGACATTGGAAAACCTGAGCAATTCATGTCCACAGAA
GGTCCTCCGTACCTAAATAACAAACTTTTCCTTTTTCCCTGAAATCATTATTAGGAAGTA
GGGATGAGCAAATCAATTTGTAGAAATGGATTCCTTAATGAGATAAAGTTCTTCAGTTGC
GAGGGGCTGTCCCCGCTGCTGAACATGCTCCCCCAACCGCTTCACTGACATGGCTGGACA
TCCTGCACGGCCCAGACAATCCTGCACCTGCGCTGCTCCCCTGGAAGGGTTGCCAATTTC
TGGACAGTTAGTAAAAATTGTTAACTTTTTTCCTGTGTCTGAAAAATAGATGTGTGATTT
TTTTAAAGACTGGTGATACTTGACTAGATTATTTTGGTGGTAATTATCATCATTTCCAGC
TCACAGTAAATGCTGGTAATGAGTTATCAGTGTTTTGAGCTATAGCATGTATTACTTATA
ATTAGGGATGAGCAATCTCAACTTTGGAGCTCCGTACAGTAC
>TRINITY_DN135293_c3_g1_i2 len=1602 path=[0:0-342 2:343-1213 3:1214-1601]
GGTCGAGGGTGGTTTCCAGGCTCACCTCGAAGGTGTGCAGGTTGCGGTTGTTGATGCCCA
CCAACGGCGTGTCCAGGGTCTTCAGTGCACGTTCCAGCTCGGTGCCGTCATGCACTTCGA
CCAGTACGTCGAGACCGACCGACTTGGCAGTCGCCGCCAGTTCGGCCATCAGCACGTCGT
CCAGCGCCGAGACGATCAGCAGGATGCAGTCGGCGCCCAGCACGCGTGCCTCGTACACCT
GGTAGGCGTCGATGACGAAGTCCTTGCGCAGCACCGGCAGCGTGCACGCCTCGCGGGCCT
GCTGCAGGTAGGCGTCGGCGCCCTGGAAGAAGTCCACGTCGGTCAGCACCGACAGGCAGC
TGGCGCCGCCGAACTCGTAGCTGACGGCGATGTCGGCCGGGCGGAAATCCGGGCGGATGA
CGCCCTTGGAGGGGCTGGCCTTCTTCACCTCGGCGATCACCGCCGGGTCGCCGTTGGCCA
CCGCCGCCTGCAAGGCGCGCACGAAGCCACGTACCGGCGGGGCACTGGCCAGGGCGGCCT
GCAGCTCCTCGAGCGGGCGCTGGGCGCGGCGCTGGGCCACTTCTTCGGCCTTGCGGGCCA
GGATCGTCTGCAGGATGTCGCTCATCGTCGTCGGTTCAATGCGGGGGCGGTGAGGACGGC
CATTATCGGCCATCGAGGGGTTCAGGCTGAACCGCGCGCTCAGGCAACCAGCGCGCGGGT
CGTGTCAACGTACTGCTGCAGGCGCTGACGGGCGCTGCCGTTGGCGATGGCGGCACGGGC
GCGGGCCAGGCCATCGCCGATGTCGCTGGCCACGCCGGCCACGTACAGCGCGGCGCCGGC
ATTCAGTGCCACGATGTCCAGCGCCGGGCCGGGGGTGTTGTCCAGCACCGCACGCAGCAT
GGCAATGGACTGCTCCGGGCCGTCCACGCGCAGGTTGCGGCTGGCCGACATGGCGATGCC
GAAATCCTCCGGGTGGATCTCGTACTCACGCACCTTGCCGTCGCGCAGCTCGCCGACCAA
GGTGCCGGCACCCAGCGAGATCTCGTCCATGTTGTCGCGGCCCCAGACCACCATGGCGCG
CTCGGTACCCAGCTCGCGCAGCACACGCGCCTGGATACCCACCAGATCGGGGTGGAACAC
GCCCATCAGCACCGACGGTGCGCTGGCCGGGTTGGTCAGCGGGCCGAGGATGTTGAAGAT
GGTGCGCACGCCCAGTTCCTTGCGCACCGGGGCCACGTTCTTCATGGCCGGGTGGTGGTT
GGGCGCGAACATGAAGCCGATGCCCACGTCGCGGATGCAGTCGGCGATCTGCTCGGGCGC
GAGCATGATGTTCACGCCCAGGGCTTCCATGGCGTCGGCGCTGCCGCTCTTGCTGCTGAC
GCTGCGCCCGCCGTGCTTGCTGACCTTGCCGCCCGCCGCCGCGATCACGAAGATGGAGCA
GGTGGAGATGTTGAAGGTGTTGGCGCCGTCGCCGCCCGTGCCCACGATGTCCACCAGGTG
GCGCTTGTCCTCCACATGGACCTTGTTGGAGAACTCGCGCATGACCTCGGCCGCGGCCGT
GATCTCGCCGATGGTCTCCTTCTTCACGCGCAGGCCGGTGAC
>TRINITY_DN142084_c2_g2_i1 len=1602 path=[0:0-1601]
ATACAAAGTCATAGAGAAGCTGAAGTCGGGCATCGAGACCAGAGATCTAACCCAGACAGC
ACCATCTAAGTAGCACCTGGATAGAACCAGACATTGCCCCAGCACTGCCACTTTACACCT
CTCACTGTAATTCAACTCATTAGTAAATGGTTTGAAATTGCAATATTTAATTTAGTAAGT
TCAATAAAGTGTTTAATAATATACACAAATTTTCATGAAACAACCATTAAAATAAATACC
TGGAAATTCTTTGGTCTTTACAAATCTTCCATTGGCAGCAGAAAGTGAAAAAAAGACAAA
TAAGTGCCTCAGATTGAAAGTTTAGAGGTCTCTGTGCCAAGATGCCAGTTATGGCGTAAA
CCAGCGTTCTCAAACAGCTAGCAGTAAAAAAATAAAGCTCAACCATTAGACTTTTGCGCT
GTCCCTGCAAAGGCACTGCAGGAAAAATAAGCAACATTGGGGTTGCTGAGCAGATAAACC
CTAGTAGTTGGGTTTGTTTCCTAAAAAGTGTAAGGCAGGGGTGGACAACCCAAGGCCTTC
ATTCGGTACACGCCTCCGGGCAATTGATGGACCAGCCCTTGCAGGACTATAAAGAAGACT
CCCTAGCTAATGCAGTTCATCCAGACATAGCCTGAAACTGTGTGACAGGAGCCACTAAGT
ACCCAATGAGCACTTTCTCATACTACAAAAGAAGGTGCTCATTGGATAATATGGGTGCCA
ATTACAAGTTACGTCTGTGTGACAGGAGCCTGCAATAGCCATCGAGTGTCTTATCTTTAG
CACAGGGTAAAATTTATTTGACAGCAGAGGGCCCCAATTATTAATAGTGACAGGAGACTG
CATCCAATTAAAAACTACCCACACACAAAAAAAAAAAAAAAAAAAAAAGATTTTTATTAC
AGGCATTATGCCACTATTATGGTTGTAAATTATGGTGCATGCCATACGTGCACCATAATT
TGCGACATTTTACGTTTCTTGGCACAAAATGCCAATAAAAGGGGTGGCACTTAGCCAGAG
GGGAGGTGCTTTACACCACGCCGACCCGATTTACTATAACTTTAACCAGAAAGTGGCATA
AGTAATAGCTGAAGTCTACACCAGCCTGTAGCCAACCATCTCATGTGTATGTGGGTGGCA
GATGTCGGGGGAGAGAAGGATGTTGGAATTTGGCATGTATGATCCTTTCGTTCTCAGGAG
CAGCAGCTTGCTCCACTCTAACACATGCACGTCCAAACGGACAACCACCACTAGCCATGA
GTGCATCGAATATACTGGTAACTGGTAGATTCACTCTGAGGTACCTCATATGGATATGGT
ATCTCTGAGCCAGATCAGTGCCAATGAAGTGGCAGATAGGCAAAGCATAACATAATAGAG
AAAGTGAGCACAGGATTCCCGATGAGGGAATGAGAATGGTCCCGGAAAAGCACACAAAAC
TGTTCTGAACATTACAAGAACTAAATTTTATTTCATCTTTCAGATGCAGCACATTTTACA
TATAGTTCTATCTGCAGGGAGCATGTTATAGAGCAGGAGGAGCTAAGCAAGTATATAGTT
TTATGACTCTGCTCTCTCTATGCTTAGGAGTCCAGTGAGCGG
>TRINITY_DN147366_c4_g1_i2 len=1602 path=[0:0-275 2:276-278 3:279-308 5:309-350 7:351-364 8:365-374 9:375-570 11:571-572 12:573-644 14:645-698 15:699-777 17:778-807 18:808-1094 20:1095-1119 21:1120-1309 23:1310-1601]
CCAACGTGTCCTCCTAACCATGCTGCAGGACATCCATCATTTCACACACACACACCAACT
AAGCAGGCAATTATTGGGAAGGACCCATGCCTGCTTGTCATAGGTGGTGAGAGCTGCATG
TACATGCAGCAATCACCTTGGCTGTGTGGGGACAATCGCTCCTGCAATGTCGTCCTCATA
CAGATTCATTGTTTCTGGGAAACAGATGCTATTCACACAGCACAATCTGCTGCCTAGAAA
CAATGATTTTGATGCTCATTCCTTGGGTGATCGGAGGAGCCTTTACATGGGCCAATTCTC
GGGAACGAATGTTCATACAAACATTTGTTCCCAATAATCTTCTTGTGGAATGGGACCTTA
ACTCATCCCAGTATGCCGCCCTCATTTCCATAATGAATCACAGTGTTTTAGAGTATTAGG
CTACTGCCGTAGACTGTTAAACCCTTTCCCCGTGCTTCCTGGACTACCACACTCTTCCAC
CATTCCTTACACATTCACTTTACTTTGCCAAGTTCTAACTGGTCACCTCTTCCCACATGT
TGTCTCAATATCGACTGGTCTTATAGAAATCTCTTTTCAAATTCTCCTTTGGAGATGAAA
CCTTTACCAACGTAGTCTAGACTCTTACACCCTACTCCAAAGTTTTCTAGTCTAGACCAT
ACTAGTAGTACTAGTAGCCTGATTAAGGCTTGTAGAGTCTCTAACATGTCCCAGTCTCTA
AGATCCTTCATCAGACATCAGTTATGTTGTTTGCTCTTTGGCATGTCCTTTAATTTTGAA
AACAACTGCGCTCCCCACCACGTCCATTTCCTCAACATGTCCTAGATTCATCTTTCAAAA
CATCTCCTAGTTTACAACAACCTTCTTGATAATGTCCTGGTTGGCCAATTCATCCTCATC
ATGTCCTACAATCACAACTTTAACAAATTTCAAAGAGTATTCACCAATATGTCCTAGTCC
TGGATTGTTACTCCAAGTCATGGACTGATAGACTTTTCGAAATCATTTCATAGTCTGCAA
CCCTCCTTATCTACATGTCCTAGTTGGCGAAACCTTTGTAAACCTGCTACGAAACTTCCA
GACATGATGTGGATCGCCAATCCCACCACTATTACACAAATCTTTAAGGGGACCCAGCCT
CTTGGAGTTGTCTTCTACTCATGTTTCATCCACCCGGTTTTAAAAAGGATTCCAAGTCGG
TGGTAATTTAAAGCCACCTGATTACACAATTCTGTTACAGTAAGTCACAGCCTAATTTTG
TGGAAGTGTTTTTCTGTTAGGAAATTTGCTGACTACACGTTGGAGAAACCAGTTGAGGTC
TTGTTCTACAACTCAGGTCTTCATCCCATGCCTTGAGATTCAGTATTACTATTCAGAAAT
GTGTGAGAATAGTTTATGTTAATTTATGTTCTTGTTACATTTTGTGAACATTGTTACTAT
TTTTTATATTTGCATCTTGTTTTTATTTATCATTTAAATAAAAAAAATCTGAATTTGGGA
TTTTTTGCAGTTTTTTTTTAACGGGTAAAAGACCCAAAATGTCATGGATGGTTGTGAAAG
TCCCTCAATTACTGGGACATCTAACCCTTATACCCTTACATC
>TRINITY_DN138350_c1_g1_i1 len=1601 path=[0:0-1600]
GAGTTCATGACTCCTCCACCTGAAACGTATTACGAGATGTTGAAAGAGCGCTTACCAGAG
CATGGTGAGCCAACTGAAGAGTTGAAAAAGCGTGGTATTTTGCTCGATGGCAATACCAAA
GACGGTCAGAAGAAACTACTTCTTCAGATTTTCTCGCAAAATATGCTTGGGCCAGTATTC
TTTGAATTTATTCAACGTAAAGATGATGATGGCTTTGGTGAGGGTAACTTCAAGGCTTTA
TTTGAATCGATTGAACGTGATCAAATTCGCCGTGGTGTATTAGAAGCGAAGTAACTTGCT
GCTATGAACAAAAAAGCCAAGAATCAAATTCTTGGCTTTTTTTTCTATCTAGTTTGAATG
AATTGATTAATTGCTGCGACTTCATTCTTAAACAGTTCAAGTTTTTCACTGCCTTCGTGT
AGCGGTAGAAACATTTCACTGTCTAGTGCCACAATACAAAATTCCATCGCTCGTTGAGCA
TTGAAAATAGGTAAGCCAACGGCATTGATCCCAACAAGTAGATCTCCTTGTGCGATCGCC
ATTCCATGATGCAGAATTTTGTCTTTCAAAACTAAAAAATCATCCCATGTTTGTGGTTTG
ATTGGATAGTGGTTGAGTGCAGCTTTAGTCCATTCTGCATCCATTAAAGGTTTCACCACA
GCTTCAGGTAAATAAGAAGCAAAAACTCGACCCGCTGCCGAATTGACTAATGGCATGATT
GAACCGACTTTGGTTACAATTGAAATGGGATGGTTAGATTCAATTGACTGTACAACCAGT
GGTCCTTGAGGCGACCATTTACTGATTTGGATACCACAACCAATTTTACTTTGAAGGTTA
TAGATCAAGTGCTGAACTAATTGCAAAACATCAGTATGTTGAATGCAACTCAAACCTAAA
CGCCATGCTTGATCGCCTAGAGCGTATTGACCATCTTCAAGCTGTTTCGCATAATTCATA
CGAATTAAGCTTACTAAATAGCGGTGAACTTTAGCAGGATGCATATCAAGCCTAGTTGAT
AAATCCTTTAAAATAATCGGTTTATTATGTTCTAACAGCGCGTTTAATACGGATAAACCG
ACTTCAAGCGATTGAACCCCACCAGATAATTTTTCTTCAATCATTCAACAACCCTTCATT
TAAATTTTATCTAGCAGTAATGGTCAAATTTGTATAAATACATCAGAATTTCGATTAAAT
AATGCCTGAGCATGATGCAAAATTGAAATCATCTTTTTAAATGACTCAAATTAAAGAATT
GTATAAGCATACAGTGGTTTAAACGTAGATCATATTTGATTTTCAAGATGATAGCATGAC
ATTAAATGAATTAAGTTTACTCATTTTATGCATTAAAAATCGGTATTGAGCACTTCTCTC
AATACCGATTAGATGTCTATTAAGTCATTCAGAGTTTGATCAGAATATACCTATCAAATT
TCTTTATGCACCTAATTCTTCCTCATGTAAGAAATGTGTGTGGAGTGGCGCACGTTTGGT
ACGACTCCATTCCTCAAGCATCCCGACTTTCATTTCTTCTGTGATACGGGCAATTTTTGC
ATCCGCATGTACATCGTTATAGGTTAACTATAAACGATGTC
>TRINITY_DN111884_c0_g2_i1 len=1601 path=[0:0-1600]
ATAGTAAGCTGTATACTTCAAACCATTTTCCTGAGGCGGATGGTTTGAAAGTTTACTTGA
ACCAGATCGAGTTCACGAGGTTGTCTAGGGAGGGGATAGAGAGTTTCTGGATGCTCCAAT
GTCTGCTACCGAGATCCAGACAGCAAAAGGCTCTATGGCCCTTCACAAGACTCCTGGTCC
GGGTGGCTTCCCTGCTAAGTTTTACGATCAGGAACTCTGTGATTGTTCGATGTTTGAATA
TGCCCTAGAGGCATCCGAGTTGCCACCCTCCTTTTTTGAAGCCACTATAGTGGTGATTAA
TAAAGTGGGGAAGCCTCCTGATCAGTGTAGTTCAGATAGGCCTCTCTCTTATAAATCTGG
ACGCTAAGATTTGGGCTAAGGTCTTGGCTGGATGGCTGGCAGGGGTTATTCTATCCATAG
TGGAGCCAGATCAATCTGGTTTTATGCCAGGGAAATCCACTGATATTAATCTTAGGTGCC
TCTATACCAATTTGGCAGCAGATCTATAGCCTTGCTGGATAATGAGAAGGCCTTTGATTC
TGTGGAGTGGGTCTTCTTGTGGGAAGTTTTAAACATATTTGGATTTCCAGGGAAGTTTCT
GAAATGGTTGCTTCTTATGTATATGCAACTCACATTCCCCATTCATAGAGGCACATGCCT
TGTCCACGCTGCTTTTCACACTGGTGATGGAGCTCTACGCTACTACCTAAGAAGCCAAAG
ATCATTTATACTAAAGCCCCCAATCTAGGTTTAAAAATTGCTCCAACAATTAAATCTGGA
AAGTCTTCCTCAGATCCAACTATCCATAAGTGGCTAAATTTGAAAGGTTTCTTTAGATGC
AACACCTGCTCAAACTGTAAAAAAACACTTTTCTCTAAGAAAACAATTGAAATCTCATCC
ACTTCAAACGGTTTTAAACATGAGATTAAAGATTTTCTGACATGTAACAGCAAGAATGTA
ATATACATCCTTCAATGTCCTTGCGACAAACAATATATAGGGCGCACTAAAAGGACCTTG
AAGGAAAGAATCTCTGAGCATTTTACAAAAATCAGAAGTGGATCAGACAAACATACTGTT
TCCAGACACTTTAAATTACATCACAATCAAAACCCAAATGTTTTGTCTTTCGCTGCTATT
GAGAGAGTTAAACCACATTGGAGAGGAGGGGACCTTATCAAACAAATGTCCCGTGTTGAA
TCTAGATTCATTTTTTATTTTGATTCAATCATACCGATGGGCTTGAATGCCGAATCTGAA
ATCTACGGCTTCCTTTAAGTACCCATCTTGGTTGGGAGCCCCCCATCTGACTCAGGCCCA
GAGGTGGTTTGCTTTACCCACTCTGGTCCGTCTCAGATGGAGGGTTCCCAATCCCTCACC
CTCCTTTGGATTCCTCACTCAAAAACACCTTCCGACTAGATCATCAAAAACCTTTAGATG
AACATTTAGATGACCCATCGAATAAATATCTACTGACAATCAATCAGTGAAATGAAGATA
GAACATTAGAATATAAAGGTTTAATGTGGAAATAGACTATTCATCCTTTGTTTAAGTTCA
GGTTTTTAACTATTTATCATATATTCGCAATAGGTTCTATT
>TRINITY_DN157923_c2_g3_i2 len=1601 path=[2:0-317 3:318-348 5:349-423 6:424-436 8:437-522 9:523-544 11:545-568 12:569-572 13:573-798 14:799-823 16:824-1228 17:1229-1366 18:1367-1410 20:1411-1411 21:1412-1414 22:1415-1600]
CACGGCCAAGATTGCTATGTATCCCCAGCCTACAATGTGGGTTATGCAACATGGAGCTGA
TGTCTATGAGCGATTGGGTCGGACACTGGCAAAAAGCATTCCATTAAAGGGATTGTGTGA
TCTCAGACTTTGATGGTAAACCTTAGAGATAATTCTCTGAGGTAGGACCTGCACCTGTCT
CCAGAATAGGTCCCTGAAAGTGAAGAAGACTGTGTTCTCCTTTCATTTCTATGGGAATAA
AAAAAACCTTTTTATTTGACTCCAATGTAGTAAAGGGTTGTCCCAGTAAGACAACTTATT
CCCTATCCTGTGGATAGGTGATAAGTGCCTGATTGGTAAGTCTCTTACTCCTGGAGATCA
CGAGAACGGAAGTTTGCTGCTTCATTCAATTCTATGGGACTGCTGGAGATGGCGGAGAAC
AAGCGCTTTGTTATCTTGGGCCGTCCCATAGAGGTGAATGGAGCAACAGCGCACTAGAAA
GCAGTGGCCCCCGTTCTTGTGATCGGTGCCGATCGGACACTTCGCTCATCCTTTGGCTAG
GCGAGAAGTCATTAACGGGATAACCCCCCCCCCTTTAAGGGCTCCCTTTCATACATGAGG
CCTGTGGCTCTGACCACGGAGCAGCGTCTACCATTACCCACACACAGAATAATTTGGTCA
TTCACATTGAGAAAAACTGGTTTGTGAACCAGACCGATGGGTCATACAACAAGCTGCAAC
CTGAGCAAAAGTTTCCTCTAAATCTGATTGTTCTCCTGTGCACTGAATAATTGATAGTTG
CTAAGCTGGCCCGTGATATCATCACATGTCAGGGCTGAGCCGCCATATTTCCGGGATTTA
CGCTGGAGATGCCTTTAGCATGAAAACTCTCACTAAAATGCACTGAAGTTTTCTTACGAT
TTTGGTAGTCAAGCCAAGAATACCGTCATCTACCTTATCTCGTCAACTGAAAGAATGCCT
GGCTGAGACATTGCTCACAGCGCTAGCGATTTACCATCACCAGTGGGTGGCGCTGTTCTG
GTGGAAGCTATGTCACCACACGTCTGCAACTCATGCTTTGCCTGCATGACGCTTTAGGTT
GCTGCTACGTGGGGGAGGGATACATCGGTCTAGTTTACCGAATGGCTGACAATCCTATGG
GTTATAAGGATTTGTTCCTGTTTTGTGATTTCTGACCTACTCCCGATTTCAGCTCGCAAT
TGTTGATGGAAATCACTGTGAATAAGGTCTATTTTTTGCGTGTTTGTGTCCGTGATGACA
TCTGATGGTCACTGGCTCATCTGTGCAGATGTCTGTGTTAGGGCTCATGCACACGAGCAT
GTGTTTGCCCCGTGCTGCAGAATTTTAGAGGATGCTGACCCATGCACTTGAATTGGTCCT
CGATACACAAGATATGTTTTGCACTGCAAAAAAAATTTTTTTATTTTTTTTTGCGGTGTG
GAGATGCAGACCGAAATCCCACAGAAGTGCTTCATAGTGCCTCTGCTCCATATCTTGTGG
ATTGTGTACTCATCCATGATGGCCGGTGCCTGTGTATTGTGGACCCACAATACGGGCACA
GGGGGGCACACACTGTCGTGTGCATGATTTCAGATGCACCT
>TRINITY_DN147549_c2_g1_i1 len=1601 path=[0:0-145 1:146-1600]
CATTTCTTTTATTTACATCACAAGAGTAACACGCTGCCATCATGTGGTAGAAAATACTGC
ACTGCTAAGAAAGTTCAAATCCAACATCCTTGTCACAGAAAAAAAAAATACACAGTCAGT
GGAAAAAGTAGATAAAAAATAGCAAACAATATAAAATAAAAAGGAAAAAACAAAATCAGT
GTTCAGCTTCTACAGAGGAACAGAAAAGTGGCAGAAAAACGCCCAGATTTCTGTAACAAT
GGGCTGAAACCTGACAAAGAAAATGCAGGTGAATGCAAAGTGTCCCAAAGGATTCATAGT
TATAAAACTGTCAAGACAGATCTGCATGAAAGACCTGGTAAATGATGCATCAGATTCTCT
AAAGTTTATAGTTTTATATATATTTATATTATGTATATATAATTATATACACACGCTTGT
CACCCTCAGAATATGGAAAGTCACACCCCAGACACATATGTAATCCCTTTTTCCAGTCTG
TATGAGAAAAGCTGGCCCCATTCAGGACGCAGCACACAAATCAACTCTTTGCTAGAGGGG
TTTCATTTTCCTTCCTTTAAACACAGTGCGTTGGCAGCGTGGGGTGGGCATGGTCACACC
CCCATGTAAAAAATAAAAATAAAAAAGGCAGCGATTGCTCCTGCCCGTTATGAGAGGGTC
ACCTCCGAAGTAAACATACAGTCACAGACAGACAAAAGGTGGCAGCTCATAGCCATGAAA
TGTCAGGGGAGGAGACGGGCAGGCAAACCTATTCATTGTCTTCTATTATGTCAGGTCATA
AGTGTTTCTGATGATGCTGGGAATAATAAAAAACACAAATAGGGAAAAGGGGATGGGGAG
ACTTGCTGGCACCACCTGAACTAGTCATTCTCATGGTGACAATAAAAGAACATTGGAGTA
ACATTATCTGTACTGCCAAAACTGCACCATCTCCAAAGGGGCGCACTCCACAAATCACTA
GCACCCTATGAACATAGCGATGGTCACTACGACTGGAGAACGCACAGCAGACCACCTTAA
GAAATAGGAAACAGCACATGATAGAACAATATGGCAGAGAAGGCGTGCAAACGGATGCAA
GGGACTTAAGTATCGAACATGCTCTCTGGCTGCTAAGAGAAGGTGCACAGTGTCTACCAC
AGGGCCGTAGCCTCTACTACCTGCCCCTTATAGTGTTTTAGTCTAGAAACTCATATATGC
TCATGCCATTACAGGCACAAAGTTGCAATACTAATGCAATTCCTTGCACCAGCGCCACCT
TCTTTCTATGTAAAATGTCCACTCATCTCCATATCCCTGCGTACATTGAGCAGGAATATG
TTTTTTTTTTAATTCATGCCATGTTCAAATATATTTGCAGACAGTTAATGTTTACTTAAA
GGGGTTGTTCAGCATAAGAAAAATTGGATATTTTTTTGTTTTAACAGAAACAAAGCCACT
CCTGTCTATACGCTGTGTCTGGTATTAGAGCGTATCGGCGGGGTGGTGCAGTTTCTGGAA
AAAAACTTTTTTTAAAAACTTTTTTTCCCTACTACTGGACAAACCCTTTTTTTTTATTTA
AATATAGAAAATAAAAACACTCAGCCTAACACAATACTCTG
>TRINITY_DN153402_c1_g2_i5 len=1601 path=[1:0-765 2:766-832 3:833-1376 4:1377-1377 6:1378-1600]
AAAGGGCCAGACACTGACTTGTAGGATAACCATCCAATAGGTGGCAGTAGAGAGCCAGCT
TCCTCCTGTCTAATAACAGACATTGGTACAGTCTGTCCAGTGGCGCCCCCTACCCTCTGC
TTCACCTGGACATGTACGGTTTATGTACCTACAAGTCAGTCTTCATTTCAACAGTAAGCA
TTTATTTTACCAGCATATAGCTACTGTCCGCAGTCTTGCACTGTATTTTTCAATCTTATC
TCACTTTTCTGGCAGTGATGAGGGCGACTGCAGTATTCTTCAATGGGATTACGAACAAGA
AGTCCAGAAAAATGGCCGTCCCCATGATCACTAACTACCACACATCTGTACACGTACAGT
CCATTAAGTGGAGGCCTTTAGTTGTTTAATCAGTTGCTTCATGCATTTAATCTTATGCTT
TTGCCTTTGTGCCCGTCGATGTAAGCGCCGGATTTTCCTTCTTAGCACAATGGTATCAGG
ACTCAGAGCGGAATAAGGGATGTCACGTTCTTTGATGTCACACGCCACGGAATAGGTGTG
ATCCATGTGCTCCTCAGGTTTATCACTGCCCAGACTGTGGTCTTTGCTCTGAGCTTCAGA
TTCATGGTCGGCTTCCACTGCAGGGTGGCTAGTCATCCTCTCTGCAGAATGCCTCCGACA
TAATCAATCTGGTGCCGAGGAGGACAACAATCAAAGGGTTTAAGATAAACTTCCAGAAGG
TGGACTGCACGCTGACCCTCTTGATGAGATTACATAGGTGGGTCGCTGGAAAAGATTCAG
ATGGTTACACTCCTAAGTCATTGTTGTAATGCAGTTTTCATGGTATCTAGAAATTGATCA
CCTGTGCTGGGTCCTGGTTCGTTCACTCTCTGACCATCAACTGCTTGTCTTGGGTCCCTC
TATGTAAATGTCCTGTTTGATGCTACTGGAACCAATCACTGGCGGCAGGTAGCTCCCCTT
AGTATCGTGGCAAATAGTCACGTGATGCAAGGCGGAGCAGGTCACTGCTGCTGCCAGTGA
TTGCCTGCAGCAGTCACGAGACCCCTGTCAACAGGGTGTTGACATGAGCGCACCTGCGCA
CTGAAGAGTCACCCTTGGAGTGACAGAGACTGGGGACCAGGTAAGTATGATCACCTCTGG
TCTTGGCCACTCTCTGAGGTCTGAGAAAAACTTAGACAATCCCTTTAAAATCTGCACTGC
AGCACTTCTTTATGCCTCCCATTATAAACAGAAGTGCACATAACCTGGCAGTACTACTGA
CCAGCATAGACCATTCACACAGACAAAGCCAAAATTCTCCCCTCTGCCCATCTGATGATG
GTAGGAATGCAGAATACTGGTCAAACTACTATACCAACCAACAAGATGGCCACTTACCAT
CTAAGAAGCGACAAAAAACACACTGTACTGCCTAAACTCCATGCGCCATTAAGGACCTTC
TGAAAGCACAGGGTCACGTGACATTCAAAGGCTCAATTTCTAATGACCACAGCGAACGGG
ATGTACCTTCTGGTATATCCGCGGCTGCTTCAAAGCCACGTGACTTTAGCATGGTACGCG
CACCTATGACGTCACGCTGTCCATACCGCGCATGGAGTTTA
>TRINITY_DN120529_c14_g4_i1 len=1601 path=[0:0-1600]
CGTATGCGAGGGTCACATACTGTGCTACCTCCGTCCACCACAGATCTCTCCCAACATGGT
GTCTCCACTCCCTGCCTGGTCATGGACGGACAACATAATGGTGGCTTGCGCCAAAGCATT
TGGCGGCTTTCAAGTGCTCCGATTCTGAGCCAAAAAGCAGCAGTAATAGTATGTTTGCCT
AAAATCAACAGAATATTTTGTAGATGGCACCAAAACCTGATAAATGTCTCCCCCGTATGC
GAGGGTCACATACTGTGCTACCTCCGTCCACCACAGATCTCTCCCAACATGGTGTCTCCA
CTCCCTGCCTGGTCATGGACGGACAACATAATGGTGGCTTGCGCCAAAGCATTTGGCGGC
TTTCAAGTGCTCCGATTCTGAGCCAAAAAGCAGCAGTAATAGTATGTTTGCCTAAAATCA
ACAGAATATTTTGTAGATGGCACCAAAACCTGATAAATGTCTCCCGATTACCACTACCCA
TCATCTGAAGAGCTCCTTGAGAAGGAATATCAATCATAGCTTTATATCACCAAACACACA
AAATGATGACTCTGAGGGCATATCGAGTGTTTTCACCTGACGGCACAAAGTAATCACACG
GAGAACAAGCAACTGATCAAGAGATATGATAATGTGGAGCTCCATGATGTGCAATGAGAT
GCAAATCAATTCATGTAGATCAGCAAACATGAGAGCATGGCCTGGAGCGTGACAGGGATG
AGAGAGGACTACCGGGGATTACTAATTAAGTGTGCACTCCGAGCTGTGCTGCCTAAAGTA
TAGTTAGAGTTAAAAAAATAACCTGGGCTAAAAAGTGGATTAATCAGGTCTATTATATAC
CTCAGTGTCAGCTGTTTAAAGGGGTTGTCCGAAGATTTAGACGTAACTTATTTTAGGAAA
TAAGTGTGTGATTAATGGTGGTCCGACTACTGGGCGTTCCACCGATCATGAGAACAAGGG
GGTTCGGAGTCCCCATATGAATGGAGAGGAAGCTGATGGTTGACTATGGATGAAGTTTGC
CAGTTTTCCACAAGGAGCCCACACACCAGAACAGATCATGGTGGAGGTTTAAATATAAAC
CTATGAGATTGTGAAAACTCCTATTCACATACTGTATATTGTAGAGTACCACAAACACAG
ACTAAAGCCTGCCATACACATGAGACAATGATCCCACCAGCAACTTGCCAGACTACACTA
AATGATGAGGGTCGGGAGCCTGATTTCCTGGTCCGTGAACACAATGGCAAACGATTGTCC
AAATTCAGCCGATCACGGTACACACATACGTACTTCCTTCCAACAACGGCTGATATTTTC
CAACCTGGACAACCACCTTCCTGGGGCAGACATCCTTCTCACTAGTTTTGTAAATGATTG
TCGGCCATCCAACTTTATTCTTATGTGTATGGTCAACCTTAAACGCTCATCCTAAGGGCT
CAGGCACACAAACATATTTTTCTTCCGTTTCTGTTCCGTTTTTTTACAGGTCTGTAAGTG
GAACCAAAAAACAGATATGACTCCGTGTGCATTCTGTGTCCATATGTCTTACATGTCTGT
TCCGCAAAAAAATAAAAATAAAAAGAGAACATGTCTTATTC
>TRINITY_DN117748_c5_g1_i2 len=1601 path=[0:0-249 1:250-815 3:816-832 4:833-1600]
GCATCAGAGGTCCTCTGGCAGGTCGTGAAAAAAGAAGAAAGATGATGAATGCTGGCTGCA
TGAATGCTATTTTTTTTGCTATTTATTATTATTTTCCCTTATAACCATGTTATAACGGAA
AATAATAACATCTACACACCACCTAACCCAAACTTCAGTGAAGAAGTTTGGGTCTGGGTA
CCACAGTCAATTTTTTATCACGCGCGTGCAAACGCATTCCACCCGTGCGATAAAAACTGA
ACAACAGAACGCAATCGCAGTCAAAACTGACTGCAATTGCGTACTTACTCCCGCGGGTTT
GCCGCAACGCATCTGGACCTTATCTGGATACGCTTGTGTGAACTCAGCCTAAGAGTCTAT
CGGGGACCGGGAAGCATCGGAACATAAGCGGTAGGTGATCAGTGATTGGAGTATCACTAC
TTTTGGGGGGTTATGTCATTCCGACCCTTTTTAAAAAATAAAATTAAAAAATGACTGACT
GTACAACCCTTTTAAAAAAAGGAAACTTCCTTACAGTAACATATAGTTGTAAAATCCATT
CCAGTGAAGTGAAGCTGTGACCTAATTTAGGGCCAAATCATTACCAATTAAACCATTCCC
TGCCGTGACACACTCCTACAATGCGACTGATTTGAAGCCCCTTTTTTCATACTTGTTGGA
TTTGAGAAGGTTAGCAGCCACGCAGACTTAGATTTCTCCACCGGCTTAGTTCCCAGCATT
GAAATATGCTTCTTTTTGTATAACTTTAAATCTCTTATTCCACTGTTTAGAAGCAGATGT
GAATTGTAAAAAAAATGGGACTAATAATGGCATGAGAGTTTTTTTTTTTTTTTTTTTTTT
TTTGTGTATCTAAAGCTTCTAAATACACCCATTATATTTCTGCAAAGGGTGCAAGAAGGT
GAGAGGATTTGCACTGTACATATACAGACATTATACATACACATAACACTAGTTTTCTCA
CTTATTTATTCATCTGTAGATTGTAAGGCTTAGTATTTGGGTAGAATTCCCTCTCCAGAA
GTAGTGACCGCACCATGCCGGTTTTTACCTGTCACTTACATTGATGCAGGGTAGCACTGT
ACATTAGCATTATACCTCAATATCGGAAAGTAACTGCTAAAGCCATGATATTTTCTTCCC
AGCAGACAGCATACTTCGTGTTAGTGATCCCTTACCAGTAAACAGACTAGATCTTCTCCC
TCTGAGCTTCCTGCTAAATGTAGTCCGTCCACTGCAGACATACAGGATAACATTGATGAG
TGCCTTTTCCGAGCAGTCACGCAGTAGTGTGAGTGTTCCCGGGTACTGCCGTGCCAAATA
CATTTTACTGTTCGTCTTCAGCTACTTTTTCAAGTGTTGTCTTTGTACTTGTATTGCACA
GAAGAAATGTCATATTAGGCCAGGCCATTTGCTGTCTTGGTTACAAAATGAAGAATATTT
TTCTTTTTTTATATTGGTCTGAAATAAGATTTAAAGTGAGATTTAATACATATACTTAAA
TGGCATAGTGTTGACGAGGAGATGATGTATATTGTTTGTATCCAGATGTTTTACAAAACA
ATGAAATATATTAAAATCTATTATCAAAAAAAAAAAAAAAA
>TRINITY_DN158955_c1_g1_i1 len=1601 path=[0:0-1600]
GAAGGATGCACCTAATCTATGACAAGGCGCATGTCCAGTCATAAATTAGGCGTATCCTCC
TGCAGTCCGTGCGCCTAATTAAAAATCTACAACAGCAATCTCCACGCCCCTTCTCCGGCC
TTGCCACACCCCCTTTAAAAAAAGTGGATGTGACAGCAAAAAAAGTGGATGTGACAATTT
TTGCAACTTTTTGACACCACTTTTCTAGTGCAAAGATGATAAATCAGGTAAAGTCACCGA
CCCAGGCTTCTAGAGCAGAAAGTACCAGGACCTCCCGGGAGGACGAGAAGCCCCCGCATG
GGAGCGGCAGAGGGTGTGCCCAACAGATCAGATCACCCGTTAGAATCGGCTGCAGAAAAT
CCACCACAAAATCTGCATCCAAATTTACACAATTTAATGCAGATTTTGTGGCAGATTTAT
TTGCAGCAGATTCTGGATCGGACTGGCTATGGAAATCCAACCTGTGTGGAACTACCACTC
CAGACACTGAGGGGGTGAAGCATCTCTATATTTTGAGTTCTTTAAATCTGTGTCGTGCTC
ACCCCCTCACAGTGTATCGGTTATGAGTCCCTTAAATTAGCGTTCACCCTTGCGATTTCA
TTAGTAATCCTAACTCCGGATTCTCACCCAGCCGTCCCGCCATACCAGGAACACGGCATG
AAGGGGCTCCGTGAAGGTGGCAGTGAAGGTGTAGAGATGTCTAATGGGCTCACCCAGGTG
GTAGAAGGACAGCCGCCCAGCATCGTAGTCCAAATATACCCCCAGCCTCTGCAGTGATGA
CTCCGTCTCTAGTGTGATCTCTTTTGCGCTGTGAGCTACTAGGTAGTCCTTCTGACACAA
GCGCAAACACCAGGATTTGCTGTTCTGTCCAATCCCGGACAGATCCCCCTTCCGCTCCAT
GCTGGGATAAGCCGCCCCCACTCTCCAGTTCCCCAGTTCACTGGTCTCCACTTCCCAGTA
ATTCTGTCCGGAGCTAAAACTCTGAAAACTCAGAACCTGACAATAGTTTTTAAATCTCTG
TGGAGTTTTCGCCCAGATCGGGGACTTGGACCACGTGGCGCTCTTCAGGTCTCCAGACAC
GGCCACATCAACCGCGGCCGTCTTAATGTCTAGCAGTAAGTTCTGGACGCTGAAGCTTTG
TTTTACGTCAGACGCGATACTGGATAAAGCCGACTGTAGGTTCAACGAAATCAGAACTTC
ATCCAGATCACCAACAGCCTGAAGCTTCTTACCAAGCCCTTCATCAGTCTCAGCTCTGCT
GATGTCCTGTCCTTGGAGGACAATGAGCGGATCTGTCACTTGGCACACCTCCTCGATGTG
CATCATCTTCCTGGAAAGCTCCTCCCTCCTTATCTCCATTTGTTGGATCAGATCAGTGAC
TGAGAGTGACACTTTATCCCTCTGTCTGGAGATGTCACGCAATATCCGTTCTTCTAGAGA
TTGGAGCTTGACCCTGATGTCCTTAAACAGATCAGTCACCCTTGTCGTCACGTTAGCCGC
CTTCTCCTGGACTCCTATCCTATGTTCTTGTAAACTTTGGATGCTCTTTTCTGTCTCTTC
ACGTTTTGTGGTCAGTTTCTCCAGAACTTTTCTCAGTTTTT
>TRINITY_DN118037_c3_g2_i15 len=1601 path=[2:0-146 8:147-186 10:187-234 12:235-477 14:478-563 15:564-564 17:565-565 19:566-638 21:639-642 24:643-775 26:776-790 29:791-935 33:936-987 35:988-988 37:989-1348 39:1349-1558 42:1559-1559 45:1560-1600]
TTTTTATTTTATTTAATTTTGCATCTTGTAGATTCATATTGACGACATAAAAGTTTCAGT
TTCATAAGGTATAGAAGAAGAATCCTGGCAATCGTAGCTGGCTTCAAATGTGTGCTCCAA
ATATCCTCCACACAGTACATCGTGCACACAAGGACAAAGCCTGAAGGCACATTAGCCATA
ACGCATCTTTGTATACACAATGTACTGTGTGGAAGATAACCAAAGCACAAATTTTGAAGC
ACGATTGCCAGGATTTTTCTTCTTTACTTGATTTTGGGGTTCGCTCCTTCCCGCTGCAAC
GTCTACCATGGACCGGGTGCTGGCCGGATTACTACTATTTTGAGCTTCATGAGGTCATCT
GAAATGGTTTTCCAACAGTCTTGAAGGACTTCTTAGAGGAGCTGAGCACTTGTCTGCTTT
TCCTTCATTCTGTGGTCCATTTCATCCCAAATCATCTCAACTGGGTTAAGACTGAACCAG
ATGGGACGGTGTGTCTCATCAATGCTGTGGTAGCCATGCTGGTCAAGTGTGCCTTGAATT
TTCAATAAATCATCCACAGTGTCACAAAAGGGACCTAAGAGACCGTTGGATGGTTTCTAG
GATCCCACGAAATGATGTGAGCTTTGGACAGTAGACCTGTGGACATCAAGCAGTGATGAT
ACACCTCAATGTGTCAGCTGAGCCGTGGTTGATCCGGGAAATGCAGCCATCACACCATTT
TCCTATGGACAAGTGACCAAATGTGTCCTGTTCACCACTTGGTAATGAGCCCACCAAGGG
CTGTCTCCATGGGAAGATTCCAGGACAGCCTATGATGGCTGGAGCGCAGGGGAGCCGGCG
GTCCTGTCATCCACTAACTGCAGCTCATCTCCCTGCGCTCCTTCTCTCCTCCGGCCCGCT
GCAGCAGTGAGACACACGTCATGACGTCCCCGCTGGGCCTGGTCCTGGTGGTCAGGGGTC
AGGACTGTGTTTCCCAAGGATCATTTATCCTTTGCATCTGTCTATGGATCACACATGTTC
TTTGCAGCGTTTGAAGACTGCAGTGTCTTGCAGTTGATTTAGAAATGAGGTATGAGGCGC
TGGAATGGTCCCTGGACAAAAGCAGGAGTAAGGTCTCTTTCCACCTCCTACAAGGTGAAG
CATAACAAGAGCTGGGCCGGAATTACAACGTGCTTCCAGAAAAGCTCTCCATAGGTCCCA
CCAGAAGCCCGGCTCCTCTAGACCCGTCCCCTGACCCAGGGTGCATTGCCTCTATGATCT
GCTATGTGCAGCCTTTGACTTGTAAATCATTGGCAATAACTTTCTTCCATTATATCACAC
ATAGAAAATTATTGAAACTGTTTGCTACCATGATATTAGTTGGTTAGTTGTGGAAATATT
CATTGCTGTTCTGCTTCTCCCATGTTCATCTTTATGTATTTCTGTATATATCCTATTAAC
ATCTACAGCGTCATCTGGATGGTGCGGGATATTGCAGCTTAATCCCATCAACAAGGGTTC
TGAGAGTCGGACCATCACCGATCTTAGGGTCGACATCAATATTCTGGACTTGGAAAAACC
AAGATGGTATAAGACGCCGGAATTCCTTCACAAGCTCAATC
>TRINITY_DN125990_c1_g1_i1 len=1601 path=[0:0-1600]
ACATTCATTAGTAACAAAAGGAGTATTTTTTCCAGTAAAATCAGCATATCAGTATGTGCA
ACTATGTAGCTTAGACAATCTTAAATGACTGGAACATGATTGGCTATAACATCTAAATAT
GTTAACAGAACTATTAGTCAGCTAGCCTACATGCCAGACATTGCCACAGCCAATGGTGGG
TTGTCCAAGAGCATTTCAGTCCAGCAATAACTGCAAAGTCTACCACATATGCTAGACCTA
CAACAGCCAGGAAATTAGGCTAACCACACTTTGACCAGAAAAGCTTTCTAACAGCAATAT
CTCCTATGGAATGTTTGAATATGAAATGAGGAAACAGATGGGGGAGATAGGAACAGTTTG
CCCCCTCTGCTGTGGGCTTCATAGCTGGAGTTTGACTATGCAGCATTTATACCACAATGT
GTGAGATATGTTAAGTTTTCTCTAACAAGAAAATGGTATTTGGTAAAAAATAAAAATAAA
ATACCCGAGGGCATATAGGAGGAGATAAAGCAACCTTACAATCCTTTAGCAATTCGATGC
AGTACAAAATAGGCAGCGTAAAACACTGTAAGTGCTGTTGATTCCCCCATAATCCTAGAA
GCGAGGTAACAGCCAGCTCTGAGAACAAGGGATCGTTGCATCTGTGGTCGCTTGTAAATA
CCATTTTTATACTTCAAACATTCCTTATCTCAGATGTGAAAAAAACGAGGCCCTAGTTAA
GCACAAAGAAGAATAGGGGGGCTTCTCAGCTTGCTTACCTCTCTCCATCCTCCAGCATAT
AACCTAGACTAAATAACTAATATGTTAATTTCTAAATGGATAGCAGCCGCAAAAAGTACA
GGTTTTTTAATTGACCTCCACATACCCACATATGCTTGTGCAGGGTCTCTGAAAGGCACT
ATATGTATATAGAAACAAAGAGTATATTTGTGCTGCAGAGAAAAACAGATTACTACTTGT
AAACCTTACCACGCTGAGTTGGGCCACAATCATATTTTGACTTTAAGAAGCATTACAAGG
CCCCTCTCACTGTGAAAAGTGAAACCCTTTAGGTGCCAGAAGTGTTTAGTAGTATTGGGA
CACATCATTTGGAGAGACTTTTGACACAGAAAGGATTAATACTTCATGCCAGAGTCCACC
CTGAATGCTGTATGGTGGAGAACTACGACTTTAGTCTGCCTTTACTTACAATGAGAAAGT
ATGTAGTGGACTTTTCACAAGAAAGATAAAGCACAGTGTAACCTTCTTATGACTAGATGA
AGTGAATCTTAATTGGTGGGATGGAGTTAATGCAGCTGATTATTTAGCACTGAATATCTC
TCATCATATGTCCAAGGCTTGCTGGCTTGGTTAACTTATATAGTGCAGAAAGCTTTCAAG
ATGGCCACCACCATGAGCAGGAAATTTTCAGGGCTGTCAAAATTTATTAAACATATATTG
TTATTTTCAGTGCAAAGTTGACATTAGAAGAGAAAGCCACATATGAAACTGTGCCTCACA
TGGACGAGAGCTTTCTCTGCATCCACTTTTTGCCTCGTCTAGGCTGCACATCCCCAGGAT
GTGTTTGAGATGTCTGTGGCTGAAATATCCAGGTGTTCAGA
>TRINITY_DN133194_c8_g2_i1 len=1601 path=[0:0-1341 1:1342-1374 3:1375-1411 5:1412-1600]
TGGCATTCCTTTCCTTCTGCGCCCAGCCGTGTGCCCGTACAGCGGTTAACGACCACATAT
GGGGTGTTACTGAAAACAACAGAATCAGGGCCATAAATAATGAGTTATGTTTTGCTGATA
ACCCATGCTTTGTAACTGGAAAAAAAAAAATTAAAATTGATAATTTTGGGGCGGAGCCTG
ACCGCGATACATGGCGGCTGCTTGAGAGAAGCACTCCCGCCATCAAGCTGCTTATAGCTA
CTAAAGCATTCTCACTTCGTGCCATGGTCAAGATCCAGCCGCAACCTGCTGTTGGTGACA
CCTCCAGGGACCATTCGACTCACTTTGCTGGCTCCAGGATGGAGAAATACGTCCATAAGC
GAGAGGCTTTGCCTCCGGCCAGGTCAGATAAGATGGCGCCCAGCGGGAAACCCGCTCCTC
GTAAGCCTGGTGCCGGCTTCAGCGAGTGCACCTCGCTATCAGAGGAGGAAATTCAATTCT
CCCAGAGGGAAAGAGATCCTATCCCACTGTCAAGGGACTATCTAGACATGGCCCTGCAAA
AAGCGCTGGCCCCGATAGCTGAGGACTTGTCCTCTATCAAGATCGACATCCGCCATATTG
GCAATAGAGTTGAGGCCCTTGAACAGTCACAAGACATGCTCCGCTCCTATGCGGTATCCT
CAGCTCAATGCTTAGATTCACACAGGGCGGCTATCAACTCTGCACTGCTGTCTATTGAGG
ATCAGGAAAACCGTAGCCGCCGCAAGAACATCAGAATTCGGGGCCTGCCTGAGGCGGCTG
ACAAGGAGAACCTGTTCGCCGCCATTCAATCTTTATTCACCTACCTGTTAGGCGCGGAGC
GTGCAAAGTCCGTGGTAATTGAGAGGGTTCATAGAGCCCTTCGCCCGAAGCCGACGACCT
CGGAAAATCCGCGGGATGTCATATGTGGCCTTCTGAGTTTCCGCGACACTGAAGCCATCT
TGAATAAAGCCAGAAGCCTGGAAGTGGTGAAGATTGAGGACTCAATAGTCTACCTTTATC
AGGATGTGGCCGCTTCCACCCTACAGAAAAGGCGCTTACTGAGGCCTCTCACAGATGCCC
TACGCTCTGCTAAAATCGCCTACCGCTGGCTTTTTCCTTTCGGGATCCTTATCTCTGCTG
GCAACAAGCGTCTCTCGATTCGAGACCCTAAGGATTTAACGGAGCTATGGGACGCCTTGC
AGATTCCCCCTATGAATATCCCGTCGTGGCTACCTGTCCCTCTGGTGGACGATCCTCCTC
CTCTCCCATCTCCTTGGTCTACTGTGGGTAACTCTAGACCCAAGAAACCAAGATCATCCC
GGATGGACTCAAACGATTGATCTTCATAAGGGGATGATGGGTTTTGTATCTTTTTTGGCT
GGGTGTTTATTCCCATTTACTTAGATGGGATAACAGTGGTCTTCTCCCCAGCAGATTGAC
CTGTTTGTCACTTTACATTAAATTTTCTGCCTTGATTTCATTTGCTCCGCGCCCCCGGGG
GGGGGGGGGGGGCGAGGGGGGGGGGGGGGTGATTGGGGGGGTTTGGGGTGGTGTTGTGGG
GGGGGGGGGGGGGGTTGTTGGTTGTTTGTTTTGTGGGGGGT
>TRINITY_DN137798_c0_g1_i1 len=1601 path=[0:0-1600]
TGTACAAATATTTTACAATATTTTGCATCTTTATACCACTCATTTAAGTTTTTAAAAATG
GGTAGGTATGTGGACATGGCTAGCTTGTTGAGCTGATTTGTAAGCCAGATTTATCAACTG
CAACTTTTTTAAGAGCCACAAAAATTGTCACAATCATTTTCTGGTGGAACAGAAAGTAGA
GTAACATCTCAAAACAGAAGTGCTAAAGATACATCAAATTTATCAAACATCGTGTGACAT
CTGATAAATGTGGCACAAATTACACTAATGCCAATTTTCGTAAACTGATTACAAATTCTC
ATGAAAAATCTCCCCCAAAAGAGTTCTCATTATTATGGCATGCTTTAAACAATGTATATG
AATCTGCAGCAATTACAGATTACTTTTTCCAGTTAATTTACAGTTTTCTTTGTGAAACTA
TCATTTAATCTGGTTAATTTATCAAGTATGGTATTTTGAAAATCTTGGAGTTCAACTTCA
TAATTAGCTAGTACTGAATATGTCTTAAAGTTCCTATCGTCTGTGTAAATTAAACATTAG
CAGAAAAAAAATATTAGCAAAAATACCATTAATTAGAACTTGATGTATGAGCTGTAGGAC
TGAACAATGCTGCCCAGCAGACCGTTATAAGCCAGCAGTTTAAAATGTTACAAGGAAATG
TTCGGACGTAAAAGCTTTATAATTTCCTCTAATTATGGATATTGTTTGCACTTACAAAAG
AAAGAAATGAGCGGACCTTGATAACCTTCAGACATAAACAATAGTGCCATCTTGGTGGCT
GATGAGCTGTCTGCATTGAAGATCTGATACATAATTCCGATTTGCTACCACCAACATACA
GTGGATCAGATATAAATAGCAGGTCCTACATAGATTACTTATCTCTGATCACTCGGAATA
TATCCATCAAGTCGGTAATTAGAGATGTCTGGGATGGTATTATAAGATTTCACAGGCATG
CTTGTTGGAGTAGGCTGACTCAGTAGAACACCCAAGCAGACTGTATCAGGTTATTGAAAA
TGAAGGGGGAATTTGTCATCCCCGCAGCCAGATTTCTGATGTAAAAAAGTCACAAACCTC
ACGCACCTCATCATAAAATTAAGTGCATCCACTTGGCAGACTAGGGGATATCATAGACTG
GCATAAAATGCTGGTCTATGATAAACCCCCCCCCTATATAGTGCGCATATCCTAACATCC
CCTGTATCTAGAGTATATTGCCTGTGACTGATTTTCAGTTCCATATTTAAATATGGTATT
CTTCAAGCATAGTTGTTTTAATTTTGGTGGTTTGTAACCAAACTTTTAAATTTTAACAGG
TATTATTTAAAATCTTTAAATCGTGTTGATTTGAAACTGTCCATTGAGCCACCCAACAAG
CTGACACCTTCTGTTTCCTTGAGATCCCATTCCAGTAGTTATTTCAGTCATGATTACAAT
GACAGGTAACACAGGTAAAGATGGAGGCAGATAACAAGATGTACCACAGACCAGTGCTCC
TCAACGCCAGTCCTCAGGGCCCACCTACCAGTCATGATTTGAGAATATCCCACAGAGTGA
ATACCTATGGTAAGTCCTGATGACACTAATTATATCACCTG
>TRINITY_DN144506_c5_g4_i3 len=1601 path=[2:0-1281 7:1282-1341 9:1342-1382 10:1383-1420 11:1421-1462 13:1463-1511 15:1512-1512 16:1513-1525 18:1526-1526 19:1527-1550 21:1551-1557 22:1558-1600]
CCCCATCAGACTGGTGTCACCCGGTGCGGCCCACCCCCCCTCGCAACGCCACTGTTCAGT
ATGTATATCCAGTGGTGAGAGGGCAGACTACAAGGTTCAATCATTCTATTTTTTAGGGGA
ATTACAGGTTAGGAATGGGTTAATGTTGGCAGGGTCCTGTCAGGCTTTTATAGCAGAGTC
TTCCGTCCTCCACGTCGTATTATTACTGCTCAGTACAGCGAAGCCCCGTGACGGACACCA
CCCTGAACACCGACTCTCCTCGCGGTCATTACTGTGACAGGGCTCGCGGCGACGCCAGGA
CCTGAAGCCCGGAGACGCCACCCACGTGTTCTGCATCAGCCTATCAGCTCTAGCCGTCTG
CTTCCTGTCTCTAGAGTCACGTGACAGGCTCCCGCGGCGGCTGCTTCTGCAGGTCGGGTC
CTCCATGGCGGCAGTGGACAGCTTTCACCTCCTATACAGAGAGGTGGCCAAGACTTGTCA
CAGCCACTTGGAGTTTTTGGCTGTGGTTGGCGCCCTGTACACAGCCAGGAAAAGCCTCTG
CATCTTGTCTGACTGTTACCGTCTGCTCAGACTTCATCTGACGCCGTGTCTGCTCCGCAG
GAGAGACTTTGTCCATGAGTATGGAGAATGGGCGGTTGTGACCGGTGCCACCAACAGCCT
CGGCAAAGCATATGCAGAAGCGCTCGCCAAGCGTGGTATGAATGTCCTCCTGATCTGCAG
CAAGAGAGAGACCTTACACAGCGTTTCTGAGGCCATCGCTGTAATTTACGGAGTTAATAC
GAACTTTATTGATGTCGATTTCAGCCGGGGCCCTGAGGTCTATCCCTCCATTAAGGGGGC
ACTGAGGGATTTAGATGTTGGGATTCTAGTGAATAATGCTGCAGGGTTCGATGAGCGTCC
AGAAGGTGTCGTTGCGATGCCAGAGGATACAGTTTGGGAGATCATTCACGTCAACATGGC
TGCGGCTGTAATGATGGCTCACATAGTGCTCCCGGGAATGGTGGCGAGGAAGAGAGGCGC
CATCGTCAATGTGATATCTGGCTCTGATGGCAAAAGTGACGCCCAAACCGCTGCTTCCAA
GGCCTATCTAGAAACCTTCAGCAGAAAACTAGATTCTGAGGTGTCGGCCAGTGGAATATT
TGTGCAGTGCTTAACGCCTTTACATGTAGGAGACGCACATACATCTCACATGTTTGCTCC
GTCTCCTGATGTTTATGCTCGCCATGCTGTGAGAACATTGGGGTTCTCCACCAGGACCAC
AGGATACTGGGCTCATTCATTGCAGGTCCTCGCTTGTCGATGGATTCCCGGCTGGTTATG
TAGCTCAATAGGAAGATTTGCCTAACAGTGATAAATGGAAGTGATGTTATTACCAAGATG
ATGGACTTCACACTCGCTGTTGTGTCTCTGCTGTGGTGCCAGAGAAGATGCTGCAGCTTC
AGAATATGTTTCAATTACCTGTCATCTGAACTTAAGACTTAAAGGGTTATTCCATCTAAA
CATTTATGGCATATCCACAGGACATGCCGTAAATGTCCAATAGATGCAAGTATCTGTCTT
TGTGCTTCTCTCTCCATTCACTTATATGAGGCTACCGAAAA
>TRINITY_DN146609_c6_g2_i3 len=1601 path=[0:0-307 3:308-1247 4:1248-1419 6:1420-1600]
ATTCTTGTCCGCAATAACGGACAAGAATAGGCATTTTCAATTAAGTGCCGGCGATGTGCG
GTCCACAAAATGCGGAACGCACATCGCCGATGTCCGTGTTTTGCGGATCCACCAATCCGT
GGATCCGCAAAACACACATGGACGTGTGAATGGACCCTTAGAGACTCACTACCTGACAAT
GGTTGGCAATCCAGCTGTCAAATGACTCTGGTCAAAACGGGATTGATTGCTGAGGGGGCA
GAGGCTGCTTAGCTGCATTCAAGCTACATCATCTTAAGTTGCTGTAATAATCAGATTTTG
CCAAAAAATAAATGTAGTTAAAATTAATTATTCCACGGTGAGCTATTATATAATGATTTG
TGTTGACAGAGTATCTTTAGAGCACACCTAGTGTGTATACAGAGCATAGGTATGAAGGTT
TGAAGGTTTATTGCATTATTAGAAATGAATATACTGGGTGCTACATAAAGTGACAGAATA
CACAGATACTGGAATGTGTATATTGAGATACAATTTGTTCTTGACAGTATTTAGTTTTTC
TATGTAGCGTTATGAAAAATCTAATACGAGATTGCTAATGACCCATTTTTTCCAGTCCTT
TATTATCACAGACGCATGAAGACAGCAATTAGACGATTTGAAATGTGGGCTTTTTAACAT
TTATCTTTGTAAATGCTTACTGCTTTTTTTGATTACAGATAATCAAATCCAAAGTATAGT
GTACAAAGAAATACAGGCACCATCAATTGCAGTTTTGTAAGAGAAGTACCAATAGTCTTT
TTTATATAATGCAGTTCAACTTGCAGGCAGAACAATTTTATCTCATCAGAAGAAGAGAAG
AAAACAAACTGAATAAGAAATAAACCTTATTTTCATATGGGCTAATTGTTAATTTAATAA
CTGTTCATCTGGCGTAACATTAGCATTTAATGGAATGTTTAGAAAAATTTGAGAAGATGG
AATTCATTTGGATTTTGCAAAAAAAAAAAAAGAATGCAGTACTGTTCCTCATGAGGAGCT
GGCACAGAAGTTGTGGGCACTGGGACTTAATGTATAAGAGACACTTCACTCACAGAGTTT
AGACAGCCATTCACTTTGCCTTTGCATTAGTTTTGATTATTATTCTCCATTGACCATCCA
TTTATATGCTCTGCCACTCCAACTTTATGGAAGTTACAGAAAAAGTCTACTGATATCATC
TAAAAAGTCAAAATTCAACGTTTTCGACTTATGCATACATGAATAGTATAAGTGAATATA
AGAAACTTTGTAATACCTTATTGGAGAAAAAAGTCATTTTCTACCTCTTATCTCCATAGA
CTGCTATAGGCAGTATTTTTGTCCCCGTCTTTTTAAGCTAGTTTTTTTTTCTCTGATCTG
TCTCACTACAGCTTACTCCTCAAAACCCCACTGTCCGTAGACTTCTATGGACAGCATGTA
ATCTGATCATTCAGCGAGACGGTAGCAGTCTGGTCTAGATGGACTTAGCAGAAAATGTTA
GTTTGGGTGCACAAAGAAGCATTTTTCTCTGATAAGATATATTACAAACTTTCTTATATT
TACCTGTCTTATTGAGGTATGCAAATTTTCTTGAAATGGCA
>TRINITY_DN133900_c0_g1_i1 len=1601 path=[1:0-86 3:87-89 5:90-93 7:94-122 8:123-237 9:238-272 10:273-276 12:277-278 14:279-317 15:318-347 17:348-348 18:349-364 20:365-397 21:398-403 23:404-408 27:409-426 29:427-432 31:433-433 32:434-437 34:438-460 35:461-473 36:474-509 39:510-682 42:683-710 43:711-760 45:761-763 47:764-800 48:801-825 50:826-1102 54:1103-1117 56:1118-1139 57:1140-1141 59:1142-1158 60:1159-1205 62:1206-1280 64:1281-1304 65:1305-1600]
GTAATACGCCACACACGAACGTTTGGTTGTCCTGACAGTGGTCGCTGTTAGTGGGTGTGG
TCGTGTGGATATTGTGAGGCTCGGCAGCAGGTTTCATCAACTCGCTGAAAGATGGCAGCC
AACATGTACGCCAAAGCTATGGAGAACCAGTTACTGCAAACTGCCAAGCTGATGGAGGAA
CAGTTAGATTCAGAACTGGAAAAGCTGGACAAGATGGACGACGATGAAATGGAGCGTCTG
AAAGAAAAGCGGCTGGATGCTTTAAAGAAGGCACAGCAGCAAAAGCAGGAATTCATTTCC
AAAGGACATGGAGAATACAGAGAAATACCTAGTGAGAGAGATTTCTTCCAGGAAGTGAAG
GAAAGCAAAAATGTGGTCTGCCATTTTTACAAAGATTCTACTTTCAGGTGTAAGATCCTG
GACAAACACTTGGCATTACTGGCTAAGAAGCATGTTGAAACAAAATTCTTGAAACTGAAT
GTTGAGAAGGCTCCCTTTTTAAGTGAGCGACTGCGCATTAAAGTCATCCCGAGTCTCGCA
CTAGTAAAGGATGGGAAAACAAAAGATTACATCGTCGGTTTTACTGATTTGGGCAATACA
GATGATTTCACTACAGAGACCTTGGTATGGAGACTTGGTTGTGCCGATATCATTAACTAC
AGTGGAAATGTTTTGGAACCTCCTTTTCAGAGTCAGAAGAAATCTGGCTCTCGCTTCACA
AAGCTGGAAAAGAAAACTATACGAGGAAAGAAATACGATTCAGACTCTGATGACGATTAG
ACAGCCAGCTTAATGTTCCTCTGAGTGACTGAGCCTTCTTTATATGGCAAGTTATAAGAT
GAGCTGGGTCATTAATCACCCTCTCTGTGGGGTTATTCATCCTTACAGAAGTGCAGACAC
CTTGATCAGTTACAATAAATGTTCATGCAAGCTAGGCTTATTGGTTGAAATGGCACTTGA
TGACATTTTGCTCTTAAATGCAGAAGTTTTCATGACAAATGTTATAATCTGAGATATTTA
TATATGGCCAGCATGAAGTTCACATGGAGGGTAGTATTATTGGTAACAGACTGCATTCGA
AAACATCTACTGAATTTTTTTTTTTTTTTCATGAAATACACTATTGGGCTATTGAGCGGT
TTGTAATTTGTTAGTTTAGCACTTAAGTCTCCAGTACATTTGTTTAAAGTGTTTTAGCAC
TTCTGACATGTCACTGATTGCTGAAAATAACAGGCAGAAACATTCCGTTTAGTGCTGAGG
CCATTTGTCTCTGCTCTCTTCATAGATGGCCTTTGTAAAAGCCTGCAGACCACTCTTAAG
TGCCCACACTGCTAACCCTGCCTTTCTAGGGATAGCCAATCAGAGCTGAAGAGGCACAGC
ACTTAACTGAGTGCTTCTGCCCTTTGTTTCAGTGATCGGTGGGGGTATCAGCAGCTGTAT
CCCCACCAATCAAATCTTTTGATTTGTCATTATGATACTTAGGCTATTTTCACACTTGCG
GCAGTGTGATCCGGCAAGCAGTTCCGTCGTCGGAACTGCCCGCCGGATTCGCCGATCTGG
ATGTGACTGAAAGCATTTGTGGGACTGATGCGGATCCGTCT
>TRINITY_DN129311_c5_g2_i1 len=1601 path=[0:0-1600]
ATCTCCTGCAGCAGCCAATCAGAACAATCCTTTCATTTTCCAAACATAGCAACCAAACAA
AGCTCAGCTTTCATTGCCTAACCTGCTGGAAGAAAGCGAAAGCTGAGCTCTGATTGGTTG
CTTTGATACAATAGCATAGCAACCACCATTGCCACCGTGTGATTGGTTGTTTAGGCCGCA
GCTCCAGTTTGCGCCATTGCCCCCCCACCCCCTGTCTTTGCGGTTTGTTTAGTGTGTACA
CGTCTTTATCCTCCCACAGCGCTGCTTGACGACAAACACTCTCTGGTCGCCGCCGGTTGC
GGTGACATCAGTTTTAATAATACTGTGTGCGATGGTCACCCTTATATAACAATGGAGGAT
TATCATGGGGCCCCTGGGAGCCGTATGCTGATCCCCGAGGCTCGTCACCTCCTAATTATA
CCCCAGACATCATCCCTCAAATGCTGCGCCTGTCCATAGCCCCGAGCAGGGAGATTGACC
AAGATTGCCAGAGCAGCGCCCCCCTGTGACCAGATCATGTGTGGTATTACAGCCCATCTG
TAATACCAGGCACAACCCATGCACAAGTGTGGCCCCTTTAAAGCTGGGTGACGACACCTG
TGCTAGCCGTGATCGCCGCCATATTGGATGTCTTCTTTTCTGTACTCTATAATGGCAAGT
GCGTGGTTACTGATATCCGACAACCCTTGCTGGGGCTTCACTGGCCTGACGGTCTATCCT
CGCCGCCTGTACAGACTGGAGGACTGACGGTTGGGGGCTCATTTCCATATGTAAATCCGC
TGGGGAACGTTGGTCATGTGACCCGAGGGACAGGTGTGCGCGACGCCCTTCTCCGGGGGA
GTTTTTAGAATTTTCTTGAACTTTCTGCGTCCTTAGGGCGACGACGATCACATTCCACAC
CCCCCACTTAGCTTTTTCCCAGATTATCAGATTTTCTGGATTATGTGTGATTTCTGTGTA
AGGTTTCGGCGCCATTTCACTTCTTGAAGTGGCAGAAATTGTGCCTTTTACCCCTGTTTT
TTTAATGACATTAAATAATCCTCCGCCTCAGTGAGGCATGAGGTGCTCTGTGCCTCGAGG
GTTGCGTTTGAGCTCCTCTAGAAGCATGGAGCACATGACAGCAGCCTAGCGTCATGTGCT
CTTGAGACGCTCTGTGCCTCATGCCTCCGCTCAGCAGGTGGAGCGGCATGTACTGCAGCC
TCAGTCGTTTGTGTACAGTTTGGCACAATGAACCCAAAACATGTTTGTTGGCAGACGGGC
GTCCTCACAAGGGCAGAGCGGTGACATGGTGCCTACCAGGGCGGACTGGAATGTCCTAGC
CTCATCGGAGACCAGCTGCAGGGCCACGCCCGTCCAGGTGACCCGCCATCAGCTGCTCCT
TTGTTCTCCTGGTGAAGCGCACTCCTCACCAGAACACCCAGCTTTCCCACAGTCCTGGGC
AGCAGATCTGCCCAGTTCTACCACACACTAAGGAAGGAGATGGTCATACTGGGAAAGCAT
TCTGTAAGCCATGACCTTATACTGGAAGCACTGGGTGACAACCAGTATGGCCACCGTTAG
CGCTCCGGCACTACCACATCCTTCGCTCCCATACTGATACA
>TRINITY_DN149191_c4_g1_i1 len=1601 path=[0:0-1600]
CAGCTGAGAGGAGGATCGGTGAGAAGAGTTCCCAGTGCCGGCGCTGGAGAAAGGCATTGG
ACAATGTTCCACTTGTTTTCTCACTGTTGGCGTTGGGTCCAGATAAAGCAAGAACCAATC
AGGAGTGTGACTATTCTTTTCTTGGGACTGGAAAGTGCAGGAAAAAGTTCAATAATCAAA
GTTATAAAAAAAGGTCCTCCATCTCACATGTCTTTAGCCAGTGATCCATTCAGAACTGAG
CTTCGTTTTGACCAGTTTGAGCTCACTCTTCTTGAGCTTCCCAGTGGACAAAAGATGAGG
GCAAATTGGAGGCTGTACTATACTCATGCACACGCTCTTGTCTTTGTACTGGATGCTAGT
GACCATGGGCGCATACAGGAGGCTGCAGGTGTCCTTTCTAGTGTCCTAAAACACTCTAGA
GTGGCTGGGAAACCACTTTTAATATTGGCAAACAAACAGGACCGAGCCTCTGCACTCTTA
CCTAGTGAGATAATTGAGCTGCTGTCATTAGAAAAACTAGTGAATGAAAATAAGACTCTT
TGCAGAATTGAGCCATGTTCAGCAAGCACAGACTTTCATTCCAGTCATGACTGGGCCATT
ATTAAAAGTCTTCGTTGGATTTTGAGATCTGTGTCTGTCAGTTATTCTACATTGAGTGCT
CGTATATTGCAAGACAGTGCAGAGCAGAAAGAAAGTATTCACCACAGAACATCTATGAGG
ATACAAAATCACAGAGATCTGTTGGGATGGGACATGCCTCATGATAGTGTCACAGAGCTT
GTGGAATACAAATCATTTCCAGGTGTCAAGAAAAGGCCTCTAAAACCTATTCAAAACATC
TTGACACAGACTGGACACAGTCTGCACAGAATGAACAAAAAAAGAAAAAGAAAGGTGAAA
ATTACAGAAATTGCACAATCTCAGGTTTTGAAGGTAAATCATAATATGGAAGGTGAACTA
AAATCTGAAGCTAAAGCATCACCATCCAGTGGGGCTCAATTTTGCCATAGTTTGGGACAC
AGAGCTGTAATCATGCCAGATACACAGGATAATCGACAAGCAGCTGGTGAAGGTCCCAAA
AGAAGAAGGAAAAAGAAGAAGCCTGTTCCAAAAAAACAAATAAAATCTATGGAAGTTGGA
GCCCATACTGGGGATATGGAAAACACATTTGATCTTTATCGAAAAGCAATGCATGCTCTT
AAGCTGAAACAAGAACAACAGAGAAACAGACCATCTCGCGGAGACCAAGAAGCTATTCCA
CTTCAATAGGAGAAACATTCCATGGTGCAAGCATATCTGTTAATCAGAATATTTTTTACA
TTTCTTGAGAACCTTAAGAAAAAAAGAAAATAATCTGCACAGAAAATCATGACCTATTCT
CATGTTATTAACTGACCATTAAGGTACTTTCTAGGAATATATTATTGGTGGACAATCCCT
AGGATAGATAATAAATATCAGATCAGTGTGGATATACAGTCAGGTCCATGAATATTGGGA
AATCGACACAATTCTAACATTTTGGGCTCTATATACCACCACAGTGGATTTCAAATGAAA
CGGGCAGGATGTGCGTTGTCTGCAGACTGTTAGCTTTGATT
>TRINITY_DN137710_c1_g2_i13 len=1601 path=[2:0-217 3:218-261 5:262-320 7:321-341 8:342-354 10:355-355 11:356-379 13:380-396 14:397-434 16:435-460 17:461-686 19:687-702 21:703-809 22:810-859 23:860-926 24:927-1087 27:1088-1107 29:1108-1132 30:1133-1219 32:1220-1318 35:1319-1382 38:1383-1461 40:1462-1473 41:1474-1497 43:1498-1498 44:1499-1503 45:1504-1520 47:1521-1522 48:1523-1600]
TCTTCTGTGTGGTCTCATTGGGAACGGTTAGTGGATCAGGTGGGGGGTTGTGAAGTGGCG
GAGGACTTTCATGTGTTGTTGGTTTATTTTGTGGGGCTATCTTATAGTTCAGGAGTGCCT
TTCTCCGTGGCTTCTAAAAAGGTGGCGGCTGTGGCTTTTTGGTTGCATTTGCGTGGTTTA
GCCAACGGGTCTCAGAGTTTTTTGGTGTGCCAGGTTCTAAAGGGCTATCGGAGCAGAGAT
GTTAGGAAGGACACTCCTCGTCCGGTTTCTTTTTCGGTGTTACAACAGTTGTGGGAGCAG
GTTGGTGTGGTGTGCAATTCTTGGTATGAGGTGTGTTTGTTTCGGGCCGCATTTTGTTGG
CTTTCTTTGGGGCCTTTAGGGTCTCTGAGCTGGTGGCGAGTAGTAGTGCGCGAGGCAGCG
GATTGTTGTGGGATGATATTCGTTTTAATGAGGAAGGTATGTGATGTGTGTTGCGTAGGT
CAAAAACTGATCAAGTCGGTAGAGGGGTTTGTATTTTGTTGCACCCATTGGCTGGATCCA
TGCTGTGCCCTGTTCGGTGTGCGGAAGAAATTTTGGCTTTACGGCTGGGTGTGGTGGGTT
CTTTTTTGGTGCACCAGAATGGTTCGGCTTTGTGGCGATCTTCAGGCAGTGTCTGGCGGC
TGCAGGATATCCGGCCATGGAGTTTGCAGGATCGGAGCGGTGACAAGATGGAATCTAAGT
GATGTAGTTATTACGGGAATTGGTCGTTGGGAATCGGATTGCTTCCTGGGATATATTCGC
CCTCATATGTTGTAGTGGTGGGTTTTGTTTGTGATTGCATGTTTGGACCAAGTCTCATTG
TGTTTGTTTTTTTAGGATCTTCTTCATGTTTGGCGTGGATTCTGGGTCATTCATTTATAC
ATTCACTGGGGAGCGCTGAGAGCCGACATGCGGAGGAATGGAAGGCAATTGGGTTTTTGG
CTGGAGGAGTTGCAAGTCTTGGTGTGAGGGGGCTTTTGTGGTGTCGGGTATTGCTGGAAT
TTCATGCTTTTGCCTTGTTGGATAGGCCCCTCCGACAATTTAGTTTTGCATGTTGGGGGG
AACGATTTGTCTTTCTAGGGATGTGATCCGTGACATCAAACTGGATCTGTTGCGGTTGCT
GGGAGATTCTCCTGATTTGTTGGTCGTTTGGTCTGAAGTGGTTGCTAGAAGGTCATGGCG
GTTTGCGAGGTCAGTGGAGCGAATTTAATAGGGCGCGGGCAAAGTTTATCAAGGAGGTTG
GTCGTTTTGTCCGTCGTCAGGGCGAATTTGTGGTGCACCATAGGGAATTGGAGGCTGCGT
CGCCTCAATTATTGAAGGCTGATGGTGTGCATCTCAATGATGTGGGTATGGATTTGTGGG
CCTTAGGGTTACAGGAGGGTCTTGAGACAGCTCTGAGAGTGTGGCAGGACGTCCACAGGT
GAGGTCTCCTGTGTTCGTTTGTGGCCGGTTAATAGAGGGTCCTGGAAGGCAATACAATGT
TTAAAAGGTGCATGACACGTGGGAGCGTGCATCTCATCAGGTTCGGTAAGCTGATGGCTG
GGGCTCCTGTTTGGGCTAAAATGCCTACAGGGGTGGATGGA
>TRINITY_DN7045_c0_g1_i1 len=1601 path=[0:0-1600]
CGGGGACTGGGCACCGCGGATGTGCCAGCGGCCATCCAGCAACCCATGTCCTCTATACAC
AAAATCCCGGTGACAGGTTCCCTTTAATGTTAATATTTAGGTTCATTTCTTAAAGGGGTT
TTTTGGCCCAGGAAATGACAAATACCGATGTGCTTGACCTGCAGCCAATTAAAGAAGTCC
TCACCTGTCTATGGTCCCACCATTCTCGTACCATTGCCCAATTCTCAGATGCTTCCAGTC
CTTGCTGCTGGCTTGGTACCATGACTGCTGTGGCCTCAGCGGCCCGATGTGCTGCTACTG
ATGTGCCATTCTAGCACGTGTGAGCACTGAGGCCAGTGACTGACTGCAGTGGTCATGGGA
CACTTTTGGTCTGACAGGGACCAGAAAAAGAACTGTGCAACGGCGCAGGACCACTTTTTT
TTATTTTTACTTGGCCGCAGGTTATGACAAATGGAGTTGTTGACTCCTAGGCCAACCAAC
CCCTTTAAACTTCCAAACAAACCCTTTAATTTGGGTTGTCAGCTCCTAAGCCTGAAGAAC
CCCTTTAAACATCCAAAAATACCTTTCACATTGGGTTGTCTGCGCCCAGGCTGAACAATC
CCCTTAGCTCACTGTATGGGTACCTTCATTGCGTACTGTTTTCCCTCATTTGATTGCATA
AGAACGAACCAACCCCTTAAAGGAAAACTGCAGTCAACAATGAAAAAGCAGCTATAGCTG
ATTTTGTGTGCACCCCAATCTGCACGCTATAAAGGCTGTGCTGTCCCTACGTTTGCTGGT
ACAGTATGGTTCCTACATTGTAGAAGCCAGTGGCTGTGATCTTTATGACACATTTTCCCC
TAACATTAGGTATGTGTCAGACTCCACCCTCTTATTTCCCTACATGGGAATAAACAGTCA
TGTGACAACTTAGCTCCACCCAGTATAGGAAAGATTTAGAAAAACAGTAGTCAGTAACTA
TTCATTATGCGACCTGAATCGGGGAACAAGTAAAGTATTTATCCACGACTTTTAGACCCT
CTCATCACTGGCCCCCCACAAGTGTGCCATGGTAACATTAAGCGATGACTGAAGTTTTCC
TTTAAGTGACTGAATACATGGAGGCAGGCACCAACCTGCTTCCACATACATCTGAATTTC
CAAGACAATATGTACTGTACTTCTCCCAGCAATTACAGCCCACATCAACCCTTACAGTGC
AATGACGTCAAATCTCCCGAGCCCACGAAACATTCTGGATTCTAATGTGCGGCTATGGGT
ACATCCGAAATGTGTCACCGCAGATAGTCAGGCACCTGACAAAAGTCTATGGCTTATAGG
TTTTTCTTTTCTTGAAGTACAGAACGTCAGTTAAAGGCACCAAGGAGTTTACCATCATAT
ACCCATGAGCAGATGACTACGGTGGTAAACGTTCCCTAGGTGCCCCACTCCGTGTTCTCA
GAGTGCCTTATTGCCTGCAGGAGTGAGAAGTGATTAAAGCATACATTAAACAGAAGAACC
TATCTCTCAGGCACTTGCGATATAATAACTCAGACAGAGGAAGATGTAATGCGATGTAGT
GGAATCCATCGTTTCATGTCCAGTGCTCTGTCCCATTCCAG
>TRINITY_DN135647_c15_g1_i5 len=1601 path=[1:0-91 2:92-98 3:99-112 5:113-113 7:114-116 8:117-148 10:149-149 11:150-162 12:163-163 14:164-203 15:204-1025 18:1026-1140 19:1141-1151 20:1152-1223 22:1224-1238 23:1239-1600]
GCTGTGGTGCTGTGTGCTTCGTGCCGCCGCTGCACTACAGTAATACACTCGAATGATCTA
TGCCAGTGTGTTGCTGTGGTGCAGCGGCGGCGTGGGGCGTACGGCGTCGTGGCATCTGGT
GACGCAGTGCACTCCTGCTCTCAGCAGGACTCCAAGCCGTGTTACCACGGACCGCTCACG
GCCGCGTGCGTTTGGCCTTTCTCCGTTAGTATATGGTCACACAGCTAAATGTGAAGCGGT
CACAGTATGTGCCGAAACACACTTTGAAATCGGCCTCCCATGGGCAATACACCCCATTGT
TCAGGCAGTGATTTGTAAAAACCCACCTCAGGAAGTGGCATGACACTCCTTGCAGCGTTT
TTTTTGCAATTAATCAATGGGAGGGCGTAATATACCTTCTAAATGCCATATTTTGCATTT
TTCAAAATATGCATGGGGAAAAAACAATGTGTAAAAACTCCAGTAAACACCTGGATTTCA
GATGATGATTTCCTAACCTCTTTCAGCCTCCAGCAGTCATTGTACCTTTTAGACAGATTT
GATAAATGAGACCCATTGTTTATATATTTGGTTACTTTTGTTCTCTTCTGCCCCCAAAAT
CTAAATGAGAATGGAACTTTGCCAGTTTGTCGAATGACAGCATTATAAATATGTGATCAC
ACTACCCAGCAAAGCAGTAAACCGCTGCGTGGCCATGAACAGGTGTACGTGGCAACCTAT
CAGATCTGCCCACTTACAATTTCTTCCATTCCTGTGCTGTATTCTGTCTCTCTATTATGA
AGTCCGTCGCTCTTCTGCTGTGGGATACATCTTCTACATGATTCCAAGATCACGACTGTG
GATCCTTATGTCCACAGAACAGTATCTGCCTCAGTATTGGCATAGACGAGGACCATACTC
TGGCACAGACCCCGGCAAAAATCTTGTCCTGTGAAAGTCTTACAATTCGTTTACATGTGA
ATCTTCCAGTGCTCGGTTTTGTACATTTTTATTGAGCCATTTGAACAATGTGTTTGCCCT
TTCCACAATTATTTCTTTTTAATAAAAGTGTGGATTTTTACAGAATACCTGTGTAGACTG
TTTTAAATAACCGTTTAGAGGATGCCCCTCTCTCCTTCTCCCCGACACAGGTGACCAAAA
AATAAATAAAAATTAATGCATGCGATTTATTCTTCCATTATCTTTTACTGGTAAAACTAT
GCGAGACCAAATCTGTGTGTGTGTAGGGAACCTTACACCGACAACCCATTACTTTATCTG
GCAATGGTGTAATGCTTCATTTCTCCTGTGGGGAGGCTGCAGGGAAATTAAACACATTGT
GTTTCCCACACATTGCAAACAAAAAGGTTTGTCCAACATATACGAGTCAAACGAATTCCA
AAAGAATACTTTTTAATGGCTCATACACAAGGACCGAATGTTCTGTGGTCCATAAAACAG
ATACTGGCCAAGGGCATGCAATTTTTATTTGCTTTTGTTAACTCCTGCAGAAATGTCCTA
TCCTTGTTAGCGAAACGGAAGCGGACAGCACACTGTGTGCTGTCTGCATCTTTTGCCACC
CCATGGAAATAAATGGCTCTGGATCCGATTTGTTGACAGAA
>TRINITY_DN140084_c5_g2_i1 len=1601 path=[0:0-1600]
GGGCTCGTTGGAGGTTCCGCCGGTCCTGCCAGTCCGCGGGGGGCGGTTGGCCCCATCTGT
GCTGCTGTTAGGACTAAGGGAAAACAAATTATCGTTAGAAATTAACGATTTCTATAGATG
TGAAAAAAAATGGCGGCATACACATGGCCGGCATCGGTTTTGCAAATACGCAGTTTAAGA
ACCACAAAACGGGTATGGTAGTTGCCAGGAGAGTCCAAAAATCCCATGTTGACAGTCTCG
GGAGAAACCTTCAGCTGGGAGTTCAGTGGTCACTGGAAAACCACATAGTGATCACCACCA
ATGCCAACAGTTGAGGTTGGGGAGCATATACTTCCCCGTTTGTGGTCCAGGTCATCTGGA
GCCAGTAAATTAGTCAGGCCACCAGCTGAGAGTGAGGCTTTTACAGGAGCAGGTATCTTT
ATCCTCTTGTTTAGGGAGGACTGTGTTTTGTTCCCTGATTACAAAAGGAAGGCTTGTGGG
ACCCTGAGCCCACCTAACCGAGGGCATGGTTGATGTCAGGAGACCCAGAATCATTATAAT
GTTGCTTATCAATGCAATCCTGGTGCAACAAAATAATCAGATCCTTTCTATTATGGGTTC
CTGATATTGTTGGAGGAGAAAGTAGGATAATCAATGATGATCTAATATAATTCACCAGCC
AACCTTGGGAAAAAGAAACTCTGTAGTACCACCCAAAGCTGATCGAGCAACGTATCCCTT
GTAGACACTGCTAACAAGAAATGGTCCTGATGGGGGACCATCAGGATTACCTTTAGATGA
AGGTAGCTGGAGACCTCTGCCATGATCTTTACAAATACTGTTGGGGCTGCATATATTGTG
AATGGCAGGGAATGGAACTGGCAAAGTCCTTTACTCATGAACAGGGCAATCCTTAAATAT
TTTTGGAAATCCTTCTGTATGGCAATATTATAATATGCATCCAATAGAATGAGAATCAAC
ATGAATTAGTTCTGATTAATAAGATCTATGGTGGACTTTAAGGTTTCCATCTTGAATTTC
TTGTAATATATGTATCTGCTAAGGCAGGGGACGTGTCTCGTTGACCTGTCAGTCATTTTA
TTGTATGCGTTCCTGTGCCCCTAATGGGCAACCATAAGGGGTTTTCTAGGCATGGAGCCT
CTGCAGGTGGCAATGGAAGTGGTGGAGACCAGTCCTTACAAACTGGAGAATATCTACAGG
CTGCTGGCTGAGGGAGCCTTCCAATCATCCTTCTGCTCCAGCAAGAAAAACCTGAAGAGA
TACGCCTGCATGTCTTATCCTGGAAACTGGTTGCATATACTACGTTGTACCAAACAATTT
CCAGAAAAAAGCTAAGTGGTGGTGGATCGAGAATGAGGAGACACCATATTTTCCTAGACT
GGTCATCATTTAGGACAATTATTTTTTTTTTTAACAGGATTCAAAGCAGATACTATTGGC
TTTTGGGTTGTGAAGGATGTAATGGATAGGATTAGAAGTATGTGAAATGTCAGAACGCTG
AGCACCACAAATATCTATTTAAGAAATGCAAACCTGTGAAAGCAGGTAGCCCCTGGGAAA
TCTTGGTTATGACTCTGCATGGGCCATTTCATACAACTTAT
>TRINITY_DN87838_c0_g1_i1 len=1601 path=[0:0-1600]
TCTGGCCGTTCTCCGGCGAGGCGCCGACGTACTCGTCGAAGCGCTCGGTGAGCGCCTCGA
CCTTGAGCTTGGCGAATTCCGCCGACAGCCCGGTGAGGGCATGGCGCAGGCTCGGCGTCT
TGAGGATGCCGATCACCAGGTAGCCGGTGCGCACCTGGCTCTCGCCGAACATCAGGCTGC
CGTAGACCCAGCCGCGCTCCACCGCTTCCTCGACATGGGAGGACAGGTCGGTGATCGAGG
TCGAGCCGCGCGGCAGACGGTCGAGGGCCTCGGTCAGGTCCTTGGCCAGGCGCGCCGGGT
CGATCCCGGACTGGCGGACGATCTGGTGCAGGTCCGAGTCCGGCAACTGGAGGATCTGGT
GGAACCAGTGCACCAGCTCGACATAGGGATTGCCGCGCAGCTTGCAGAATACCGTGGCGG
CCTCGATGGCCTTGTAGGCCAGGCTGTTCAGCTTGCCGAACAGCGCAACGCGACTGATCT
CACTCATGTTCCTTCTCCTTGTGCTCGTGCGGCCGCGCAGTGGCGTACTGGCGGGCCAGC
AGTAGATCCCTGGCGTCCTGGCCGGGATCGCCCAGCCAGGTGTTGAAACCGAGCCGCCCG
CCGCCCTGCAGGCCCAGCGGGGGTACTTCGTGGCGTTGCAAGACCAGGTTGACGTCCCAG
TCCAGCTCCTCGCCCAGGTATTCGGCGACCCAGGCGGCCAGCTCGACGAAGTGGTCGCCG
TCGGGCAGGAAGCGCTGGTATTGATCGAGGTCCAGCGGCCCCAGGCGCAGGCGGAACTTG
TGCTGGCGGTCCCAGACGTGGGTGCCCAGGCAGACGTCCATGCCCAGGCTCGTCGAGTCG
ACGCCGAGGCGGCTGCGCTCGGGCAGCTCCAGCCATTGGCCGACGTATTCCTCGACCGCC
ACCGGGACCTCGAAATACTCCGCGAGGATCACCCGCAGGCCGTCCGGGTAGCGGGTCTGC
GCGGCGAGGTGGCCGGTGTAGTAGTAGCGTGCGGTGTCCGCCAGCGGCTCGCGCCCCCGC
AGGCTCGGCATGCCGCGCCCGGAGAGCGCGGCGAGACGCGCCGACCAGTAGTCGTCGTCG
ATCCGGTCGTGGCTGATCTCCGGCCGCGCCTCGGCCCAGGCCCGGTAGAACAGGGTCAGC
AGGCGGTGGTGGAAGACGTCCATGAAGCGCTTGAAGGTCGCGTCGTTGACGTTGCGCTGG
CGTTCTCGGGCGTATTCGGTGAGGTGCAGCGGCAGCGGCCAGTTGGGGCCGGTGAGGCCG
AAGAAGAACTGGTCCAGGCGCGGCACCGCAGCGGTGCCGGCCTGGCTCACCGAGGCCAGG
GTCGAGGGCGCGAAGGTGCAGTCGGGCTTCTGCCCGAGACGCAGCGGGTCGTCCGCCAGC
CGCACCGAATGACCAAGGCGCGGCAGTTGCGGCGACTCGCACTCGATGCGCCGCAGCGCC
TGGAAGAAGTCGTAATCCCAGGGCGCCGCCGCCATCCCGGCGAGCAGGTTCAGAGGTTCG
GACGGCTGCCCGGCTTCGCCTGCCATCTCATCACCTCGCCCCGTTCGCCGGTGCGCAGCA
CCGTCTCGGTAAAGCTGTTGATCGACACGTAGCGTGCCAGG
>TRINITY_DN158788_c2_g1_i1 len=1601 path=[0:0-1600]
TAAAGTCGGTGTGGCAGGGAAGGGGATAGGCCTGTCCTATTCATCATTTTGTACGCCTGT
TTTAGGCATAGAAAATGGTCTTAATGGATCCGCCAGCCAAAGGAGCTATTAAGACCAGCG
CCTAAAACGCCGGTCTTAATAAATGACTGCTGTCAAATGCAATAAGCCGTAAAAGAAAGT
ATGTAAGAAACTGTAAAAACTTTTACATGAGGTACTTGGGACACAAAAAGATAGGACATG
ATGAGTAAAGTAGAAAGAGTGATGTGGAAATGACATCCAAGGGAAGAGTTATCGAAATCA
ATGCAAAGAAAAAGTGGAGTAGGCGCTAACCCAATCAGGTTACTGCTTTGTTTTACAAAG
TTTGGTTGCTATGGTAAATTAATCCACTTTTCTCTTGTCACTAGTTTTCATTAATATCTT
GCACAAAAGATGTCTGTACACTGTAGGTCACTACTACAAGCTTTGCCTACTAGGGAAAAA
TTAAACTAGTGCAACTGTCACAAATAAGATGAGGAGGTTACTTGATATGTCTTTTACATT
CTTTTTAAATCTAAATCTGTCTAAACTATTATCTAATTCTTAGTGACCTTTTCAGTGGAA
TTTTTATCATCTATTCCATGATCTAAGGAAAGAGATGACAAAAATGCCTGTGATTTAAAG
TTACAAATTGATTTATGAAGACCCATTTACACAGAGTTTTTCAAATCTATGAATGATGTG
TTGATAAATTGTGGAGAGAACTTTGTGGACATTGTCTCTCTCCACAATGTCATAGTTTTA
AAGTGATGGCTCTTCCACAAGCATTGTAATTGTAACAGATGTACGGTATATTGCTACATG
GAGTGGTCATTCCAAAATGACAGTACATCCTGGGTTAGTATCCAAAGAACCGTTAGCCTC
TAGTTATTTCACAATAAGCAAGGATTCATGGGACAATAGCAAGCCATAAAACAATGAGAA
AGAAAACATGAATTGTACCATAAAGTTAATATTCTTGCTAATGGTTCAGTCAACTATTTG
TAAACTGAAACTTAACTTGGTTATGTGGAAAATAAAACAAACGCACATCCATATCTTAGA
AAGGATTACATTAAATGTTTATCATAATTCCAACCATTCTGCACACACAAAAAAACGAGG
ATAAAAAAGGTTGAGTTTAAATTTATGAGGGCTTTCGTTAACATTAGTTAATAACATTTT
ATAAACCTAAAGGGACAGGTTTAGAGATAAGAGAATCAATTCTATGCTTATTGTAATTGT
CATGAATTTCACATAAATTCTTCTGCCAAACAAATCCCAGATTTTGGCAATTCACTTTGG
ACAAAACAGGCAAAATGGTGTCTGCCATTTTACTGTTAAAATGCGAGAAAGAGGGCAGGA
AGGATAGAGACAGAGCATTACATGACTCTGGGAGGGGCTCTGGCTGGTTGGCTTGCCCAC
AATGCTTTGCCGGCCACCTAATGAGGGGGCAGGACATTAGCTGTTCCATCTAGCTATGTG
CTAGCTCAGAAGCACAGATGCCACTGTGAACTCAGCCAGTGAAGTGAGAGAACATGTTTG
CCAAATACAGACACAAGCTAGCCATATTATGGTGTTGCAGG
>TRINITY_DN36614_c0_g1_i1 len=1601 path=[0:0-1600]
GCACTCGGCGCAGATCAAGGTGCTGGGCTCCTATCCGGTGGCCGTGCCCTGAGTGCTGCT
GCGGCGGCAACAGCCGCCGCTCCCTGATGCATCACCGGCGCTGCCGGTGTTTACGGAATG
ATCGAACGATGAGCAACGCGCAACACTGGATCGCCCGCAAGGGCCAGCCGCTGCAGGGCA
GCCTGACCATTCCCGGCGACAAGTCGGTCTCGCACCGCTCGGTGATGTTCGCCGCGCTGG
CCGATGGCACCTCGCATATCGAAGGATTCCTGGAAGGCGAAGATACTCGCGCCACTGCGC
GCATCTTCAGCCAGCTGGGCGTGCGCATCGAGACCCCAAGCCCGTCCCAGCGCATCGTGC
ACGGCGTCGGTATCGACGGCCTGAAAGCACCGGATGCACCGCTGGACTGCGGCAACGCCG
GTACCGGCATGCGCCTGCTGGCCGGCCTGCTGGCCGGCCAGCCATTTGACTGCACGCTGA
TCGGCGATGAGTCGCTGTCCGGTCGTCCGATGCGCCGCGTGACCGGCCCGCTGTCGCAGA
TGGGCGCGAAGATCGACACCCAGGATGACGGCACGCCGCCGCTGCACGTGCATGGCGGGC
AATCGCTGCACGGCATCGACTTCGCCTCGCCGGTGGCCAGCGCGCAGATCAAGTCGGCGG
TGCTGCTGGCCGGCCTGTACGCGCAGGGCGAAACCAGCGTGGTGGAACCGCACCCGACCC
GCGACTACACCGAGCGCATGCTCTCTGCATTCGGGGTAGAGATCGAATTCTCGCCAGGCA
AGGCCCGCCTGCGTGGCGGCCAGCGCCTGCGCGCCACGGATATCGTGGTACCGGCCGACT
TCTCTTCGGCCGCGTTCTATCTGGTTGCCGCCAGCATCATTCCCGGCTCCGAACTGCGAC
TGAAGCAGGTCGGCCTGAATCCGCGTCGCACCGGTTTGCTGCACGCGCTGCGCCTGATGG
GTGCGGACATCACCGAAGAGAACCCGGCCGAGCAGGGCGGTGAACCGGTGGCCGATCTGG
TGGTGCGCTACGCCCCGTTGAAGGGTGCGCGCATTCCGGAGGAATTGGTGCCGGACATGA
TCGACGAGTTCCCGGCGCTGTTCGTGGCCGCTGCGGCCGCCGAAGGCCAGACCGTGGTGA
GTGGTGCCGCCGAACTGCGGGTGAAGGAATCCGATCGTCTTGCGGCGATGGCAACCGGCC
TGCGCGCGCTGGGCATGCAGGTGGACGAAACCGAAGATGGCGCCACCCTGCACGGCGGTG
TGCGCCTGGGCAGCGGCACCATCGAAAGCCACGGTGACCACCGCATCGCCATGGCCTTCG
CCATTGCCGGCCAGATCAGCGATGGCGAAGTGCGCATCAACGACATCGCCAACGTCGCCA
CGTCCTTCCCGGACTTCGATGGCCTGGCGCGCAGCGCCGGGTTCAATCTGGCCTGAACGG
CCACACCCGGCGGATGACGCGACCCGATGGGTGCCAACCTTGGTTGGCACGGATGGCACA
TCCACGCATGGCGTGGATCTACTGCACGGGGTTCGAACCATCCACGCATGGCGTGGATCT
ACTGCACGGGGTTCGAACCATCCACGCATGGCGTGGATCTA
>TRINITY_DN148683_c11_g1_i1 len=1601 path=[0:0-1600]
GGCTCAGGCGCCTCTCCCTGGTCACAGAGCTGGTGTGGCAAATCCGTGGAATCTATTAAA
GGGCAAGTCTGGTGCCAGCAGCCGCGGTGAGGTGTCTGTGTGGAGCTCCTCTGTATTTTG
TCTACATCCAGAAGGGATTTGTCATCTTCCCCAGCCCTGGGCCTGCCTTTTCCCAGGAAG
GTGGTGGGTCCCTGGGCAATGAAGCCAAGCAAGACCCAGGATCCCACTTCCCGGAGTAGG
CCGGCGGGGGGTAGGGGAGGTGAGCTACTAACCTCGGCTCCAACATCCGTCCCAAGAGTT
AGAAGATCTAGCAGGGGTCTTATTGAAGGGACCCCTGTAGCCCCTGGGAATGAGGTAAGC
AGTGGCAGCTCTAGGGCTGTGACTGCCGCCGAGATCATCATTGGCAGATCCATGGGTTTG
GACAGTAACCTTTAGAGAGGTGGGCTGAGTGCTGCTGGAGGTAAGCAGTGTGCAGTGAAG
GCTGTGCTGTGGTCTCTATATATATATTCTGACTGACCCCTTCCACTGAGCACCGAACAC
CATACACCAGAAGTGCCATCCACTATAATTAACACATATACTGCAGTCAAGGCTGACTTG
GGTAACATGAGACCCCAGGAACCTGTCACCGATTACAGCTCCCGCATTGCGACCTTCCTT
TGGGAGTACAAAGAGGCAAAGGAGGAACTGAAGCGACTCAATACTGAGTTGAAGATAGAG
CAAGTCAAGGCCAATTGGGCCTCAAAGAAAGAGAGGCCGTAAATCGCCACCAAAATCAAG
CAACTCAAGGCAGAGATAAAAGATAAGGAGGACAAGAGAATGGCCATTCTAAAGCAAAGT
AGTAATTTCAAGGAAAAGTTTGAAAACGAGGAAAGGTTTGGCAAGATGGCAGAAAAGACG
AATAAAAAGCAAGAAACACAGAGTCCTCAGATGAAGCATCAGAGGAGGACCCGGGGGAAC
AGACTGTTAGCTCTAATATTCCTGCAGAGCAGGTACGTCTGCCCCCCACAAGCTCATATG
AGGAGAAAAGCGAAAGCAGTGGTGTGGGGGGACAAGTCATGGAAAAATTACGTCACCTGG
AGTCCCCTCAGGTCCATGTAGACAATTGTGTTTTCAGCAATGAATTACTGGACAATAAAC
CTGTTGGGAGGAAACACCGGAAAAGAAAAAAAAAAAGACAAAGAAAACATGGAGGTTGGA
CTTATCTATGTCCCTCACCAACTGCGCACTGGGCCGGCTGCAAAGTGATTCCAGGGCGCA
GACCCCACTACCCTCCCTAATCCGAACCGGAGCGTAGGAGTGGGGAGAGAAAGAAACTAA
CCAAGTTGGCGCAGGATGCCATCCCCGCTTGCCATAGTAGGGGCGGTAAGGAAAAGGAGT
CGGCCCAGAGGCCAGACAGGAAGGCTCCAGAGGAGGATAGGGAAGGGGTGTGGCTGTATA
TCAGGTAGCCGCCGCTGCAGCCCCATAAGCACTGGAGAAGTGCTGGGTGGAATCGCGCCC
CCCTGCCATGATCAATATCGGGATCTCTGCCTCTGTTCATCCACTGCCCCAGTGTGATCC
GCTGTCAGCCGGCTGCGGGGGGGGGGGGGGGGGCGGTGGAT
>TRINITY_DN140654_c8_g4_i1 len=1601 path=[3:0-463 4:464-464 5:465-564 6:565-1165 7:1166-1230 8:1231-1243 10:1244-1259 11:1260-1328 13:1329-1451 14:1452-1466 16:1467-1600]
CCCCCGCACAGGTATGTGACGGCACGGTCCACGCAGGGTTAATGTTGGGGGACGCTCGCT
CCTTTCCCCCCGCACAGGTATGTGACGGCACGGTCCACGCAGGGTTAATGTTGGGGGACG
CTCGCTCCTTTCCCCCCGCACAGGTATGTGACTGCCCGGTGCACGCAGGGTTAATGTTGG
GGGACGCTCGCTCCTTTCCCCCCGCACAGGTATGTGACGGCCCGGTGCACGCAGGGTTAA
TGGCAGGTGTTTTAGCTTGTGTGATGTGACACAGGTGTAAATATACTGAGCGGAGGAGGG
GACAGCGCCCCGAAGGTACAGGAGCCAAGAAATTACAACATGGGGTTACACATCCTCCAT
TATCCACAGAAGCCACTACTAAACAACCTGGTGCCACGTCCCCCAGCACTAAGAGGGAAG
AGGAGAGACAGAAGACCCCCGCACCCCAACAGCCAGAACCTGAAGACAGAATTAGGTCTT
CTTCAGCCTGTTTCAGAAGGGAGCCCATCTAGACCACAGGTCACCTTCAGGAGAGAGAAA
ACACTGAAGAACATACTAGCACCAATTGGGTGGAGTCCCCCAGAAGGATATGCTTCAGCC
CTCAAACAGTCAAATGCAGCTGAACCTGGATGATGTGCTAGAAAGTCAAGCAGTCAATGA
TGATTACAGGAACTCTGGCTACAGTCGTGGTCATGTGAACCCCAGCGGGCACCACAGCAG
TGCGTCCCAGCTCTCCACATTCACCTACACAAACATGGCGCCCCAGGACGCAACATTCAA
CAGTGGAACCTGGAATGCCTATGAAACTTTTCTGCGAGACAAGATCCTGACAACCTGTCA
ACAAACCCATGTCCTCAGTGGAGTCATCATCTCTGGATCCCATCCTGGGGAGGGCAAGTG
GCTACGAAACCGAGTCAATGTCCCCACCTTCTACTGGAGCGCATTCTGTTGTGTGAAATC
CGATGGAACTAGGAGGGCTGAAGGAAGAATAGGTCGGAATCAAAGCCCCTATGACACGGT
GACCAAGACAATCTCCGACCTGGAAGCCATCCTGAGCAACGAGTATGGAGGACAGGTGTC
ACTGTTTGCTGGAGGCTGCCAGTGAGATGTAAACATCCCCTCCAATCAACTTCTACAACA
TCATGGCCAAGCAGAAACCTAAACATGACAGTCCCACTGCCCAAAAAAACAAGGGGTCCA
CGAAGCTAAGTTTTAGGCTACAAGAAATTAAAAAACAAAAAAAATTGTCTAGTACAATAA
TCACTTCATGAGATTGTGAAGACAGGTCCCTGTCAGGGAACTCCTCAAGGTTTGTCTACC
TCTTACCATATCAGGTTTGACTATGGAAGCCTACATCTTAGCTTCTGAGACCACTGTCAC
TATGACCTTGTGCTAAAGGGGCCTGTTTTATGGTCATTAATCACCTCCCCTCCCCCTTCC
ATTAACTGCCATTAGGAGAACCCTTGCGTGAACAGTGGAGAAGCTTTGGGAAAGCCCGTG
TGTGGCAGCGACCTTCTCATCTCCTCACTGCTCCTCTCTTGGAGTCTCCTCTCTGATCTA
TACTGCTCCAGTGTTACAGTCACCATCTCAATAAACCAGTC
>TRINITY_DN147351_c3_g1_i2 len=1601 path=[1:0-80 3:81-118 5:119-125 6:126-144 8:145-145 10:146-148 11:149-163 13:164-178 16:179-546 18:547-547 19:548-641 21:642-644 22:645-690 24:691-695 25:696-709 26:710-1517 27:1518-1518 28:1519-1519 30:1520-1521 31:1522-1548 33:1549-1568 36:1569-1574 37:1575-1596 39:1597-1600]
GCCAGCAACAACATGCTGTCCATAATCCAGTTTTCTGATATCTTCTCCTACATTGGTTCC
CCCAATGCATACATGGCACTACACATTCATGTAGTCACCCAAAGCAAGAAGAACCTTTTG
AATCTGTCCAGCCAATTCTCTAGTTGGTGCTAAAATCAACGCTTGAGTTTCCCGGAGCTA
CAAAACAATAAAAATAATGTGTACTTAAAATCAGGTCTATATTAAAAGATCACAGTTCAC
AAGATAAAAACAGAACTTTGTAATGTATTGGGCATATGGTTATATTGGAGGTACACGTCA
AGGAATACCCCTGAAATATACCTCTAGTATTTGACGGAGGTCTGGATTTTGTATCTAAAG
CAAATTACGCATAACTATAAATTTTCTAGTATAGAGGGCTCATCCATGGCCCACAGCATA
ATGTATCATATGTATTATATCAAAACAATGGATAAAGGGGCCCCATATTCTATATGTCAC
CTGTATGGTATATATACTCTGAAGGCCAATCCCCTCAACAGTTACTAAAAAACTGCAAAC
AAAAAAAACTGATTTAAGTCAACCCAGTCAATTAAATAGTGATGTTAATAAAGTATCACT
TGTCCCACCAGAGCGATACTGTAATAAATTTGTGATATATTACCTGAATATCCAAACACT
GAAGGACAGACACACAAAATGTTGCCGTTTTGCCTGTACCAGACTGTGATCTGCAAGATA
AAAGCAAAGAAACCGTAAAAAACAATCCTACAACAAAGACATAAAACTGCTGCATTTTCC
AAATAAGTGAGGGATAAAACCTGAGAAATTACAAGTAAATCCAGCAATGAACATCAGTAG
ACCACTTTGCTAATAACATTCAGATTCTTTGAAGCCAGAGACTACTTTTACGCCTGCGTA
TTCCATTCCACTATTGAGATCTGGCAAAAGATCTCAAAACCGGAGGAAAATCCTTCCGTT
TTGTCCCCATTTATTGTCAATGAAGACAAATCTGAACAAACCGGAAAGGAGTGCACCAGA
ACGCATTCCGTCCCCATGCCAGAAAAAAACGCTGCAAGCAATGTTAGTGTGCGGCATGGG
AAACTGAACATGCAGGATCCGACGCCTAAAACAATGTAAGCCAATGGCACCAGAGCCGTT
ATTTTTTGGACACAAAGAAAACAGACCCGTCGTCAATGGACTTACAATGGCTCTAGTGCC
AGATGTGGCATGTTCATTTTCAGCATAATAGAACTGGATCCGTTTTGAACGGATGGAGCA
GGTTGTATTATTCACACGGATGCGTTTTGCTGTGGTTTTGAGATGCAGGATCTCAAAACC
GGATAGCAAAAACGCATATGTGAAAGTAGCCAGACATGTTCAGAGGCGCCGAATGCACAG
GTTCAAACAAACTGCAGGAGAACCTCCCATTCCTCCCAGAGGGCAGTATTAGTTCGGCTA
ATACACAGGTCAGGTAACATGCATTAGGAAGGAACCAATTCCCACAAAAAAGACTAAATC
TGTCCTGGGACCACTTACTGTGCAATTACATCTCTGCCTTTAATTATCTGTTTAATTGCT
CTCTGTTGGATGGCGGACGGCTTCTCAAACCCATACGCATA
>TRINITY_DN157512_c10_g1_i2 len=1601 path=[0:0-197 1:198-396 3:397-1600]
ATATGTTTTATTCACTAGCTTTTTGATATACAGTATATACATACATACAGTTGTCACATT
AGATAGTTGATCTATGCCTTTGATTTGAGCTTCTGCATGTAAAGTATGCAACCGTCTGAC
CAGATATAATCATAAGAAACAACCCAGAGCCTATTTGCAGCCACCATTGCCACATGAGAG
GAAATTCTTGCGTAACTGTGCAACAGATGATTACATGAAGAACAGTCACTGTGGCAGAAT
AATCCCACACCATGGCACCAACAAGAGGGACAAAGAGAAGGCCACTCAAGAAGAAGGTTA
TCCCTGCAGAAATCACATGAAGTAAATATTGAGAGCTACTGAGAGATGGTGTAATCTTGT
GTCTAAATGGTAACATCCAATCAAAATCTTCTATCCTCATGAATCCTGCACACAAGGTGC
TTGCCATGTAGAACAGCGTATAAAAGATGAGAATGCAGAGGAAAATATGGAAATGGATGT
TCTAGAGGAAATAATATATTCAGATATAGTAGACAAAAGTATTATAATAGTAATAGCATT
AGCAATAGGCAAAACATAAAATAAAATTCCTGGTCTGCTCACAAAATCTAATTTCAGATT
TTGCAGTGTTACCCTAAGCAGCCAAAGGTACACATTTGGGCACATTTATCAATCCTGTAT
GCCAGAAAACAGGTACATTTTTGCACACAACCCCTTTACACAAGAATTTCCAACTTTTTG
AGGTTTTTGCCCTGTTTTCTACTCAGTGGGCTGTACAGGGCCCGGTCTAGCCAGTCTGGC
AGATTTGTCATACTTTATTTATTATAGTGTACTTTATGTCAGGAAGCGGTACTAAATTTT
ACCTAAAGTCTAGGTCAGCACTCTTGCTGGCATAGATTTCAGCTCTGGCACATGGACCTG
CAGAGATGTGCCCCAAATATTAAGAGGTGTGCTCTTCTTAATAACTGTGGTGCATCTCAT
CCCAGGAGGGCAGGGATTAAAGGGGCTGTCCAGGATTATTTTATTTTTTTTATGTCCCCC
CCTAGTGGGATCTGGGAAGTGAACTATGCCTACCTAAGCTGTCTTCAGTGGGCTTTCGGT
CCCCACATGTAAACCAACAGCAGCCACTCATTGGACTCAGTGGTGATGTGTCTCAGCAGT
GTCTTTTTGATAACTTTTTATTGAATTTTTTTGGGAGGTGAAATGACAAAAAAAAACTGC
GAATTGGCCATTTTTATTCATTATGACATTCTCTGTACGACATAAATATGTTTAGTGTTT
AATAGGTTGGGAATTTTAGGATGCAACGATACTAATCATCTTCATTTTTCATTGTTTATT
TTAAAAATTGGAAGTGTGATTTGAATTTTTTTAATATGTTCCAAAATGTATTTATTTTTA
TTTTTTTCAGATTGATTTTTTTCTCCCTACATATTACTGGTGTATGTATAGTTATATATT
GTTGATATTGTAATCAAGGACAACATTGACCACTTACCTCTAGGCTACTGCCTTATCATA
TTGAGAAGAGTGGTTCTCTATGCTTACAAAGCCAATACATATTACTGGTTTATTTATAAT
CAGATATTGTGCCCGTGAATAAACCAGTAATATGTATAGAA
>TRINITY_DN151092_c5_g1_i3 len=1601 path=[2:0-429 3:430-1364 4:1365-1388 6:1389-1412 7:1413-1600]
TTCTATTACAATAGAAAAGCAATAATGACCAGTGTGACCTTTGTTCTAACATACAAATAT
AACTTCTTACTAATACAGCTATAGGTTTTACTATGCCCTCTCCTTGAATGGAGACACAGA
CGTATCATACGCAGACGTGCCACATTTTCTGGATGTCACCCTAATGCCTTTTAGACGAAT
CCTAGTAAGGATGCATCTGCTTACGCTTTGATCTGGATCACAGTTTTTTAAATCCCAATA
TATCCTCTCCTAATGCAATCGCACAGTCAGGCTGGATGAGATCACAGTCTGACCCTCCTA
CACCGTAGACTTCTGCTGCTGGCACCACCTGAGGCTGACATGTATGATCTTTTCAGAATT
CCCCGGCAAAGTTGTGTGTATAGCACCAAGGTGATTGTGAATGTCAACGCGAGGTCGGAG
AAGACTTTGATGGAAGTCGCAGGAAGTGTCTGACTCATGATCAACATGGCTGAAAGGCTA
AAGGAGAGTTCACCTTTCTGGAAAAATATGTATATGACACCATCAGAGCAGCACCGCTAT
CACTGCGAGAGAGCCAAGTGGAATATTAACATTAAACTTACCCATAGTAAAATCAGAATT
AATAGTAAAATCAAAATACACTGCAACAAGGAAGGTTCGAGCACCCTAGGGGGACTAAAA
AAGAAAGTTTATAAAAACAATTACTATTGAGTTGGCCTTCTCCTACCCACTTTTTAGAAA
AGCTTTGAGAGTGTCAGAAAAAGTCAGAAATGTTGTTGCAAAACGGCACTTGCAATTATA
TCTGCAACTTTTCTATGCCAAAAAACTGCCCTAGAATGTTAGTATATGACCCCCAGTATA
CTGCATTTGTTCAAGTTCATGACAGATAATGTAAAATATTCATTCTTTGGATAAACAAGA
ACCAGACCCATTCTATGCTCGGTAGCCGGTTCGCCTACTGCACACTTTTCTGTTATCTTT
CAGAGTGTGTGTGTTTGTGTGTGGTCTCACATCTCAGCGCTCAGACACCACTGCATAATC
CATCACCTTTCTGCTGCACTGTCAGACGCACATTTATTTCCTGCCTGGTAACTACCCATA
TCATCTCCCAGCTTTGAAGGAGTCATTCAGTACGATAGTAAGAGCACTAAACAAGAATCA
TACATGATGGAGGGAATTTTTCTATAAAAATATTGCACGTTTTAGGTGAGGAAATTAGCA
TACAAATGCTCTGCTATGGTATGCCACATAACCATCTTCATCTGTCCATTATATAAAGGG
GATGTCACATCTGGAACATTTATGGCACATCACTAGGTTATGCCATACATGTCAGGTGCA
GGTCCCTAAGTTCACAGAAAGCTTGTTGCTCTTTTGCTGTGTCCACTCTATTCACCGCTA
TGGGACTTCTGAAAATAGCCGAGCACGCTCGCGCGGCTATTTTCAGATGTCCCATAGCAG
TGAATGAATGCTGCGCTTGCGCTGTGTGCTCTCTGTTCACTTTATGGCCCTGTTCTGGAG
ATGGAAGCCAGGGTTTAAAGACAACCTCTCCTGAATTGTCTATTTTAGTAAATACTTGTA
TTCCCCACTTCTGGAGTATCTTTCCCTATAACTTCATTGTG
>TRINITY_DN139164_c3_g1_i13 len=1601 path=[1:0-128 7:129-172 13:173-185 14:186-186 16:187-205 17:206-222 19:223-240 20:241-246 22:247-286 25:287-304 26:305-312 28:313-313 29:314-318 31:319-321 33:322-322 34:323-333 36:334-398 37:399-412 39:413-427 40:428-431 42:432-456 44:457-460 45:461-483 46:484-493 48:494-574 51:575-576 52:577-625 53:626-630 54:631-654 57:655-658 58:659-661 59:662-663 60:664-683 62:684-695 64:696-699 65:700-732 68:733-738 69:739-759 70:760-773 71:774-787 72:788-788 74:789-789 75:790-812 77:813-850 79:851-852 80:853-947 81:948-975 83:976-1139 92:1140-1163 93:1164-1173 95:1174-1202 96:1203-1209 98:1210-1212 101:1213-1214 103:1215-1237 104:1238-1239 106:1240-1282 110:1283-1284 111:1285-1292 113:1293-1352 114:1353-1353 115:1354-1382 117:1383-1383 118:1384-1394 119:1395-1434 121:1435-1460 122:1461-1514 124:1515-1531 125:1532-1600]
TGGACACCTCCGTCGCGCAGATAAAAGGCGCGGTTTCGAATAAAAGACCTAGAGAGGCCT
CTCCGGGGCCAGTCCCCGTGTTAGAAGAAGTCGTCTCCTTAGAAGAGAATTCTTCCTCTG
ATGATGAGAACGCGCCATTTTTCTTCCCGGCCGAAAAAACTCAGAGGTTACTTCGCTCCA
TCAGGTCAAGGGACCAGGATGTTGAGCATGGGGAAGCTCCACAATCCACCTCTAGGGGGC
CAAGGGCTTTCAAAGTGGACGATTCTTTGAAAAAAACGATAGCTTTGGAATGGAAACACC
CGGAAAAAGGTCCGGTCCTGACCAAAAGATTTAAGTTAATGTTTCCCCTACAGGAGGAAG
ACTCCCAGAGTTGGGTTTCCGCCTCCTAAAGTAGATATGGCAATATCTAAGCTTTCTAGG
AGAACTCTTGTCCCCTCTGATGATGGAAGTAATTTAATAGACCCCTAGACAGACGAGCTG
AATGTTCACTTAGATGCAACTACACTGCGGCTGCTGCCTCTGCCTCTGTGGCTATCGCCA
GCAGTGAAGTCTCGAATTTCATCCGCACCCGCACTCTTAGAATTCAGTCTGAGCTGGATT
CTGGGGTTGCCAGAGATGATATACTGGACCAGTTCAAGACCCTTTTGTTAGGGATAGATT
TTTTTGGCTGATGCATCCCAGCAGCAGCTAAAGTTAGCTGCTAAATCTATGGCACTTTCT
TCGGCCAGTAGACACCCCCTGTGGCTGAAGCCATGGGCAGCAGACAACACGTTGAAATTC
AACCTCTGCTGCCTTCCCTATGAGCCGGGTAGACTATTCGGTTCTGAGCTGGATCGCTTA
ATGGAGGACCTTACTGATAAAAAGGGGAAGTCCCTTCCTCAACAGTCTTTTCGGGGTCGA
GGAAGAGGTAGACCAGCAAGGTTCCAGAGGGGAGACAGGACCCAGAGGCGTCCTGAAGGA
AATAAAAGAGGTAGAGACCGCGGTCGTGGAAACCGCAGGGCTGAGCCATGACTCTCAGCA
GCCCGACAGCCCCCTGTCCCCATCCGCTGTTCCAGCCCCAGACCCTCAGTTCATTCCTCC
AGTTGGAGGTTGTTTAAGTTTATTTCGAGTTTTTGGGAATCAAAAAATTCCAGACCCATT
GGTGTTAGAAGTCATAACATCAGGATACAAGATCGACTTTATTTCCCTACCTCAGGAGAG
GTTTATCCTGACAAGTGTTTTGACTCCCACCAGGCAGTTAATCCTGGAGGAATCAGTACG
GCAGTACGTAAAAAAGGGAGCATTGGAGGAACTTCCTCCGCGCGAGCAAGGTCGGGGAGT
TTATTCTCCCATATTTCTGGTCCCAAAGCCATCCAGGGGATTGGCGTATGATCATCGACC
TACGCTATTTAAACAGTTTTATCAGAAATAAGCGTTTCCGGATGGAAACCATTCGTTCAG
TTCTAAACATCCTGAACCCAGGAGATATGATGGTGACGATAGATCTGAAGGATGCTTACC
TTCATGTTCCCATCTATCCAGCGCACAAAAAATACCTCAGAGTTGCGGTGACCATAGGCG
GTGTAGTGAAGCACTACCAATTTGCTGTGTTGCCCTTCAGC
>TRINITY_DN256514_c0_g1_i1 len=1601 path=[0:0-1600]
ATTTGTACTGATGGGAGTGAGGAAAATGCAGCTTAAACACGGAAGGTATCCCTATTTTGT
GGATCCGTGGTTTGTGGACCACAATAGGGACATGTTTGTGTGCATGAGGCCTTAGGAATG
AGTCAAGCTGCTCAGTTCTCCAATGTGCAGTGGAAGCAGACAGTGAGTTATTTGCCTTGG
TTCACCACACACAAATTACAGACATGTCAAATTCATTCAATCTGTGGTTGCTGATAGCAA
ATAGATGATGACTCTGTGAATTGGATAGTGGCTCGTCTAGCTTCTCCTATACATACATGA
TACCTGCAGAAAGATATTGGCATTGTTAAATAAATCCCTATTACAAATAGCTACAATGTA
CAAAGTAGGAAGGAGAACGGTTTGGCAAGGGTCTTGCAATGTTGAGTAACTGTCATGGTG
CGGCTGTTACGTGGCATTGTGTGATATTATGTGGCAATTTACTATAGAAGAACATGTTTA
CAAGAGGCGAGGTATCGGATAAAATGCCTCCACTGTGCTTGCTCTGCTGCTGTGTGTGTT
TTGACTTCTATGTTATTAGCGTGATTTCATTATGCAGGTAATGTTCTCGTTTAAGTGGTA
ATTTCACACTGCTACAAACAAAAGGCAATCTAAAAATATTGGATGTTTTTCAGAATTTCA
TTATGTTTCCGTTTTTTTTCAAATGCTTAATCCTAATAGGCTTCAAATAAAACATCAGTA
AACAAGATATTATACAAGTGGCTAAATCCAATTCCAAGAAGCTAAATGGCGTCAGGGTTT
TCTTCTTTGCCTCCGAAGACTCCACTTTCACTATGAGACATCGAGGTGGTTTGCACAATG
TACACGATTCAAAGTGACTGCTTGATATGGTTAATAAAGGGTAGTGTGTGCAAAGCTGCT
ATCCCAGCATGAGTCAGTAGGACAGATCAGGATGTGAGCAATAACTTCAACTCCTTTGAG
TTTGTTCAATGCATAAAAAAACTAACATTCATGTTTCTTTATGGAGAAAAAGTTGCAAGC
GATCTTGGGGCCACCACATGGACAGATGTTCAGCTATGGTCGCGAGGTGGCTTGTGACTT
TTTACCCATAGAGAAATATTGAAGAGGTGGTACCGTCACCATTATCCAGTGACTTGCAGT
CAATACTGAATCACTTTAGACCGCTAGTCTTCAGGTTCATGAGTATTGTGGTACTGTATT
ACTGCTCTGGGGAAGCTTTGAGTTATGGTGAGCCATAATACCATAATCAAAGCCTAGGTG
GGCCATATTGTACCTCTATAGGTCTCTAATTACATGCTAGGTGATGCTCCATTGGATACC
ATCTTACAAAGCTATTGTTTTCTAGTAGAATTGTTTCCACGGCAGAATGTTTCTGTAATG
CAGTGCCATAGAGAGAAATTAAATTGCAGCTGTGTGGCCACTTCATTAATTTCAATGGGA
GTTCCGGAGATAAGGGAGCGCTGTACTATGTCTGGAACTCCACAGAAATTAATGGAATGG
CCGCATACGTGGGACCGGCCACTCAGGTAATTTCAATGGAGTTGCAGGGGGCCTGCAGGG
GGTAAAGGGCCCCTGTTCTCATGATCGTGGGGGTCCCAGCG
>TRINITY_DN86834_c0_g2_i1 len=1601 path=[0:0-1600]
TTGTTATATAGACTAACACAATGTAAAATTGATCAATGATGAGCTTAGAAAATCATGCTT
GACTATCAAAACTGAAAGACAAGGCAGTGTTGCAAAAATTGCTCTAATCACTTTCATGAG
TCCTATTTGTGATTAGGGAACTATTTTGAATTTCCCTTATTTGTGAATGTGGAGATTATT
TGAAGGGATTGAACCTGTCATAAACTTCATGCATCAGAACCAGACAAGCAGAGACAGGCC
CAGGATATTTTGGTCTTCAGGGCCAAAGTTTTGACATTTTTAGCATGAGTTAGTTTAATA
GCTATAACTTTTATGTTTTGGACATTATTTCTTGAGTATTTTTTCCATGAAAAGTCTTTA
TCACTTTTATATACACTTTTTTTTTTTTAGAATTAGGGCTATGTTGGGTCTCTTCCTACT
GGCAACCCAACAAGCACATGATCATTTATCAACTGACCACAGGGGCCAATAGAGGCAGTA
GCACTGTTACTGCCTGTATTCCATACACAGCTGATTGAGCGCTGCTATGTAAGTGAGAAA
AGGAAAGACAAAATGGTGAAAACCACTTCTATCTTTTTTCCTGGGTCCCTGGCAGTCTCT
GAGCATGGAAATCCAACATCAATTGTGTGCCAGCTAAAGTCTCTGCCATAAATATACTAT
AGATTGAGTTTTAGGAACCTAAACCCCACTGTGTAAATACAGCAAGACGTCCCAGTTGAA
TATTTTTATTTTGCGTTATTGCCATTATGCAGTTCTAACACATTTGCACATGAATGTTAG
GACATCATTTTGCATGTTTTAATGAGTAGCAGGTCACAATTACTTGTAGAGTTGATCCTT
ACATATTAAACAAATGACCTGCAAGCGCTTGAGGCTCCGGCTGGAAAACGTTCTGCTCAG
CCAAACTGTCTTTTTCTGTAATCCCTTCTTGTAAGTAATGATCCAAATAGAAACTTTCCA
TAATTTTCTTTTACTTGTTTTGATTATTTAGTTCATCTAAATAACAAAAAATCAAATAAA
TTACAAAAATACAAGGCAAACAAAGCACAAAATCCTGCAGATCTATATATTTAATATGTA
AGCTCTTATACACGAGGGAAAATATAGGATTGTGTCATTCCCAAACAAAACAAGGAATTA
TTTGGGTTAGCTGATATATTTAACACATTTGTTTCCTTTACATCTGTGCTTCAGAATTTC
TGCGGAGTGACAAAGACTAATCTTATCATGTGGAGCATAACACATTAAGAATAAGGAACC
ATATTTTGCAAATAAAGATATTTAATGTGCAGTATGACATTCCCAATATATTATTTACTG
ATACTGGAGTTTTAAAGAGTTACTGTGAGTTCGTTTTTTTAATGCGTAGATGCAATAAGT
GTTTTGGGGACTTAATTAGGGAAAGTGAAGTTTGCCCTTAGAAACACTCTAAATGAGGGT
TGCTAGGGATAATCCACCTTCAGCATTGTACTTAATGCTGCAGATGCCAGATAACTGTAT
GAAGCAGAGACAGGCTTCTCAGTTAGCACTGCCTCTGGTTGACACTGGGAAGATGGGGAA
GGGAGTGGGTCTGTGGCGTTCGGCGCTGACGGTGAGTGTGC
>TRINITY_DN158096_c7_g6_i1 len=1601 path=[0:0-136 2:137-1600]
GCATAGATTCTACAAAACGTGTAAAATATGAGTGAAACTGGATCGCACATCCTCAATACT
ATGCTTTTATCTAAGAATTGCTTCTCAGCATCATTACCATCGCTTTTTTATCATATACCA
AAAAAAAAAAAAAAAAAAAAAAAATTCCAAATGTGCTAGAATTGGAAAAAAAATGGATTT
CTTCAGTGTTTGATTGGTCTCGTTATTAAGGTGTTCACGCATTGCCTATTCTATGGGTCA
GTATGATCACAGTGATACTAAATGTATATACATTTTATGTTTTAATAAATGTTATGTTTT
AATACTTAAAAAAAAGTATTCTGACATCCATGACCATTTTATATTTTTATAAAGTGAGCT
GTGTAATGAGTCTTTTTGCAGGGCAATTTTTTGTTTTTATTGATATAATTTTGGAGTATG
CAAGACTTTTTGATCACTTTTTATTTGATTTTTTGGGGGAGGAGAAGCAGTGGATACCCC
CGGAAGAAGCAGTAGTGAAACCCTAATTGGGTAGTTCTCCATCTGGCAGTTTTTTCATTG
TGATGTGCCATGTTTAACTCTGCTTTTGTTAGTACAATAAATTCTGTGTGTTTGGAAAAA
TTCCACGGCACTTCACTATTCTGGGCTGTAGTCCTGTTTTCTTCATATAGGGATTTTTGA
AGACATATTTTGTAGCAATGATGGAACAACAAATAACAATATCACCTCGAGGTTTGAAGG
ATATCTGAGGATACCTGCACATGAGACTTTTTTTCCAGAATATTTGTAATTGTTTTTGCT
GAATTATCGATGCATTGTGGGCCCGTTCTTAACTCTTTGACAGATGAACCTGGGTTATCT
TATACAATAGCCTTTCTATGCATTGATAACACAGGAAGATGAAATTACAAGGGGAGGAGC
AGAGCTACAGCCAGGAACAGCAGACATTCACAGCTGGACATAGAAAAGGAAAGAGCAAAG
GGAGTTATGTCAAATTATTCAGTGCTGATGCTCTAGTGTTCGTGGCCTTTGTGGTGGAGC
ATATACCTGTGAATATCAAGTTTTTTGCTGGGTTCCAAGCCTGATAAAATCAGAACAGCC
ACTGCATTATACTGCATTACCTATGGTAATACATGAAGTTGTAAGTCTGGAGGAACTGCC
ACCACAGCCCAGGGAAGCATCATGGCCCCAAACAGGCTGAGATCTGTTCTAAAAGAACAA
GTGTGTTGGAGTCAAGTACCATAAATTATACCTTTAGTAATTCTTCTAATTAAAATACAG
TACCTTACTGGCCTAATGGGTATGACACACAGGGGAAGTACATGTATGAAATAATAATGT
TGCAGGCACAAACGCTGTAGGCACAGAATCTGTACCATGCTTTCCTCCACAGAAATCAGT
TGTTGCCCAAAGCCAATAGTTCATGTTAATATTCAAGATTGAGGATAACTTCCTTCTTAT
CCATTTAATCATTTAAATGATGTGATTTGCAACAACGGCATCATCTAATAGTGCAGGCGT
GTCCGGGCTGCGGCCCTCCAGCTGTTGCGAGGCTACAGATCCCAGCATGCCCTACTAGCT
ATAAGCTATCCGGGCATGCTGGGAGTTGTGGTTTTGCAGCA
>TRINITY_DN154046_c11_g1_i2 len=1601 path=[0:0-343 1:344-893 3:894-1600]
TCGTTTGCCGTAATAAGACGACTGGGATGGAATGCCTTGAGGAGCCATGTTTTTTACTAG
AAAAGGAAGTAAACACATGACACAATGTATCAGAATTATATAGGAATATTTGATATTTGC
CACTGTTTTCCTGCACATTTTGATTGAATCGCTCCTATACAAAGTGCTGTGTTAAATATT
CTCCTTGGTCACACTCTAAATAGAATTATAAGCGGCACACTCCACGTCTCTCCTTAAACT
TTGTGCAAAATCTGAATTAAAATCACGTCTGGCAGAAACACAAATGGTGAACTTTGAGAA
AAAAACAAAATAAAAAAATTGGTGATCATACAAGCAGAGGTGAAGGATAAAAAACATGAC
AAGTTTGTACGAGACAAATCCGATTAGGACATGGGACATGTGTTTGATTGGAATATAAGT
AGGAGGAGACTTCAAAGGTGGAGACCCACGAGAAGTAATTATTGGTCTAGTGAACCAGAT
TCAAGTCAGACAATATGAATCAAACAAAACCTGATCAGGAAGGGACGGCTTACTTCCCTT
TAGACAACGGATCAGAAGAGGCCAGCGAAAGACCGCGGCCCCAAAGCGTCAGAAAATCGA
GAAGGATGAGAAAACAAGTCTCGTGGAAAAAATAACTGATTCTAGTGCCAATAGGACTAT
TCCTGGGTCTGATAACTTGGTGGTGAATCTCACGGGGGACGAGTTGCCCTCGGGCTGTAT
AAGGGCCCTCATTTGGGGCCTCGGATACAGCTTGACTGAGCAATTCGACCCCGTGGGATT
TGAGGTAGATTTGTTTAAAGCAATTAGAAAAATGTACCTTCATAAAATGTTTAAGGGGGT
CCCTCAAGTTGAGACACCGCGTCCGGAAGTACAAATACCTGTCTGTCCCGACCCCATGGG
TTTTAATGTATCCACCAAGTTTGATGAAATGGAAATGGAATGTTTAGAGTTTCTAGTGGG
GGATGAAAACCCAGTGGAAGAAAAGAGTTCAGAATTGTTTACCGGTGGTGTGAAGTCCAC
GTTTTGTCCCCCTATGCCCGGAGGCTGCAGCATAGATTTTTTCCAGTAACAAGTGATGAG
AGATGTCCGTGCGATAATATATCCCGAGGCATTATTTAATATCAGTCGAGAAGAGCGTCA
GGCTCTTGACTGGTTATAGACTCGGGATGATATCGTGGTGAAGCCTGCGGACAAGGGGGG
CAACGTGGTACTCATGTCACGTTCATATTATGTGGAGGAGGCGATGAGGCAACTAACAGA
TCTTGAGGTCTATAAAGGGATAGAGGGGAACCCAGTAATGAGTATCCAGATGCAATTAAG
GAAGCTGATTCAAGGCTTTATAGACATAGGTTTTTTAAGGAAAAACATGCTGGAAAAATT
GGTTCCTACCCAGCCTTGTTGGTACTTCCTCCCAAAAATCCATAAGTCGCTGAGCCACCC
CCCCGGGACGTCCCATCGTCTGGGGGGTTGGCCCAGTAACGGAGCCCCTGTCAAAATACA
TAGGATTGGTTACTCAGACCGCTGTTACCTTGTGCTCCGGCGTACCTGAAAGACATCAAT
GAATTTTTGCTTGCGTTGAAGGGAATTCATTGGCAGAAAGG
>TRINITY_DN115785_c6_g1_i1 len=1600 path=[0:0-1599]
CGAACATTCGTTTTGGTTCATTTTGATCACATTTACTCTAATGTGTATGGCCACCTTAAA
TGACAGGAGCAGTGTCCCCGGTGTAAAGTTAGATACAGCATCAGTGACCAACAGCACCAT
ACTACCTACACTTTCAACAATGTGTCCCCCTCACATGTTTCACAAATACATTGATGTCTT
CAGTGAAACTGGACGCTGCCAGTCAACTGTTAGCGCTCCACCTTAGTTCACACACGGGAC
ACTGCTCCTATCAACAGGTTGATGACACAGTTACACCAAATTATCACTGCAGTCATTCAC
TTGTATTAACGTTCACGTCAGGAAGTTGGAAACTTATAACTGCAGTGTCAGAAACAAAGA
TGGGAAAGGTAAGTCTTCTTCTGTTATTTTATAACAATCCCTGCTGCTACCTAAAATATT
GTGGGTTCTGGAAAACCTTTAAAATTAATATATCAACCAATGACATCCCCCAATTCAGAG
AACAATCCAGTATTTAATAAGTCCTACAGTATATATTCCATTACATTTACTTTACTTCAA
ACAGCCATAACATAGCTCTTTGTATAATGCCGAAGCTTTCTAATAGAATTTACTAAATTA
AACTATCTTAAAAAGAACCTGTCAGGAGCTCATGCATTTAACACTATGGGCAGCATGATA
TACCAACAGGCTCCCTGGCTACAAACAAGTAAATTCTAACTCAGATCTAGTGTAGAATTT
CAGCAACTGTTTAAAAATGAGCTGAAAATTAGCCGTGGGGATGTCTCTCTGTCTGAGTTG
ATTGACGGTCTCTCATTTTACACACATTACTGAATATGATAAAGAGGAAATGCAAAGCCT
ATCAATGACTATAGTGACTTACAGTCACTGACGGCTCTCTCCTTTTACTTGTCAATCAAG
CAGAGTCCGGTTGGGAGAAGCCAATGGATAGTTGCCCCATTACTAATTTCCCCATTCCTG
GTTCTAGGTAGCATGAAGCTCCTGACAAGTTCCTCTTAAACAATCTATATCAACAAAATG
CAACTAATGCAAGGAATATAACTCCTACCACTAAATAAAGAGCCATCTCTTCTGTGCACA
CTCCCCTTCCCTTTGATTGACAGGGCTAGAAATGCCATCCAGCCCTGTATTCTGACAGCC
CAAGGGGCGAGCAGAAAAATCGGAGCACCGCTTTTCCAATGCCTAGCTCCTCTGTGCACA
CCACTTCCCCTTTGATTGACAGGGCTAGACATGTCATCCAGCCCTGTATTCAGACATTAC
CAATATCATCCTTATGTAAAAGCTTTGTAATCCCCGAAAAATAAAAAAAGTAACAGTCAC
TGGTGGTCGAGCGAAGAGGAACCTCCACTAATGCCAAATAAGTCACCGGTGCCACTGTGT
GCTGTGGACTGCATGCCGGTCCCGGCACTCATCCGTGAAAGCGGAACACCAGGACAAATG
AGAGAGGGCTGCATGAGCAGCAGAAAACACTCACCCCATGATCCTCCCAAGCTCTCAGTA
AGGGCTCATTCAGGAGGCTGTAGTGTTTTGCGGTCCGCAAATTCCGGATCTGCAAAACAC
GGGTAACGGTTGTGTGCGTTCCGCATGTTCTGCTCTATGA
>TRINITY_DN118675_c2_g1_i6 len=1600 path=[4:0-539 6:540-608 7:609-691 8:692-692 12:693-804 13:805-805 14:806-884 15:885-1033 18:1034-1035 19:1036-1155 20:1156-1170 22:1171-1194 24:1195-1241 25:1242-1599]
AGAGCAGTTCTGATTTCTGGTACTGCAGGAAATTGCCGCCTACCCCGGGCTAGAAAAGAC
TTAAAACAAATTCAGAATTGTAAGCGGCAGATTGTGTAGGACGCCCTGAGCCGCACATGA
CAGAGATTCCTCCGGTTGGCTGGGGCGGAGGGATGCTGGAGAAAAGGGCATGGGAAGAAT
AATAAAAAAAAAAAAATCAATTCATAATTGTATTTTCGCACATGGCCGGAAATCCGTCAG
CTGCGGGGTCTATATATGATGAGCGGCATAGGATGGAGAAGCCATGCATGTTTTAGTGAG
TTTAGTGAATGTTATGGAATATTGGTAGGATACGTCGAAACTTTCTGATCTGTGGGGGTC
CGACATATGTGACCATCTCGATAACAAAAGGACCCCTTTGTGTATTCTCTGGCATAATAT
AACTAAGGCCACTGGCTACACAGAGAAAAGCAACACAGCCCTAATTCAAGAGCGTGGCAG
TTTGTTTTGTACTCCAGAGCTGCATTCACAATTCAGCTGTTTGGCAATGCAGTTAGTCAG
GTACGTCCCTAACAGTTCTTTAGCTGAACTCCTATACTCCAGGGCGACAGTTTTTTTTTT
TTCCTACAGATTACTGTACAGAGTTTGGTGTAAAGATGACATATCCCAGAATGCACATCA
CAGAACAAGGTCAGAACACGTGGAATGTGCTGGTGAGATGAAAGCCACAAGCTGCAGCGC
TGTGTGTCCTGCCTCCGTGGGCGGCCGGGGCCCGGACGTCATTTACAGCAAGTCTCTTAT
CACTGGATTCCTGGGGCATTTTTTTTATTTTGTAAAGCGATGGAAATCTCCCCGTCATTC
CCAAATCCTTGTCTGATCCTTCAGTGGTCGTGAGAAGTCTCCTGTTGCTGCGGATAACAG
TAAAGAGTGCAATGATAACGGACTATGGGGGGATGACGGGTCTAATTGTCTTGTAAATGC
AAGTTTTTCAGTGAAAGTGAACTCTCTTAAAGTGACAGTAACCCTTGTGGGGATGCAGTC
TACGGAAACCCCTTAAAGAGGTTGTTTCATCTGAGAATTGCTGGCATATCGCTAGGATAG
GCCACCAAGGTCAGATGGGAGCGGGTCCTGAGACCCGCACCTATCTCAAGAATGGGCCCC
CGAAAGTGAAGGAGAGCGTACTGTGCCTGCGGGGCGCGCTTTCCGTTAATTTCTATGGGA
GTTCTGAAAATAGCCTAGTGAGCGCGCTCTGCTGTTTTTGCAGGTCCCATGGAAATTATT
GGAGAGCGCACCGCGCAAGCACTGCCACCACTCCAATAACTTCTATGGGACTGACAGAGG
TAGCCGAGCCAGCGCTCTGATGTTTTGCGCAGTTCCTGCGCGGCTGCTCTCCGCTCACTT
CGGGGGCCTCCTTCTGGAGAGCCCAAAAATGTCTCAGGTGAGACAATCCCTTTAAAAGGG
TTTTCCAGCAGTCCGGATTAGCGAACTTCGGAAGCTTCATCCACAGTCGCTTCATTTAAA
ACTTCGGAATAATACTGTACGGGGATCCTTCTCTGTGCAGTGTTGGAGTGTGTGGGCTCC
AGTGAGCCAAGGTTGGTTGTTCGCGAGGTCGTGCGTGATT
>TRINITY_DN129055_c6_g1_i4 len=1600 path=[0:0-893 2:894-895 3:896-975 4:976-1150 6:1151-1599]
AACATTTTATTGGGAGTTTGCAGTGGTCTATAAACGATTAGTGCATTTCTATTCATTGCA
GTACTATTATTTTTAGTAAAGCATGATTCAGTAAAATATATAATTAACACTATTATAATA
ATAAGATGAAATAGTAAATATGACGTGCATTTACACGTAGTCCTGGAGGTTGTAACCCGC
ACCGCTGTTTTCTGATGGCTGAGCCGCTGCCTCTGCTCTTTTTGTCGGAGGAGACACCCG
TTCTTCCTGCGGCTTCTTAGTGCAGGATGCACAGAATACCGCACCTGCTAGAAAATGCAT
CCCTGCAGAGAGAAAGCCTATATACACTGCTCCACCCGGCTCGTGTTTGCTACCTTCTGG
GATGGAGGGATCCAAGAAACTGGAAATAATCTCTTTCATGTACCAGCTCACTGAAACCAT
GGCAAAAACACCAGCTAGCAAAAAGCATGTTCCTGCAGCAAAAGCTATATTGCTTTTATC
TTGTCGGTCACCTCCTAGCTTTGTACATTTCATTCCTGCTATGGAGACACATATCCCGAA
AAATGACAATATACAGGACAGTACCATTGTGGTCCTTGCCATCTGAATATACAAAGGGAG
TGAAAGAATGGAATATTTCACAGTACAACTAAACATACCAGTACTATACCATGTGCAGTC
CATCCACAGACCTTGCATTTGAATGACAGCAGTCACAATGTTTCCCCCAGTCTCTTTATT
GACCTTCCAGTTGGGTAGTAAAGTTGCGGAAATGGCCCCACACACTGCCATCAATGCTAT
GAGAAATGCAGTTATTTGTAGCCCCACTGATACCATGGTCCGTCATCTAGTTCACCCTTT
CCTTACTGGTGGCTGGTCTTTTCTGTCCACACTGAGACAGCACTGGGGAGAATTCTGCAG
AGAAATAAAAAGGACATGGTTGTGAGGGGGATGAGGAGCACAGGCAAGCAAGCAGGCAAC
AAAATAAGTATTACCTTACTGCTTCAATGCAGAGCTCTTTTAATTAGCAGATCTAGCCCT
TCAGAAGAGTAAAAGCCTGAGCTGACAAAGATACATGGGCTCGCCAGCATTTGTTACTTG
GGTAAAGGTAGATTTTTTTTTGAAAGGCTTCTAGTCATATGATATCATTCAGTAATGGCA
CCTGTGTATCTTGGTAAATAAGTAGAGATGTTCTATGTCTTCCTGGCTGCTAGAGGCAAA
CATATTCTGGAAGAGAAAATCATATTTCTTCTTTGTACCAAGGATAGGAAATTAGGAGAA
ACTGGGCAGGTAGCGTTTTCTTTACTGTTTTTCATGAAATGTAAAAAAAAAAAAAAAAAA
AAAGCCTCTGATGTTGTGTGTTTGCTGTCGGCATCCTCTATGAAGAAACAGTTTGTTCAC
CATGGGGTTTTACTGGAGGAATATTCGCGAGCCAGCAAAACTTGGAAAAACATGACAAGG
AAGGGAAATTGTGGCACTGCGGATGCTGAGACAATACCAACCTTTAAGTGAGCAAACAAG
TGACTTTTGTATTGTGTCTCAAAACACATCTAAACTTTTTAGAGCATAAACTTCAGCTGT
ATGAATTAAAATGCGAGATGCACAGATAAAATATGCCTCA
>TRINITY_DN152292_c9_g3_i3 len=1600 path=[0:0-162 1:163-183 3:184-737 4:738-752 6:753-866 8:867-941 10:942-952 11:953-1473 12:1474-1599]
TCAGCAGCTACATCATCTTGTGGGTGAGTTCTAGGATCTTCTGCTCATGTATCAGGGGGT
GAGGGGGAGCCTCTGTGATGGGGAGAGGGGTCCTGCTCAGCCCTCCTGATTCCTGGAGAT
GGATGATGGGAGTCACACAGTCCCCCGATGTCTTCTTCACTATTGTGTACTCCTGTGGAT
GGAGAGTTAAGTGAAAAAGATGGATTACACCAATGGAGAGGACCGCCCCTGCTGAACAGG
AGACCTACAACATAACAGGGTACAAGCCCCTCCACAACTCAGTTTTGCAGGAGGAAAGAA
AGTCAAGCACTAACATGGCTTCCCTGAAAATAAAGACATGGGAGAGAAGGAGATCCATAG
CTTTGCATCTCGCCAGTTTCTGCTTTGACAGGTGCAAAAACAAGGTCTAAGAGGAAGAAT
CCAACAGTGCTTGAGGGAGTTAGGATTCACTTATTGTAATTTATGTTCCATCCTAGAGAG
GAAATATTGTACTCACCACCAGAATTTGAGACTAGAGTCCTCACCTTGTACTCCATGGCC
TGTTGTTTTACATGATTCTTTAAAATTCAGGTGGGTAGAAAGCTGTCTTCTGGTAGGCGG
CAAAATTCCAGGCAGAGTCCCTCTGTAAAGGTAGACTAGATCCAGGGACTTGCTGAAATT
TCAAACTCTTGAGAAAAGGAAAACAGAAGACCGCCCACCAGACATCTGGCATCATAACTG
AGACTCGTTATTGCAGGATCCACTTTGAGGGGGTGAACAAAGAACCTTTGGATTTACTGG
GTAACCAACAGGAATGAAGAACCGCCCTGACACAGACCGGCAAAACCCTTTTTACTAGCA
GCAACCTTTTCTAATACAGAACCAAACTCCTGAGCTGAACCTGAAAAGGCAGCAGCCCGA
GCTGAAACCTGACAAAGACAACCAAAACATCAGCCTTGGCCCAAACTGGAAGGGAGGAGA
GGATCTGGTCTCTAGGGGTCTTTTCTCTAAAATGAATGGTTGGCTGAGCAAACCAGAATT
TGAGGGAAAGGAAAACACAAATGGCATGCTTAAAATAACCTGTAGAAGACTCCCATACAT
TTCTAAGATATAGCTCAGGCTTGGTCCAGAGTCCTTGAAAGGAAGGGAACTATTTTAACC
GTTTTAACAACAGGAGTGTCTACTATAGGGGCTCTATCCCATGTCTAAGTGTCTGCCAAG
GGGTGTTTTCTCTTAAAAATCCTAGGATTAAAAGATTTTCTGTCTGTGTTCTTCATTCCT
TAGATAACACTAACTTGATACTTTTATGGATAGGAACAGAGTGCAGCTTCCTAGGACCTG
GTCCCTCAAACCTGACATCCTGCACACTCATGTCATCAGGGCCCATTGTGGTTCTAACAG
TTCTAACTGGTCCACATCTTCTGCTCCAACCAAGGCTCTGCCAAAAATATCTTCTAGTTC
TTAAGGGGAATCCCCCAGAGAAAAATATTCTCCTGACCATTGTCATCATCACTGGAAAAA
TATGAGAGGCCCTTGTGATCCAAACATCATACATAGCTTTAAGGCAATGCTTAACTTCAG
TCTTAGGCCCCTTTCACACGAGCAAGTATTCTGCGCGGGT
>TRINITY_DN156329_c2_g1_i1 len=1600 path=[0:0-1599]
GAAAATAATAAAGTGAAGTTCGGGTCCCCATTGACTTTAATGGGGTCCGGTCAGGGGTCA
AGTTCGGGTCCTGAACCCGAACTTTGACCTGAAGTTCGGCCAAACTCGGCGAACCCGAAA
TTCCACAGGGTCGCTCATCCCTAATAATTTATAGGTAAAGTAGTAGTTTCTATATTAAGG
TTGGTATTTCAGATACATTGTTCTAATTGCTTATTTAGTATTCAAATACAAACAGATTAA
GCATTTATAAGCTGGGTATGGAATTTAAGCCACATACATGGGGACAGTCCATTTTCAATG
AAAAGAGGCTACCAGTGCAGGTTTGGGTACTCTACTCCCCAGTGACCAGCTGTTTTGCCC
AGGGTAAAACTGCTTTTGGTCAAACATTTCCTCTGCAATGATCTTCATGGATAGCCATCT
ATGTAGCTCATAGAGAGATCAGGCCTTTTAAATGATTCTGCTTTCTAACTCATAGATGGG
GTGCTTAAAGAGGGACTCCCCTTTATAATGTCAGTATTTTCTAATAGAACATATGGACAA
AGGTCATAGGACAACCTCTTTAACAAAGAGATGTTTGTTATCCAAAAAATGATAGATTTT
TTCCTGTATAAAATGGAACAAGCTTGTGATTTCTCTGAGTCAGCACTGATATATTTTAAT
TGGTATCAGCCAAGAAAACTAATTGGTTATTCATTTAGGCTGACCAACTAGCACATAGTG
GAGGATCTACTCCATGGTACTTAAAGTAACAGGGAGGAGGCAAAATTAGATCTATAGCTA
ATTCAATAATACTCAAACCAAGAGTTCTGGGAGGGTTACTAGAGTGGGTTATTTATATTG
CTAAAGGTTCATGTATATTTTTAATTACAAGATATATAGTGCTCCATACATCAATGTTGT
ATATGCTGCTGTTGGTATGTACTGAACATACAAAATGTCTATTTTTATTAAAAAACGTTA
GAACATAAACAACCATTCTCAACATTAGAAAGTATTTAACCTGTTTTCTATTATATGGTT
TACAGTAATCAAACCAATCATCATTTATGATTTTCTATAATACTTAGCGACCTACATATG
GACATATTAGATGGTGTGAGGCAACCTGTTTGCAGCAAATCTATAATACAATTCCCTGTC
ATCAGGATGGCTAAATAGTTCAGATATACAAAGTCTATAGTATGTAGGTACCAGCCCCAT
GTATCAGATATGCAACAATAGAAACTGTTGTTAACAGCTAAGATAATTGCTTTCCATATA
AACCAAGAATATTGATAGTCTAAAATACATGCTCTCTACTAAAAATAGCAACTGTTCTAG
ACATAGCTACACATTTTATCAATAGATTTCTAGTCGATATACAAAAGTCATATCTCAATA
CACTACACTACTATATGTCAACATAAATACCAGTACCTGCTAATACTTATAATATGATAT
GAATATGTGTGTGCCTTGATTGTCAAGATATGCTACAAAGTACCATATGACAATACCGAA
AACTCCTATAGTTCTTCAGATTGATGCCACAGGGACTGTGTTTGTCCCATAAACTAGTTG
ATATATTATGCTGAGTCAAAAGATTTTCCTATATATTGCA
>TRINITY_DN136995_c1_g1_i1 len=1600 path=[0:0-182 2:183-183 3:184-230 4:231-231 6:232-248 7:249-250 9:251-295 10:296-345 12:346-372 14:373-421 19:422-424 20:425-434 21:435-443 22:444-458 23:459-480 25:481-481 26:482-1599]
TGTTGGAGAACTGGCTTAGCACATGCCACCTGTCTGTTGTTGAAAGACGTCAATGGTATC
TTCATCTTCCATCTCAAGCTGAAGTACAAAGCGTAAAACAAGATTAAAATCTGTAAATTC
AAGTCACATAAGAAAATGTGGTAGTGTTCTTCCAGCAGCCCCCAAGGGGCTGTCTCCTTT
TTTTAAATTTTTCTGGATAGGTCATTAATGTCAGATGGGTGGGGGCCAACCCCTGCCGAT
CAGCTGCTTAGAGAGATCACTGCGCTTGTACGAGCTCTGCTTTCTCTTCTGCCTTTATCT
GCTTGCTGTCACAACTGCAGTGGCGAGCAGTGCAATTACAACTATAGCGTCCCCATTCAC
TTCATGGGACGTCACAGCTGTAATTGCCCTGCTCGCTGTGGCAGCCGTGACAGCAAGCAG
GCAAACTGAAGAGAAGGCAGTGCACTGCGGTCTTTTCAATCAGCTGATTGCGCCCCCCCC
CCAATCTGATAATGAAGACCTATCCTGAGGATAAGTCATTAATATTAATAAAGTGGATAA
CCCCTTTAAAGATAACTTTTTACCATGATTTGGGACTATTATCTACATTAACACACGCAT
AGTACAGATCACAATTTTTTTTTTTTCTTACTATGCCTGGTCTCTCAGAGGGGTGGCAGG
CTCCCTTTAATGCATCAATGCAGTTACATTTTTCACCCCCACCCCAATACTCTTATATTC
CTTAGGGCCTACTCAGATCAGGGATGTTCACATCTGGGTGCTGTCCAAGTGTACAACAGA
CAGCACACAGACTCAACTCTGACAGTCAATGGGGCAATTCATGTGTCCAATCTTCAACAC
AAATTAATCCCATGCTGAGAGAAAAAAAAAAAAAAAGTACTAGTGTAATCCTATTCTCTC
CCCATTCTTGTATTCTACTCAACAGGTTTGTGCGTATGTCCATTTTTACTAGACAGAACA
TAAGTTTTACAACACTTGTCTGAATACAGCCCAAGTTTTGTCAGTGTACAATACTAAATC
TGTCAGGCTGTGCCCCCTTCTGCTAAGCCATCTATTGTGTCACCACTTTTGAAAAGTGGC
AAGAGAATCGAAGGGTCAAATTATTGGGCATATATGGCATGCACCATAATTGGTGATTTC
TTTCTGCCACAACAGTGGCATAAAACATTTGATGTGTCTTGGTGCCTTTAGAGGTTTACT
ATAAGATAAAACCACACTCCTTTCTTACTATACACAGTCATACAATTTTTTTAGTACACC
AGTTAATCTGCTGAGTCACTTCCAAAGCAACGTCAGTCTGGCAAGGTGTTAATTAAATGC
CCTCTTTATACTGTAAGCCTTCACAGGCACGGACCTCTTCCCCTCTGTCACTAAGTTACC
TCATTGTACCCGTTTGTGTTATATTACATATGCAAGACATTTTGTATGTACAGCACAACG
TATGTACATAAAATGACCCTACCCCTCATTTTCATGAAACAGATTTTCAAGAACAGCCGA
GCAAGTGTGCATGCTTGGATTTGTAGTTTCATAGCAGCTGGAGTGCAGGAGGTTGCCGAC
TTGTACTTATTTTTTCTTTGATGTGGCTGTACAAAGCTAT
>TRINITY_DN82743_c0_g1_i1 len=1600 path=[0:0-787 2:788-1599]
AGATCTAAATCCTCCAGAATGTATGAGCAAGGAGGAATTCATGGAGAGAACATATGCAGC
CGTGAGGCGCGGAGTGAAAGAAGAATACAGGGATTTATTTGATAAGATAGATGTGAGTCG
TGAAGGTTTCATTGATTGGGACAAATTAACATCCTTCATGCTGCTTGAGCTTTACGAGAA
AGATGAACGAGTGAAATCATCAGTAATTCCCCAGTGGAAGGATATTCGCAGTCTTCCATT
AATTCACAAGGAAAACATCCAAAAAGTAGTTTATTTGAAAGGTTCTTGCCGCTACGTAAC
TTTGAGCAAAGATGGATTACTGGGAGTCTGGGGAGAGAATTTAAAACTACAAAGAAGCCT
GCGGATCTGCACAGATACCGTCAAGCTGAAAGATTTATGGGCCACCAGCTTGGTATTCCT
GGCCAATGTAAACAAGATCGCCGTTGCCTTTACAAGTAAGGAAATCTGTTTCTATGATCT
CAATTCAAAGCAGGACCTGTTTTGCCAATATAAACTGCAAGGATTGCTTGCCACACCAAT
ATGCATGGATTACTGGCACAACCCAGATGATGGCAATGAAGCTGTTCTTACATTTGGAGA
TGTCAATGGGCAGGTGCAGGCTATATGTTTCATATCAGCTATGATATCCTTGTTTGAGCG
GCCGGCTAATTCTACAGAGGATCAACAGACTACCCTGTACATTACCTGGAAAGAATTGGT
TGGTGGATTCCACAAATGTTGCTCGATTGCAAAACACGAACTTCATGAAAACAACTGGGT
GCGACAAGTTACTTACAGCTCTCATTTAGAGGCATTCCTGTCGTGTACTACAAGTGACAA
TAACACAGTGATTCTGGCCTGGAGAGAAAAAGGTAAAACCCATCTGAGGACAACCTCTCT
GAACATTGCTAAAGGAATTAATGGCTTTGACTTTGATTCGGGACTAAATATAATTGCAAC
TGCTGGAATCGATCACAAGATTTGTCTCTGGAACCCCTATGTCGTCTCCAAACCCACTGG
AATTCTGCAAGGCAACATGGCCAGTGTGATCACTGTCAAATTCATTGCTAGTCGCAAACA
GCTGTTTAGCTTCTCTAAAGACAAGGTGCTGAGGGTGTGGGACATACATCATCAGGTGTG
CATACAACGCATAGCTGGAATCTTCCCCAAAACCCTGGAATTTCAAATGTCCTTCTATTT
CTATGAGCCCCATGGACGTCTATTTCTGTCCTTCAACAACCAGCTGTCAGTACTGGAGAT
GAAGAAGGAGGCCAGTAAAAGAGTTACAAGCCATGAGAAGCCAGTGACGTGCGTGCTGTA
CAATGCTACGTTCAAGCAGGTAATCAGCTCAGACACAGGATCGACAATTACTTTCTGGAT
GATAGACACTGGAAGGAAAATCAAACAGTTCTCGGGCTGTCATGGCAATGCAGAGATTAG
CACCATGGCTTTAGACGCAAGTGAAACCAGGCTATTAACAGGGAGCACTGATGGAACAGT
AAAGATGTGGGATTTCAATGGTCATTGTCACCATAAACTAAATGCTGGAAGAGACAGAGC
GGTGGAAATTTCTCAGATCCTAGTGCTGAAGAGAACTATA
>TRINITY_DN149448_c11_g3_i1 len=1600 path=[0:0-1599]
GGTCCCAGGAGTCGAGCCCCTGCTGATATAATATTGATGACATATCCAGAGGACAGGTCA
TCAATAGGGATGAGCGAATTGACTTTGGATGAAACATCCGAAGTCTATTTGCATAAAACT
TTTGTTTCAATACGAGCGCTTCGTACAGTATTAGAATCTATTGGCTCTGATGAGTCGAAG
TTATTACTTTGTTATTACTCAGGACTCATCATTATGCACTGGAGCTGTTCAACACAATGT
TTTGGTAATTGAAAGTGACCCAGTATTTTGTTAAGGGGGTCTGTCCCTAGTTTATGTTGC
CCTTAGTTAGGACAGCATAAAACTGTGACTGATTCCTTTTAAGACAAGTACCCTAGACCA
GAGGAATCATTCCAGGGAAGCTCCTTTATCTCTGTGTCTGCTGCTGGGTCCCAAGGTCTA
GGGCTAGGTCTGTATGAGCTCACCGGTAAATACCTGTTTTATTAGAAGTGGAGGCGACAA
GGAGACCCCACAACCAAGAGCAACATTCCTTGTATGACTGCAAGGATTAGATCTGAATCC
CGGCGTACCCATAGGTCTTTTGCTGTGCGTCCCTGCGTGTGGTGCCTGCTCGGTGTGGTG
TCACTCCCTCATTGTATAAAGTGTCTAACTGCAGATTCTCTCTCTACTGGCAGCAATTAC
TGGGAGAGCTGTCCGAGGTACCCAGCAGGCTTCATGTTCTCTTCTGTGTGCATTTCTTCC
TTTATCTTCCTTCCTCTGACTACATAGTGGCTTACTAATAGATGGCCATTTCTTTTTCTT
ACACATGAATGAATTTCCAATGAGCTCCGACTCTGACAGGAACTTTCATACATTCAGCCT
GTGACGGATGAACCTTTCAGTATTAGTGAGCCACTTCCTGGCTGTTGATGACCCTCTTGA
CTCAAACACTTACATACAGTATTTGTGTATTGGCTTTTCCTCCAGTCACCATCTAGGGTT
GCAATTTTGTCTGGAGCCTAGGAAGTTGAGAAGAAATCAAGATGAATGAAGCTGTTGTTT
TTCTGTGTTAGCAAATGAGGGAGGGAATGAGTCCTGTAGATGTGCGTCCTTCAAGTCACC
ACAAAGCTGACTTGCAAGTAGAGGGAGGCAAATCTTACAGATCAGTGACAAAGGAAAGCA
AATGCTACAACACTACCCATAAAACTGAGGAATGAGAGGAAGCTCGAACATGGATATGAT
AATGGGTGAAAAATCAACATTGAGTTTGTTCTCTGAAGTGTCAGCTCTACGTCAGGTTTT
CCTTGTCTGAAATCTTCCTCCTCTAAATCAGGGCATTGAGGTCCTCATTAGGTGTTCTGG
TTGTGAGAATTGTGTTTCTACAAGATCTTTGCATTCTGTCATGCAATAGGAACCTTCATG
GTATATCACATGACTAGGAGAAATTCTAATCCTCTGGCAATAAACAAACAGATGTCAGAC
TTGTTGCGCCCTATTCACACGGAGTCTTTTGCTGGCAGGATTCCATGACAAAAAGCTGCC
GACAGCCATGTTGTACACTGCTCAAAAAAATAAAGGGAACACTTAAACACAATGTAACTC
CAAGTCAATCACACTTCTGTGAAATCAAACTGTCCACTTA
>TRINITY_DN158468_c1_g6_i2 len=1600 path=[1:0-153 2:154-281 4:282-303 5:304-419 6:420-1599]
AGAGACAGTTGTCATTTGCCCAGGTGGCTGGATAATATACTCAGGAGTCAGTTTCTTCGC
CTAAGAAGAAACTGCACTGAAATCAAAGAATATGTTAAAGAGGCAGAAATTCTGGGGAAA
AAATTTACAGCCAAGGGATACAATGAGGACATAAATAGTGAGGTCTAAAAAGTTTATTTC
ATGATTGCTGTGAGTCAAGGTAAAATCCAGATAAAATTTGTTTTTATTAATATCTTCTAA
AAATAATTTAAGTGCATCCTCTCCTTTATCCCAAATAAAAATGACATCATCAATGGAACG
CTGTCAGAGGACGAGGCCCGCCCGGAGCTCTCCGTTGGGGTGTATGTGGTCCGCTTCCCA
CCTACCAACGTATAAATTAGCGAACCCCGGTGCGAACCTCGTCCCCATCGCGGCCCCCCA
GGTCTGTAAATAAAAATCCTCCTTATATTTAAAATAATTCTTTTCTAATATAAATAAAAT
ACATTCGCCTATAAACTCAATTTGGGTACTGTTTAATTCCCCTTTTTGATATAGAAAGTG
TTTAGCTGCTGCACATCCTTTATGATTTTCAATAATAGAATATAGGGACTTTACGTCTAA
AGTGCCTATTATAAAACCATTTTTCCATTCTATATCTTTTAAAATCTGTAGCACATGATT
AGTGTCTTTTAAAAAGGATGGTAACGTCTGTGCGCATGGTTGCAAGAATTGGTCTATATA
TTTTGACAGTGAACTGGTCAAACATTCAATCCCAGACACTATTGGTCTGCCTGGAGGACT
CTGTGTATCTTTATGGATTTTGGGATTTTGATAAAAAATTGCTATTTTTGGATTTTTGAT
GTCTATAAATACACTTTCACTTTTATTCAGGATACCTTCCATTTTGCCTTTTTGTATTAG
TTGTTTTAGGTCTTTTTTAAAAATTTCCGTGGGATCTTTTTTAAGGCGTTTATATGTTTT
ATTATCACTTAAGATGTTGAAAACCTCCTTCTCATAGTCTTCGCTGTCTAATATAACAAT
TCCGCCCCCCTTTGTCTGCGGGGCGGATGATGATGTCTTTGTTTTGTTGCATTTTCCGTA
TTGCTGTTTTCTCTGCCTTGGTTATATTGCCCATATAGTTTTTTCTATATTTGTTGATGT
ATTTAGTTTTTCTTATTTCTCTGGTAACTAGGTTTGAAAAAGTATTGATAGGTACAGAAT
ATTCATTAACAGGGTCGAATCTAGATTTTATTTTTAGCTCTGTATGAACATATCTATTAT
CATTGTAGTTTTCATTGTCCCTCTTTACCATATTATTTTTCTCTTTTTTCTTATAATATC
TTTTAAGGGCTAGTTTCCTCATAAACTTCCTTATTCCCAAAAAAGCTTCAAATTTATTGA
AGTAAGTAGTAGGGGCAAACTTGAGTCCCTTTTTTAGAATGTCATTCTCAGCTCTAGTTA
AATCGTGTTTACTCAGGTTATATATTTTCTGTCCTAAGTCGTCGGTAGTAGTCTCTTCCT
TTGTTTGTATCTCTGTTATTTTTTTATTATTTTTTTGTCTTTTGGTGTGTTTGCCATGTC
ATAAGCACAGTGGTTATTATTTCCTTATTGTTTAGAAGCT
>TRINITY_DN117793_c11_g1_i1 len=1600 path=[0:0-361 1:362-362 2:363-501 3:502-582 5:583-1599]
ACTTGATGTGAATACTTCCAGTACTTGTCACTATCACAGAGTCGTCTTTGCCACTTTTGT
CAGAATACCTATACAAAGAGAAGATATATTTCCCAAAATTATCGTAGCCACTGCCTTGTC
CAGTCCGTAATGAGAAATTCTTTGATGAGCTGTAGTGCACGGAGAAATGCATTGGGTCAT
TATTTAGGGTGATTACAATTATTTGCCAAGGAGACTTTAAGGAAATACTTTGGTCACCAT
CCCAAACCGCAACCAGCAAACTCAGAAACTGCTACCAGTCTTCCTAACCACTCTGGTTTG
TAGGAAGCTAAAACTACTACTGGGTTCTTCACCAGAGCCCGCCACAAATCCGGTAGGACT
TGGATACTATGGATCCAAGTTATGTCCGTAGAGTAAGTTAGCAGAAAACTGGTGTGAGCT
TGCAGGAAGCAGACCTACCAGAATGACCAAGGTGTGCAAATAGTAGGGTCAAAACCAAGA
GAGACAGATAATGCCAAAACAGCGGACGAGGAGTTAATCTAGAAGTGAGCCACAGTCAGA
ATACCAGGAGCATTAGTAAGGATCTAAATCAGCAGACAAGGGGTTAATCCAGCAACCAAG
CCACAGTCACATTACTAGGAGTTCAAATGCATTAATACAGAGCCGGGATAACAAAATCGC
AGACAAATGGCAAGGAAAGACAGATAATGCCAAAACAGCGGACGAGGAGTTAATCCAGAA
ATGAGCCACAGTCAGAATACCAGGAGCATTAGTAAGGATCTAAATCAGCAGACAAGGGGT
TAATCCAGAAACCAAGCCACAGTCAGATTACCAGGAGTTCAAATGGATTAGTAGGGAGTA
GCAAAAAACAAAACACAGGAGCCGGGATAACAAAATCACAGACAAATGGTAATCACCGAG
TTGCAGATTTAGATCTCCCGCCTTGCTCTGGGATTGGATGCTGAGCCAGGAACCTCCATT
GGGTCGGCTTGTAGCCTCACTGATAGGTTGACCAGCAGCGGCTTGGCTGGTCGGCACAGC
AGCCCTCTGAGCACAGCCATGAACAGTATCTTGACTGGATAAATGTGGGCCTATAGGGTG
TTACCCAGCATGGTGCACTACACGTAACTGTGTGACTTGCACTTTATAGAAGCCTTATCT
ACAGTATGTGCAAGTATACTGCAAGACAACATTGGGATGGCCTTATTCATCCCATTTTCA
CTGATTTCATATGGATAGAGCAGACATCATTAATCTTGTGTCATAATACAGACTACTGCC
ATAACAACATACTGCCTGTCAGTGGTGCAAAGTCTTGTTGTAGAAGTCTGTCTCTAGACA
ACATGATGCATAGCAGGAATGTATGTGCCTCCTTTGCACTAATGGGGTAAAGTCTCAAAT
TTCTTGTAAAGTGACCAGTGATAATTGGGGAGAGCCATCGTCGCCATCATCACGCCATGT
GCACTACTATAAACCTGACGGTCACTAGCTCCGCTTGCACTGATTTATGAAATGTCGTAG
AGTTAACCTGTTGTCTCTTTGCAGATGGAGATGGTGAACCCAGTGAAAAACAAAGCGTGC
GGTCACACGTATGAGAGAGAAGCAATTGAAAAGATGATTC
>TRINITY_DN162021_c5_g3_i5 len=1600 path=[2:0-150 3:151-589 4:590-605 6:606-759 7:760-1061 9:1062-1083 10:1084-1111 12:1112-1184 13:1185-1192 15:1193-1219 16:1220-1362 18:1363-1363 19:1364-1406 20:1407-1486 21:1487-1599]
GGACCAACACAGAAGCCCCCAGCCGACAAGAGCACATGTAACAGCCTGTTTCATAGGTAC
AAATCTCCTGACAGATGCCCTTTAAAGCTGGACAACCCCTTTAAGGAGACACCTTATTGT
TATTTCTGTCTGTAAGAGGTTTTACCACTACCCTGTAGTTAGATATCAGGAACTTTGCTT
CATACAGCAGCCTCCGTACTCTCCCTTCCACTTTCACACGTTCCACCCCCTCTGCTCCTC
TTCTCAGGAAGGGGTTGGTGACCCCCCAGAGTACGGACACAAACAGAAGAGAGAACACAT
GGCCTGCGGATGGAGACATGGGGCACTAGAGCCCACAGGCGATGCACTAGCAGTGCGGCA
GGGATCCCTGCACACTGCACAGTGTTCCTACTGCTGTACTGACAGCACTTCCGGCGCAAG
CGCCACAGAACACCGGAAGTAAGAACTCTATCATTCCCACTTCCGGGTCCTTTCTACACG
CGCCTGAGGACAGCCGGCAGCCTTGCTCATAATGAGACCCATCCTGCTTCAGGGCCATGA
GCGCTCCATTACCGAAATCAAGTACAACCGAGATGGGGACCTGCTTTTCACAGTTGCAAA
AGATCCAGTGGTTAATGCTTTTTACTCTGTGAATGGAGAACGCCTGGGTACCTACAATGG
TCACACAGGAGCGGTCTGGTGTGTGGATGTTGACTGGGACACGCGACATGTGCTTTCTGG
ATCAGCCGATAACTCCTGTAGGTTATGGGACTGTGAAACCGGAAAGCAGCTAGCTCTGCT
GGAGACAAACTCAGCTGTCAGAACCTGTGGATTTGACTTTGGCGGAAATATCATAATGTT
TTCAACAGACAAGCAGATGGGTTACCAGTGCTTTGTCAACTTCTTTGACATAAGGGATCC
ATCTCAGATTGAGGAAAACGAGCCTTATATGAAGATTAGCTGCAGTGAGTCAAAGATAAC
CAGTGCTGTATGGGGACCCCTAGGAGAGAGCATCATCGCTGGACATGAAAATGGAGAGCT
GAACCAATATAGTGCAAAGTCTGGAGAGATTGTGAACAGTATCAAGGAGCACTCCAAGCA
GATCAATGATATTCAGACCTCCAGAGATATGACCATGTTTATCACTGCATCCAAAGACTG
CACTGCCAAGCTCTTTGACTGCACAACACTAGAACATCAGAAAACGTTTCGTACAGAGAG
ACCAGTAAATTCTGCAGCACTGTCTCCAATTTATGATCATGTTGTTTTGGGAGGAGGACA
GGAAGCCATGGAAGTGACAACAACATCCACCAGGATTGGTAAATTTGAGGCAAGATTTTT
CCATGTTGGCGTTGAGGAGGAATTTGGAAGAGTGAAGGGCCATATTGTACCCATCAACAG
TTTAGTATTCCACCCTGATGGCAAAAGGTGAGTGCAGGTTTTTGCAATCTTTGAGTAAAT
CAATTTGTAACATAATTGTGATCAGTTTTCTTTCCATCTTTCTACAGCTACAGCAGCGGC
GGAGAGGACGGATATGTCAGAATACATTACTTTGACCAGCAATATTTCGATTTTGAGGTT
GAATATTGAGCTTATGGCAGCTTTCTGGCTGTTCAGAATG
>TRINITY_DN140389_c8_g1_i1 len=1600 path=[1:0-1436 2:1437-1599]
TATGGCCCCCACAGAGCCCTGATCTTAATGTTGAGTCTTTCTGGGATTGAGTGAAGAGAC
AGAAGGCTTTGGGCAAGCCTACATCCACAGAAGAGCGGTGATTAGTTCTCCAAGATGTTT
GGAACAACCTCTCTGCTGAGTTATTTCAAAAACTATGTATACCTAGAAGAATTGGGGGCA
AAGGGTGGTAACACCAAATATTAGTCTGATTTGGATTTCTTTTATTCATTCACTTTGCAT
TTAGTTAATTGATAAAAATAAACTATTAACGCTGCTATTTTTGAAAGCAGTTACATTGCA
GCATTTTCTACACCTGCCTAAAACCAAATCTACTTATTTTATGAAATGATATGTAATGGT
GGGACTGCACCTCTAAGCAGGTAGCAGATACCACTGCTGTACGGTATAAAACTACGTTTC
CAGGGGTTTGCCCTGGGCTCCTGCTGATGGAACTATTCCCTGTGCTATCCGTTTAACTGG
TTTACTCCACATCTAACACTCTATATTCTTGTTTTTCTCAGTTTGGGCCCTTATTAATGT
TTTTAGTATTCTCTATACATTGCTCGGCAACCAGGCAGCTCTGCACTTGCGCTTATACTG
TGGCAGTTCTTAAAGGGGGTTTCCGCTTAAAGTTCTGTTTTAGCTCCTTTAAATGTATTA
TCCGAGCAACTTATGTGTAGACTGCTTCTCCGGATACCAGATGAGCAGCCCCCCTGCTTT
CACATGATCATGGCCCTCCTATCTCTAGTCTAACGCCTGCGCGTCAGCCTTTCTTTCCTG
CTCACTGTAGTCCATCTCCCAGCAGCTGAGGTTGGGCGGTAACACACAGCATTATAAATA
ATTAAATACAGAAATAATGGGACCATCGGTTAAACATTATAGTTGTTAGATTCAAGCCTG
AGTATTGTCAGTATTGGTAACTTGAGGCAAATGACAATGGCATGTGTGCCGTATCGGGAG
ATGGTACTGGCATTATGTACTCCAGGAATGCCCTGCGGACACGTTGGGCACGTGGATGCC
ATAGAGCGGTGATTTTTACTCTGCATAACGTTACTTTCTATGTGAAGCTGTCTTGTCACA
TGCGGTGGCCCTCATCACGTTTAGCTGCCCTGTCATATTCCTATGTTTAGGGGGATTGAA
AGAGGTTATTCTAGAAGTGCAGTAGGTAAAAGCATTTTGTGGAAACCCTAAGGTCTGCAA
CTTTACATGCTTTACTTGTGTGCCTGCGTGTCCTCTGCATTGTTTCAAAGCTGTGACTGT
AGAGTTCATGCCACCAATAAGACTTGTGGTGAATGTTAGCAGAACATTTTTTTTCCCCTT
CGGTGCCAGCAGACAGCCCGGTCAGGGGTCCATGCAGTGTTGCTCCTGCCGGTATGGTTC
AGTTCACATTGGTGCTAGATTTCAGTGATATGCAGGCATGGCTGTCTAGCATCACACATA
TACAGTGAGGAACTGAAGTATTTGAACACCCTGGGATTTTTGCAAGTTCTCCCACTTAGA
AATCATATAGGGGTCTGAAATTCACATTGTAGGTACATTCTCACTCTGAGAAACAGAATA
AAATATAATTCAGGAAATCACATTTTATTAACAAAAGAAT
>TRINITY_DN139501_c2_g1_i2 len=1600 path=[0:0-166 1:167-1599]
CCTACCCTCCAACGTATGCTCCTATGTAACCGGGCACCTACCCCCCAACGTATGCTCCTA
TGTAACCAGGCGCCTACCCTCCAACGTATGCTCCTATGTAACCGGGCACCTACCCCCCAA
CGTATGCTCCTATGTAACCAGGCGCCTACCCTCCAACGTATGCTCCTATGTAACCGGGCA
CCTACCCCCCAACGTATGCTCCTATGTAACCAGGCGCTTGCCCCCCAATGTATGTTCCTC
TGCTGGGCACAGAAAAGTTCCCACAAAATACACTAGTTAAGGAAACTCGAGTAACAGGGC
CCCCGAGCGGCCGCAGGTATTGTGACCTTTTGATAATGATCTTGCCGGTCTATTATTACA
GGCGGTGGAGGCTTTTTATCCATCTCCAAATCTACCGAGGTCCCAAAGGTGCCTTTAGTA
GTCACACAATACAGGGAGGGTGACGTGGAGGGCGCGACCTTCAGTTTCTTATTATAGCTG
GGTCAGAAGACTTGAGCTTCCTCAGAGGAAGCAATTAAGATTTCCAGGCAGGAAAAAGAC
GTTTACGAACCGTTTCGCGTTAGATTCACCATGGAGAGAATCGGGGGCATCAATAGTTAC
CAGCCGGTGGAGGTCTTCCAGATCTGACCTTATGAGAACGTGACTTTTGAAAGGCCCTCG
TTAGCGATGACCAAGTGCTCAGCTCTCCTGAGTGAATGCTGCCCAATGACACTTCATGCC
ACCCCCTTGGCCTTGACGGACAGTTTCAGTCATCTGTAAAGTTTCTGTACGCAGCAGAAA
ACTCTTGCGCATGCTCCCTGTGGTCCCAGGTTGGCGCATGCGCTCCAGTCCCCCTGCACT
GGGCAGAGTCCTCAGAGTACACAGTACAGAGTCCTAACGACCCTGCACCCATGAGAATTT
GCAGCCGCACACAGTAGCGTTGTAGGACAGTGAAGCTGTCAGTCAAGGCCAGGAGGGCGG
TGTAGAGACATTTTCAAACTAAATAGATTTTTAATAGTAATGGAGGTTGGAGATCTGAAA
TAAAGCTCCAAATCCACAGCTTTGCTTCAAATAGTAATAAAGTTACATGAATTTAATGAC
AATTAGTATGCGGTGAGCGCCACCTAGTGGTCACAAGGTATGCCAGGAGTTTGCTGTGAT
CAGCTCCTAGTTGGCACACCGTATGCCACAAGCTCCCACTGGTGATCACAAAGTTTGCTG
TAAGCACCCCTAGCACTAAATTTGCTGTGAGCTCCCCCTAGAGGTCACACAGTATGCTAG
GAGCGTCTCCTATTGAAGACAGTGTTTGCTGTGAGCTCCCTCTAGTGATTACTTAATATT
CCAGGAGCTCCCCCTAGTGATGACCTAATATGCCAGGAGCTCCCCCTAGTGATGACCTAA
TATGCCAGGAGCTCCCCCTAGTGATGACCTAATATGCCAGGAGCTCCCCCTAGTGATGAC
TTAATATGGCAGGCGCTCCCCTTAGTGATGGCGAGGTTTGCTGTGAGCTCCTCCTAGTGG
TCACAAGGTATGCTAGGCGCACTGTATGCCAAGAGCTCCTTGTGGTCACACGGTATGACA
AGAGCTCCCTCTAGTGATCACACAGTATGATAAGAGCTCC
>TRINITY_DN154746_c3_g1_i3 len=1600 path=[0:0-519 1:520-592 5:593-620 6:621-627 9:628-1150 10:1151-1599]
CCTTACCCTGCTGCTACATCCCATCGTTGCTTCAAACCCACGTGACTTTGTCATGTCACG
TGACCTTGTGACATCACAAGGTCCTTACAGCGCATTTCAACATATAATGAAATGATAACG
ACATCGTGAAAGGTCCTTTAGCGCCTTCAGCAGCACGGAAGTCTGACTCCTCCCACATAT
GATCACATGGTTATGACATCACCAAAGGTCCTTTCGCCCCCTAGAATTGCCATCGTGTGC
ACGCTGGAGGATGGCGGGTCTGGAGCTGCTGTCAGATCAGGGATACCGGGTGGACGGGAG
GAAGGCCGGGGAGCTGCGGAAGATCCAGGCCCGGATGGGAGTGTTCGCTCAGGCTGACGG
CTCTGCCTATGTCGAGCAAGGGAACACCAAGGCGCTGGCTGTAGTGTACGGACCGCATGA
GATCCGAGGGTCTCGTGCTAAAACCCTCCATGACCGGGCGGTGGTGAACTGCCAGTACAG
TATGGCCACTTTCAGCACCGGGGAAAGGAAACGGCGACCGCACGGAGACCGCAAATCCAC
CGAGATGACCCTGCACCTGAAGCAGACGTTTGAGGCGGCCATCCTCACCCAGCTGTACCC
GCGCTGTCAGATAGACATCTACGTCCAGATCCTGCAAGCAGATGGCGGCAACTACTGCAC
GTGTGTGAACGCAGCCACCCTGGCGGTGATCGATGCCGGGATCCCCATGAGGGACTATGT
CTGCGCCAGCTCGGCCGGCTTCATCGAGGACACGCCCCTGGCGGATCTCAGCTACGTGGA
GGAGTCGGCGGGGGGCCCCCAGTTGGCTTTGGCTCTGTTACCCAAGTCTGAGCAGATCGC
GTTACTGGAGATGAACTCGCGGCTGCACGAGGATCACTTGGAGCGCGTGATCGATGCCGC
CAGCAAAGCTTGTAAGGACGTGTACGCCGTGCTGGACCAGGTGGTGCGCGACCACTTACA
GGAGGTGGCGCCGCTGGTCGGAGATCGGGGGTCAGTGTAGAGAATTACTTTTCTGGAAGC
AGATGGTTGTAACCCACGGGATGGGGAGGACAATGGCGGCAGAGGGAGGTGCAATAATGG
CCGCCAGGACCTCCGCAGGGAAGTGCGGACTCTTTATATTTTTATATGTTTTCTTTAATA
AACATAAAAAATATCAATAAAATAAATATAAAAATGGAACTTCATTGCCACAACATAATC
TGTTTTCTTTAAAGGGCCGGCGTTCGTATTACTCCTGCTATAGTGAAAAACTCAGAAATT
TCTAATCGACTATAGTTTTCTATTCTGCACTGTTTTTAAGATCTCTGCTTGCTGTCAGTT
TTGATTAAAGACCTGTACCGTCCTGAGAGTTACAATACAGACGCTGCAGACGGAACGTGA
AAAGACCTGAACCCTCCCTGATGCAGTGTAACAAGCCCAAGCTCTGTCAGCAGGACCGAA
TGTGAAGGAGATGTGTTTCTATTCTTAGACAGGAAGCAGAGATGTTGAAGTTTGAAAGAA
ACATAAAATCATAGCTGCAGAATTTCTCATTCTTCCTTAAAGGTGTTATGCCATGGGTAA
TGTAAAAAATGAAAATCAGACGTCATATAGTAGATGACAA
>TRINITY_DN117625_c4_g2_i1 len=1600 path=[0:0-1599]
GAGTCCTGCGCTGACAGTGGAGAGCCTGCACCCTTCGTTCACTGGGGTACAGCAGTACTC
AGCAATTTATCCCACAGCCGCTCTTACGCCTGTCACACATAACACCCCACAGCCTCCTCC
TATACTGCAACAACGCGAAGGGCCAGAGGGTTGTAACCTATTTATCTATCATCTGCCCCA
GGAGTTTGGGGATAATGAGTTGACACAAATGTTCCTGCCATTTGGTAACATAATTTCATC
CAAAGTGTTCATGGATCGAGCTACCAATCAGAGCAAGTGTTTTGGATTTGTCAGTTTTGA
TAATCCATCCAGTGCTCAGACAGCTATCCAGGCCATGAATGGTTTTCAGATAGGGATGAA
AAGGCTGAAGGTCCAACTAAAGAGGCCTAAAGACACAACTCAACCATACTGACCATCCCT
ATACCTAAAAGACCAATCTTGGTCATACAGATTCGCAATGGACCTTTGACCCTCAATTCT
TCACTAGAGGATTATGGGAAAGAAGACTTTTTACCACTAAACACTATGTCCCACCCCTGA
ACCTCATGATCTTTGTCCCTCACCCACACCCAAGGACCAAAAGGTGGCTTTGGGGAGGAG
CAGGAAGAACCAAGCTACCTAAACACAAGGTTGTGTCTTGTGAGTGTTCTATGTCTGTTT
ACCCAACGCCCAGGAGAGACCATCCATAAAGGAACAAACTTGCACCTGATGACCTCCCCC
TCAAATGACCAAATATGTGAGGGGGTAATGGACGATACTCACACCAGAGACCCTTGGAAT
GACAACACCCTCCCCCACCCATAAGAGTGGCTACAGATTTGCAGTGCAAAGAACTATCTG
TATACTTATTTATATGAACATATTTATTTATTGGGGAGGCCCAGTGCAACCTACTTACAC
CCTTTCCACTGCCAGAGGGCCGGTGTGGGATGGTGTTAGACATTGTTATATTTTGCTTTT
TAGACTTTTTTTTCACGGAGGACAGGGTGTTCTGGGTGGGCAGGAGTGGAGTATAGCAGA
GTTCAAAACTCATGTTTACAATAGCCCCACTCACAGGGCATCCCCATTTTTCTGCTGCTC
ATACACCTGGCCCCCCAGAAAAGGGCTTGACTTTTGCATCTGCTCCAAAACCCTACTCTG
TGTGTTTCAGGATTGAGAAAGAATTAACCTCTCAGTGTTGCTGCGTGAAGAAAATCTGCA
GGGTGAACCTGTATCTGCTAACCATGCCTCATTTTCATAACAGATTTTTGGTTTCCCTTT
CTATCATTAAGGGGGAAGTGGTTAACACCAGTGGTTGGATGATTAGCATAGTAGGAAGTC
TTCCTACACCTAGAATAATATTCTGAATTGCTTAGCAATGCCAAGTATGCTCCGGCTGCT
TTCCTATTTAGAGAAAACATCCTTCACTTAAATTCGTTCAGTGGTTATATGGCTCTGGCA
TAATACAGAGATGATCTGGTGTATGGAGTATTTTTCAGAAACAAATGTTAAGGCTTATTA
TTAAAATCTACCAAAACACATCATTTACAGTGCATTCGGAAGGTCTTCATGCCTTTCACT
TTTTTCACATTTGGTTATGTTGTAGCCTTGTGCTAGAAAA
>TRINITY_DN123153_c9_g2_i3 len=1600 path=[1:0-1455 2:1456-1512 3:1513-1532 5:1533-1568 6:1569-1599]
GAGTCTGGTGTTTGTCGGTGCAGTGTAGAGGATAATGAACTTTATTACAATGTGCTAAGT
TTTTTTAGAAGGACCTGTATATGCTGCCTCCATACTCCTGTAATATGATTAGGCAGGTCA
TGACAGTCGTAATACGGGGGCCCCCAGTACTGATACTACTATTGGAAGACTTTAATAAGT
ATTTAGACCCTTCCCTAGATAAATTCATCTAGATCCCACACTGACTGGTGCCCTGGAGAC
CTCACTGGCAAAACTGCTGCATGACATGGATCTTTATGATTTGTGGAGAATCCGATATCC
TGAGTACTCCTGTTTTTCACCATCTTATAATTCTCTCTCCAGGATAGATTTGCCGGTTGG
GACCCTGGAGGCTTCGTCCTATATTTCTTCTATAGAATATCTACCACGTAGTCTATCAGA
CCACTCGCCCATTAGATTGGAAATGCAGCTGGAGAGGGGTAGGGAGTGCAGTGGACACGG
TATCTGGAAGCTTAACCCTTTTTGGATCCAACTATTGGATGAGGGAGATCCCCTTACAGA
GCAGATTGGGGAGTTCTTTCTTTCTAGCATAGGTTCAGCGGCCATGGGAACAGTCTGGGA
TACTATGAAAGCTTATGTCTGGGGCTTATATATACAGAAAATTAAAAGGTGGAAAAACAA
GAATAGGGGACTTTTAGACTCCTTGCAGCGGAAGGTGAAAGACTCTGAGGCCCTTTTATA
TACAGGACTCATCCACACAGACAGTCGGCATGGAAGGAGGCACAGGATAAACTAAAGGAC
CATCTAACTCAAACTGCGGACAATAAACGTTTCTTCTTGAGGCAGAATTATTTTGAAGCA
GGGGAGAGAGCAGGAAGCTTATTGGCCAGAGTGGTCCGCTCGCAGGAGGGCCCATCCAGA
ATAATAGCTATTAGAACTAGAGAAGGAATCCACTCTGCAGAGGACTCGATTATCCTCAAA
GAAGTTATAGATACTACAAAGAGTTATATACTTCAAAACTAGACTTGAGTGCTAGCGATA
TTAAGTCCTATTTAGCTAATAATATACCCATACCGGTGATGTCATTAGAATCGGCCCGAT
ATCTGGATGAACCCTTAGAGTTAGAGGAACTTAAAGCGGCCCTTGGATCTTTCCCCAATG
AGAAGGCCCCGTGTTTTAATGGTTTACCAGCAGAGTTTTTTAAACGTTATCAGGAAACCC
TTCTCCTTTATCTCTTAGATACATTTAAAGATGCTTTGTGATTGGGGAAATTGCCGAGAG
GCTGTGGTGGTGGTACTACCTAAACCTGGAAAAGACCCACTGTACCTGACTCTTATAGGC
AAAGGTACTAGCTAACCGCCTGAATAAAGTAATGAATTCCCTTATACACGCAGACCAGTC
GGGATTTATGCCAGACAAGAGCACCTCCATTAATCTACGGAGACTTTTTCATAGGCTCCT
TTCACATGGGCGAGATTTCCGCGCGGGTGCAATGCGTGAGGTTATAGGGCTTCTGTCACC
CCATTAAACCGTCCTTTTCTTTTCCTTACTAATAATCCCCACACTGCGATCTCATCACAC
ACAAGCCAACCAATGACTTTCGCTCAGTAGAACCCGTCAA
>TRINITY_DN137823_c2_g1_i1 len=1600 path=[0:0-1599]
GTTTTTTTTTATGTATGAATTCCATGTTTTGCTTTCTCCAAACATAAAACTCTTTATTTA
ACCCCTTCAGGACCCTGCCATTTATCACCTTAAAGAAGGTCCACTGTGTGAGCACCACAT
CTTTAGCAAGAAGACAGACAGTGGTTAATTAAAACATCAACCCTTGCTCCAGAGGACCCA
GCACATCTGTGCATGTACATTGTCAGCAATATTATTTCAATGGGCACTGTGCAACTAATC
TTTCATGGGGTGGCACTGGTGGAGGAATAAACAGTGCTCTTACTGCCCTATAGCAAGCGT
CTGCCTCCTTACACTAAACTCTGGAAAAACACAATTCTAAAATTGCACAGAAATCTTGGT
GTTTTTAATGCAATTTTTAGCCAAAGCCAAGAGCTAAAGTAAAAGGAATGACAATAAAAG
GTAGGATTTGTCTTACATCACATTTGCTTTGTGTCCACTCCTGACATTGGCTAAAAAAGC
ATCAGAACTTCCACAAGTACAGTACATGGAAAACTACATGAGTTAGCCAGTTATAGGCTA
GATTCATTCATAGCATTTAGGTGCATTTAAAAAAAATATATATTTTTGGGCAGTATTTGC
AAATTTGTATACTTTTTGGGGGGTTTTGTCAGTTTTCTTTCAAGATGCAGCAAGCTCTGG
GAATGGAGTTTCTGTGGTGTCTTTCTCCATAGGATGCAATCGGTTTTGAAATATGCCTTA
AAAATCATCAATGCATGTAAAGAAAAGACATTATTTAAAATGTCTATTAAAATCTCATAG
AAGTTTGGAAACCCACTGGTTGGTGACATCTGGACAGAATAAGAACCAAGTGGAAAAAAG
CCAGAAAAAAAAATTATGATCATATTTTTTTTTAGCTAACAGACAGGAATGAAAAATAAA
AATAAAAAAATACTTCACATTAATGCCTACAATTTCCTAAATAAATAATAAATACATGAA
AAGGCAAAAAATACTGCACTAACCTGGCCAATGTGTATACTCTTTAACTGTCCATTATAT
GTGACTTCTCCACAAATACCACAATCGGTATTAAACATATAATAAGGACAATATTTGATC
CTGAAATAACTAAACTATCAGGTCATCCTGAAACTTGCAGTTCTACAGCAAATGAAGCAC
ATTAGTTTAGCCCTTAATCTATGAGAAAGGCTTGAGATAGCTAGAGAGATCTCCTAAGAG
TCCTCCTCAGATGAATCCTACAGTCACTGTCCTGAGGTTTAGGAGGGGGTTTAGTGGAGG
CAGTTTACCTGCAGCAGTACTAAGATATACTATATAGGGTGTCTTCAGAGGTGCCAAATT
TTGATGCATGGTTTTATGTTACAGAAAATCAGCTCCATTGTTTGGAATGGGGTTGTTTTG
GTGCTCATGGTCAGTTGCAGAAATCTATGCATGGACAAAGTAATGTTTCACTGGACAGCC
TACATCTACACAGCATCCCTGTCATATGATCCTAAAGTAATATCTATTTTCAGCTGTTCC
CATGAAAAAAATAAAAAATAAATGCCGGATCAGTTCTACCGAATGACACCGGAAAGACTG
ATCCAGCATTTCAATGCATTTTTCGACTGATCAGGATCCT
>TRINITY_DN149810_c9_g1_i3 len=1600 path=[0:0-692 2:693-741 3:742-771 4:772-791 6:792-851 7:852-1188 9:1189-1241 10:1242-1599]
CCGTGATGGTGCACAGAGACAAAAATGTTAGAATTGTGTCTATGTCCCAATATTTATGGA
CCTGACTGTACATATATATATATTCCTCTTCCTTATCTAAGATGAACAAGGCTTAAATAC
TCAGAACCACAGAGAGGATTAGAGGGAAAAGCAGCCTTTTGAAAGAAGTTCCTTGCTGTT
TCTTTCACTGGGCCTGCACTTGTCTTCACAGCTGTATTACATAGTAAAGGTAGTAAAAAA
AAACAATGAAATTCATCGGATAAAAAAAGTATCAAAGAAAGTTATTTCAGGAATATGTGT
TTAAGCTAAAAAAAAAAAAAAAACATTGAATGACTGGCGTTATATTTATCAGTATTTGAC
AAATATAAAATATTCAGGATGACATCAGGCAGCTACTCCCGACATCAACTCGACCCTGAT
ATCTCAAAAATACAAGGTTCCTTGGCGTAAAAGCCCTCAGTCACAGCCTATAATGGGTTA
AAAATGCTGTATTTAGATTAGTTGCAATGTGATTCAGTGTCCCAGTGATAACACTGATCT
GTTAGTGGCAGGGGCGTACATAGAAATCATTAGGCCCCATAACAAAAATCTGGATTGGGC
CTCCATGCCCCATCCTTAGCCTCTCCCACTATCTGTTCCCTCCTCCTGGCTGTCTGCTTC
TACTTACTATATAATGTGCCATACCTCATCCCCCCATAAACTGTGCGTAATATACAGTGT
GCCATAACTAATAAATGATGCATATTGCTGAGTAAAATATATAGTGTGCCATACCCCCCA
TCCCCATGAATGACTGTATGCCTATATGGTGTGCCATACCAGCCAAGAACTATGGCTGCA
TATAATATATAGTGTGTCATACTCCCCCAGCTGCCTGCTGCTGCATATTATATAGTGTGC
CATACATCCCATCCCCCCTTAAAAGTGTGCCTGCTAAGTATAATGTATAGTGTGCCATAG
CTACCCAATCATCTGTGCCTGCTGTTGGGCATTATATAGTTTGCCATAGCCCCCACCCCC
AGAACTTGTATCTCCCTATTAAATAGTGTGCCATACCCCCCCCCCCCTTTCCCAAGGAAC
TGGCTCACTAACATTTCTCTGCTGGTGCAGGCTAGGCCAGCCAATCGGCAGCTGGCTCTG
CTAGCACTGCAAATGCTGATTGGCCAGCCCAGCAGAGAGACAACACACACGCAGAGCGAG
CGCTGGTCTGGACTTGAGAGATGGCAGTCAGACACTGATGTGCTGGGTCAGAAGGAGGAG
GAGAGCAGGGAGCTGGAAGGCAAGGACTGAGCCCAAGGGAGGACTTGGGAAGTGACAGGA
GCTTGTGTGTGTAATTTAGAGGCATCCATGGCCGGGACCTTTTCCCCCAGGGGCCCCATG
CCAACTGCGTGGTCTGCCTCTATTGGAGGTACACCACTGGTTAGTGGGGATGACATGGGG
TGGATTTGGCATTTCTGGGGCACTAAGCAAAGTCACATTGCGCCGCTAAGCTCCAGTCCA
TTGCACTGCAAAGCTCTTCACCCATCAGCCCAGTAAGATCCACTCTTAGTTTAGCAGTGC
AGCCTGGGCACTTCTGCTACCGCTCTACCACTGGGAAAGA
>TRINITY_DN132383_c5_g1_i4 len=1600 path=[1:0-416 2:417-421 4:422-447 6:448-1161 8:1162-1599]
AACAAACCAGCAAAAATAGGGTAGAGAAAACCAAACAGTCGTCTTTCTGTCTTCATTCAC
AAAGTGGCAATTTGTAACAAAGTTCTTCATTAAAATACACAAATAAAATTAAAAGGATGG
ACTCTTCGTGCCTTCCAATGAAATACAGCTACAGTCGGCAAGTGGGCCTCTTCCAGCAGA
ATGAATACCATTCCCGTTTCTTTCACAAGATGGAAACGTTGCAAATTAGGAATGGTAAAT
GATGAAATTATCAGCCGATTACATTGTGCCCCTATTAGATGTACTTAAGGGACCAGAGAG
AAGGAAAACATCAGCTAGTGAGGGTGCTATAAAGGAACATGGCTGAACAGGTAAGAGACC
GACTCTCCATTGTGTGTCCGGCGAATTGCTTCAGCCAAGATCATAGAGATGTCTATGACC
TGAATTTTTGGACAATGTCTCATTTTTTCTTCTTGAGGTATAGTATTAGTCACCACCACA
GCTTCAAAACATGCATTATTAATCCGAGAAATAGCAGGGCCAGAAAATATACCATGAGTT
AAGATTGCATACACTTTGGTGGCTCCAGCAGATAAAAGTTTGTCTGCCGCATGACAGATG
GTTCCACAGGTGTCTGCCATGTCATCAACAAGAATTGCCACTTTATCTTTAACATCACCC
ACAAGAACCATGCGGTCAACTTCATTGGCTTTTTTCCTTTCCTTGTGAATTAAAGCAAAG
TCAACATTCAGTCGGTCAGCAATTGATGTAACTCTCTTGGCACCACCAGCATCTGGTGAC
ACTATGGTACAGGTTTTCCATTCAGCGATGTTTTCTCGAATCCATTTCATAACAGCAGGT
TCAGCATATAAATTATCCACAGGAATATCAAAGAAACCCTGAATCTGGGAGGCGTGAAGG
TCCATAGTAATGATGTGGTCAGCTCCAGCCACAGACAGCATATTGGCAACAAGCTTAGCA
GAAATTGGAGCCCGTGACTTATCCTTCTTATCTTGCCGTGCATATGGAAAGCAAGGTATA
ACAGCAGTGACACGACAGGCGGATGCTATCTTGCAGGCGTTTATCATTATCAGAAGTTCC
ATTAAATTGTCATTTATCTCCCCGCATCCACTCTGAACGATATAAACATCTTCTCCTCGT
ACACTTTCTCCAATCTCAACACACGTCTCCTGGTTGCTGAACTTTTTCGTCACCACTCGC
CCAAGTTCTAGTCCAAGCCGGTCAGAGACTTTCTGGGACAAGTCCTGGTGGGAGCTTCCG
CTGAATATCTTGATGTTCGGCATGTTCTCTCCGGTGCTCCTCGGGAGATACGTCACTGGC
GGCAAGAGGGACGGTAGTGACTAGTATGGAGTTGCTCCTGGCAAGTATGATGTCATAGGA
AGAGGCGGAGTCTTGTCATCCATGGGGCGGGGCCTCAGGATTTGCAGGAGACTCTACAGA
GCAGATTGTTGGAGAAAGGAGCGGATTCTGCAGGAGAACAACCAGTGGTAGTTACTTGGG
GGCCTTTTTGCAGGGAATGAAGGGAGGAGGAAGGATCTCTGTACTGGAGACTGTATGTTA
GAGGGGTCTCAGGGGGGGTTGGTATTATTTACATGGGACT
>TRINITY_DN146536_c3_g1_i5 len=1600 path=[2:0-211 4:212-224 5:225-234 7:235-235 8:236-305 10:306-308 11:309-344 13:345-345 15:346-346 16:347-355 18:356-356 19:357-380 20:381-386 23:387-470 25:471-472 26:473-473 27:474-521 28:522-522 31:523-544 32:545-553 33:554-568 35:569-591 37:592-598 39:599-609 40:610-630 41:631-631 43:632-645 44:646-758 48:759-899 49:900-908 52:909-925 53:926-975 54:976-1014 56:1015-1114 58:1115-1116 59:1117-1138 61:1139-1139 62:1140-1155 63:1156-1156 64:1157-1284 65:1285-1285 66:1286-1300 67:1301-1567 69:1568-1599]
CCAATATGTTGCTGCCACCTACTGGTAACCAGGCAGTATTACATGAACAGTGACATTTAA
CATAGGTTTATATGCACATTTGAGGAAGACATAATCAAAATCAAATCAGATGACTATATA
AAACTCTTAGGAGATAGTAGTGGGGTAGAGGCGTGTAGTAACACAACTCTGGGGTGTTAC
AATTACTGATGTATGATTATTTTATGATATTTAAGCATATACGATTATAAAGCAGTTATA
GGCTCTAGCGCTGGACTCCCCTATGCAGGATAATTATCTCCTGTCAGTGGTGACCTCAGT
ACAGCCGGACGATCACAATATTCATGATGAGTCCACCCAAGAAGAGACGAGCGCTGGATC
CAGAATACAGGAAGGTTCCTGAACTGCTATGAAAATGTTCAATTCTCTCTTCTGTCTTTG
TCGCTGACCCTTTGAGATCAGAATGGCATATGGGGTTACGACTCTTTTCTTCTCCCAAGT
ATGCACAGTTGAAGTAGCTGCACAGCTGCCCGGTGCTCTCCACGGTGTAAGTGTTTCCAC
TTTTCTTTATGTTTGTGAATGTTTCTGCCACTGGAATCAAGACTTCTAGTTCCTCAAATT
TTGAAAACTCGTCAATGTCTACCCCAAAGCAGGTCGAGATGATGAATAAAGGATTGTTGC
CAAAGTTTTCAGCCTCGCTCTTATCTAGGGAGGAGGATGTAAACCGGCCGAAGCGGAGCA
CTGGAGAGACGTTGATGTCACCCAGTTTGGTTCCTCTGAAGGTGGTGAAGCGCTTGGCAC
AGCCTTCCCTCAGGACCTGCAAAGCTCGGGTCAGGTAGAAGTGAAGAGCTTTGAAGGGGA
AATTCTTCATATAATGATCTCGGGACTGTCCAGCAATAGAGACGTTACCATTCAGCTGCT
TGTAGATGGGGTACAGCTCTTCCATTGTGTATAAAACCACCGCTACCCCATACTCATGCT
TGAAGGAGTCAGGGAGCTTTAAATTGCGTGTGCTCCAATGCTTGGTTGCTTCTATCCACA
TTTCGTCAAACTGTTTATATTTCCTTTCTTCTCCAAGAATCTTTTGCATTTCTTTCTCCA
TTTTCACTTCACAGCCGATATATTGATCATCAAAACTATTGGGCTGCATGTCCAGATCTA
TCGCCATACAACACAGCAGAGACCGCGGGTCAGCCACAGGTGGAGCCGCACTGCATGGTG
GACGTTGTCCAGAGCACATGGGAACCCATAAGAAAAGACAGTGACTGTGCCTGCCCGGTC
ACCGGATCGCTGACCTGTACTCTACTGTGTGGAGCAGAAGAAGAGGACAACGCACGCGGC
CACCACATATTGGACAATCATCTTGACCTCTCCAGCAGAAGTTCCTCTGTGCTCAGTGTC
TCTGGGTGAATGAGGAATACTTTGTAGCGTCTTTCAGTTTCATTTTAGAGGCAAGCAGAT
TTACTGTTTTTTCTGGCAGTCTCCAGGTCTCCCACAGCTTTCAAAATAATAAAATTCCAG
CAGTCTTTATTCCAGCGTACAAACAGCAATACAAAGCAGTGGCACTTCACCTCCCGACAC
CTCCCGTTAGATCGACATGTTTCGAACCAAAAAGCGGTTC
>TRINITY_DN159812_c0_g1_i9 len=1600 path=[0:0-91 2:92-124 3:125-299 4:300-312 6:313-370 7:371-395 9:396-411 10:412-741 12:742-744 13:745-888 15:889-983 16:984-1017 18:1018-1076 19:1077-1082 20:1083-1091 22:1092-1259 23:1260-1260 24:1261-1278 26:1279-1313 27:1314-1394 28:1395-1395 30:1396-1402 32:1403-1470 33:1471-1472 35:1473-1533 39:1534-1599]
GGTTGCACCCAATTAGGTGCAACCAGAATAGTGCTGACAGGAAGAACTAGACAAGAACGC
TGCTCCGGAAGGTTTTGTAATTGGACAAATATTATGAAGAACACAAATATTGAAAACTGT
CTCACTGTCTTCTACAAAAATGACTCATGTCACTGTCATAATGAGGAGAACCCATGTGAC
GCAAGAAGTCCTTACTTGATATTTAACTGCTGCAGTCTGTAACCTATATCCTCCAAGACT
AGCTCCTTTATAAGACACAGCAGCGAGGCTTCCCACAAGAGCAGAAGAATCTCCTACCAG
GTATCAACGCCCTCGGTATATTGTCTTCTCATTCGTATCAAGTTACTGATCTAATTTTTG
ATCCCTGCTGCTGTCTTTTGCATATCTACTAGCTACAGAGACATTCTGTGTGTCATTGTG
CTCCAACATTTTCATCTCATCCTCCTTTTTGTTGTCTCCTCTTTTTCATTGTTTTCTTCT
ATTCCACATATTCAATCTATTCCTTCTCCTCCACTTCTCTTTTCACCTCCTGCTTTTTCT
TCTTCTTCTTACCTTTCTCTTGGCTTTCTCTGATTTTCCCTGTCTTCCTTCCTTTGCTTC
TTTTCCTTCTGATCCTTCTTGTTCCTCTCTCTTACTTTTCCCCATCCCTTTTCTTCTCTT
TTCATTCTTTCAATCTTCATCACTTTCCCATTTCTTTTTTCTCACGTTTGATCAACCTCA
TATTCGGCTCTCTCCTTCCCTCGTTATCATTTTGTTCCTCTTCCCTTTCCTTATGATTTT
CCTTCACCCCCTTCTTGCTTCTTCTGCTCATCTTTTTCCTCTTGTTTTTATTCCCCTGCT
ATTACTTCTCTTCCCTTTTCTTCTTTTTCCTTCTTATTCTCCTCATCTTTATCCTCCTTC
TTCTTCTACTACTTTTCCCTCCCCTTTTTCCTCATGTGCTTCTATCCCTGATATTCTTTC
TTTTTCATTTATTCCAATCCTTTCTTATTTTCCTCCTCTTTCTCATCCTATACCTTTTAT
TTTCCTACTCTCACTCTTCCTTCCTCTTTGTTCACTGCTATATGTTCTCTTACCTTTCCC
TATTCCTTTTTATTATCCTCATCTTCCTCCAGCTTCTTCTACTCTTTCTTCCTCTTTTCC
TCATGTTCCCTTTTCTTTCTTCTCCTTCTCTTCCTCTTCCTTCCTTGTTTTCTTCTTTGT
CCACTGCTATTCTTTACTTTTCCTATTGCTTTTTATTCTCCTCCACATTCTATTATTCCT
CTTCATGTCTCTTTCTCCTTATGTTCTTCTTAACCCCTACTATTCTTTCTGTGCCCTCTT
CTTATTTTTCCTTCTTATTCTCATCTTCCTTTTTCTACTTCCCCTTCTTGTTCTTTTTCC
TCTTGCTCTTCTTCCATTGTATTATCTGCACAACATTTATATAGAAAAAAATAATAATGT
TGAGTTCTCGGTTTCCCTATCTGCCTCCAAGTTTATTTAAAACACACATCAAAGATGACT
TCTTCTAAGAAACTCCTGAACCTGGTTATAGCAGTATGTTTTGTATTTCTGACCAAGGGG
TGTCCAGCTGCTGCTACAACTGTTCGGTGTCCTCCAAATA
>TRINITY_DN139546_c6_g1_i3 len=1600 path=[1:0-66 2:67-179 4:180-202 5:203-247 6:248-324 8:325-547 10:548-970 12:971-1599]
CTTCCGTTTTTTTTTTTGCGAACCCATTGAAGTGAATGGTTCCGCATATGGTCCGCCCAA
AAAAACAGAACGGACACGGAAATAAAATACTATAGCTTTCCGTTCTTCTAATCCGTCAAA
GAGAGAAAAAAAATAAATAAACGAATCCTCTAGCATCAGCTGGCATCCGCCCGAACCACC
TCCATCCGAAATCAGCCTCCTTTAGACAGAAAAAAAAAGTACCTTACGCAGGAATTTTTT
CCCCCGTCCAAAAAACGGATCCCAGACGGAAACGGCCCAAACCGATGACAACCGATGCTA
CAGGATCCATTCCCCCCCGCTCTCTTCTTCTTCTGTAGGATCAGAAGAACATAAAGCTAA
ATGGTGATGTGAATGCAGCCTAATCTGTGGACTGGCTTAGATAAAGTTTGGCCCTGGATA
ACATTAAAACTGGGTCTCCAAATGCTGAAAAAATACGTACCTACATAATCAGAAGGTGTT
CTGCAATGAGCTGAGGCGAACATTTCTAATACTTTCAGGAGTGAGGCTATATGCCCCTCC
ACACACACTTAAAAAGTATTTATATCTATAGCACAGTTATCAAATAATACCGCTATACCC
TTAAAAAAATGTACCTTCATAAAATGAATAAATATTAAAATACACCATACAACGACCACT
ATTACCAATAATACCACCATACAACGCCTAAATAACATTACTACACCATGACCACTACAA
TAACCACCACATAGTGACTGAATAATACCGTTACACTGCTAATGAAAAAACATGACTCTT
CAAAGCCCAATATTATCACCATACAGTGACCATATAGTGCAGGGATCAGCAACTTTCAGC
GCGCCATCTGCTGTGAAACCACAACTCCCAGCATGCACACTTACCTGGCTGTTATTATAA
CTCCTACAGAAGTGAAAGGAGGATTCTGGGAGTTGTAGTTTCAGAACAGCTGGAGAGCCG
GAGGCCGCCGATCCCTGAGCTGGAGGGAAGAGGCTTTTGCTGTGGCAGACTAAAGCCATC
TGCATATTACAAAGCCGACATAGGGAAAACGCCTGGCTGGCGGCTGCGCGCCCTGGCGGG
GTCTCAGGAGCAGGACTACATTCTGAAAGATGATGATGATGAGATTCTGCATGTGAATAA
GCAAGGGGTCTTTACCATAGAACAGGAACACTACATGGAGGTGTACTGAGGACATGATAT
TACACATGTGAACACATTTACATAAATCATATATGGCCCAGGGTCTACATGTGACAGTTC
TAGCTAGCGGACAACCTATTGACCCATGCTCTGATGTAGTCAGCCTGTAGAGGGAGGGCC
ATAGCCATCCACCGCACTCATGACCTTGACAGGTTCACAGCGCATCTCCCTAAAGGAGGC
TTTATTTAGAAACGCCATAGATATCCAGTGCCCAAAATACCAGCGCCCCCTCCTCTACAA
GGCTGCCCACCACAGTACGAAATGAGCAGAAAAGCAAGCAACACTCCACATACTACTATA
TGATGTGAACCATATAAAGACGAGAGACGCTGCATGAAAACCCAGCCTAAAGAGCCACAC
AAACAGCTAGTGGAGCAATCACGCACGTACACTTACCCAA
>TRINITY_DN158165_c3_g1_i2 len=1600 path=[0:0-1599]
GTCTTTCCTAGTTATGACCCTGTCTCTAAATGCTGTTAAAAGGGTTTTATGAGACTCTAT
AGCTGACGCCCTATCCCCTGGATAGGTCATCAGTACCCCCGCCTTTTAGCTGTTGGAGGA
GGCAGCGGCGCTCGCACTAGTACTGCAGCCTTCTAGCAGCATTTCCTAGAGCAGTGACGA
CACGTTCCCTTTAAGAGGTGCGTAATGGCTATTTTAAACATTTCAGCTTATTCCCTGCTG
TCATTTTTTTTATAATCCTGGAGAACCCCCTTCAATGTAAAGAATATCCTCAGATAAAGG
ATAAAACTACCGTAAATGATGATAAGAAGAGTCCTTCACGCAGAAACTAAGCTTTCCTTT
ACGATTCTCTCACTTCCACAGTGAGAACTTCTCCTTCTCCCACCTTAGCTGAAGGAGACA
TACTTATAATGTAGGATCTGTTCTTTGCTTCCGCCGGTACATCTGTTTTGGATGAGATGA
CTTTATCCGTCTTCTCCTCACGTTGCGCTTGCTCGCCAGGTTCTCGTTCTTTCAAATTCT
CACTTTTCTCCGGTTTCCCTTGATTTAAGGGCACAGCACTCTTGTCAGTAGCCACGTTTG
CCATATTATCTGCTAATTTTTCCTGTTCGTTCTGCTGCTGCTGCTTCACCTTGTGTAATA
AGCGGAATCCGGGCTTGTTAGCGGCAGCTGCCATTAAAGTTTTGAGAAGACGAGGAGTTT
CCTGTTTATTGGGTATCAGGTGGGCAAAGCCTTTCCTAACAGCAGTGGGTGCTGTGGGCT
TTCCTTTATCCTTCAGCAATTTCTTGGCTTTCTTTGTAAGCAGCTTCTTGGAATCTGGAT
AGTAAACCAAAATTTCACTAAGACTCTTCTTATCCAGAATGAAAAGGTTTGCAAATCCAT
GGGCCACCACATTAGCAGTTCTGCGGTTTCCTCCTCGAGCAGCTAGGAGACTGATTTCTC
CAAATACAGCTCCAGCCTTCAGTGTAACAAGGACCTTCGTATCATCTGGTCCACCGAGAA
CCTGTACAGCACCTTGCTTGATGATGTACATCTCTCTTCCAATCTCCCCCTTTTTGCAAA
CAAAATCTCCCGGTAAATAGACAATGGATTTCAGTTTTAACAGCAAGTCTTGAATCATCT
GGTTATCACAGCCTTTGAACAATTCCACATTGTTGACAATCGCCAAATTTACATCCACTG
CTATAGCCAGTTGCATTTTTGTTGGCATTTCCTCGAGGAGCTCAGATTCATCCAACATTC
CTTGTGAATCCCATGTGTACTCATACCAGGTTCGTACACGCTTCTGAACATGTCTGGGGA
TTTTGTTTGTGTTCATATAGCCTACAGTTTTATCCAGACTGGCACGGTAATGGCTTTGTC
CTGCAGTTGCGGCTCCAATCACATCACGCATCTGTCCAATTAAACTTGAAAAGACGAAGA
CCCCAGAAAAATAATTTAAGAGCTGGAAAAGTATTTCAAATAATGTTTGAGGTTCTGCAA
GGCCACCTATTGTGATCAAAGTCCGTACTGCAAAGTAGTAACATCTCAGATACTTTAATC
CACTTGTTCGCGTCTTGTTGTGTGAGGAATAGAGATCGGA
>TRINITY_DN125761_c4_g1_i3 len=1600 path=[0:0-520 2:521-542 4:543-555 5:556-620 7:621-655 8:656-799 9:800-911 11:912-968 13:969-1145 14:1146-1157 15:1158-1599]
GTACTTACCCATAATTACCTTTTATTTAATAACCAGTTCTACCACCAGCTCAGGGGCACC
GCAATAGGTAGTCCTTGCGCACTGAGTTATGCTAACCTGCTCCTGGGCTAGTGGGAAGAT
ACAGTTGTCTTCTCCGAGTCCATGATACACTGGACCAGATGTATCACCCTCTGGTCCAGG
TTCATTGACGACATCTTGTTACTGTGGTCTGGGACGGACGAGGACTTCTGGTTGTTTATG
GGTGTCCTTAATATCAATAACATTGGTTTATATTTTATGTATGAACTTCACAAAGATACT
TTAACCTTCTTGGATACTCAAATTGAAAGAAGTGAGAATAATACCATCACTACTTCTCTG
TTTCGCAAAAAGACGTTGACCAATAGCCTGCTCAGGTGGGACAGTTTCCATCCGAGACCA
CTGAGGAAGGGCCTCCCTAAGGGACAGTTCCTGAGAGTCCGAAGGAACTGTTCGGACAAT
AGGGACTTTACGATGGAGGCGTCAAAATTATATCACTGCTTAAACAGAGGGGATACCCTG
ATCCGTGCCTATTTGAAACTCAGTGGCCAGACCCACGTTGTCCCAGTCCAAAGTGAGAAG
GGGGCCAGAAGAACTTATTAGCATTATTGGTACATATGACACAGCGTCCCATCAGATTTG
AGAAATCCTCGGACGTTACTGGTCTCTTCTAAAAACAGACCCAGATCTGTCTAAACATCT
CCCAGATCATTCGGCTATCACATTTAGACGGGGACGCAGCATAAGGGACACCTTGGTGCA
TAGCCATTTTTAAACCCCCCATTTACAATACCTGGCTGTCAAATAGGAGGGTAGGAACAT
TTAGATGTGGTAGATGTAAAGCATGCCCCTTTGTAGGAGTGGGCGATATGTTCTCTGACA
GCACCCAAAATCTTATCTATAAGGCCCGCTCTTCTGCAAATTGCAACGCTGTAGGGGTTA
TATATCTGTCTCTTTGTGAATGTGGTAATATGTATGTAGGCAAAACATGCAGAGTGTTCA
AGAAGAGAATTCTTGAACATATTGGAGATATCCGTAACAAACGTGACCAACCACTCTCTA
GACATGCTATACTCCATCATGGAGGTAGTACGGGAACAATAAGGTTCTCTATGATAGAGG
CCATTACACACTCGATTAGGGGCGGAGACTTCGATAGAATTCTCAGACAAAAAGAGTCCA
AGTGGATCCACACACTAAATACAACTGAGCCTGTGGGTCTCAATGATAACATTGATTATT
CATGCTTTTTGCAAAACTGCCAACCAAAATATCCGTGAATTGGGCCAGTATCTTTATTTC
AATATCTTCTGTGTGTCAGGGCCAGAGATTGGATATACATAACTGAAAACTATTTTCCTT
TCTCCATATACTGTGCTCGCTATGAACTGTGACATCCGTGGCACATCTTGTGTGTCAAAC
GTTCATATAACATTTAATATGAAGAAGGCGAGCAGTAAGGGACGGGGCAGTGGCCGTGAT
GCTGATGGTGCACGCAGAGGCCGTGGCCCTGGGCACGGTGGAACTGTGCCTGCTTGCCAC
AGCACAAAAAACACACTCATCCACAATACCTAGCTTCATG
>TRINITY_DN137892_c4_g2_i3 len=1599 path=[1:0-290 3:291-342 4:343-491 5:492-533 7:534-559 9:560-576 10:577-623 12:624-633 13:634-737 15:738-756 16:757-800 17:801-813 19:814-840 20:841-857 22:858-890 24:891-1043 25:1044-1075 27:1076-1122 28:1123-1180 30:1181-1219 31:1220-1372 32:1373-1529 35:1530-1558 37:1559-1572 38:1573-1598]
GCTGTGGGCAGCGGTGTTAATTTTGCAGGCTCCGGAGCTAGCGCGTCCTGCGTCCGCTCA
GCTCCTTTTTCGGCCACGCCCCCAGGTCATCAGTATCTGATTTCAACTGTTCTAGAGAAA
CGTCAATACAGTTAAATTCGGGAGGGCACCTGCAGCTGCTGGCCATGTGCGTAAGAGAGA
ATCAGATCGATTTATGCCTGGGAGATCCACATCGGATAATATCCGAAGGGTACAGGTGAG
CGCGCAGGTAGGTTTAGCTAAACACCAGAGGTGGGCGATGGCCTCACTTGACGCGGCCAA
GGCCTTCGACTCTATTGAATGGCCATATCTCCTTACCACTCTAGAGCAATTTGGGTTTGG
CCCTAATTTCATTAAATGGATTTCCATATTATATAAAGAGCCGAAGTCCAATATCTTAGT
GAATGGATTATCCTCCAGTAGCTTTCAGCTAGGTAGAGGCACACGGCAGGGCTGCCCACT
CTCCCCTCTGCTCTTCGCATTGGCCATAGAGCCTCTGGCTATACGCATTAGAGAAGATGC
AGTATTTAAGGGAATGAGTCTGGGTCAGGGGGAAGATAGGGTAGGCTTGTACGCAGACGA
CATGGTACTCTTCATGTCTGATGTAGATACCACCCTCCCTAGAGCGGTAGCGCTGATTGA
CGGGTTCAGTCGCTTTTCCAGCCTCCTAATTAACTGGTCTAAGTCCATTCTTTTCCCATT
GTATGACATGGAGTGTGAGCAGATTCTTAATGGTGACCTACCTATAGTGACCAGCTTCAA
GTATTTGGGGATCACTATCTCAAAGGATGCGAGGTCCTTCCATGTCTCCAACATTGAACC
TCTGCTGGAATTCTGTAGGGAAAAGTTTAGGGTTTGGGGTGCTCTGCCACTATCAGTAGC
TGGCCGTATCAACCTGGTCAAGTTGGTGGTTCTGCCCAAACTCTTGTATGTTATGGAGCA
TGCACCGTTTATTATCCCAAAAAGGTTTTTCTCCAGTACAAATCTATGATGGCACCTTTT
TTGTGGTGGTCTAATAGACACAAGCTATCAGTAGATACGTTGTGCCGACAGAGGGGTTGT
GGGGGTATGTCCTTGCCGGATCTATATATATATATATATTATTTGGCAGGTCAGCTACGA
TATCTGAGAGCCTGGTTACATATAGATGTCCAATCGCCCAGGTCGGAGTACCTTTTAGCC
GAGTTTCTGAATATTAAATTACTGTGGCCTGTTCTGGAGAAGCCGAGCCTGTTTCCTAGA
CAACTGCTGCCAATCCATAGACTAGGTGTTCAGGTGTGGAAAGCATGTAAATCCCTTCAT
GACTATTCGGATAATATACCAGAAGTCCCTCTTTGGGATAACCCCATGTTCCCTTCTTTA
ACATGACTCCCCGGAATTCAGTTCTGGAAATCGCATAATGTGCGTCTGCTGGGGTATGTG
TATGAGGGTGGTAGTTTTTGTACCTATGACACGTTATGTAGTAGACATGATTTACCCAGG
AGTTCATTCCATAAGTTCCTGCAGATACGCCATGCTTTACAGACACATTTTGGTGCGTCT
CAGACCCAGATATCTAAATTTCCTATGATAGGGGTGATC
>TRINITY_DN96495_c0_g1_i1 len=1599 path=[0:0-1598]
GCAAGATGGGCCACGACCAGCTCGCGGTGGTCGACGACCAGTTGCGCGTGCACGGCCTGC
AAGGCCTGCGGGTGGCCGATGCGTCGATCATGCCGACGCTGATCACCGGCAATACCAACG
CCCCGGCGATCATGATCGGCGAGAAGGCCGCCGACCTGATCCTCGGCAAGCCGGCGCCCC
ATGCGCCGACGGAACAGCGGCGGGATGCGCCGGAGCTGGTAGAGGCCTGAGCCTCCGGCA
CTCTGCTCAGAACTGCACGCCCCGGGTCAACCCGCCGTCCACCAGCAGGTTGGTTCCGGT
GGTGAAGCTGGCCGCCGGGCTGGCCAGGAACAGCACCGCCCGCGCCACCTCGTCGGGTCG
CGCCATGCGCCCCATGGGATTGGCGGCGAGACAACGGGCGAAGGTTTCCGGGCTATCCCG
TTCGATCGCGCCCCATACGCCATCTTCGAAATAGACGTTGCCCGGCGACACCGTATTGAC
CCGAATGCCGTCCTCCGCATGGCGGCTGGCAAGCGTCTTCCCGTAGTGGACCAGGGCCGC
CTTGAGCACGCCATAGGGCTCGGCGAACATGTCCACCTCGCGGCCGGAAACACTGGAGAT
CAGCACCACCGAGGCAGCCTCGGAGCGTTTCAACCACGGCAGGGCGGCAGCGACCATGCC
CACGCTGCCCAGCAGGTCGGTCTCGAAAGCGCGCCGCCAGGTGTCCAGGTCTCCGCCACC
GGCCAGCGCGCTGACGTTGGGCACAACGATGTCGATGCCGCCCAAGTGCAGCGCCGAGCG
CGTTACCCAACCGCGCACCTGCTGCGGGTCGGTGATGTCCACAGACATGCCAAAGGCACG
CTCGCCGAAGCAATCCGCTGCTTCGGCCACGCCCGCCTCACCACGGGCGCAGAAGGCCAC
CTCGGCCCCTTCGGCGAGAAAATGTTCGACGATGGCACGGCCGATACCGCGCGAACCGCC
ACTAACCAGCACCCTGCGCTGTGCGAGTTGCAGATCCATGTAATCTCTCCATGAGCGGAC
GCGATGGGCCCGCAAGCCGGGAAGGAACGCCGGGATCCGATCACCGGACGTAAGGACGGG
CGAACGGTAGCGAACGACAAGGTATTCTGGAAATCGAAAAATATTCAGCCAACGATTCGC
AAAGCGAGAATACCCAGGTGCAATTGTCTCAGCTCCGCGCCTTCTGCGCCGTGGCCCACA
CCGGCTCGATCAACGCCGCGGCGAAGGCGCTGAACCGTGTCCCGTCGAGTCTCTCCGTAC
GCATCCGCCAGCTTGAGGAAGACCTCGGCTGCCAGCTGTTCCTGCGCGAGCACCAGCGTC
TGCGCCTGTCGCCGGACGGTCGGCGTCTGCTGGAGCATGCCCGGCGAATCCTCGATCTCA
GCGACAGTACCCGGGCCATGATGCGCAACGAAGAGAGCGGCGGCCGCCTGGTGGTAGGTG
CCCTCGACGTGGTTCTGGTCGCCTTCATGCCATGCCTGATCGGGCGGTTCCGCCAACGCC
ACCGCGCGATCGAACTGGACATCCGCAGCGAAGCCTCGGAAGCCTTGGTGCAGCAGGTCT
CGGATGGAGTGCTAGACCTGGCCCTGAGCGATGGTCCCG
>TRINITY_DN129010_c4_g4_i1 len=1599 path=[0:0-1598]
CCCCCCCCCCCCCCCCCCCCCCCCCCCCCCCCCCCCCCCCCCCCCCCCCAAGCAGGCTTA
ATTTTACTATTTTTTGTCACCCCAGGGGACTTGAAGTAGCAATCATTTGATGGTTGATAT
AATGCTTTGGAATACATACTGTTCCAAAACATTACTGCCTTTCAGGATCACCTCACCATT
GCCTAACAGGGACAGATAATTATGGCCATAGTAACCTATCAATGCCCAGCGATGCGATGC
AGAGTACATCTTAAATGTCACTATTCACTATGCTATTGTATGTATGAGAATGTTTAGTAT
GATAGTATTATTGGTTACTATATGGCAGCAGTATGGGGCACTGTTTAAGAATTATTTGTA
GTTGGGGAAGGAATAATATTTCAGGTATATATGGTGGTGTTATTTGAGCATGAAATGACA
GTATTAATCAGTCCTGTATGTCAGTGCTATTTTAGTTTATAAGGATATTGTTTGCATGTA
TGTGGAACCTGAACCTGCATTCCCTGAATCTAATGGAGGCCAGAATAGCACAAGAGGAGG
TAGTATTAGTGTAGGTTCCTGTCCTTGTTGTTGGCAGACAGTCAAAAATAATTTTGTACA
AAGTGTATTTGCCAAGAATCTCACATTTATAACGTAGCATTAGTACATTATTTATAATGA
GTATGCCACTATTGTATTTACTTGATTATTTGTGTTTGCAGAGTGTTGTTACATTGTGTT
TGTTTTCGCTTTTGTGATTTCAACCATGGCGATGTGCACCTGTGTTTTGGGGTGTGCTGA
CTAACCCCCTTTTTTGCTTTGCAGTCTGCAGTGACTAGCAGTGTTCAGACATCATATGGC
ACCTTTTTGAGAACTGTTTGGAGTTGGAATTGGGTTATGTATGATATTTATTTTATTTTA
AAAACATATTTTTTATTTCAGCAAATTTTATGTCAGCAGGACATTCTCCCCCAGACAACA
AATTAGTAAAAGTTTTCTCTTAAGTCTCAAAAGAACTTTAAAGTGGTATCCCAAGACTTA
GTTTTTTATCATTATAGTTACATTCAATTTTCAACTTATTTAAACTTTAAATTTTTTTAT
GGTTTCAAAAGCTTTAGTGTAGTCACAGTCACACAGGCCTGCATTTTTTTCTTGAGATCG
ATCATATCACATCCATCCATCACATATCTATGTTCAGTAATACACTACCCCAATGTACAG
CATGTCATTAATCACACTGCATACATTGGAGCAGGGCTACTTTTCTGACCTATTGAGCAT
GCATCACTATACAGTATCTTCTATGTATAGTAAATTTGCATAAACTCAATCTGACAAGCA
ATGGGATACTTAGGACCCCTGGTCTAGTGATCAGTAGTGGTCCTGCGATGGGGCCCTCAT
TAATCAGACAATTACTATAGATGAATGTTCTTAGAGGTTTTACAAAGGAAAATTAAGGAA
AAGGACCTCAGTTAGGAAAGAAGATGAATGAATCCTTTGATGCATGTGTCTTTACAGAGG
AAGAGGTTCTAAGCCAGCTGTCTTAATTAATACAAATAAGTCACAGGGGCCTGATGGGAT
ACACCCAAAGCTATTAAAAGAGTTTAGCGGTGTACTAGC
>TRINITY_DN146165_c3_g1_i12 len=1599 path=[0:0-0 1:1-107 7:108-131 8:132-146 9:147-181 10:182-182 11:183-206 12:207-212 13:213-223 19:224-226 20:227-232 21:233-234 22:235-243 24:244-244 25:245-254 27:255-263 28:264-268 29:269-288 30:289-289 31:290-316 36:317-319 38:320-325 39:326-326 40:327-340 42:341-355 43:356-371 44:372-381 46:382-385 49:386-391 50:392-392 51:393-404 53:405-413 54:414-422 56:423-429 57:430-434 59:435-455 61:456-481 62:482-549 64:550-612 66:613-614 67:615-667 68:668-778 70:779-802 71:803-843 74:844-853 75:854-888 77:889-898 78:899-909 80:910-910 81:911-986 82:987-1021 83:1022-1598]
TGAAGGTGGATGTGGATGGCTGAAGGTGGCTGAAGGCGGCTGTGGATGGCTGCAGATGGC
TATGAGTCACTGTAGATGGCTGTAGGTGGATGTGGATGGCTGCAAGTTGTGGATGGCTGC
AGGTGGCTGAAGATGGCTGAAGGTGGTTGAAGGTGGCTTTGGATGGCTGCAGGTGGCTGA
AGGCGGCTGTGGATGGCTGCAGGTGGCTGTGGATGGCTGAAGGTTGGATGTGGCTATGGC
TGAAGGTGGATGGCTGCAGGTGGCTGAAGATGGCTGAAGGTGGTTGAAGGTGGCTTTGGA
TGGCTGCAGGTGGCTGACGGAGGTGGATGTGGATGGCTGAAGGTGGCTGAAGGCGGCTGT
GGATGGCTGCAGGTGGCTGAAGGTGGGCGGCTGTGGATGGCTGCAGGTGGCTGAAGGTGG
CTGTGAAGGCGGCTGAGGGTAACTGCGGGTGGCTGAGAATGGCTACAAGTGGCTGCTGGT
ATAAGACACTCGGAGGTATTTTGGGATGCACGCTGGTATCGTATTTTGACGCTCTGACGT
ATTTTGTATCCCTGATCCTGTGATTTGGCGGCTTTATTTCAGTGCGCATTGCGCACATTA
TTTTTTGCAGTATAGAATGTGATTGGTGCGGTTCGTGTTCTGGGGCTGCTTTGTAACCCC
AGTCCGCCTCTAATGGCACGCTATATAATAAGCACAGATCATGGAGCAAGGGGAGGGGCC
AAGGATGGCAAAGGGCGGGGCTATGGATTGGGCATGGGGGCCTAATTCATACTCCTACTA
TGGGGCCCAATGACTTCTATGTATGCTATGCAGCATGGGGTGGCATAAGGGTCGCCACCT
TTCCCAAAAATACTGGGTAAGTTAAGCCACACCCCAAAGGGTGTGTGGTTGTGGGGGCAC
GGCTTAACACAGGATGTTAAGTGGCTGTCATACTGTGGCTCGCAATAAGGGTTCATGCCC
ATGACAGTGTGACAGCTGGGACCGTGCTGCGGACCGCAAAATGCGGTCCACAATGCACGG
GCACTGACCGTGGGGCTGCCGCATGCGGATCCATTCACCATGGATCGGGAGTATGATTGT
CCTATTAACCTTATACCCAGAGCTAAATTGCCCAAATCTAGATTGTATAACCTTTCTGGA
CCTGAAAGACTGTCCATGAGAGAGAATATTACCGAGAGTTTGGCTAAAGGACACATAAGA
CCTTCCAAGTCTCCATTGGCTGCAGGGTTCTTTTTTGTTAAAAAATAGGACGGAGGTCTT
CGGCCATGTCTGGATTTCCATGAACTCAAGCGGTTTACTGTCTGTGATCATTACCCCCAT
CCTTTGAGTCCCGATTTGTTTAACCAGATTGTTGGTCCCAAGCTGTTCTCTAAGATGGGG
GCATATAATCTGGTCAGGATCAAGGAAGGGTATGAATGGAAGATGGCTTTCAATACTCCT
GAGGGGCACATTGAAAACCTGGTCATGTCTTTTGGGTTGACCAATTCTCCTGCGGTTTTA
CAGCATTTTGTGAATTACATTTTTCATCACCTTGTGGGGAGGTGTCATGACCATGTTTAC
GGCCGTGACTCCTTGGGAGCCGCATACAGTTGCCCGCGG
>TRINITY_DN145431_c2_g1_i1 len=1599 path=[0:0-1598]
TGATTGATCAGGTTAGTGATGTCTAGTTTCATTGTATTATAACCTAGAAGCCTTGCATTC
CCAGTACCTCCATAGTAATAATCATACACCAAAATGAAAATCTTATTTTATATCGAGGAA
CATTACAATAAGTTTCCAGAGCACCATTTGTAGCAAGGTGGGGAGGGGGGGAAGCACTCA
CTAAGTACTCACCCTGAAGCATATGCTTTGGATATGTTGGGCAAGCAGTCTAAATACAAT
GAACCCTACTCCCACCCACCTACAGTAGTCCTTACAAAAAGTAATGAAAATAAGTATATG
TTAACAGAATTTAAATGTCATATTGCAGCATTGCATCTGCATTTTCAAATCCTGCAGGCC
GCTTTCGCAGAGAAACAGTCTGCCGGATTCCACCATATCCAGTTACTGCCACTGGACCCA
ATTGACTACAATTGGACTTGATAGAGACCTGAACGGTTTCGGTCATGAGTGTCAGGTTTT
AGCTGTACAAAACACAGTGCATGCACCTCTTTTTATCTGGCTAAAAGTTGGCATTAATGC
CCGAAACTGGCTGGATCCCACTGCAGTCACTAGGTTCCAGCAGTGAATGGCAGTATCCAG
CCATGTCAGATACTGAGAAATCAGGCAGACTGTCCCTCTGTCGCAACAGCATGCCAGATT
TAAAAATGAAAACTGTGAAACTATCCTCACAAAAAGGGACTTAGATGTTAATCTATTCAG
GCAAATATTTTAAATCCGAAAAGCACGTTTTTGAAAAGTTTATGTTCACATGATAACAAG
AGTACCATTGCAAAGTTTATGTATAGACAGCTACAAAACATACAGTACGTATGAAACTAT
TAAAAATTGATCTTCTGCCATGTCACAGATGTGCCTAAAGTCAATATTAGTGCAGTCCAT
AAACTTAGATCACCATTGATTTTCCGAATTTTCAGGCTTTAGCACTCAAACCTATTCAGC
AGCACTCACATTCAGTTACTGGAAATTTCTGACAGTTTTCTACAGGTGGTTTTAGGCTGG
AGCTACACTACAATTTTGGCCTCAACACCTGCTGGGCGACCATGGACCGCTGTGTAGCAA
TGCAGCCATTGAGTTGAATGGGGTAGCCAAGCAACTCTCAGGTTGCGATGACCATGACCC
CAGAGTCGCCCAAAAAATCCAATACTGATGGATTTTGTTTTGCAACTATGGGGTCAGAGT
TTCTGCAACTGCTGAGCTGCACTGCACCTCCATTTAGTTCAGAGGCTGCAGTGCGACACA
GTGATCGTGAAATGCATATCGCAGCCTAGATCACAAGTAGTTCCAACCGTACAAGCGTGA
TGCCTCGCGCTAAACAAGCACTGATGAACGAGTGTTCATCTCCCAACAGTGAGATGTGCC
ACTGACCAACCAGAATGCTTCTGGCTAATCACAGCCTTGTTTACACAAGGATTTGAAGAA
GAGCTAATTCTGCTGACTGGCATATGTAAAAGGGCCCTAAGCAAACTACCAGTAATTTCA
GTGATTTCGGCTACTTTCATACTCGTGTTTGGTGCGGATCAGTCATGGATCTGCGCAAAC
GCTTCCGTTCAGATAATACAACCGCCTGCATTCGTTCAG
>TRINITY_DN144358_c7_g2_i2 len=1599 path=[0:0-584 2:585-585 3:586-827 6:828-910 8:911-1598]
GCAGGATTTTGCTCGCTCTGGATGCACCTATCATCCTGCTGCTCCTCTGCCAGGTTCAGA
CGTGATGCTTTTATAGGAGAAGCTCGGGCTGATACAGGGACCAGGCAGAGGGTGATAGGG
AGAAAAAAGAGGAGGAGAGGGGAGGGGGTGCAGAGCAGGGAACCTCTGCAGAGTGGGAGG
AGGGCGCTCCTCGAGTAATCCCCAGAATACCAGAAAGGGAGAGACAGATCATTACATTGA
GGAGGAAGGGGGAAGGAACAAAGGCAGTAAGACAAGAAACTGTGACAGGGAGGGTGACAA
CCACAGGAAGATATCAAGCAAGCAAGTCACTTGCACATTAAGTTGTAGGAGGGTGCTGTC
TGCTCCTCGATTCCGCTCTTGCACCATGAGCTTCCAGAGGCCACCCTTGGGTCTTGGGGA
AGATGCCAGCATAAGAGGTTCCCCAAGAAAAGAGCAAGGCTTCCGGGGTTCTGCCATCCT
GCGCCAGCAAAGACGTCTCAAACAAGCCACCCAGTTTGTGCACAAGGATTCTGCAGATCT
GTTGCCTCTGGACCAACTGCGGAGACTTGGCACCTCCAAGGACCTGCAACCTCACAGTGT
GATCCAGAGGCGTCTCATGGGAGGTAGCCCAGTTAAGGAAACCAGCGGATTAGCTCAGGT
CCCCAACCTGTGTGGTCAAGAGGCCCAATCACCTAAGGTGGAGACAGGACCATCCTTGCA
GGATGAAGATCAAAGTCTTGTGCCAAATCAGCTTCTGCCTACCAAAAAACCTGAGGAGAG
GACAGTGGACGGCTGGAGAGGACATGCCCTGCTTTTCCCCTGTAAGGTTGGTACCATGGA
CATTTGTGCCAAGTTGTCCACTGAACGACAAGAAAACATCATGTCTAAAGCCTGCGTGAA
ACGACTGGGGTTACAGACCACAAATGGTCCTCAGGAGAAGTTTATAGTGGACATTGAACT
GGGCGGAGTGGTGCTGACCAGCAAAGCCGTGATTGTAGATGACGACACCATTGAGTTCTG
TATGGGATTGGAGACACTGATATCATTCAAGACCTGCATTGACCTGGAGCATGGTGTCCT
AAAGACCCCAACCCAAGAGATACCGTTCATGAACGCCTCAGCTCAGAAAGCCACAACAGA
GAAGATGACTGAAACCATAAGCAACAGTAGTGGGCAGTAGATCGCCATCTCCTGGTCAGA
TGGAAGTACAGCTACAAGTTAAAGCAGAACTACTCTTATCCTCACCTTGGAGAGAGGTGA
AGAGAGGAACAGTGGGGCATAAACGAGGCTTTCCTGTGATCTGCCCATTCTTTCTGTTGT
GTGAAATACAGAGGCTAGGACTGAGCTAAGCTGTGGAAATCAGGACATTTGTGTGAGGGG
ATTTCTTTACAGTTTTGTGACGCTTGGATGTAGTCAGCAGTTTCCCATTTTAACATGTCA
CTGTTGTTTTAGCATCCATATTCCGGGGTACAACAACTGCCCCATTTGCTTGTTCCCAAA
AACGAAGCGCACCTGCATACACACTGCCAGTAACAGATGACGGAGTCGACCACTGCGCCC
TCTACTGGCCTTAAGAATAATAAAAAGAATAATGTTTTG
>TRINITY_DN117675_c8_g2_i8 len=1599 path=[3:0-300 7:301-959 9:960-1002 12:1003-1031 13:1032-1278 15:1279-1281 16:1282-1317 17:1318-1327 19:1328-1331 21:1332-1342 24:1343-1375 25:1376-1388 26:1389-1444 27:1445-1478 28:1479-1496 30:1497-1598]
TCAGTACTCCTTTGGCATGTCCTCTATTTTCATGACAAAATAGATTGAAGGTAAGGTTAT
AATTAGGTATTCCTAAACAGGGTGCTGACACTATTGCTAGTTTCAACCCTTCAAATCCTT
CAATTGCTTTTGCAGTAAGCACAAATGGATGGCCTTGATTACAAGCTGCTAGGACATCAA
ATAACGGCTGCATCAGGGATGACGCAGAGGGAATCCACTCTCGGACATAACTGACGAGTC
CAACAAATGTCCTCAGTTCTCGAACCGTAGTGGGTTCCCTCAGCTGGGCAACAGCTTTTT
TCCTTTCCGGGGTTATGTTTTTAGCTTGCTTGGAAACACAATGACCCAGGAATACTACTT
TGAATTTTGCCATCTGCAATTTGTCTTTTGATACTCTGCATCCTTCATCGTGCAGGAATA
TCAAGAAAGAAAGCGTCTCCTGCAGACACACTTCAACATTCACAGTACAAAGAAGCAAAT
CATCAACATACTGAAGTAGTAATGTGTCTTTGTTCATTGGATGCCACGAAAGCAGCACTC
ATGCCATGGTTTCAGAAAATTCAGAGGGAGATGTGGCACCCCCCTGAGGCAGCCTTGTCC
AGCAGTATTGTTTCCCATTGAAGGAAAATGCCAAAAGCAGCTGGCTTTCTTCTTCCACTG
GAACAGAAAAAAAAGCATTTGCCAAGTCTATTACAGTGAAACAGCTAGAATTGGAAGGAA
TCGGATTAAGCATTGTATGTGGATTTGGCACAATAGGAGTTTTATGATCATTCATTTATT
AATTTCTCTTAGATCATGAATCATCCTATATGCTTGGGGCTTTCCTGGTTCAGGCTTTTT
CTTTATTGGGTAAAGAGGAGTATTATAAGGGGATCGGCATTCCCTTATGACTCCCACCTT
GAGATATTCTCCTACTTGTACTGCTATTGCAGCAGTTTGATCTTGACTCAAGGGATATTG
CTTTATTTTAACAGGCTGCACTCCTGGTTTTAACTGGATCTTTACTGGTTCTACCTGAAG
TAGACCTACATCAGTTTTGCTTTTTACCCACAACCCCGGTGGCACCTTTGCAAGCATATC
TTCTATTGCTTTCAATTGTGTGGGGTCTTCTTTCTGCAACCCCCCTTCAGGCAGTGGTTT
TACCAAGGCAGTTAATGCAGTTAAAACAGGTTCCATAAGGGGCCCTGTTGCCGATACTCC
CTTTTTCCCAAATCTTATAATTGTATTGACAGCATGCAACATATCTGCACCAAGTAAGTT
CACAGGGCAATTCTCTGACAGGGTTAACAAAGTTTGTAAACCCAGTTTTGAATACCTTGA
GGGGTGTACTTTCTTAGATGGAGCAATTTTTTATGAAATTTCTATTCTAGGGGTGCAACA
GGGGGCTTCAAATGGGACATGGTATAAACAAAACCAGTCCTGCAAAATCTCCCTTCCAAA
AACCATATGGCGTTCCCCTTCTTCTATGTCCTGCCGTTTAGCCAAATAGTAGTTTACCAC
CACATATGGGGTGTTTCTGCAAACTACAGAATCAGGGCAACCCATTTTGAGTTTTGTTTG
GCTGTTAACCCATTTTTTTTCAGTAATAAAGTAAGGGTT
>TRINITY_DN155813_c6_g1_i1 len=1599 path=[0:0-91 4:92-179 6:180-441 7:442-444 8:445-596 9:597-625 11:626-629 13:630-652 14:653-655 15:656-681 17:682-719 18:720-853 20:854-858 21:859-968 25:969-1024 27:1025-1036 28:1037-1108 29:1109-1238 31:1239-1247 33:1248-1598]
GAAAACTCAGGAGCTCATGTTTAGTGCTGCTTACTCCTGGGACTCCTGGGCGTGTCTATC
TATCTATCTACTATCTATCTCCTATCTATCTAGACAAAAAGATAAGTTTGCTGGGCAGCA
CTGCAGACAAGATCAAGAGATGGAGTGCCACCGGCTGCGGAAACGATCCACCCTCCAAGT
AATAATAGGAACGAAAAATTCCACGGCACTTCCCCAGAAGGTTGTGTGTTTGTTGAATCA
GATGCGGCGTTTCGGTTTGCTCTATGGAACCTTTTTCAAGCAGAGGGAGGTTCCATAGAG
CGAACCGAGGCGTTGCATCTGGTTTGGTGAATGCACCATTTTTTTGGGAAGTGCTGTGGA
ATTTTTTGTTCCTATCTATCTATTATTGTACACTGTCCGTTACATAAAAGAACAGATCTT
AATAACCTTTCTTATATCTGTAGGTCTTCACTTGCCTGCTTTTCAGTAACATTACCTGAG
GAACCATGTGGCCTGTCTTGTGGGCTGCCCTAAGGATATATGCCCCATATGTCACTTTTT
CAGTGGCACTTGTGGTTGGTACAGTAGGATACCAATTGGAATGGTTTATTCGTGGAACTC
CACAACAGATTAAGGAGGAGCTGAGCATTTCAGAAAAGAGAGAGGAAAGGACCTTACAGG
AGGCGGCAGGTCGTGATCTTACGCAAGTCACTAGCTTGAAAGAAAAGTTGGAATTTACCC
CAAAGGCAGTTCTTAACCGCAACAGACAAGAGAAGAGTTGAGATGACTTTATGCCTTGCC
CTTGTGACAGGGGGAACTTCTGCATGACACTGGAGACACATGAATGGGGTCAACACGTGC
AGTACTGGATTTCCTTTTGCGCTCGGTTAATTCTATGGTGGTTTGTCATTCAATAATCAC
AATGTCACAAATTCCATAATTACAGTTTCATGTCCTACAATATTGTCAGCAGCTCGGTTC
AGATATAGCCATTTCTGAGGATTATTTTACTTCTAAATAAAGTTAAATTAAAAGATCTGC
AAGTTCATTGTTAACATTAAGAACAGCTGTAGACAAGACTGGAAGCTATATTGGCAGGAA
CTATCGATGGAGTCCACAGGGTTTTATATCTGTAAAAATAAACCGACAATAATAAAGTTA
AAATAATGAGCGTTGTACTCTAGATCTGAACTGTTTCTTCCTAAGTATATGGAAGTAAGC
AAATGCTTAGTACTAGAGAACGGTGCTTGTGAAAACCAGGTCTCCGGACATTTCTACTGT
ATGGCGCTTATTCCTACATGCTACCAGCACTTCTGGACCTGGCTGTCAAGCAGTGGAAGA
TTATATCTTTATTTAATGAGGCATCTGCAGTTCTATGGTGAAGAATTATCAGATGTTAGA
AATTGACAAGATAGACATCCAATTATTAACCCTTAGTTTTGGAGAAAAGTGTCCAACAAA
TACAACAGAAAACCAAAGAAAATTGTGGACATAGCCTTGCTAATCTTATTTGAGACATGT
AGACTAAAGATAATGGTGTATGCAACGCAAAGGAGGTCTTTCGCAAAAACGAGAACCAGC
CTGGGTCAGTCTGGACATTCACTTATGATGGCTTAAAAA
>TRINITY_DN159392_c4_g1_i2 len=1599 path=[1:0-992 2:993-1598]
TGACAAATGTGTCTCCTGATTACTTTTATCATTCATTTCTATAATTAATAGCGTGCCTAC
CTTAAAGCAATTTTACATCAAAGCACATTTTATAAAAATGAATATCAATTAATATTTGTG
CCTAGCAGAGCCGAAGATGCACCAGACCTACTAAATAAGATAAAAAATGACAAATGTGTC
TCCTGATTACTTTTATCATTCATTTCTATAATTAATAGCGTGCCTACCTTAAAGCAATTT
TACATCAAAGCACATTTTATAAAAATGAATATCAATTAATATTTGTGCCTAGCAGAGCCG
AAGATGCACCAGACCTACTAAATAAGATAAAAAATGATAAATGTGTAAAGTTAATACATG
CCACATCTTCACATATTCACCAGACCTAAATAGGCCAAACTCACTGTGTGATATGGAGAG
CAGTAAACGTTTGAGTGGGAAAATAATTTGATTAGATGTGTAACTGCTCACCTTCTCACT
TATTCTGTATAAAAATGTATATACTGTATAATTTGAGGTGAGCAAATCAATTTTGAAAGA
ATTGGATTAGTCCCAAATTTCACAAAAATTCTCCTTAAAGGAATGAATCCCAAATTTTTG
CAATATGCTTTGGACAAATCACGCGGAACAACATCCGCTCCATTTTACTGTGGAAATATG
AAGGAAAAAGATCAGGGAGGATGCAGATGTGTAAATAGTGGATCACATGACCCTGGGAGG
GAGGCTTGCTCTGATTAGCTCAGAGGCTTGCAGACAGCCCCTGAGCCAATCAGGCAGTAG
GATGTTGTCAAGTCCTTCAGCTCTGTGCTATGTTTAAGCCACAGATGCCATTCTGAGTGT
AGTTGTGAGAGGATGTGTATTGAATGTGTGCAGCACCCCAGAACAGGTTTACTTTGAAAT
GTTAATTGTTGTAAGTTAAATTTATTGTACCTAACAGCAGTTTATGGATCGGTCAAGGTT
AACATCCTGGCTCAACCCTTTTAGGTTGCTAGGAGATGGATCTGGGTCCACCCCCTGGTT
CATCAGTCAGTTGAGAGTCTGAGCTTAGCTGAGGAAGATGGAAGCCCTATGCTGTACAAG
CTCCTAAGAGCTACAATTCATTTGGAAAGTATTCATGCACTTTCACTTTTTCACAAAAGA
TGTCCTCCCAGGTTTTTTCTCCATCAATGTGCACTCAATACCACATGATGACAAAGTGAA
AACAGAATGTGCGAAATCTTTGGTAATTTATTGAAGCGTAAAAACTAAAATCTTACATTG
TCTTCAAAAATGTCAAAATGAATCAGGCACATAGATCTGTGAATATTTCCACACATGTCT
GCCTGGTGACAATGAAAAGATCTGCCATTCCTAACAGTGGCTGTTTATCACTGGCCCAAT
TATGCTACTGCTGTTGTCTGCCTGTTAATTGTCTTATTTATTTTACTCACATATAGCGCT
GACCTATTTGACAGTTCTTTACAGACATTAGCATCCTGCTGTCACCAATGAAACTCACAC
TCTAATTTCCCTATCTGTTGTGACACAGTGAGAGGTTTGGTCTGGGGAAACAGGCATTTT
CCTCCCAGCATGTGCTGCTGAGCTGATTTACAGCCAGGT
>TRINITY_DN130328_c3_g1_i2 len=1599 path=[2:0-1501 5:1502-1507 7:1508-1598]
AGCGAGCTCAGCGCCGAACAGGTGGCAGAGCTCGATGCCGAGCTGGCCGATGCCAGCGTG
GCGCCCAACCGTCTGATTGATTAAGAGCCTTTGATGACTGCACGAACCCCCACCGGCCTT
GCCGGTGACACCAAGCAACGGCTGATCCAGCAAGCACTGGCGCGCCGCGGCCAAGCGGCA
GCAGCGCAGGGCGCCACCCTGGAACAGGCGCAGCAGGCGGCATTGAAGGTACCTGAGGCG
TTCTATCGTTTCGACCAGCACCCAGGCTACCAGCAGCTGCGGGTCATGCAGCAGGGCGCT
GCGCGGCTTGGCCTGAGCAACCCGTTCTTCCGCATGCACGAAGGCACGGCCGGTGCCTCG
ACGCAGATCGGTGAGCGCGAGTACCTGAACTTCGCCAGTTACAACTACCTGGGCTATTCC
GGCCACCCGCAGGTGGCCGAAGCCGCCAAGGCGGCCATCGACCGCTACGGCACCTCGGTG
TCGGCCAGCCGCCCGGTGTCTGGCGACCGCCCGTTGCACCGCGAGCTGGAGCGCGAACTG
GCCAGCGTGTACGACGTGGAAGATGCGGTGGTGATGGTCAGCGGCCATGCCACCAACGTC
ACCACCATCGGCTACCTGTTCGGCCCGCGTGACTTGGTGGTGCATGACGAGCTGATCCAC
AACAGCGTGCTGCAGGGCATCCAGCTGTCCGGTGCGCGCCGGCTGAGCTTCCCGCACAAC
GACTGGCAAGCGCTCGACCGCGTGCTGGGCGAACAGCGCCCGCATTTCGAGCGGGTGCTG
GTGGTGGTCGAAGGCATCTACAGCATGGATGGCGATTACCCCGAGCTGCCCCGTTTCGTC
GAACTCAAGCGCAAGCACAAGGTGTTCCTGATGGTCGACGAGGCGCACTCGCTGGGTGTG
ATGGGGGCGACCGGCAAGGGCATCCGCGAGCATTTCGACCTGGCGGGGGAGGACGTCGAT
ATCTGGATGGGCACCTTGAGCAAGACCCTGTCCAGTTGCGGCGGTTACATCGCTGGCAGC
ACGGCGCTGATCGAGCACCTCAAGTTTCTTGCGCCCGGGTTCCTCTACAGCGTCGGTATG
CCGCCGGCAGTGGCGGCGTCAGCATTGGCCGCCTTGCAGTTGCTGGCCGAGGGGCGCGAC
CGGGTAGCGCGGGTTCAGGCCCGCGGTCAGCTGTTCCTGCGCCTGGCCCGTGAGGCCGGG
CTGGATACCGCGACCAGCACGGGGTTGGCGGTGATTCCAGTGATCACCGGCAGCTCGTTC
AAGGCCGGCAGGTTGTCCAGCGCCTTGTTCGAGCGTGGGATCAATGCCCAGCCGATCCTG
TATCCGGCGGTGCCGGAGCAGGCGGCGCGAGTGCGCTTCTTCGTGTCGTGTGAGCATAGC
GAGGAACAGATCCGCCATACCGTGGCGGTGGTGGCCGAGGAGATGGCCAGGCTCGGCGGG
TGAGGTAGGGGCCTGTCCAGGAAGTGGCATCAAGGCTTCCAGGTGCTTGCCTTGGGTTCT
TCAGCGCCTATGAGATCGAGCGCCGCCCGCGCGGCGCATCGCGGGCAAGCCCGCTCCCAC
AGTCTGTTTCGGGCCAATCTCTCCTGTTAGGTCATGGCT
>TRINITY_DN125612_c7_g3_i1 len=1599 path=[0:0-1598]
ATCTCCTAGGGCTTCGTTCGCATCACCGGTCGGCCTTTCCGTTGGGAGCAGGGGGGTGGA
GGGGATTGGGGGGCGCATGGCGGACGCCGGGCGGAGCCCTTGGGCCCCCTGGACTGTGGT
GGGGTCCGTTGTGTTTCCGCTCAGAGGATGATTTTGGAGCGGAGACAAAGGTCCTGCATG
CACAGCTTTTGTCTCCGCTGCGGGATCCTCTTCTGGGCCGGGGCCTGGCGGGCCCCGCTG
TGGTCTGTGGGGCCCATGGGCTCCGTTCGGCCCAGTTATGTGCCGAATCCGTCCTTTCTT
TTTTCCAGCCCCTAAACTGGGCAGGAGAACGGAAAGGCTGAATGTGAACGAAGCCTAAAT
AGGTAACCTTTTCTGTTTTGTACCTTAGTTTATGGGGTTAATGATAACAAAATATTTCAT
GGCACCTGTGTAATTTAAGTAGAAAAGAACCCTGGCTTTACATGACCTATACAGCTTTTT
ATCAATCACATGACAAAGTTATTTGTGTGATTGACAAAAGCAGAGACTCTTCTGATCTGC
TTAGATAGATGACTAGAAAGATTTATGGTCACCAACCAATCTCTCCTGTAGACCATCTTA
GAAAATGACAAAGCAGAAGCATTATTATTGCTTTACATATATATTTTCTTCAAAATGGAA
GTAATAATGATGGATTCCATGAGAATACAACATTATAGTCTCATACCAGGCACGAGAAGA
CAAAAATGGCTGGAGTAATGAAACCTTTTATACTGCTTATGGTAAACTTTAACCTAGATT
ATTGTTACAGAGTACTGATCCAAGAAATAAGTTAATATTTTTCTGTTAAATTTTGAATTC
TTTGTTTACATACTGTCAGACTGGCCTTCAGAATTGGGCTCTGTTCACATCTCGTCCCTT
GATTCCATTGGAGCTATACATCTAGAGTATTCCTGGACGTGGATCTGTATTGGGAGCTTC
ATACGTATGCCACTGTATAGGCAAACGGTGACATATTGGCCATAGACTCCCATTGTACAA
AAACATATACCATGCACTTTACTTTTTTCTAAATCCATCTCTTTTGGAAAGCACAGTAGA
CTACAATAAAACAAAAAACAAAAAAAGTATGCTAATGCTTAACAGTTCAGCTTATACCAA
AAGGATGTTCTTCTGCCATCTACTAGGTGTGTGGAGACTTTTGGATAAGTTAATTGTATG
TGCTTTCCTCTTGTTTATACTGAACATCTTCACATAATGAAATGTGAACAAAGGCTTGCA
TAGCCACGATTGTCATATAGTTAACATAAGTCAGAAGCCTGCTTTATTTTTACTCCGCTC
TACACGTATTTAGTTTTACTGAGCTGGCCACCACTTAATATTGAAAGGGCTTGTTTACAG
CATGCGTTTTATTTTTTTACACCATTTTATAGATCTATTGTTCATAAATTGAGTAACTTT
GTCAATATTGCACATTACTTACGTTGTACAGATTTATAGCTACATGCTATAATATGAGCT
GACGTCATGGTTTTGCTGTAGGAATTAAAAGCTTTAATGCGTTGTGACAGTAAATTTGGC
CAAACATGGTAGATCAAAGTCATGCAAGTTGGTTAACAG
>TRINITY_DN134334_c5_g1_i13 len=1599 path=[4:0-204 15:205-465 16:466-798 17:799-990 18:991-1065 21:1066-1127 22:1128-1181 23:1182-1598]
CCTAGTAGACGAGCCAGGAGGTTGCTGCTGCTGCTGCTGTAGTCAAGAGGGGGATCATCT
CTCCAAACCCCCCCTCCTCCTCCTCCTCTTCCTCCTCCACTCCCACCTCCCCCTCGTCCT
CCTCCTCCACTCCCAGCCTCTCAGCTAGCTGATGCCTGCACACAGCACATACTGAGCCAG
GGGAAGAGGACACAACACACTCAACTCTTGCTTCTTCTTGCTGCTGCTGCCGCCGCCGCC
GCTTCTTCATCTCCTTCTTCTTCTTCTTCTGCATCTTGGAGGTCATTGCAAACCTGAACT
TGAGCTGGACATTTCCTAGTGACTAAGAAGTTTGCAAGAGGAAGGGGGGGGGGGATTGGC
CCACTTTGCTCCCCCCCTATTGTTTGTGCTGGAGCCTGGCACCAATCATTGGCAGGAGGG
AGCTAAGAAGGAGGAGGAGCAAGCACAAACTCGCCCCTTGCAAGCAGTAAGTAGCCATGC
CCACCCAAGCCCTGCACAAGTTGGGGGGGAGGAGGGGAGGGGACTGAGAGCAGGCACTGC
TGAGCAGAATTCAGCCCAAAACAGCACTATTTGGGTCTGGGATTGGGTACCCAGAATAGT
GCTATTTTTCAGGCTTCCAGGCTTTGTTGTTTTTTTTTTTTTTTTGGGGGCAATTAACCC
TTTCCTGATGCACAGGCCCTAGTGACTGCAAGCCAATGTTCCTAGGTGCCTGTCTCCTTT
TCCTAAAATGAATCACCAACAGCGAATGGCTGCCTTAGGGACGGACAAAGAACTGAGTGA
TTTACTGGATTTCAGTGCGGTAAGAACCCACGGTGGAAATTAAAACAACAGCTGTAAACA
CAAAACAACAACAACAACAACAACAAAAAATACAAACATAACAAAAATCCTACTACTAGC
TGAGCGGCAGGAACAAAAAACAACATCAGCAACCCATAATAAAACATAGCAAACTCTGTG
TTACCTGAGTTGTTGCCATTGGAACTCCATGATGTTTTCCCCTCCTGTCAGCAGTGGGAA
AAATGGACCAACGTCTTTGGCAAGTGGACATTTTACCGGGCCAAATGTAGAAGACAGAGG
TAACTCAGGTTCCTGGGGGAGCAGTGCACATCCGAGCCCGTCCCGGAAGCTGTCATGCAG
TGTGCAGGCCAGTGTTCATCCCCCCCGGAGGTGGCTGCATAATTATGGGGAAGGAGGTCA
TTATGAACACATGGCAAGCAGGGACCTGACGTCACATGACAATCTCTCCCCTCCGTACGT
CAATTCAAGATTACAAAATAAATCAGACAGGACTTCATATACGTGTTTCGGGAGAGACTC
AGAGATACAGGGCTGCCATCAGCAAAGCCTGCTCGGAGGTGACATGAACATTGGGAATTC
AGGAGCTCTCTCACCCACAAAGCCTGGCTCACAGTACTATCATTATTCAAGCAATAACTC
CAGGAGGAGGCCTTTTCACAGCAGCTCAATGGAGGTACAAGCGAAGAAAGTTAGAAAAGT
GCCCCCAGGTTTACCCTCCTCAGTTTATGCCCCATCAGCAAGCACTGCCGACTACAATAG
GGACTCACCAGGTTATCCATCCTCGAAGCCAGCTTCCAG
>TRINITY_DN117908_c11_g2_i2 len=1599 path=[0:0-310 2:311-341 4:342-381 5:382-534 6:535-577 8:578-637 9:638-648 10:649-795 11:796-796 12:797-1598]
CTGTCAAAAAGTGACTTATTATAATTAAAATTAGGGTTTTTATTTTTATTATACTTATTT
TTTATTTTTATTTTTTTAAATGGTGGTGTTTGCAGTTTTCACATTGGTCACTAGAATAGT
CACTCAGATTCCCAGAGCTTGGGCGGTGGCACAAGGAGTCCTTATGGTTCCGTGCCTCCG
TTCCACAACGACCTTCCGGATTGTGGACCCATTCAAGGGGTGCACACGGCCGATGACCGT
GTATTGCGGACGCGCTGTTTGTGGGCCGCAATTACGGCCATGGCCGGGCAACAAAAAATT
GAAATATATATCTAGATGTGCCACATGGAAATCCACAGAAGGTGTGTGATTTTGTTTTTT
CTTGATATAAGGCTAAGGTTAGGAGTAACATGTGATCCTTATATTTTGTGCCAATAATAG
GATCATCCTGAAAGACCTTTCCCAAGCTTTTCCTGATCTCCCAGTATGTGGCCCCAAACT
TGGAACCACTAATTAATGTACTAAGTGAGCAGACTCACATTGGCTAGGATCAAGCTATTT
GGAGTTCCCTACTGATATTGACAATGGACAAGTCCCACTCAGTGAAAAAATTATGTTATT
CCCATTGATTTCAGTGGGGAACAGGTCGCCCATGACCTTCATGACCCCTATTAATATGTC
CCAGATATATAATTTCGCTGGATATCCTCTTTAAGCCATATGTTCTTTGCAAATTACTGT
ATTGCTTAGGGCTATTTTTAAGGGCTGGTTTTATGAGTTGGCAAACTGGGCATTTGCCTG
AGGTCTTTTTTTTTTTTCCGAGTGGACCTACTGATGATAGGATTTCTAAGAGCATTGTGA
ATTCAGAATTGACTACACATGGGAACGTAAAATTAACCCTTCACTGCTTTAGACTATGAG
GGAATGAAAAATTTACCATTTCCCTTAACCTTGGAGACCCTACTGTGATTGTTGTCCCAC
GTTCAATAAAATAGGCCCTGTTATTTGTCTCCAACGTACTGATACCTCTTTTAGTCAAGA
AGTTAGCACCAGGTTAAGACCGAATACTAGAAAAGGAAAAAGTAAGATGGTGTGAGGGTT
GTCATGTATCAACAATATTTTTTATATAATGGTGTAAAAAAAATATGAAATTTGTTACTG
AACATGAACTAGAGTGGAATCCTGCCTGACTGCTCTCACCATACTGTACAATGTCACCTT
GCAGCACAATGTTTTTTGGGGGTTTTTTTTGGCACAATTTTTCTACATTGTTTTAGCAGA
TTGATACCAGAGACCAAGAGATTCAGAATCAATTAACAGAGTGAATGATAAAGGAAAAGT
AGTAAATAGGGACTAGGTGCAATATCAGGCACAGCCCATAGACAAAAGTGGTACTGTTTC
TTAAAAAATATTTTTATTTCTTTAAAAATGTAAAAAATAAAATCTATGCCAAGTTATCAA
AGTTTAAAGCTACAGGCCTTGCCTTTGGTGCATGTGTCCCTACAATAACCCTTAGGCTGA
GTTCACACGAGCGTGTCCGGATAAGGTCCGGATGCGTTGTGGCAAACCCGCGCGAGTAGG
TACGCAATTGCAGTCCCAGAATCAATTAACAGAGTGAAT
>TRINITY_DN125735_c15_g2_i1 len=1599 path=[0:0-1598]
ATCTCTTTTCACTTCTGCAGGCCCCTCTTTCTGTGATCCACTCATTGATGAACTAGTTTC
ATATTCGTAGTGGCTGCCTGTAACATAAAAAAATTTAATTAGCGCAAGGGGAATTTTACT
GGAACAATTAGTACTTGTATTACATAAAAAAATAACGACTAAGCATCAAACTTACGTTAG
TAGAAACCTTCTCATATTTAGTTTGTAATTGCACTAAATCCTACCCAACGAGCCCAAAAG
CAATCTGTACTTTTCTAGAGCCCTGTTACCCTTATTAAAAGGCTCGCTGACAAATCCTAC
AGGCCATTGTGAGGCTCAATCAGCGCTATTCGCTCATGCGGATCTCACACATCCACAATA
AAGATCTACCCTAAAAAAAAAGCTGTGGAGAAAAAGTAACTAGCTGTGACTAATTACTGG
GCACTATTCTAGAAATGTCCGCTGCATCTGACACATGCCTTTCTCTTGTGCACCCCCTGC
AATTTATACTTCATTGTGTAGCAGTCATTTACATGCTATCCATTTTCTTATGGCTGGTTT
CACACATACAACTTTGTGTTTATGAATCCAGTCTACTGGGAATTTTCCTGGCATCGTTTG
GAAACCCAATCCCAGTACATTAGATGGTAGGCCACCTGACAAAGGCTCTAGAAAAAGTCG
GTGCTATTCAGAAAATGTCTGGCTCAGCACGTGCACGACATACAACAAGACAGCAGGTTA
TCTGTAAATGCTGGGTCACATCCATTATTCGTGTTTTCAACCTCAGACTGTCAGAAGACA
ATGCTCTCCAACACAGCACCACAGAATATCACACAACCCTTGCTCAGCGGTAGTATAAGA
GCAGCACTCTTTGGCGCACACAGAAATGTTGGTCCCTTTACTGACCACGCTTACAGTCGA
GACCTACTGGGTGCACGGAAAACCACTTTTGCAAAAAACAGCACACAGTTGAAACAGCTA
TTATTAAAAGACTTTCCAGGATAACAATATTGAGGACCTGCAGGACCCAGACACAGCCAC
TACACTGAGAACGATGGGGTGTTCTCAGTAGTAGCTTTGGCAGCAGCTGTGAACGGTTGA
TTGGCAGGGGGGCTTTGGGTAGGAGCCCCACCGATTTGATATTGATGACCTATCCTGAGG
AATGGTCAATAATATGGTTAACCCGGAAGACCCTTTACTTCCCAGTGGCAGCACAAATAG
CACAGGCAGCATTAGCAGAGCAGGAAAGAGAAGAAATGGCCACATGACCGTGCTACGGTG
AAAGCCACTGAGGCTCTTCTGACCCAAACTCTTTGGACTGCATGTGCCTGGTAACATATA
CCTGTTGGCAGTGAGGCTGAAAAAGGACTAGGTAGAATGGGCATCCACAGACTTTTGGTC
ATGTAGAGTGTAATCACATTTTTGGATGAAAAGTAAGAGTGAGAAACATTTTTGGTGTTG
GTTGAATATTGGTAAAGGGGTTGCCTGCTTTTTACTATTGATGACCTATCAGATAAGCGG
GGGTCTGACTCCGACACCCCTGCCAATCAGCTGTTTGAAGAAAAGGCAGCACTCTGCTCC
GTTTACCTGCTTGCCGCAGCAAATGCAGTGGTAAACAGG
>TRINITY_DN34113_c0_g1_i2 len=1599 path=[1:0-1195 2:1196-1598]
AGAAATAGGCTCTATAAACACAGATCAAACATTAAGAAAAAGTATCTGAAACACAGCGTA
TCCAGACATCCCGATTCACCTACATAAGGACATCCAGTACATTAGATGCAGAGAAATGTA
CTGGATTTTCAAAATGAATAGTTTGAAACCCTATGGTCTCAACAAAGCGTTTGAGATTAA
TTTATAAAGGTTAATATCTCTCGGTCCGGACAGAATGAACATTTACTCCATGATATGGTC
CTGTTATACATTCATATTTCTTCCCCTTCCCTGTCTTCACCCCTTTTACCTTTTAGGTAC
CTTTGTAACCATTTTATGACATTTACTGTCACAATATTTATAATATTTTACAAGTATATG
TATGTAATGGTTTTACATCCACATAATTACTTTTTATGCATATATTTTTACACATATATT
CATTTATATTTGTCTATTTTTATATACATTTTTATTTTTATATTTACAAGAGGAATAATT
AGCGACTTAATATTTTTATATTTACAAGAGGATAATAAGCAACTTGTTTCATATACACAA
ACATAGTACACTTCTAAATATGTACTTTCTGTGTAAATTCCCATACATACATGGGGTCAT
TTTATTTAGGATATTTATTCAGGATTTTTATTATGAATATATCTCTTTAGTGGGCAACTA
ATTTATTCCTTATTTTCCTTTTTCCCTCACTCCCCTCCCCCTTCCCTTTGTCCTTATGAA
TTAGAGAACTATGGGCAATGAGTATGTCCCACGATATATATATACACATCGATATATGAC
CTATTTATTATGACCTTGTGTTTTACGATGGCTTTGCATTCTATTTATGTATTTAGGTTA
ACCTTCTCCATTCCCCCTGCCCTTATCAATAAGTGAACTATGGGTCATGTGTATACCCCA
TATATAGTCACATACTATTTATATTATATAATGCCCATGTTTCCAATATCAATTTATAGA
TGGAGGTTTCCTCCTCTCTTTTGAACTTTTATTTATTTCCATTCTCTCATAATTCTTATT
GCCATTGGTTTCTATATATTTTTTCTAATGGCCCCTTTAGATAACTCTGACAAGGGCTAT
ACACTTCCTATGTCATCGCTGGATCACCTTGCTTACCGATAGTGTTCCCCAGATGTAAGC
ATCCCTGCTGCTATGGTTACTAGCCATGTGATCGCAAGGTTTGCAATCACATGACCTTCC
TGCCTCTCAAGCGATGTAGGGAAACAGAGCGCATGCGCTAGCGCTCTGATGTCAGGGAAA
CTCTCTGCCGGCCCGCTTCCATCACGAGAGGCGGTCATGTGACCCGGCTTGAGAATACTT
TCATTAGCTTTACATATTTCTTCATATTGTTTTAACTGATACATAAATAGATTAAATTTG
TAATATAGAAGTACTCATTTTAATGCTGTAAATTAGTTGTTTTAATACTACATATTATTA
TACCTGGGTCTAGCCCCTCCCACTTGTGGGCATCCCTCAGGTATTTCGTTATTTATGAAA
TAAAGAAGATTCACCTACCAAGACCTGCTTCACCAGTGATTTTGTGTCTGACCAGAACTT
CCTTTCCTACAAGAAGTACATTATGACATAATCTACCAT
>TRINITY_DN131322_c7_g1_i2 len=1599 path=[0:0-819 1:820-832 3:833-863 5:864-867 6:868-998 8:999-1022 9:1023-1209 11:1210-1256 12:1257-1398 14:1399-1598]
GCAAGAAATACAGGAGAGAAATGTGTACTAGTGCTCACACAGGATTGTCTAGACCCGCCA
AAGCTCTATCCAACTGCATGAGCAGGACTAAGCGCTCATGCACACGACCACTGGATGTTT
TGCGGTCCGCAAATTGAAGATTCACAAAACACGGATACTGGTTGCGTGCATTCCGCATTT
TGTGGAACGGAACAGCTGGGCCCTAATAGAACAGTCCTATCCTTGTCCGTAATGCAATAA
GGACATGTTCTATCATTTTGTGGACACAGAATGCACGCACAGTCATTTCCATTTACTTTT
TTGAAGAGAATGGCTCCGCATATGGGCCGCAAAAAAAACCCCCAAAACCGGAACAGACAC
GGAAAAAGAATACGTTCGTGTGCATGTGCCCTAAGTCTTACGGGTTTTCATCCACTGACA
GTAAAAGGAGATTTTGAAAATAGTGAGGAATTGAAACAAAACATACACAGTAATCCTTCA
AAAGACCATGGCCTCAGGGTACAATATTTTCAACGTACATTGGTCTTTCCTGGACCATTG
TAACTTCAGAGATTTAGCCAATCTGCATGGGCATTTCACTGGTAAAACACCTGTAATGGC
TGTCTACTAGCGCCTCCCTACAGGATAGTGCAGGTACTACAGGCTTCGTACTGCTCTTTA
CCTATGCCAGGATGAGCTGCTGCCCTGGGCACCAGGTGGGAGCAACTCCATAGTATTTTT
CTAGTACACCGTGTAATGTACAGGAACCTGAAGAAGCTCCTGTCCTCTACATAGAAAGTT
ATATACACCCCCATGCACCTATTTCTAGCTGCTTATTTTTTCTTAATCTCCTTTTTTTTT
TCTTTTATCTCAAGTTGACATTTTTGGGGCAGAAGGGCCTGTTCACATCACTTTTGGCTA
CTGTTTTCCCTAATCTGATCCCTTAACAGATGGAGCTTCTTCATAGTTGAAAAAGTAAAT
TTTTATTTTTTGCTTTTTTTACAATGCAAGTTTATGGCAACAGGATTTTAGAGGATAACA
CCTGTAGCTGTCACCTTCTTATACCTCCCAGTGATCTGACATCAGCAATGTCTGTGTAGT
AATCATTTCCTATGAAATGTCCGATTGGTCATACACTGGTAAGTGTACAGGAAAGTTGCA
GGGCTGTTCATTATATAATGATTAAGCTTTATTTACAGAAAACCCTTTTCATGCAGACTG
GTCTGTTATAGACTGGCCCCATCTGCATCTCACAGCCATGGTTGGCACAGATGGAGCTGC
ATTCTACCATGTTTCTTTAGGAGGTGGCCACAGTTTTATTAAGTGAGTACCTCCAAGATT
TTATGTTTACATTGCTGTCAACAAAAGTTACTACCTGTCATCTATATATACGTATACGAC
TTAATTTTCATCTCTTTTAAATCCATAATTCTAAGTATGTGCAGTCTAAGGCTCTGTTCA
CACTGTATATACAGGATCCAAGTTGGATACCAGGAATTCACTTTGAATGAATCCCAACAA
ATCGGGAGGTGTCCTTGCACAGTCTGACACTGGCAGCACTGATTTTGATCATGTCAGACC
GTGTAGGGACACGTCCCCAAATGGTAACACCCATCTGGA
>TRINITY_DN109902_c0_g1_i3 len=1599 path=[0:0-557 1:558-697 2:698-698 3:699-1236 4:1237-1598]
AGTAAGTGACATGCTTACCATCTTTAATTATTAATTTTAAAACAACTGAGGAATATTTTG
CCGCTAGATTTTCATGAATCGGTAATAACTATATAAGATATACAGTTTTCTCCTTTAAAT
AACACTGTTTATTTTAATGTCTTGTGCGTTTAAATGTAGAAAAGATATTTAACATCACTT
GGTCAATCCACACTCCAGTCACATATATCCTCTATGTAGCTGTTTTTGACTCTCTTGAAG
TAATGAATACAAGTCCGAAAAAAGTGATTCCATATTTGTAGACTTTGCACATTCCTGCAC
AGTCTTATGTAGTTCAGCTTGAAGAGGAAAGGGACGAATAGACCCCATCATAGTCTGAGT
GAACCATTGCCGAAATATCTTGTCACAGATGACTTGTAAATTACTGTTCTCTCTTTGTGC
TCCACACATGAAAGTCTTTAAATCACAAGTTGAAAAACAGTCAAAGAAATTGCAGTCTTT
ATCAGATGTACATTTCTGCTCCAGTATGTTCCGCATTTTGGGTTCAAAAAATACCATATC
CATATCAATGGCCACCACAGTGAGGTCGCTTCTAATAGCAAAGTTCTCCGGTTTGACATC
ACAAAGGTGGAGCCGATGAGAGAACTCGTTGTCAAACTGATGGACCATATCTAAGAAACT
GATGGCAATATCAAGGACAGCGTTCATCTTTTCCTCACCTGTTTTGCACTGACCAACAAC
TTCTTCCAAGGAAAACAGATTTTGTTTCCAAGAGTGTCCAGCACTAAGAAACTCTACTGC
ATAAAAGTGTCCACAGGTCCCAACTATATGTAGGACATGTCTACTAAAATCTTGGAGCAA
ATTAAAGAGTAGATATTCTTCTTGTTGGTATAAAGACCACATACTTGCAAGTTCCACTTT
CCAGTTCTGACTATGTTTTCTTTCAGGCCACAGAGGTAGTAAGGTGCTGTTTGGTAAATC
CAAACCCAGAGTATTTTTAATTTCCACAGCTACCATCACAAGGAGTTCTGTGTCTGTAAG
AGACTGGCCATCAGATTCATCCAAGAACAGAGGTGCTTGGAATTTGGAAAAGGCATCATT
TTTGGATTTCAGGATGACTGGTGTGCCTTGCCAGTCAGCTTGCAGAACTTTTTTACCCCG
TTGGTAGTAAAGACAGTGCTTATACACCAGCTTTTCAGTCACACAAAGATCTTCACACAG
GTCTCCGGTCACAGCTCTGTTGTTGTAATCATAACACAGTCCTGCCAGGATCTTCTTACT
CTCCTCATCAGTGCAGCGACCTGAAAACAGGCTCCTGTGGAGGAACAGAAAAGTGCTCCC
GAGAATCCAGCAAGAAGCCCAGAAGAGCAGGAGCAGGAAAGTGTTCTTCTTGCAGATCTT
TATTCTCAGCCATTTGCCAGGGAATATTCTCATGGTAGGATCAGTCAGAGTGTGCCATCT
TTGGAGGATAAGAAGGATGGCAGGGAGGACTGTACAGTACAGAGGAGGCTCAGGGAGTCC
TGCCCAGCCCCTGCATGGACCTCAGGACCCCTGTGACCACCTCCCTGTGCTGGTGCTCCT
TGCAGTAAAGCTGAGATGTGCTGTTGAAGTGAAGCCACG
>TRINITY_DN133847_c5_g1_i1 len=1599 path=[0:0-1056 2:1057-1076 3:1077-1232 5:1233-1258 6:1259-1368 7:1369-1445 8:1446-1598]
GGACATCGGACTGTGTTGTTAGTACATTATTACAAGATTTTGATTTTGCCCAGGGCCACA
TTTTGTCTAAAACCGGCCCTGAATATGGACAATCACAACACATTAGTAAGTGCCTCGTAT
TAACTTTGTCTTCATGATAAATGCCATTTACTGAAGTGAGACAACCCCTTTTCTGCTAAT
TCAGCTAAACAAATTGTACTTAATGTGGCAAAAAACCTCACCAAAGCCCACCTCATACAA
CATATCATACCAAACTCACTCCATCCAATGAAAGCAAAACACAGGCCAATACCACCTGCC
ATGTATCAGCCAGTCAATAATATAAAAGAAGGACGGATCTATTTGCTTCTGCGTGGAGTA
ACATAAAATCAACAACATCACACACAAAGATGTGTACCCCTTTCTGCTCAGAGAAGAATC
TCTCTCAACCCTTGGATCTGCCGCTTACTTCTTGACACTGAACTTAACCAGCAGCTATTG
GCAAGTGACTATGGCACCCTAAGGCAGAGAAAAGACTGCCTTCACTCTTTCTATGGGCCT
GTTCGAGTTCAGTTACATACCACCTGGTACCTTCCAGAGACTAATGGAGAGATTCCTTGG
ACACAGAAACTTTGAGACTGTCTTGCTCTACCTAGATGATGTAATCGTCTACTCCAAGTC
ATATAAAGAACATCTGCAACATCTAGCGGAAGTGTTCCAGACCCTTGTCAAACATGGACT
GAAGATAAAACCTTCCAAGTGTCATCTGCTCAGTACTTTAGTCAAATACTTGGGACATGT
TATGGGTGAAGGAGATGTCAAACCAGATCTAGACAAAATAGCCACAGCTGAAAGCTGGCC
AACTCCAACTACAGTAAAGGAAGTGAGAAGTTTTATTGGCTTTGTCAACTATTACAGATC
ATTCATGCCTCATTTTGCTCAAATTGCAAAGCCTCTCCAAGAACTTTTGAATGGTCCTCC
TAAAGCCTATCAAAGTGCCAAAATCCCTCTTGAATGGAATATGGAACTTGAAATGGCTTT
CCAACTTCTGAAAAGAAAGCCCACAGAACCACCAACCCTTAGCTATCCTGACTACAACCA
TTCTGTCCATATACAGACACAAGCACGAAAGGCCTAGGAGCTGTGCTATCCCAAGTCCGA
ATTGGAAAAGAAAGAGTCATCACCTATGCTAGCCGATCCTTGAGAGGAACAGAAAGAAAT
GACCAAAACTACAGCTCTTTCAAGCTGAAGTTCTATGCCTTGGTGTGACAGAAAAATTCA
AGAACTACCTAGCGGTCACACCTTTCACCATCTACACTGACACCAATCCACTTGCCCATA
TCAACTCTGCTCGACTAAGAGCCCTAGAGCAATGTTGAGTCTCCAGGCTCATGAACTATC
ACTTCATAATCAGGTGCCATGCTGGAAAAATCCAATGATAATGCCAAAGTCTTGTTCAGA
ATTCCTGAAAAAGAAAACCCTTCTTCAGCAGAAGATGTAGAAATACCATAGTTCAACTCA
AGATTCACCTAACAAGATGCTAAGACCAGGGGCGTAACTACCATAGCGGCAGACCATGCG
ACTGCTATGAGGCCCAGGGCAGGAGGGGGCCCAGTCTTA
>TRINITY_DN161051_c4_g1_i1 len=1599 path=[0:0-915 2:916-1511 3:1512-1598]
TTAAAATAACATCCCTGAAGCAGAAAAGTAAACCCTTTCTCGATTATCCAGTTTTTGTTG
GTTACAAAAAAAAAAAAAGTCACATTTTAAAATAACCAAATATATAAAATGTATATATAT
ACACAAAGAAACAAGAGTGCCTGAATCTATACATTAAAAAATATAATACAGATAATTAAT
GGAGGAGGAGTGCTTGAGAACGAGGTTTGTTGGCCTGGTACTGTAATGGAAAACATCCCA
CTACTCCACTGAGGTTGAGATTGGCTTATAGAGATTGCAGGAGATAAGGAACAGCGCCCC
CCTTGTCCATAACTGGTACTGCATTCAAGAGTAGAGCGTTATCTGGGGAGGAAGGGGGGG
TAAAGGGAAGCGGACCCTCTTTGCTCAAATCCCATACAAACATTAACTGAGGTGGAATTC
AATGTGGATACCCCCCTCAACGCTGCCATCGTGGAATCACTGACTGATGACCGAGGTGGC
AGAGGAGCAGTCTAGCTCAGTCAGGCGGAATTCACACATTCTAATGCAAAGTGGTTTTCA
TTTTGCAAAAAATAAATAATAAAAATACTCCTGGCACGTCCGTTTTAGTAACTACTTGCA
TTCCCCATTGTTATTACATGGGAAATGAAAGTAGTTAACAACACAGACAGGTCAGGACTG
GCGATAGGTCCTCTTAAAAGCTTTGGGCAAATGTCAACTCACAGTTAAAAGCATAGCTCT
CAGAGGTATTATAAGGCGCCAATTACTTGTATGTGATCAGAAATTTAAGAAAAACTCCAC
AAGCAAAAAGTTAAAAAAATTGAAAAACGGGCAAACATGGCTTCGTATTGGTATTCAAAT
GAGTTTGCCGTTTGTACAGCGTGCTTAATGTTTAGTCTAATGCAGACTTGACACTGTTCA
AAATGCAAGAGCACTGGCTCATAAAACAAATGTGGCATCCCCTAGGCTTCTCTAAGCCTG
GACGCTTCACCCTGTGGTGCATCCGTCACCTACATTATGGTCCCTGCATTTGGCACCACA
CCTCTTTCTATAATACATAAAAAATAAAAAAGTAAATCCTCACCAATATCCATATGCATA
CTAGAGTTCTATATATTATATATGTAATAAGCTCCTGTGTATGTACACATATACAAAAAG
AGTTACAAAAAATATATTGCACTTCTTATATACAGTCCTTGGGTTTTCAGACAAAGCCCA
TCTTTGTTCTTCACATACAAGGGCATTTTAAGGACGTAAAGCCCTATGCTGCGTCTGTGT
TGTGCCGTGGGCTCTACTCTGCCCAATTTGACCTTCTCCTTGACAGAACACCTCAAATCT
TTACAAAATGGTCATGTCATGATAGAGCAATGGAGCCCAGTCTTCAGCTGCACTCTTGGT
CATCTTAACCAGCCAACCTTTTTGGTCTTCTAATATTTGCCCAGATGGACATATCCGGTT
CACATCGGTGGCAGTCACTTCAGGAATAGACGCAGAGTTCAAAAGTATATAGTTGAAGTA
AAAAAAAAAAAACAACATTTTGAGGAGCGTTTTTGAGAACAGTCTAGTTTCCTACAAGGA
AGCTTACCCGTTATGGAGATGAACAATTGGCCATCATGT
>TRINITY_DN128212_c6_g1_i3 len=1599 path=[2:0-50 3:51-1439 4:1440-1471 6:1472-1486 7:1487-1598]
TAGAAATTCTGTTTCTTGTCTCATGTCTTAATAAATACCGTAAATAAATAAATATATATA
TATATATATATATATATATATATATATAGGCCTATATCTCTTAATTTTACTATAATCACA
GCTATGTTTTCATATTATTTATTCATTTAATTCATTCATTAATATTACTTATTATGTTTG
CAATGCAGAGAAATATATATAAATAAGTATAGAGTAGTATATGCATTTTCTATATACCGT
ATATGTTGCTTTCCTTCATAACACCATAGTAAACTGTTTCCTTTACAGCTATAAGTTATA
TCATTGTACAGTGCATTCATTTACTATATATACATATAAAAATAGCAATTATTGTCACAG
TCACAAAATGAGTGTACAAACTCATACTATACAAATTGTTTTTACCAATTACAATTTTAG
GTTACTCAGTGCAATAGTGAAACTGACAAGAGATACATTTCTAGAGCATAGTACTCGTTT
ATATGGCTTCCCAAACATCCGCATATTTAAAATAAAGGATAAATGCTCATTCATATATGT
CCTTTAAAACATTGGTGTCCCCTGCTTCTACTTCTTTTCATTTTTTTTATTTTTAAGACA
AAGCACGATTGCCCAGCACAAAAACACAGTACGTCTGAAAATACACATTTTGTGTCATTT
TTCAGCAATTAAATTTTTGTGGATTTTTTGCTCATGTATTTGTGTAGATCTTTTCATTTT
GCGGTACAAACGCCAGCTCCAGATGTTACCTGAAAATTTATGGGAAATATAAAATACGGA
GAAGACAAGTGTTTGCCTAGTGTTTATTTTTTGTAATCTTTTTTTTCCCCCCGTTATTTG
TTATATGCAGCATGTTGAAGCTTCTGGCATTTTTTTTAGACTTCTATTAGTAGAAAAAAT
GCCTGAACAAAAAAATGGCATCCACACTTTGCACGCATTAAATTATCATAAAAGCCACAT
ACGCTCTGGGAAAAAGACATACTGTATGGTGTTTTTTTTATGTTGAGTATATCCATAGGT
GTAGGGACCCTAATAAAGGGATAACTCATTTTTTTGGAGAATCTTGGTAGGGTCTAAGAA
AATAAAAACCTGCCTGATGACGTTACAAATACTGATCATTATATTTCAGGTTCATCTGGA
AACATTGGCTGGATTATAATTTACATAATCTGCATTGTTTCAAGACAGCCCAGAGTTCCC
TCATGGAGTGGTAGCAGGCATTGTCTCTATACAGGGTCTGGGGCTGCCTATCAGGAGCGG
TCAGTTTTTTTGTTTCAGTAGCGTTTCCGCTTCCGTTCCGTTTTGCAGTTCCGTTTGTGA
TAGTTTTTTTACGGATTGGAAACGGAAGCATACAATAATATTTAAACGGTAAGTACATAA
AAAAATTGAGCTGGGCATACAATTTTCAATAGATGGTTCCGCAAAAATGGAACGGATACG
GAAGACATACGGATGCATTCCGTATGCATTCAGTTTTTTTTGCGGAACCATTGACTTGAA
TGGAGCCACGGAACGTGATTTGTGGCCAATAATAGGACATGTTCTATCTTTGAACGGAAA
TACGGAAACGGAGTACATTCCATTTTTTATTTTGCTGAG
>TRINITY_DN103606_c0_g1_i1 len=1599 path=[0:0-1508 1:1509-1598]
TGGTCCGGCCGTGACCTGTACCGCCCGGGCGAGACCGTGCGCCTGTCTGCACTGCTGCGC
GACAACGACGGCAAGCCGGTCAAGGCGCAACCGGTGTTCCTGCGCCTGAAGCAGCCTGAC
GGCAAGACCTTCCGCGAGACTCGCCTGCAGCCGGGCGAGCAGGGCTACATCAACTTCGAG
CAGGTGATCCCCGCCGAGGCGCCGACCGGGCGCTGGCAGGTCGAGTTCCGCACCGATCCG
GCCAGCAAGGAAGCGATCCAGGGCATGACCCTGCGCATCGAGGAGTTCCTGCCCGAGCGC
ATGAAGCTGGACCTGGACAGCGCGCAGAAGACGCTGAAGCCGGGTGAGGACCTGCGCCTG
CAGGCCAATGGCGCCTACCTGTACGGGGCGCCGGCCGACGGCAACCGTTTCACTGCGCGC
CTGGCGGTGGCCGCCGAGCAGAAGCCGGTGGACGGCCTGCCGGGCTACTTCTTCGGTGAC
CCGACCCTGCAGCTGCCGCGCGAAGCCAAGGACGTGATCGATACCACGCTGCCGGCCAAT
GGTCAGCTGCGTGAGGATGTGGCGTTGCCGGAAGAGGCGGCCAAGGCCAAGGCGCCGATC
GCGGTGGTGCTGTCCGGCAGCCTGTATGAAACCGGTGGCCGTACCGTCACCCGCACCCTG
AAGCGGGTGATGTGGCCGGCCAACGCGCTGGTTGGCGTGCGCCCGCTGTTCAACCCCGAC
GACGGCGCCGACTCCAACGGCAATGCGCGTTTCGAGCTGATGCGCGTGGATGCCGCCGGC
ACGCCGCAGCCGGCCAAGGGCCTGAAGATCACCCTGGTGCGCGAGCTGCGCGACTACCAC
TGGACCTTCAACGACAACCGCTGGGACTACGACTACACCCGCCGCTTCGAGAACAAGGAA
ACCCGCACCGTCGACGCCGGCAGCAGTGCGGTCGCCTTCGATTTCCCCGTGGAGTGGGGC
GAGTACCGGGTGGACGTGTTCGATCCGTCCACCGGTCTGACCAGCCGTTACCCGTTCCGC
GCCGGCTGGAGCTGGGGCGATGACAACCGTGGCCTGGATGCACGCCCGGACAAGGTCAAG
CTGGGCCTGGACAAGACCGGCTACAAGGCCGGCGACACGCTTGAAGTGACGGTGACCCCG
CCGCATGCCGGCAAGGGCATCCTGATGGTCGAAACCGACCGCATGCTGTACGTGCAGGAC
ATCGAGGCCAAGCCGGGTTCGACCTTCAAGATTCCGGTCACCGCCGACTGGGAACGCCAC
GACGTCTACATCACCGCACTGGTGTTCCGCGGCGGCAGCGCGCCGAGCAAGATCACCCCG
GCCCGTGCCGTGGGCGTGGTGCATGTGCCGATGGACCGCAAGGGCCGCACCGTGGCGGTC
GGCCTGGTCGCGCCCAAGCAGATGCGGCCGGAACAGGACCTGCCGGTGACGGTCAGCGCA
CCGCAGCTGGCCGGCAAGATGGCGCACGTTACCGTTTCGGCGGTGGACGTGGGCATCCTC
AACATCACCGATTTCAAAACCCCCGACCCGTTCGCCAGCCTGTTCAGGCGCAAGGCCTAT
GGTGCCGATCAACTGGACATCTACGGCCAGTTGATAGAG
>TRINITY_DN138526_c4_g7_i1 len=1599 path=[0:0-1598]
GGCCATGGTTGGCACGCTTGACCGCCAGCTCGAGCATGCCGATCACGGCATTCATCGGCG
TGCGGATCTCGTGGCTGATGGTGGCCAGGAAGGTGCTCTTGGCTCGGTTGGCTTCTTCGG
CCTGCTGCTTGGCCTCGCGCAGTTCCTGCACCAGCTTGCGGCGTTCGCTGATGTCGATCC
AGCCGCCGATGATGCCGCGTACTTCGCCCAGCGAATCGCGGTACGGCAGGATCCAGTGGT
AGATGGTGATTTCCTGGTCCTTGAGCCGCAAGGGGCGGTCGACCACCAACGGCACGCCGG
CGGCCATCACCTGCAGGTAGTCGGCCTGGATCTGCCGGGTTTGCTCGGTGGCAGCGAACA
GGCTGTCTTCCAGGCGCTTGCCCAGCACCTGGTCGAGGTCTGCCTGCACCGCCTCCAGGT
AACTGGCGTTGCAGCTTTGCAGGCAACCGTCGCGGTCTCGCACGTACATGGGGTGGGGCG
TGCCGTTGAGCAGGGCGCCCATGAACTCCAGCTGGTCGCCGAGCGCGCGTTCGGCATGTT
TGCGCTGGCGGATCTGCAGCCGCAGGTGGGCATTCCAGATCAGCGCCAGCAACAGCAGCA
GGCCGGTGCCCAGCAGCACTTGCAGGGCCAGGCGGCGAAACGGCGCCCAGCTGCCGTCGT
CATGCCGGCTGAAGTCGCGCCAACGGTTGTTGATGCCGCCTAACTCTTCCGGCGAGATGC
TCAGTAAGGCTTTGTCCAGGATCGACGCGAGCGCCGTGGCCTGGGCGGCGGTGGCCATGG
CGAAGGTGGCCGGCTCGCTGCCCACGGTGCGGCGGATGGCCAGGTCGGCATTGCCGGCCA
GGGCATGGTTGGCGTCGACCAGCGTGGTGATCACGCCATCGACGGCGTCACTGCTGAGCA
AGGCCATGGAATAGAACGGGCTGTCCGTCTCGATCCAGCCGATTTGCGGGTAGCGGCTGG
CCAGCAGCTCTGCCATGGCGCTGTAGCGGGTGATCGCGATACGGCGCCCATGCAGTTGCT
CGAGCGAGGCGTACTCGCTGTCCTCGGCGCGGGTCACCAGCACGTAGGGGCTTTCGAGGT
AGGGGCGGCTCATCTGCAGGCGCAGGTCGCGCGCGCCCTCGACCGCCAGGGCGGCGATCA
TGTTGACGCGCCCGTCTTCAAGGCGGGCGACCATGTCGGCAATGCCATTGGCCCGTTGCA
CCTCGAAACGCAAGCCGGTGCGCAGGCGAATCAACTCCAGCAGGTCGGCCGTTATGCCGC
GAAAATGCCCGTTGCTGTCGAAATAGGACAGCGGTGCTGCGGTTTCGTCGATGGCCACCT
GCATGATCGGGTGCTCCTGCAACCAGTGCGCCTCGGCTGGCGTGAGGTGCAGATGGCGAT
TGTTCAGCAGCAGCTCGCCGCCGGCGCTCCAGCGCTTGAGCAGGCTGGCGCGCACGCTGC
CTGGCTGATGCTCGAGGGCCGCATTCACCAGCTCGATCAGCAGGTTGTCATCGGCCCGCA
TGGCGAAGCCGAAGCCGACGTTTTCGTGCTCGCCGAAACTGGCCATGCGCAGGCGTGGCA
GGTGGCCGCGATTGAGTTGGTAATGGGTGGAGAGGGTAT
>TRINITY_DN140128_c5_g2_i1 len=1599 path=[0:0-1598]
TTAACTTCTTGTCATTGGTGTCACCCTCGGGGGGGGGGTAAAAAAAAAAAAAAAAAAAAA
AATCCAGAGTGACACACTGACTAGTATTATGCCTTCATGAAACTGCAAGATTATTTCTAA
AATGAACAACATTTTTGGGAACAATTATGAGCAGCAAACAAGGGGACGTGCACAGATGTG
AGCGCTTTCTCACCCCACTCCACTTTTGCCTGTGTGGCTATGTCTTTATGTTGCTTCTGC
AGGAAAGGATCCTTTGCTGCCCCACCATTTGCCACATCTGTTTGGAAAAGCAGGTTAATT
GCCAAAGTTTAGGTCTAACCACTATACCGAGGAGCTTTCCAAAAACAACCACTCTCATAT
ATTTGAGTGGCAATAATATAACAAATATAAGCCCCAATGAGCTGACAGATCTGAAGCATC
TAGCTGTGCTTTTCTTGGACAATTCAAAAATTTCATACATACATCCCAAAGCATTTTCCT
CCTTGAAGAAACTGTACTCATTGTACCTAAATGATAATTACATCCAACGTTTAGATACAT
CGATATTTGATGGACTTCTCAACCTTCATTATTTGTACCTTCAACAAAATCAGATTGATC
TCCTTCCTCAAGGGTTGTTTGGCCACCTGAAATCTGTCCGAAATTTATACCTCCAGAAGA
ATAGAATTGGCATCCTTGGCAGCGATCTCTTTTTTGGAATGTTTAACCTTCATACTCTAA
ACTTAGCCAACAACAATATCTCACAGATATCTGACTCCGCATGGCGTCACTTAGAAAACC
TCGAAAATCTATACCTTGAAGGTAACCGTTTAATGCAAGTCCCATCCAATGCTCTGGGAT
TACTCAAAGGTCTCAAAAGACTTTCGTTGTCAAATAACCAGATTGGATCTATACACAATT
TTGCATTCTTAGGACTTAACTCTTTGCAGTACTTGTTGTTAGAGAATGCAAATCTTCAGG
CATTCAGTGACCAGTCTTTTAATGGCCTGAGTAATCTCAAACAGTTGATTCTGAGCCGGA
ATGAGATACGTACCCTTGATTCAAAGACTTTTACTAGCCTCAATCAATTAGTTTACCTAC
AGTTGGACAGGAATGGCATAGTGGCTATATCAGATGACACCTTTGAAGAAATGGGTCCTT
CACTAAAAGTTCTCAACCTTGCATTTAATAACTTGACTTCTCTGCAGCCTCGAGTGCTTC
AACCTCTTGTCTCGCTAAGTCATCTCCAGGCGAGTTATAATCCGTGGCACTGTGGATGCA
ATTTGTTGTCACTGAGAAGCTTCCTCCTTTCTTCATCTTCTAGATTCAGTTTGCATTGTC
AGAGTCCACCACAGCTCCAGAACCGGCCACTGGGCAATGTGAAATTGACAGAATTTAGAA
ATTGTATGGACAATACAACAAATGTATCACCCACGTTGTCTCGTGTATTACCAACAAGTA
CAGAAATGATGCACGGCCACATGAAAAGCGTCACTTTCAAACCTCTCCTAAGCTCTTTGA
GCACCCATAGAACATTCTTTGCTCAATCAACATCTACGGAGTCCATTAACATTGCACGTA
GCAGTCCAGGTCGGAATACTAACATTTCATTGTATGAGA
>TRINITY_DN156813_c4_g1_i1 len=1599 path=[2:0-459 3:460-465 4:466-1248 5:1249-1389 6:1390-1391 7:1392-1394 9:1395-1484 10:1485-1485 12:1486-1512 14:1513-1528 15:1529-1598]
ATCGAATATATTCGTTTTTTAAATATTAGTCTTTTTTTTCCACCTGAGGTCATGATTCCT
CCCTGCTTGAGTAACTTGGGCATGGAGGAATCATGACTTCAGATGGAAAAGAAAACCTGC
CGCTCATCACTAATGTTGAGACACTTTAACGATCAGTGTTTGCGGGTGGTCCAGGGGACA
GATGGTTGTCTCTTGGTTGCATGTTCTACAAGTAATCACATTCTAAAAGGTTTATTAAAT
TATTATCTTATATGAAAATGAATCAGTCTATTTGGGCCACAGTTGTCAGGGAAAAGATGC
ATACGTGAAACCTTAATTTAGTCCATGTGGAACTAAATTTTTTAGATGGTAAATCCATGT
TGCTTCATTCTGTTGTAATTTTCTATCTAAATTGCCCAATATCATTTTCTGAATCCCCCA
AAATTTGAGGCTCTGGCTTTTGCCATTATGTATAGTTTGTACGTGTCTGGAAAGGGTTGT
GTCAGAATTGGTGTTGATACAGCTAAAATGTCTTCTAAGTTCTTGTATAGTTTTACCTAT
ATATAGTTTAGGGCAACTGCTTTGAATGGCATAGATGACCATTGTAGATTTGCAGTTTAT
GTATTCCTTTATTTTATATTTTTTGTTATCCACCGGATTCTCAAAATCCTTCCTTGGTAT
CATCTTCTGACAAAACATGCAATCGTCACACAGATAAGATCCCTTCGTGGCTAACCATGT
ATTCATAGGGTCTTTTAATTTTCGTATGAAGTAATTATGTACTAGTTTTTCTTTGCCCTT
CTGACCCCTTCTGTAGGTAATGGGGTGTGATTGCTTGTGGCGCATGTGGCTAGGAGACGG
CCATTGGTCCTTTGGATCATTTGTAAATATTGAAAATGGAGCTGCAACACAGATACTTGA
AGTATGTTCTATTCAAACAGGAAACATGGGACCCTCATTCTGCTGACTAGTGGGGGGCAG
CAATCACACTGGCACCAATCTAGCAGTTATCACTTATCCAATACATAGGTGATATTTTTT
TATAACTGGAATAGCCAAGATGTGAAATTCTTCATTGGATAATGTGATCAGTTCTTCCCA
AAATTTATGGCTACCGTGCTATCAGAGATTCTGTTTGCCACCCTCAGGCTTGGACTGGCC
CACAGGACAACAGGTGAATCCCCTGGTAGGCCCCTTACAAATGTGGGTTCAAGTCCTTTA
CACACTGCACATATGGCACATGGCACAGTAGACTTACTGTACTACATATTGTGAGGGGTA
GCTCTCTTTCACTGGGGTCACAGATATCTTCACGGATTTTCATGTTCAAAATGTGCTTTA
TTGTGGCAAAAGCTCAAACAAACAGTAGGAAATAAATGCCTGCCCGCCTGGGCACTAACT
AAAACATAAGACATGTCTCTCTGACTCACCTACAGTATACATCACAGTTCACACACTGTT
TCAGGTGCGGCTTTCTCAGCCCACTAGTCCACCAATCCCCAGGCTGCAGCACGGTCAGAA
TATCTCCCAGCCTCGTGGTCTCTCAGCCTGGCCCAGCTGAGACCACACTCACAGAGCCTC
ACCAGGCCTCTGTTTGAACACTCCCCCCTTACTGACACC
>TRINITY_DN161550_c8_g1_i3 len=1599 path=[1:0-133 2:134-136 4:137-184 6:185-191 7:192-193 8:194-227 9:228-228 11:229-244 12:245-266 14:267-295 15:296-352 17:353-548 19:549-552 20:553-636 21:637-662 23:663-723 25:724-902 26:903-954 28:955-1432 30:1433-1475 31:1476-1598]
TCTCGACCGCCGGGTGACCGGGAAGCAGCGCAGCGGGACCGCGCTATGCTGTTTCAGTAG
CTCCCATTGCAGTGCATGGGAGCTATGGAAACAGTGTAGCACAGCCAGCTATGCTGTTTT
CTAACTCAGAGACCACATTGCTTGTGGTGCTGTGATTTTTCCTTGGCTCCCATGCACTGC
AATGAAGCAGCAGAGCATCGGCCCTCTGCGCTGTTTCCCGGTCGCCTGATTGTTGGGACT
TTCTCATCTCAGCCTCAGCCTTGGTAACGGTGAGATGAGACAACCTCTTTAATTTTCCTC
TAGAGATGAGCAGAAGAAGAGGTGACCAGAAGGCGCTCATCACCCCGACAGACTGCATTC
TCATGTCTAGAGCTAGCTGTTGAGACAAATTTACTCTCTGGTTGAGTTGAATGTAAACTC
TGTTACGGATCTCATGTAGGAACGGAGAAATTACCCAGCTTTATCACCTCTTTTGTAATA
CGTTCCTGGATATTTCAAATGTGTATGCTGGATTCTTGTATTGTCTATACAATCTTAACT
TTTTACAAATATTCTACTACTTCTATCTTGTATACACCAGGTTTTCATCCTCTTAAGTTC
CAGCTATGCATTTGGCAGTGCCTCCCACTAAAAGTTTGAAGTGGATCGTAAGAGATGCAG
GTGGTCCAGAAGCCTCTTCTGCACTAAAGAACAATGTACCACCTGCCCTCCTCTTGTCTT
TTTCGGACTTGTGGCGGGAGACGCTGCCAAACACATAGTTGAAACTAGCATTCAGTGACC
CTAATTTCTAAATAGTGGGGCAAATAAAAATATTATTCAGCAGATCATCAGAAACCAGCC
ATACTTACAGTATACCTGTGGATTCTACAAGAAGTTGTCTACATGAGGTCTCTATAGCAT
TAAAGGTGTATTCCCATCTTAAACATTTATGACCTATCCACAAGGTATGCCATAAATGTC
TGATCACAGAGGTAGAACCCGCATCTATCTCCTGAATGGGAGTCTTCCATATTCACAGGT
AAGTTGGCTGCCAGCTGATGCATCCAAGTAAGGAATCAGTGGAGAGGTGACTACACATAT
CTGCAGGTCTCTCGATTCACTTCTGTGGGAGCCAGAAGTAGTACCTTCATCTGTGGATAT
GACATTGATGTCTAAAGTGGAAATATCCCTATAAACTAATGGTAAAGCAGCTGTATAAGA
TTGGCTTTGACAGACCAAGATAATTTTGAATGTTTTAAAGATTTTTTGGGGGGGGGCACC
AGATATTGATGACCTATCTTCGGGATAGGTCATCAATATTGGATCAGTAAAGAACTGGCA
CTACTTCTGACCAACCGTTTGTTCCCTGCCTCCTCAGGCATAAGGTCGCCTCAAGCACAG
CTCCACTCAGTGTAGTGGCTAGGTCACTTGAATGGGAGCTGAGCTGCAGTGACCAGTCAT
GGGAACTACTTCTTGTTCCATTCAAAGTGTTAGATCAGGCACAAGAGGCTGCAGGGAACG
GCTGGTTGGTAGGGGTGCTAGGTGTCAGGCCCTCGCTGATTTTGATGTTGATGTCCTGTC
CTGGGGATAGGTTATTAATGTCTGGAGCCTGGAAATTCA
>TRINITY_DN127149_c5_g1_i6 len=1599 path=[2:0-78 4:79-175 6:176-561 7:562-589 8:590-621 10:622-658 12:659-687 13:688-739 14:740-770 15:771-880 17:881-964 18:965-992 20:993-1052 22:1053-1053 23:1054-1059 24:1060-1060 26:1061-1172 27:1173-1272 32:1273-1317 33:1318-1376 35:1377-1598]
AAAAAAAAAAAAAAAAACCCAAAAAATTAATCAAACACAAAAAAAAAAACCCACCCACAC
ACCACCCCCCCACCCCCCACCCCCCCCCCCCCCCCCCCCCCCCCCCCCCCCCCCCCCCCC
CCCCCCCCCCCCCCCCACAAGCCCTCATATTGCTATGTCAACATAAAAGTAAAAAAGTTA
TGGCTGTTGAATGAGATGGAAATACAAAACAAATCTTGTAAATTAAGGTGTAAAATAGTC
TGGTCATTAATGGGTTAACGGAAGTTAAGACATTATAGTGCATTATAGTGCATTTACACC
CACCTACCACTACAGGAAGGGGTTGCCTACTCTTAGAAAAGAATATCTGCTTTTCGAGAA
ACAGTGCCACTCTTTTCACTTGAATGAGACTGAACTGCAATACCAGATGCATCTCATGGT
TTAGATCCTTTTCATTGAGCAGAAGCCTTGCTTGTCCCAGTCCTTGCTTTAAGTTGTTAT
TGCAGGAGCACAATTCCTAAAATGTACTTGCAAGATTGCTTTGGCTTGAGATGTTGCTTG
TCTTATTGCTGTTTGAGTCATTATTTTCATCATCTTCTGTTCTGAAGGCTTGTTCGAGGG
CATCTTTGATAGAGTGATTAGTTTTCTTCTTCCATTTATTCCCAACAATGAAGTAAATAA
AAGGGTCAATGGTGCAATTTAAGACCAGACAATATGTACTACCAAAAAAAAAGCCAATCG
TTGCAACATCTGATTTTAGCACTTGGAAATACATGAAAAACCAGACAAAATGGATTGGGA
TAACAGAAATGATAAATACAAAAACTGCAACAAGAATGATAATGTAGAGTTTTGGTGGAT
ACTGGGCTCTAAAGGTCCTCTTTATTTTGAAGAGCAAGACAAAACTAGAAATCACCATAA
TTGGTAAGCAGATAACAATGGCCAAACCAAAAACAATGATCTGAACTGCCGTGCACGCTG
TATTCTGTACATAAAAAGCTTCTGCTGGGCACAACAAGTTATCTATGAGACTCTCTGTGC
ATCCAAGAATCCAAACTGAAACACAGATGATAATGGACAAATTATTAGGTCGCTGACATT
GGTACCAAAAGGGGAATAGGACAGAAAGGCATCTTTCCAGACTGAGAGCTGTGAGGATAA
ACATTCCCGAATATTGTCCGCTTTTAGAAAATACTTCCAAAAATACCAAAAAGGGATCTT
TCCATTCCGCGTCTGGATTTGCACTTGTTAGTGTATGAAAGAACAATATTAGTACAACTA
TGTGGAAAAGCAAAAAGATGAAGTCCGCCACTGACAGATTGATGATGTAAATGGTATAGT
TGTTTTTCTTGATCTTGAAGCAAAGATACCAGAAAACAATAAAATTTCCAACCAAGCAGT
CTCCCTGTACTCAGAGTCTGAAGATGGATTGATCTCTGTATGACTGAGAACAAGACATTA
AGGTTTTTAAGAAGACTCCACCATTCAAAAAATGAATAACTCAAGTCTAACTCTGAATGT
CACTGAAGCTGATGGTTCCTATCCAGAAAATACACAACTGTCTTTCGCTGCAGCTTCTGT
CATTGCTATTGTCTTCAGTGTCATCGGCTTGGTTGGAAA
>TRINITY_DN159235_c4_g1_i1 len=1599 path=[0:0-1598]
GGGCACAACTGTTGGGAGATTTACAAACTATTTTTCCTTCTTCTGACTTTTTTTGCAATT
TGTTTTTTTTTTTTCCCTTTTTGCTCACGTTTTTGGGGAATCCTCTGCCCAGTAAAGATT
TATTCAGGCTGCAGGTTTAGCAAAAGATAAAGGCTTTTCTCTCTTTCTATCTATATTTTA
TTTTTGTTTATTTATTTTTTTGCAGGATTTCAGGAATTTTCAGGATTTGCAGGACACTTT
TTTCTGCAGCAATATTACTGGATTACTGTGCATGAAACACAAGGAGAGAAGCTTCACCAT
CTAGAACACATACATTTTCTTTTTCTAACCGGTTGCACCATAGATTTGGCTGCAGCAACA
GGTATTATCCCAGTGCTTGTTGCTTTGTGTATGGGGACAGCAGCAGCCACCTGGGTGTGA
GCAGTTTGCATTTTTTTTATTTATTTTTTGCACACAATATTACAGTGCATCCCTATGTTG
TGCCAGTGAAGGGACTGCATTGCTGGTGGTTGCCATTGTTGTTGTTTTTTTGGATTATTT
TGCAGGGACACCCCCCCTATTTTCTGTATTTTGAGCACTTTGTACCCCCAGATCTCCTAT
ACAATGATCCTGTCTGCCTGCTTCATCCTGACCCTGTGCCTTGGGCTTTGCCAGTGTCTG
GGCTCTTTCGTGCACTGTGAGCCTTGTGATGAAAAGGCAATGTCCATGTGCCCACCGACC
CCTGTGGGCTGCGAGCTGGTGAAGGAGCCAGGCTGTGGCTGCTGTATGACCTGTGCCCTG
GCGGAGGGACAGTCCTGTGGGGTCTACACAGAGCGCTGTGCTGGGGGGCTCCGGTGTCTT
CCCAAGCAAGGGGAAGAAAAGCCACTGCATGCCCTACTCCATGGTAGGGGGGTCTGCCTC
AATGAGAAGATCTACAGGGACCAGGTCAAAATAGAGCGGGAATCAAGAGAGGAAAGTCCG
ACCACTTCAGACACCGACGACCATTACCACCCAAAGCAAAATCCCCGTAAAGTAGTACCT
GCAGTCTCTGAGCAGAAAGTCCGAGCCCTGAACACCTATCAGTGGAAGAAGCAGTCAGCC
GCAAGGATTGTACCAGTGGAGAACAAGGCCCAGACCATCTCCTCTCCTGAGTACAACATA
GAGTCTGAACTGGGTCCCTGCCGTAGACAAATGGAAACTGTCATGCAAGACATGAAAGTG
TCTCATCGTGTGTACCCCAGAGCTTTCTATATCCCCAACTGTGACCGGAAAGGATTCTTC
AAGAGAAAACAATGCAAACCCTCCAGAGGCCGTAAACGTGGAATCTGCTGGTGCGTGGAC
AAGTATGGACTTAAGCTTCCAGGTAGTGACTATGCCACTGGTGATCTGCAATGCCACAGC
TTCGACAGTAGCAACATTGAATGATTCCCTAGTCGTTGACCTCCTATGGCTGGATGGACG
TGATCACTTGTGTTTTTTTTTTTGTTTTGTTACTTTTGTCTTGGGATGTCCACAAGGATC
TCTCCTTTTTCTTATTTTTTTTTTTTTTTTTTCCTCATCTCATCGGTGATAGCAAACAAA
TTAAAAATCTTGAAAGCTTTGGAAGATATCTATAAAAAA
>TRINITY_DN117614_c7_g1_i6 len=1599 path=[2:0-52 4:53-505 5:506-634 7:635-780 8:781-1598]
AAGTTGTTCTTGGCAGACCGGAGAGTGAAAACAGTGGGTAAGAAAGGTCCCATGTTGCAG
TAATGGAGCCGGACCTGTCAGACCGTTACGACAATGCACTGCTGGGTATCCTGCAACACG
TGGGAAACATCCAGGACTTTCTAAATGTCTACTTTGGCTTTTTGTATCGCAAGACAGACT
TTTATCGGCTGCTTTTGAGCCCCCAGGATCGCATGGGATTCCCCCCAGGTACTGCACAGA
ACATGGTGCTGCAGGCATTCAAAACTTACGAGCGAGTGGCCGTTCAAGACCACGAGAAGA
AACTGCAGGTTCTGCAAGAGAAGTTGAAAAAGAAGGAGGAAGGGTTGTCAGAGAGTGGCT
CTGCTCCAGCAGCGGTGGAAGAAGTTGTCGTAGAAGAACCAGCAGAAGCGATTCCAGTGA
AGCCGGAGGAGCCTAATGAACCCGATTCACAAGAGAAAGCTGAGGCCAGTGGAAATGATG
CAGAGGACTCCGCTGCTAAACAACAGGACAAAGAGTGTTTCCAGGTGGACTCGGACAGCT
ACAATGGCGCCGTGAGGAAAAATTACGCATGGTCGCAGGATTACTCTGACGTGGAAATTA
AAGTTCCAGTGCCTAAAGATGTGGTGAAAGGCAGACAGGTGTCGGTGGACCTGCGCAGCA
CATGTATCCGAGTGGCAGTGAGAGACAGTCAAGGCGAGCGTGTCCTGATGGAAGGAAACT
TCACTCACAAAATAAATGCAGAGACCTCCCTGTGGAGCCTGGAACCTGGGAAATGTATCT
CGATTAGTCTGAGTAAATGTGGGGAATACTGGTGGAATGCAATCTTAGAAGGTGAGGAAA
AAATCGACATCGACAAGATCAACAAGGAGCGGAGCATGGCCGCAGTGGATGACGAAGAAC
ACGCCGTGCTGGACAGGCTCACGTTTGACTACCACCAAAAACTGCAAGGGAAGCCACAGA
GTCATGAGCTGAAAGTTCATGACATGCTGAAAAAAGGATGGGATGCAGATGGTTCACCAT
TCAAGGGGCAGAATTTTGACCCGTCCATGTTCAACATCTCCCCGGGTGCTGTCCAGTTCT
GACACCAGCAAATATTCATCTGTCCCTCCTGGGGTCAAAGTTTACACGGTCACACCTGGG
TGACCAGAGGGTCCTTATATCATTACAGTTCACATCCACGTATGACAATGTATTTAAATG
CTTATTTAAAACTGGTTTGTAATTATTTTTGAACTGGTATTTGCCAGAGACTGGAGTTTC
CCTGGAACATTTCTTCCTCTGTTCATTTTTATTCTGTGATCAAAATGGTGCAAATCTTCT
TCTCATGTTTCCTCTGGTGAACATATTAGGACCTTGTACGTTACAGCTGGAAGCCAAGAT
CACCAAGTCAAGAATATGAGGAATAGAGTCACATGCAAAAATCCAGTAAGGCTACTTCTC
CATTGTGTTTGCAGTGTCCATTTGCTTTATGCTTTGGGAAAACATTATTTCAAGTGTATT
GATCGGCCCTTAGTCACTCGATAGAGGCCAAAAGTGTCTCCTTTGGTCTAGTATACGACC
ATAACGTGTTTTTTTGTTTTTTTTACTGTGTGTAATAGC
>TRINITY_DN128311_c5_g1_i3 len=1599 path=[1:0-453 2:454-935 4:936-938 5:939-939 7:940-1090 8:1091-1092 9:1093-1201 10:1202-1219 12:1220-1221 13:1222-1598]
TATATATGCAGCGCTGGGATCCTGGGTTTGAATATGACCAAGGACAACATCTGCATGAGG
TTTGTATGTTCTTCCCATGTTTGCATGGGTTTCCTCTGGGTTACTCCGGTTTCCTCCAAT
ACTCTAAATCCATACTGAGAGGGAACTAAGATGATTAGCCCCGTTGGAGCACAGCGTGAT
GATGATGTCTGTAAAGCGCTGCGGAACAGGGTAGCACTATATAAGTGCATAAAATAAATA
CATATATATGGAAAATAGAAGATATCTATGGAAATTATTCTTAAACATTTTAAAAAAGGA
TTTAAAATATTGGTTGCATATGGTAGATCTATTTTATAGATGTATTTCCTCCTCAATACT
GTATGAACTAATGAAAAGATCATTACCATTAAAGCAGTGTTGTGCAATAAGTTAAATAAG
GAGACAGGGCCCTGCTTACATGTTTTTTTTTTTTGTTTTGTTTTTTAAAGAAAAGGGGGT
GATACATTAGTGACAAGTGTATTTGCTGCCCTTCTAATGCAACCATCATCAGCAAACAAA
AACTAATTTAATATCATTCCAAACATAACACTTAGTTTAGTGGACCAACCACCCAGTGTA
GTTCATTGTGATCAGGAATGATTTGGTTGGAGATACCATAAAGGTATTATGATAGTATTC
CTTCAAGAAGTGGGTTTTTAGTGCCCTCTTTGAGTTCTTTAGGCTGGTGATCAGTCTTAT
GGAATGACAGGGAGCATTACAAAGAAGTTGAGCAACATGGTAAAAGTCTTGGACACAGGC
GTTTCAGGTGGTTACCACAGATGAAGATAGTAGTTGGTCTTTAGCAGAGTAGAGTGTCCA
ACTATGAACCCTTGAGGTGATGCCGCATCCCTGTGGAGATGGACCGTTTTTGGTGTCGCC
AGTCCCGTTGCTAGTGTCTCTCCTCTAATCTAGCGGTACCACACCCTGTTCTTTGTCTGC
CAGCTGCTGCATGCTGTGCTGTGACCTCCATGAGGACGTAGGTGCACTCTTAGACCTCAT
ACTGTACGACGGCGGGTCGCAGCACAGAGCTTCAGGAAGAGCTCTGGATCTCAGGAGATG
CCAGGGGAAGTTTTTCCAGCCTTTTGTTGCCTTTGTCCCAACGTTTTTGAGTTCCACTGC
TGCCATCAAATTTTAAATGAATTTTTTTTTTTGTGAAATGTCTCACTCATATCAACATGT
GATATGTGCTCTATGGTCTATTCGCTGGGGGGTAGTCATCAGGATAAGCACATAACACCT
GTGACGTAGAACCTTCCTGGCCAGGATGGCATGTAGGATGTCAGTGATGAATGGCAGCAC
ACTTCAGACAGGCTTCACATAAATCACCTTCCTCAGGAGAAAGTACAGGATAGGCAGGTA
GAGTAGACAGGATACATATACATATACACCCCATAATTGCAGGAAAACAAAACACAATTG
ATCACGCTTCCGGATGCTAGACCGGAACCAGAAGTGTCCCAATGTCATATCCATCCGCTT
GTGGAAAGCATACTGCGCATAACGGCGGCCGGACGTGTGGGAGGGACCAGAGGTGTCTAG
AGGACGTCACATCTTTGTCACTGGTGGAACACGACAATG
>TRINITY_DN129548_c3_g1_i1 len=1599 path=[0:0-1598]
GAAATAAAAAATAAAAACACAAAACCACATATACATTTTTTGTCCCCAAAACTGAAATGG
AAGCTCATATTCAAACATAACATGTAAAGTTATTTTCACTATGTTGAATTTTTTTTAAGT
CATGGTACACATGAAAAGAATGGGATATAATAAAAATGTAAAAAAATAAATAAATCAGAA
ACAGTGAAAATGCACAAAATCCAACAATCAGATTTTAGAATGTAAACCACATGAGACTTT
TAGAAGCAACCATGTGTTTGAATATGAGTTATGAGCTTGTTACACAATTTCTTCTCCTTC
ATGGTTTTGCATGCATGACTTACCAGTGAAACATGCTGGCATGCAATTCATTTTATGCAG
AACTTTTAATAAAAGTGAAAAATTAAAAACAATACCCCTTTGCAGTATAAAAATGTTATA
CAAAGAAAAAAACTAATTTGGAAATTTTTTCAGATGCTGACAATTTACATTTGGAAACTC
AACATAAGGCTTCTTTGATATGTAACAAAAATGTAAGTATAAGAGAACTACACATTGTGT
GATGCACAATAAATCTCCAAATATAAATTTATCAAAAATATATGTGGCATGTATAAACAT
TCAGAAAATTTCACATGACACTAAAATTACGAAAGTTATATTTGTAAGTAGAATATAGTG
TACAGCAAGGACTGTAAATTAGATTTTTTTCAATTTCAATTTCATTTTGACGCATACATA
GATGTTGTTACGGCCTTTTTCATTTTCCTTTATCTTATTCATTATCTTAAAAACTATTCT
CATTGGTTTGCATCCCTCGTTTGTACAGAATAAGTTATGTTAAGTTGTTTAGGGTGCAAA
ATACATATTGAACCCAAACTGCAGTAATTGCACCACTAATTGCTATGCTGCATCGGTACA
TGACAAGTTGCAAGCCCAGGTGCAACGCAGTGATTCGTGGTAATCTGCACGCGGTTACTG
CGGCTCAGAATCAAAAGTGTGTGGACACTGATAAGAACATGGAAATTGGGGTCTTTTCAC
ACTGCGTCAGCAGTGTGCATCTCAGCCTTCCATTAGTTGATATTCCAATGGAAATCATAA
GCGCATCTGTCACCCATAGGGTCCCACTTCAGACACAGTAAGAAAAAACCCTTATTTTGA
CCCAAATGTGGTAAATGTTTCTTTATACTGCACATAGGAGCACTAATTATACAATGTTTG
CAACTGGAAAAATCATTACAGATTTAACAAGATACCTACTGTACACTTTCTTTTTAATCA
TTTTGACTTTTTTTCTGAAATAACTTTCAATGTTGACCTTTACTGATACACATAAAAAGA
CCATAGGAAGAGCTGAACCCATTAATATCACAATTTCAAATAAAACATGGCCTAGTGAGA
AATGTTAGATGATTATTTTCAATCCCTTAATTATTGTATCCACAAAACAGAAGACTTGCA
AAAGAGACGAGACTTTTACGAAAATCTGAGGTATCACTGTAAATAAAATTTAGTTTAATT
AATGTGAATCTGTAGCTTTTATATATATATATATAGAGCATATTTTAATAAAACATTGTA
GATATATAAATAAGAGGATATAAATTATTCTAATTTCTT
>TRINITY_DN137331_c6_g1_i1 len=1599 path=[0:0-982 2:983-1598]
AGAAAAGGACTCCATATTTTTTTTTTTTAATAAAGACCAGTTGAAAAGAATAACTTAACT
CATGAGTACAATGCACTATAAAAAAATAAAATTGCCCCGAAAAGGTGTACATCGCCATTA
AGGCTGCAGTGAAAGTGTCTTGAAGTCATTTAACTTTGCGTTTCATTCTATATATCCACA
GAGATACAACATAATATACCTGTTTTGCTGAAATTTGGTACAAAGGATTACAATAGCCTA
TTACAAATCGCTACTAGTTTTCATTTATAAAACTCATACCGGTATTTTAGTTTACTCTAC
ACCCTCCTTTCCCATGTATTTTCTTGCTAATCAGAGCACATATATTCATTAACGTTGGGG
AAGAAAGAAATTGCTTGAGTCAAAAATGACGCTTCTTATGTTGCTCGTTTTACAAACTTT
ACCAAATGTTTTTATTGCATAAACTTAAACATTAACATGATTACATGGTTATTATGCAAA
CACTATAAAAGAAAAAACACTTTGATTATTCTCCAAACTGAAACTCTGATATGCCCGCAT
CAAAGCTCGTATAACAAAATAATGTATATAAAAAAAAACATGCAGATGCCCAGGTTCACA
CCGTGCAGTTTGCCTTTTGTTTTATAAAGCCTTTTTAATAATTTTCCTCCATTGGTTCTG
GCCAAAAATAAACCACACCAAAAACTTCTCCAAACTGCCCTTTGTGAACTATAGGCCCTA
AAAACATTGCCCTGCAATACTTCAGGCAGTGAATTTATCATTGCACACAAGTGGGACATT
TATGAGAACTGGTGTACAGGAATTGGATTATGATTAGGAGGTGTCCAGAGCCATGGGGCT
TTGCTTCTGTTCATTCATAGGGCAACTTACTATATTTTTGGGCCAGCTCAGTTTTGACAA
GTCATTTTAACAAAAAAATAAATATAATAATAATATATATATATAATAAAAGACACCGCA
GCACATCCGTGGTGAAAAAAAAAGTGGGATACATAGAATATACATATATATATATATATA
TATATACACACACATAGCAGTCGTCTTTAAGGAGTTAAAGGAGTCTTCCAGGAGTTTGCG
GGGACAAATATAACAAGCACAGTACCGTACACTGTATGGTGGCTGTATTCACTGCAATGG
ACCTGAGCTGCACAAAGGCCATGTTATTGATGCATGATAAATAACAGGCTTAAAAGGTGT
TATCCAATTCCTATAATGCCCCCATAATGCCCGGGCACCTCATACAGGTTATACTTACCC
CACTCCCTGGCACCTGCATCGCTTCTGCTCCCCGCACAGCCGCCGCTGCATCCCCCCATC
GCGCAAATCACAATATACAGGGAGGGGCCACCAATAGCAGACCGCAACGGGAACAAGCCT
CCCGAGTGCCTCCCTAGCCAGGCCCGGTTTTAGACAAAATGTGGCCCTGGGCAAAATAAA
AAATGGGTCCCCAAATCTCGTAATAATGTACTAACACAGTTACATTCTGTAGATTCCGGC
TCTCCCTCACAGATTTACACCCCGTAAAGCTCCTCACACAGATCTGAACCCTCATGGCCC
CAGAATATGCCACATGCCCCCTCCCCTCACAGCAATGAG
>TRINITY_DN156556_c3_g1_i1 len=1599 path=[0:0-1598]
ACTGTACAGCTAGTGGAAGAAGGCGAGTCCGTAATGAAGTCCCTGGGAATATTTTGCCAT
GGATCTTCAGGCACCAGTAGACAAAGGGGCAACACTCAAGGTCTTTTCACTCTTGTTTTG
GGCATTGCTGAAATAAAATCTCAGATGTCTTGGGACATAGGCCACCAATTGTGTTAGGAG
ATGAGCTTGGAAGTTTTACAAAGGTCAGGATAACCCACAACTTTAGAGCGATGACACCAT
ACCAGTAAATGTCTTCTCTCAGCTGAAGGGGCAAAGGTCAGTGGAATGTCCTACAGTTGG
ACTGGAGCTACTGGAAGAATACATGCTGGATCCACAATATGTTGAGTCGCTGGGCAAATT
TAAAGTTGGTTACAATTTTATAGTTAGTAATATTCACAATTGGGCGATTAGCTTCCTCCA
ACAGATGACGCTACTCCTCTATGGTCAACTTAATAGCCAGCTGCTCATGATCCCGAATGT
AGTTTTGTTCAGCAAAGGAGAAGACCTTGGAAAAAAAAGACACAAGTGTTCATTTTTCAT
TAGTTCTCTTGGAGGACAGTGCGGACATGCCTGCAATGCATGGCAAGATTGGGCGAGAAG
ACCAGGATATCATATAGGTAGACTGACACAAACGTAAAGAAGATGTCATTAATCAGTTCC
TCAAAATCCACTGGGGCAATACAGAGCCCAGAGGGCATCACAAGGCATTCATAGTGTCTG
TTCTGGGTGTTAGCCATAGTTTTCCACTCATCTCCTTCACAGACCTGGACCAAATTGTAC
ATTCCTCTGACATCCAGTTTAGTAAAAATCTTGGAACCATGGATTCTATCAAATGACTCG
TAAATCAAAAGTAGGGGATATTTACTTTTGATGGTTAGTTTGTTTTGGCCACGGTAGTTA
AAATAGGGCCCAAAAGAGCTGTCCTTGACTTTCACAAAGAACTGAGCTCCTTGATATACT
CAGTCAATGAAAATGGGAAAACTCAGCCTTTAGTGGAAGTTGTCTCTGGCAACAAGTCTA
TCAAACAGTCATATGGCCGACATAGAGGTAAAGTCCTCCTTCTTATCAAAAATATTGATG
TAGCTGGTTGAGGCAGGAGGCATCCATTGCAGATTTTATGGGACAGGTGAAAGATGAACA
GGATGTAAAAGATGTCAGGTCTTAAGAATTGGTACAGCAATAGGATGATCTGGTATTGTG
ACCTCTCCGATAGAAAATACTCATAAGCAGGGAGTTGGCACCAAAGAGTGTCTTTATTCA
GATTACGTGTTACGGGGGTGTTTTTCAATATGACTGGACCTGATGAAGGGAGGATTCAGC
CTCCGTTAAGCAATGAGTATTTCCTGGCAGCGAGGTCACAATACCAGATCATTCCAACGC
TGTAGAGATTTCACCCACTCCTGTGTATGGGGTGTAAATCACGGGAGTCAGGCAATACTC
CCAGTCGGTAAAGTGGCAGAGATAAGGGTAGGCAGAGTTTTTGCAATTCTGTGTAACTAA
TCTGAGGCCAGGGTAAACAGGCTAAGGTCAGAGCAGGCAGCAGAGTATCAGCCCACCTAA
GGGTTGTATTACATTATCTTCGGGCAGTGAGCGAGCCGA
>TRINITY_DN128589_c5_g2_i1 len=1599 path=[0:0-1291 1:1292-1598]
GCGCCATTTTTAAAGACCCAGCCAGCGCCGTACTAGTAGAGCGCTGGTCGGGACGGGGTT
AAAGATCAATATTACTGGAAAACCCCTTTAAGGGTTTTTCCAGGCTTCTGATATTAATGA
CAATATCCTCTGGATAAGTTGTCATGATCAGATTTTGGGGGCCCAGCACCCCATGATCAT
CTGTTTTGTAATTATTTGTTCTCATTCAAGTGAGAGAGCTGAGCTGCAGTAACGCACCAT
GACCACTGCACTTTGAATGGGACTATGCTTACAGGTCAGTTGAGAGTGCTGCTTCCAGAG
GCTGCAGGCAACACCTGATTGGTGGGGATGGTGGACACCTATTGGATATTGGTGACCTAT
CCTGAGGATAGGTCATCAGTATCAGGGGTCTGAGAAATCCCTTTCACTCTGTGCTAATAT
CACTAAATTCTTCAGTTTACCGAATACAACTCAATGTTTACAAGTGACTTGTAATGAGTC
TGCCTTTTAATATATCACAAATTTCTTAATCTTAGAAGTATGTTTTATATGTCCTCCTGG
CGGAACGTAAGATTAAGCATTGAAATTACTTGTATGATCAATAGCGGCGTTGCTAGGGTC
TCAAAAGATCTGGGGCCCAAGCCCCAATACATATGTAAGAAATTCTATAACCAGCCCCCC
CATCCTAGACATATTTTACTTGCTGGATAGACATTATATTCAGCGCAATCAAATACATAA
AAGGCACCACATACCTATTACATCCTGTCACTTCTCTGATGTAGATGTTCTCTTCTCCGT
TCACCATGATGATTTCTGTCAGCTACATGTCATCCCTGCAGAGTTTGCCACACAAACACC
TTAGGTTCCTCACTTTTCCGTTAGTCTCATCTTACTGGTACTCCAACAGTGTTATCCTGC
TTATACCCTCAATAATGTGCCCACTGTGCTTCCCTAATGCCCCCAGATACTATACTGCAG
AGATAATAATGCCATAGAGGTAGTCTACCCATAATAATTTAAAAGCCCCACCAATCATAA
TACTCTCCCAGAGTGCCCTCATTACTATTAATGCTCTTACAGTGCACTCAATAATTATAA
TGCTCTCCAAGAGTGCTCCTCATAGTGTGCCCAATAATAATACTCACCATAGTTCACTCA
GTAGTAATAAGGCCCCCGTAGTAGTGTGCCCAGTATTAATAAGGCTGCTATAGAGCCCCC
AGTAGTATTAAGACCCCCCCCCCCCCTCTATATAGTCTCGGTAGTTATGCCCCTTACAGT
TTCCCATTAGTTATAATGCCCTCCTGTATTGCATCACTACTAATGTTCTCCTGTATTGCA
GACAGTATTTATAATGTTCCCATGCCATTCTGCACTGTTCACCTCTATCTGCGTATTTGC
AACGGCCACTACTTTCAGGGCCTTGGGTAAAATCAGGGCGTCCAATCTCCAGATGTTTTG
GTCTTGCAACTTCCCAGGAGCAGATAGTCCATTCTAGCACTGGCCCATCTTTCATTTGAA
AGAATTGACAGATCAGCAGTCTGGCCCTGTCACATCCAGGGCCTCCAAGTGACGTCTCCT
CTCTGTCATCATCTTCTCTGTAGATCTTCTCTCTCATCA
>TRINITY_DN152051_c8_g3_i1 len=1599 path=[0:0-1598]
TACTGTGGAGTCTTGAGTTTCCATAACGGCGTCATCATGTGGCAATAACATTTTAACAGA
TCACCCCCCCCCCACACACACACACACACATACACTTCCCAAAATAAAAAAATGCACTCG
TAAATATGGATCCCAGTCGTCCTATTCCATGAAAATGGAAATGTTCAGCCCTTTTTTAGT
TATATCTATTAGGATGCATTTACACAAGATGTTTTTTGACCATGCGGTCAAAAAAACATA
TGATAACTCTTTCCTGTTATTTTAGTAAACATAGGTGCGTCTTATAGGCCAAAAAATACG
GTACATGGATTTACCGCCATTCAAGTGCATTGAAAAGAGGCGATTCACCTATACAGGTCA
CACGGGTGAAAACCGCATTGAAAAATTGCGGAAATTCACAAGAGGGCAGACAGGGAAACC
TGTGCAGGGCGTCCCCCTCCAGAGGCCCGTAGCATTAGTTTTGGAGATTGGACCCGTGGG
TTATTGGAAGAAAACAGGGGGTGGCCAACAAGCACCACGTCCTCCGCTCCCAGGTGGTGT
GGGTGTAGCAGCACGAGAAGCAGACCCCCGACCTCTGCGTACATCCAGACATTTGCCAGA
AGATAAGAATTGGAGGACTCTCCACTATATTTAATGGCGATTTTTTTTAAAAAAAATTTG
GGGGGGGATATTCAGGACTTTTCCGTGTTTTCGTGCAGTGTTAAACCTCTTATATGGTGT
TACAGGGATTTCAGTATCAAAGTGTACAGTGTTTTGTATTTGCAGTAATTCATCGGAACA
TCCGCTTTCTAGTGACGTTGGGTTTTTCATTTTTATAAGAAATTTAAATCTCTCATAGGA
AAAGTAATGTAAAATGCAGATCATGAGCTAAAAAATGGTAGAGGGGTTTTTACCACCATA
GACATTTGCAGTATATTCACAGGATTTGGCGCACATTTTAGGTTAGAGTGGAGTTCAACT
TCTAAGGCTGTGTTCACATCATGTTTTTGTCCCATGTTTAATGTATACATATGACCAGCC
CCTAAGGGTGCCACTTGTCCGGAGAAATCGGGGTCCCTTGACCAGAGGTTGGTGTCACCC
CAGGTCCTGGAGTCTAAGGTGGCTCATAAGGTCCGTTTTCCCAGACCAGTACTTTGAAAG
TCGTTTGCAGTTGATAGTCCTGTTACAGATTTTGGATTGTAGCCCAATTAAAGGGTTTTT
TCCCGAGTTTAAAAATTGGTCCAAAAAGGGGAATGGCATAAAATAACAAAGTACTATTAG
TCACCTGATAAATCCCCTACCGTTCCAGCACCACCCGCTATGTAGCTCCTCGCTCCCCTT
TGTTAAAGTAGCTGCAGGGATGGCATACCCAAATACTGACCTGACCGCTGCAAGTCAGCG
ATTGGCTGCAGCGATCACATCGGTATGTGGACTTGTCATCATTGCGGTCAAGCAAAAAAA
GACCGGGACCACCAGAGCATTAGTGCTTGAATGGCGGGGGATTTATCAGAGGAGTAAGGC
CCCTTTCACACGGGCGAGTTTTCCGCGCGGGTGCAATGCGTGAAGTAAACGCATTGCACC
CGCACTGAATCCGGACCCATTCATTTCTATGGGGCTGTG
>TRINITY_DN102046_c0_g1_i1 len=1599 path=[0:0-1598]
CCCACGTCAACACGGATCTGCACGCCATCCCGCTCGAATGCCTGCATGCGGCCGGAAATG
CGCGCTGCCGCAATACCGGCGGCCCACGCCGCACGCGGCACCGGTTTGTCCAGCGCGCGC
AGGGCGGCGATGGCGGCACCGGCATTGGCCAGTTGGATCGGGCCGGCCAGCGCCGGGGTC
GGCAGCTCCATGCGCAGGCCGACGTCGCGCCAGCGCCAGCGCTGTGCATCGATCGGTTCG
TAGAAATAATCGCTGCCGCCGCGGATCGCGTTGGCACCGACCAGATAGGCACGCGCCAGC
ACGCTGGACGGCGGATCGGTCTCGCCCAGGATCACCGGCTTCCAGCCGCGGATGATGCCG
GCCTTCTCGGCGCCGATCGCTTCGCGGTCCTCGCCCAGCCACTCGGCGTGGTCGATGTCC
ACGGTGGTGATCACCGCCACGTCGGCGTCGACGATGTTGACCGCATCGAGACGCCCGCCC
AGGCCCACTTCCAGCACCGCCAGGTCCAGCCCGGCGTCGGCGAACAGCTGCAGCGCGGCC
AGCGTGCCGTACTCGAAATAGGTCAGCGTGATCTCGCCACGCGCGGCCTCGATGGCGTTG
AACGCGGCGACCAGCGCCGCATCGTCCACGTCCTGCCCGTCGATGCGCACGCGCTCGTTG
TAGCGCAGCAGGTGCGGCGACGTGTACGCGCCGACCTTCCAGCCGGCAGCACGGCCGATG
GCCTCGATGAAGGCCACAGTGGAGCCCTTGCCGTTGGTGCCACCGACCACGATGGTGCGC
CCAGCCGGCGCGCCAAGACCCATCGCCGTGGCCACGGCGCGCACGCGTTCCAGGCCCATG
TCGATGGTCGCCGGGTGCTGGCGTTCAATGTAGTCCAGCCAATCGGCCAGGGTGGTCGGG
GTGTTCGTCACGGCAGTGCTTCCAACAGGTACAGGTGGTTCGGTGCGGCAGGTCAGAGTG
CGCGGTGCTTGGCTTCGCCGAAGAACGGCGTGTGGTGGGCGCAGTCGTTCAGGCGCACCA
CTTCCAGGCTGTCCAGGTCGGCGCCTTCGAGCAGGTTGAGCGTGGTGGGTGCCTGGCGGA
AGGTCCACAGGCGGGAAATCGGCAGACCCAGCACCTTGCACAGGATCACGCGGTTGACCG
CATCGTGCGCAACCACCAGCAGCGTGTCGTGCTCGCCGAGGCCTTCGGTGGCGCGGGCCA
GGCCGCGCCAGCTGCGCTCCAGCACCAGGCGCAGCGATTCGCCGCCGGGCATCAGCACGG
TATCGGGTTCCTCGCGCCAGGCCTGCAGGCGCGACGGATCCTTCTCGTGGATCTCGCTGG
CCAGCAACCCTTCCCATTCGCCGTGGGCGATTTCCTGCAGCTCCGGCTCGGTCAGCAGCA
TGTCGGCGCGGGCGGCGCCAAGCGCCAGCTGCGCGGTGCGCTGCGCGCGCGACAGCGGCG
AGGCAACGGCACGGGTGATGTCCACCGAGGCCAGGCGGGCACCCAATGCCTGGGCCTGGG
CTTCACCGATCGGCGAAAGCGGAATATCGATCTGGCCCTGATAGCGGCCTTCGGCGTTCC
ACGGCGTTTCGCCGTGACGGGCAAGCAGGATGCGCATGC
>TRINITY_DN155692_c1_g1_i1 len=1599 path=[0:0-844 2:845-971 3:972-1598]
CACAGCCGGGTCTCACTGCTGGGGAACCAGCGCCTTTCTTAGCTGCAGTGCGGGTGAGAG
CAAGGAAGACCCTGCGTCTTTGGTGACCTGGACCTAGCAACCGCGGGGAGTGCGACCTGT
GAGCCCGCAGGGTTTACCATGGAGCAGTCTGCAAACTACAGCAAAGGAAGGCCTCCAAAG
AGCTCTTTGAGATTTTTACCACAGCTACCAGAGGTTAGTTCCAAGCCCGAGTGGAGAAAT
GCCCCACCATCTTTTCTTCTGAGAGAATATGAAGAGAAGGATGATGACTCAAAAGATGTC
CACGACCATTACAACTTATCACAAAGTTTTCTTGTCAGCCCAAAAAGCAAAAGAAGCAAA
CTCTTGAACTCTAGCTTTCCGAAGCATAGACCTTCAAAATATGATGATTTATCGACTGGA
CCTTCTTTTAATATGAGAAGCAGTTATTCCCACCCAAAGAGGGACCGTGAGCAATACAGA
AGTGCCCTTGTAGACATAATAATGAAAAATTATGGTGCTATAGTGCAGCCTCTTCAACTG
GATCAAACAATCACATCTTCTGGCACATCTCCATTAGATAAAGACATTTTGAGGTACAAT
TACTACATAAGCCATGGGATTGACACAGAACATGTAGCTTCCATGGAAGATTCATGGCTG
GAAAATGTCTTACGTTTGGTTCCAGAACACTTAAAGGTTTACACTGATAGTATTGATATG
TTGTCAGATGAAATGAAAGAAGATTATCTTCTCAGTGTAAAGAAAGCAATTGTTGACTTT
GTTTTAAAAGATCCAAGGGAGAAGATTGAGAATAAACAAACTGTTTTGGAACCACATCGT
TCAGAATTGGAAGTAGTGCCAAAACCCTGGAGGAAGTCATTTTTGGCCAATTTTAATTTC
ATCAACGATAATTTAAACTCAGTAAACCCAACAATGGCTGCTGTTTTAGATTTGTGGCAT
TCATCATTCAGGCAATTACGTCTTGTTGATACTGATGAATTTCACAACCGCCAAGAGTCA
ATGGAGCTATCTGTCTTCCAAAATATTGTCATGAGACAAATTGATTCTGCCAAAGATAAA
TTACTTAAAAAGTAAGAAAGAAAATAAATGTTATTGGGTAACGTTAGCCTATTAGTCCAC
ATAACTGGGTCCTAGTGTTCTTATACAATTAGTAGGTGTACATAAACATTGGAATGTACT
GATGACCTATGAAAGAACAGTCATTTTTTTATGGGGTTGTTTGGCCTTGGAACCAATAAC
TCCTGGGGTCCAACCCTGTATCCCTTAACATAAAAAAACACTCACCTGTACATGGTCCCG
TAACTGCTCCATTCTTGGCCACTTCTGGTCCCCATAGGACCAAGAAATGGCTTGATCTGA
TGACGCCTGCAGCCAATGTCAGGCCTAATCGGTCACATCGGCTAGAATGATACATGACAG
CTGTTACAGTTATTACCACTGCAGGGAAAATACATATTGTTCCATCAATGTATGCATACA
GTGTACTGGATGAATTGTTACAGGTGTGTTCCTATGAACATGAACATATTTTGTATTGGC
TAAGGCTTTCAGTTTGTGAGATTCTTAATGGGGTCTCAC
>TRINITY_DN130455_c2_g1_i1 len=1599 path=[0:0-1598]
ATTTACCGAGCAGTTGTATGATGCAGGAGAATGACAGAATGATACTTCTAGAGAGAATTC
TAGAAATCTCTGCCTGTGCTTTTCCGTTACAATCTCTTGCAAAATCCAATTAAAAAAATA
GTGCAAATGGGCGAGGACGCAGCAGAGCAATTAGTCGGACTCTTAACACACGTCTACTAC
ATATTTTTTATGAAATGTATTAGAAAATATACCCTGCTATTTCCATAATTCCTCTGAAAC
ACACAAAGCTGCTAGATGAGCGAATGTAGAGCAGCATCAATGTTGTGTTCAGCTTGCATA
AGTCACAACTGAGTGGACACGGTCCCTGTGGGCATGCCATTTTATCCAGACTGGACGGTT
CATTAGTCATAATTACTATAACTGCACGGCAGAGACCAGAGATTTATCTCATAAAACATC
CCTGATAAAGTTGCTCCTGTATCTGCTTTATCAGCATCTGTGGTAAACATTATTGGCTCT
CCCATTTCCCAACCTTTTAGCCTCACGGTAACCCCAAATTAACCCATGTAGCCCCCAAGA
AACAATGCAGTAGGCTGCTGAGGAATGCTGCTAATAAACCAAACGTGCTGCCGCAATAAA
CAGCCGTGTTATTACAGTCCAGATAGTGGCGAAATGTTAAAAACGGCCTGGATATTATAG
GAAAGAATATATCATCTTCATGTTATTAGGTGCATTATTAAAAAGGACTTGGGTAAGACC
CATTTTACTGCCAGTACAGTCAAGTCAGCAGGGGGGGACTGGAAGGCTATTTAAAAGGCT
GCACGCATGTGGTCAAGCCTTGACACAGCCTGCTTCACGCAGACATGGGGGATAAAAAAT
CCCAGTGTAATTAGTATTGTCTGCCTGCAACGACATCTGTGTTCTCAAGCTCTTCCAGCC
TTGTCACAGCAATAAGATGTACTGGGAAAATATGACAGGCAACAGAAAAGGTCTCACATC
AGAAGGATTAGAAGGCAAGAGTGACTCCGTTACGGCACCGCTGTAAGCAGTGGCCTTAAA
AAACGTAAACGGCTACACAAGAAATACTAATTTTAATATATTCTATCCACTGGGCTCTGT
GAAACACACGTCTTCTTACAGCCATGATTAGATTAGGCAAAAATTCCAGCGACAATTATG
AGTTCATGTCTGGAGCATGTACAGTGCGGACGCTTTCTCGACCGTGCCATTTTTTTTTTC
CTCTTTCGCCCCTCCTTATATTGCACACGGCACAGCACACTACATAAAGCGTAATGATCT
ATTTTCCAATAAGAAGGTCATACTGATGTGATTACTTCCTACTAAATAAAGAGGCTGAAG
TCTGCTATTCATTCTCAGACTGTAAAATAGGATTATAGGCTCTTGTGAGTTTGCATTGTT
CATTAGGTTTTTTCTTTTTTTTTTTTTTTTTACTAGTATTGTTCATTTTAATTTTTTTTT
TTTTTTTACTATTTAAAGAAAATTAATTTTCTTAATAAGTGTACTGTGATTTGTAAAGCT
CCGCAAAATAGATTAGATCTAAAGATTCTAATAACAATAATAATTAGTATTATTATAAAA
TGGCTGAATAATTTTTCTGCCATGGGTTAAAAATTTGAA
>TRINITY_DN133559_c6_g1_i2 len=1599 path=[3:0-68 5:69-73 6:74-89 8:90-128 9:129-129 11:130-145 12:146-146 14:147-1420 15:1421-1598]
CCCCGTTGCTCCCAGAGGCCCACCCGCACACACTAAAACATAACCTTTCTCAGAAATGCG
GGCACACACGAACACGGGACCAACACAGATGCCCCCAGCCGCCAAGTGCACACGCAACAG
GCCGGGCAGTGCCGCAGGCACAGAACTGCCGACAGACGCCCTTTAAAGTTTAGCTCCAGG
TTTGCTGAGCTTTTTGACAGTTGCTCCCTAGAAACAAAATTGAGCATTTTAAGTAGCAGA
AAGCAACAGGTGGAGAAGAGCTGTAATGCTAAGGAGCAACTGACAGTATAGTCATGGGGG
ATTGCGATCTGATAAGGTGACGGCTCAGTGTTAGGACATGCCGTCACTTTATGATCAGTG
GCAGGTCGACCTCTGGGACCCCCAATGATCCAGATAATGAAAGATTGCCTGGAAAGCAGG
TTGGCTGGCTGTCGCTGTGGAAGAAAAAAAAACTGTCAAGAGGCTGCAGCGTTACCCTAT
TCTCAGGATCGATGAGCCGGACCCCCCCCCAATCATAAAGTGGTGGCGCCCTTTTATCAG
ATGGGGAATACCCTGACACCTGTACTGCACAGGTAATCACAGAGCCATCTAGTGGCCACC
TGGAGAAGTGCAGATAGTCACCAGCGCTCTACATGCAATGTAACGCTGCACCGTGGGGAC
GTCACGTTCACATTTTGCATGTTGTGACGGCCGTGAGCCTGGGTCACATGACCTTGTCTG
ACCACTACAAAGCCACAGACCTCCTGTCACCCAGAGGGATGTCCGATCCAAAATTCATTA
GGCTTTTAGGGAGGCGGCTGCCAGGACCCTAGTGGATCCTTGTTTCCGCCATAGTGGACA
GCCCCGCCATGACCGCGGAGCGTAGGAGAAGGCACGGACCTTTCCCCCCCAAAAAAAAAA
CAGCGCAAGACCCCTTCTTATCTCTGCAAATCCTTCTGGTGTCTGGTAGAGCACGCTGAG
AGTTGTAGTTCATCAACGTCAGCCTTGCAGGATTCACGGAGGGATAACACGCGGCGACTT
GCGCAGTAAATGCCACATGACAACGGCGCCGTGCAATTTCAATGACCCCCAATTCGCCTG
CGATGTCACTTCTGGCTAAATTGGCGCAGTCAGGTGGCATCATGTGACCCACAGGACTAA
TGTAAGGGACTGGGGGGTGTAAGGGTCCGCAGTGATGTACCAGCCCCTGGGTACAAGGCA
TGGAAACCCCATGACAACAATCCCTGGTTAATTATTTCTACCTGTCTGCCTATGCTCAGA
CAGCTGTGATTCCCCCTCCTCCCTGTTCACCCCCCTTCTTGTCCCACTTTGCCCGGACTC
CCCCCTCCAAGGCCATTCCTTTGCTCTGTGGCAATAAGTAAAGGGCCCCCCCCTCACCCG
GCCGACCGCCCGCCTGCCTACCTGCCTTCCTGCCCGGACCTACAGCCGCACAGACGTCAA
CAATAACCCCTGAACTACCTCTGCCCCACCAACGAGCAGCCGGGCCTCGATTGGCCAGTC
AACCACGTCAATCATTCAACCTTTTCCCACTATTGGCCAAGAGTTCTGTCATTCAACCTA
AAGAGGCGGGATTATTTTCTGGTTCTCGGCGTTGATTGG
>TRINITY_DN137327_c6_g1_i1 len=1598 path=[0:0-1597]
TTCCCACGGGAACGGGCGACGCCGGGCGCGCTGATGACGCGAGCGCACCTCGGCCATCCC
CGCCTCCTGGAACCACGCACAGAGCACATCGTGACAGAAGGATTTTATTCTCTTATACTT
CCCCGTTTTGTTTCTGGAAGAAAGGAATGTTCTATTGAATCTAGATAAGTCCCTTAGAAT
TTTTTTTCTTGGTGTCCGGATACAGGTCAGATTTTTTGTAATTTATAATCAATCCCAGGT
CTTTGAACAAGGCTAAAGTCTGTTGAATGTAGTCTTCCAGACACTGTCTTGATTCTGGGA
TGAGAAGGAAATAGTCTGAGTACGGTATTTTTATTTGGTATTGTCTTAGATAGGCCATAA
CTTTTGTGACCACCTTCGTGAATGTGTGTGGAGCCGAGGATATTCCAAATGGCAGGCATT
GGAAAACTTCTGTCTTCTGTTTGATTGAAAATCTTAGATATTGCTGGTGTTGAGGATGTA
TTGGGATGTGGTAGTATGCATCCTTCAAGTCTATGGGGCGTAAGAATGCCCCTGGAGCAA
TTAGTGGGATTGTTGATCTTATTGATTCCATGTTGAATCTGTGATCTACTACCCACCAAC
CTGTGAATTTTTGTGAGTGAGGTACCCGAGTTATCGCACCTAGATCTTCCAGTTTTTGAA
TATCTGCCAGAAGTTGATATTGCTGAGAAGTTGTTAGAGACTCCATGATTAGAAATTTCT
AGGGAGGAGGACAAAATTCTTTTTTGAATCCCTCTCAAATGGAACCTATGATCCACTGGT
TCTGGGTGACTCGCATCCAGGTTTGCCAGAAATAGAGTCTCCCTCCCACCGGCTTGGAGT
CATTGTTTCCCGGCATTTGTGTTGAAGAGGAAACCTCTTCCCCTTCCTCTTCCTCTTTTT
GGGTAGCTCCATCTACCAGTCTTCCCTTTACCTCTTGGTATTGTACTTGTGAACTGTTAA
GAGGGCCTCCGAAAGCGGTCTTTTTAGATTTCTCCTCTGGAAAGTCTTTTTTCTTATCGG
CTGCACTTTCTAGGATGGAGTCCAAGACTGGACCGAACAGGTATGAACTAGAGAAGAGGA
TTGCCACAATTTATTTTTGGAAGCCATATCTCCTGTCCACGATTTAAGCCAAAGTGCCTG
CCTTGCTTGTTAGAGAGTCATTTCTTGCTGCAAACCGGATGGATTCAGCTGAGGAGTCTG
CCATGAAGGATGCAGCCATCTTTAGTAATGGAAGTATTTACGGGGAAAAGTTAACTTTTT
TGCTCTCAGGCCTCCAAACATTTCATCCTGTATGGTACGAGCCTGTTCCTCCTCTTCAAC
TGCCATTGTATGTCTTATGGCAGTTAGGAGAGGATCTAAATCTTCACTAGAGAACAAGTA
CTTTCTCGGTTTATCCGACGAGGAAGGGGTGGGGGGCCTGGACAGGGGAATCTGTACCAC
ATCACGTTTCAATAGACTTTCAATATATAAATAAAAATATCACATATGTAAATTTATACT
TAATATTATTTTTATTTTTTTACTTAATAACGATTTCCCCCCCCTCAGGGGCTAGAACCA
GGGATTTTTTTCATCCCTTGTCCTATTCACCCTGATAG
>TRINITY_DN133468_c6_g2_i1 len=1598 path=[1:0-227 2:228-256 4:257-323 5:324-1597]
CTCCATTTCGTCTCATTATTTTTGGCTGTTTGGTTCTTTCCTAGAGTGGGTCGTTCGTTA
TGAGTCGGGCTCTACGTCAGTTCTGCATTATTTAGATTACTTTCTTTTTGTCGCTCCGGG
ATCAGGTAACGGTTGCTTGTTCTTGCTGAATGTTTTTTGGAGAAAATGGCTCAGTTTTGG
GTTCCCATTTCCGCAGAAAAAACAGAAGGCCCGGTTACGCGTTTATTGTTTTTGGGTATT
GAAATAGACACAGTGGACATGGTTTTCCGGTTGCCACATGAAAAGCTTCAGAAGCTTATA
GGTTTGATTGATGGGTTTTTAATAGTTACCCTCCTACAGCTTCAGTCTCTTTTGGGCCTT
TTATGTTTTGCATGTAGGGTAATGCCCATGGGACGAGTTTTTGCCCGGCGTTTGTCATTA
GCTACCAGGGGTGTCAAATCTCCCCGGCATCGCATCCGACTCGCTAATTCACTGAAGGAA
GACTTGCGGGTTTTTCTACAATCCTTCAATGGCCACACCTGTAACATATCCGGGGTAACC
CCTAATTCCGAATTGTCCCTGTTTTTGGATGCTTCCGTGTCATACAGTTTTGGGACGATT
TTGGAGGCTGAATGGTGTGCCGCTGAGTGGCCTGATTCATGGCGGTCCTCTGGATTCTGT
AAGAACCTCACTTTATTTGAGTTGTTCCCGATTATCGTGTCAGTGGAATTATGGGGTACA
GGTTGTCCAACCGGCATGTTTCTTTTTTGACGGACAATTTGAGTATGGTCTACGCTATTA
ACAGCTTGTCTTCTTCTTCCCTCCCGGTTTTGGCTTTACTGCGGCATTTAGTGCTGCGGT
GCCTCGAGTGTAATATCCATTTTAGGGCTAGTCATGTTTCAGGGGTTAATAATAAAGTTG
CTGATGCCCTTTTCCGTTTTCGTTGGCAGGATTTTCGGTCCTTTCTACCGGAAGCGGATC
TGGAGGGCAAGAGATGCCCGTCGTACCTGTGGGATTTGGTGGACAGCAGCTGATGACGCT
GGTCAGATCTTCAGTCTCCCCTGCTACATGGCAGGCGCATGGCAAGGCATGGGCTGAATG
GTGGGAGATGGTGGGCAACAGAGACGTGGGCTCCCGCTTGGAAGTTACAATTGAGTGGTT
GTTGTGTTTGCGAGCTACGCCTTTCATTTCAGATTGCGTGGCTGGTTAGATGTGACCAAC
CAGTTTATTATTCATTAGGCATTAAGGGGTTGGCGGAAGGAGTTTGTGTCACAGGAGAGT
CGGCGGCCGATCTTTAACTAGGTAGGCTTATTGCCAAGCTTCCTGAGGTTTGCGCATCAC
AATTTGAAGGTGATAATCGCTTGTTGATGAGGCCGGACGGGGTTTATCTTTCCGATATTG
GATTGGATATTTTCCTCTCAGGTCTTCAGGACGGGGTGGAGCAGGCCAGAAGGAGTATTG
GTAAGGGGCCAGAAGGAGAATGGTTATACCGACAGTCTGCAGTGCACATGGAGAGAAAGC
CGTGGTGATCAGAGTGTACCTAGTCTTACTGCTGCAAGTACAAAAAATACCCCCTATAAT
TTCAGCCACTGCAAAAAATACCCCCTTATAATGTGTAC
>TRINITY_DN116444_c8_g1_i1 len=1598 path=[0:0-1597]
GGGTGCGCCTCTGCTTCTCACAGCTCACCAAGCACAGCGTCGTTATAGTCATTTACTTCT
ATGGGGCTGAGCTGTGCCTAGGTCATGTGACCGATAAACGTGCTGAAACTGGCCTAGGAA
TAACCTTGTGAAGGCCACGGCACTCACAGGAGAGCCGGTGCCTTCTCAGAAAGCTGATCG
GCAGGGGTCCCCGGCGTCGGACCCCACCAGTCAGATACTAATGACTTATCAGTATCTGAT
GACGGGTTATGAGTATCAAAATCTCAGAGAACCCCTTTAACTTTACATATGGATTAAAAA
TGTTTTTCTCACCCAAAATAAGCAACCAATCTGCATAAGAATGGTCTGTTTTTAATCAGC
AGGCTCAGCCCTACAAAATAAATGGTAGGTACCGCCTTTGGGACCCCCACTTATTTCCAG
AACGGGTCCCATAGAGGTGAATGTAGAGACCTGCACCCATGCAAGCCCACCTTTCCACGT
AGATGTAGCTGCCATTTCACCAGGCGGGATTGATGGTGGGGGTCGAAGGAACCCCTTCAG
AGGATGGGATGGCAGGGCCCAGAAGTAGGGCCCACATTTATTAGACATCCTGTGGATATA
TACAATACATTTCTATGATTGTAATGCCTCTTTAAAGACATTTTCTGACAAATGTAAAAA
AAAAATTGGTGTAACAGCAGGAATTGAGCTAAAATAAAATAAAAATCAGCTGTTAAATCT
CCCCCATCACACACCTAGTGACCGCTGCAGCCAATCGCTGTCCCCGACATGTCCAGCGCA
GGAGGGATTTCAAGGTGTTGTCTGCTTTGGAGTCAGCAACCCCTTGGGTGCTCCCCTGAA
CATAAAATAAACCCACTCAGTTGTCAGTGGTCCCGCCACGGCTCCATTCCTGCACATTTT
CGGTCCCCACAGAATCGGGAAGCGGCTTGTGACTGTGACCAATCACAGGCCTCAGTTGTC
AGTGACATTTAGGAAGACCCCAGGGGTTGTTGGCTTTAAAGCTAGACATCCACCTCCAAC
ATGTGGGTATTGCTTTTTTTTTTTTTTAGAAAGCGAAATACACAATTGCCAGTGTATCCA
GCAAAAAATATGCTGCTAGAGGTGCTGGAAATATGTCTATAAACCAAATGCATTGTAGAA
CCCTAAGGTGTATGAAAAAACATATAGCCAGGTACATGGCAAACATGTTCTCTCACATTG
CTGGCTAAACTTACAATGACGTCTGTGCATCTGAGTTAGCACAGAACCTGATGTACTAGG
CATTGTGGGTAAGTGCACCTGTCAGGGCCCTTCCCCGTGTCATGTAATCACCTGTTTTCA
TCCTCCTTGCCCTGTTTCCCTGGCCAACGCAGTTTTGCTTGCTTCATTCAAATCAAATCG
CCAAAAATTCAGATTCTTTTTGCTGAAGATTTTTTATGAAATACATAACGAATTTGATTT
GTTTACAATCGATTTACTCTCTGTGTGCATCACGGTCTCTTCCTGACATTTCGTTCATTG
GTCACTTGGCCTAGATGCAGCTCAGTCCCATTAAAGTAAATGAAGCTGAGCTGCAACACC
AAGCACAGCCGCTGTGTTTGGTAAGCTGTGAGGAAACC
>TRINITY_DN139421_c5_g2_i1 len=1598 path=[0:0-1597]
TTAGGTCCCGAGCTACTTGAGAACCTTTGGCACGGTGCTCGGGCTCAGACATGTCCTCAC
GTAGGACATGTTGGCTAATCTCTAAATTTTACACCAGTATGAGGGTTAGTAAGACTGCAG
AGTGCACCTGTTCTTGTTATATTACTTTTAGGGGAGGATACCCTGCACTAATGTGCTATG
CCAGGCTTTAGAGAAGCAGAACGAGGACAAGCAGGAGCAGCAATGTGTTCTACTGCCAGT
ACAGCGCTCACTGCAGTGCATATCTGGATTCTATATACCACATACATGGCTACGGTGTAT
GAATTCTGGATGCACTGCAGTGAAAAGCGCTGTAGACAAGGCTGAACTTCCATGGCTTGT
TTTGGTAGAAAAACAATATAATCGAAAAATAAAATAAATTACTAAAATTATTGTTAGGGT
ATTTGTAGTAAAAATAAATAAATAATATATGAAGGTTTAGAAACACTTTAAATCGGGATG
ATGGTGCCACATTTAAAGAAAAATAGGGATGCTAGTCAAAGAAATTCAGTGGAGGGAATT
AATAGGATTTACTCATTACAGTTTTCAGAATGTTTGATTCATCAAAGCCACAAAGGAATT
GTCCACTCCTATATTATTCATGTCCTATCCTCAGGATAGGCCACTGATATCTGATCGGCA
GGGGTACTGGACGGAGCTGGAAACCTCAGTGCTTCTCCCAATGAAGTGAATGGGAGCAGC
TCTGCAGTTACAGGTTCTGTATGGATCAGTTCAGTTACGGATGGAGCTGTGTAGTGCCAG
AATTACTCAGAAACAGTGGATCGGCAGGACCCCCACCGATCCATAACATACACATATTTA
GTATTGTTGCAATCTACCTGTACAATAATTCTTTTTATCATTTATGATAATTCGTGTCCA
TTGCTTTTGTTCTGTAGGTCATACACATGCATTTAAAATGTCATGGTAGAGCTCTCCATG
TAGCACTAGTGGAATATCAAGCAGCTACACTACAATTCTAGTAATGAAAAGGGAAAACGT
GACTGTACAGTACGTGTAGGAGGATAATGCTTGGGTTCCAGGGTCTGTATGTACAAGCTG
CATGTTGGTAAAGAGCTCTTTACAGAAGCAAGTTTGGACTCCTGATCTAACAACATTAAC
ATGTGGAGACGTGACTGAGTTAGTGAATATGTCCTATGTTATTACACCCACTACAATGTT
TTATTATTTCCTTTGCTTTACTAAAACATCAGTAGTTTATTTTGCTTTTTCTAGATTACT
TTTCAAAGGTTAACAAAGAACGTTCTAAGTTTGGTGCATAAAGATGTCAGAAGAGGTTTT
GTTTGTTAAAATATGGATTGTGCTATTACATACTATATGGCTACTTCTAGGGAGTAGGAG
TGCCCCAATCTAAGGGTCCCCTTACCTGGGCCAATACCAGGGAGTAAACTAGCGCCAATC
AATGAATGCAAGCCAAACGGCACTTTTTATTTTTTTAAATGTCATACATTGTCTGATGCA
AATTAAAGATGCGATCACCTGACAAGCAAGCATTGTACTCATTTGTCTGGTGATTGGCGG
ACCCCTTACATGGGCCAGCTATTGCCAACGAGCATTCG
>TRINITY_DN126414_c1_g2_i1 len=1598 path=[0:0-64 4:65-77 5:78-89 6:90-661 7:662-1597]
ATCCAAAACATATGAAAGTCCAACGTCCACCAGCACACCACAGAAAAGAATGAACTCCAT
CACAACACGCCAACTTCCCCAAAAGGACCTGTATAATAAATTTAAAAAATCTAAACAAAT
ACAGAAAATTCTAAATGGAGACCTTAAACTCTACCATCCCACTAATAAAAAGAAATGTGT
TAATGTGTACAGTCGACCTAAAAGACGCATACTACCACATACCAATCCTAGATCAGTCTC
AGAAATACCTACGGGAGGCATATCTCAATTTTAGTTTGTCGCCCTCCGGTTTGGAATATC
ATCAGCCCCCAGAGTTTTTTTTTTTACCAAACTTGTAGAGATGGTGATGTTTCTAAAGAA
AGAAGGGTTAATAATAATTCCCTATCTAAACGACTTCTTAATAATATCAGACACATGGAG
TCAAATAAAACTAGACTTAAACAGATTCTTACACCTGCTAAAAGATCTTGGATGGGTAAT
ACATCTGAAGAAGTCCTGTCTTCATCCTCTGACAAGGGTAAAATTCTTGGGAATTCTGCT
AGAGAAACAAACATTCTTCCTTCCAAAGGAGAAAATCGAATCTCTACAACGGAAGGTCCA
CATATTTCTGAAGACATGTATAACCTCAGTAACCTGGTGCCAAATCCATTTCGGAGTTCT
CTATTTTGGCCAAAAAGGAGTTGGTTCTCCCTACTAGAGACTATCTTTACAAGAACCTTG
GATCCTTCCCAACAGGAAAGACATTCTGGGTCCTATTGTCCATCCTCATCCAGAACTCTT
CAAATTGACTGCATGGATCCTGAGTCTGACATTCTAAGGCGTAAAGGGCTTTCGGATAAA
GTACTATCTACATTGAAATCTAATAGGAAGAAAATTACCTCAGCTATCTATCTGAAGATC
TGGAAGAAATTCTGTTCTTGGTCAGGGGAGACAATCACACAAAACCCAAAATCCTGAAAA
TGTTGGAGTTTCTTCAACAAGGTCTAGACTTGGGTCTTAGACCCTCCACCATAAAAGTAC
AAATATCAGCACTTAGCGCCTTTTTGACACAGATCTAGTAGGCCATAGATCGATAAAAAG
GTTTGTCGGGGCAGCCACTAGGTTAAGGCCTTTCATTAGACCCCACATCCCTTCTTGTGA
TCTAAATGTTGTCCTTACGGGTCTTACAAAAAATCTATTTGAATCATTAGAAGACAGTTC
AGTTAAGTCCCTTTCTTACAAGACCGCTTTCTTAATGGGCATCTCATCAGCAAGAAGATG
AGGGGAGATCCAGGCCCTCTCAATCAGTTAACCTTACCTCACAGTCCTAGATGACAGAAT
AATCCTAAAACTAGACCCAGGATTACTACCCAAGGTGGTAACAAATTTCCATAGGGACCA
GGAAATAATCCTTTCATCCTTCTCCAATAACCCTAAAAATCCTAGAGAAAAAGAGTTCCA
TACACTGGATGTAAGGACAGTTCTCATATACCTTGAGGTTACCAAATAATTTAGACTAGT
TTATAATCTCTTAGGGTACTTTCACACTAGCGGCAGGACGGATCCGACAGGCCGCTAACC
CCGCCAGATCCGTCCCGCCCCCCCGTCCCCACCCACCA
>TRINITY_DN141597_c3_g4_i1 len=1598 path=[0:0-1597]
GGCCGTGTGCATGAGGCCTAAGACAGGAACAGACAGCCTCTCTGCAATCAAGTGGATAAG
GTGAGTATAATTTTCATTTTCAGCCACCATTTTAGGAAAAATTGATTACCACAAAGAATT
TCAGATTCGTGGCGAATCTAATTCTTCCTAAACTTCCGATCGAATTCAACTTTGGATGCA
TTCGATTCGCTCAACGCTAATTGCTACCAATGGACTATAATGGTGTCCGTCGCATTTCCA
TCATGGCGCCCATGGAACAGAGCATCAAACAGATGTGTACCAAGCCTTAGTTTAGCTTCA
AAAGAGGTGAGGAGGCTGCAGAACGAGCCATCAGCGAGCTCATCTGACAGACTTAGCACA
GAACGGAATCAAGCAGTTTGCATAGTAGTATGCATACACTGAAGCTGCAGAAGTGGAAGA
AAATGTTTAATGAAAACTAATTTAGAATCTGGTTTAATTGGAAAAGCATATGCAATAAAA
ACGGGTTTAAAGATGTCCATGGTCTTTAAGGTTTACTAATAAACTTTTTGCTAGGCATGG
GTTGGTGCAATTTCTACTGGCACAAGCTGTGCAGGACATAAAACTGGACGCCCTACAGTC
CCCATAGTTTGCAGATTATATAACCACTACAAAAGGTAGGTGAGCCTTTATAGTCTTTGT
ATATCACAAATGTGAGCTTTGACCAATGCAAAGAGCTCAGTTCCCATTCAGATGAGTTGC
AAAGCCCTGCCGTTTTAATAAATTTAGTCTAAATTATGCTACGGCTAAATACGGAAATTG
ACACATGCATTTCCCGACATTGGAAAGCAGCAGCCAACTCTCATAGGAGAAATTAAAGGC
CTATCACACAATTATTTATAACCCAGAAAGCAAGGGAACTGCTAATAAATGCTGCGCTAA
CCCCCATCACTCTCCCAGCTCCATACCTGGACCAGCACAACCCTAGCCCGCTTCCATTTG
TATTACTGAGCAAGCGTACATGGTTAGTACATCTAAATCTACTGGTTGATACTTACCCTG
TGCTGAGGCATTCTCTGCAGAGCCTGCTTCAAAAAAAAAGAATTAAAAAGATTGCAATCA
CATTATAAAGAGGCGTCTATACAGGGCTACTGAAGGGTACATACACAACAATATGAAATC
TTTAGAAAGAGACTGAGAGTCACCTAGTCTACGGGTGAGTTCTAGGGGCACAAATAAAAT
CACATTCTAGATTGATCTAATTAGAGATACTGGCATTTCTCAATGTTGCAGGAAGGAAGA
GCAGCAATACTGGTTAAGCCGCCATACGCTTTAGAGAGCAGTCAGTCGAATGCTTGTCTC
GCCGACACCTATAAACCAGCATGCTCAGATCGGCTGACCATACATGCGTTCTGAAAAGGG
AGAGGGGAATAAGCTGCTGCCAGACACCTCTGGTGGCTTATTCTCCTAAAAATAATATAA
CCGGGTATGCTAAATTCCAAATGCCTGACCCTTATCCCCCCCAACCTGGAGCTAAGGCTA
AGTGAGAACACCCCATACACACTGGATGGCTGGATGGGTCCCACCAAAATCAGCACCGAT
GCAACATGAAGTGGCTGCTGCAACAAAACTTCAGATTC
>TRINITY_DN120425_c4_g1_i1 len=1598 path=[0:0-200 2:201-1597]
GGGGTCTGGTGTTTGTCGGTACATTTCAGAGGGTAATGAACTTTATCACGGTGTGCTGGT
TTTTTTAGAAGGACCTGTACAGCAGTACTGAACACTATTAATATGAATAAAACATTTCCA
AAGATAGTTATCAGTGAATTTACAGTAACTGAAAAGTTTAGGAGCAAAAGTCAGCGGAGA
AAAGCACCATGATCAATGGCGAAAGAAGCATTTTTCTCTGATAAGATATATTACAAACTT
TCTTATATTTACCTGTCTTATTGAGGTATGCAAATTTTCTTGAAATGGCAGTGACTCTTT
AATTTCGCTATATACGCTAGATTAGATTTCTTTTTTGTTAGTTCTTCATGGGCAGGCCTA
CAAAGGGCTTAAATGATCCCTGCTGCTGGGTCCTTTGCTGTTCAGCCTCGGCTGCCTTGC
TCTGTTCCTCTGCTTTAAAGCTGCTGCAGCCAACTACTGGCAGCATCAGTGGCCTGCTCC
CTTTGCACCATGTGATGCAAGGAGTGCAGGTCACTTGGCTGCAACAGGATCAAAGTGGAT
GTTGAGAATGGAGACTTAAGTGAGGCAGCGACAGCTGGGGAGCGAAGGAGCCAAGACCTA
GTGGTGGGGTGGTGAGGGGCTTTACATCCCCCCCCATGTCAATATGCCCAGTCTCAGGGA
GAAAATTTGCTGCCAGAGGTGTTTTGATGGAGCCTTAATACCTTCTCTTCTGTTTGTCAA
CAGCTGCTATATATGCAACTCCTTGCAGAAAGCGGTTGACAGTAGCAAATAGCATTGCCA
TCTACTAATCTGCTAAAAGACTAGTGGCACATATTTCCAAAGTACCTTCAGCATATGTTA
GAAATGAAGTTGGTTACCAGTACCCAGGGAGGGAATTAAGAATGTGAGGTTTTATTCACA
ATACACTTATATTTATATAGTTCAAAACATATCCTGCGATATAACCAATATGGACTAAAT
GTATGGCAAAATATTGTCTCATGACATACTTTTTATAGGTTAGATTGCGGATAACATTTC
ATGGTAGCATTGAAAAGTGTACTTCACCATCATCTCATTACAGCAAATACAATAGAGGTT
TTTATTTCAGTTACACCTGCATACTTGTATACTTAAATGTATTTCCCGTATAAGGTGTCT
ATAGAGACTAAGGCAGGTATTGATTTATATTCTGTGTATACATGTGGGCACAGGTGGCAG
ATATGTTGATTTTTATCTCATTGAAAGTAAAAAGTATTTAATTATTAAGTAGGCTAATAG
GTTTACTCGATGGCTATTGATCCAGTGCAAGATTCTAACTGTACATAAATCAAGATTTTT
TTTTGTTATATTTATAATATACAATTCTATATATTTATAATAATCCAATCCAATTTTACA
GAATGTGCGTTTTGCACTTATGAAGAAATGTACTAAATCGTTAGCATATAAGTATGTACT
ATAGAGTAGGCACTTCTCTATAGAATTCCTTTAGTTTATTCAACGGTGGTTGAATAAACT
GTTGCTTTACACTCATTGTCTTAACTTTGTTCATCAGGTCCAAAGACGGTGGCTCAGGTT
CCTGCCATTCTGATGCCAGTGTGGTTCAAGGACACCAG
>TRINITY_DN130782_c4_g1_i2 len=1598 path=[1:0-716 3:717-753 4:754-797 6:798-809 7:810-839 9:840-910 10:911-946 11:947-974 13:975-1055 14:1056-1409 16:1410-1443 18:1444-1515 19:1516-1526 21:1527-1597]
CATAAGGGAAGCAATGAGTCTACTGGGCCTACTCACATCATGCATACCCTCAGTACCTTG
GAGTCAACTGCATTTTCGACCTCTAGAGACTTGGATTATCAGAGTTTGGAACAGGCAACA
GATTACTCTAGATTACAGAGTGTCCATTCCTCACATGGTAAAAACATCACTATGTTGGTG
GACAGTCTCAAGGAACCTCTCCAGGGGAGTAGTATAGAAGAGAACTCCCTATGTAAAAAT
CATGACGGATGCAAGTCAGTTAGCATGGAGAGCGAAAGTGGGAGATTATTACTATCAGGG
CTCCTGGCCCCAGTCGATCAGCTCTCAGTCCTCAAATTTCAGAGAACTGAAGGTAGTATG
GGAATCCCTAAAGATAGCGGAAGAAAATCTTCAGGGTTCCCAACTAAAAATTATTTTCGA
CAACACAACAACCATTGCCTACCTCTCCCATCTGTGAGGAACAAAGTCGAGAAATCTCCT
GTCCTTATCCACCAAGATCTTCAACTGGGCAAAACAAAACGTAAGATCCATTTTGGCAAT
CCATCTCAAGGGGTTGCTGAATCTAGAAGCGGACTATCTCAGTCGGGGGAAGTTAGACCA
GACAGAATGGGACTTTTCCATCAGGGACTGACTTGACATCCCAATCCAGAGACTAACAGC
TTGGGTCCTGAGAACCAGATACTGAAGTACCAAGGTCTTTCAGATAGAGTGATAACCACA
CTTAGAGCATGCAGGAAAAAAGTTAATTCCGCCTTCTACCTGAAGATATGGAAGAAATTC
TGTTCCTGGTCGGGGAACACGTCCCCGAATCTGAAAGGACCAAACATCCAGATAATCTTG
GAGTTCTTACAGCAGGGGCTTAGAACATCCACCCTTAAAGACCAGGTGTCGGCTCTCGGC
TGTTTCTTCGACTCTGATCTTGCAAACCACAGATGGATAAAAAGATTTATGAGAGCAGCT
TCCAGGCTTCGACAGACTCTAAAATCTCGTGTCCCCTCCCGGGACCTTAAAATTGTTTTT
ACTGGCCTAACACTATCTCCCTTTAAGCCACTAGATAATTGTTCTATCAAACCAATATCT
TTTAAAACAGCACTACTAATTACGATTACACCATCCCGAAGAATGGCTGAGATACAGGCC
ATTTCCATTAGAGAACCTAACCTGCGAGTTATGGAGGATAGAATTGTACTCTGATTAGAT
CCAGGGTTCCTCCCAAAGGTAGTGTCAAATTTTTATCGTGACCAGGAGATCATTTTACCA
TCTTTTTTCAAACGGCAAATAATCAGTTTTTCATACCCTGGACGTCGGACATACAGTTTT
GAATTATATTGAGGCTACCAAGGTTTTAGAAAGTCTGATAAACTTCTAGTTCAATTCTCA
GGGAGAAACAAGGGTTAATAAATTTCGAAATCTTCCTTAGCCAGGTGGATTAGGAACACT
ATTTCCTTTTGCTATGAGATTCAGGACCTCCTAGAAGCACTATAGACTAGATTTTTCCAA
AACTTCAGACTTGTCATTTGGACGTAAAGTCCTTCAGGCAGTAGCCCACCCCCCTTGATG
TTCTAATTTTGGATATCTCCTTGTGGCTGTCATGGTGA
>TRINITY_DN133287_c8_g1_i1 len=1598 path=[0:0-1597]
CAGTCCATAAAATGGAGAGGGCGCCATGCTCTTCAGTTATTGCGGCTGTACTCTGTACGC
ACAAATCAGCAGCTTCACCTAAAAAATAAAAAAGGATCATTAGTATGCAGCACATGCATC
AGTAGCTGCAATGTGGTGAAGAGCCCTCCTAATATAGCTGGTGATACAAGATCTGTAATA
ACATCACTAACAACATGGTCAATTTTAATGTTCCGTTTGGTGATAAAGGAGGGAAAAGGT
GACATATCTAGGAGAATAAAGAGGTTGTTCTCCAGGGTACAAACACTGATGAACTAGGCT
AGGTCTCCAATATCACATTGATGGGGATCCGACACCCCCACTAAGCTGTTTCAGGCTGCC
TCTGCGCTGGATACTAGAAGAGTATGAAGCAGAAGATTACCACACTGTCGTTTCCAGCAC
CAGCATAATGAAGCTCAGATCCCATTCATTTGAATGGGAGCTGATCTGTCTTACCCTGGA
CGGCCTGTACACAGTATACAGGGCTATCTGCTTTCAGCTCCTTACACTGTATAGTTATAT
AGTATAGTTCTAGGTATATAGCCAAAACAGCCTGTGTCTGACTCCTACCAATCTGGTATT
GTTGACCTATCCTGAGGACTGGTCATCAATATCTTTAACCAAGTGAAGACCTTTAACACT
AATAAAAAAAAAAAAGGAACATGTACAAACACTGTGGCTTGATTTTTCACCACGTTTTGG
ACCATTTGGTCTCAGACATAGTAATATGTGATCCAAAAAAATGACTTCATGTCAGACTGA
ACACTCTGGATTCCACCTCACAAGTGGTCATGGGCTTCACTTGTCTATCTTTAAGACAGC
GAATAAGAGGAGAAAACAAGAGTGCACCTCAAAAAGGTACAGTGCGGAGGACATGGCTAA
GTTGCGCTGATATCTGGCAAAACAGCACACACACTGGTGGTTGGTTAGTACCTGAAAACC
CAGGACAGTAGACTGTAGATGATGTTATTTTAAGCAGATCTAGAATTGCCAAAAACTGCT
CAACGGGCTCTGTACTCTACTTCCATCGCAAGTTGTTGCTAAGACAACTTTCAGCTGAAC
ATACACTGTAACAGTGAAAGTGTACTGAAGTGTAAACTCAAGGACTGTCTCGCAACATGA
ACCCAAAAGATCATGTGACAGCAACTCACCTTTGCAGTAGGTACCTCAGATAGTCTTATA
CAAAGTTTATTAGCGCCAGGGACAGGGCTGAAGGAATAAATAAAGTTAGCATCCTGTAAA
ACAAGATAAGAGAGCATCAGGTATCTGTACAATATGACTGAAATATATATATAGTTCTCT
AGAACTTTTATTTTCAGCTATAAAGCTATAGCCCGTGAGTCCTGCTTTCTCAGTGATTAA
CAGCGTTCTCTGTCCAAAAGCTGCCCATTACTGTGCATGGGCTGGGAAAGCAGGACACCG
GCTCTGTGTGGGTGGAGGACACAGGACTCACTGGCTCTACGCACGGGTGGAGGATCTAGG
ATTCACTGACTGTGTGGGTGGAGGACACAGGACTCACTGGCTCTACGCACGGGTGGAGGA
TCTAGGATTCACTGACTGTGTGGGTGGAGGACACAGGA
>TRINITY_DN140307_c3_g1_i1 len=1598 path=[0:0-1597]
ATGAACTCCGAACCATTAGTAATGAACGAGGTGCCCAGCAGGTAATGTTCCATCGAGCAT
AGAATCGGGGTCATGCTATGGCGCCGCACGGACATTAGAATTTTCCTGGAGGATCTTTAG
TTACAAAGAACCTCTCTGGCTCTTCTGACATGTCTGGTTTAGTAAATATTTAAATTGACT
TACATTTTCATTTTCTTAGAGCTCTGCAGTGTTGGTGTGGGTCCTACTGCTGGGACCACT
GTCGCTCACAAGAACGGGGGCACCATACACAGTGGAGCCCCCAAAATAAACAGAGCAGCT
GGTCAGCCATGCACTGTGCTCACCTATCGCCGGAACTCCCATAGAAATTAGTGGAGTGGC
AGGGAGCATGGGGCTCCACAGGGTATAGGGCTTGTGTTCTCTTGGTCAATGGGGGTGCCA
GTGGTAGGACCTCCACCAATCTAATAGGATTTGCACCTAGGACTCCAGTGCTGCAGGGCA
CCTGTGCTAACCACTGGGCCACCATGGTGCTTGGTCCTGCCACCTTAACATTGTTCAACC
ACTAACAAATTTGACAAGTGGTCCCAAAGAATGAGTGTAAAAGTGTTTTGGACAAAGTAT
GGTTCACTGCATGCTGTAGGGAAGGAACAAGGGAGCACACAGACTGGGTGTTAGGTCGTT
CTGTTTTGTAACTGTTTGTATTTTATTTAGTTCCTTTTCTTACTACACCTTTTCTAAACC
CATCGGTGTTTAACCCTTTGACTAGTGTCAAGCATAGTGTGTCTGTTACCTCCAGCCCCC
CAGTCACAATGACATTGCATGCTTGGAGAATGCATATGTGACAGGGACACACCCTAGTGA
CTAGGAATGGTTAATACCCAATGTATGCATACATTTTCAGGAGGAAAGACAAAAAATGAA
AATAGACGTGACGGGAGAACAGAAGTGTCCTATCTAAAGCGGGCGTCTAAGCAGACAACC
CTTTCCAGAATGTGACCCAGGAGCTGCTCCGGGTACCCCTAGGAAACGGCTGATTATGTT
GGGGGAGCCATGTCTAGATATTAGAGGCAACGCAGTGTTAGGGCTCTTTCACACAAGCGA
GTTTCCCAGCATCCAGGCTGAATCCTGACTCTTTCATTTCAATGGTTCTGTGCAATGGGT
TTTGTTTTTCACAGCATGTTCTATATTCTGCATTTTTCATGCAGCTCTCTGGCTCCACAG
AAGTGAATGGGGCTTGTGTGAAAGACATCCAGATGCAGTGAGGTTTTCCACTGATGGTTG
CTGGGAGATGTAGATAGTCAGTCTATCGCATATAACCTGGACGGGAAAAGGCACTGAATG
CAAACGGATTGGAACTTGTGTGCAAAATCATCAGTTTTTCCTGGAACAGGTCCTGGCATA
ATCCGTATTCGTGTGAAAGAGACCTCCTAAGAATGGCTGCAGTCTCAATGGCACCAAGAC
CTTGTAGGCTCATGAGACGGAGGTTGAGTGTTGGACTCCCGTCTCTTATGTTTACATGCC
CTAAAACGGGTCAGCAACCTTTGGCACTCCAGCTGTTGTGAAACTACAATTCCCAACATG
ATCTATTCATTTCTATGAGCATTCTGAGAAGAGCAGAG
>TRINITY_DN132025_c3_g1_i1 len=1598 path=[0:0-1597]
GAAAAAAAAGAGGGGGGGGGGGGGGGAAAGAGACGTCAGGATTCGGCGAGCAATTGGCGG
ATGACGATGGGTTTGCCGCATGGGAGTCGGATGGCCTTCACTCGCGCCAAGGCGCGCTCG
AGTCCCTCGAACGGGTCGTCGCTCACCGCCGACAAAATACTTTTGAGATGCCCGAGGTCC
GTTGCGAGCTGCTCGACGGCGTCGGCCTCCTTTTTGGCGCTGTCCGCCTGCGCGCTGGGG
AAGTCAATTGTGATGTTTGCCACCTTGTGCTCGACAAAGTCGGTGACGGCCGCCCGCACA
ATGTCGTCGAGCCACGGCTCCGCCTGTTCCTCGAGAAGTTCTTCGATGCCGTCGAGTCGA
CTGTCGCCGTCGCCGCGGAGCGCCTCGAGGGCCAGCGGCGTCTCCACAATGGCCTCTCCA
AACGCGCGCACCAACTCGTGAGGCGCGACGTGCGCCGGGGCAAACGGTATCATTCCGACG
GCTTTATCCGCCGATGTCTTGTCGAGCGGCGCGGCGGCGGCCCAGAGAGGCAACTTTTCG
TATCCGGCGGTTTTGGCAATGACCGGCTCGACGATGCTGCGCCGCAGCGCCTGCTGACAC
TCCGCCACGCTGCGCTCCGTCGCCTCCATCAGCGGATTCCACAGTTGCGTGCGGAGCTGC
GCGTGGACGGCGTCGGCGCGGCTGGGATAGAGACGGCGTGTCTCGGCCGACTCGAGAAAG
TCCGACGTCGCCTTCTGCGTCGACAGCAACAGCGACCGCACCACCGCGTGGGCCGCCGAC
AGTCTCGAAAGAACATCGTCCTGCGCCGCCGCCGCCGCCGCGCCGCCCACCGGCCGCAGC
CGCGCAATCGCCTCCACCAGCGCCTCGCGCCACGTCCCCACACACATCGGCAGCGTCGTC
TCGGGGAAGAAGCGCACAATGACGCGAACAGAGTCCGTGAGCACATCCATCGCCGTACGA
AAGCGCTCGCGGTGCATCGTGCAGAGCGGATCCCGCAGCAGAGCCGTCACGCGTTGCCCC
TCGCGCCGCGCAAACGCCTCCAGTGTGGCCGGCTGCGTGAAGAATTGCACCAACTCTGCG
TGGGCAAAGGCCGTCACCTGCTGTGCAATCTTCTCGCGCAGGGCGTGCTGCTTTTCCGGG
CTGCCGGATGGCGCCTCGTTGGTGATTTTCAGCTGCCGCACCGCCTCGCAGCAGGCGACG
AGCTCCGTGTTACGCTCGACCCGCGCGAGAATGGGCACCAGTGCCTTGGCAATGCTCTCG
CACACTTCTCGCACCATCATCTGCAGCAGCCGCGTGGCCCGCCCTTCCACATCGGCCTCC
ACATTTTCTGGCGTCGCCATGTGGAGCAAGTAGTCCAGCTGGTCGGCCAGCGCGGCCCCA
ACAGACGGCATCAGCTGCGCCCGCAACAATTCCGCGGCACGTGATGGACTCACCGGAGCA
GCCGCGGCCCCACCGAGAAGCGTCGCAATACGTTCTGCGTCGCCCGCCACAACTTCCACG
GCGTGCCGCTGCAACACGGCGTCGGCGCGGCCAATGCTGTCGAGCACCGCGAGGAGTTGC
GCCGCACGGGCCACATGGCGCCGCCGCAGCTGCTCCAC
>TRINITY_DN105408_c0_g1_i2 len=1598 path=[1:0-734 2:735-1597]
CTGGTCGCACGCTACGTCAAAGCTGAGTTGACGCGTCGCTTAGCAACAAGAGTCAGCGTG
TGCCGTTGTTGTCTTGGTAACGGCCATAAACATCTTCCCTCCACGGTGCTCGGACGCAGT
TCATCCTCACGCTTAGCGGCTTGTCGTCAGCAGAGAACCTTGAATATGGTGATCGAGAGC
AGCGTCAACAAGGTGGCTCAGGCTGATAGCTGGAAAAGCAAGAAAGCATCTGCTTCCTCC
GAAGGGTTTACAGTCAAAGCCTTGATGAAGAATTCCATCGTGAGAGGCCCCCCAGCAGCG
GGAGCATTCAAAGAACGACCTGCAAAGCCCACAGCCTTTCGCAAGTTTTATGAGCGAGGA
GACTTCCCAATTGCCCTTGAGCACGATACGAAAGGAAACAAAATAGCCTGGAAGGTGGAG
ATTGAGAAATTGGATTATCATCACTACCTGCCTCTGTTCTTTGATGGGCTTTGTGAAATG
GCACATCCCTACGAGTTTTTTGCACGCCAAGGGGTCCATGACATGCTAGAACATGGAGGA
CCGAAGATTCTTCCTGTCATTCCACAGCTCATTATACCCATAAAAAATGCTTTGAATATT
CGTAACCGGCAAGTAATCTGCACCACCCTTAAAGTGCTCCAGCACTTGGTTGTCTCTGCT
GAAATGGTTGGTGAAGCTCTTGTGCCCTACTACCGTCAGATTCTCCCAATTCTCAACATC
TTCAAGAATATAAATGTTAACTCCGGAGATGGCATTGACTACAGCCAGCAAAAACGGGAA
AACATCGGAGACTTGATTCAAGAAACACTAGAAGCCTTTGAACGTCACGGAGGAGAAGAT
GCTTTCATCAATATAAAATACATGGTCCCTACCTACGAATCCTGTTTGCTAAATTAGAAT
AAAATGGAATAAGTAAGCTGTCAGGAATGCCTTCTCTGTGCTTCTGAAACTGTACACCCA
TTTGTTAAATTTTTGCTGTTATTTATGACTCTCTGTCTTCACAGCTGCTTAAATGAGATC
TTCTGGGCCATTTGACTGTTCGTACTATTGTGTACCAGGCTATGGAATACATAAACACTG
ACTGTTTCATACATTACAATGGCGTACTGTGCAGTCTTGTACCATGAAAGAATACCCTCT
TTATGGCCGAGCTGACTGAAATGAGAGTCAGAGTTAAGACTTCACTTGTACAGACAATAA
AACTATAATTTTCATATGCAATTCAGAAATTGCTGTTCTGTGTTCTGTTGCCCTGAAGGG
TGATGTCAGAGGTTTTAATGAGGGTTTGCTCTGACTGCTTAATAGGTGTTTGTCATGGAA
AAAAACTGGCAGTTCAGCTGTGACTTCTCTGCAGCTGTGCGGTATATACTGTCCTGTTAT
ATAGTAAATCACTTAATTTATTATATACATTGTTAGGCATTATAGACAGCAAATACTAAC
ATTCTCATGCAGGTCATTGAAGGGTTTCTATTTAAATAACAGCTGCATCGGCATTACATG
TGCAGTCTGCCTATGTATGTGTCTGTTATAATATATCTGCTTACAAAATCCCCATGGATT
TCCTGACAATCTATCAGTAATCATGGATGGTTAATAAA
>TRINITY_DN146752_c2_g3_i11 len=1598 path=[0:0-291 5:292-318 6:319-356 7:357-357 9:358-368 10:369-369 12:370-379 14:380-403 15:404-404 17:405-410 18:411-467 20:468-509 22:510-510 23:511-635 25:636-730 27:731-731 28:732-735 29:736-736 31:737-740 32:741-764 33:765-777 35:778-812 37:813-856 38:857-862 40:863-875 42:876-893 43:894-918 44:919-921 46:922-960 49:961-961 50:962-974 52:975-978 53:979-1028 54:1029-1029 56:1030-1037 58:1038-1063 59:1064-1069 61:1070-1143 62:1144-1185 64:1186-1186 65:1187-1196 66:1197-1211 69:1212-1232 70:1233-1243 71:1244-1276 72:1277-1277 74:1278-1283 76:1284-1300 78:1301-1597]
ATTAAGAAAAAAAGTCACACAATAAACGAGCAGTTATCAGTAGCATTTTGTATGCATACG
CTACAAGCAGTAAACAGTTCTTTCCGCTTTCTGAGCAGGCTTCTCCATAGACACCTAGAT
GTAAGCTGCGAGGCCCCCGAGCAGGAAGTGGCGTTGTGTTTTGGCTGCACGTGTTACCAC
CTCACAGCATGGAGGAGCACGTCGAGTTAGTTATCGGCTGCTACGAGCAGATATTGTTTG
GTTACCGAGTGACCCCGGGAGGAGAGCAATGGACGGCCACAACAGATTTTACCAATCATG
CCCACACAGCTTGTTTATCCGTGGTAGCTGTTAATAACAGATTTGTCGCCACCGGAAGCA
AAGATGAAACCATTCAGATCTATGATATGAAGAAGAAGGTTGAACATGGTGCCTTACTAC
ATCACAATGGTAGCATCACATGCCTGGAGTTCTTTGGCAGAACACACCTATTAAGTGGGG
CTGAGGATGGATTGATGTGTGTGTGGAATACCAAAAAGTGGGAATGCCAGCAGACATTCA
GAGCTCACAAGGGTCATGTTTTGTCTCTTTCAATTCATCCATCTGGAAAGCTAGCATTAT
CGGTCGGCACAGATAAAACCTTAAGGACCTGGAACCTTGTTGAGGGCCGTTCAGCCTTTA
TTAAAAACATAAAGTAAAATGCCCATATAGTTTAGTGGTGTCCTAGTGGGGAGAAGTATG
TTGTGGTAATGCATGACAAGGTGGATGTCTACAAGCTTGAAACTGCATCAGTTATTGGCA
CAATCCAGAATCCAAAGAGGATATCTTCGATACAATTTATTACTGATACAGTCCTGGCTG
TGGCTGGAGATGATGATCTTATCAGGATATATGACATAGACTCCCAAAAATGCCTCTGCG
AGTTTAAAGCTCATGAAACCAGAGTGAAAAGTCTCTACTATTTTGACTATAAAGGATCTC
CGATTATGGTGTCCTCATCAAGTGATGGTTATGTTAAAATATGGAGATTAGATTTAAAGA
AGGTGAATGCTGCACCTACATTGCTTTGTGAAGTTAGCACATCCGCTCGGCTTATATGTC
TCTCAGTATGGTGTCCTGGCGTCATCGACAACAAAACAGAAGCGGCAGACCCGGAAGCCC
CGGCTGAAAAAGAATCCGGATCTCCCAAGAAGAAAAGAAAGGCCCCCAAGGAGCAAACTG
AGGAAATAAGCACAGAACAACAAAGCGAGAGCCAAGTAGTGCACAAGAGGAAACGTACGA
AAGAACTAAAAAAGAAACAAAATAAGGACTAAACTTCTAATCTGAATAGGTTTTATTCCC
CATCCCATTGAAGTAGTGGCAGTACACAAAGTAAAACATTTTGTGATTAATGACATTGGT
TTTCCTTTTTTGAAGTTATGCCAGTTGTACAGAGACTCCATCCAGAATAAGTTTATTGGG
GAAAAGTCTACAACTGAAAGGGGCTCTAGTACAGTGTTGGGCTGGCTCTAGCCTGGATAG
AACATGAGATATGGTTGGGTATGGAGGCATACAGGTTCTGTATGGTATCCCGTGGCACAT
TTGCTGTCAGATGTCACAGCTAGGACTGGAGATCCTGC
>TRINITY_DN154968_c3_g1_i6 len=1598 path=[0:0-846 2:847-1013 3:1014-1014 5:1015-1220 6:1221-1256 7:1257-1398 8:1399-1399 10:1400-1405 11:1406-1406 13:1407-1597]
GTGACATGTCAGGGCCATGTGGTCACCTTCAGTCAGTGGATATGGGCTCAGTCTTATTGC
TGGAAGTGAGAACAATTCTAGGAGAGAAAGAAACGTGAAGAAATGTACAACCTAAGCAGT
AGACACTGATAACGGGACTATAGAATCGGTGGTGTTCTAGGTACAATAAAGTAGTGTTCC
TATCTCAGACATTTATAGCATATTCACAAGACATTAAATGTCTGATAGATGAAGCAGTTC
TCTCCATTCTCTTATATATGAGTTGGAAGGTGGTTGGGTGACTTATCTTTTTGACAGTGC
TACATCTATTTCAAAGGCAGACATCACCCTACCTTCTTTTAGCCTGTTCGGTTGTCTCCG
AAATGGATGTACAAAAGATGAAGTTCTCACCATTCCCTTATTTAGGAGTTAGTTTGGAAG
GTGGTTGGTTGACAGTCCTGCACTTGCGTCGAAAACAGAAGTTTCCCAACCCTCTTCCAG
CCTACTCTGATGTGTCCTTCATTCCCATAGAAGTGGATGGGGGTCGGGGGATGCCGATTG
TCATACCCTTATCTATCAGACATTTTTGGCATTGCCAGGAAATATAGCATTATTGTCTAA
GATCAAAATAAACTTTTATTGGTATACTCCAGCATTTCCTGATGTATAGAGGGGGAAAGT
TCTTAGGTTGCTACTCTACTATACGAGCCAGACTTTACATTTGGGTGAAAGTTTCACAGT
AAAGTCAGATTTCAGAGAAGTGCTTGATTCTTGAAATAACCTTGTAGAACAATTAGTACT
AGATGCCTCATATCTCCTGACACTATATCACATAGCGTTTTCTTTGAATGACAGTCTCAA
CAAATTTGAAGATCACACATGTGATGCTGTCTAGAAATAGTCCGGAAGTAGATGTAACCA
GATGGAGGTACTTCTCTTATTTCTTAGAGATTTCGAGATTATTTGTGGTCAAAGGAGAAG
TGAAAGTAGATATTAAGAGGTTACGAATTTGAAAGATACAAGATCCATTTTTTTTATTCT
TAACAGATCCACAGGGGGTAGATAAATGAACCTCTTCTCGACCAGCCACCACAAATTTAC
AGCGAATGTCGGGAGCTGCGTGGGCACCATAGTTGCTGGGTGTCGGCTGTTTTACACAGC
AGACACCCAGTAACAGAGTCAGTGATCGACTTTTACCCCATCAGATGCCGTGGTCAATTG
CAACCATGGAATCTGAGCAGTCTTTTCCTGGGAGTGCCGTGCTCCCGGAGACTGAGTGTT
TCCCATGCAGTGAGATCGAGGGAGCCGTTAGGTTGTTGTAGCAGCCTCAGACCTTCTGAA
GGCTCCAAGATATGCCATAGTGAAGTTCCTATTAGCTTCTGCCTATTGCAGGTCTCTATG
GAAGCATAGTGTTTCTTGCTGTCGTTTCAGTCTATGGAAGAAGCGATCAGATGATTGCAT
GTTAAAGTCCTAGGGGGACTTAAAGGACACGGCAGTTGCTGAGAGAGCTGAGACTGTAAC
AGCAATGCCCCCGTTGTTCCTAGAGGCTCGTTTGCATATATCAAAACATAATTTTTTCTG
CCAAGCACACATGTAACGGATCAGCCAGTATCGTAGGT
>TRINITY_DN124306_c3_g6_i1 len=1598 path=[0:0-833 2:834-938 3:939-941 4:942-985 5:986-1297 6:1298-1414 7:1415-1452 9:1453-1499 10:1500-1550 11:1551-1597]
ATAAGATGAGACGACGGGACCGGCCAGAGGTAAAAATACAACATGCTACGGTTTTCTGAA
AAGCCTGATCAGTCAAAAAGACTGAACTGAAGACATCCTGATGGGGGGGGTGTCAGTATA
TTTATGCTAATACTAGATTTGTAGTATAATAACGGACGAGGAGTTAAGAGGCAAGCGTGA
GAGGGCCAAAACATTAAAATAAGATGAGAAGACGGGACCCCATATATATGCCTGTAAGTG
TATACAATGGAAGCTTCTAGGATTCAAAATGTCTATATTTTGCCCAGGGGGACCAAGTAA
TCTTAAAGAGGGTATGGGATCGCGATTCCCAACCTGCCAGTTCTTCTAGACGATATAAGG
AGCCAACTTTCTCTGTCCACTGCGGAAGTGTAGGTGGAGAGTCCGACTTCCAGAATGTGG
GTTCAAACTGCGTTACTGGTCTGTTTAGGTCTTTTGATGAAAGCGTAGAGTAGAAGACTT
TGGGTATATGTACGGGGAGAGCTTGTAAGATATGTTATTTTAGGGTTAGGCATTTAGCTA
TGTTTTTACGTCCGAACCATGAAATAGACGGGGTAGGCCACGAGGATAGGATTTTGGCGA
TTTCCTGTAAGAGTGGAGGGAAGTTATTTTTATAGGGTCCGAGGAGATTTTAATCCCTAA
GAATTTTATTGTGGGTTGGGACCAGTCAAAGGGGGAATTAGAGGAAAGAGTAGTGCTAAT
ATGTTTGGCTACGGACATGTTAAGAACTTGCGATTTACTCATATTCACTTTGAAGTTTGA
GATCTGGACGATTTCTTGAAAAAGTTTTCCTATGATGGGGAGAGAGACAGAAGGGTTGGT
CAACATCAACAGAAGGTTGTCTGCATATGCCGCAGCCTTGTGTTCCCTTCCGCCACAGTG
AAAACCCTGTATACGTTTATCTAGTCAAATTTTTTGTAACAATGTTTCCATTGTGAGCAC
GAGAAGTAGAGGGGATAGTGGACATCCTTGGCGGGTACCATCTGAGATGGGGAACAGCGT
ATCATTGACCATTACTCTAGTGGTGGGGTCTGTGTACATTGTGACAATAGCGTCTATGAA
TATGTGCGGGACTCCGAAGGCCAATAGTGAGGCTTTAAGATAACGCCTGTTCACTCGGTC
GAATGCCTTTTCGGCGTCTGTGCTTAATATTAAAGGGAACCTGTCACCCGGATCCTGTGC
ATAGAGCTGAGGACATGGGCCGCCAGACCGCCGCCAGCGCACCCGCAACACCCAGCCCAC
AGCTGTGAGCACGTGAAGTAGAGGGGATAGCGGACATCCTTGGCGGGTACCATCTGAGAT
GGGGAACAGCGTATCATTGACCATTACTCTAGTGGTGGGGTCTGTGTACATTGTGACAAT
AGCGTCTATGAATATGTGCGGGACTCCGAAGGCCAATAGTGAGGCTTTAAGATAACGCCT
GTTCACTCGGTCGAATGCCTTTTCGGCGTCTGTGCTTAATATTAAAGGGAACCTGTCACC
CGGACCCTGTGCACAGAGCTGAGGACACGGGCCGCCAGACCGCCGCCAGCGTGGATCCTG
TGCACAGAGCCGAGGACATGGGCCGCCAGATCTCCGCC
>TRINITY_DN138355_c3_g1_i1 len=1598 path=[0:0-40 2:41-77 4:78-234 6:235-258 7:259-395 8:396-403 10:404-435 12:436-758 13:759-783 15:784-790 16:791-963 18:964-1007 19:1008-1107 21:1108-1155 22:1156-1211 24:1212-1597]
GAGCACAGGTATTGGGTTCTACAGCTGGAGATGTGGCTCTACCATCCTAGCGAAATGCCC
CCATTGTCTGAGATGAGGCAACCTCTTTAAGCTTATTATGGGTAAGAAACGCGTTAGAAA
CTACATCAGCTATTGTGTCAAATGTACATTTAGCCAGCATTATGTTTTCTCGACCTTCTC
CTATGGTCCACATGACTTTGTTGGGTGATCACAGCACAGCCGCCAGCATGGTAAATGATT
AAAACATTATTATGTATGTTACTTTTAGGACTTCTATGCATTAATCTTTACCTTGTAGAA
ACCTTTAATATTCACCTGTGACTATAATCCCATGGAAGGAGTCTTCGTGTAGCTTCACAT
CTGCGGCACAACAGAGAACAGCCTGTTGGAGTTCTCCAGATCCGGCATGGGCCGCTTTCA
CACGAGCGTATCGAAATATGTCCATATTGTGGCTTTGGCATGCTCACAAATTCCAGATGA
TATACCATCCAGACTGTCATCAGTATTGCTTCATTAATTCATTCGGATATACATTGCGTA
TATCCTGTATATTTTATGCACCCCCATAGAGTATAATGGGCATATTTGGAAGGCCGCTTT
TCGACATGAGTGCCAGCTTTCGGGCAGAAAACAGACAGGTTCAACTATAAGTCTACAGCA
GGGGTCAGCAACCTTCAGCACCCCAGACCCTGTGAAACTACAACTCCCAGCATATGCAGC
ATACATGGTGGTATACAGTGGCCAGATGTTTGTGTCACTGTGCTCCTACCTTTAGGCTGT
TGCCACCTCGCTCAGTCTCCGTTGCAGAGATTGAGTTGAAGCAAGGAACTAAATGAAGTC
CAGACTTTGTGAAGTTTAACTTTTCTTTACTTGAAATAGACTTGCACTAACAAAACGATA
CGTGAAATTTCACTTTATTGGTTCCAGCAGTAGGCATGGTTCTGGAATTTGACCTTGACT
GTTTTTTCTGTAATGCCAGTTTTGGTTACTGTCTCAAAGAGAGTGGGTTGTCTTGGACCC
GCTATCCCCCTCTAATATACAAAGTCCTATTAATATCAGGAGTGGGCTGCTCTACGAGCT
ACTTTCCCAATGTTCCTACAGCAGGGGGAAAACGCTTCCCTCACTACGCCTTGTCTGGTC
TCATTCACAGTCTAGCTCCAACTTTCTGAAAACTCTTCCTTGGGTGGGAAAGTGGAAAAC
CCACTTCTGCCCAAAGTGGGGCAGATTGAAAGGGTTATTTCCATTCTTTCTAAAAGGTAC
CTGCCAGAACATTTGCCAGCTGCTGGAAAACCAGGCACATCACACGTAAAAACATGCATA
ACAATATTGAGGCACTAAGCGAGAAGACCCTGCAATAAATATACTGATGGGATACACTGC
TAGACAAAGGAACCCATAGCCAGGTGACAAAATGGTAGTGCCCCACTCCAGGGTACTACA
CATGCACACTTACTCGGCTATTCTGGTCACTCCTATAGAACTGAAAGGAGGATTCTGGAA
GTTGTAGTTTTAGGACAGCTGGAGGTTGCTGATCCCTGGTCTAAAGGGTCCGATGGTACG
TGGCAGCTATGCAGGATACAGAGAACTCTGGCAGGCTG
>TRINITY_DN141232_c1_g1_i1 len=1598 path=[1:0-311 2:312-324 4:325-348 5:349-378 7:379-379 8:380-1042 10:1043-1057 11:1058-1070 12:1071-1113 13:1114-1597]
AGATGTCATTTTATTGTGACATAAAGAAAAGCAAGAAAAGAGATACAAAAATGTAATAAA
AGCATAAAAATCTTTTTGTAAAAGTGATAATAGCAACAGAAAACCTGGACATTAATTATT
TCCATAGTTTAACTGACGTCATTTATTTTTGCAAAAAGAAAGTTTAAAATTATTTTTTTT
TTTATTGAAATTGCCAAACAGTATTTGTAAGGCTCGATGTTACTGGAGAGCAGGGGCTGG
AGTTTCTCTTCGTGCTGATTCTGGTAGGACGAGCGTCTATGATGGAGATGACGCGAGGAT
ACACAGGAGAAGTGATATCACCACTGGAGATGACAGGATCCTCATCCCTTCACTCTCAAC
ACAGGAACTGGACCGACCCCATTTCTTTAGGTATTCACAGTTGTAGTGATGACATCTCTT
TTTGGTCGTCTTAAGAATATATCTTTGGTTATTTCCTTCTTTCGTATAGTTGGTCACTTG
CAAAATTTCATCCACGGGTATCAGAATCTCCTCCTGTTTTGGTTTGTAAGAAAACTTTTT
AACATCAACCCCAAAGCAGCTGGAGATGGTGAAAAATGTGTCTTTCCCAAAATTTTCTGC
AACTCTCTTGTTGGTGGAGCTGGAGGAAAATTGCCCAAATCGAATATTTTCCCCTATGGT
GGGCTGATTGAAATGCACCCCTCTCAATCCCCTATAAACCTCCCATGGCTTCCACCAGCA
GCTGCTCCTCAGGAGCCTCACGCCTCGTGTAAGGAAGAAGTGCAGAGAATGGTATTTGAA
TGTGGATGGTTTGAAATCTCTCACTGCCGTGTTAAAGTCGGAGAAGACTTTGCTGTCATT
GTTGGTGTAGGCCATAATGGCTATGCCGTACTCATCTTTGAATCCCCGGGGTACACTAAG
TCTCATTGTCCGCCATCTGCTTGTTGCATTGTCCCAAGTGACACCAAATTCTTTATCCTT
CTTTTCTTCATTGAGCAGTTTAGTTATCACTTCTTCCTCCATTTCATCAGTGCATCCTTC
ATACTGGTCATCGAAGGCATCGAAGGACATATCCAGTTTAAAAGTTTGTGTCTGAATCAC
CAAACATAGAAGAATGTATCCGCCCCCGAGGAACCTCATGATGGTCTATCCCGGCGCCCG
TCAGGTGCGAGTCACAGTGCAGCAGCTTCTTCTCAATGACCTCGTCTCTACCTGGTCTGC
TTCCTCCTCGTTTCTCACAGTTCACTTTCTGAGGTCTTCTTCTTTCTTTCACTTTCAGGA
TGAGTTTTTCAGAAACATCAGCATGAAAAACTGCAGAAACCACAGCGGGGGCCGAACTCT
GGTGTCTTCTCATTATTATTATTATTTGGGTGCACAGGAACAGGTGCAAAAAAACAGACG
CCACCAGGATCAAAACCGCAAATCCATGACTCATCATCTATACCAGCTTCATAAAGCCTC
AAGAACTTTTTTTCTACATGCATGAACCAAAAACCTTCTGAGCCAGTACTGCTCAAACAG
CTGAGAATTTGTTACCATTGTATTCAATCTAACAATCTTCTGTGGAAAGTCTATACATAT
TAGATAGATGACTTCGGGGCCACTATAAGGGGGTAATC
>TRINITY_DN250100_c0_g1_i1 len=1598 path=[0:0-1597]
GAACATTTTTATCTCAATATTGAACAACTGCGTAAACAAGGGGTACGGATATCGATTGAT
GACTTTGGCACCGGTTTGTCAAACCTGAAACGTTTTTATGAAATTAATCCAGACAGCATA
AAGGTGGACTCGCAATTTACCGGCGATATTTTCGGTACTGCGGGAAAAATTGTGCGCATT
ATTTTCGATCTGGCACGCTATAACCGGATCCCGGTGATTGCGGAAGGCGTAGAGAGCGAA
GACGTTGCGCGCGAATTAATTAAATTAGGATGTGTTCAGGCTCAGGGGTATCTGTACCAG
AAACCCATGCCATTCTCCGCCTGGGATAAAAGTGGAAAATTAGTAAAAGAGTAGTTTACG
TATGTCCAGAATCAATAAGTTCGTACTTACAGTCAGTCTGCTGATTTTTATCATGATTTC
AGCAGTTGCCTGCGGGATCTACACTCAAATGGTAAAGGAACGGGTGTATAGCCTGAAACA
GTCCGTTATTGATACTGCTTTTGCGGTGGCAAATATTGCTGAATATCGGCGTAGCGTGGC
AATTGATCTTATCAACACGCTAAATCCCACGGAGGAACAGCTGTTGGTTGGTTTGCGCAC
AGCTTACGCCGACTCGGTTTCCCCCTCTTATTTGTACGATGTCGGTCCTTATCTGATTTC
CAGTGACGAATGTATTCAGGTAAAGGAGTTCGAGAAAAATTATTGTGCAGATATTATGCA
GGTTGTGAAGTATCGACATGTCAAAAATACAGGGTTTATCTCTTTTGACGGTAAAACCTT
CGTCTATTACCTCTATCCGGTAACTCACAATCGTAGTCTGATATTTTTGCTTGGTCTGGA
GCGTTTTTCTTTACTGTCAAAATCGCTGGCGATGGACAGCGAGAACCTGATGTTCTCTCT
ATTTAAGAACGGTAAACCGGTGACCGGTGATGAATATAATGCTAAAAACGCCATCTTCAC
CGTTTCGGAAGCGATGGAGCACTTCGCCTATTTGCCGACCGGATTGTATGTATTTGCGTA
TAAAAAAGATGTTTATTTGCGGGTTTGTACATTGATTATTTTCTTTGCCGCATTGGTGGC
AGTGATATCGGGTGCCAGTTGCCTCTATCTGGTACGCAGAGTGATTAATCGTGGTATTGT
GGAGAAAGAAGCCATCATTAATAACCATTTTGAACGCGTACTGGATGGCGGGCTTTTCTT
TTCGGCTGCCGATGTCAAAAAACTCTACAGTATGTATAACTCGGCGTTCCTGGACGACCT
GACCAAAGCAATGGGCAGAAAATCCTTTGACGAAGATTTAAAAGCGCTGCCGGAAAAAGG
CGGTTATTTGTGCCTGTTTGACGTCGATAAATTCAAAAACATTAACGACACCTTCGGTCA
TTTGCTGGGCGATGAAGTGTTGATGAAAGTGGTGAAAATCCTTAAATCACAGATCCCGGT
AGATAAAGGTAAAGTCTACCGCTTCGGCGGTGACGAATTTGCGGTGATTTATACGGGTGG
AACGCTGGAAGAGGTGCTATCGATTCTAAAAGAAATCGTTCATTTCCAGGTGGGAAGCAT
TAATTTAAGTACCAGTATCGGTGTAGCACATTCAAATG
>TRINITY_DN159102_c3_g1_i7 len=1598 path=[7:0-1257 11:1258-1322 13:1323-1352 15:1353-1443 79:1444-1444 80:1445-1445 81:1446-1446 82:1447-1447 83:1448-1597]
AGGATGGAGGAGGCCTTGTGACTCATTGTAAAGTATTGATAGAAGTAATAGATGAGAATG
ACAATGCTCCTGAGATATTCATCACCTCATTCTCTACTCCTATTCCTGAGGATGCTTCAC
CTGGAACTATAATTGCTCTTATTAAAGTCAATGATCAGGATTCTGGGAAAAATGGAGAAT
TGGATTGTAAAATTATTGATGGAGATGCTTTTAATTTAATAACATCGTCTACCAGTTATT
ATAGAATCATCACTGTTGGCCCTATGGACAGAGAAAAAGTGTCGACCTACAATATCACAA
TTGTGGCTACTGACAGAGGATCTCCTCCACTTTCCAGTAGAACAGCAATCACCTTGGAGA
TATCAGATGTTAATGACAACCCACCAGTGTTTACAAAATTAACTTATTTTGCTTATGTTC
AAGAGAACAACTTACCAGGAGCCTCAATATACAGTATTCAAGCCATAGATCTAGATATGG
GGAACAATGCTAAGATTATTTATTCAATTTCCAATGTTGATACAGATCTTCCAGTGACGG
CTTATCTTTCCATAAATATTGAGACTGGTGTTCTCTATGCTCAAAGATCATTTGACTATG
AGCAGCAGAATGAGTTTCTAATACAAGTGTCAGCAAGAGACAATGGGTCTCCATCATTGA
GCAGCAATATAACATTAAATATACGTATATTGGATCAGAATGATAACACTCCCAAAATCT
TGTACCCATCACCAGAAAATGATGGATCAAATATGTTTGAGATGGTTCCTTTTGCTTCTG
AGCCAGGCTCTTTGATAACCAAAGTGGTTGCAGTGGATGTAGATGCTGGCCATAATGCTT
TGCTATCTTATAATTTTTTGCCAGGATCAGAAATACAATACTTTACAATTAGCCAACATA
CAGGTGAAATCAGAACATCACGCATCTTTCAAGAGAAGGATATATTAAATCATAAGGTTG
TGGTGATTGTGAAGGACAATGGAGACCCATGTCTTTCATCTTCAGTCACCATCAATCTTA
TTATTGCAAATAATTTCCAACAAGTGGCCCCTAAATTTCAGAACAAACTCACTGATGAAG
ATCACCATTCAAATTTGCAGTTCTACTTAGTAATCAGCCTTGCTATAATTTCATTTCTAT
TTATTATAACTATTTTGTTGGTTACTATATCAAAGTATAAAAAGTCCAAACCACTTCCAA
TGTTTGGTCCTCTAAGTTCAAATTTATACCCACAAGTTGATCCCAGAATCCTTTCTCAAT
ATGGAAGTGGAACATTAACACTTCCCTACTCATACAATGTCTGTGTGTCTTTGGATTCTA
CTGAAAATGACTTTACTTACATGAAACCAAATCAGAAAGTCCCTGTTGATAATCTTATTG
ATGCTGATGACTCTGGACTTGGAAACGAAACTTCAAAAGACACTCTTCACTCTAATAGTT
TTATGCAGCAGGGGCAACCTAACACGGACTGGCGCTTCACCCAGGCACAGAGACCCGGAC
CCAGTGGAACACAACAACCCACAGAAGAAGCTGGAGTGTGGCCAAACAACCAGTTTGAAA
CAGAAAGACTACAAGCAATGATCCTGGCATCAGCAAAT
>TRINITY_DN161101_c5_g1_i2 len=1598 path=[0:0-417 2:418-452 3:453-501 4:502-648 6:649-692 8:693-1597]
GTGTGTAGAGCATGAATACCCTTCAGATGATGAAGTATTGACTGATAGCTGGTGGTACAT
ATGTTGTGTGTCACAAACAAAAAAAAAAAAAACACATCCTTTGACCTCAAATTCTCACAA
GGTTACAGTGAAATAAATCTTTATTGCGAACACAGAGCACAGTAATAAGGCAAAAGAAAA
GATTTCCAGTAGCAGTAAACCATGATCATGCCAGGATTAAAGAGAAAGCATTTAGAGATA
ACATATTCTGCATTATAAAAATATCCCATGTATTTACAGACATGACCCACGCAAAAGAAA
ATGGAAAGAATGGAGATTATGGGCTGCAAAGAATAAAATACTGAACATACCATTTCCAGT
CCTGCCATGCCGCACTGGACTCATCTCCTCCACTTTCCGAACCTACGTCTAATAAACTGA
CATTTACATCTCCAATGGATTACACCTCAATTGGGTCACCCCCTTCACAACTCAGAACCT
GGAATGTATCATACATTAAAGTGCACATGTAGCCTTCATATAGTGGAGGCGACCTACATG
CATGAGGCCTACCGATTATGTAATTAGAGGAATTATTAGATTTCACTTTGCATCTGTGTA
TACACCCAGGAGTCATGTTCTGTTAAATATGCTGAAGATCAGATCAATGCAAACACACAA
ATAGGATTTAAGGTACAGGATTAGAAAAGCATAGCTGCTTGCTTCTAGAACCAGCACCAC
ACCGGTCTACAGGTTGTGTCTGGTATTGCCGCTCAGCCCCAATGAAGTGAATATATGGCT
GATGTACAATCAGGTGGAGAAGTGCGGCACCGTTTTCTAATCCTGTTTACTTTAAAAAGG
GGCGATCCATTAGTCCACAAATTTGCAAAATACGGAATAAAAGTCTCCATCAGTTTTTTT
TTTATTTAATGCGAATTAGGCTGTTTTCACATCAGCTTTTTGTCCCATTATAAAAAATAA
AATAAAGGATCCGTTTTACATACAATTTTTTTTGGCTGGACTCTGCAGGATGGAAACCTC
CTTTTCCCTCAAGATATGTTAAACGTGGGGGAAAAACAAAACACGTGATCATCAGTAATA
ATAGTACAGGATAAATGAAAAGTCTCACTACATAGCAAATCTCGAGCCTCGCTATGTAAC
TTTCAGAGACCAGCTTTCATTTTGACAGTAGTTTAAGAAATGAAAGGTGAGCCCTAATTT
TTGGTTATAGGCACCAAGAACCATTTTCGGATAAATTAGGCCCAGTACTTGCTATGCACA
GAGACTGTGAAGGCCTCCATACACATTAGTGTTTTGTCAGGCGAACCCACCAAGAACGGC
GGGATTGGTTCAAGTTAGTTTCACACTAGCACTAGCCATCCGGTAGGCAGCAGTTTCCTT
CCGCCCAATTCTCTGCATAATTATCAGAATGTGTGCAAATCTTAGCCAGTCCCCATTATA
TTGGGGCTGTATGGAGACTTACAAGCTTCCGGCAATGCCGATCTGGCAGGTTGTTCCCAG
CTGGAACGCTAGTATGAAACTAGTCTTACAGTTTAATGCAGGCATGCTCAACCTGCGGCC
CTCCAGCTGTTGCAAAACTACAACTCCCAGCATGCCCG
>TRINITY_DN134574_c5_g1_i4 len=1598 path=[0:0-637 1:638-803 2:804-973 3:974-991 4:992-998 5:999-1215 7:1216-1597]
GCATGTGCACTTGTTAGCTGAAGGCATCTGTGTTGGTCCTACTATGTGCCCATATTGCTG
AGAAAATTGATGTTTTAATATATGCAAATAAGCCTCTAAGAGTCGCAGGAGCTACACCTA
GATGCTCTGCACTCTCTGCAACTGCCGTGCCCTCTGCACTTTGATTGACAGGGCCACGCA
ACAGGTCACAACCAGTTTCATAGGTACAAATCGGTGACTTACACCTTTTAAGCCAGTTTT
CCTTTGCACCAGATATGATAAATATTCCCTTATGTGCATTTTTTTTTCTTTTTAATATTT
TGACTTTTGTCAATGATAGAATAAACCTGTATGAGTAACATGTACAAAAAAATTAGGTAT
TTACTTTGTTTACTTGCACTGAAAGCATGGCAAAATATTGACTTATTTTTACAATAATAA
CAACAAAAAGTCCAACAGTAAACATTGAGGCTGGCCAGAAAAAGTATAAAATCATCTTTT
CAGGTCCAAACTTTCTTATTAAAATAATACTCTTCTGTCTTCCTTTGGGATCAAAATAGC
AGGTAAATGAAGCAGACTTATTAAATCTTCCTTGAATTTCCTGTACATGCATTGCAATTT
CTGTGTAGTTTTCCTTACAATCAGGAATGTAGGAGCACAAGTCCTAGTAGAAATCTCACT
TCTGCTCCTAGGAAAGCTGGGTGGTCCATCATAGCGCATCTAACCATGGCTTTCATCCTG
ATAGACCCCTCTAGAGAGCTCAACTTCTCTTCTCTCCTCTCCTCTTTCTTCTGTGTGTCT
TTTCTCTGTGTCTTTTCTCCCCCCTTGTTATTCAACTCGGAAGATTCCTCTGTGTGATAA
AGCATTAGAACATCTTCTGAAAAATTCAAATTTACCAATACCTCCAGGCAGGGGTATTGT
AATATACTTTCAGGCTTTGTGTTGGAATTATGAATACAGTTGGCTCTCTCTTTGAAAGTA
GCTTGAACGAGGGTACACTTAGTTTCTTTAGTCCACACACTTTTTATATACTTAGGCAGC
ACAGTCACTCCAAGTAGAAAAAACATCATTACGGAGCAGATAATCATTCCAATGCCCAAA
CAAACTGCTCGAGTTTCTCCTCTCTTTTGAGCCATGAAAAGTTTCTTCCCCATTTCTTCA
TTCATGCATTTAAGTTCTGAGTCAATAGGTCTTTCAGCAGTCCAACAACAGAAGTATGTG
GTCTTTTTCTTTGTAAAGTGTATAGTAGTGCTTACTTCTGTTACTTCTTGAGATTCTGCT
CACTTTTCCATATTCCAGTAAAGAAATTGTTAACAAGTGTCCAGTAAAGGAAGAGCGCTC
CATGCTATTCTTGGCTGGGTTGCTTCACACTGCTTCCATTAATCAAAACAATTAAACTTA
TCTTAAGGCCATAAATGGTAAGGTATGAATCTCTCTTATGCTTCACCCATAGCTCCTCAG
AAAGCTACGCTCACATTAAATACTGAAAAATTGTGTTTGAGTATTATTGAAATGCAGAAA
CTTTCTGGTTTCCAGTGTACTTATTATACGACTTAAGTCACGTATTGAAAACATTATATA
AGGTTTAAGAAGCAAGATGTGCATGCAGCTAAATTGGC
>TRINITY_DN129974_c7_g2_i4 len=1598 path=[4:0-254 7:255-1033 9:1034-1118 10:1119-1129 11:1130-1136 12:1137-1149 13:1150-1187 15:1188-1204 16:1205-1206 18:1207-1299 19:1300-1357 20:1358-1398 21:1399-1399 22:1400-1597]
AAATCTCATGTACATTTTGCTTTTTTTCTTAGGTGTGGAAATTGACCTGCTGTTGAAATT
TTAAAATCTGCAGCATGTCAATTGTTTGATTGTGTGATTCCTCATCTTCTGTAGTGTGGG
TTTCCCTATAGATATCAATTGGGTTGTTTACATAAACAGAAAATCCACATGAAATTTGAC
CCAAAAAATTGAATAAATAAGTACAAAACACGCACCAAAACTGTGATGAATAGTGCAGAT
TTATGTGTGTTTTTTCTGCAGTTTTGGTGCAGATTCCTTGCGGATCCTCTGCACACAAAT
CGACACCATGTGCATGTAGCCTAGCTCTTTGATAACGTATTATATGTATTGTATCAGTTT
GTTAAGCATATACGGTACTTTACTACCAACAGTAGATGTAGGTTTCCTACAAGATCGTTT
GGGAAATGTAAGCTTTAAATTAGTAGTAAGACTTTTGAATTTGAGCTACATTCAGTACTA
TATTTGTGCTCGTGTGTCTAAAGACAACAAGACAACCCCATTCTTTAAGGAAGCCATCTG
CTGATGAGCGTAATTTCATTTCCTGATGTTGTCTGGGGTAGTTGTTTCAGAACACAAAAT
ATGTTCGTAGTTTTACGTAGTGACCATACAAATAAGTGGCCAACCATGTGATACATTGCC
AGACTGAGTTTACCAGCTGTAGCTAGGAGGTCCACTGAAAAATCTGTGTGTTCCATATGC
GCTAAAACTACATATGGACAGGGTTTGACTTCCTTTCATCTTTTATGAAATTTTAAAACA
TAAGTATTTAGAAATTTCAATGCTTTCTACAGTTTACTGGCTAGTCTTTTCACAGAGCAG
GACTATTTTTTTTCCTTGAGCATCACATGGTCTTATCAATTTACAATTAAATGTTTGATC
TGTTTTCACAATTTTGCTAGAAGAGCCCCCTGGAAAAAAAACTGTGTCCTGCTGTTGAGG
CAATCAAAAAGGTGCAGTTTGCAGGAGAACCTGACAACATGTAATCATGCCAGGTCCACA
CGTGCGAGAGAGAAAACAGACGCCAAAATGTGTGGCAACTAAGGATTAGCGGACCCGTGG
ATGTTGGGGTTCGGGACCCGAACTTAAACCTGAACCCGAACCCCATTGAAGTCAATGGGG
ACCTGAACTTTGGTGCACTAAAATGGCTGTAAAATAGTCATAGTAAGGACTAGAGTGCTG
AAAAAGGAAGCAAAATGGGGGTAAGAGCAGGACAGTTGCTCTGCAAACAAATGTGGATAG
AGAAATGACTTAAAATAACATAGAATAGAAAAAAATAAAAAATCTTGAACTAGGAGGCGG
AGGTCAAAGTGGAGCCGGCGATGGACACGTAGGTGGAAGAGGAGGAGGTAGCAAACACTG
ATTTTGTTTTATTTTTTTTTATAACTTTGGGAAGACTCCAAAACATTGGGAAATAGAAAA
GAGTGCAAAGAGAAAGTGCGCTGGACTATAACAATGGCTGGGTCCAGCCAGTATACTTGC
CTGCTCAGCACAAGGTACGGACAAGTCCTGTGGCTGTGGACAGGCAGCTGCGCTCGTCTG
CGATTACCCCCTACCCCTCATTTTTAGGCCACCCAGAC
>TRINITY_DN132422_c10_g3_i1 len=1598 path=[0:0-199 1:200-1597]
TTGGTACATTTTATTATTGTACAAAAAATAAAGCTAAACAGCTAGCAAGAACAAGGCTTT
ACAAAATAGGAACAAAATTTAGTATTCAGAGGTGCAGAAAGATAGATTTATGGATGAAGT
CATGTAAGCTGCTTGTAAAGTCAAAAATAAAACAGATTTTTTTTTTTTACCGTCCACAAT
GTTTTTTTCTTTTTTTTTTTCCTAATGTACATTTCAGTACTTGCCATCAATTTATGTTCT
TTGCGCATGCAATTCTTCGAGAGTAGGAAACCTGTCAATCATCAAAGCATTTCCAGAGTT
TGTTTCCAAACAGTCTGAATTGCTCTTTTACAAATGCAGAGATCCATCAGCAGCCCGAGA
GTGTGGCCGTCATTAAAATAGTTTTACTGGTGTTACCAGTGTAGTCGTACAGGAGTCGGC
GAAACACAAGAGCACTCTGTGTCATGGACTCATGTTCTAGTAAGATATTTTATGGCTCTA
CCTGTGTGCTTTATTTTTCCTTCGCTGCATAAAAATGGATTCTGAAATATGAATGGATAA
ACGAGATGAGGAATGACTGGCTGAACGTCTGAAGCCGGAAAGGTAGAAAAAATAAATATG
AAGTATAAAATCAGTCATTTCCACTTGAAACAGAAAGTTTGCTGTCACACTGCCAACAAA
AATACAGGGAATGTTGTTTTTACGGAACAGAAATCTACTTTTATTGGCAGAAATGCCTTT
ACTGTGAATAAGGGCGTGATTGTCGTGTTAACGTAATACATGGAGGAATATATACAATTA
TCTATTAAAAGGGTGTAGGAAAGAAACATACACAAAAACATCACATAATGATACAAACCT
GTAAGAGGATCGAAGTGGTTTTGCTTTATTTTTATTTTGTGGCTACAAGTATCTAAACTG
GATGACCACTCAGTGTCCTATAGAGTCCCACCCCATCCCATCATGAATGGTCACAGTTGG
TTACCCAAGGTCTGATCTCCAGATCAAAATAAATCAGATTTAATCATTAGCTCAGGATAA
ATACCATCAGGGATGTCTAGGAGACACTCGCATCTCCAGATTGTTTAGCTTAAAGGGAAT
GTGTCCATGTGAAAATGATCCTATGTTTAAATCACATTTTATGTTAAAGTGCATCAGCAG
ATTGGTCCCTATGACACCGGCTGACCTGTTACATGTGCGCTTGCATATATTAAATGAAGA
TTTAATATATGCAAATGAGCCTCTAGGAGCAACAGGGCATTGACATTACACCTAGAGACT
CTGCAACTGCTGGGCCCTCTCCATTTTGACAGGGTCAGGCAGTGAAAACATAATAATGTC
TGGCCCTGTCAATCAAAGTGCAGAGGGTGCAGTAGTAGCCTCTAGGTGTAACAGCAACAC
CCCAGTTGCTCTAGAGCAGGGGTTGCCAACCTGCTGCTCGCGAGCTGCATGCGGCTCCTC
GCACCTTCATTTGCGGCTCGCAGAGGTGCGAGCTCTCCTCTACATATGCGGCTCGCAGGG
AAGCGGGCCAGCTATTCCTGTACTAGGAATGTTGCAGGTATCAAAATATCAGCAGCACAG
GGGAGAAGGAAGCAATCCCCCCCCTCCCCCTGTGGTGC
>TRINITY_DN156375_c3_g1_i1 len=1598 path=[0:0-1597]
AGTTTCCCTACAGCAGTATCCTTGATGTTTTTGCATTGTGAAGACTCACTGTACCCAGAC
GCAGAAGTCAGTGTTTCCATGCATATAATACAGTCCTTAAAATAAATGGAAAAAATAAAC
ACTTTAGATAAGCAGATTTTTACATTAAAAAGACATTCCCTATGCAGAGTATAGGTTATA
AAAGTCCCAAAGGTTGAATACCAATGGGATGTCATACTGGCGGGCCTCGGTTTGTCCAAC
TGATGATCACTAGAACAAAGTGCCAGCAGCAGTTCAAAAGTCTCCAGGAGATGAAGTGGC
ACAGGGCTTATATAGCACTGCTACTGCTTTGCTTTAGCATGCAGTGAGGAGTCACAGTAG
ACATCCTCCAATCAGACATTGGTGGAATCTCTTAGCAAAATGGCTTTTTACAACAAAAAG
CCTTCACTATAGCTACTTTTACCTCTTCTGGTGGTTTCTGGATGTTTTCCATGTATTTCT
TCACAACTTGTTCTGGGCCACAAGGAATTCCTGCTATGAACATAATTCGATTACAACTGT
ATGTAAGGCAACAAACATTTTTTTTTTCTAGAATAGGCAAAACTAGTGCCAAAATGTTGT
ACTGAAATCTTTTCTATTTCAGTGGAGCTTACCATGTTACATGTGACATTTGTAATGTTT
CTTATATTCATGCTCAATCTTTCAAAGAGTTAATGGCCAAATTATAGTGTCAGTAGTTGC
CAGCTGATGACCTCCTGCTGTTGTATGGCCTTATATGCCTTCTCCGAGACTGGGCAAACT
CCTGGATGATTATGGGATGGTCTTTGAAGAGATGGAAAATGAGCCTCAAATAATCTAAGC
TGCAGTCACCAAATTGATTGGCTGGAGGGCAGGCCACATCTGACAATCTGTTAACCATCT
GATTGGGCAAAATAAATATAGGGTTGGCCCAGGGGCCATGGAAGTGTGGAGCCATGCTAT
GACATTAGAACATAGCTCCCTGGATAAAGGACTATAAGAACCAAATGCCAAGCTCTACTG
GTAGAAATACCCGAACCATACACATTTTATGTAATCCTATTTATTTTACTTAATTTTGTA
TTGTTATTTCTGTAACTTTAACTTGCATGCAATGATGCTAAAATCAATCATATTAAATAA
ATACCTGCTGTGTTGTCCGGTTGAAGGAACCCAGTTATATTTAGAGTTGCAGTCTACTGT
GGGTACAGCAGTGTATTGGCTCAGCTGCAGAATATATCTTAGTGTGGTACCTTCTGCAGT
TGCTGCACAGTGGGTGGGAATAATCCCAGCACAGGTAGGCGTCCCAGCAGATAAAGGTGG
AATAGACTAGAGTACTGTATCCAGCTGTGTACAGCCTGGGATTTTCCAGGGATAGCCCAC
AGTATCAACCTATAGGGAAGCGAGCATAGCCCTAGCCAAGGAGTGAACGAAAGGGTGGTG
TCTGGTGTAACATGTGCAGTGGCCAGGTTTGGGGTGGCCCCAACGCCATGCTAGGTCCCC
CGGACACAGTCGAGGTGTCACCACGTGTTGCTGCTCTCTGGAAGGGATGGTAAGGCATGG
TGCACCCCAATGGGAAATAAGCCCAGAGAGTCAAGGTC
>TRINITY_DN143249_c7_g1_i4 len=1598 path=[0:0-139 3:140-186 4:187-474 5:475-945 6:946-1597]
CAAGCGTAGTGAGTGCCCGGCGAATCCAGAACTTTCCTGCGTTACCGTGCGAGTCTGGCT
GTAGCCGGGCACAGGTGCTGACATTCGGGCTGTGGGCACCGCTGGCTCTACCCTCTGCAT
CTTCGTGCGGCACCTGAAAGGTATCAAGTACTGTAGAAGCAGCGTGTGAATTAGTGCCAG
CAGGCTGTGTCGGTCACCGTCATTGAATAGAGTCTGATATCAGGGGGATCAAGTACAATG
ACAGACGTCGCAGGGTCTCAGACTGCACAGTTTTCCGATAGTTACATCACTGAAAATCCC
CAAAGATCTTTAGAGGAGCTGACAAAGGCACTGGAAGAGAAATCCGATGATGCCGCATAC
TACAGCCAAAGAGCTTATGCTCACATACTTCTTCAGAATTACAATGATGCTGTTTTGGAT
GCGAAGAGGTCCCTCGAGCTCCAGCCTAACAATGCAAACGCTTTCCTCAGGAAGGGGGAG
GCTGAATTCCACTTAAAGAATTACTCAACTGCACAAGATTCATTTGAACAAGGCCAAACA
TTGAATTCATCGGAGTCATCATTTTCTTCATGGATCAAGAAGTGTGAAGAAATGTTAAAC
AGTTCGTCATGTCCTGAACTGCAGTCCACTAACCAGAAGAAAGCATTACCATACAGACAT
GACTGGTACCAAACAGAATCTCAGGTCGTCATTACAGTAATGATCAAGAATGTGCAGAAG
GAAGATGTACACATATGGTTTACTGAGAGACAGTTGAGTTTAAATGTGAACTTTCCGTCA
GGAGAAAATTACAACCTGACTCTCTTCTTATTTCACTCCATTGTGCCAGAACAAAGTACA
TTTAAAGTGCTTTCAACAAAGATAGAAATAAAAATGATGAAGACTGAAGCTATTCGATGG
GATAAACTGGAGGGCCAGGCTGAGCGTCCGATTAAACATTTCGCACCAGAATCCATGCAC
AAATACCCATCATCCTCTCATTACACCAAGAACTGGGATAAACTGGTGGTTGAGATCAAA
GAGGAGGAGAAAAATGAAAAAAAGGAGGGGGATGCTGCACTAAACGAACTTTTCCAGCAG
ATTTACTCAGACGGCAATGATGAAGTGAAACGCGCCATGAACAAGTCATTTATGGAGTCT
GGTGGGACAGTCCTTAGCACAAACTGGTTAGATGTGGGCAAAAGGAAAGTAGACGTTAGT
CCTCCAGATGACATGGAATATAAGAAGTTCTAACATTCATCCCAGGAGCACAATGAAAGT
CTACATTTATCCGAACACCCTGGTGCCCAACAACTAGGTTGTCGAGCTTTTTATGTCCTT
GCTGTGCATCATTCAGAATGTCTCTTCGAGAATGCTTTGTGTTCGCCGCTTGTGTTAAAT
GTTGCAAGAGATTGAGTCACAAGTCTACCTTATCCATTATTACTGTGCTGTGGGAAGGAG
CCAGACTGGGGCTTTATGCACAGCCATTGTTAATGCGCATTGAGTTATTTTTATTGGTAC
TTGGGGTAGCAAGGTTTTTCACTTCTGACAGGCTGTTGTAAATTTCTCACTGTGACCTAC
TGTTTGCCCCTTTTACGAACTGCAAAATTTAAATTTAC
>TRINITY_DN137095_c2_g1_i1 len=1598 path=[0:0-14 2:15-72 4:73-313 5:314-1597]
TGTAAATACAAGTAGTGGAGGCACCCTTGTCATAGTTACAGGCCTTGGTATAAAACAGTA
ATGGTGAAACTCGTGTAAATACAAGTAGTGGAGGCACCCTTGTCATAGTTACATGCCTTA
GTATAAACCAGTAATGGTGAAACTCATGTAAATAAAAGTAGTGGAAGCACCCTTGTCATA
GTTCCAGGCCTTGGTATAAAATAATGACTGTGAAATTTATGTAAATAAAAGTATTGGAGG
CACCCTTGTCATAGTTACAGGCCTTGGTATAAAAAATGATGGTGAAATTCATGTAAATAC
AAGTAGTGGAGGCATTTGGTGTAAAACAATGATCATATAGATCTTTGTACTGTCCATTCT
ATGTGAATCTCTTTTGATGCACCCCATTATTTTAATTTACACAGCTGGACACTGTCTGCT
AAAATTATGTATACTATCAGTCCATCAATATCTGTTATTTACACAGCGTTTTACTAATTT
GATTTACTAATTGGTTTGTTTCTTGATGCCTTCCACCTCCTGTTCTGGCTCAACACATGG
GAGATGCCAGTGAATGCTGCTCAGCTAATCACTGATCTTAGTGATTGGCTGAGTAGACCC
TTCCTGGCATTTCCCTCGGTGCCAGGCCGGGATAGGAAGTAGAGACCACTTTGTTATTTT
TAACTCTTTCAGATTTTTTTTCTTAATTATCACTCTGGAAAACCCCTTTAAAATAGATAC
TCCATGTTCATTATATTAAGCCATATCTGTAGATCCACCAAAAATCAATGGTGACCTGAA
TGAAGGGGTCCTCTCACTACAAGATCCATTCAGCTCTGACTGGCTTATAAATGAGGGTCC
TTCTGTAGCCTAAAATATCTGTGAACACAACTAATTGGTCTAAAAGGCCCATCCAAGATC
CATCCAGAGGTCTGCTTGTGATCTTCCTTATACAAAGTGGACAATTAGTAGAGATCGTGT
TGATCTGGACCTGCATAATGCAGCATACATACATGCACGGAGGATGTTCAGAGAAGCTCC
TAGTAGGATGATGAATGCAGTTCATTGCACGCTACCTAAATATCTCGGCATTTATTGGGT
GCGTGTTCTTGCCAAACTCCCAGAATTGATGTAGGCTGGGAGCTGACTGTCATTTCGTAG
GCTGGGTGTTTACGTTCTGTCATTTCCTGCTCTTCTATCTTCGCTCCTGTTGGGACCTGC
AGAGTTTTGCCACTTTCTTCATCAGAGTCATTACACAAAAGACCAGAAACTGGAAAAACT
CCCTTTTCACTTGTAGCTTTGAAACTCATCTCAGATGAAAGGGATTGTTGCATGGCTGGA
CGTCTCAATGAAGTTTGTAAAGGCTGAGAGTTGTGTGTGTGTCCTGCAAACACGAAATAA
GACGTCAAACATCTCCATCAATGAGGCTGGATGTGTTAACCCATTCCTTGCCTTAGCGTA
TAATAAGACATAGTCTAAATAACCTATGCGTCTTTCATCTTTCATATTGTAAAATTTTTA
AATGATATGATAACTTCTAGAGCAGGGTTCAGAAACCTTCGGCACTTCAGCTGCTGTGAA
ACTGCAACTCTCAGCATGCACTCTTGCTCAGGTTGCTG
>TRINITY_DN159681_c12_g2_i5 len=1598 path=[2:0-96 5:97-291 6:292-500 7:501-869 8:870-899 9:900-1154 11:1155-1184 13:1185-1349 14:1350-1452 15:1453-1597]
GGACTTAGAAGTAATGAGAAGCTCGTCCCCAATACAAATGACAAATGTTAAAGCAAATCT
AAGACCATAAACTGTTTGTTAATGGCGCGGACGGATTGTTTGAAATCTCTTTTTATTAGT
CAAAGATCATATTTCAAAAACTCAATGCAAAGTTGAGTGAGTCACATCATTATGAAAGCA
GACATACATCATCAAGGGCAACGCCAGACAATACACGCAAGCATGAGGTGACCACTTATC
TGAGACAAACAGTCTCATTAGACAAATGATCTCACAATGGTAGAATCATAGCACAAACAG
GTAAACAGAGCAACGGCTCTAACACTGTGTCACCCCACGTAAAAGCTTAGTTCTCAAATA
TACATGGTATATCTATATAAATCCTGTTAGTGTAGGAGGTATTCAGATATGTTGAGGATG
GGGGGGGGAATCTAGAGAATGGTCAGGATTTCCCTCATCATTTATGGTGCGGTGGTACCG
AGGTGTAGTGAGTTTAAGTACGCCACTCTATAGTGTAGCCAAGGCTGCCAGATTTGCAGG
AAGCGGTCCCTGTCATGGTGTGTCCATCCAATCAGTTCCTCCATTTGGCATATCTGGTGG
ACCCTATCTCTCCACATATCCAGGGTAGGGGGGTCTACCGACCTCCATTTTACAGGGATC
AAGAGTTTAGCAGCCATCAGCAAATGTGTGGTCAAGTTGTGTTTTCCAGGACGGAAAGCT
GGGGTAGGCAACCAGAGTAATATCAATTGGGCTGTGAGCTTTAAAGCTGAGTTACAAATC
AGATTTATGGTACTCTCAACTTCCGCCCAGAAATTTTTTATGCCTTTACACGACCACCAG
ATATGAGAAATGGATCCAGTAGCAACATTGCATCGCCAGCACAAGTCTGTGGGGAGCAAC
TGAATTTTATACAGAAATTCAGGCGTCCTGTACCACCGGAATGCCACCTTAACCGAATTT
TCCTGCGTTTTTATGCATTTAGAAAAGCCGTGTGAACACTTTTGCACCCATTTCCTATCA
GTATCATTCAAGGTGAGTTGCAGTTCCGTCTCCCAGTCAGCTAACCATGGCGGGGGCCTG
GAGTCTCTGGCAGTGAGGATTTGCCTGTAAATGAGAGTGGTGCACTTATGAGGCAAACGT
GGTAGTAAGACAAAGTTTTCCAACCATGTTGGGTCTGGCAAGGGGGCGAACTCAGACGAC
TTGAACCGCCTACACATGGACTCAAAATCGTGTTTCTGTATAAAGTTTTTCCCCAGGTCA
GTGTCTCCTGCGAAAGTACTAAAGTAATCAACAGTAGTTTCCAGTCTCACTAAATCTCCC
AATCTATGGTTTGACATAGAAAGCCATATTTCAGAGGGATAATTAATTTGGGGGCACAGA
AGCGTGGGCAATACCGATATAGGAGCTAGAGGGGAAATCCTACCTTGCCCTGAATGAAGG
GCGCGGACGGATTACAAAACAAAAACCAACTTAGAATTTACAATGAGGCTTAAAATTAAG
CTTTATATTTAGCAATAGGGTTACCTAATGGTGTAAAGATCTCAGCCAGCCTTAAAGGGG
TTGTCCGGGATTTTAGTATTGATGGACTATCCTCAAGA
>TRINITY_DN289384_c0_g1_i1 len=1598 path=[0:0-1597]
AACTTTGATCGATGCTGCAAAAGTCAAATTATCTTTTGAATAGCTACTTTCTGAAATATA
TGTTTTATCTTTATTGCTGCTTGAATAACCATCATTACTGTCATTACACGCAAATAGAAA
TAAAGCAGAGATTGAAAAGCTAATTGCTAATCCAATTTTAGACCGTTTCATAAAATTTTC
TTTTAGTCTTGTTTTTGTGTGCACGAAACTACATGCGACTTTATTAAGGCATAAAAAAAG
TGCTCTGCATAGAACACTTTTCAACTAATTGGTCATTTTAAACCACTAATTGTAAAAAGA
TTCCTAGAAAAATTATCATTCCAACCCATCTATTGTGACGAAATGCCCAAAAACAAAGTT
GCGGATCCCTATCTTGAGTCTTAAATGTTTGATAAATAAAATCTCCAGCAACGACAATCA
ATCCAGCTATTCCAAAAGGTACAAGCAAACTTTCGATATACAATGCAATGCCGATCAATA
CCAAACTCACAAGCTGCAACACACCAATAATTTGTATATCGTAGCGACCAAATAAAATAG
CCGTCGATTTGACCCCAATTTTTAAATCATATTCACGATCTGTGATCGCGTACTGGGTGT
CATATGCTACAGTCCATGCCAAATTGCCAAAATAAAGCAACCAACAAGTCAAATCTGGGG
TTTGCCCAACAGCGGCATACGCCATTGGAATTGACCAAGAAAATGCAGCACCGAGAAAAA
CTTGTGGTAGATGCGTATAACGTTTCATAAATGGATATATGAACGCTAACAATAAAGCTC
CAAATGACCAATAAAATGCTTCTATAGGCAAGAACAACAACAAACTTGCACTAAGCACTA
CCAAGGCTAAAAAAACAAACACTGCTTCCTTGGCTTTGATCACACCTGTGGCTAAAGGAC
GATTTTTCGTTCGTTCTACATGTGCATCTACTTTACGATCAGCAAAATCATTAATTGCAC
AACCCGCAGCACGCATAAATAAGCATCCCAAAGCCATGATAAGCAATATCTTGAGATCAG
GTATGCCCTTAGATGCAATCCATAACGCCCACATGGTTGGCCAAAAAACCAATTCCGTAC
CAATCGGTTTATCAAATCTACATAGATAATAATAGGCTTCTAAACGTTGTCGCCATGTTA
TATGTTGCACTGTTTCCATGAGTAATCCTGAGAGTCAATGCTGTCGAATAAACTGTTCAA
AAGCAGGCAAAAAAGTTTCCTGCACAATAAATTTACACCCATGCCATGTATAACAACTTT
GCCTAGTCCAGCCCTCATCAAGTTGAATAACACGTCGCTCACAATGAGGATCAGTTCTTT
GAAATAAGAACCAACCGATTGGCTTATTGCGTATATATTTAAATATTCTTGCTTTTTTTT
GTAGACTAAGAATCGGGAAAATACTTTTTGCCTTCACCCAAGGCTCTCGCTCGCTACCAT
ATAAATGAGTTTCACGTACCCAAGCAACATGATGGTAAGGCATTAACATCCATTTACTGT
CAGCAAATGTTAAACGTTGATAATGCTCTTTAATCCGCTCAACATGAAAATCACCACGAG
CAAGATCAGTAAGTTGTTGAGTTAATGAACCTGATGCG
>TRINITY_DN146380_c1_g1_i3 len=1597 path=[2:0-322 3:323-1216 4:1217-1399 6:1400-1455 8:1456-1511 9:1512-1596]
ACGAGATCAAGGCCATGTTGGATCGTAAAGAGAAGAAACTGAAAGCGAAGAGCGAGCGGA
GGAAGAAACAGGAGAAGGATGTCCAGCTCAAGAAAGAGCTAAATGAGGAGAATAAGAAGC
GCAGCTTGGCTGGCATGAAACGGAAGCAACCAGAGGATGAGGACAGTGAAGTGGAGGACC
CTGGAGCTTCTTGTGAACAGGATGCAGCAGAGGTGTCCGAAGATGACGACGCAGAGTATT
ACAGACAGACGGTCGGAGAGGAACCAGACAAAGATCTCTTCCTTCAGGGCAGTGGAAAAA
GGTCATTACCAAGATGGAAATCCAGACCGCCCCAGAAGAAATTTAAAAAATCTCAAGGAG
ACATGAAACATAGCAAGGCTTCCCCGTCCTCCACCGGACATCACAAGGCCAAGTTCTCCT
TGCACAAAGGATCTAAAAGTCCCAAAGGACATTCAGACAGACCTGCTAAAAAAGGACAGA
AATCCTTTAAAGACACGAAGGGCTGGTCCCCAAATAAACACCCCACCGGCAAGGGGAAGA
AAAAGCAGATGGGATTCAAGAAGCCTGGCGCATTTGGCTCTAGAGACCCAAAGAGGGGGA
AAAAGGGCAAGTTTACTGGAGGACAAAAAACAGGGGGTCCGAAGGGGAAAGCCTTCAAAC
ATAAGAAAAAGTCACCATGAGAGGGCGCCACCACGAACATTCCCTGTAAATAGGTTTAAT
TATAACATATACAGCGGCTTTTTACCACTGCGCCTTCAAATAAAATGGATTATTTTCCTC
TCTATGTACCCTCGTACTCGCTAACTGTCCCGAACAGGACCTCAGAGGCGGGGGTTATGT
TAAATTGACGTTTAAACAGAGAGACGGAGCGGTGTGACTGTATATAATGGTGACCTGCTA
AGGGAGATTTATCAGAAGTGAAGCATCTGCATATCCTGTGGTCTGCTGCAAGTTGTATTT
TCACAGTAGTTGGAGACCATAGGTACTTTCTTGCAATATAATTTCATAGTGAATGGTTTA
ACTATCAGATTTCTAAATCACTTTAAAAACTATGCCTGCTTCCACCTGAAAAAAAATCTG
TAAAAGTTATGGCTACTTAGGGGTCTCCCTTCCACCTTATTTGCAGTCCATTGCTTGTTA
GGCAAGATCCGTCTCTAGTAACACACTGAAGACTGCTGAGAGGTAGGGGAGAGTATCAGA
GCTAGATGAGCTCCTGAGCCTCATAAAAGAACAGCTTCTGAAGATCAGAGAAGTTCATGT
GTGTCCCCTCCACCTTATAAGCTTTCTGAGCTCCATAGATGAAGACGAACATAGTGAGAA
CGGAAGTGAGGTCACTACATACAGTACTGCTTGTGAGAGAAATGCATCTAGCTGTGCAGC
TTAATCAGGAAATAGTATGGCTAAGGAAAGCACAAAAAAGACCTGTTCCTTTGCCTTTAT
GAAGCACAGCCATTATGCAAACTTTAAAAAAAAAAGGAAAAATGAACAGGCGGCTCACCT
CCAATATGAATGGAATCAGGTGCTCACGTATATATTTTTACCCCAAAACAAGCGCAAAAT
AGGTGTATAGAATGGGCACTCAAGCCATAGGGAGTTG
>TRINITY_DN129938_c1_g1_i1 len=1597 path=[0:0-1596]
GCTATTGTGGGGCTACGACTTCCAGCATGTTCCATTCACTTCTATGGGAGTTCTTAGAAC
AGCCAAGCAAGTGTGCTTGCTGGGAGTCGTGGTTTAACACCTGGAGTGCCGAAGGTTGCT
GATCCCTGTCCTAGATGCACCAAACTGGGCTACCTTTTGGGCTGATTGTTGGCATAGACA
AGTTAGTAGTTCTGAGCCATTCTGTATAGGAAATTGGGGGAGATAGGCCATTGGCTGAAC
AAGCATTTGGTCGACACCTATAGAAGGTGTATGAGCACTATAAATGTTTGCTCCATTGTT
TCTTCTTTACTCTTTCTTTTGTCAGTCTTGTTATTTGCATACATTAACAGCGAGCATCAT
TGATGCTGAACCTGGAAAAACATTGTTATAGCAATAATTTAAATATATTGATGCAGGGTC
TTTAAGACTCTGAGACGAACAGATTTCCATCTGATATAAATAAATGAATTTAACATCAAC
ATGTTAGAAGGTGGAAATTCACTTTAAGCCCTTGATTTTGTGTGGCAGCTCATTTGCCGG
ACCTGAATGTCAGCAATTTTAGCAGATTCCTAGTGAGTTAGTATCCAATAATATACCTCT
CATTTCTGTGACACTTATCAGGTTCAATGAAAACTGAATGAATTTGTGTGCGAAGAGCTC
CCCTAGTGGTGGCTGCAGGTATTAATAATCTTAATGTTTTTGTAGATGATTGGTGCATTG
TATGTGGTATTCCCCAGTATTAACAGTAGTGCTTTCAATGCAGTTCGTGTGTATATTTAG
CCATAATTTATTTGATATCTGTGGTTTGATGAATCTGAAGTGCGGTGTGGACAAGAACCC
CAGTCACCTAGCCAATTAATAAATCCAGGATATATAAAATTATTTTTTTAAAGCGCAAGA
CTTATAATATCACCTTATTAAAAGGAATCTGTTAGCAATTTTGACCGTGCTACACTGGTG
AAACAATAGGTAGGGTTTGGGAGAGCAGTACAAACCTACCAACAGAAGTAATGTGAATAT
AATACACTTTAAGACTCAATTTTTATTTATTTTTTATTCCAATTACTTAATGCTGATTAT
TGTTTATATCATTCTGTCTTTACAGCAATGGGAAAATCATCTTTCAGGTAGCCAAATGCG
CTTTAAAAAAACACTGTTCCCATTCAGCAGGTCCAGTGTTGCTAGGAAGGGTGTGGTGAG
TACTTGTGGTGTCCCAGGTGACATTTTTTACCATTAGTCTCGCTAGAAGTCGAGTTGACT
ACTTGATTCATTTCTGTACTACCACCACTAGGCCATTGCACAGAACTGTGACACAATTTT
CCCTGAACATTCAGCAATTGCATCTGTTTGGGGAGCGTTCTGGATAGGAAACGTTCAGAA
ACCTTATTGCAATTGTTGATCTTACAGTACAGTATAGTTGTCGAAGTTATAGATTTTAAG
CACTTTCTAATTTGCCTAGCGCTGCACTCTATATCTAGAAATGGCCAACCGGTGGCTCTC
CAGCTTTTGTAAAACTACATTTCCCACCATGCCCTGCTGTAGACTGATATCTGTAGGCAG
TCTGGGCATTCTGGGAGTTGTAGTTTTGCAACATCTG
>TRINITY_DN136880_c2_g1_i1 len=1597 path=[0:0-1596]
TTATAGTAGTTATATTCTTGTACATAGGAGCAGTATTATAGTAGTTATATTCTTGCACAT
AGGGGCAGTATTATAGTAAAGTCTTTATATTAAAGTATGTTTCTTTGTGTTTCTGGGATG
ATTTCTATATCAGTTGTGATTTCTTTACCTAATGTTAGAGTCCCCCTTTAACCACAGATT
GGGGTTACACTTTGTGTAGCACCTGCAGCTTCTCCTCCTGCTGTTCGGGACGTGTTCGGT
TGTGACAAGTGTCACTGTGCTGCTGTGAGGGGTCGGGGTTGGTACCGATCGGGACATCTC
TGTGTTGTGGTGATGAATCCGCCGCTCGGGATGAGATCATAACGGTTTATTTCAGCCGCA
ACAAAGAGCTGAAATAAGTAACAGGAAAGTGAGACGCTCGCCAGTAATGGACAATGGGCC
CCGTGTGACCGGGAAGAGCCTCAATCACATCTTTGTTTTCAGGAAACCATTTATCACCAA
GGACTTCATGTCATACATAGAAATCAAAAGCCTTAAAGGGGTCCTCTGCTTCCGAGCCTC
TCACCGCCACTTAATTCCCCTGGTTCAGTGTCTGTACATGAAAATTAGAGTGCAATGATT
GTAGTATTACCCCATCAGGGGTGAGATGAAATCAGGTATCAGAACTGTGGATGCAGCTTT
GGATGTGACTGGAGTATAAGATAGGACACCATTGAGAATCAGTGCTAGATATGTTTCTGG
ATCCTGGATGTCACTTAAAGTGACGGTTCCCTTCTTGTGAACGCTCTCAGTGGCAGTATA
TTGCGGTAATCCACCATGTCTGGCGGTATAAGGCCTATGTCATCTGCAGAGATGGATATC
CTATCAGAACAAGGGGGCACTGTGAGGCCGGGGCCGCGTCTGCCGCCCAGACTCTCCGAG
GAACCATTTAGATGATGTTTTCCGAGAAGGGAAGTAGTTTATTACGATCCTGATGCAATT
CAGTGGAAGGAAAACCCGAGATTATGAAGAAATGGGAAAGTCGTGGAACGGGGAACAGCC
GGAGAAATCATCGCAGATTCCAGCACTAGGAGCAGGAGCCCCACAGTGACCCGCTGGTGG
CGGCCATCTTGTCTGCATGTCGACCTCCAGTCAGGTGACTCCTGGACCAACTGGGAGCAA
ACTGCAAGCAGCAGAGTTGTTGATGCAGCTCTGGGTGTGAGTGGAGTATGAGCGAGGGCC
CCTTCTGAGTGTCACATTATTGTGAGTGTATGAGAATCCTAAAGATGTGGAGCGCTGCGC
CTGAATGAGGCTTGTTAGGGACCCCAATACTGAGAGCTCGTGACCTCCGAAAACATCACA
CAGGAGAGGTCATCTGAGCGCAACGGCGGCAAAACACGACATACAGGCAGCTGTGCTTGT
AGGTGGTGTGTGTAGTGTGGCCATGTATGTATGTAAAAGGTTGCAAGTATGTATTTGTGT
GATGTGTATTTATATGTGTGATGTGTATGTATAATGTGCTGTGTGTATTGAAGAAGGAAT
CATCGTGGATGATAGGTACGTGTCACTGAGGTTCCTGGCTAGTAATTGCTTATCCGGGAC
GGCTCTTACTGGGAGTAGTCAAAGTGCTGGGTGGGTG
>TRINITY_DN150495_c9_g1_i2 len=1597 path=[0:0-499 2:500-512 3:513-1596]
GACGTGGCTGACGGGATTCTTCAGTCCACCAGGAGACAGCTGTTCACAGCCGGGTACTGC
TCAAAGAACCCCTGCAAAAAGAGGGGAGGGTGGAGAGGTCACGCATCAGACATGTACAAT
AGAAGGGGCCCCCAAACTGTACGGCCGTGTTCTATGAGGAGCGGCCGATATCAGCCACTG
TATCTGGAGGTCCTCCGCCCTGCAGGTGTGATCATGGGGGGCTGTGAATTTCCTGAACTT
CCACCTAGGTTAAAGGGGAAACCTGCCTAAAATCAAGTGGGATTTTCAAGCAGCACTGAA
AGGGTTAATAGTCTTTGGAGAGGTTTGAGGTGGGGGGGGGCTAAATTGGACTTCCCCTTT
AAAGGGGTTATCCAACACCGACAATGACCCCCCCTTAATACCCTGGCCCCTCACATGGAC
CACAAGCTACCCCGCTCCCCGGAATCCGCGTCCTGTACGGCCGGGATCAGAAGTGACGCA
GATGCCGGGGAGCGGGGCAATCACAATCCACATGAGGGGCCCGGGCACCAGGGTGGTCAT
TATAGGGTTTGGACAACCCCTTTAAGGTTACCATACACCTTTAATCAGCCGCTCCTCCTC
ACTCCCCTGGGTACATGAATGCTCAGTCCGGCCCAAGCGTGCGTGTGTTTTCAATGGCCA
TCGCCGGATGCCTCATCTCGTGCCAGGACATTGCAATTTGACTTGACCACTCCTCTCCTT
TCTCCTAGAAATTTGGGAAGCCCCCCATACATTATATGGGACCTATAGGCGTCTACGACG
ATATATCCCTGGTGCGATTACCACACGCTAGGTCACCTACATTTTCAACAAGGCAGCTGG
TCAGGGAGGCTGTTGCCTAGCAACAGGCCTGGTGGGCAGGTCCACACCGGACGGCCATGG
TCTTGTGGAGGCCAGGGTGGTCACCGTCGTGCATATTGTTGACAGGTCACCAGAACTACT
ACTCCCTGGCCACCAGTGCCTATTCCGTTCGGCTTAGACATGCTGGCACTTGTAGTACTT
CAGCATCTGAAACATGCTTTGTAGAAATCTCAGGCCTTTTTGGGACGTCGTCTTGGAAGT
GGCACGTACAGAGAAATTTGGGAAAAGACGACAGAGCCGAAGACCGGAGAAGCAAATACC
CAAGAGACTGCGCAGAATAGGAGCGGGGGAGGGGTGGGGGAGGGCTCTGGTTGCCATGGT
TTCCATTATATCATCTCATAGGCTAATACATGCTATTGCTCATTAGAGAGGTACTGCTGT
TGCCATAGCAACCACTCGACTAAACCACTGATGTCTGCTGTTGCCACAGCAACTACCCAT
TGACTTCAAGGCCAGTGTCGGTTGCCATGGCAGCAGCCAATGGGAGAGGGGCACACACAT
AATTAGAAGCTCGTTCACATAAACCAATAGAAGGACGCATGTGGAAATTTGCGGGAACAC
GCGGCGATGTGAATGTACACAAACACCATGACATCTCCGGAAGAGAGCGTAGCGCCAGCC
CCGTCACACCGCCCGCCGCGACACAGCGGCTGGGGGATACAATCTAGCACAGATTATATA
TACACACCCAACTGCACTAAAACAGGCATAGCAAAGC
>TRINITY_DN148124_c1_g3_i1 len=1597 path=[0:0-1596]
GGGTAAGTCAGTCTAATAGTAACTGATTCTGGAATATCATGTTATTAGTAACTACAGATA
TGAAAATTGAAATTAGGGTCTAAATGTGACAGTTATCCTTTTAAGAAGGGTATTCCAAAA
GGGCAGTCCCTGATAGCCCGGAGGAACTGCTCCGAGCTGGTCAGATTTAAAGGTGGCAGC
CCGGGATCTTCAAATCCGGTTCAGGAACCGAGGCTACCCACAGGAAACTGTGAAAAATGC
GTATCTGCATGCTTTGAGTAGCAATCGGCAAGAACTCTTATGCCTTAAAGTAAGAGATGA
GAAAGATGTGACGTGTGGAATTGTTGGCGCCTGTGATGGATCCCGTTGGGAGATTGGGGA
AATCATTTTGTCCTATTGGGGCATTTTAAAATCTGACCCTGATATTGGGCATTTGTTGAC
GGAACGTCCCTCAATCACCTACCGATGTAATCGCAACTTAAGAGACCATCTAGTTCACCG
TTTGTACCAGGCCCCAAAACCACTGAAATCATGGTTAAGAAATGATGCCAAGGGTACATT
CCCATGCAGCACATGTTCCTTCTGTAAATATATTCAGAAAGGCAAATACTTCAACAGCAC
AACCACCGGGACGACATATGGACTGAGGTCCTTTTGTGAATTGCAAAACAGTTGGAATGA
TTTAGCTCTTTACATGTGGCTGCGGCCCAAATATATCGGTAAAAGAAAGCATGAATTTAG
AAAAAGGATAGGGGAACATCTATCGGACATCCGCAATGAGGCAGAAACACCAGTAGCACG
GCACGTGAATGAATGCCATACAGGAAAAGAGGGGGTGAAATGTCAGGGGATCGAACACAT
CACGCGACCTATACGTGGTGGTGACGTGGATGTTTTGTTACGTAAAGAAGCCCAGTGGAT
TTTTAGAATGCAAATTGCGAGGCGAGTGTGGACAATTTACCCATTATCTCTCCTCCCCCT
ATAATATTTGTAATTCCATCCATATAACCTGGTGGACCATTGTGGATGGTTTCCAGCGTA
TGTCCTTAGTACCTATTATCCTACCTGTATCCCATTATGCCATAACATGAAACTGACAGT
TATATGGTTAGACCTTTTTGTATCATATTAACACTCTCCGCTTAGTTGATCACCATGTAG
TGATGTGATGTCTGCATGAGTGACAGAGGGGGGCCGCCGATAAGTTCCCCCGCTTACACA
GACATTCCCCAGCATCGCTACATGACAGGCCGGTGACGATGATTACACCCCCCACCCCAC
CCCCGCGCTCCTATTGGCTATTCCCCGAGACCGCTCCTGCTGGGGCGGAGTCATGACTAA
ATGAAGCGGCCGTCATAGTGCTAGCATGCTGCCGAACTGCACGCCACTCTGTGCAGTATC
TTAGTGCTGTACACTTAGGCTCCATTCACACATCTGCAAATGGGTCTGCAATTTTGCGGA
ACGGGTGCGGACCCATTCATTCTCTATGGGGACGACATGGATGTGCTGTCCGCATCCGCA
ATTGCGGACAAGAATAGGCATTTTTATTGAGGAGTCAGCCGGTTGCCACCTTTCCCAACA
AAAAATACCAGCCAAGTTAAGCCACACCTGAAAAGTG
>TRINITY_DN143613_c8_g1_i1 len=1597 path=[0:0-1596]
GGGGCACAGAAGTCATGTGGGCCGGGGGAGGGGAGATGTCATATGGGGGGGGGCACAGAA
GTCATGTGGGCCGGGGGAGGGGAGATGTCATATGGGGGGGGGCACAGAAGTCATGTGGGC
CAGACTCCTGGTGCCAGAGCTACTCCAAAACAGCTGACCAGCATGGGTGCGGGGTGCCAC
TGTGCAGCCTCCTGTCCACTGCTGTGCCCGATGCCCTAAAGGCCGTGGCCCACAAGCATT
CCACTTACCTATCCACGGGTTAGGTGATAAATGTAGACTTGCTGGGACCCCTGACGGTGA
AAGTGGATGGGGATTTCCACCCCCCCCAGCTGCCTGTGTGAATTTAGAGGTAGTGCACAA
CTGCACATACATGACCACTGCTCCGTCCACGTACAGGGCACAGCTATCGCCTGCAGTCCC
ACAGAAGTGAATGGATGGCACTTGGGGACCCCTTTTCTCTTGACTGTGGTGGTCTCAGCT
GTCTGACCCCAGCGATCAGATGTTTTTCACATATGCGCAGTATAGGTGTTGATGGCAGGC
ATTCGTCATCGGCACAAACAATGAAGCCGGTTCTGTATGACGGGTGCTGGGGAAACAAGC
CCGGTGTGTAGACTACAAACAGTAGTGCTGGCGTCAGGTATGTGACTACCTACCTGCTGT
TACTGTCTTTGGGAGAACTCGGTGACACCGGTAATGTCTGATCTAATTGCCATTATCTGG
AAGGACAGGACGCTGGAGGATATTGCACGTATGAATCTGCTGTGTGAACATACCTGTAGA
GCCTGTTTTCAGAGCTGCCCATACACCCTAGATAGTTGTCAGCCGCACACGTGTCTGACG
GCGGTTTCTCCACTTAAGCATGCCCTCTGTCTTGCCAAGTGTGCGTGTGTTTTTGGTAGG
GAGAGAGGAGCAATATCTCCCAAGGCAATGAAGTGTCAGGGGGTGTTGAAATCTATCCTC
CCGGATCCTGTGCCTTCAACATATGACGTCCGTTCAGAGCCGGGGCACCACCGTACATGT
TAGATGGTCGGTCTGTAGAGCCTCGTCATTCATGAGATCAGTGGTTTTGCTTCTGGAGGA
GAACGCCTCATCTTGAGGTACGTCATTGGTATTAGAATTAAGTTGGCAGTTGAGACTGGC
TAAGGGTAGGTTTAGATGGGGTGATATTATTGGGAACGAATGTGACTGCCCGTCTAAAGG
TGCCACTGATCGCCCGATGGACAAGTGAGAAGGTCGTTCATCTGGTGATCTTGTCGTTAG
TGCGGGCACCTAAATGATCGTTTCTGGGCAGCATATCGTGCGGTCTAAATAGTGATTGGC
AGCCCAGAAACAATGCAGCTATTTGAGGCCGAGCATTCACCATAGCGATCCCTCATCCGC
ATACTGTGGAGGTGATCGCTGCATGTGAGTGTAGCACTTCACCTCCACTGAAAGAGCAGC
CGACTGTCGGGAATGCCGACAATTGCCCTCTAGTCTCCCTGTTTAAGTCCACCTTAATGG
GGGGGGGGGGGGGGGGGGGGGCCCACAAACGGGGAAAAAAGGGGCGGGCCTGTGGGTTTG
AAATTTGCCGGTGCCATTTCAATTGCCTACTTGGGGG
>TRINITY_DN134436_c1_g1_i1 len=1597 path=[0:0-1596]
ATTGCATTCAGTTGCAAAACTATTCAGTTCCAGGTGCTGGTTTGAAAAATGTAGAATATT
TTTTGTGGGACACCCATTTAATATCTTGACCGTCCTTTTATTGAGTTCTTTATGTACGTA
GATACAAATCGCTGATGTGATTGTTGCAAATCTTGTCCTGACTTAATTCTATATATTTCA
TGGACACTTTTCAGAGCCATCACTTGTATATGTAATAATAATAACAACGTATACTGTTAT
ACTTTATAAACCTACTAATATATATACATGTTGATATTTTTATGGCAGATGTATGCTTGT
AGTAAATGCCGTGTGTGATTTTAGCCTAAATTTCATTTATTTATTTATTTGTCAGCTCGG
CCAGTGCCCTCCCCCCTACTCCAAAGAAAATTTTGGCTGCAAAAATCACCATAATTTCCT
TACTTGGTAAAGCCCAAATCAAGGTCAGATGTCGGATAACTTCTATAAAACCTGAAGTGT
CCGCCATGACCGTGGAAAGGGCATCTGCTAGCCTGGTTTAATTATGGGGAGGCCTGGCAC
CGGACACGAGGCTTGTGTTCTGCGCTGTCTGCATGGACCTCTAGGTAAAGTTGCTGTTTA
TAGCATTACATTTCAATTGCATTGGAATGGAAAGGGGTTCAGAAAAGGATATGATCCAGC
TGAGAAAGCTGCTCTGTTCATCTCGGTTACACTGAACGCCTGCGGACTCTTTCCTGTCAT
TACCTCAGAACAGGCCTTACTTAACCCTTCATTTTCCACCCCCTCCCACATATTTGGAGT
TTCTAAAAATATCTTGTGAAAGGGTCCATCTGTGAAGATATTTATGAAATGGATTAAGAA
GATGATAAAGGGCTATTTAGCAGCTCATTTCCTGAGACAACATTGAGTTCCAGGGGAAGA
TCTGCACTGATCCCCTTCCCCCGCAGGAGATACCAATTGTTTACCTATCCCCACCGGACG
GTCAGCTGTCCGGGAGTAGCTCTGATGCTGGAGCAACACAGCTCTGTCCACTTGTGGAGT
GGACAGAGCTGGTCCCATCGGAGTGAATGGTAGTAGCGCTACGTACCACCTGGAGTTGTG
TTGTTCCAAATTGGAGCTTCTCCCGAACAAATGATCACAATCTCATATTGATTCCGTGTC
CTAGGGATAGGTCATCGCTTATTAAATTCTGGAGAACCCTGTTAAAGCGGTTGGACACCT
CACTGTGATTTTTCCATTAAATAACACTGCACACGTTAATAGAAACAAACATCTGGTAAG
TTTGGTGCCCCTCCATCATCGGCCATGTCCTGGAAGGAGGCTTCCCTGAAGTCAGTACTG
AACAAGGGGGCAGGACTTTACATATGAAGACATCGGTACCCATTTCCTTTTTTATATTAC
GTGAGTGGCCAAGACCGCGGACACCTTCACATCAAAATACTGAATGATCGGTTAAGGAGA
CACTTGTATTGCCCCAACAGATTAGCTGACAGATTTTCTGACCAATCATTGGTCAGATGG
CCGTTCACACACACGCCGATCTTTTGTATTACACACCAACTATTGGTTTGATTGGACAGA
AATTGGTCAGATAATCTTGGTGTAATACAGCCAGGTT
>TRINITY_DN128564_c4_g2_i1 len=1597 path=[3:0-985 5:986-986 6:987-1294 7:1295-1295 8:1296-1296 9:1297-1443 12:1444-1596]
AACATGGTTGTTGTTCAATAATAAAATGAATCCTCAAAAATACAACTTGCCTAATAATTC
TGCACTCCCTGTACACAGGACTGGCAATATGTGTCTGATCAGTGGAAGTCCAACCGCTGG
GACCCCACCAGTCACAAGAATGGGACCTGCAGCTCCTGTGTGAAGGAAGCGGCAGTCAAG
TATGTGCTCTGCCGCTGCAAAGGAAGACAAGTACAATCCTCAGGTATCTCCAACAGTCCC
ACAGAAAATAAATGAAGTGGTAGCACGCATGCTTGTTCACCACTTTACTCATATGGGGGA
CCACAGAACCCCGGTTATTGTGATGGGTGATCTTTCTAATGGTCGGATCCTCATTGATTA
TACTCAGGATAGGTGATAAGTTTAAATATTGGGACCGCCCTCCTTAAAATGTAAAATACA
TCAATAGCCTCAGTTACAGTTTCATCAAATACTGAGGCTGCAGAATTTAGACTAGGAGAG
ATCAAAAGTCTGTGGGGATTTGGGACTGCAGTTGCAGATTTCATAGGAAGTTAACAGCTG
GTCTGCTGGGGTCTGAAGCTGCTTTCTCTATGGACACAGAAGCTATTTGCTGGTGGATCC
TGACACTGCATTTCAATGAGGAGATAGTTTGGAAGGTTTCGCATTTGTCTTGCTTACTGT
GCAACATCAAAATTGGCTTCTTCCATCTTCAGTTTTTTTTTTTTTGTCTTACGCCTCGTC
TCACACATCACTCTCAACACCCCTCAGTCTGGGTACAAGGATTCTTGGGGTGATGCCTGC
GTTTAGATCCGATTCAAACTCCAGGAGCTGCCCCATGAAATTCAGATTGGGTGATATTAT
TGGACGCTTGCCCTTCACAAACTTGTAGGCATCTCCCACAGTCATCAGTGTGTGCTTCAT
CAGATATGCAATGACCACAGTGGCAGAACGAGAGACCCCGGCCTGGCAGTGAATCAGGAT
GCCTTTGCCTTCCTGTTGTGCCTCTTCAATGAATTCAAAGGCCTCCTCAAAGTACTGACG
GAGGTCCTGCTTACTATTATCAGTGGCTGGCAATCTCTTGTAACGCAAGGCTCCGGATTC
AGCGTGGTAGAGAGGCAGGTGGGTGGTGACGTTCAGGACATGTCCTATATTTAGAGATAC
CATGCGACCCAAGTCTTGGGCATCCTTTTCATTGCCCAAATAGAGGAAAGGCAAAATTAG
GCTCAATTCAGCTTTTTCAACGTCAGGAGACAATGGTGGAGCTGGAGTCACTTCTGGCGG
TATAACACAGTCATCCGAAGGGGGGTCAGCCATAACTCTTCCTCCTGCAGAATTTTCACT
CAAGGGCTCCAGAAGAAGGTATAAACTTTGAAGTCTTCTATTTGTCCTAAATGGAGACTT
TGGTGGTGGAGTGGGGGGAGGAGGTGGAGAGCATGGAGGCACTGGATCATCTACCTCCAA
TCCCTCTAAACCTCTACAGTCCAGTAACAGTGGTGTCCCTCCAAGCATTCCCCCATGTGT
TCGAGACATAATTTTCCGGGCCAGCTCATCTGGCCAAATGGCTCGTACACTATAGTCATC
ATCATCATAGCTTACCCTTGAACTACCCATAAATTGT
>TRINITY_DN160668_c4_g1_i8 len=1597 path=[1:0-115 2:116-140 3:141-486 4:487-502 5:503-543 7:544-565 8:566-566 10:567-771 12:772-830 13:831-846 14:847-873 17:874-874 18:875-881 20:882-939 21:940-951 23:952-1596]
TAGCAGCCATATCTGTGATCATTGTGTCGGAGCTGGGAGACAAGACCTTCTTCATAGCCG
CCATAATGGCAATGCGCTATAACCGCCTGACTGTCCTCACTGGAGCAATGCTTGCCTTAG
GACTGATGACTTGTTTATCAGGTGACTTGTGCACACCGCCCTATGGATGAAAATAGTGTT
TAATTAAAGAGTGTAGAGATATAATTTCGGATGACAGAGTGCATTATTCCATTAGATACT
GTATATATAAAATCTTTTTAATCAATTTTTTTGCATTTGGAGAATAGTTTGTCAGTTGCC
AATATAAAAAATGATTTATCCTGCAGTGCATGCATATTGTGATCAAACCCTAAGGCTGCT
TTCAGATGGAGTGTGGTCCATGAAACCCACCAAAGTGCCAGGGAAAAACATTGCTCTCCA
TGACACATGATGTAAATGAGGAGGTTCTTGCCCGCACTTGATGCCGTGTCCTTGTTTCCT
TCCTCAGTGTTGTTTGGATATGCCACCACAGTCATCCCCAGAGTTTATACCTACTATGTA
TCCACTGCCCTTTTCGCCATATTCGGCATTCGAATGTTACGGGAAGGGTTAAAGATGAGT
CCAGATGAAGGTCAGGAGGAGTTAGAAGAAGTCCAAGCTGAAATCAAGAGAAAAGATGAA
GAGCTTCAGAGAACAAAGCTCCTGAACGGTCCTAATGATGTGGAAAGTGGAGTTGGACCA
GCTATTCCTAAGAAGAGATGGATGCAGTTCATCTCCCCAATTTTTGTCCAAGCGTTCACT
TTGACATTCCTGGCAGAGTGGGGTGATCGCTCTCAGCTAACTTCTATTGTCTTGGCAGCC
AGAGAGGACCCATTTGGCGTTGCTGTTGGTGGTACTATAGGGCATTGTTTATGCACTGGG
TTAGTGGTTATTGGGGGAAGGATGATTGCACAGAAAATTTCAGTTAGGACTGGTAAGTAA
CCAAGTTGATTTTTATAGAAATATATATGTGTGTGTGTGTGTGTAAGATGAGGAATATTT
ACATTTACATACTCTTAAAACAAGATCCAGTGAAGTTATGACACTTACATAGTTCCGAAC
CACCTAGTGGTCAATGTGTATAGCACTGTGCATGTCCATCTACTGATCAGACTGCAAGCT
CTCTGCATAGTGATCTAATACTAATGGCTCTCTTCTCTGCAGAAAGAGATTGTAAAATTG
TTTCCTGTAGTAAAAGTGTACACCTCTTGCCTGGTCCATTCCTTTTAATAAAATATGGAC
TCGGTCATGGATTTGTGGTAGGTAGAGATGATTTAGCTGGATGCCCATGCAATAAAAAAC
AGTGTGCAAAAAAAAATGTCACAGGTTATCTCAAACAGTTTAAGAGGTTTTTCAGCACCT
GTCTTCAGGATAGGCCACCAATATCTGATTGATTAGCGATGCAGCCTCTTCCTAGGCCAT
TGATCACATGGCCTATTTTACAGCTCAGTGCTGTGAGGAGACTGCAGCTTTTGTCCATGT
GCTGCGGCCCTTTCAAACAGCTGATTGGCAGGGGTACCATGAGTTGGACCCCACCGATCT
GATATTGATGACATATTTAATTGAATGCACGTTAAAA
>TRINITY_DN138935_c2_g2_i1 len=1597 path=[2:0-621 4:622-679 5:680-943 6:944-1596]
AGATTATGGAGAAAAAAAAATAAAAAAAAATCTCCATCCTCCAAGCCCTCCCTTCCATAG
TAGATACTGGAAAAGAGTGGAGGCTGGGAAAAGGATTAGCAGCGAGCTCTGATTTCTGTG
GTCAGCCTACTGGAGGGACAAGTGACGTCCACACGACTAATTCCCCCTCCTGCGATGCAC
AAACACTGAGCTTGTGTTGTGTCAGGATGAGGGAAAGTCTGAGAAGTCTGTGAATTGGAG
CAATGAGAGGCTCAGACACTTGCATGCAAAATACCGACCCTGCAGGCAAACCAAGTAGCA
AAGTATGATCGCCGGAGGACGCTGCAGCAGAATGAGGGGCGCGTTATGATTTCCAGCTTC
TCGGGGGGACAGTAGAAAAAAAGAAAAAGGAATTTGTGTCCCAGAACTGTTCTCTAGTTG
CTGAAAGGAGTTTGCAGTCGGCCAGGCATGGATAAGAGAGACGAAAGTGACGGCAGCGGC
TCTGGCATCACGAACAGCATGAAGAGGATGCTGAAGTGTGTGGTGGTTGGCGACGGCGCG
GTCGGGAAGACTTGTCTGGTGATGAGTTATGCCAATGATGCCTTCCCGGAGCAGTATGTG
CCCACTGTGTTCGATCACTATGCAGTGACGGTGGCGGTTGGAGGGAAGCAGTATCTCCTG
GGACTCTATGACACTGCCGGACAGGAAGACTATGACCAGCTCAGGCCTCTCTCCTACCCC
AACACAGACGTGTTCCTGATTTGCTTCTCAGTGGTAAATCCAGCCTCCTACCATAACGTC
CAGGAGGAATGGGTGTCGGAACTCAGGGCTTGTATGCCACACGTACCCTATGTCTTAATA
GGTACACAGATTGATTTGCGAGACGACCCTAAAACTTTGGCTCGACTTCTTCACATGAAA
GAAAAACCAATTACTTACGAGCAAGGGATGAAACTCGCCAAAATGATCGGAGCACAATGC
TATTTGGAGTGTTCAGCCCTGACTCAAAAAGGCCTGAAGAATGTGTTTGATGAAGCGATC
CTCACCGTGTTCCACCCAAAGAAGAAGAAGAAAGGCTGCGGGAAGTGTCGCAACTCCTGC
ACAATTGTCTGAGCTCGTTCCTACAAGACGTCTGGTGCTATTATTGTACAGGGCTCAGGA
AAACCACAGAACGCGGACAGATGTGTGGTCGGCCCTTCACGAACAAAGCAAAGTGGAGGA
TATGACCAGAGAGAAGAACTTCTGTCATGTCTGGAGCCTTTGATCTGCGACACCTCCACG
ATGCAACATCTAACTCACTGTCTCTATATACCATATGTGCCTTCTTTTCCGGTGGACATC
CTAAATATGTATTCAATAGGATGGGCTTAAGACTAATACTGCAAAAGTGAACGCCTTGAG
CGTACGACTTCCGAGCAGCCAGGTCTAGTCATGAGCGCTCTCTTCTAGATAATGAACTTA
TGATCTGCCATTAACACTGAAGTCAGTACCAAGGTGCCCACATGATGGCCGAGCTCCAAG
GAGAGGTAATACATCATTGAACGGAGCCGGTTCTGATTCTGTTTTATACATTTGTAGTTG
ACTTTACCTGATTTATAATGTAAGAATAATAAAACCC
>TRINITY_DN138942_c6_g1_i4 len=1597 path=[0:0-131 1:132-133 2:134-387 4:388-505 5:506-506 6:507-610 7:611-611 10:612-680 12:681-685 13:686-923 14:924-1078 15:1079-1152 16:1153-1154 17:1155-1374 18:1375-1378 20:1379-1596]
GCGCTCTTCTCCACGTGGGCCCCACAAAACCTCCACCCGCCCCTCTTGCTGGCTCCGACC
CCCTGCCAGGCGGATCTGAGGGGAATAAGGATCCCATATTTCATGTCATTATAACAGATC
AGGTTAGGATACACGTCTGAAGACTTCTGGGGTCACGTTTTTCCTGCCCAGACCATACTG
TTCCTCCTACTATATCTACTATTTACAGGAGACCACACGGACAGATCACTAATGGGGAAC
AGCAGGGCGACCAGATTGGTTATTAGTGTGCCAAACTGGTTCTAATGAGCAAATAGACTT
CTACCATACCACGGCCTGCGTGCGGCTTCATAAAGTATAGTGGGCACAATGCAGGCCACT
GTGTATCCTAATAGTGGGGCCACAAATCTCATTGTCACTCATTTGTGTTAGGCCTACATG
GGTGCTATACACCGTAACCTTCTCCACATCTACACGTGTACAGATGGAACACTGTACATG
GGGCGTCCTCAAATGTACAGAACATGGCACTCCACCACCAGTCCTTGTACCCTCAAGAAC
CTTTATTTTGCTTCCATATTAGAAACAGATAAAATCATGTAGTGTACCGGCGACGTCTAG
GCCATAAACCCAGTACGCAACATGCTATAAATATGAATGCCAAGAAGATTCTTAAGGCCA
CGAGGACTGTTGGCGGAGTTCTATTCTCTGTGGTCTGTGCTCCAGCCATTTCAGCTCTGT
ACAACATAGCCACTGACAACTGGACAAGATTGCCTGGAGTTAGGGAGTGCACAGGACGGG
CTGAGGATGGTGAAGCTGTCCTAAGATGTACAGACTTACACTACAAAGTAGCATCTCCCA
CTCCTCTACGTCTTAGTGTAGACACAGAATAAGGATCCATAACTTCAATGATCCTGATAA
ATCCTCCGCTGTTCCCCTATTGCAGGCATGCTCAACCTGCGGCCCTCCAGCTGCCGCAAA
ACGACAACTCCCACAATGCCCTGCTGTAGGCTGATAGCTGTAGGCTGTTCGAGCATGCTG
GGAGTTGCAGTTCCGCAACAGCTGGAGGGCCGCAGGCCGAGCACGCCTGCCCTATTGCAT
ACAATGTATGGTTGACACTTTCTCTGTCACACAATTGTGTCATGTGCCAATGGTGCTTGT
AGTGTCAGGACAATGAGAGAGGCATAAGGAGAAGATGCCAGGATACAGATGATGGAGCTT
GGGTCTGTCCATGTTCTTCTATTCTCTATCATATACTGAAACTCCATGACATGGTCCCAT
GATGGTCAGCTTCCAGCCACAAACACAATGTAATTGTAGGACAATGGCAACAGAATTTTC
TTGACTGTTCATCTGACTTATCGATCCATTGCACGTCTACAGTGTCATCGAATCGGCCGT
TACCTAAAGGGGTCCACCGGGATGACACAGAATGGGCTGCTTTAGTTTTTCCCCAGAAAT
ACCAGTAAGAGCCTGCAAACATAATTGGTGCTCTTTTGGTGGGGGACCAGATGACAATTT
TTTCCTATCATTGACAACCTCTTTGATCAATGTGTAAAATTTCTCAATTCTTACACAAAC
ATAGAAGAGGACTCTTTACGGTAAGAGCAGTGAGACT
>TRINITY_DN156004_c4_g3_i1 len=1597 path=[0:0-1596]
GTAATTTCTCAAACTGCCTGCCAGCGATGTGTTCAGATGACTAGTACATGTTAAAGGGGT
TCTCCCCCCCGTAATCTGAAGAACGAGGTAATTTGTCTTATGTTTAAAAAGAGGAGGCGG
TGCACATAGAAGGACGCTATCGATTATTCCGTATGGGTGGTACAGAAACGGCCCACCTGC
TGTATGTCCCGTAGAGTGTGATGAGAACATCTAAGGCATGTACACCAGCCTGTACCTTAC
ACATAGGGGACATGGGACCCTCATTCTGAGGGACATCTCATTGATATGCCATAACGTTTG
TGGTGGAAAAACCCTTTAAATCCCTCATTGAGCAATATGGCCAAATCTACTCAAAATGTG
TAGGCCATCTTCAGTACTCGGTTTTGTTTTAGTTTTTTACACCCATGCAATGTTTGCCAC
ATTTTCTGGAAGTTTTTTGTGTTCCTAAGCTCCTGGACTGATTGTGAGTGCCAGTTTAAC
AGTTTTACCTTTTGGGGCTAGGTTTGCGCCCCTCGGCCTTTGTCTATTCCACGCAACCAT
CTACAATAAACTTTTCAGCTGACTCACTATGTCCAGGCGTCGAACGACTCTTAAGGCCCT
TGTGCCACAGTTTAATAATGGAGTCTTTTGGGTCTCAGACTTGAACCAGACGTGGTTCAT
TTCTGGCCTATTCATTTTTGATGAGATCCAAAATTCCTCACTGATCCGGCATCATCACCT
CTTGGTATCAACCTGACATTGTTAACGACCTGACACTTTGGTGGCCCCATTAGCTGGTTG
TAAAAAAAAATCTTTACAACCGTGAGAGTTATTATAATTTTGTCTTCTGAGGGTTTTCCA
ATAGGGACTGCAGTTCCTGTAGGAGAAATCCCTCCATGAAAAATCTAAAAAAATGTTTTG
TGACATACTTGATGGAATTTTGGAACTTGTATTTGTCGTTTCTTACGTTCTTCTTCCACC
TGTGTCACCCAACACAGAGGAGACAGCCATTTTTTTATGTTTTGTGCTTCCAAAATATAT
AGACTGTCTCCTGGTGAATATTAGTCTAACCAATAAAAATGGCTGCATCCACTTTGTGAG
GTGATGTTTTTCATCTTTTGTCATTACATCTGCTTTGTTATGTGGTGGCCTTCAATGTGG
GGTGCTAACAGTACTCCTCGTAAACGTCTTTTTATTTGGTGCTCAGGGAGGTTGTCGCAG
ACAATAAGACCAAGACTTGCTGTTTACATCAAAGGTAAGCAGCCTGCAGCACTCCAGCTG
TTCATGAGCTACAAGTCCCAGTATCCACTCTGCTTCAGAGCTTGGACTTGGGTGTTGAAG
TAGGCTGGAGAGCTGTCGGTGGCCTTGGCCTGGTTTACATGTTGTATATATCATGTAAAT
ATGTATGTGTGTGGTTGATATAGTGTCACAGACTATTGCACTTTACAACGGACGGCCTGG
CAGGGAGGCCCCCATAGGCATGATGGTTGGGTTTGGCCTTCATACATCTTAGGGAGGGTT
CGCACTGGCGTTATGCCATTCCGTTATAGGTTCCGTTTATAATGGAATGGCAAGACAAAA
TGCAAAATGACCCCCCCACATTTTTTTCTTTGTAGAA
>TRINITY_DN81380_c0_g1_i1 len=1597 path=[0:0-1596]
GACCGCTGCCAGCACCGGCAGCGATGCACGATTGGCCATGCGTGCCAGCAGTCCCGCCTG
CGCCGGCTGGCATCGGTCGCGCAATGTTGCCGCGAGCAGGAACAGCACGTCGTTGCGAAA
GGCGTGGTCTTCGCCCAGGCGTTGCTCGATGCGCTGGCTGGCATCGGCTGCCGGTGCCGG
AAACGCGACCGCTGGAGGCTCTGGGACTACGGCGCGCCGCTGCCAGCACACCGCCAGCGC
CACGCCTGCTGCCGCCAACACCACCGCAGCAATGATCCAGCGCCTGCGCATCAGTTGTGG
ATCGCCGTCAGTGTCGCCGCCGCGGCATCGTAGGACGCGCTGGCGATATCCGCATCGAAT
CGCTTGACCTGCAGGCGACAGGCCAACCGGTACGGATCCCACAGGTCGCCCAGTGCGATC
GGCGTGGCCAGGGTCACATGGATGATCTGGTTCGGCGGCGGGGGCGGCACATGGATGCAC
GCGCCGTAGAACGGCACGAACAGCAGTTCATCGACCAGGCCGGCATCGTTGGTGCCGAGC
GGTACCATGTAACCGTCCAGGTCCACTGCGCGGCCGTCTACGGCATCGACCACACGCGAA
GAGCCGAACTGCTTGGCGCGATCCGGGCTGGAATGGTCGATCTCCTGCCCCGGTGGCGTG
CCCGAGCCTGTGTCGTCGATCAGCCCGCCCACCCCGTCCATGCCATTGCGTGACAGGCCG
ATCTGCGGCGGCGGACGCTGGTAGGTTACTTCATCGGGCCGCAGTGCATCCCAGCGGTCG
ATGGGCGCCTCGGTCGTGGCCGGCTGTGCCGGTGCCGCGGTGACGGTCGTGGTGCCCCCA
CCCGCCTGCGTACACCCCAGCAAGCCCAGGCAGCACGCCAATCCGATCAGGACGCTACGG
TTCATACGGCCTCAGCTGCGCATCGCGCATGGTGTAGGCGGAGCCGGCCAGATCATCGTC
CAGCCGTTCGGCACGCAGGGTACCGGCCAGGAAGAACGGCGAATACATGTCCGGCATCTC
GATCGGGCGCGGCAGCACCACGTGCACGATCTGGTTCGGCGGTGGCGGCGGCACATGAAT
GCAGGCGCCGTAGTACGGCACGAACAGGAATTCGGTCAGCCGCCCGTCCTGCGCGTTGGC
CAGCGGCACCACGTAACCCGGCAAGCGCACCGGCCGCTGCAGTACGGCCTCCACGGTGCG
GAACGTACCGAACTGCGGCATGCGCCGGTTGCCGTTGTGCTCGACCTCCGGGCCCTCGCC
GCGCTCCAGCGCCGCCAGTTCTTCCTTCGGCATCATCTGCAACCAGTCCAGTTCCTGTTC
CTCGGCAGCTGCCGGGGCATCGCGATCGACCACCGGTGAGGGTGTCAGCGCCTGCACGCC
TGTATCGACCGGTCGCTCACAGGCAGCCAGTGCCAGCACCATCGGTACTACCCGCATCCA
TCGCATGCTCAGCCTCCCGGTGAAAGGCCATCGGCCAAGGTGCGCCGGTAAGCGAGCAAC
GCCGGGACCAGCCCGGCCACGGCGCTGACCAGCAGCACGCCCGCAGCCCATGTCAGCTCG
CGGCCATCCGGCCAGATATGGGTGATCGACAGACCGA
>TRINITY_DN152587_c1_g1_i1 len=1597 path=[0:0-1596]
GCTGTATGAGGGCTTACTTTTTGCAGGACAAGTTGTACTGATATGGCATACAATGTAGTG
GGCAAAAAATTCCAAATGAGGTGGAATTGGCAAATGGGGGTGTGGCAGGGGAGGAGTCAG
GGCAAGAGGTAGGATGGGCCACGAGGTGGGTAGTGGGCAGAATTAGGGGGCCCAATTCAG
ATTCTTGCTATGGGGCCCAATGATTTCTATGTATGCCCCTGATGGAATGAGTTCAATTTC
TTTATACCAGTTTTATTTTATTTGACAGTGAGAGACATCTCCAAGAATAAACATATTCCA
ATAGTTTTATTTTTTGTATATACATATAATAACACAATTTTAATAGTAAAATCAAGATGG
CAACAGATGAGCTACACAGGGAATGTTTACAGGACATTGTTGGGGTGCAAGCTCGCACAT
TGGGACAGATTTAATGTTATGTTATTAAGGTCAGTGTAAACCTAGACTAGACAGTCTAAG
AATGCACCACATTTATCAAAGTGTCTGATGTTGGATGACAGATTGGGAGCATCTTAAAAC
GGTCTAGTCCAAGGGGGGAATTTATCAAGGCTTCTATACCAGTTTTTAAAGTTGCAAATT
TTTTTGCACAAGCCCCGATTTGAGCAAGAATTTCCAACTTTTCATCCATTTACACCATGC
GGGCCACTTTTCTCAAACTTGAGTGGGCTGTGGATGGGAGAAAGAGGGCCCTACGTGGCC
TGCAAATAAAATATTATCGGTACTTTTCCCAGAAAACTGATGTAAATTTCACCAGAAATC
TACACCAGTTCCTAGTATTTAAAGCATTTAAAAAATGCGGTCCAGAACTTGTACACCAGT
TGTTGGTCCAAACTGTGTGTGATTATATTTGGACTTGCATGAAACATGAGATTGATGGAT
ACTATTACTGAAGGATACCTAACTAAAATGGGTTCGGGACATGCTAAAGTGAGGGGGCTC
CAAAATGTTAAGATGAGACTACCCCTTTAACTATATTCAGCAAGGTGTCACTAGGAAGCA
TTAAGTTCTGATGATCTATGGCCATTTGTTTTTTAAGTTTTAAGACTTCTTCACTAAAAT
ACAATGTCCCCACATTGTTTTACAGTTATCCAAAAAGCTCTATGAAGACCAGGTCTCCAT
ATAAATTGACAATTTGGCATATTTCAGGCACTGGTAGTATTATCTACCATAAGCAAAAAC
TCTACCCTAGCTGAATAATTTTGCCCACTGACAAGACCTTCGAGATCACATTATGGGACC
TTGTGGGTAAAAAATGATTGAGAATATTTTAAATATGATGGCTTGATCTCACATTTGAAC
ATTTACTCCAGTTGTAGATTATTCCTGCAAAATGTTTTTTAAGGGTTAACACAACTCCCA
GTGTCCCCATTTCTTCCAACCTTAAAGAAATGAACCTACCTATCATCATGTTGATTTCCG
GACCTAACATCTGTGCTAATTAATTTCATAATCCACAGAGCTCTAAGTCTCATGCATAAA
ATGAAAAGAGAACATCCAGGGTGTTTGCAGCCAACACTAGGGGGCACTTAGGGATTTCTT
GCATTACTGTTACACACTGGAGATGAGCGAATCGATT
>TRINITY_DN148875_c0_g1_i6 len=1597 path=[2:0-525 5:526-558 7:559-584 9:585-588 10:589-614 12:615-623 13:624-644 14:645-653 16:654-669 19:670-693 20:694-698 23:699-847 26:848-978 29:979-1007 30:1008-1140 32:1141-1182 33:1183-1203 35:1204-1204 36:1205-1219 38:1220-1220 39:1221-1244 41:1245-1251 42:1252-1255 43:1256-1270 45:1271-1296 46:1297-1301 49:1302-1304 51:1305-1315 52:1316-1345 54:1346-1385 57:1386-1386 58:1387-1434 60:1435-1435 61:1436-1437 62:1438-1447 64:1448-1508 65:1509-1509 67:1510-1510 69:1511-1532 70:1533-1596]
AAAGGGAGCTTTCCTCTTCTTTTTATCCTCTGGAAAATTCTTTTTAGAATCGGACGCTTT
CTCTAGGATTTTATCTAAATCCTGACCAAAGAGAAGGTTACCATGAAATGGAATGTTACA
TAGTTTCGCTTTGGAACCTGTGTCACCAGACCAAGCTTTTAGCCAAAGTGCCCTCCTAGA
GTTATTGGCTAGAGCCGTAGCTCTTGCGGCCAGCCTGACAGAATCCGCTGTTGTGTCTGA
CAGAAAATCTACGGCTTTTAATAAAAGAGGGAAGGAGTCTGCAAAATTTTCGTATGGGGT
ATTGGACTTCAATAGTATCTCTAGTTGTTCCAACCAATTTTTTAGAGATCTAGCCACGGA
CGTGGCCGCAATATTAGGTTTAAACAAAGCCGCGACCGCATCCCATGTTCTTTTAAGGCT
AGCATCCACTTTTTTGTCCATAGGATCACGCAGTGATCCTGTATCCTCGAATGGTAAAGA
GGAACCTTTAGCTAGTTTGGAGAGTGACACGTCAATTTTAGGACAACTCAAGAATGGGGA
CAGTTCTTCTTCGTCAAAGGGAAGCCTTTTCCTAATTGTTCGGGGTAGGAAAACCTTCCT
GTCAGGATTTTTCCACTCCCTCAAGATAAGAGACTGCAGATTTTTGTGTACCGGAAATAC
CCTTTTCTTTTTGGTTTCTAATACTGAAAACATTCTATCCTGGGCGGATCTATGTATTTT
TTCTTCTTTAATTTCCATGGTATCCCTGACAGCTTTTAATAGATCGTTTATATCGTCAGA
TGAAAATAAGTAATTTTTAAAATCGTCAGAGCCAGAATTACTACTACTCTCATCGCTATC
CGAAGAAACATCGGAAGAAGAAGATGTAGAGGCTTTTAAGGGCGATTTTTATTTTATTTT
TTTATTTTTTCCTGGACCCCTGTTTTGATGTTGATGGTACGCTAACGGCTGTAGAAAAAT
CTGAAAAAGCGGACTTTGATTCTTGCTTAATCAGACCCTGCAGTTCCTGTCTTAAAGAAG
GGACTTCCTCCCTGACAATCAATGCATTTTTCACAAAGTTTTTTAGCATGAGTTTTGGGG
AGTTTAACGGAACATACGCGACATCTAAGAATCTTAGATGAGAAAGTCCTATTAACAGCA
TGTGCAAGCAGCATTCCATACTCACAACCTGGATGTCACTCACAGCTACAGGTTGGTCCA
TAGCTTCCTCCTGATCCATATGTGCGGATGTCTGAGGCTGCAGGAGCTTGCAAACTGTCT
GGTCAGAGGCCGACATCCGACTTGACCAGGGCGCCAGTTTTTAAAAGATACGTATGGCCG
GAAGTCTCCCCAGGACCTCCGACGTCCTCTGGCCCGGCAACTCTCCGGCTACCATAATTA
GGCCCTCAGATGACGTCACCCGCCGGAGCCGAGAATCTCGGGCAGCGGGCAGCCTAGAAA
CCGGAAGTACTCCTTGAGTGTCCGGTTGCCGCGGCCTGCCACTACGCGCTGGCGCGCGCG
AGTTTTGAAAAAAGGAGAGGACCGCGGCAGGCGTCCATGGAACGGACTTACTTGCCTAAG
GTAAGACCGTGGCTGGCGCAATGCACCCGCCCTCCGC
>TRINITY_DN154688_c6_g1_i3 len=1597 path=[1:0-119 3:120-206 4:207-635 6:636-1596]
GCGGACCTTTTGAAGTGAACGGTTCCGCGTGCGGCCTGCAAAAATAAAAGGGAACGGACA
CGGAAAGAAAATAAGTTTGTGTGCATGAGCCCTAAGTCTGCTTCGTGGCCCAGCAAAAAA
CTAAGAACATTTTGCGGACAAGCATTGGACAGTTGTGCAAGGGGAAAATAAACATGGCGG
CATGCACTCGGCCGGGATCCGTGTTTTTTGGATTGTGGACCGCAAAACACTTATGGCCGT
GTGCATGAGCCCTTAGAGTAATTCAGTTGTTCAATGCTAGAGAATCGCAGGGAATTACAG
AAACGCGAATGTCACGACAAATCCTGTATGAATGCTTTATTCAGTAGATTCTAGGTTATA
TGTATTAATCTATTTGTTGTCCACTCACAATTCATTTCTATTGTCCAAAGAAGGGCTAAC
TGTCTACTAATATCTACTTGTATGTGATTGTGCACAGGGTGATCTGTCTCCAGATAGTTT
CTATTAATTTCCATCTTCCTTTCCTCTTAACATTCTTTAGAATTTTCGTGGTCTGCCCTT
TGCGACAGCATTGATGATTGCCATAGCTGTTTTTCATTATGTTAACTATTGTGGTGTTTT
TTTTTTTTCCTTTTGTGTTTTGCCCTTACCATTCAGAAGACTAAGAATAAAAAGAAAACT
AAAGATGAGAAATGTGGTTCAGAACTGACCACCCCAGAAAACAGCTCTTCCCCAGGGATG
ATGGACATGCATGATGATAATAGCAACCAGAGTTCAATAGCTGATGCATCCCCAGTAAAA
CAGGAGAATAGCAGCAACTGTAGCCCTGCCCCTGACAACCTGAATACACAGGCGGACAGT
ACTGAGATCAAGTCTGAGGAAGCCCACTCCAATAACAGTGAACACCAGGACTCTGAAGTT
ACTTCAGGGCAAAATTCTCAGTCATCAGTTGAAAGTTCACTAAATAATTCAGAGAAAACC
GAAACGCAAAGCTCTGCTGATAAAGAGATCGCTACAGAGACCTCCAAAAATTCTCAGGAT
TCTGATGACGGTGCCCCTCCTTGCAAAAAGGCAAAAGGCGACAGTTCGCAACAGAGCACT
GAAGCTATGTAGACTATCCGACTCTGTTTCTCTTTATTTTATTTGGGGTCTGTTTACTGT
AAGGTACATTGGTTATTGCAACAATAGGACAGCCTTACTTAAAACCATCTTTTTCTCCTT
GATGAGAATAGGACTTTACAATTTCAACCTACAAAGCAAAAATCTGACAATGCCTGGATA
AGAGGCCAGGACTCAAGAAAGTGTGAAATATTTCTGTGAGGAATCCGAATACCAATGACA
GTCTGTTGAAGTGGTTGATGTGAACACTCAGGAGGGTCTACGCACTGTTTTCTGTAGTCA
TTTTTACATTTGTGTTTGCTGCTGTATATATATATTTTTTCCATTTTGCTATTTAACATG
TAAAATATTTAAAGATGGTACCTTTTCAGTTGGAAGCCACCATGTAAATTTACTTTTTGT
AATTTGTGCCTTTTCTTATTTTTTTTTATTTTTATTTTTTAAACTGAGCTCTGTGTAAGT
GGATGAATCTCTAATACATTAGAAGCCATTTTCACAT
>TRINITY_DN54904_c0_g1_i1 len=1597 path=[0:0-1596]
TGTTTATTCACTTACCTGCTGAAGACCAGCAGAGTTAGCCCCTGTTTAGATAACCCCATT
GCTTTGTGCAGTGAGCTGTGTACAGAAAATATTTAATGGAGGATTCCTGGCCATGGAGGC
AGGGAATGCCTTTGAAATGGTTTCTGCCCTAGGGTAACCCCAGGAGCTTTCCAAACCCAC
TCATGCGAGTCAGACATAAGATTAAATATTCATATACTACAGACACTGTCACACGCTTTC
TCACTCTGGTCATTCTTCTTCTTTGCTGTGTCCTAGTTTTGACTGAATTCTTAAGTATCT
TCATCTGCTCTTCTGTCCGGTCAAGCCTGCCTGCATATACCATGCATTCATGCTCCCCAT
ATTCCCACCCAAATCCAATGTTCCCCACCCACAGTTAGCAAAAATGATCTGTGCGTTTTC
CTGGGTCAATGGGATTATATCATTCCGGCCAGCCAAGGTGGGAGGAACAGTCCAACGGTT
CCCAAGAGGCAGACGATGATAAACATCCATAAGAAGATTCGGTCAATCACCATAGCGACA
TACTTCCAATCCTGCTTTACAGAGAAGTCAGTGTCCTCTGCTCTCAGGTGGTCTGCAATG
TAGTGTACTCCTTCTATAGCCAGCTTGAGAGATGGGGACATTAGAAGTACATGCTGCTCT
TTGGCACTAATCGTTTTGGTAACTTGACTGGCACCAGTTGGTTTTTCTTGAGTTTTGGAC
TTGCATTTACATTGGGAGTTTTGACTCCCTTGCTGTCCTTCATTAACATGGCATCTCTGA
GACAATGGAGAGTTGCTGGATTGGCCATTGGCCTGAAAGGAATCCTCGTGAAGGTAGCAG
TACTGTATGCTTCTGGAGCGACAACGAATTGTGCCCTCATTGATTTCTTTGGGGGTGTAC
ATCTGTTGGACACTTACAGAACGTACTTTTGGCATCAGGTTGATATGAGGCTCTGCAAGA
AGGTGGGTTTTATTTTGTGGAGAAGGACAACTAGTCAGTGTTGATTCTTCACACAACATT
GAATATTGCCCTGATGGTGACTTGCAGATCACTTGGGTGTTGGCTGTTTGTTCTAGCTGG
TGGCAGCAGGAAGATGTAGGTGAGGCTCTCTGACTGGTGGGACTCGCTGATGATGAGCTC
TGGAAGGCTGGTTCAATCTCAGTCTCAGGCCACAGCCTGGGTGGAGGACTGAGTCGTCTA
GCATGTAGAGACTCAATTAGCTTCTTGCAGTTATCTTTTGCTGGTCGCTTCATGAATAGT
ACCCGAGGTACCACATCTAAGAATATTCTACGTACCCAAGCTGGCATGGTGTGTGTGCGA
GGAGAGCGGTGGTGCACATTCAACACAAATACAGTGATTATAATAGACAAAGTAACAAAG
ATCATAGTGAACAGAAGATATTCACCAATCAAAGGGATTACCAGAGAAGTGGAAGGGATG
ATCTCTGTAATGAGGAGGAGGAAGACAGTTAAAGATAGTAGCACTGAAATACACAAAGTA
ATTTTCTCTCCACACTCTGAAGGCAAGTAGAAGACTAGCACTGTCAAGCAGGAGATGAGA
AGGCATGGGATGATGAGGTTAATTGTGTAGAATAAAG
>TRINITY_DN158956_c6_g1_i1 len=1597 path=[0:0-1596]
GAACTAAATTGTTACTCCTTTTCACAATATTTTGTTATAATATAGTATTTATTATTCATT
TTTCTAGTCCATGACTTGATATGGGGTGTGCTGCTACTGTGACCTCATTGATCATCTGTG
ATCTGTGGGAGAACACGTGTTCAGTTTCCCTACAGCGCCACCTCAGGAGAAATGAGGCAT
TAAATAGTTCCTAAAGAAATCAGTGGTCTTTATAATATACAAGTGTTTCAGTGTCACAGA
TACCCTTTCTGCTTAACCTAGTAGACGAGGATACTAAATGAGGAACTTTCCCCCATTAAC
GTAAAATTTCCATAATCAGGTATTTGAAAATTGATTTTCTAAACAAAAGAACCTCTATAA
GTTTTAAACAAGTGCAACGCACTTTATCCCGAGGCCAGACTGAGGTATAGCCGGTGTAAA
CAGCTATATACAACATTATTGGGGGCTGCAGTTAGGTGCAGTATCCGATAATTCTGTAGG
GGCTTTATTTTAGTACATTAGCAATGGTACATAACATATAAGAAAGGTGAATATTGGAGC
TTGTACAACACGGCAGACCACACTGCAGATAATTATGTAAAATTAGAATAAAAAAAATCG
AATTTTTGGAATTGGTAGTTATAGGGATTGGTCTCAAGTAGTGATTAAGTTAATGATTGG
TAATTTCTGGTGCTGAGGATTGTTAATGGGAGGTACGCCCATTCTGAGACTCCTGCACCA
ATAGCGCTTGTACTGCCTCTGCTTTGGCAATTTACTTAGATACTCTACCTGGTGAGTGCA
CCTTGGTCACTTGTTTTTTGGGTGATGAAATTGGTGGTTTTATGACTTCTTGATCTTTTT
GGGTCTCCTTCTTCAATCCTGGAAAACAATAAATTGGATTATTAGCAAGTTAGGGATTTT
ATCATGTAGAGAATATATAGCTTAACAGACAAGTTCTTTATCCGTTCTCCCCATGCCCCT
TTAAACAAAAGACATATTAAAATATTAGACATATTAAAATTACATAAATGTCCACCATTT
TTGATTGCTTTGATGCATATGCAATGTACAACTTTGCAGCCTTCGTTAAAATTGTTTTGT
TTCTGCGGTAACAGACTACAAACAAACCCCTGTGTGGTCAGATCCATATTCTTTTCTATC
CTTTTCCTCTTTCTTTCTAACCTGGCAAATGTAAGCTAGTAAAAAGTAGTGGATCACACT
TCGTAGGTGTTATTAGTCATTTATTACAAAGAGGGGCATAGCTTTGAATAATACAATTCT
GCCTCCATTGAATGTGGACAGCAGTCATCTTCCATCCTTAGCAACTCAATCCACTCTCTG
TTAGTTAGTGACACCACAGCTCCCCAAACATGACATGACCATAGCAGGTTTAGACCATGT
TTAGCAAATAATACAAAGTAATGACTTATTACGGAGTTTGATTGTAGAGTCATATATACA
GAATGTGCAAAGATGACATACTGATGACCTTGTGATGATCTCAACTATAAAGAGGAAGTG
ATTGCAGGATATATCTATGAGCTTAATAATATGTAGGGCTGCGTCTGCACGATGACATTT
GTCGCGCGACAATAAGTCGCACGACAAATAGGGCACA
>TRINITY_DN127015_c0_g1_i3 len=1597 path=[0:0-1319 1:1320-1333 2:1334-1596]
ATGGGATTCATACACAGGGATATCAAGCCGGATAACATTCTCATAGATCTAGATGGACAT
ATCAAGTTAACAGATTTTGGACTTTGTACTGGGTTTAGATGGACACATAACTCAAAATAC
TATCAGAAAGGGAATCACATTCGCCAGGACAGCATGGAGCCCAGCGAGCTGTGGGACGAC
GTGTCCAACTGCAGATGTGGAGATCGGCTGAAAACGTTGGAACAAAGGGCTAAGAGACAA
CACCACCGATGCCTGGCTCATTCCCTAGTAGGGACCCCTAACTATATTGCCCCAGAAGTC
CTGCTGCGTAAAGGGTACACACAGCTCTGTGACTGGTGGAGTGTGGGCGTCATCCTATTT
GAAATGTTGGTCGGACAGCCTCCTTTCCTTGCACCCAACCCAACTGAAACGCAACTGAAG
GTAATAAATTGGGAGAACACGCTTCACATTCCCTCCCAAATCAAACTTAGCCCAGAGGCC
ACAGATGTGATAACTAAACTTTGCTGCGCAGCGGAGAACCGACTCGGCAGAAACGGGGCA
GATGAAATCAAAGCTCATCCATTCTTTAAATCCATTGACTTCTCTTCTGACATTCGGCGG
CAGCCAGCACCTTATGTCCCTAAAATAAGCCACCCAATGGACACGTCCAACTTTGATCCA
GTGGATGAAGAAAGCCCTTGGAATGAGAGCGGGGACAGCACTATGGCCTGGGACATCCTC
ATGTCTCCGAATAACAAACACACAGAACACGCTTTCTACGAATTTACCTTCAGAAGGTTC
TTTGATGATAATGGCTACCCGTTCCGCTATCCAAAGCCATCGCGGATGGATCCTGCCCCA
TGTGAGGAATCGAAGGAAGAAAATCAAGAGGCAGAGTCAAGTGAAACAGAAAATTGCCAA
CCCGTCTATGTATGAAATGGTGACTTTTTGGGTATTAAATATCTTTTCCAGAGAAGCTGG
TATCCATGACTGATGCCCATTTCTGTCTGCAGAGAGTTCTCTGCCTCCTGCCATAAAACT
GAGGCGCTGAGAACATGCCACTCATCAGGATGGACGGAGAGCCTTTAACATGAGACAGAC
TCATGATGAGCGCCCAGCAAATAACCAAAGACAATGGTACCTTTACCATGTGGTGCCTTT
TTGGCAACATCCCTTTGTAGAACGGTGCCCTCCAATGCAGCACAGTTTATTCTTTTCCTG
CATAGCAATAAGCTACCGTTTTCCAGCGAAGTCTTTCAACCAGACAACTTTAGCGTCTTG
GGCCTGGAAAATATTCTAATATGAGGCCGCATCTTGGATCATTTTCTAAAACAGTGACAA
AGGGGGTCCAGCATTGGGGGGCCAGCATTTAAAAAAAAAAAACACACAGATATTCTGTGG
CTGAACTGTGACGTGCAGGTGGCGACCACCGCCGGGGTCGACTGCAGTGTGGGAAAGAGG
AAATCCGCTGCTATTACCTATAGGTTCAGAAATATTTTTACGGATATTGAAGGAGCTTAT
TCTGATTATTATTATTATTATTATTATTATTATTATTATTATTAATATTATTATTTTTTA
ATACAAACTTTATATATCTTAAGACGTCTGTTACTGA
>TRINITY_DN154756_c6_g1_i2 len=1597 path=[1:0-1100 2:1101-1596]
TCATTTGGTCCATTCCGAGCTCTGCTTCATTTACACACAACATCATCTGGAAACATGATA
CTCAGACTTTCATTCTTGTTGGCTATGTTATATCATGGATATCTCAGTGACCTAGAGGAT
TCTAACATTTTCCCAAAGCTAGTAGCATTCCCTGACTACCATGGTTATGTAATTGGGGAA
ACTATTTCATTGACATGCTTGGTTTCTGAAGAAAGCAGAAATGATTCATCTGTATTTTAT
AAGGACTCTGCCATCATCTCACAAAATAATTCATCATACATGTATATCATATTAAGACTG
GACAACTCACATGTAGGGATTTACATGTGTGAAACAAGGGGTAGAAGAAGTAACGAGAAA
GCAATCCATGTGTATGAGCCTCTACCTCCGCCATTGATTTCATCAGAGCAGCCAAATATC
CCAGGAATGCCTGTTACTATGAAATGTTCTACTCCTGGCCTCTCTGAATGGAAACAGATA
AAATTTTATAGAAATGGAATGGAAATCTTTATGGCAACATCCTTTTTAAAAATGGTAATC
AATGAGATAAGCATCTCTATCCAAAGGACTGATGCTGTATATTTCTGTACCTATCAAGTA
CAAAAACTTGGAAGGCTGATAGATTCAAAGCCAAGTAAAAATTTGCACGTGAGCATATTA
GAGGAAAGCCCATCCACAGTTTCAAACATGCCAACATATCAAACAGACAGAGAAATTATC
ACAAAGACACCAAGTGATACCACAGAGGAAAGCCCATCCACAGTTTCAAACATGCCAACA
TATCAAACAGACAGAGAAATTATCACAAAGACACCAAGTGATACCACAGAATATTCAACT
TCATCTTCAGCCTCACAGATGACTACAGAGCACACAGGTGAAAATACATCAACCATTCAG
AGTTATACATTATTACAATGGACATACCAAACCAACTGGATCAATTCTTCTTCCAGCGAT
AACGATGTGTCACTTACATGGATTTATTACTGCGTTGGCGGCCTGCTCAGTACATTAATG
GTGGTTCTGCTGATCTTTCTCTTATGCGGTCTTTGCTTACCAATGAAGCGGAAGAAGAAC
AGACCCATGAAAACATCATTTTGGATGAATTTTAGCACCCGTAGGAAATCAAGGAAGCCA
TCATTTCATATACCATCGATCATCTATGAGAAAGAGCAAAACCCGTATGACCAACCTGAT
CAATGTACATCCTTCATGAATTCATCATCTTCACTGAAACCTTCAAATAATCAGGGGGCA
TTTGGTCATGGTGTAGACCTAGGCTCAAATATCTATGATATTGTGCAGGAACCTGCTCCT
ATTAGTTCAACCTATGTTACATTAGATCCTCCAAAAAATGTATAGTCTTTCTCTGTACAA
ATCTACTCATCAGTACAGATGCCATTGCATAATAAAGCTACTATAACCAGTGTCGTATTA
GCATATCTTAGGTCAAGGTTTCTCAACTCTGGTCCTCCGGACCCACCTACCGTTCAGGAT
TTGAGAATATCCCACAGAATGAATACCTGTGGTAAGTCCTGATGCATGGACACTAATTAT
ACCACCTGCTCAATACTAAGGAAATCCTGATGCATGG
>TRINITY_DN132013_c1_g1_i1 len=1597 path=[0:0-1596]
GACGCGGCGAGCGGCCCACCACGCCTCGGCCAAAATGCACACCAATGCCCTACTCAACAT
CCAGCACAAAGGCAGGGCAGAGCGCTGGCCGCAGCGTGCGACCGCATCCCGTGTCTCTAC
ATTCATAAACTATGATATGCCTTGAGCGGCACAGTACCACACAATCTGCACACTCTAAAA
GAGAATGCTACTGTGAAAACTGCAGAACATTCATCTTCATTGCTTTTTCTCTGAGAAGAA
TGGAACCAGAAGGAACCGGGGTGCAACACATGTATCTGCCAAGGCCTAGGTTGGGGGCTG
CGTAGAACAGCATTATGGGCCACATGCGAATCTCTGCCAACAGGTTGTTTTGCCCTGTGT
GAAAGTAAACATATTCCTAATTTGCTTTTAGGCAAAAAGATTGGGAAGCTGATTGTAGCA
CATTTAAGAAAACATTTATGAAAACAGGCCTAAGTATCAGATGAACAAACTTGGTGATAC
ACATTTTTACACCTTTAGATTTACTTTTATTGTATTATATTTGCAGCATATGTGGTTATA
CTGTATAGTCTTAATGAAGCATGCTCACCACTAGAGGGTGCTAGCACATCATAAGCATCC
CCACCAGTCAGTAAGGTAAAGCATTGAACTTTAACTTTAGATGGATTGTAAGGGTGCAAG
AAGGGATCATGTTGACTCTCTTAGTAACAGAGCATGAGTTTTTGCTCGATATCGGCCATT
CATATTATACAACTATATAATCTATTTTTACACACATAACCATATATATACTAATAGGGT
CTCTCAAACATGCATACAAAGATATTGATGACACATAAAAGGGATATCTACAAATACAAT
ACACTTATAATTCTGGGACCTCTATGGTCTTGAGTGTACCCAGTCCGATCTAACATTTAT
TTTCCAAAAGTTAAAACCCCCTTTATGGTCTATGAGCTGATTAATGGGGCTTCTGCTGCT
AGGATTAATGGGCGAATTGGCTAGTGCAGGGGAAAAGAAGAATTGCGCAGTGCCCCTTTA
CATTGATAGGTACCATCACACCTGCCACACAGAATTAGCCTTCAGCCTCTGACTCTCCAA
CTATTTAGTGAAGCACTCAAAAAGTATTTTCTTTTGTAACATACCTTTTCCCTTCTAATC
AAGATCATGAATAAATCCTAAAGAAGAATTATAGATTTTGTATTACTGTATTATGCCATG
TAGACGCTCTTTATTTAGAGCCTTGGACCGGTTCAGATCCCTTCTTATGAGATCAAGTAT
GCCTTTCCCCCAAAGTAAGGTTAGATCACAGAGCCATGTTCTCCTTAGTTTCAAGATTCA
GTCCAGTTCTGGCAAAAGAAAATGCATTAAAAACAGCACCAAAACTGAACTAGGCCTTAG
GTCCCATACACACGACCGTATCCGTTTGGCGGTTCACAAATTGCGGATCCACAAAACATG
GACACCGGCCATGTGCACCCCGCAATTTCCCATTCTGCATGTCCTGCTCTATGTTAAGTG
CCTATTCTTGCCTGCAAAACTGACAAGAATAGGAGAAGAACAGACATACAGATGCAGACA
GGACTCGGTGTGTTGTCTGCATTTTTGTGGCAACATT
>TRINITY_DN160480_c1_g2_i3 len=1597 path=[0:0-235 2:236-1499 4:1500-1596]
CTTCTGTTTTCAGGTTCGGCGTTCAAGGTTTATTTATCGGGTTGTTTAAGAATTCCGTTA
TGGATTCCACTACCATGGACCATGGCGGAATTCTTGGATAACCCGAACCTTGTACGCCAA
ACTTGAAAACAGACGGTCACTCAACACTGGCATAGATTTCTGGTCCAATGTGCACAAGTT
TGAGTGGGCCTCCTCCTGCCAACTCCCGAAAAATTGTGACTTTGTACACCAAAAAACTGC
TTACAAAAATGATGTGTTCACCTTTTGTGTTTCGTGACTCTAGACACATGGTATTTTACC
GTTTGGGGTACATGTAACACAGGTTTAGTTTTTAATATCTATCTTAATGCTGACATATGA
ACTAAAATGGCAGACCTGAAACCTAACACTGCAGTACTGTCAGATGCAGAAGAAAACATT
TACTGTTGTGATATATGTCTACACATCTCACTATTCAAGCCAGTTAGGAAGTAGAAATTG
TTGTATGTGGTGATTTTTGTCTACACAAGGTCCCCATGACAACACTGCAAAAAGGAATCC
GAAGGGAACATGATGTCATCAGAACCTCTGAGTAGTGCAGCTCAGGATTTGAGCCAGAAA
CTTCAAGTAACTTAATAGCAGTGTAAATGTAGGATATTACACTTTTTACTAATGGTTTAA
GTTCTACAGTTAGTCTGTTGTAAGGCTTAAATATCCATATTATTGGGGGCATTTACAATG
GCCCTACGCCAGATTTTTGGCATAACTTTTTTTTTAAATGCCATTGTGCTTAAGTATAAG
TCTCCTTTTTACGTGGCCCTGTCTACTTTCCAAAAAGGGGTATGTGGCAGGGGTTATGGT
CAGGGTCCCAGCCCCGCCACATATACCACAATTTACATCACGTTACTGGCGTAAATGGTG
ACTGAAATGTACGCCAGCTACGAGATGGAGAAGATTTCCCTCTAAGCACACGGACTGGTG
GAGGAATGCGCAGGGACATATGAAGACCAGCGTCAAAATGCCGGTCTTGATAAATGACCT
CCATTATTTTATACCTTAATATATATAGGTATACTAAAGGCAGATTTGTCCTGAAATGAT
CTTCATAAATGAGTCAACCTTGCTGGGATCTGAAGGAGTGACTCAAATGCCAAATCATTT
CTATTAGAGACAGCCATGACTAACCATGTGGCAGTTAGCAGTGCTAAATATCAAACCCTC
ATTTAAGTATGTATTATGAAGGTTACATAATGAGTCGGCCCTGCTTGGTATTTTTAGACA
GTAACATTTAGTTCTGTACTCGGTTTTTATTTAGGTTTATTCAGTTTCATTGACCTTGCT
GCTAGCTAGGTGTTTAATATCAGTATGAAAAATATAAAAATGACTAAAATCTAATAATGT
GATCACTACTCTGCCTAGAACTCTGCTTGACCTCAAATGTTAAAGGACAGACTGTTCCTT
CATATGACAAGCATCATTTTGGATTCTGGTACAACCTGGATCATCCAACTGTCTTATGTA
TTCTGAAGACATGAACACGATAAAGGAACACATATGGAATTAAGTAGTAAACAAAAAGTA
TAAAACCAGAATATGTTATATGTTTTTGTTCTTCAAA
>TRINITY_DN135980_c2_g4_i1 len=1597 path=[0:0-1596]
TCGTGAGCTCCTTCAAACGGAGCTCACGGGCAGACCGACGAACGCTAGTGTGAAAGTAGC
CTTAGATGTTAGCTCTTTGTACAGCAACATCCAACACGAATTAGGCCTTCAAGCAATTGA
GCATTTTTTAACTAAAGATCATGAAATGCCGTCAGTTCAAAAGGATTTTATCCTGAAGTC
CATTCACTTTATTCTTCACCACAATTTTTTCACTTTTAATGGAAAATGTTACTTACAAAC
CAAGGGGACAGCAATGGGGACAACATTTGCGCCCTTCTATGCCAATTTATTTGTAGGCCT
TTTTGAAGAAAGACTAGGCCTCCTCTCCCATGATCAGATTATATTCTACAAAAGATATAT
TGATGACATCATAATGATCTGGGATGGACAAGAGGAGGCAACTTCATCAAGGAACTTAAC
ACCAACAGCTCTGAACATGACCCCCAGGAAGCCATTTTTTTGGACATCCATGTCAAAACC
CTAAAAAATAAAATCACAACCCAAATGCACTTCCAAAAAGTCGATGCGAATAGCTACCTC
GAATATTCCAGCTGCCACTACTCCAAATGGAAAAATAACATTCTATTTGGTCAAATGAAA
AGAATCAGAAAAAACTGCTCAAGCGACCAAGTAATGAAGGAACAACTAGAGATTATCAAA
AACAGATTTAAGGAAAAGGGGTACCCTAAAAAACTAATCAATGCTACCGCTAAGGTTTGC
ACCCTAAATCAGAAAGTCACTCTTACATCGACCCAACCCAGAAATACAACCGACGTGAAA
TACCAATACAACCTCATTACCCGTTTTAATGCGAAACATAAAAATATCAGGCTGATACTA
AATAAACATTGGGACATCCTCCTGAAAGATCCAATTCTAAGAGACTCCCTACCCAGACAA
CCATCCCTCACATTCAGAAGAGCCAAAACCCTGAAAAATGTAATCGCCCCATCTTGCCCT
AAAATAGAAACGAAAAAAGTGATTCTGCCACTTGGGACCACTCGAGACACATGCCTGATA
GGAATACGGAAATGCTGACTCAAAAAGTGCCTATGTTGCACCATGATCACTCAGGGCATC
AAAGAACTATCTCTTGATGGACCAAAAGAGGCCCCTAAAGAAATATTGAACATAAAACAA
GATTTACACTGCGGTACAAAAAATGTGGTTTATCTACTAACCTGTCCTTGCAAACTAAAA
TATGTTGGTAGAACCACACAAACAGTCGGAGAAAGAATGAACGAGCATCGCTCTAACATA
AGACGAGGCGTTCTAACCCACAGCGTGTCCCGCCATTACTCAGAAAAACACAATAGTGAT
CCATCAACACTAAAAGTTTCACCTATAGAACATATAACCACCACGTACCAACAACTCTGC
CGGAAGGAAATGCATTGGATCTACCGCTTTAACACCCTTTGGACTCAGCGAATGAATGGA
ATATTCAAATTATTAAACCGATACCTCCAATCACCATAACAACACACCTGTGTGTGTATA
TATACACAGATATATATATATATATATATATGTATATATACTAGAAAAAACATATCATAT
AAAAAATAATATCCCGTAAACAACAATCATAGATCCT
>TRINITY_DN138970_c4_g1_i1 len=1597 path=[0:0-1596]
GAAAAAATATATTTTTTTATTTTCTTCCTCTAAAACCTAGGTGCGTCTTATGGGCAGGTG
CCTCTTATGGGGCGAAAAATGCGGTATATTATTATTAAAAATATTTGCAAAGACTTTTGA
CCACTTTTTATGTTTTCTTTTTAAGTTGAGGTGACCAAAAAAAGCAATTAAGCAATTTTC
TTTTTTTTTCCTGTTATGACATTCATCGCACATGAAAAATATATTAATATTAAAATATCT
ATGGCCTCAGCAAGCAGAAGCTGCAGAGGCCCCAGTACTTCCCATAGCATGCCGCACATA
AATAAAAAATCTATGTGATAATGCAAATCTTCAATATTAGAAACCAGTAGACAAATATTA
ACCTGTAAAACTTCCACTGTCAATACTCTGTAGTGCACACATTATATTAACTGATAGGAC
AAACCTGACATCCTATCTCTCTCTCTCCTTCATTAACCCACAAAGACTTGGACAGCTTAT
GAGCCCCTTATGTACCCTCTACTGTAAGTCTGACATCACTGCCTAGTAACACTTCTATCA
TGATGTCATCATCATCCTATGAGGTCATAACATCAAAAGATATCTGGCTATAACTCCAAT
AGGCTTAGGTGAACTAAATATGTAAATTCATCATGACCAAGCAACAACAGCATAATTACT
TACAGGGGTCGTCCCATGAAAACAATTTACACCCATCCACAGGACTGGAGATGTGTCTAA
TTGAAGGGGGTCTGCTGGCGCCCACGACGTTCAGTTAAACAGGGCCCTGTGTTCCCCATT
TGAAGACGCATCAGCACTTAGAATATTCCAATATGAAAACTAGATTTTCAAACCATTTTG
TGGGCAATATGCATCTGCGTTATCTCTGTGCTGAAAAGAAACAAAAAAGGGAAAAAAAGC
AATTTCCCATTTTTTTTTTTTTTATATAATAGGATCTTGCTGTGCAGCTTATGACAAAGA
AGAAAGGTCTTGACGTGGAAGATCGGTACGGAATATGGAAACCAAGGAGGCAGAAAAAGT
GCTGTCAGATGCTCAGAACTTTATTCTCGGTCAACAGCATAGACGTAAAGTAATATGGAC
TGACCGAGTTCTGAAATGCTGCACACATATTGCGTGTGCCTAACTGGAGCTACACTTTGA
TGTCTTTGAAATCATTTACAGGCAAACAGCAGATGGCAGTGCAGACTAGTTTTTGATCCA
TAAGGCCTTTCAAGCCTCCAATGGCATTGGATATGGTGGAACAATGCTAATTTTAAGAGA
TAACACAGTTTGGGACGTATAGCAATTAATGAGATGGCAACTGCTACATTCTTCCCTCAT
CATACTGAAGTGAAAGGAAGCTCTAAGTGAGCAGCAGTCTGCTTACATGGAATTTTCAAG
CTCTCAGTGCAATCGGCATGGTAAAAAGAGTGAACATTTTGTTCTACGTTTTTGTGTAAA
ATGTATCCACATATTGAATCTGGCCTCTTCGCTGACACAAAAAGTGCTCTAATTGTCAGC
ACCTTAAAGTGCCATTTCACTACCAAAAATGAAATTCCTAACGTGATGCTAAAGAGAAGA
TATTCGCGAAGGTGCATTTTTCAGCTAATTTTACCTT
>TRINITY_DN120976_c8_g1_i7 len=1597 path=[3:0-743 6:744-1134 8:1135-1136 9:1137-1280 11:1281-1282 13:1283-1596]
AACCGGTCATATTTTTTTCACGGACAGGAAACATGGATGACAAACGGTGCATTTTCCGAA
TTTTCCACGGACCCATTGAAAGTCAATGGGTCCGCGAAAAAAGACGGAAAACAGAACAAC
GGCCGCGGATGCACACAACGGTCGTGTGCATGAGGCCTTAGGCAGAGGACCATACGTATG
CAGCAATTCACCTTACGTTATACATTCCTGGTTAGTGACCCTGTCTGACCGCCATGACAA
AGGACCTGCTTCACAAAAGCCAGAATAACCCAGCGTCATCTACTATTTAGGAAATTATGC
TTTGTCAAATTCAAACTTTATTGAGACCCTTCAAATCTTTTTAGATTGTGTGTTATTTTT
GTAATGTTAATGCTATTTGAATGTAATACTCAGGTCACCAAGCTTAAAGGAGTTTTTTTA
CCTTTTAGATATTGATGGCTTATCCACCAGACAAGTCATCAATTTCAAGTTGGTGGGAGT
CCAACACCCAGCACCCCCAATGATCGGCTGTTTGCAGCAGCTGTCAGAGAGGGAAACTGA
AAAATGGATGGAGCCATAAGCTAAAGGCTCTATCCACTTTGCAGTGGCCATGCCAGTGTA
ATGCAGATTAGCTCCCATTCTCCTGAAAACCCCTTTAAAATCAACAGATAAAAAATAAAG
TTGGTATAGCATGCAATACAGAATCCATATAAATCTTGAATTCACAGATACACCAATGCC
CCAGTACACAGGACGCACAATCACCATGAGCACAACCTGTCGTCACACAGACCATCCCCG
CGATTGCTGGGATCTCCAGGATTTGGCGCCATGGGGGTAAGTGTTGAGTTGAGGGTCACA
CGTACAGCTCCTCCTGAAAGTGTCTGCAATTCTTTGCTACTTTGCAGAGCCACACTGACT
ACTGCGGAGGGAAGGACAGATCCCAAGGTGAGCACAAACACACGGTGTGCTGTATCTGGG
TCTAAAACAAGGTGTCCACTGGAGCAATAACAAGGTAGCGATTCCCAGTGACAACTAGAA
CAGCATTCCTCCATTCGTATTTGATTTTGGACTTGAGCTTGAACTTTCCTGTTTCCAGTC
ACTGCCTCAAAACTTGTGACAACCTCCCCCTCCTCCAGGAGGTATATAAACATGGCTTGT
ACTGTGTCATTACAGGGGTTCAAGTAGGTCAACTGCGCATTGAGTCCCAGACTAAACCCA
TTGGCGCAGGCATTTACACATGAAGTCTCAAGTGGGAGCTGTGCCCAGGAAGAGGTATCA
TACAGACCAGGCATCCTGTTACTCGGTGAGCCGTCTGGGACGGTGCCAGCACTGCAGAGA
GGAGCGGCCGCTGGTTAGGCTGAGGGTGCGGTCTCTCCCAGCTGGATCCTCATCAGACAG
GTCGGTGTCCGCGGCGCTGCACTCTCAGCATGTGCCGTGCTGTCCGGGTGCCGCCACCTC
CTCCTCTTCACGGTCCGGGTGGAACGGCGGCTGTTGCTCTTGCTGTTGCGATACCTTCAC
CAGACTCCCATGTCGCACGTAGACACGGGAACCATCTGCATTCGCCACAGACGACGGCGT
CAGTGTAAGTGAGGAAAGCAGGGGTCGTACTCGTGGA
>TRINITY_DN152897_c7_g2_i2 len=1597 path=[0:0-106 4:107-474 5:475-560 7:561-642 8:643-695 9:696-751 11:752-857 13:858-902 14:903-944 15:945-1097 16:1098-1149 18:1150-1175 19:1176-1218 21:1219-1259 22:1260-1272 24:1273-1451 26:1452-1596]
GGGGGCAGTGGTGTGCGGGGGGTTGGCCTGATACCTGGGTGGAGAGGGGCTGGGTCAAGA
ATTTAGCGTTGCTGGAATTGTTCCCCATTGTGGTGGCGGTGATGTTATGGGGGGAGGAGT
TTAGGAACAAGAAGGTTCGTTTCCATTGTGACAACTTGGGGGTGGTGCAAGCGATTAACG
GGTTGTCAGCTTCTTCGCCGTTGGTGGTGCGTCTGTTGCAGAGGCTGGTGCTGGAGTGCT
TGTCACTCAATGCGTGGGTGGTAGCAGTGCATGTACCAGGGGTTGATAACTGTATCGCTG
ACGCTCTCTCTCGTTCACAGTGGGAGCGTTTCCGCCAGCTGGCCCCGGGGGCAGAGGAGC
GCGGGCTGGACTGCCCGAGTGGCCTGTGGGAACTTCTGGAGACACCGTAGCTGGTCTCAT
ACGGGCTTCACTTGCACCCGGTACGTGGGAGACATATGAGAGGGCATGGCAATGCTGGGA
GGATTGGAAGACCAGGTTGGCTGTTGTGTCGGATGACTTTGAGATTCCCTTGCTATTGTT
CATTGGGCATTGTAGGGAGGAGGGGTGGTCTGTCTCTAGGATTAATAGTTGTGTTTCAGG
ATTGGCGTTCGGTTTTCGTCTTAGACATCTGCCGGACGTCACCAAGTCTTTTCTGGTGGT
GAGGGCTTTGAAGGGTTGGCGGCGTTCTCAGTCAGGCCAGGATGACCGTAGGCCGGTGTC
CTTTGCTTTGCTGTTGAGGCTGGGGGATCAATTAGTCGACGTTTGTGCCTCGCCGTGGGA
GTTACGTTTGTTTCGGTTGGCTTTTTCGCTGGCATTTTTTGGGGCCGTGCGTTTGGGCGA
GTTGGTTTCTCCGTCGGTTAAGAGACAAGGTGGTTTGTTTAGGGACGACGTAGACCTTTT
TCAGGACAGGGTGGAGTTTCGTATTAGGCGGTCAAAAACTGATGTGGAAGGGAGAGGTCG
GAAGGTTGTTTTGTTTGCGGTCCCGGGTTGCGCAATGTGTCCGGTATTTTGCTTGAGGGA
GTACGGGGTTGCGGTGGTGGGGACGAATTCCCCTCTCTTAGTGCATGCGGACGGGTCTTT
CCTTTCCCGTTTCCAGTTCACGGCGGTCTTTAAGCGGTGTTTAGGGCTGTTGGGCTTAGC
GCTTGGGGGTTACTCTAGCCATTCTTTCAGAATTGGGGCTGCGACGGAGGCGGCCAGACG
TGGATTGGGGCAGGATGTTATCATGCGGATAGGAAGGTGGGAATCGATTCGCTTTAGATC
ATATATTCGTCTGGATCGGTTGTGATATTGCATTGTATTCTGTCTCATCCCGCACGGTAT
GCTTTTGTTATTGTTATTTCGTTGCAGGTTCGGACCCAGCGCTAATCTGGATAATGGGTC
ACTCCTATGTTTTCTGGGGAGCCATCCGGGCAGCGGTTCGGCCGGATGGACAACAGTTGG
GGATTGACCGGTCGGTGGCGGTGGTAAGATGGTTGGGGCGTAGGGGTATGGTGTGGGGGG
GCGTGTTACCTGAGGTCCACAAGTTTGTTAGGTTGGATAGAGTGCCGGATGTGTTGGTGT
TGCACGTGGGGGGCAACGATTTGGGGGCGCGGCCGTT
>TRINITY_DN141115_c4_g1_i3 len=1597 path=[1:0-214 2:215-221 3:222-225 4:226-1596]
GTTTCTTTATCTCTTTCAGGGCCGGGCAATTTTCCATTTTTGCATCTCCATTTTTTTTTT
TTTTTTTTTTTTTAACAATATATTTTAATTGCATATTTTTTTAAAATAAAAATTTTAGCT
AAAAGAACCTTAAATCCCTGAGGCAAACGCTCAGTTCCCGTACCCTGTCTTTTGTACCCT
AATAAAATTTAGCAATAATTCGCAATAATTACGCAATAATTACGCACTACGCCCACGCGG
GGTAGCCGAACTTGGCGCGCGTGCCGAGCTCCTCCTCGATGCGGAGCAGCTGGTTGAGCT
TCGCGGTGCGCTCGCCGCGGCACGGGGCGCCCGTCTTGATCTGGCCGGAGCCGAGGCCCA
CGACCAGGTCGGCGATGTACGTGTCCTCCGTCTCGCCGCTGCGGTGCGAGACCATGACGG
ACCAGCCGTCGGCCATGCACATCTTGGACGCGTCGATCGCCTCGCTGATTGTGCCGATCT
GGTTGATCTTGAGCAGCAGCGAGTTGCACGCCTTCTTCTCGATGGCCGTCTTGATGCGCA
CGACGTTGGTCACCGTGAGGTCGTCGCCGACGATCTGCGTCTTGCCCTTGAGCGCCGCCG
TGATGCCGGCGAAGCCGTCAAAGTCGTCCTCGTCGTACGGGTCCTCGATGCTGACGATGG
GGTACTCCTGGGCCCACTTGACGTACGTCTCGCGCAGCTGCTCGGCGCTGACCCATGTGG
GCTCGCTGCTCTTGAACGTGAGGTTGTACTGCTTCTTGGTCGCGTCGTACGTCTCGCTGG
CGGCGCAGTCCATGCAGATGGCGAACTTGCCCTTGTGGCCGGCGCGCTCGATGGCCTCCA
TGAGGATGGGGAGCGGCTCGTTGATGTCCTTGATCGGCGGCGCAAAGCCGCCCTCGTCGC
CCACGTTGACGGCGTCCTGGCCGTACTTCTTCTTGATGATGCTCTTGAGCGCGTGGTACA
CCTCGGCGCCCATGCGCAGCGCGTCGCTGAAGGACGTTGCCTTGACCGGCGCGATCATGA
ACTCCTGGAACGGCAGCGCGTTGCCCGCGTGCTTGCCGCCGTTGATCACGTTGAAGCACG
GCACCGGCAGCCGCATCTCCTTCGTCCCCGCCAGCTCCGCGAGGTACGCGTACAGCGGCA
GGCCCTTGCGCGCGGCGGCCGCCTTGCTGATGGCCATCGAGCAGCCCAGGATGGCGTTCG
CGCCAAGCTTGCTCTTGTTGGGCGTCCCGTCCAGCTCCTGCATCTGCTTGTCCAGCGCCG
CCTGCTGCAGCTCGTCCTTGCCCACCAGCGCCGGCGCCAGCACGTCGTTCACGTTCTTCA
CCGCCTGCAGGCAGCCCTTGCCGACGTAGCGCTTCGCGTCGTCGTCGCGCAGCTCGCACG
CCTCGTGGACGCCGGTCGACGCGCCCGACGGCACCGCGGAGCGGAACACGCCCAGGTCCG
TCGTCACCTCCACCTCCACCGTCGGGTTCCCGCGCGAGTCGAGCACCTCGCGGCCGTGCA
CCTTCAGGATCGTCATGGCTTTATCTCTTCTTGGGGTTTTGTTACTTGGTTGGTTATTTT
ACGGATTTATTTAATAGCTTGGCCGCAGATCAATATA
>TRINITY_DN122148_c1_g1_i11 len=1597 path=[2:0-58 4:59-148 5:149-150 6:151-151 7:152-212 8:213-213 9:214-238 11:239-302 13:303-303 14:304-313 16:314-314 17:315-343 18:344-344 20:345-354 21:355-422 23:423-657 25:658-699 26:700-720 27:721-723 29:724-730 30:731-744 32:745-847 33:848-876 34:877-906 36:907-977 38:978-1037 40:1038-1050 41:1051-1061 42:1062-1106 50:1107-1178 51:1179-1596]
ACTGGATTCTCAGCAGATGTTATATTGTACGGTGTGAGATAATCTGCGGAGGATCCAGTA
CAGGTCTGTCCCAGGTGGAGGAACAGGATCTGGTGTCAGGAGACGGAGCCTGGACCTGAG
AGAGGAGACATCATCTATGATACATCTAACAGGTACAGACAGTATTGCCCTATTGATAAA
AATCACTTCTGATAAAGCATTCATTTTGATTAGAGGAAGAGAAGACGTGATATCACACAT
CAGAAACCATCCAACTCCGATCTTAGGATGGGTCTGACATTACAGGAGGTCCTGGAGAGG
GCTCTGAAGAAGCTGAAGGATCCAAGTTTCCAGCATTTCAAAAATAAACTGAGTCAATGG
AAAATAAGAAAACGATATAAAAATATTCCTAAAAATGAACTGACTGTGAAAGATCCAGAT
CACGTCGCTGGTCTGATTATTAAAAACTTCAAATATGCCTATGGAGCTGAGCTGACCCTA
GCTGTTCTAGAGGACATAGATGAGAAGAAAGTCCGGGAGGAACTCCAGCATGCCCTAAGG
GAAGTGGATATTGCAGGACATGGACTTGGAACATCAATGTTTACAGACAAAGTCAACTTT
ATAGAAAATCACCAATCACTTCTTATAAGAAAGATAACGGATGTAGATCCAGTTCTACAT
GATCTCCTAGACCAACTGACTAGGAAAGAGTACGAAGATGTGAGGAGTAAAAAAACATCC
CTGGAGAAGATAAAACAGCTGTGTAATATGATCAGACGCTGGGAGGATGACGGGAAATAT
ATAGCTTATACAATTATCAAAATGCACAAGGAAGAACTCATCAGAAGAATAGAAGGACAG
AAGTTAACGTGGAAATATCCTGGGTCTCGTTACCTATACAGGGTAACGTTTATAGAGCGC
AACAAATCATATCTTATTAACAATGTAACTAATGTAGATCCAGTTCTACATGATCTCCAG
GACCTAAAGCTACTGACTCAGGAACAGTACAATGATCTGATGAAAAAGAGAACATCTGTG
CAGAAGATGAGAGAACTGTGTGATATAATCAGACACTGGGAGGATGATGGGAAGCTTAGG
ACTTATGTAATACTCCAAAAACATGAGGAAAAACTCCTCAAAGACATGGAAATAGAAGAG
ATTAAGTTGTGGAGACATGTTATGTCAGTTTCCTACTGTAAGTATAGAACATTATATGAC
ACTTTATATCTTCTGTTCAGCTTATATCTTCTGACCAGTGAATGTGTGACATGAGCATTA
TAGATCCATGAATGTCCTCTCATATTTTCCATAGTTAGTAATAAGTTATTATTATTACCA
GGATCGCACGTGCTTAGATGTTTTTCTTTCTACTGCAAATTCTGATGCTTAAGGGCTGTG
GACACCTTCGGGGCAATTTTTATGATTGATTTGACTCACTTCATGTTAAAAATCATTACT
CATTTGGTCATTGTTAAACATGTTCAGCCATTTTTTTTGTTAATACAGGGGTTGAGAATC
AGTCGATTTGCAGAGTATCACTTCTCAGTCTCGTAGGCTGACAGCTTATGTGAAGCATTA
TCTCTGATCTCCTGACCTCATAAACATTCATTATAGC
>TRINITY_DN151276_c6_g2_i1 len=1597 path=[0:0-1596]
ATGGAATACCAAAATTACACTGATAGTGAAGTACTGCTACTGTCGATTGCAAGAACACCT
GATATTATACTCACAAGCGCACAGTAGTATGCAGACACTTCAAACAGACGCTATAGAAGC
GAGTCCATCAAGGTCCTCCTTCCCGATGGTAATCCTATAAGGAGTTTGCTACAATATTGA
ATAGTCTCCAATTTGTATAAAACAAGTATTTATTATACTCACAAATTCCATAAAAAGTAT
AAGCATTTCTCAGATAAAAAGCAGCAGCCTTTTTCCACGCCCAACCCGGGTTTCGCCTTA
GGCTTCGTCAGAGGCATTGACCTCAATCATCAACACTTGTGTTTAAATATCCACCCTTAA
ACTCCTCCTTGATTACACTTGGTCACAATGCTGCTCAAATCCATTAAAAATTTACATTTT
CTTTTAAAATAGCAAACAATCAAATTAATCCAAAAACTTAAAAAACTTAATCTATAATGT
GAATGTTTTTCATTTTCATCTGCATCAAACGTAACTTTATTCATAAACCACACGATGTAT
CACATGACTATTTTTCTCCACCAATGATAATACAAAACAATCGATATGTCTTAAACTCTT
TACTTTTTTCTATATAGCTAAAGTATCATCCAGAGGATTCAGACCTCAAGGTAAACCCAC
ACATCCTTCTTCCAAACTTAATGTGTATCATATGTTCACAGTTCACACTCATTCCATGCT
ACTACCCTAGACTCATTCATAAAATCCGTTTCACCATGTGATCAAACACGTAGTTGGTCA
CATGGTTTTGCATCAGCCACACACAGCCTTAATTCGCGGAATATAAACAATAGGAATAGT
ATGTTCTATTTTCAATATAGGGACACACTCTTCTAGCCGGTCAGACACGGTTTCAAGTCA
AATTCCACATTCAACCCACGGGGCTGGATCGTATCAAGGTCATAAATCCACTTAACCTCC
TTCCGATCTATCTTGGCCACAGGGTCTCCCCCTCGCCAGTTCGCCTTCACCAGTTCGATC
CCCATAAAGTTAAGTCCCCTTGGATTTTTTTGGGTGCACGGTTTTAAAATGCAGCGATAC
ACCATGTGTCTATAATCCCTTTTTAATATTCCTGATATGTTCTTGTATACGCATCTTCAG
TTTTCGCGTGGTGCGGCCCACATACTGGAGGCCACACGGACACTCCAGCATGTAGACTAC
TCCTGCGTTTTCACAAGTGATGTTCCCCTTAATTTTAAAGGCCTTATCCCTTTTTGTGGA
GTGTAAAGTAGTCACTTTACACTGTCTTTTGCTTTTGTCCCTATTTTTGCATGGGAGGCA
AAAACCGCACCAGGAGAATTTATCTCCTCCTTTTCTGACATTTTCAGTGGGAATCAAACT
GCACACCAAATGATTACCGAGGTTGGGGGCTTTTTTTAAAACAATATCCGGGCGGTCAGG
AATTTCTTTACCTATTATTGAGTCTTTTTTTTTTTAAAACCGCCCAATTTTTTCTTTTTT
TTTGATCAGATAATTTTTAATTTTTATTTTACAGGTAAGTGTATTATACAAATACAAAAC
CATAACACCCCCCCCTTCCCAAGGCACAGTCACTTAG
>TRINITY_DN122778_c9_g2_i2 len=1596 path=[0:0-176 1:177-409 2:410-1595]
GCCGCTGACTGGCTCCTAGTCTCCCGAAGACCGTCCCATGTTGGAGGGGGGTGTTATTCC
GGAGTTCATTGACAGCAGTGCAGGGGGGAGGCATGGGGTCATATCACATGGGGCCGCTCA
AGCGGTGAGGAGCTGCGGACCCGGGCACAGAGTTCCTAGGAAGTGACGGCGCGCAGGTGA
GGACGCCATATGCGGCGGGTACTGATGGCGCCTTCTCCTTCCTCGTACCCGGCACAACTT
CCTCACGTGCGGGAGCAGCCTGGGCACAGGGAGGGGGCGGCACGGCTTCTGGAACAGCTG
TGCCCGGCACGGGGAGGGTTAAAGGAGGAGGGAGTTCATGGGCTCCAACAAAGAATATGG
CGAGAGTCTCCCACAGCCGTCCCCGTGCCCTTCACCGGCGCCCGGCTCGGGTGAAGAGTG
TTTTGTCAAAAGAAAAAGCTGGAAGATGTCAAGAGGAGTTTCTGAAATATATTAAAGTTT
CTGCTGTGGCTTAGATGACCAGGATAATGCATTTATTTTATTTTATTTTTTTTCTTTGGG
AGTCCCTGGTCCAACAAGTTCTTTATAAACTTTTGTGCTCTGCGTGTTCTTAGTTACTCA
AGAGCAGAGGTTTAGTTTGAGAGGAAGTGTATGGTGGGGGTGCCGATGTTCTATAGCAAA
TTTGGAAGGGAAACTGTTCCGTAAACACTTTTGGCTTATCACTTGGCCGTTGGGATGTTA
AATCTTGTCATTTATCGTTTATATTGTGTCTGTTTATGCTGGTATTGTACATTTTGCAGG
CAAATGTCATGTCCAGCAGCTGATGTACTTTCCTTCTGAGTGACAGATGATGTAAACATC
CTACACTCTCAGCTGTGGAATACAGAAAGCTGGGAGAAGGCTGTTTACGCTGTCTGCCTT
GGATAGCAACCGACTGGAAGTGAACTGAAAGCCTCTAGACATCACTTCTTCAGTTCAGGT
TTTTGTCACCTTCTTACTCATTGTCTGCACCGATTATTATAAAAATATATAAAATGTTTG
TTTTTTATACTTTTCATGTTTTTGAAGTTTACTGTATATCAAAGGAGACATAGGCCTCTT
AATAAATTAAGCGCATGTCTGGCTGACTTTCATTTGAGCTCTAATTTATGCCGCTTTCTG
ATGTCAATTCTAGTAAAATGCCCCTTTTCAGGAAATAGGCAAGCACAACGTCGTAAAAAT
AACGTGACAAAGATTTGTTTTTATTTTGAGGCCCCATATTGGCAAAAAGCATTTAATTAA
TTTATATGCAAACTTTTCCATTAATATTTATGGCAGTGGACAGTTTTCCAGCTCGTCAAT
TCAGGCCAGGAACCAGTCAAGTCCTTTTCACAACAGCTCCACTGCTCAGCACATCCAAAC
ACATTTTAACAAGGAGACAAATGGAGATGCATAGTTCTGGATACTGTACACACAAAATAG
GATATTCTTAATAAAGATAAAAAAAAATTTTTTGTTTTTAATCTTTTAGAATTTTCCATC
AGGAAAAGAAAAAAGGGTTGCAAGGTGGACATAGCAGAGGACCTGCCACCACAAAATGCA
ATGCACTCTTCAGCCAGGAGCAGATCGATTTATAGT
>TRINITY_DN111234_c0_g1_i1 len=1596 path=[0:0-1595]
GTTTATTGACCAAAACGTGTTTCAGGAGCTTAAGGAGACAAAACAAGCTGAAGGAAAGCT
GTTGGGGAAGATCAGCCCACGAAAAGTCACATATAAGGCAGTTTGTCTTCCTGTGCTGGA
CTCCACTGCAGAGTTAGCATGAGGACCTGCTCATGAGGTTGAGAGTCCTGTTGCTCTTCA
GGTATGCATTGCAGAAAGTGCATTTGTTGCTGTATGTTATGCCATCAGAGCCGCAGTGGG
GCATGTATTCCATGGTGCAGATGGGAGAGATTTCTGTGACGCCACGGCAAAAATCCCTTG
TAACATCCTCTTCACAGCGTCCATTCTTTCTTTTGCCAAGGTTGGTCCGATGCTCCAGGT
TGTGGGAACACAGTGTGCACTCGCTGGCATAAGTGACACCGTTGGTAGCACAGACAGGAT
CGTAGATCATGGTGCAGGCCATCAGCTGTCTGCCATCCTTCAGCGTGGAAGTTGGGTACT
TGCTGCAGTCAAGCTGGGGAACTTCCTCTACACACTTTCCATCATGCTTCTTGGCAACGC
TGGTTCCAAATTCAATGTTGTGGGCACACAGTGCGCAGTCGTTGCTGTAGGTGACACCGT
CAGAACCACAGACCTCCTGCAGGATGAAGGGGCAGGCTGCGATGGCTTCGCCGCTTGGGG
TCTCTCTCAGGTATGCGGAGCAATCAAGTGCAACGCTCTTCTCCTTGCATCTTCCATCGT
GGCTCTTCCTAACGTCAGTCCCAAATTGCACGTTATGGGCACAGATGCCACACTCGTTGT
CATAAGTAAATCCGTCTGTGCCGCAGACTGGGAGCAGGATCCGTGGGCAGCGCACCATAC
GTTTACCACCACTAAATGTTCTTGCTGGGTATTGACTGCAGTCGACCTCAGGAGCCTCCT
GCTTGCATTTTCCACTGTGCTTCTTGCTGACATGGGTCCTCTGCTCAACGTTGTGGGCGC
AGATCCCGCACTCGTTATCATAGGTGAAGCCATCTGTGCCGCAAACTGGATTCAGGATCC
TGGGACAGGCTATTAATTTTCTGCCATCTTCAGCGACTCTTGTTGGGTATTTACTGCAGT
CAATTGAGACAACATCCAGCTTGCATTCTCCATCATGCATTTTGGTAATGTTGGTGTGAT
GTTCTGCGTTATAGGCACAGATCCCACATTCGTTGTCATAAGTGAAGCTATCTGAGCCAC
AGACTGGTTTCAGAATCCTTGGGCAGGCTACCAGAACACCACCACCTTTGGCAGTTCGCT
GGAATTTGCTGCAATCAATCGTAACGTGCTCTGGCCTGCACTCTCCATCATAGTCCTTCT
CTACGTTTGTCCTGTGCTCCCTGTTGTGGAGGCAGATCCCACACTCGTTGCTGTATGTGG
AGCCATCGGTGCCGCAGACTGGCTGCAGGTTCCTTGGGCAGGCCACCCAGAGGGTCCCAT
CCTTGCCGATGCCGCTGGAATACTGGCTGCAATCAACCTCAATTCCAAAGGTAGTATCTA
AGAAGCAGCAGAGGGCTAGAGCCACTCTCACAAAGAGCCTGGTGGTCTTCATGGCAGACA
GCAGCTGTGCCACTACAGCCCGATCGCTCAGATCGG
>TRINITY_DN137616_c4_g1_i1 len=1596 path=[0:0-1595]
ATACGGATGTCATCTGTATTTTTTGCAGATCCGTTTTTTGCGGACCACAAAATACATACG
GTCTTGTGCATAAGGCCTAATTCTGAAACCTGTGGCTGCCGCTAATAGCTGATCTCATAT
TGATGACCTGTGGAAAACCTCTATAATAGATACTCCATATTTATCTTCTGCATTAGGTAT
ATTCATATAGTTCATCTTCATCCACCATTGTATTAAGCTTTTCCTGGTAAGACAGCAATA
AGTAGGGCTGTTTTATTGTATTTCTATAACTCAAATTTTCCATTTAATCCACTACTTTAT
AGTTGTGTAAAAAAAAACTTCCATCTTTAAAGACGAATGCTGTGCTTCATCAATGTAACA
CATGACAGGAATTGATTTAAATGTGTGAATATTCACCTTTCAGTATGCCCCATCTCTCCG
AGTACAGAATTGTGGCTTCTTTTTTATTTCCCAAATGAAGGCAGCAATGCTGAATTAATT
ATTTCATGCCAGCACCGACATTTACCATTTATTAATTCAGTACAAGTTGCTGCAAGACCT
GGGAAACCTCTACTGTACTCCGGAGAGGGCGTATTGGAGGGGACGGCATGTATGAAATTC
TTGATCTAGTAAAGTACACTGCAGTAAGTTGATACATGCATAAAGTAATGAACATGGCAT
TGTGTCACTGGCTTATTATCCATGCCATGTGTGTGGTCTCTGCGTGATCAGCATGTCCTA
GAACAAACCCGTCAAGTTCACAAGACGAGGCTGTCCAGACTGGTAATCCATTAGAATTAC
TAAAATACATCAGAATTCAGAATTATGGGCAAAACACAGGACCAGCCAATTGGTCACTCT
ACAAGTCGTCAGCTATAATACAATGAGGTCTGGAACAAATCTATATTTACCAGTAGGTTC
TGAATTCCTTGTCTGAATATGAAACTAAAAATACTCTCGCTGCATCCAAAAGGCCCAAAT
GTGCTTCACAGATAGCGTCTGGAAGTTTTACAGTAGTCAAGGTTGTATCAGTAAATGTAT
TCAGAAATAATTAAACTTACTGGAGCAGAACTCCTCTGCTATGGCACCCAGTAATTCAGT
TCCTGCCAAACTACCATATGGTTACCAGGAGTGGAGCTGAGAAGTGCGAGAGGATCCAAT
GAGCTGTGGACTTTGTATTTTCAGACTGAAGTTTAATCAAGGAGTGTCCTTCAAAATCTT
CATTCCACTATTGGAGATCTGAAGATTCTGGTCTGGACATAGCATGGTGGGTTAGTAGGT
GACATGTAAAATCCTGTACTTCCTGGAGCCTTTCCCTTGTCTGTAAATGGCATTAAAAAG
CATTTTTATCTAAGCATTTACCTGTAATTAAAAAGTGATGAAAAAAATAGAACATATCCT
ATACTTTTTCAATTTGGGGACAAGCACAGGACATTTCTATAAAAGGAAATGGCGACATGA
ACGTAGCTGGTAGCCGTGTTCTGCAGATCCATGGCTTGTGAACCACAAAACACATATGGT
CATGTGCAGGAGGACTTAACAAGACTCCCAGCAACCACAGTATAAACTGGAGACAGAAAA
AGGAAAAAACTACCACATTCTGTTGAGTTAATTAAT
>TRINITY_DN124531_c1_g1_i2 len=1596 path=[2:0-387 3:388-411 4:412-437 6:438-480 7:481-484 9:485-670 11:671-1595]
ACAGAAATACTTTGAACTGCAGGAGACTTATTTTATTTTTTACATGGGTGCAGTCCCTGT
AAATCAGCAAACGCATGCAGACAAGCCCTGCGGCACTCCTGAAGAGGCTTTGATTATTGC
CGATTAGACTTAGTAAAGCAACATAGGCTTAGTGCATGAGGCTCATCAACAGTTCAACCT
ACAAGAAAAGTATCGATGGCTCCAGATGAAGTTTGGCCACCAAGGCGAACTCCAGTCCAG
CTCTTGAAGATGGTTGTGCTCCTTTTTCCACTACAGGGTAGGAACAGGCAGTTTGTCTCT
GCTTGTGTGAGATTTCGATTAGGAATATGCAGATGTCACAGGCAAAGTCGAAGGAAGATC
ACAAGGGGGGGGGGGGTTATTGAGGACAACTGAATAGGTGGACTTGGGTCTTGGGAAAGG
AGGGCTTCGACTTTTGGAGGTTGATTCTATATACAGTGGAAGTAGGTGAAATTACTGTCG
GCAGATGTAATTTTTATACCTGCGAGATAAATGTCCTGACTCCATGGGTACAGAAGACTA
CTATGTTTTTTAAAGAAGTCAACATTTACACAATAATTAAAGATCACATTTATTTCCCAG
AGACAACATACACAGATCTACTGAAATAGCCATGAGTTGGCAGACAGTTGTTGTTGACAT
GTGTAATCAAGGGATGGGGGGGGGGGGCAGTCTACTTTGTGGACCATACTAGCTAAAGAA
AGTAGAAGGTTGTTGGCTGCATTCAACAAAATGCAGCATGGAAGTTAGCCCAACAAGGGG
GGACCAATAGAATTTTTTATTTAGGATAATGTAAATTAAAGTAGTAAATTACTGGGACTC
TACCCAACAATATACAGCAGTGGTGCCTGAATTCAGAAGCATTTTTTTAAGAAATTACTC
ATCTAGATGTTTTGGTAAACGGACAAAAGACAAGTTGATCCAATTCTGCTCCGTCAGTCA
CCATGACTCCCCAGTAGCCCTGGATGGACTGTCAAGTCCTTGAAAGGGAAAGTTCTTGTA
CACCTTTCCACCAGTTCCACTAATTTCAAGATGATCAAGCAAGAGAATGCTAGGGCAATA
GTAATCCTTCTATTTTGGCCCTTCCAGACCGGGTTCACACTTGCATTAATGCTATTGAGA
AGCACTACCCAGAAACTTACCGAGTGGCAAGATCTATTATTATAATAGAACATGTGGCAC
CCAAGCCAGGATAGATTATACCCAACAGTCTGGAGGGCGACCTGAGACTTCTTCATATGG
AAGGTTTTCCTGAAGAGATTCTGTCAGCCTCAAGGAGGGCTAGTATGAGAAAGACCTATG
CTAGGACTTGGGAAATTTTCTAGTCCAAATGGAAAGAGGAATTCACTGTTCCAGTTTATC
TCTGTACTGACTTTTTTGCTTGAATGTGTCAAGAAGGGTTTTAAACTAAATTCACATTAA
TTAACAATTCACTGACGAGTTTCTGGTGTAAGGTATACGTTCCACCATCAAAATAACATC
ACTGTAGCACGGAACGCCACGAAAACTAGACAAAACCAACACTCTGCTTCTTTAAAAAGG
GGGGGGGGGGGGACCCCACACCCCAAATACAAAACT
>TRINITY_DN118651_c3_g1_i2 len=1596 path=[0:0-1337 1:1338-1595]
GATGGAATTTAAAGGAGCTGTCCATACTGTGCAAATTCTCAAAATGAAGCTGCCATGACA
GTCAGCTGATTGCCATGGGTCCATCTACTCAAGCTGCAGATGACCACAAATTTTCCCTGC
AGAAAATGTAGTATTACTTAATGCCTATTCGAGTGAATGCAATACATGTGTGTATCAGGT
TGGTAAACGTCTTTTGTAATATCCTTACGCACGTTTCTCAGTAGCATCCTCGAATACTAA
CCCGCCACTATCACACTTTTCTCATGACATACACCTATCTTAAATGTACCATACTTACTA
ATATTCCCATACATTCATACAATATCCTGACCTGCACTTTCCTCACTTATTTATTCATGC
AGGTTAACATGATCTATTCAGAGATGTAAGTGGGCCATCTAGAGGTAACACGTGGACCTG
CTTCTGATATATTTGCACTATCGTAAAACATGTTTTATGACGGTAATCATTTTGTCAAGT
TAAATTGAGCAGAAATTTGTGTACTTTTCATTATGATCCTAGAAGCTTTGAGTGATTCCA
AAACAAAGGTAATGTGCTAGAAATAATAGACTCAAGTTTGTTGATTTTCTTCGCAATTGT
ATCAGCCAACAATCGTTAAATCATTGTCTTCCACATCCACATACATCTTAATTTGCTGTG
AAGTCCTCTCCAGATGTCAATGAATATCTCATAAAAATGACTAATTATGTTTGTATTAGG
TTGTTTAACTCATCAGTTATTATACAGGTCTAGATTTTTTATATTTTATAGACATTTTAG
GAATTTCACATGATCATGAGAATGTACACAGTGCAGCAAAAAGAAACACAATGTGAATAT
AAATGTTGGACTCTTTAAAGGGATATTCCACGATTTTAGTACTGATCGCTTATCCTCAGG
ATAGGTCATCAATATCTGATCAGAGGGGGTTCAGCTGTCAATATTAAAATCCTGGACTGC
CCATTTAAAATTTGTTGTCATGCCAAATGTCCTTGCCCCTTCTTTGGCTCATGTCCATGA
AAGTTTTACCTTGAATTTAAGAACTAAGTAGTTTGCAAAACTGGTTAATAGCATATGTTA
GGCTAGCAACATGAATTTTGCTGTGTTTTTTCATGAGACAGTGCTGCTTTCTTTTCTTTG
GCTACATGCACATGACAGTGCTATTTATGCAGATTTCACTGCATTTCCTCACCAAATCTG
CACCACAATCACTATGTGTAGATTTTGTTAAGGGTTTTGATGCAGATTTGCCCCATACTC
ATAATTTATCTTGCAAAGTGTGAAATCTGCACTGAAAATCTGTATGAACAATAGATATGC
TGTGGATTTCAAAATCTGCATCTCAGGTCAATTTCCATGCGGAGAATTTCTGCACCATGT
TTTAAAAAATCTCCTCTACTTGGTTGGTGTGGTTTTAAGGCTTCCTGATATCTTCTTTGT
AGACTCTGTTTTGGGCCTCCATTGCAGATTTTTCGTCAAAAAGATTAGACAAAAAATGTT
GGTTTTATGTCTGGTGAAAAATAGGATCCCGAATAGAAACTGAACTACTGAAAAGTGCTT
AGAAGCTACAAAAAGTCATAAATTATGGTGCACACA
>TRINITY_DN158980_c2_g2_i1 len=1596 path=[0:0-425 2:426-1595]
CACCCTCTTGACTTCTATGGTTTTATATATCAGGTCATAATGAAAAAACTTACATCATTA
AAAGATATGAAAATTGAGTAAATCCAACCTAATAAAGAACACTTATTAAAAAACAAAGCC
ACAATTCAGAATATGTGTCTGAAAAACGAAGTGCACCCTTAGGCCAATTACACATCAGCA
TATTCAGACTGCACTCTGTGACAGCAGTATTTCACAGACTGATAACTGCTCCTGTGACAA
ACTCTGTGTTCCTGCCCGACAGCATATGTACTGAAGTGTACATTGTCAAAGAAAGCCTAG
CCCTCTGCTCAAAATCAGAATCAGTATTTAGGAGAACTATAGGAGAGGTGACATCGCCAG
CCATAGTCCTGTCCTGAGGTGTCTTGAGGTGGAGCGCGACCACAGCACTGGTGCCTGCAC
TCCCCCTGCTCTGCTTCTCTTTACAGCTCTTGTCCTGTCTCGCACAGACTGTAAGGGGCG
GGAAGAAGCAGTCACATGACCTCATGACGTCATGCCCTCAAAGAAGCCAGTACATTCTAG
GCTTTATCGCCGCTTCCTGCTTTGTGGCTGTCATTGATTCTGGTCCAGGGCCTGTCCCGT
ATTACACCGCACCTCTAGCCATGTGATACCCGGAGCCGGTCTGCCCGGTGATGTCTGACC
CGCTGGCTGCAGTGCTGGGTGGGTGCCCTCAGCCTCCTGTGCTGGCTTCTAGCTCCTGGC
ACTGCCAGGCTGAGCTGGCCTCCGTGCTGAAGTTGTCTGGAGCTGACCTTCCTGCCCAGG
ACGAGGAGGAGCCCTCCAGGGAGCACTGTGTACTTCTGGAGCAGCCGTCCCCCCCTGAAG
TAGACCCGGCATGCACCCTGTCTTTACAGTGCGCAGCTCAAGGGAAGGATCACATACTGA
GTGTCACAATCTGCAGTGAAGCAAGGACCATCGAGGTTTATGGAGGGTCCCAAGATGGAC
AAGAAGAGGAGTACTTGGGAACTGGCCGAGGAGAGAGATTCTGTACCTTGGCCTGCGATG
GAGAAGACAGTCCTGTCATTTTGTACAAAACTCACCTGAAGTTCCAGTTCCCGGTGCCAT
CGTGTACTGTCAAGCTGCTGTCACTTGGTGGACGGTGCCGTGTCCTGCTGAGTGAGATTT
CAGTGCAAATGACCTCCGTCCCTGAAAGATGGCGTCAAGTGCCCTGCGTTCCAGGGCCGT
CCATTAATCTAGACCGTGTGCAGAGTATTATGGACAGCATGGGTGGGAAAATGTCACCTG
GAGCAGAGCAACTCATGAGCATGGTGCGTGCTCAGCAGAAGCATCAGGCACCTTTTGGAG
CTCACTTCATGCAGCTCTTTGGAAGCTTTCAGCACGGCAGGCATCCGACTACAGAGGCGG
CCAAACAACATACGGTTCCTGAGACAAAAACAGAAAATCGCGGTCCGACATCCGCCCTTC
ATCCCTCAGTTCAACTTGCAAGTCCTGGAAATGATGTGAAGTCCATTATGCCTTCACTGC
TGCAAAGTTTGCTTGGCCCGGCTGCAAGTTCTTCTGGTCCTGACTCTTTGGTGCCTCTCC
TGCGCAATCTTTGTGGAGAAAACCAACAAGAACCCT
>TRINITY_DN128156_c1_g1_i2 len=1596 path=[0:0-1595]
GTATTCCTGTTCAGTATGTGGGAAGTGCTTCACAGATAAATCAAGTCTTGTTACACATAA
GCGAATTCACACAGGAGAGAAGCCATATTCATGTTCAGTATGTGGGAAATGCTTCACAGA
TAAATCAAGTCTCGTTGTACATAAGAGAATTCACACAGGAGAGAAGCCATATTCATGTTC
AGAATGTGGGAAATGTTTTATAACTAAAGCTAAACTTAGGGATCATCAGAGAAGCCGTAT
TCATGTTCAGAGTGTGGGAAATGCTTCACAGATAAATCAAGTCTCGTTGTACATAAGAGA
ATTCACACAGGAGAGAAGCCATATTCATGTTCAGAATGTGGGAAATGTTTTATAACTAAA
GCTAAACTTAGGGATCATCAGAGAATTCACACAGGGGAGAAGCTTTCTTGATGCTGTGTA
TGTGGAAATGTTTCACAAAGTAATTTTGAAACTCAAATTCACGATGAGAAGAAACAGTAT
TTGTATTTTTATTATAGTAAATGTTATAAGAGCAAACATGATTGTGAACCCCTCAGGTTA
TTCACATTCATTAGAAAAGTGTTTATTAGCCAGAATATCGATGGATGAAGAGTATTGTGT
TTCCTGTCCTCATGAACCTTACCTAGTACTGTACATTCACCTACACTACAGGAGGATCCA
GAGTGACATTGTGGAAGGATACCACATGGCAACTTCTATTTCTATTTTTTCACATATGTG
AACATAATGAGGCACAGCTGTGTATGGAGAGAGGGAACAAAGAGTGAAAATGATTCCAGC
CAAACCTAGATGCCCACCTGTAAACAGTAGTGATTGAGGTTCTTGCTCCTTATCCGTACA
GAATGGTCTCCTGGTTCTCTTGATGAGACACCACTCCGGTCCCCATCCCCGGCTGTGTCT
ATGGCATCTCTTGCCACATCTCTCCTTTATGCTTTTGTCTGTGTTTGTTCTTCTGCCAGA
TTTTTTGTTAAATGTGTAACTTTTTATCAAGTTTTAAGCCAATGTACTGAGTAATATAGT
TGTAGTATGTGAACATCATAATAAAATGTATGAACTGTAAATCGAAATTTTAAAAGGTTT
ACCATTGAGCACACACAAAATGTAATGGTCGTGTGCACAATGACCAGAGAAGACATGAAT
ATAAAGAACAGGAATCATCTCAGGAAGCACTCACGGATGTCCTTATGGTGGTCCTCGTTT
GTACATGGAAGATATGGTACCACAGGGAATCTCCTTAATACCTGAACTCTGTTCCCAGCT
GCTGTTGCATCGTGTGACCTGGAGTCCGACCACCAGAATCCTACAGTGCCTGCAGTGTCA
GCTGGAAGGGCCCCAAGTCTTGCAAGGCTATGAAATTTGAGACTAATAGGCTTGATAGAG
GGACCATTCCTCTGTAAAGCTTTTGTCTATTGTTACATGAAGCCACCATTTGCACCATTC
TGGAGAAAAAGTTAACCGAACCTTGTTCTGTAAAGGTGGTCCTAAATTTTCAAGTTTAGG
TAATCAAGTTCTTGTTGCCTGGATAATATGTGAGACGGGTAGCACAACAGGCGTAGCGGT
AATGCAGAGCCTCCTCATCTTCTCCAATCCTGAGCT
>TRINITY_DN117629_c6_g3_i3 len=1596 path=[1:0-611 2:612-692 4:693-1595]
TTCCAGCTACTTGCCATTTTAAAACTATTTCTAGTCTGCGAAAGTAAAGTTTTTGTTTTT
TTTTTTTCTTTTTTTTTTTACCAGTGGAAACTCTCGAGGTCTGGCAGAGTGCCTATTGAA
TTCCACTAATCTTTCCGGTCTAGGATGGTTGTAAATACAGCCATCTATTCTGTACTCCAT
TAAACAAAAAAGAAATATAACCTATAACCTACAGGTGAATTTGTGACTGCAGTGTATATA
CTTTTGCATAGGTAGTCAGGAATCGATGGTAAGCTACATAAAGTAATTGAGGCTGGAACT
GACTGAGGCAGGATTATACTTTAATGGAATAACACCACGGACAGTGCTAAATTTACTGCA
GCATATTGCATGATCTGTTCTATATTATAGGGAACCTGATCATTGCACTTTTCATGCTGT
AACTTTATTTGGTTTGCAACAGAGGTAGTGTGTGTTCTCGTGCTGCTAGATGTCAAATAT
GTATATTTCCCAAATCATCATGGTTCCCAAAACACTTAAAGGACCTGTCACCACAAAATG
CAGTGTGCAATCTACAGGCAGGACCTGAGTAGATTGATATACAGGGTGATTCAAAAAGAA
TGGTGCAAAATGATAGCCTCTGTATTCACAACTGTTTAAACATAAATTTATTCACATGAA
AAAGACACTAAGTTTTATCTATGTAAGCTCCACACATGGCAGATGTCTAAGCGGTAGCCC
AGCTCTGTCCAGACACATGTCAGCATCTCCTTGGATATAAACTACACTTTTTAGTGATGC
GCCAGATCCTGTGGCTGGGGTGCAGATACACTGAGTCCTTGATGTAGCCTCACAGAAAGA
AGTGGCAGGGTGGATCTGGCGATCATGGAGGCCACAGAAACATTGCTGAATCGTTTCCAG
CATGGCCGCTCCAATGTTTCAGTAGTTTAATTCAGGTATTGGCAAACACGCAACTGGAAA
TAAGGAGGAGACTACTTTTGGGAGATCTTCCTCTATTTGTGGCATAAGCCATTCACCTAG
CCTTTCTAGATTAGGAGTGGCCATTGACAGTATTTTCTGCAAAAAAAGGAAGGGACCGTA
CAATTTGTGCCTTCTCATTGCACAGAACACATTGAGTGATGTTTATCAAGACTGGCGTAC
CCGTACCCCAGTCTTGATCCCCCTGCACTGGGGTGAGATGAGCCTAATTTATTAAATAAA
TCAGGCACATCTCTGCCCTGTCATGTACCAGATACTGAAGTCTATGCTGACTACAGACTG
GAGTGAACTTCCGCTATAACTTATGGCACTCTTTGGCAAAGTTTAAGTAAATCTGGCAGG
CAGTATGAAGGCCGCCCCCTTGTGCGAAGCCACGTCTCTTTTCTGGAAAAGTGCCAAGAA
GCCTAAAAAGTCGCAAATTATGGTGCTCACGTGGTCATTAGATAGGGCCCGAGTTCCCGA
GATAGGAGCACCTATCGGACATTTATGGCGTATCCTTTAAGATAAAGCAAAAGAATAATG
CACACAGTGACAGTCATAGCACAATAGCAATTTTCTACAGGGAACTATTTTCATCCATGC
ATCACATACCTGATAGGAATGAGGCTGGCAATTGCT
>TRINITY_DN132967_c7_g1_i1 len=1596 path=[1:0-278 2:279-1595]
GTGCGGGTGCAATGCGTTCACCTCACGCATTGCACCCGCGTGGAGAAAGGGGCCTTAGGC
TTCATGTATTTTGGTCCTCAAACAACATCCGCAAAATACGTGTGTGCACTCTGCATTTTT
CTCCCATCAATAGAAAGGACTATTCTTCTTCTCAATGTGGATCAGAATAGCACATGTTCT
ATAATTTGCAAAACTGTCACACAGATTTGCAAAAAAATACGGAATTGTGCATGGTCCTAT
AGACATCCGCAAAAAATGTGGATAGTGCATGGCTGAAAAATATGGTTGTGTGCATGGGGC
CTTAGACTTGAAGATGCTCCAAATTTATCAAAATTTTCCACGTGTAAATTGACCTGTGGT
GTTGCTTTAGAAATTTGCAGCGTGTCAATTCTTTCTGCAGTCTATCATTGTGGAGCAAAT
CTACGATAAAATCTGCATGTAACACATGTAACATGTAAATCTGCACTGAAAATATGCATC
AAATTGTTTTCCTTGTTTGGCCATAGGGTACAGCCAAATGTGGTGGAAATGCTGTGGTTT
TTCAGGAAAGAATTTCCAAGCGGAAATTCAGCAGCATTTTACAGTAGAAGGGAAGTGGAT
GACATTTCAACTAATCTCATCCACACGCTGCATAAAAAATCCACGAGGTGAATGGTTGGA
AACTGACGCAGATTTTCCACTGCATTTTACATCCCATGTTGTATGTGTTCCAAAAGTCAG
AAGCTATGATTCTCATGTCTTTATAATAAGCTCATCTCTTTAGAAATTGTACTGTCCATG
AGTCTGGGCCAGGGGTCGGCAACCTTTGGCACTCCAGCTGCTGTGAAACTACAACTCCCA
GCATGCAAACATACTCTGCTGTTCTTCTAATTCCCATGGAAGTGAAAGGAGGATTCTGGG
AGTTGTGGTTTCAGAAAGCAGCGGGAGTGCCGGAGGTTGCTGATCCCTGGTCTAGGCCAT
AATCATTCTACATTGCCCCTAACATATGTTCTTATGAATATGACAATGACGATAATTGCC
ACCACTGTTCACAAATTTTAATTTGTTGAGTTGTGCATCCTGTTCCATTCAATGTGCTAG
TTCCAGCACTGGAGGCTTGAGGGAATAGACGATCAGTGGGCGAACGGGGGGTCAGATCCT
TACTGATAGGATATTAGTGACCTATCATGAGTATAGGTCATTGATATCAGGAGCCTTTAA
AAACCCTTAAATGGATGAGTATATGTTATGATTTTGGCTTTGATTCATGATATATAGAAT
AGATATGTGCACAACAAGAGAATCCAAAGAATGTAATATACTCACAGACTGCCTTGCATA
TCTGTTACAAATTTTTGTTACATTTAGTTTAAAAAAAAATGTATGCAACATATTTTATGG
CTGGAATCACTGTGTCATTCATGCTTTTCTAGCCTTTTTGTACCTTGTGTATGTATAATT
TAACTCTATTTAATTGCATTAACAAAATACTAATCTATTTTCTACAGGCTGCTCCTTGAC
AGAAATGAAGAGCTGTGTAAACCTTTTTGTTACCATCAACCATTCCTCTTTGTACAATCT
GAGCAAAGTTTTATGTGAGAATAAAATAATTCAAAG
>TRINITY_DN142363_c6_g1_i1 len=1596 path=[0:0-1595]
CCAGGATTTATTTCTTTATTTTCACATACATAAAAAACATTGGCAAAGCAATATTAGATT
CCTCAAATGTACACACAAACCAATGCAAATATATAAGTTTATATATAATATATTTATATA
TATATGTAGACTTTTTTCTGCATGATAAGAAGTAGTAACGTCTGTAGAAGAGACCATGTA
ATGTATAGTTGTGTGCTCTTCTAAGGCAGATTGAAAAGTGCCCCTTCTTGCCCTGAGGTT
ACGCATATAGAGTATATAATTTCTGGGGATGTGTGTATATGACCTATCAGTTCCAGATAA
TACAGAAATGGTAATCTAGAAAAATGCTGAAAATGCTGAATGAGACGATGAAGTGACAGG
TTGTCGGATTGTCAGTGCATAAGCGACATTACTAAAGCTGGGGCTACATGGTAACTTATG
GCCGCGTGACGTAAGATCACAGTGTCTCAATGTACATCACAATTAATGGTGGTAAATGTG
GTCAAACTGCATGCTACCATGACGGTCGGCAGGAATCCAAACCTGCTGGTTTGCAGCTGG
ACCACAGTCACTGTCATTAGTTCCGACTTTAGAAACGCAATATTGCCATATTAAGTTGCC
GTGTAGCCGTAACCCTGAAGGAGCAATGTTTGGTTGTGCTGTCTACTTTGTGCTGAACTG
TGTCTTCATTTTACCAGTTATAATAGTTCTGTATAAGAGGGGAAAGTCTATGTCTAATTC
TGCTGAAAATATATATGTTCCTTTTCGTTATAGAATATTCTCTGCTACATTCTGACCGGA
AAAAAAATAAACCATCGTTATACTTCTAGAACATTGTCAGTATGGTGTCCAAGGCCGAGG
CCACCCTCATTTATTTACATCGTAGACACCATGAACAAGTTTTCCCTTTGTCATTTCAAT
CCAAAGAAAAATCTGCATTACATCCGGAAAAAAACTTCCCCAAGGCCATGTTCACTTGGC
AGATTATTCACAATTTTTCCATGTGGAATCCACTCTCTCAGTCCAACATTGTTTTCTTTC
TTTCCAAATTTTAATAACTTCCAAACAGCATATTTCATTAGATGGATTTTTTCACGTAGA
TTTTCCATGTGGAATCCACTTTCTCAATCCACAATTGTTTTCTTTCTTTCATTTTTTTTA
AAATCGAATTGATCAAATAACTTTCAAAAAACATAAATCGTAAAATTAGGTAGACTTCAG
TCATGTGAGGAACCGGCCATTGTTGTCAACGGAAATTCCGCGCTGGAGCCTTTTTTTTTT
TGGATGTATTTTGGTAATCCATGTCATGGGAAAAAAAAACACATGTTCCATTTGTGGGCC
TCTTTCACATGAGCGTATCTGGTCCAGGAAACAAGCTCTATGTCATGGCTGCATTTTCTT
GACTGAATACTGCTCCTCTGACCTGAACTCGAAGCATCATAATGATTGATGCAGCTTTTA
GTTCCTGCCTGAGCGCAGGTGTAATGTACTGTACTCGCATAATGCCGTAAGTACAGTACA
GTTCGACCCATGGTCAGGCAGGAACTCACAGCATCATAAGTTCAGGAACTGCGGCCATCT
CACAAAGTTTCCCAAACCGTACACGCTAGTGTGAAA
>TRINITY_DN133271_c2_g2_i1 len=1596 path=[0:0-1595]
AATCAGATTTCACCCCTCAATGGAGCTCTGAAAAATGAAAGGGGGAATCTGATTGGTTGC
CAGGTGCAACCAAGCCAGTTCTCCTCCACACCCGTTTTGACAAATCTCCCTCGTGTCTCG
GCACATTTTAAAAAGTACACAATAAAAATCCATATGGACTAAAATTCATGGGAGTGGAGC
GGGTAGAGAATAAATGGCGGGGGGAGAAGACCCCATAGGATATATGAAATCGCTGTGAGG
TACAATGGATTTACAAATTAGGCACCTATATTTAGCCACTTGGGCTAAATATGGAGTTCG
ATCTGAGACCAAGAGTCATTGATAATATTGGGAAATAATTCTTGCACACTTTGTTTAGAT
GAGAAAAAGCGTGATTTTAATGGCAGCAGGATACGCATGAAGATCCTGGAGAGAGTGCTG
ATTGGGTGATACTAACATGTGATCGGGGAGGGAGGCGCTAAAGATATATGAATGGAAAGA
TAAGTAAGGTCCGACTGGCCATATAGTGACGTGATCATGAAGTGAAAAGAATGACGGAGA
TAGATACATTTTGTGGAAATTTGTTCGTTTTAACATTTATCTTTATAAGGATTTTTAGAT
GTGTATTTTAACGGTTTAAAGAATGTATTTTAGATGCCTATGCAAGTGAAGGGAAGAACC
ATTTGTGTATGAAAGATACGCCCTAGAGAAGCGGGACATGCACCACTGACGAAGCGGGTC
GGGTGACAGATGGGAAACAGGTTTATAATATTTGTTACGCCTATGATTCTTTAAATGCTG
CGAGTATAATAAAAAGCGGATAAAGAACGGCCTTTGTGGTGCTTCACTGTTGTTTCGCTC
CTTTCGTCCTAACATTTATAGGAGAGACAAGGTTTTTTTTAGGAGAAATGAGCGCTCTTG
GATTGTGAAGCACGGAAACAGCGAATTGGTGCATTCTCGAAGGTCTGCATCTGCTGAAAT
GGTAGAAAGAGTACCTATTGAGGAGCAGCGCAGTTTCCATCTTGTGAAGTGAAACTTGGT
GTGAACAGGACCCACCACACCCGTAACCTGCAGCGCTCAAACTAGGACTGACGATTTGGA
ACTTGCTAATTGTGTTGATGTTCGATCACGAACTTACACTTCTAATGATACTAAAACGCC
TGCAATAGTTCCAAACCAGCTAAAGAAACCTCTTCAGGCCACGTTCACACTGGGCTTTTA
TGTGACATCTGATATACGGATTAACTTCGGGAAAATATTCATAATTCCTAAAATGGAGCT
ATTAGTGCTAATAATTCTGTTACTCTGGCCCCTCAAGTGCAAGTCCCCGAGGTGCCCTGT
GTTCTACAGGAAATATACATGGCTGCATGTTACAGGGTGTGCCAATCACTCTGTGCTCTG
CCCGCCCTGCAGTTACCCTCCATATAATACTTTTATGGGAGAGCCATCTGTTCCATTATA
ATTTCCTGCTCCTGCCCTTTAACCAGAAAGGTGAACAAGCTGAAAAGTGCAGAGAGCACT
AAGGGAGCAATTAAAGGGCATCTGTCAGCAGTTCCGTACCCACGACACTGGCTGACCTGC
CACATGCGCACCCGGCAGCCGAAGGCATCCGTGCCG
>TRINITY_DN133532_c5_g1_i7 len=1596 path=[2:0-451 4:452-575 5:576-576 6:577-578 7:579-754 9:755-758 12:759-1595]
CCTTAGGGTCCACCTTGGTTTCTGCCGCCTTAGGGTCCACCTTGGTTTCTGCCTCCTTAG
GGTCCACCTTGGTTTCTGCCGCCTTAGGGTCCACCTTGGTTTCTGCCGCCTTAGGGTCCA
CCTTGGTTTTTGTCGTGGGACCTTTCATCCCTGGATTATCTGCGTCTCGGCGCCTTCTCT
TTGCTGCTGACGGCTTGCTGTTCTCTGGTTTATTCGGAGAACTCGGGGTGTCAGATGCTT
TGTCGCCCTCCTTAGGAGTGGTGAAGACGATGTGAGGTAGGAGGTTGTCATCAGCGGTGC
TCAGACAAACCCTGCTAGCTGAGAAGTTGAGTTGCAGGAGGGCGGCATCCTTGGGGCGAT
TGTCCACGTTCTTCAGGATACAGTCATGGAGTTCTCGGTCCAGATACGTGGAGAATCCAT
CATTTTTGGTCCGGTCCAAGCTGAAGCCAAACAGCCAGTTGCCCACTTCTGGGAGATTTC
TGTACCCCTTTATTGAGAGGCCGGAGACATTCACCGTCATGTAACCGTTAGTGAAGAAGC
CGAAGGTGTTCAGACGAACCTTCTGTCGCTGGTCATCCTTCAGGATGAGGTGATGGAGCC
GCGCCGAGCACAGCGGCAGCAGCAGGAGGCTCAGGATGAGCAGCGGGCCGCCGTCACTCC
GGAGCGCCATGTTTATTCCAGCATCAGCATCGCTTTCACTTCCGGGAGCCGGCCCCGCCC
CTGTCACATGACCCGCCGCCTGCTTCTACCTGAAACTGAGCGTGACCTGGGTGATGACGT
CAGACAAACTGCTAGGACCAGCATGCCCCGGGCCGCTGAGACCTATTGTTTCCGGGTCAT
TCAGTGCTGAAAGGCATGCTGGGACTTGTAGTTCAGAAGGAGAGTTCTCTCGGATGTGGA
GAACGTCAGCAGGAAGGATTCTCACCCTCCTGCCACGGGACCCTCTCTCATGAAACTAAT
ATGCACGACTTCCAGCTGCTGTGCCGTCCAGATATGACTGCGCTACAAATACCCTATAGA
CAATTAAAATGTCATTCCCATCACTGGCGGCGGTGATGGAGAAAAAATGAGATAAATAAC
GTGTATTCAGCGGCGCCAGAAACCGCCAGCGACAGAATACGGCCCTGTTCACACCTGTGC
TCTAGTGCGGTCGTGGCACGGACCCTGATGGAGGCGCTGAATAGCAGGAGACGTGATCCG
GTGCAGGAGAGCGCCCCCGACAGGATTGCACTTTTAGGTTTTATTCACACTGTGCGGATT
AACAGCGGCGCGCAGAATGCTGCAAAACGCAGCAAAAAAACGTAACGACTGCACTGTGTG
AATATACTCTCAGTATTCGTGTGGCGCCACCTTGTGGAGGATTCAGAATTGGGCGCTGAG
CTGTGGTCGTATTGTCAGATACAGGACGTGGTATCGCAGGCGCAGGACCTTCGCTCCTCG
GCCCAATCCGACATTAGGCCTCGTTCAGACCAGCGAGACCCCCGTCAGGGTGCGGAGCGA
GAAGCGAATGGGTAGCTTCCGGACTGAATCCTGACCCATGTCACTGTGTCTGTTCACGCA
TCAGTTCTGCGTTCAGGAAAAATCGCAGCGGGTTCT
>TRINITY_DN149874_c2_g1_i1 len=1596 path=[0:0-1595]
GTCAGGTAAGTATCGTTTTATTATTAGTCTGGCTAAATTGCTGTAAGTGGTTACAAATGT
GACATTGCTCCTCTCTTTAGATATTATTTTCTGACTGCTCTTCACCTCCATTAATAAATC
ACTATGATATTTTTAACTCTCTCCTCTGCACCATTCAATGAATCTCAGAGACGGTTACTA
GATTTTTTCATTTCAATCTCAAAGGCAACATCACCTGTAGCATTATGGCGTCTATGAATC
AAATGTTATCTATAACATGTTGCTGGCAAGAATGAGCTGACAAAATCGAATTCCCAGCAG
TCATTCTTCCTATATGGTATACTCTTGACCCAATCGTTCACTCCTACTGAAACTACATCC
AAACCCGTGCTATTTCTCTCTTGAAATTCCTGTGTAAATCTTAAATTCATAATGTTGTCA
CTGATATATAGGACAAAAAGGTCAAATTCTGATTTAGTGCCATTCCAAACAAATGAGTCA
TCCATGAAGTGGACAGACCACCTTGTAGATGACAAAAGATGATTATCAGGGCTCCTGTCA
GTATCTTCACAAGGATGAAGTCATCAGTTGAGATAGAATCTCAGGAGCAGATAGTTTTAG
GTTGTAACATTGTTATCTGGTCATTTGACCTCAGGGGTTTCCGGGTGATAGTTTTCATGT
AATTCAGACCTTGGGCAAATTGCTTGAAGTGCTATTCAGAAGAGAATGACCACTTCAGTC
TCTAACAGAATTTATAGACACACTTTCTACAGAAGCCATTAGTCCTAATATCCTTGTTCA
CCTACATCTACCCCTTCCCGCTCAGTGCTGTACTATTATCTTGCTGTAATTAGTGGGTTA
ATGCTCGCCTCCCTAAAATCCTGGTGCTGTGATGACAAGCCCATACTATTGCTTGCAGGT
GCCAAGGATCGGAGATATGGCCTGATCCCAGCAGTTTGACCCATTCAGATGCTGTGGTCA
ATAGCGAGTGCAGCATCTGAGTGGTTAGACAGAGGGAGGAGATTTCCTCTGTGTTCCGTA
TGGCACCCCGCAAACACAATCTTGTGATGCCGAGTATTTTCATGGTAGCTGGGGGCCTTC
AGAGGGGCCTAGGCCTTCCATGTTACTGCCTCTTTTACACCCTGCCTCTGCTATTCAAGT
GAAATGTCCGAAATAATAAAATACCATGATTTTTATCATTTATGGTAAACATTGTAAAAA
AAAAAAGAAAAAAAAAAGAAAAAAAAAACTATGGCAGAATTGTCTTTTTTAAGTCAAGTG
ATCAGAAAGTTACATGCAATCCAAAATGCTAGCAATAAAAACTGAAACTATAGCTCTGCC
TACAAAAAAATTCAGCCTTTACACAGCTTCGGGAGAGAAAAATATACAAGTTCTGGATTT
CAGAATATGATACACAACACACATTTTTTTTGTCATTGTGTCATTTTTACTGCTAATTGA
ACACATAAAAGTATAACCCTAAAAACAATGGTGAAATTGTGTTTTATTACTGTAACCCCT
AACATTTTTTAAACGTTATACAATACATTAAAAATACTCCAGTATGGTGGCATTAAAAAA
TACAACTCATCCCGTAAAAAAAAATAAAAAATTTAA
>TRINITY_DN122294_c11_g1_i17 len=1596 path=[3:0-245 6:246-263 7:264-290 9:291-364 10:365-366 11:367-390 12:391-416 13:417-469 15:470-473 16:474-476 17:477-505 18:506-578 19:579-598 22:599-629 23:630-1014 25:1015-1058 26:1059-1135 28:1136-1160 30:1161-1208 31:1209-1255 32:1256-1595]
GACGCGAGGTCAGGATGTTGATACAGAGTACACTAGCTTGTAGTAAGCCGCTCACTTAGA
GACCGGACCGCTGCGGGTCGCGTGCTGCTGCTGCCGTCTACCGGGAGAGCCTGGCGGGTG
GGACTAGGAGGAGGAGAAGCGGAGCTGCCGGGCATGGAGTGAGCCGCGGGATCTCCGCTC
TGCCAGCCCGTGGAATGGTGCTGACATCTGCCCGCAGCATGGAGACGTCGCCCGTCACCG
CAGTGGGCGCTAAGGTAGGCCACCAGAAGCCTGTGGAAGTGAAGGAGAACACTGAGAAGT
TCTGTCCAGTGACTATGAACCCGCGGCACACCAGGAAGGCTTTCAAGGTTATGAATGAAC
TCCGCAGTCAGAATTTGCTATGTGATGTGACGATTGTCGCGGAAGATGTGGAGATAGCAG
CTCACAAGGTGGTTCTGGCAGCATGCAGTCCTTACTTCCATGCCATGTTTACAGGTGAAA
TGAGTGAAAGTCGAGCAAAAAGAGTCCGAATTAAAGAGGTAGATGGGTGGACACTAAAAT
TGCTTGTAGATTATGTTTACACTGCGGAAATTAAAGTGACTGAGGAAAACGTGCAGGTGC
TTCTGCCAGCAGCCAGTCTCTTGCAGCTTCAAGATGTGAGGAAAACCTGCTGCGAGTTCC
TAGAAGGCCAGCTTCACCCAACCAACTGTTTAGGGATCCGAGCTTTTGCGGACATGCATG
CATGTTCTGAATTGTTACACCAAGCTAACACCTTTGCAGAACAACACTTTTCAGATATTG
TCCAAGGGGAAGAGTTCCTGAATCTTGGCATAGAACAAGTTTGCAGCTTAATAGCCAGTG
ATAAGCTGACCGTTCTTTCAGAGGAAAAGGTATTTGAAGCTGTCATTACCTGGGTAAACC
ACGACAAAGATGTGCGCCAGGAGCACATGGCACATCTAATGGAACACGTACGCCTTCCTT
TACTCTCAAGAGATTATTTAGTACAGAGAGTAGAAGAAGAGACGTTAGTGAAAAACAGCA
GTGCCTGCAAGGATTACCTCATCGAAGCCATGAAGTACCACTTACTTCCTGGAGACCAGC
GGACATTGATAAAGAGTGCACGGACAAGGCAGAGAACTCCCGTCAGTCTTCCCAAGTTAA
TGGTCGTGGTTGGAGGCCAGGCACCCAAGGCCATCCGCAGTGTGGAGTGCTACGATTTCA
AAGAGGAACAGTGGCACCAAGTGGCTGAATTACCCTCGAGGAGATGCAGATCAGGTTTGT
TCACCTTTACTCCGCTTCCTACTGACATTGACCTATGGATGACGGCTGATCTGTGTACTC
TGGAATACTGTGCTCGAATTCTGCACTTTAAGATTTGTATAGTATAGCTAATACTTCGTC
TGAGAGTGTGTGTGTGTATGTACAGTGGATATAAAAAGTCTACACACCCCTGTTAAAATG
TCAGGTTTCTGTGATGTAAAAAAATAAATAAGACAAAGATGAATCATTTTAGAACTTTTT
CCACCTTTAATGTGACCTATAAACTGTACCACTCAACTGAAAAACAAACTGAAATCTTTT
AGGTGGAGGGAAGAAAAATAATGTTGTTGCATAATT
>TRINITY_DN124503_c3_g1_i1 len=1596 path=[0:0-1595]
AGCATACTGTTTGGTACTGTTGACATTAGCACATCGCTAATGTCAGTCAGATACATAACG
TTATTTCTGATGACAGAAACCCTTTAAGGATTTGGGGGATATGCTTGATAACTACTGCAA
TGGAAAAATGAAGCAGCTGCCCAATCATGTCACTGTTTTACTGACTTAACTGTAAGGTCT
ATATTACCTCCATTTACTGTGCATAATGCAATCTACTGTTCTTTGTTGACAGCCATTTTG
AACCAGGCAGACTCTGACTAGTATTTCATGGAATTACTGATTGTAAGTCCATGAAAAAGT
ACTTTTGACTACTTTTGTCTCTGCAACCCCAGTGGAAACATTTAGATTTTTGTATGATTC
TTCAAGCTCTCTTCATAAACATACATCTGGAAGCTTTGTAGTTATGGTTAATGTCTAGAG
TTATGTTATCTAGAACAATAAGGTGTCTCATCCACTTCTTAATTGTGACTGATGGCCCAG
TAAGGATGTGACAGTGGAAAATAACTAGAGACCAGTGTTTTGCAATGCTATTCTTTCCAG
GCATTCATTGGTATGACCTATAAATCACATGTGTACTGCACTTCAACCACTGCCTGAGAA
CCATGTGAATACGCTTTCTGCTCTCTTGGGATTTCCTGTCTGGCCATTCTTTCCACAGAT
GGTATTTCCTGGATCCTTCATTCCAGCCATATTTGGAAATGGCTGAAGTGACTCTGTCCG
TGACAACGTTCACAAAACATAGTTGATCACACAGAGGTACTTGCAAAAGTATCAGTTTTA
TTACAGGTTTATAATACAGTATTTCTATGTGCAAAACCAACAAGAAGAGTCAGCTCTTTT
AAATACTATGTAAAAAACAAAAAAAACAAACAAACCAAAATGTCTGTATAATTGCACTGA
TAAAAAATACTAAATAGTAACATAAAAGTATTACAAATGGTACAATAAGACCACCTGTCA
ATAATGTGCGTTTAGAACAACGCAGCTTGGTATAATCTGAGAAAAAGGCTTCCCAAATGG
AAAAAAAATTAATACTACTTTGTCTTCACCGTTACATTCAAAACAGTTTTATGTTGCAGC
ATTACCGTTTACAAGAGCAGCGCCAACTAGTCTGGCGGTATACAAGCTCCATGTCTTTTG
TAGGTCAGGCAGACCTGTTGGACCCATTTGCACCCCCCTTCAGAGTGCAGTCATAAATAA
GTGCTTGATTTTGCCATCTGCTTGATGTATAGCTACATTCTGAAGCAACATTTTGCACTG
AATATTTAGGAATTGGTTTTAAATAAGCAGCACCTGGAGCTCAGTGATTTCATGTAGCTC
TGTAATATCTGATGCAAAGAGTAGCTCAAAAGTATACTGTAGATCTGTAGTAAAGAGGTT
GTACGAGATTAGAATAAACGGATGGGGAGATTTATCAGGAGACAAATTTTCAGAGAAAGC
CTGTTGCCATCATTTTTTTTTTTTTTTATAAAACAGCCATGTTTTTCTAATATTATACAA
CCTCCTAACACAGGGATGCCCAACCTGTGGCCCTCCAGCTGTTGCAAAAGTGCAACTCCC
ATCATGCCGAGACAGCATACAGCTATCAGGCTACAG
>TRINITY_DN27053_c0_g1_i1 len=1596 path=[0:0-1595]
GCTTCCAGAAGAGGAAGGCCTGCGGATGCCCGGTGGCCCCGGCGAGGGCGTGCTGCGTGA
CACCCTCGACGGTTGCCGGGCATTGGATATCGATCCGATCCCGTGGCTGCCTGAACACGT
CCAACGCTGGTATGCAGGTTGAGGAGGGTTCAACGGGTTCGCGGCGGCTGAACTGGCGGG
GCCGGTTGCCGCGCGCACTGCGGGGCAGGTGCAGACGGGCTGGCCAGCTGCCGTGCCAGC
TCGGCGTTGGCTACGTGGCCGTGCAGGAACAACAGGCTGCTATAGATGTTCATGAGCGTG
CCTCCACTTGAGTGGATTGCACGATACGGGCAGCATGGGCAGGCAAAAAGCGACATTTCC
GCAAGCATGACTTGAGAGGAATTCAAGCCTAATGTCCCGCCCTCCGCTCCATGCCCTGCA
GGGCTTCGTGGCCGCCGCCCGGCTGGGCAACCTCTCGCGCGCCGCCGCGTCGATGAATGT
GACCGTCAGCGCGCTCAGCCATCAGATGCGCCAGCTGGAAGAGCGGCTGGGACAGCCGCT
GCTGGTCCGCCAGCCGCGTGGCGTCACTCTCACCCTGGAGGGGCAGCGCCTGCTCGACCA
GGTCGGTCCGCATCTGGACGCGATCAATGAAGCCTTCCAGCCCTATGCCGCACGCGCCGA
GCACGTGCTGACGATCAGCGCGGTACCGTCGATGGCCTCGGCGTGGCTGGTACCGCGCCT
GGGTCAGTTCGTGGCCGAGCACCCACAGATCGAGATCAACCTGCAGTCGAGTGAACGCCT
GGTTGATTTCGAGCGACAGCGCCAGTTCGATGCCGCGCTGCGGCTGGGCAGCGGGCAGTG
GCCGGGCCTGGTGGTGGAGCCGCTGTTCGACGAGTGGCTGGTACCGATGGCCAGCCCGGC
GCTGATTGAACGCATGGGCGGCATTGACCGCGTGCCGCTGAACCAGTGGCCGTTGTTGGG
TGACCCCGACGGCGCGTGGGGTGCGTGGTTCGCGCTGAGCGGGGAGAGCCCGCCGTCGCG
TTTCGTGGCGGTGCTGGATGATTCGGAGGCGCACCATCGCGCCGCTCTGGATGGCGTGGG
CGTGGCGCTCGGGCGGGTGACGCGGGCGCGCCTGCTGCTGGATTCGGGCCAACTGGTCGC
GCTGTCCAGCCAGCGCCTGAAGACGGCGTGGCCGCATTGGCTGGTGTACCCGCAGCGCTC
GGCCAGCCATCGTGGCTTCCTCGCCTTCCGCGACTGGCTGCATGCGCAGGCCGCCGAGCA
CGTGCGGCACATGGCAGCACAGGGGCCGCCCGGCTAGACAGGTGCACCGGCCTGTCCGGG
CACTGTCATCAGGGCGTGGCCGGGCGCGGCGAAGCTGGGCACCTCCGCTCAACACCCCTT
GCCACCATGCGCTACCGCCTCGTCGTCCTTGATATCGCCGGAACCACCGTTGCCGACCCG
GGGCTGGTCGCCCGCGCCTTCGCCGAAGCGATGGCCGCTGCCGGCCACGCCATCGAGGTG
GAGGACGTACGCCCGTTGATGGGCTACCCCAAGCCGCAGGCGATCGCGCGGCTGCTGGGG
ACCGCAGTGGATGATCCGCGCGTGGCACCGATCCAT
>TRINITY_DN118882_c4_g4_i1 len=1596 path=[0:0-1595]
GCTCGACTGCCACTCCATTTATCTAAAGGGCATCTGTCAGCAGATTTGTCCCTATGACTT
TGACATGTGCGCTTGGCAGCTGAAGGCATCTGTGTTGGTCCCATGTTCATACGTGCTCAC
ATTGCTGAGAAAAATGATGTCATAAAATATGCAAATGAGCCTCCAGGAGCAACGGGGGCG
TTACCAATACACCTAAAGACTCTGCTGTCTCTGCAACTGCCACGCCCTCTGCACTTTGAT
TGACAGGGCCAGGCAGGCGTAATGACATTTACGCTTTGAAACACAAGTTGCAGAGCTTCC
TTATACATAGAAGTAGACAATCCCTTTAAGACCCGCTCCTCGCACACCTCCCTGCTGTCA
CCCTGGAGCCCCTTGGCCCCTGGCAGCCAACCTCTCTGGACTCTCTCAGCGTCTTTCTTT
TTCCATCTAATTTATTTATATCCCAAATCGTGTTTCCCTTCTCCCTGCTTGTGGATGGGA
GCGCAGTGGGCGGCGTGTTCGCGAGCTGCTCGCACCATCTGGCAGGGCTGCACGTACGGT
TTTCTGCGATGACGTCATTAGTCAATTGCTAATTACTCTGCGGCCAGAGACGACGACATA
ATGGAGCTGCATCACAGTCTGATAATGTAGGCGTTGCAGACGGGCTGTCAGGATATTGAG
GGGTGCTCCCCTAGACCCCCACAAACAGTGGGCGGCGCTCAAGCTCAATGATATCACGCT
AACTGCCTGGTGATGTCATCGCTCCACTGTGGATGCTGTATGGATTCCGTGGAGTTAGGC
CACAAGCGGGTCCACGTGCCGCCACTGAAGCACAGGATTGATTTGTTCCATCTTTGGGGT
GAATTTCCCGGTTGATGCTTTTCGCTCCATCGTCCTCCTCGTCTTCACGCTGATTACAAA
TTCTGCTCTGCCGCTTCTTACTTTTATCTGTTTTTGGGAAAGCTGGTTAACAAACAAATG
GCCGCCATAGGAGTTGTCAGGCCGGGAGAGGTGTGCATGCCTGTCCCTAGGGATCCGATG
GTTCGGAAAATCCGGTATCCTGGCCGTACTTATGGAAAGTTATGTGGAAGGTGTAATGGT
GGCCGTTGTGGTTGGCCATTGCGGGAGGGGGCCATACAGAGAGGGTGGGTTCCCCTTTAT
GGCATCCATATGCCCTCAAAGGACGTATGGACCTGGGTTATTGGGGTCCTGTGCAATTCT
GCTCTCACTCCTGAGATAAGCGGTGACAGTGCTGTCCAGCAGCCGCTTATCTCCCATCGC
AAGTCACTTTTTTATCAAAACTGAATCCGTTTTGATGTCTCGCTTCCTACCCAACCATTT
TGCCATTATTACAGGCTGGTTTATTGAGGAGCACGCATCATTTCACAGACAGGTCTCCTT
TTGTGAGCCGAGGTTGTTCTTCGCCTCGGGAGGCAGTTCAGTTCCTCTCCGCTCCCTGTT
CTCTTGCAACCATCTCGATGAACTGGATGACTGTGCTCGTCTTTTGTATAAAAACAGGAC
AGCTAGAGAAGGAACCATCGCAGCCAATCAAATAGCCGCTTACATGTCATCACCTTCCCT
GGACAAATGAAAGCTGGAGTCTGATTGGAGGATAGA
>TRINITY_DN153339_c10_g5_i2 len=1596 path=[0:0-1341 2:1342-1595]
GACTCAGAGTTGTTACTCACAGGTGAATGTTGCTTATCCTGCAGTCCCAATATTCAATCC
TTTTGATTTTTACTCACGGTATTTGTTCATATTGCCGTGGTTCTCAGTGTTTAGCGTCCC
ACCTGGTTCGTTCGTCACTGGTCTCTCTCGATCATTATACACCCTGATTGTATAACATGG
CCTGTAATCTGAGGCTGATCCTGGGCCACAATGCACAATTTGTAACGGGGCCCCCACCAT
ACTCGTGTTATGGCAGAGGGTCCATTGCACCACCTCCTGCTACACCACAGCCTCTAACAC
ACGGGGGTAGGGGTGGATCTTACATTTCTGTGGCCCCATGGGCCTGGTATGCCCCATTTA
GCAGTGGAGCCCTGGCAACTGAATGGGTTGCACAGACAGTATGTCAGCCCCTTTTGGATG
CTTTTTTTTTTAAAATCCAGCCAACTGCTTGAGGCCAGCCGGCACCCCCTAATCTTAGGG
GTCCCAAGCAGTTGCTTGGTTTGTGTGTTGGTAAAGTCCACCCCAACATAAGATCCAGTG
ACTTTACTAATGTTCAATCAGAACATAAACTAAAGGCAATCACTGGGACCAATGTGATCT
TGTTCTTCCTGGACAGGTGGCAATACAAGCAAGACCACTCCATTCAAGAGAACAGACGCA
GCCCAGTGCACTATAACAGCACAAGCACTAGCATGATGCCCACATGGGAATCTGTGCCAG
CTTTTCCACCATGGCATACTGACAGGTTTGTGAATTATTTATTGAATGCAGACTTTATAG
TACTCTATATGCTACACGTCACTAATTTAATTGGGTTATCCCACCATAAGAAATGATACC
CTTTCCACAGTGTAGGGAATAAGTATCTGATCGGGGGAGGGTCATACCATTGGGACCCCC
ACTGATGATAAGATCGAGATAAGGTATCCCCAGAGTGAATGCAGCTACAGTTTCATGCAT
GGTGCTGCTTTATTCAACTATATAGCACTGCCAAAGTGAAGCAGAGTACAAAGAATGGCT
AGCTTCGGCAGTTGGATAGAGCAGCATGCATGTGTCACTGCTGCTTGTGATCTGTTGGGG
TCCCAGTAGTAGGATTCCCACCAGTCAGATACCCAGTAGTCATGTTATTATTTCTAAGCG
CTGAATATCACTGACCTCATATGGTAATGCAGCTCTGCAATAGTAATCTGCCAAATTTAA
GAACATAAGTTTCAAAAAGGGTTAATTACTCCTACCTGTAATTGGATTTTCCAATAACCT
CCCGAACGGTACTGACAGGAGAAGGGTGCTCTCCGCCTCCAGGAAAGGAAACGACACGGA
AGCTCAAACTTCTCCCCTTACCTAATCCGTAAATAACAAAGGTAGTGATGCAAGAAAAAT
TAATCCAACTGGAATATAAGAATGAACATGAAATTATAAATCCAAGGAAAAGCATAATTA
AGGCCTCTTTCACACGGGCGTTCCGGATTTGCTCCGGATGTGTCACATGTGCATTGCAGA
AAAACCGCGCGAGTAGGCACGCAATTGCAGTCAGTTTTGACTGCAATGGCGTTCCGATGT
TCAGTTTTTTCTGCGTGAGTGCAATGCGTTTTGCAC
>TRINITY_DN150478_c5_g1_i1 len=1596 path=[0:0-1595]
AAAAAGTGCACAATACCTGAATTGCCAGCTTCATATAAATCTAGCAGAGCTATGAATTAG
GAGATCTCTGGATCCATGTGAGGTACAGGGCTGATTCTAGCCTTGTTAGAAAGAGATTGT
CATGTACTATAAGGGGTTTCAGTTTAATTTTTTACATTAATAATGGGATAACCCCTCGAA
CAACCAAACCTGTTTTTTTATAGTTACATTCTGACAGCCCCACGTAAGGGCTTGTTTTAC
ATGGAATGAGTTGACTCTTATTTTTGGGAGGCTGGATGAACAAAAGCAGCACTGTTGTTT
ATTATTCTTTATTTTTATGGCACTTACTATGTGGGCTACATAATGTGATCATTTATTTCA
AGTCATTACATAAGCGGTGTACCAAGATGGCAGTCCTGACAACCATTGTTAGGTCCCCCC
GGCTGCCATAGCACACATTGGCACACCATGACCATGTTGTGGAGGGTGGATGGTTTGGAA
GAGGGAGCTCCCTCCCTCTGTCTAACCACTTAGATTCAACAGTCGTTTTTGACCGTGGCA
TCTAAGAGGCTAAACACCCAGCACTGGAGTTATCTCCGATCCTGTAGTCTAGCTGTTATT
CACAGCCAAGCTCCAGCGGTGATGGCACAGGCACTGCTTCTGCGCCCATGTAAACACAAT
GACACAGGTGTACGGCTTTCTGTGGGAAATTCACCCCACTGATGAGGGGCACATATTGGA
GAACCCCAAACATAATCCCAATTCCATCTATAACTTAGTAACTCTCTGCCCAGGCAGCAC
TGTAGCCTGCCATAGCCCAGGGTCTAGTATTCGGGATTATAGGGTATACAATTTCAGCGC
AGTTCTGACACTGGTGTATTCAGGTCTAATACTCTGCTTTGTATAAGTAGAAGACGGCAG
GTGACCCAAGAGGCATTGGAGAATGTGGGGAAGGATGATCAGTTAGGCGAGTATGACATA
TTTTTTTCATCATTTTTTATTTACTGGCCAGGCACCCCTTTAATGGTCAGTTCACTGCTT
TAACATGATGACACCCCTGAGATACTCTATGATACTATTAAAGATAACTAGACATGTCTG
TATTAGTAAATGATCCATGATCTGGCAATTCTGGAGCATCTGTTACAGCTGGGCATTGTG
GAGTTCCTCTGTTACTCCTCTTGGAATTTATGAATTCATTAACAACTGGGTGTAACCAGT
TGAGGGTGTCCTCCTGTCAGACCCTGTCTAATCAGTGTTGACAGTGCAAGACTGTGTAGG
GCCAAACCTTTCCTTTGACAAGGGAAATGGTAACACCGAGTTGTCAGGGGGAATAACAGA
GGAACAGTACAACATGGTCTTGCAGGAAATGATGATGCAGAATTGTTGCGTCGTGGGAAA
CACAAGTATTTACTGAAGCAGCCATGTCATGTAATATGCAAGAATTACTACAATTGCCTG
TGATCAGCGCCCCCACCTGCTCCAGTTCTGCTCTGTAAGGCTGATATCATACATGTACGT
TTTGATGCAGCTTTTTTTTTTAGCTAGGTTAGGCCTCTTTCACACGAGTGTTACGGATTC
TTTCAAGGTCTGTTCAGGAAAAAAAAAAAAAACTGT
>TRINITY_DN154017_c5_g4_i1 len=1596 path=[0:0-1595]
GATGGTGGTGGGTGCGGGGAGGTCCCTGGGCGCCGCTCTCCATGTCTGTATAGTTAGTTT
AGATGTTTTATTCTAGCGAAAGGTCCTCTTTAAATAAAAGTCCTTGAATATAGCAATTTA
AGAAAAATTCTATTTTTTTTTTCTCTCAGACACCCATAACTTTTTAGACTTCTGTCTACA
GAGTTGTGTGAAGATTCATCTTTGATGAGAGAGCTATAGTTTTTATTGGTACCCATCTGT
AATACATATGACTTTTTGATCACTTACTACATTTATTATTTTTTTGGCGTTCACTGTAGG
GGATAAATGCCTTTATATTTGACTAGTTTGGACATTTCTGGAAGCGGCGCTATCAAATGT
TTATTTTTTTTATACGTAAAATCGTGACAGGGTGCGATTTCCGTTATTTTTTTTTTTACT
GAACATGGCATCCGCTGGGATTAATTGACTGGGATCAGCATTATCGCCGTTTGTGGTAAT
TCCTGGCAGGTGTTAGCTCTATTGCACAGCTGACACCCCTCACGCATATTTATGTGGAGC
CGATGGGAAAGGCTTAATCTAGTACCCAAACCTAGAACATCTGATGATTTGGCCTGGGTT
ACCATGACAAAACAACAATATAATGTGAAATTTCACAGACCAGAAGCTGGCTTTCTAGAG
GTGAAGTGTGGCATGTATAGAGCAGAACAGCTGAAAACTCCATTCTAACCACCGAGTGGA
CTTGTTACTGTACTATGTGCATGGATTTCTGCAAACATCATGCAGATGTATGGGGCAGTC
ACAGAAATTTCTGCAACAGATCTGCGGCATGAACGTAAACTTACAGTACATTTTAAGAAA
GCGTACGACTGTTTCAACAACTGAGTCTGAGTCTTACACTTGGGTGCACACATCAGGAAA
GCTCCCAGCATACAAGTCAGATGTATCCACAGGGCTCCATTAATTTCCAAGGTTATGTTA
AGGTGCTTATGCACATCATGATGAGGGGTAAGAGATTACTGTTTGAATAAGGGGCACAAG
CGAGTAGTCTACAATGGCGACAGCAGACTTCTGTCTGCAAAAATAAGCCTGGCAGGAAAA
TCGTGGCTGTGGTTGGTTAAAACTACATATGTATGCCATTCCGCTCAAGGACTCCCAGTA
ATGAATGTGGCATGTTTCTGGTGGTATCACTTGACAAGCACTCACACGGATGACTGAACG
GCTGCAACGCCGCTGTTCGTTACCTAGTGCGTACGGCTCTATGCAGTCTCTGCTAAGAGC
CAATTCCGCTATCGACTGAAAGGAGCCTTACTATGAGACACTTATGTAGCTGCCTCCAGG
TGCTCTGGTCTACGATCACACCAAAAACACAAATGACTTAAAGGCCCTATCGTGTATGTA
GGTGTAAGCTAGGGGAGTGATTACTATCTGTGTACAGCGCTGTCAAATATGTCAGTCCTA
TTTAAAGAGAAAGAATATAGTAATGGTGCACCCTCGAAACTGAGTGGATTAGAAAATATC
ACATTTTCCAAGGACATAAAGAATAAAAACACCTGGAATATCGCCACAGCTTCCACTGCT
CAATATCAGTGACTACTTTTACTTACCTGTAAGGGT
>TRINITY_DN113857_c1_g1_i3 len=1596 path=[2:0-1138 3:1139-1354 4:1355-1595]
GGTGTATTATGTTAATTTTAGAAATTCTTAAATTTTAAAGAGGGGAAAATGTTAACAGAT
CCAGAGCTAGCTACAGAGGTGGATCAGGAAATTTGAACAACACTTATAAGTGATATTTTG
CTCCCCAAATGATGTTATAAACATCAATATATGGAGTATTTTATGACACGTAGACCAAGA
AGAAATCATTCAAATGACTTTAAAGCTAAGGTAGCACTTGCTGCGATTAAAGCAGAAAAA
ACACTTGCTGAATTGAGTGCTGAGTTTGATGTTCATCAAAACCAAATTATCGACTGGAAA
AATCAACTGATTTCAGCTTCCTCGCAAGCTTTCGATCAATCAAAAGCTCCAACAGAACCA
CCCATCGATCTAAAAAAACTACATGCAAAAATCGGTGAGCAGGCATTAGAAATTGATTTT
TTAGAAGGTGTGTTGAAGAAACTGGGCCGCTTCAACCACAAAAGTTAATCGATCACTCAC
TTCAGATTTCAGTATCTAAACAGGCTAAGTTACTGAAAGTCTCTCGTGGTTGTTATTATT
ATCGCCCAAAACCTGCGAGTGCATCAGATCTGAAGCTGATGCGGTGTATGGATGAATTAC
TTATGCAATATCCTTTTGCAGGTAGCCGTATGATGCGTGATTTGTTGAATCGTCAAGGAC
ATCATATAGGACGACGTCATACACGTACTTTAATGAAGAAAATGGGCATTAATGCGTTAT
ATTGCAAACCAAATTTAAGCCAGGCTAATCAAGCTCACCGCAAATATCCATATCTGCTCA
AAGGATTGGCTATTCAGCGCAGTAATCAAGTGTGGTCTACGGATATAACGTATATCCCTA
TGGCAAAAGGCTTTGTTTATTTATGTGCTGTGATTGATTGGCATAGCCGCAAGGTACTTG
CGCATAGGGTATCGATTAGTATGGAGGTGGATTTTTGTATTTCGGCTTTAAATGAAGCAA
TTGAAAAATATGGATCACCTGAAATATTTAATACAGACCAAGGCAGTCAGTTTACCAGTG
ATGCATTTATTGATGTATTGAAATCAAATGGCATTCAAATCAGTATGGATGGTAAAGGTC
GATGGATTGATAATGTGATGGTTGAACGATTATGGCGGAGCGTTAAATATGAAGAGGTGT
ATCTCAAAGCCTACAGCAATGTTTTGGATGCGAAGAAGCAATTAAACGCATATTTTGAAT
TTTATAATTTGAAACGACCTCATTCGAGTCTGGACAAAATGACTCCAGATGAGTTTTACT
ATGACCAGCTACCACAACAAAATAAGGTAGCTTAACTAGAGCAGAGTATCACTTATAAAT
AAGCTTTTAGTTGTTCAAACAAGTGGGACCACCTCTGATAATGGTATTTATATTTTACCT
GCTTCAGGTGAGTATGAAATTAGAGTATTACAACCTAGATCACAGGCAAGAAAAGATAAA
AAACCTCAATACTGGATGAGTATTAACATTAAATAAAGACTTGCTAGATTCGTTTAAACT
TTTATACAAGGGTTCAAAAACTATTGCCAGTTAAACGGGGCGTGATTTTTACGTATATGC
GTTTATGTTAGTAAAATGATGTAGTTTACTTGTTTA
>TRINITY_DN121083_c9_g1_i1 len=1596 path=[0:0-103 1:104-483 2:484-1595]
AGTCGCTCGTCAACTCTTTTTTCAAGCAGAACAGGACACTGAAGTGACTTTCGCTGCAGA
CCACCCAGATGGGATACTTGGGGGTCTTCAGGTAAGAGCCCACCTGCAAGAGAGAGAGTG
GAGGCGATTAATTCACAGCAGCACACCTCGTTTGTTACTTTGTGTCAGCGCCGGAGTCTG
GAGCCCAGAGGATTGTCAACAATGGATACAATGTAACAAAGCCTCAAAAGTGAGACGTGT
GCAGTCAGAAGCAGCCGATCAGGTTTCCATTTACTGACAGCAAGCAGAAAAAAAAAAAAG
TCATTGTAAACACAAACATATGTGGCCCTCCCGTCTTCTGACTCCTTATGTCCGAATATG
GCCCATGGAAAAGCTGACAGAAAATGACATTTAAAGGGTTTGTCCAGAACTAGAAAAACA
AAACAGCGCCAGCCCCGTCTACAGGTTGTGTGTGGCATCGAGGCCGAGTATTGCTGCATC
TACCGCATTTCGGCTGCATTCTCACTTTGCGGGTAAATCAAGGTTTTTGCTAAATTGTGA
CAATACTGCAATGTGTGAACACACCCCAAGGCCGGGTCCCACCGGGGCGTAAGACTGGAG
AATCTTTTGTATGCGCTCAACATGAATCTCTAAGGAATGCAGCAGAGTCGGGTGACGTCG
CTGTGCCGTTTTCTGTACAGTCATGTGATCAAACCACATGACCAGAGCCTCCAGCTCGTG
CAGATCATGAAGGGGGCTCCAGTGGAGGAGAAGAGATGGACCAGGCGATGCCGGATTGGT
GGGATTGGAAACGGCTTAAAATGCAATTCCATAACATACTTCTAAGGTCAGGGGTGTTCT
GAGGATAGCAACGAGGGAAGACCATTTCTGGGTGTTGCATCCAATGCCACGGACCGGATA
GAAGCTGCCTAGGGAGTGTCGAGGTAATGGACTCCACGTGACCTCTGAGGAGTCCTGTGG
TATCTGGCAGCAGACCCTGGCCTCCATGGATCCCACAGATGACGATCAGATTGAGATCTA
GGAATTTAGAGACAAGTCATCACCTGGATCTCTTTGTCATGAACCACATTGTGGAGCAGT
TTTGTGGTGTAGCCCCGGCATTATCCTGCTGAGAGAGGGCACTGCCATCAGGGGGAACCT
CTGCCATGAAGGGGGACTTGTCTGTACAGTGGTTAGGTAGGTGGTACATGTCACATCCAC
AAGGTTTCCAGCGGAACATTGCCCAGAGCATCACACTGCCTCCACCGCCTTGTCTTCTGG
TGTCACCTGGTGCCATCTCTTCCCCAGGAACGGACTGTCCACTTGCTGCCCGATATCGTC
CACCCCCGACAGGAGCCATCGTCCGAGATAATGTTATTCACTGCACCTGCCAGTGGTTTT
AATGGTCCGGTGGATGGGTGTACATGATGCGTTTGCCATTTAAGCAGTTGTCTACAAGTT
CTGGAGCCGATTATATAAATGAAATAAATATAATTCTCGGATTCTCGGATGTAAGTGGCG
GTTTCACCAAACATCCAGGTTGTCGTACATGTAGATCAGAAGAATTTTCCGCCGTGTATT
AGAAAATAACCCTGCGCTGGTATGAGCCGGGTAAAT
>TRINITY_DN121620_c7_g1_i7 len=1596 path=[1:0-34 5:35-36 8:37-100 11:101-102 13:103-166 15:167-221 18:222-443 19:444-444 21:445-467 22:468-494 23:495-495 25:496-497 26:498-533 28:534-1440 29:1441-1441 30:1442-1442 34:1443-1502 39:1503-1506 41:1507-1507 42:1508-1595]
AGCCAAGGAGGGGGAATGCTGGGAAATGTAGTTTACCAAAACATAGACTTCCCGGACGCG
AGGAGGAGTGTGGACAGCCCGGAGCTGGAGTCCCGGGGCAACCGGAGCCCCAGGATTGGG
GGATGGGGAACTGCCTGTCATCGCAGACTGCAGATGATCTGTCCCTGCTCAACGACTCAG
ACGGCGCTAGCCTGCCCGGGGAGCCCCCACCTCCATACCAGGTGACCGTCCTTCCTTCAT
CATCTTTATAACCTAGTCACTATGTAGATGCCACGTGGTATATGCACTTGTACAATGTCT
CGCACTGTGTATCTTAGTAGATTGCAATGACTACCATGGAGCCACACAGTGGTCACCCGC
CATCATCTCTTGTTACTAAGCAACCGCCATTACCGCTACTGCAAGCCTGCAGCAATGGTG
CCATTTACCCATCAGGACTGCAGGAGCGGCAGAATGTTCCCGTCTACCACCCGACACCTA
GCCAGACCCGCCTTGCAACGCAGCTGACGGAAGAGGAGCAGGTGTGGATTGCCCAGAGGA
TTGGCCTCATACAGCACTTACCTAAAGGCAGATATGACCCGGGGTCCGAACCTTCCGAGA
AGAAGCCAAAAGAGTGTGTGATCTGTATGCTGGATTTCGTCAGTGGGGCTCCTGTCCGCT
TCCTGCCTTGTATGCACGTCTACCACATGGAGTGTATAGATAAGTGGCTGATGCGGTCGT
TCACGTGTCCGTCCTGCATGGAGCCGGTGGACGCCGCACTCCTCTCTTCCTACGAGACCA
GCTGAATGGACGGCATCCTCCAGATGTGTGGTAACATGGCGGCCTGCTTTGAAGTATTGC
TTTGTGCTTTGGCCAAAATAAAGTCGATGTGGTGTGACCTTGTCCTTTCATGAGACGTGA
GGTGATCTGCCAGACAGGATGATGGAAGTCGGAGCTTCCCACACTTGTGTTATGGACTAT
ATGGATGATGACTGGAACGTGGGGAGACTGCGCAGAGGACACAACCCTTGGATATAGATA
CCTTTCTATATAGACACGAGGTCATAGATAGAACTCCCATCATCAGGGGATGCATCATGG
GAGTTGACACCGCTGCCTCTTCAGTGACTACATCTACATGATGACGCCGGTGTGTGAGTG
TGTGCTGCAGAGTCAGTACCAGCTGAGGAGACATTTAAAGGGCATCTCCCCCTGTGGAAG
ACCCCTTTAAAAAGCACTTTACTGCAAGTATTTCACAGTAGAGATGTCCTTGTGTCCTCC
TGTTCTGTCAGGTTTTGCCCCCATGTGTTATCACCCAGCTTTCCCAGAGCTCTGAATTGT
TACTCTGCCTTGTTTTATCGAAATGCAGAGCAAGGAACTGGGCCAGGGCTGGACAGATCC
CAGGAGGCAGCAAATCATCCAAACCATTTCCAGACTTCTGAACTGGATATAGATGAATAG
ATATGGTGCAGTCACTGTGCGCATGCATCACTGGTCCTGGGTTGCATCCTGTGTTGTGCC
CCGCTCCAGAGCTGCACTCGCTGTTCTGCTGGTGGAGTTGCTGTGTATATGCATTGCTTG
TCCTGTGCTGGTCCCGAGTTGCATCCTGTGTTGTGC
>TRINITY_DN127878_c2_g1_i5 len=1596 path=[2:0-304 13:305-309 22:310-347 26:348-390 28:391-400 29:401-404 30:405-428 31:429-429 34:430-785 35:786-861 36:862-874 37:875-1165 38:1166-1166 39:1167-1173 41:1174-1174 42:1175-1190 43:1191-1194 46:1195-1204 48:1205-1247 51:1248-1291 53:1292-1595]
TAAAACTAACCCTAAAATGTTCATCAATTATATAAATGGTAAAAATATAAATCTGAAGGT
GTCGGCCCTTTACAGAGTGATGAAGGGGGAGTTGCAGAGAGTGATGAGAAGAAAGCAAAG
CTAGTAAATATTTATTTCTCCACTGTATTTACTGTCAGATGAAATGCAGAATGCAAAAGT
AAATTCCCCATTAAAAGTGCCCTGTCTGACCCAGGAAAAAGTACAGTGGCATATTAAAAT
AGACAAATCACCGTCACCAGATGGCATACACAAGAGAATTAAAGGGATTGTCCGAGTTAT
GAAAAAAAAATACAGCACTGTAAATCTGATGGGCAGCAATATATAACTAACCTAAGCAAG
TTTTAGGCAAAAAAGTATATATTTCCTCATGTCCCTGGTTCTCTTCTGGCCCTTTGTTTA
CTTGCAATAACAACAATCTCATTATTTTCTGCAATTTTGTAGCGTGGATAAGATACAGAG
GCATAAAACTGGTTAATCCTATCAGCTGTGATCACCAGAGCACCTGCATATGGCATCACA
TGGAGCCCATTCAAATAAAGAGTTGAAAATACATGACCCAGACAACCTAATACGGAAAGA
CAGGGGATGTCCCAGGAATATTGCTGATCCTCAATATCCTGTTGTAACTTAAATAGTAAA
GGTGAACATAACCATATAATGAATACATATTCATGATCTATGACTGTAATGGCGGTGCTC
TCAAAGGCTAAGGACACCTTCGGGGCAATTTTTTTTTTTTATTATTGCATTTTACTCTCT
AAAAATAATTTTTTCAATATTGAAAAAATTATTTTTAGAGAGTAAAATGCAATAATAAAA
AAAAAAAATTGCCCCGAAGGTGTCCTTAGCCTTTGGGAGCACCGCCATTACAGTCATAGA
TCATGAATATGTATTCATTATATGGTTATGTTCACCTTTACTATTTAAGTTACAACAGGA
TATTGAGGATCAGCAATATTCCTGGGACATCCCCTGTCTTTCCGTATTAGGTTGTCTGGG
TCATGTATTTTCAACTCTTTATTTGAATGGGCTCCATGTGATGCCATATGCAGGTGCTCT
GGTGATCACAGCTGATAGGATTAACCAGTTTTATGCCTCTGTATCTTATCCACGCTACAA
AATTGCAGAAAATAATGAGATTGTTGTTATTGCAAGTAAACAAAGGGCCAGAAGAGAACC
AGGGACATGAGGAAATATATACTTTTTTGCCTAAAACTTGCTTAGGTTAGTTATATATTG
CTGCCCATCAGATTTACAGTGCTGTATTTTTTTTTCATAACTCGGACAATCCCTTTAATT
CTCTTGTGTATGCCATCTGGTGACGGTGATTTGTCTATTTTAATATGCCACTGTACTTTT
TCCTGGGTCAGACAGGGCACTTTTAATGGGGAATTTACTTTTGCATTCTGCATTTCATCT
GACAGTAAATACAGTGGAGAAATAAATATTTACTAGCTTTGCTTTCTTCTCATCACTCTC
TGCAACTCCCCCTTCATCACTCTGTAAAGGGCCGACACCTTCAGATTTATATTTTTACCA
TTTATATAATTGATGAACATTTTAGGGTTAGTTTTA
>TRINITY_DN117404_c4_g1_i6 len=1596 path=[1:0-178 2:179-217 4:218-228 5:229-276 6:277-311 8:312-623 9:624-665 10:666-667 11:668-691 12:692-783 13:784-787 14:788-829 15:830-924 17:925-949 19:950-955 21:956-1123 22:1124-1595]
AGGTTTCTAGTCGGTTCTCCAACAGCTACTGAAGGAGTATGAGCACCAACCAGGGAGACT
GACCCTACTAAACCAGGCATAGTGCCTGGTGGGGTCGATCCTGTTAATTGTGGTGTTCCT
GAGAAAATATATATATGACATGGCAGGGCTGGGTCCTGGGCATGCCTCAGAGACTGTTAC
ATATGACATGGCGGTGTAGGGTCCTGGCCATGCCTCAGACAGTGGTACAAATGACATGGC
GGTGCAGGGTCCTGGCCATGTCTCAGAAGCAGGTACATATGACATGGCGGTGTAGGGTCC
TGGCCATGCCTCAGAGAGTGGTACATATGACATGGCAGTGTTGAGTCCTGGCCATGTCTC
AGAGCTTGGTACATATGGTATGGAAGTGCAGGGTCCTGACCATGTTTCTGAGCCTGGTAC
ATATGGTATAGCAGTGCAAAGTACTGGCCATGTCTCAGAGGCAAGTACATATGACATGGC
AGTGAAGAGTCCTTGCCATGTTTCTAAAGCTGGTACATATGACATGGAGGTGCAGGGTCT
TGACAATGTCTCTGAGTCTGGTACATATAGTATGGCAGTGCAGGGTACTGGCCATGCCTC
TGAGGGTAGTACATAAGGCATGGCAGTGCAGGGTCCTGGCCATGCCTCTGAGGCTAGTAC
ATAAGGCATGGCGGTGCAGGGTCCTGGCCATGTCTCAGAAGCAGGTACATATGACATGGT
GGTGCAGGATCCTGGCTATGCCTCAGAGAGTGGTACATATCACATGGTGATGCAGGGTCC
TGGCCATGCATCAGAGAGTGGTACATATGACATGGCAGTGTAGGGTCCTGGCCATGTCTC
AGAGAGTGGTACATATGTCATGGAGGTGCAGGGTCCTGGCCATGTCTCAGAAGCAGGTAC
ATATGACGTGGTGCAGGATCCTGGCTATGCCTCAGAGAGTGGTACATATCACATGGTGAT
GCAGGGTCCTGGCCATGCCTCAGATAGTGGTACAAATGACATGACTGTTCAGGTCGTGGC
CATGTCTCAGAAGCATGTACAAATGAAATGGCGGTGTAGTTTCCTGGCCATGTCTCTGAG
GCTGGTACATATCACATGGTGGTGCAGGGTCCTGGCCATGCCTCTCCCAGAAGCAGGTAC
ATATGACATGGTGGTGCAGGATCCTGACCACATCTCAGAGTATGTCACCACCATATAACC
TGCAAGAAGAAGGTGTGCATCCTGACAGTTACTGGAGAGGATGTTCCTCCAGCCTGTTCT
ACAATCAGGTAGCAGTGATTTATAAGCAAATATAGGACGCTATACGACAGAGAAAATAGG
ATGATTTCTGACGTGTCCTGGACCTGTCACCTACAAACCAGGCTTTCCTCAGTAACCAGG
GTTGGCCGGTATTACTCAGCAGGGTGTCACTTACTCATGCAGTAACCTGTAAGGAAACGT
TGGAATGTTCTATCCAGCCCCAGGTGCCAAGACCATGACAAATATAGGTGCTCTTCACAA
ACAACTTAGATGACATCCTAACTTTACTGCCCAAGAACTTACTTCTCCAGTAACGTGAGC
GCTGTGGTGGGGTTGACCCGCAGGTCTTTACAGTTG
>TRINITY_DN143576_c5_g3_i5 len=1596 path=[3:0-105 5:106-111 6:112-112 8:113-124 9:125-189 11:190-210 13:211-211 14:212-212 15:213-230 17:231-243 19:244-246 21:247-281 22:282-282 24:283-384 25:385-385 27:386-400 29:401-402 30:403-419 32:420-752 34:753-775 35:776-851 37:852-853 38:854-1017 40:1018-1595]
ATTAGAAGCTGCCACCCTGGTGCCACGAGAGGGACTGTGGCCACTGCGGCCCCAATGAGT
GTGGTTGGTGTGCCTGGGTGCAGGCGTGGCCTGCATGTGCCGGCCATGTCCCGTGCCTGG
CCTCTATTACTGCGCGCCATGATCTGCTGCAATTAACCCCACAGGACCTGAGGCGCGCAT
TGGTGGAGGTCGGGTGTGGGATGTGGCCGGCGCGTGCGGGCTGCGTTTGTATTCGGGCAT
GTTGACTGTGTTCATTGGTGGCGGAGTGGCCATAGGTCCCTCCTCTCTGTTCTCAGTGGT
GGTCAGCGGCAGCCGCACACAGTGGGACTCCCTCCTTCTCCACTGTGTCGGCTCAGGAGA
ATATGGTGCGCGCCGAGATTTATATTGTCTAGATCGCCTACTTCTAGGTGTACGTTCTCT
ATTCATCCCTATGGGATTGCCAGAGATAGTCAGACACTGTACTCGACTTCTCTTCTGCAG
TTCCAAAGAGTTGAATGGAGCAACAGTACGCTTGTGTGATCGGTCATTGCTTCATTCACT
CAGGGACCCCATTCTCATGATCGGAAGGGATCCTACCCTTGGAACCCCTTATCAGTTAGA
TTTTTATCACCTTTCCTGTGAATAGGTAATGCATATTTTTAGTAGGACAACTGCTTGAAA
GTGAGTGGAAAAAAAAAATATTTCCATAATGGCCGTGCTTGTTTGTACAATCATAATTGT
GAAATAAAGGTTGTGTTTTGGCTTCCCTAATGTATGTATGTATATATAAATATAACGTAT
GTGTATATCGCTCTCTATTCTCTCTCTCCCCTGTGATGTTCCGAAGCAGTTCTTTTATCA
CGCCCGGGTTCTTACCTAGGTCTGACACCCCCCACTTCCTCTCAGCCGTCTTCTGTGTCT
CTGTTACCAGGGAGGGATCTTTCCTGAAAACAGGCAGTGGACTGCAACTTAGGTGAAAGG
GAGACCCCTAGTGGTCATGGCATTACTGCCTTTTTTAGGTGGATGCAGATTTTTTTAATG
AAGTGATTTAGAAATTTGCTAGTTACTCCACTTTCTATTAAATAAAATGAAATTGTGAGA
CTACAGCAACTTTTTAAGGAAGATCCCAATATTTGTTAGCCTTACACACGTTTGAGATTT
ACATGAGGATTTGCATACGGTAAATCTGCAACGTAATACGATGCCAACTAAGCAGAGGAG
ATTCTAAAACTCTCATCTAAACGTTGCTGAAATTTTCATTGCCATTTTGCTGAAATCAAT
TTGAATGTCCTTTTTATAAGACAATAAAAAAATTAGACATGTGATGTGACACTACCTGTT
AATGAGGAGTGAAAAAAGAAAAGGGGTCATGGATAGTATGTAGAAGCAAGAGGCAATCTC
CAACTACAGGACCTCCAGATATTTCTTGTGAAGGCCATAGATCCCCTTGCAGGCAGGTTG
TGCGGGTTCCACTATAGAATAAGGTTGGAGTTGGGCAGGGGCAAGCCTTTCAACCTTTTC
CATGTCTAAACTCAGGACGAACCTCCCTAGTGTCACCCGCGATGCTAGGGAAGCTCGTCC
CCACCTTGACTGCTCCCCCTGACACTAGATGTTTTC
>TRINITY_DN149960_c11_g1_i4 len=1596 path=[0:0-290 1:291-337 3:338-418 4:419-434 5:435-840 7:841-1595]
GAGACACCGGACCGGCACTGCAGGAGAGCACGGCATCATAGCAACCAATGCCAGACCGGC
ATCCCACGGACCGTGCCCCACAGACGTCCGCACAAGGCCCCATGAAAGGATCAGACATGT
TGAAATCCAACATTTGCAGGGAAACTTACTAGAGTCAACTCTTAAGGAAATCGGCAGGTT
CGGCCATCGTTCATTTAATGTGTATTGACATCTAGAGGACTACTCTTAATAACATTCAGA
AACATAGTACCTACTGTAGTATCGCGCCATGCACCCTCCAGGTAACTATGTGTTATCCCA
GCTACAGACGTGGCCTGTGCAGATCAATGTGTGTACTTAGAGAACGGTCTACAGAAAGCT
GGACTGCATACGGGTGAAGGACCGAACAGCTTCCTCCATCCTGATCTATGCTACATGCAA
GGCCATCTACATCCATGTCCTCCAGTGACAGATACCGCGCTGCTGGTTCTCTGCTGGAGC
GGGCGGCTCTTAGTAATTGAAGAAGTAAAACTTAAAACAATAAGCGATCCTCTTAAAACA
CCACTGATCGCTGTGTGTGTCCAGTGGCAGGGTGGTCACAAATGAGACATCAGGGTCCCT
TCTCATCCTCTTCCGGAAAGAAACTGTAGCTGGCGGGGTCATACTCCTCCCAGAGACGTT
CAAACTCCTCCATGTAAGCCCTGACGCAGATGCCATCATCTGTGATAAGGAGGTTCTCTC
TGTTTGTCTGGATGGCCTGCATAGTCCAGTTCATGGATCCAGTTATGACGATGCTCTTGT
CCACTACCGAAAATTTGTGGTGCATGAAGCCAGAGGACTGACTGTGACGGACCTCCACAC
CCGCCTTCCGCAGGGCGCCGATCTGAGAACCAGAGGCCGCCATGTAGTCGCTGTCGGTGA
TGACTCTCACCCGGACCCCCCGGCCATGGAGCAGCAGCACAGCCCGGCCCAGCGGAGCGC
TGGAGAAGGTGAAGACGCAGAGATCCAGAGAGCGCCGGGCCGCGAGGAGCCGCCTCATCA
GCTGCGGCAGGGCGCCGTCCAGGTCGTGAGGTAACGGGCAGGAGCACCAGGTCCCTGGGC
TCAGCAGCGGCTCCGTACAGACTAGAGGAGCCGGGAAGAAGAGGACCTCTCTCACCGGCC
TCCTCCTCGTCAAGAAGCGGTACACAACCTCCAGCGCCACGGCCACAGCGGTCAGCCCGA
GCAGACTCCATGACACCGCGGAGACCATGACAGGAACGAGGAGGCGGGGCCTGAGAAATG
GAGGGAACTGCTGCCTCAGGGGAGGAGCGCGGGAAGAGGCTCCTAGCGCTGCCTGAGGGG
AGCGCGCAAAATGGCGGCCAGTGCTGTAAAGAAAACCTGTTAGACTGAGAGGCCAAAGTA
ATCTTGGCTGGCCTTGTGACATGTTCCCCTTCAAAAACTGTTTTGGGGTGGACAACATAT
GGGTCCGTGTGCCATCCCTATTTGAAAAAATAAACTGAGAAAAATTTGAGTAAGGCCTCA
TGCAGACGACAGTAACAGGCCCATGCCCATATTGCAGCCTGCAAACAGCGGGTCCGCAAT
ATACAGGCACTGGCGGTGTGCGCACCGGATCACGGA
>TRINITY_DN159507_c2_g2_i1 len=1595 path=[0:0-43 2:44-46 4:47-113 6:114-184 7:185-283 9:284-288 10:289-328 11:329-664 13:665-769 15:770-770 16:771-936 18:937-949 22:950-983 24:984-1041 26:1042-1073 27:1074-1113 30:1114-1148 32:1149-1169 33:1170-1219 36:1220-1230 39:1231-1286 40:1287-1301 42:1302-1594]
AATGGCTTCATTAATTGCCGTACGTCTGGATTGGTGTACCAAATTATATGTGAGTGTGGT
ACCCAATACGTCGGCAAAACAAAGAGAGAGTTTCGCCGCCGTATTGGGGAACACTTGAAC
GATATCCGCAACAAAAGGGACACATCAGTGGCTAGACATGTAAACGAGTGCCATCAAGGC
CAGAGAAGTGTCCTTAAATTTAAGGGCATTGAAGTAATCACCAGACCCCCTAGGGGAGGG
GACTGGGATAAACGCATCCTGCAGAGGGAGACCTGGTGGATATACAAACTAAATACCCCC
AGCCCCAATGGACTCAATGAACAGCTGAGCTTTGGATGCTTTATCTGATCGATATATATA
TATATATATTCCTTTTCTCCCCCCCCCTTCATGCTCACCATACAACATAGCACTTGATCA
ATACGTTTTTGTTATACTGGCTTTATACATAATCATTCATTCTGTGGATGAACTAAATTA
ATGCCTCCTCTTTGCCTATATACTCTTGATGTACTTGTGTACCGCTGTCAGATCGGCGAT
TCTGTCAGCTTTCATCTATTCTCATATATTCTCTGTGTACAACAGACCTCTAACCTCAAC
CTATCTTTAGATTTGCTACCGCTCGTAGGCATTATCCAGCCTCTAAAGTCCTCTCTTCTG
CCCGTTGGGCTGTGCACACTCCTGCTGGAGTAACCGCCCCTTCTCTGTGACGTGCCCTGT
AGCCGTTCCCAACACGGCATCATCAGCACGTCAGGGCTAGCCGCGCCCCCTTACACGCCC
CCCCCTGGTTAGGCCGATCATGTGATGGTGATGTCACATGTTTCCACGCCCCAGGGGGGC
GGGGCTAGCGCGCATTAGGACGCACATTTAAAGTGTGGACGGCGATACAAGCCGACTGCC
GCCACACGTGCACAGGGAAGCGCCATACGTTGCCCCCCCTTTTTCTGCTCTGACCAGGAC
CAAGGGACCCCCATTATCTGGGAACAGGGCCTGTTTCACTTTAGCGACACGCTGCTCAGG
AGCCCTCACTAGGTCCCCCCCTTCTTTAGTTCTAGGTCATTGCTGCAACATCTTACCTAT
TAGCATGGGGATTGTCTGTACGTGACATCAGCTAATGAGGATACACTCCCTCCCATGCTG
TCCCCTGATCCCCTGATGAGTCTGGGACTCTAATTAATTGACGAAACGCGTAGGGATCTT
GCGCATGACCATAAATGTATTTACTGTGTAGCCCTAGTTAGGGTCATTTTGGTAATCCAT
CACTGTAGGATCAGCCCCCGGTCGTGCAACCTTTAGCCGGGCTATAGGGCTCTATAGGCC
TGGCAGGGGTGTGTAGGGATAGTGATCCTCGCTTGGACGCTGCTCTACCGGGTGGCACGG
ACTCTGGGGATTGCGCCGCCGTGCCCGGATGGGCGTCGCCCACTGGTGAGACTGTTCCCG
TTTGTGTTTTTATATTTCTGTGGAGTTTGTGCCTGCGGTGGGATGCAGTGTTGCCCTGTT
CGCGTGGGTCTGGCCGTGGTCTTGTGGTTGCCTATTGTGACTGTTTGTGTGTTTGGTGTT
TGTGGCGCGTTTTTGGTGTGCACACTTTTTTGATT
>TRINITY_DN144576_c4_g1_i1 len=1595 path=[0:0-1594]
CTCTGGCAGCTGGGACCCTAGAGCCTGGGGGAGGCCCAGTGACAGGTGACTCCACGTGGC
AGTCACAGCTCCCCCCCCCCCCCCTCCCGGGATCGTCCTCTGCAGAGTGAGAACATGGAC
GTCAGGAACCAGAAAGTTGAGGAAAAGTTGCATCACCCGACAGGTAATCTGCGTAGTGAT
GTACTAATACCTCTGCGAACCTTGGTTGTCACCCAGCTTTCCCAGAAACAGATACAACTA
AGAAACAGATTTCAACATGGAAGAAGGCGGCAACTTGAGGGCGTTAAGAAGATACAAGGA
AGTTGTGGAAGACTGAAGGCAAATGCACGAAAAGCAACGCCCTAGACATACCGACGGCGC
TCGCCCTGTGGCTGTGGGCGTGCTCGGTTTCATTCAGGATTTGCAAAGGTGAATTCACAC
GCGGCAGATTTGCTGCAGGTATTTCGCCGACTGTTTGGGGTTTGCAGAAATCCGTGTTCT
GCCCCCAAAGCAACTCCGAGGGGCAGATTTTTTTTCAGGCGCTGAGCTCACAAGAGACGG
CGGGGCCACTTTGGTATATCTGCACCCGCTCCGCCCATGGCGACCATCCATTCAGCACAG
GCCGCCGTAAACGGCGCGCATATCCTGCTGACGGCGCCTCAAGGTTAGAGGAGGGGAATT
TGAAACCCGAGAGAAACCTTCCTGCTTGTAAATGAAGCAATGCTGGTGGTTGTGTAGCAG
AGCTCAGTTTGTCACGTCTTCTGACGAGTCACTAAGCGCTGCGCCCCTTTTCTTGGCTCA
CGGATGTGGTCACGCTGCCCGGTGACCCAGATAGACCTATTACCTACCTACCCCTTCCCC
CGTGTGATCAGAGGGGGGGTCCTAGCCCACCAAGAAACATTTCTCTGCACACAGAGCTCT
GCTACATCTACACACGCACAGAAATAAATGGGGCAGTTCAGTATCCTGCGTAGGTTGTAC
CCGGGCGGTGTTGTAATACATTATGACGAAATACTGCAGCGCCTGATGGGGGTGATCGCA
CTTTCATAAAGCAGAGGTGCCATTGTGAAACTCCCTTGGGGCCCTCCCAAAATACCAACA
GGCCTCACATGGCCACATGGGGAGGGGGAGGGGGCAGAACGTATAGAAATGACTGGAATG
CAAAGAGTTAAAAAGCAAGATCTTTTAGGGGGGGAAAAAAACGACTGATCATCACAGCAA
ACGATTCCTACGCATTTGCCCGGATGAGCTGAACGATCGCCGTCGGCTTCACCAGATCTG
GGAATTTTACAGCAATCCAATGCATAAGGAGTAATGATAAGGAAGGCAGAGCGCCCCCTA
GACACACAGCGGGGGTTATAGCTGCAGCCTCCAGGGTCACAACTGCGTAGGAATCAGCGG
CAGATGATATACGGGACACACATACAGGGGCATGGGGTGGCTGATGGAAACGCCCTTTAA
ATTTTAAGGGTAAGAAAACATCTGCCGTAAATGAAGCTGCTGCAGGGTAATGTGGGTTCA
GTAAGAGAACCTGTGCCGCTCACCATCTTGTCGTAGTCGCAGGGGGTCGGGTAAGAAGTC
GGCAGTGGGTAAAAATCTCACCGGAGCCTGGGTGA
>TRINITY_DN142807_c8_g2_i2 len=1595 path=[1:0-59 2:60-527 3:528-1076 5:1077-1098 8:1099-1147 12:1148-1202 14:1203-1260 15:1261-1310 16:1311-1313 17:1314-1315 18:1316-1336 20:1337-1386 21:1387-1490 22:1491-1594]
GGATGGGATCTGCCCCCGCAGGCGGGAGGCCTGCGGAGTGGAAGGACGGACACTCTCCTC
CCAATTCAGTGTGGTTTCCTGTCTCTGGAGAAGCCTGCAGTTATTTTTTTAGGTCCTTCC
CTCTGGTGGTGCTCCCTAACATACCTGCGATCCCTGAGTAAGTAAGGCGGCATCTGTTTG
TGCGCCTGAGGGCAGGCAGAGGCAGAGCTCCGGAGGGGGTGATTGTGTGCTGGAGCTTGT
AGTGCCTATCGGCATCGCTGATGCGCTAGAAGCACAGACGCCGAACCCCAGGGGGAAGAA
GAGGAGCTTCCGGCAGTGAGAATTTCGGGGAAAGCAGGGAGGTCACGTGATCGGCTCGTT
GGATGTGACATTATCTCAGGAGCCCCTATGAGTAGGGCGCGCTTTGAGCTACAGACTGGC
GTCCTAAGCAGCGCTTTGGTTACCAGCAACAGGAAGCATGGAGAAGGACAAACTCACTGA
GGAGTCTGCAGTCCCTCCAGTGTTGGTACCTCTGAGGGGGTGAGTGTTTTGGGGCATTAT
GTTATGCTTCCTTATGCTGATACAGTTGTATTAATGTAATTTCAGACAAAACCTAGGAAA
GTGGTTACTAAGAGGAAGAATAAGGAATGTGCTCTGTGTAAAACTGGGTTGTCTTCGGAT
TGGGAAAAGAAAATGTGTCAGTCCTGGATTGGTAGAACAGTGGCTGAAGAATCGCCATCT
TTTTATAAATGTCTCCAGGCATTAGTCAGATCAGAGGTTAATTCTACTGTCATCCAAAAA
AGTCTTGGGGGAGAAAGATCCTAAAATGAGGCGCCATGAGTCTGTACAAGAACATTTATC
ATCTGACTCTGAGGAAGAGGAGATACACTTTTCTTTATTTGGACATTCTGATGATTCATC
TCTATCTTCCTCTGAAGATGGTGAGATTAGTGGTAGACCCTGTTTTCCCATAGAAGATAC
GGAAAAACTCCTGAAAGCTGTACGCTCGACTATGGGCATTGAGGAGACAAAAGAGCCCTG
GTCTATACAGGACATTATGTTTGGTGGTCTAGAATCCAGACACCACAGCACTTTCCCAGT
TCACAAGAATGTTTCTGCCCTAATAAAAGGAGAATGGAGAAAGTCTAACAGGAAGGTTTA
CATCTCAGAAAATATTAAGAGTAAATACCCCTTTAAAGAAGAAGATTCTGCTACATGGAA
TAAGGCTCCCAGGATAGTTGTAGCGATCTCCTAAAGTTTCAAGGAAGACGGCTCTTCCCT
TTAATGATATGGGGATTTTGAAGGACCCATTAGATAGAAAAGCCGATACCTTTTTTAAAA
GGGGCTTGGGAGGCATCCACTTCTTCCTTCAGACCAAGTATAGCCTCTACCTGTACGTCC
CAGTCCCTTATAGTCTGGCTCTCTGAATTAGAAAATCAGCTAAAAAATTGATGCCCAGGG
AGGAAATATTAGCATCCCTGCCAACAATAAAAAAAAAAAAAAAAAAAAAAAAAAAAAAAA
AGCGGCTGACTTGTTGGGCGTGGTGAGGGGGGGTACGTTTTTGGGCCAACACGGGACGAC
TTATTAATTAAGGGTGCGGATAAAAAGATAAAATT
>TRINITY_DN144586_c1_g5_i2 len=1595 path=[1:0-694 2:695-812 3:813-1594]
GATAAGTTCTTTTCCGGTATAGAGCCCCTAGGACGGAACTCTATGCCGGAATAGAAAAGC
GCTAGTGTGAAAGTACCCAAATCAAACAAAAAATGCAAGAGAGATGCAAGAAAAATGAGC
GCTCAGTCATGCAATCCCTACCCACTGGCAGGCTAGTTGTTATACTGTATACTTGTAGCC
CCCTTTCACTGCAGGGCTACAAGGGCTTTCACTTGTTACCTACCATGTGGCTCTACTGAA
CCATCGGATTATTGTGGGATCATTTTTCCCATTTATCCCCATAAGTTTTGTTTGTATCTT
TTTCCGTATTTTTGGGCCCCATTTTTTGTTTGATGTACTCAGCAGTTTGGTGTATTCAGC
GTACACAGCATATTTTTGCACTCTGCATATATTTGTGTATCCAGCATTTTTGTGTATTTA
GCATATCATGTACTTGGCATATCCTGAGATTGTCCGTTTCCCCTGAAGAGTTTTCCAAAC
GAAATGTGGCACGTCGGGAACTTTCATTTACGGTACATTAGGTATTTTGCCCGGGTTTAG
GGACAGGTATCCGGACTGGGTTGCCCCTTTCGGGGCGAGTGCTCAGTATAGATAGGTAGG
GCACTTCTAGTCCCCTCCCCTTATTGCAGGGTGATATAGGGCTAGTTGTTCCTGTTGCCA
TCTTGCTTGCCTGTTTTAGAATATCTGAACCGCCCAGCTGTATACAGACAACGTACCCAA
GTGAGCACACCAGGGCCCCACTATATTTGTTGGGGTTTGTGAATGATCCACATCTCCCTA
TGGACCTACTACGTCTGGACTGGTGAGATTGTTCCCTTTTTCACCCTTCCATTGTTTTCT
ATGGGCCCGCTAATACTGTGTAGTGTGCTATAATCTGTTACAGTTTAGGGGATTGTGTGC
ATGGCTGTGATTTGTGTGTCTATGTGGTGTAGCATGAGTAAAAGTTGGGTTTTCATTCCC
TTTGCCCCCTTCTTTTTGGGGTTTCTTTTTGATTCGGGAGTACATTGGAGAGACACTATT
GGTCTCCCTCTTATTTACTGATCATGCTGGTTGACTTTATAGCAGCACAACTGGCTTTTT
GTAGATGGCGTCCAAAACCGGAGATTTCCTGGCACCATGGAAGCCTCTGTATTAACGATT
TATCGGAGGTTCACTTTGTTTTATTTCTTCATATGCTGAAAAAGACCCCAATGCCCGGTC
ATCCACATTCTGTCATTCACTTGGAAATTCAACTTCCTAACATCCCTATGTATCTTCACG
TATATTGGAAGGTAGATCATGTGATTGGGCAGATTGTCATAATGCATTGTACATTTTTCT
GACCACCGGTCATCCTGTGTTCCTGGCGCACATAGTGATGAAATAGTAATAAAACCAAAA
CTATTCTTCATGCCTGGTAAGAAAACACAGCAGACTGTAACAAAATCAGCTCTTGGAAGG
TATTGTGCCCGTCAGAAGTATCGGTTGTGCTACACCCTGTGTAATGCTGCCAGCTCTCCG
ACAATTGTGTTTATTGCTGCAGGTTCCAGGCATAGGGAAAGTCACGGAGAAAATGTTACG
AGCACTTGGAATTACCACATGTACTGACCTTTACC
>TRINITY_DN140049_c0_g1_i1 len=1595 path=[0:0-1594]
GAACGTGAAAATGTATTGCATTGTTGTAATTTGTACATTGTGATGATATATGCTTGTGAC
TTGGATACACACACATACATTTTGCAGATGTGCACCCTTGTCACCACATAGGCTAGAGGA
AGTGCAAGTCAGCACAAAATGGCTGTTGCCTGTGTGTCCTACATCAAACTATCCATATGC
CACTGAAGATCATGGCCATCAACAGGTCTCCACAAGGTCCTGCACATGGAGCGGGCAGGA
ATGTTTCCCCTGTTGAGCACTGAAATATATTCCCTGAAAAAAATACCAATTAAAGTGGGA
GAGAGCATCAGCAATAACATTATTCCAGTACATGGCAAGCATGAAACCAAATATGCCGCT
GTAAACAGATAAGGACCAATTGGTGCAACAGACACAAAACGTGAAGTGAAGATAATGTTA
AGCTTATTAATGCACTACACCACACTCTAATTATCCTACCAAAAACATTTTTCCCTCCAG
AAGGGTCAGGTTCCGGCAGAAACCTGACTCTTTCCAGGAATCAAGCCATTAACTCACGTA
CAATTATTACCAACAACTGCACCAAAACCAGAAGAGCTGCATCTGTAAACAATGCCAACT
ACTGAGGCCACTAGTCAGGAGTTGGCATTGTGCCCTTTATCAGGAAATCCAATATAAGTC
AGAATGCAATTGCGGTGTGACACGGTTATCCTAGGAAGGCCACCTCATGCCCTTTGTTGC
CAATCCCAAACAAATGCAAAAAAAACTGCCCATCACGATATCTTTGCATGTAAAAACCAA
ATGACCCAGGAGGGGTTGCATCTGATAAAGAGTAACCTTCATAACTCACCAGAAATTATT
TACCAGGTTCTGCAATCGGCATTCCTTGTCTGGAGGAAGCTGTAACTTCATGATCACTGT
ATCAATTTCATTGCCCAAGAAAGACAAAACAGTGATCGAGCCCTGAATCTTCCTCTCCAG
TAGCACCAGAATTATCAGGGGAAACAAACAAAAAAAATCATCCAGATAATGGGTGATGCT
TTTACAACCATACTTATAGCATACAACCCATTCCAGGAAGGAGCAGAACAATTCGATATA
AGGGCACAGTATGGAACAACCCGTAGGACGGCAGGCATCATAGTAATAATAGCTCTCAAC
AAAACTCCTTTGAAGATGAAGACAATCCTGATGGACCAGTAACAGTCAGAATACACATAC
AATGCCAGATTTTGCCAAAAGGGCCTCTCAAAGTAACGACATTGGCCTGTCAAAGGAAAC
GTAAAATATGGAGGAGTCCTCTTCTGAAATACTCTCATTAAAAATTTTGCCCTTCGACTG
GGAGAGATAATGTATCAAACTGAATTTGACAGACTTTTGCTTCTTGAGAACCACCACTAT
GTGGGAACCCAGTGGAAGGATTAATAGGGCCAATAATTCTACTAAAAATACACCTGAATT
TTTTCCTGAATAACTTGGCGGATCTCTATTTGTCTGCAGAAATGGGTGACCTGCTGAACT
TGAAGGGAATAAAAAGCTAGTAACTGAAAAAAATCATAATTTGGCTGCTGCAACTTTATT
AGGGTGCAGACAGAGTCACGGCCTTGTCGTAGAGA
>TRINITY_DN116367_c6_g1_i4 len=1595 path=[1:0-409 3:410-748 4:749-772 6:773-818 8:819-915 9:916-951 11:952-1026 12:1027-1594]
CTTCAGGGAAAAACTGATGGTTTAGTCTGTTTGGTGATTGGTCTGCGATTGCATTCAATG
TTTTTAAAATGTTTTTTTTTGTGGATGCAATCAGATTTTGCTGCTTTTTTTTTCCCCACA
CGCGTGAAGCATAACACAACTTCTACCTAACCAGCAGTGGAAAATGCATTGCATTCAGAC
ACCACCTGTTTTTCGCACAAGCTCCATTAGTTTTGTGGGGTTTTTCCTGAACGCAAACCT
GATGCATGAAAAAACGATGCTCGTACGCATTGAAATGAATGGGTCAGGATTCAGTTCGCT
TGTGTGAAAGGGGCCTTTAGTGGCTGCTTCCAAAAAGTTGTATCTTTAATTTATTAGGTA
CAATAGGCTAGCAAGAGAATGGACAGAGAAATACGCTATGTTGTAGGGTAAGAGTGCTTT
ACATATGGGTCTATGAAATGACTAGCTTTGGGTGCTGCATGGATTTCTGCTAAAGACTAA
TTTAGAGGTGATTGTGATGAATACCATTTTGTGCAAAAGTAATAGTAATAACACAAGTGC
AAAAGTAATAACACAAAATTGCTATATAAATTTTGTATCTCCTTATTTTATCAACCTAAT
AAAACTGACAATTATGCCCCATAAAAGTTAAACACCATTGCAATTACTTTGCCATCTCGC
CTCCAAATACCATACATACAGCATAAAACTTAACAGCTTATCCTCACGGCTATCTTGATG
GAAAAGTGTATACATCCATGTCTTCTCAAACCCCCCCCCCCCCCACCCCCCCACCCCACT
GATGCCGGTGCACAGCCAGGAAGTTTTAGGGGTCTTGGTCTACAGTGATTGGGCCCATTT
TGTTGCAAGGAATCTTGCCTAACAATAGTATGAAATACAATCCCAGAAGTAGTGCACACA
GTGACACCAGGCATTTTAGACATTTTGTAGCTCTGGTGGCCATGGCCATTTTCACACTGA
CTTGTTCAGATAAAACCTAAATTACAAAATAATAATAATAAAAAAAAACATAGTAACCTG
CCATTCCTGTGTTTTCTGTACATGGACAATGTGGCAGGTGTCTAAGTGCTATTCAGCATT
TTATACACACCACAACCTTCATGATATCGTTCGTCAGTGTAGTTTTATAAAAAATAAATA
CATTTTTAAATGCATTATTTTAATGGGTAAAAGTGTGGTCCCAGCTGAAAGGTATTTGGA
AACACCTCCTAAAAATAAGTTCAATAGATATATGGTAGTTCATGCATATACTTGGTACTA
CATTTACATTGAAATTTTAAAGTAACCTATAAAATATAGTGGTTACACATCTTGCCAAGT
GCACCCAGTAAATCTTTCATGATGCAGGCAGACTGATTGCAGTTGCCTTGTCGGGTCGTT
TGTGGAAATGTCTGTATAATTTGTTTTAATTTTTATATATTTAAATTCCTGCTGGTACCA
CACTTCACTTAAAGGGGTTGTGCAGGCGATATGTGGAGGTGACCTATCCTCGGGATAGGT
CATCAATATCTGATCTGTGGCAGTCCGATACTCCCACCAATCGGCTGTTTGAAGAGGAGG
CAGCACTCCATTCGAGCGCTGCTTCCTCTTTATTA
>TRINITY_DN127353_c0_g1_i1 len=1595 path=[0:0-1594]
GAAGCCGGTGGCCCACAAATTGGTGAACGCCGTCAACGCGAAAAAGCTTTTGCCGCTGTC
GTACGCCGTGAGCCAAGGCGCCGAGGAGGAACTGCTGCATACTCTTCTTCTTGCGGGCGC
CGCCGTTGATGCGAAGGACGGCACGAAAGACCGATCCACTGCGCTGCACGCTGCCTGCTG
GGGCGAGGATGACATTGCCGTGCAGCTTCTCCTCCGCTGCGGCGCTAGTCCTGTGGTGAC
CGACGCCGAGGGCCGCACGCCGCTGCATGTCTTGGCCGCGTTGAACGCTGGAAATCTCTT
TGCGTATGTTTTGGAGGCGGCGACGACGCGGGTAGAGCGGCAGCCTGGCATGTTATATCA
CGACGGCCACCCGCCGAAGATTGTGGCGCCGTTCGACCTACTTGGCCGCAAAGATATTGC
AGGGTTCACTGTTCTCCACGCTGCTCTTGTCGAAATGGGCGGCGGCTCTGACGGGGTTGT
GACGGAAATGTTGGACTTTGTCGAAGAAAAGTTCGCCGACTCACCCGACGCGGTGACGCA
GTTTGTGAATGCGACGACGGAGTCCAAGAGCAGTGCGCTGCATCTTTTGCTGGCTTCGCC
TAATTCGCAAGGAGGTCCGTTAATGCGGACGTTGGAGCGGCTGCTGCGTCTGGGCGCCCG
TGTAATAGCCGCCGACGAATGGGGCCAAACGCCATTGTCCGTCGCCGTCTTTTCGCTCGA
GTCCACTGCAAACACGGCGGCGGTGGTGACGGCACTGCTGCGCGCGGCGAGAGAGGAGGC
ACAAAAACAAAACCCAGAAGACCCACTGGAGGCGTTGGAGACACTTTTTACAGAGCGCGA
TGCGAAGAAGGGGTACGCGCTTGTTCACCATGCCGTGGCGGCGCGAAATACCGAGGCGGT
GAAAGCCATTATTCAATTTCTGACTGAAACAACAGCGGCAGGCAGTAATGATGATAATAA
TAATAATAGTAATAGTGGTGCGTCTAAACTTCGCAGTTGGATGGGTGATGTGGAAACGTC
CGATGGTGTCAGTGTAACTGTGATGGTTTCCAGTCGCCAAACTGAAATGATCGCCGATTT
GTTATTAAGCGCCGGCGTCATGGACCGCGACGTGTACAATACGTGCCGTGCCACATGTGT
GGCGGCCGCCGCCGAGGAAGAACGCATAGCACAGCAGAAACAAAAGGAAGCGGCGGAACA
GGCGGCGCGAAGAGATGAAGACGACGAAATGGGCGCGACTGGAAATAGCGCCGGTGACTT
TTCCGGCTTCGGCGCCGCAACCGCAGGGTCTCGTGTGCAACAGGCGCGAAAGGCAAAGGC
ACAGGCGGCGCAGAAGCGGCGGCAGCAGAGCGGAAAAGCAGCGGCGGCGGCGGCGGCGGG
AGATGATGATGATATGCCGATGTGGGCAAAGATTGCGGCAGCGCTGTTTGCGCTTTCTAT
GGCGCTCGGTGCTGTTCTGACGTTTTTGGACAAATTCTCTGGTTCAGGAAAGAGGCACTG
AAACACGAATATGCTTTTTCGATCTCCCCATCCTCTCACCCCCTTTTTTTTTCCGTGTCT
CTGTATGCAATTGAATGGAGGGAATTAAATAATTT
>TRINITY_DN143505_c6_g2_i1 len=1595 path=[0:0-322 2:323-597 3:598-624 5:625-695 7:696-700 8:701-866 9:867-878 11:879-891 13:892-1594]
TATATATATATATATATATATATATATATATATATTTATTTATTTTTACTTCAGAAAGTG
CAGTCATATTGGTTGTCCCTTCAGAATGAATATCCCAGCTATGGATAGGAAAACCAAACA
TTGCTGCTCTTACTGTTGAGTAATGGTAGTTCAGTCCTTGATATCTCTAACAATGCATCA
ACATCAGTGCAAAGAAAAGTAAAATAACTAAATTACGGAAATAATACCAATGCTCTAATG
AATAAACCTTCATACAAGCAGTTTTCTTTTTTCATTATAAAGTGACCTTATTGTGCAATG
ACATGAAGATCAGAATATCTTTGACCACAGGGCACGTTAGGAACCTCACCATCTCATTTC
CAAATAGAATAGAAATCTGGGGAAATAGGTTTCTGAGAAAGACCTGACACTTTCAAAGTT
GTGATGACTACACCTGATTTACTTGCAGTAAAACATGTCCTGCTGCTGACCGCATGGGTT
ATACAGTTGATCAGCTACTTGCGGCATATGTTCAACCTAATTCGCCAAATGTATCACTAT
TTGAAGTTAATCAGAATGCTAAAGAACTACAAAAAAATTCCTAACTGTTTAAACAACTGT
ATATAAACGATCGGGGATAAAAACGCCCCCTAAAAGCATGATCATACATCTGGTAACCAC
ATGTGGTCAGCTGCATGGGTTCCAAAACCACATCATGACTGTGACATGACGTGCCGTGTG
GTTGTACCCCAAGAGTCCTTTTACACAGGCCAGTTGTTGGCTAGACAAACGTTTCTGCGA
ATGCTCTTTCCCGATCATTGCCCCTTGTAAATCTAGACCTGATTGTGCAAGCATCAAACT
GTTAGTTTGTTGGCAGCACATCTACCTGTGTAGACAATGAATGTTAATAATTGTTCCCAT
ACAGTGCATTGACAGGTAACGAGTGTGTGCTTGTTACAGGGCAGAGTATCTGCCTGTGTA
TAAGGACCCACACATCACGTGCAAGAAGGTTGGACCTGATATCAGTCCTACAAAGTATCC
ATTGGAACATGATGTTTTTCTCATACTAACCAAAGGCATAGATCAATGACTGGGTTGTGT
AAAATGTAAAGAGTCTGCTTTCACCCAAATTTACTGATACACACACTCCCATAAAGAAAA
ACGCAAATACACGCCTGACAGTGAAGCAAAAATCCAGATAAACTGATAATCCAGATGATA
TCTGCTACAGGATTTCAATCTCTATCCATGTGTAACTTTAATATTAGCTGAAACTGTCTA
CAAAGTCTACAAAAATGTGAGTAACCGGAAAGCATATTACCTAAATCATAGCCGGTTACT
TCTCAGTGAACTGTCTTTTAAATGTCTATAGTTAATTATGAAATGACAATGATATGTATG
AACATTTTCAGAATACATAATGTCTGTTTTAACTGTGTGTTAGGAACTAGTGCACTTTTA
TTACGAATGCATTCCACGAATGTGAATGTACCCTGTATTTCCCGCACCCCCCCCCCGCCC
CGCCCCCCCCCCCCACCCACCCCCCACCCCGCACCTGAGAGTCAACTAAGAGAACAATGA
ATAAATAAACAAACGTAAGAGTTTAGTTTATTATT
>TRINITY_DN162496_c2_g3_i3 len=1595 path=[2:0-646 3:647-652 5:653-688 6:689-779 8:780-788 9:789-791 10:792-1180 11:1181-1290 14:1291-1594]
CGGGTAGGCGGATAATCTTTTCTGTTCCATTCAGACAGAGCTAAATTCAGAATTCCGACA
CTTTTCCCGTTACCAGAGAGCAGTGATATAGTAACGTACAAGCGGTCAGGTCACATGTCT
GACGACGGGGAGGAGCTACACTGCTGTCGGTTTCCAAGGGCAACCAGCAGAATTCTGAAG
GCAGCAAGATCGACATAAAATAGCTCTGATGCTAAATAAAATGAGCTAATCTACTCAAAT
TCTAAGCATGTGCCCCACCGCCCACCTCAAAGTCTATAGGACTGATGGACAGACGCTGTA
CATGAAGACTGGCGGGGGCAGTAATGTGCATGCGTGACCACCAGTTCTCATGATCAGTGG
GGATCCCAGCGGTCAGACCCCCACTGATCAGACACTTATCCTGTTGGTAGGGAATAAGAA
TTCCTTATGGGACGTCTTTAAATTCTCCGTACAACGAATGGCGTCAACCTTCAAAAATGG
ACATTTTGCTTATTAGTCAGTGACTAGGAAATCGTCAGATCAGGAATTTTACTATGCTTT
GGTAGTTACCAATTTGTTTTCCTTTGGGACACAATCTTCACTTTTCTGTGGAGCTGGGGA
GAATCTTAATAAAATAAGCGCGGTAAGGTTTCTTTTTCCGCCTATGTGAATTGTATCTAA
AATGAGAGCGCCGCGTGGACGTTCCTTTAGGAGGCAGAGTCTGAAGCCTCGGAGCTGTCC
TTGACGTCAGTGCTCTCCGTGGCCTCGCTGACTTCGCTGACATCCTTGCTGTCGCCGCTG
TCCTCGGTGACGTCGCGCTTTCCAGCGTTGCTCATGCATTTCTCATCACGGCAGCAATCC
CCTACGTGCCCAGATCGGTTGTCAGATTTATTCTCTATAGAAGTGAGGGGCTGCGGGCGG
CTTTTATCCTTCAACTCCATCTGTTTCCTGAGCTGCTCTTCGGCCATTTGAGTGAGATCC
CGCTTCATTGCGTAGGCATCTTCACCGTCAGCATAGTACTTGGGCTCTACTTCACTGATT
TGGAAATTCAACGTGTTGGAATACAGGTGCAGAGCCGCTCGATTACTTTTCCGCACATGT
AAAGACACATATTTGGCATTGAAGTTCTCAATCATTGCTCTGGAAGCCTGGTCCATCAAC
TTCTGAGCCAGACCTAGTCTTCTGTGTGAGCGCTTTACAGCTAATGAGGTGATATGGCCA
TGAGGAACGTCATCTGGATCCTCCTCCATTTTTGCCAGGACATAACCAACTATTTTTCCA
TTCTCATCTTCTGCAATGTATGACAGCTGCGAGGGGACAAGAAGGAGGGAACATGTTACC
ATGAGAAGAAAAACTCCCAAATAATGAAAGCGATTTTCCACGATTGGCATTTGCTATCCA
TGCCCAGGGTAGGCGAGAGCATCGTCTAACTGATGGGGGCACCGCTGATCACTAGAAACA
GGATCCTAAGCTCCCTGTTTCTCCCCACATCAGCTGAATGGAGCTGCAAGATGCACGTGT
AACCTCTGGGACCCGGGAGAGGTGGATAAAGCAGGCAGCAGAGTTGAGGATAGACTGGAG
GGTGTAAGAGTGCTAGATGGGAGGCCACAGAGGAG
>TRINITY_DN160442_c3_g1_i4 len=1595 path=[0:0-301 4:302-1160 6:1161-1171 10:1172-1225 16:1226-1227 17:1228-1251 19:1252-1269 20:1270-1270 21:1271-1297 23:1298-1326 24:1327-1335 26:1336-1350 27:1351-1367 29:1368-1400 30:1401-1432 32:1433-1435 34:1436-1445 35:1446-1478 36:1479-1594]
GCAGGAGTCTTCTCTCCCTCCCTGATCTCATTCCTGTACAAATCCCATTTGTTATTGTGC
TGCCGTAGGACTTCCAGAAAAACAAAATGTACCCACCGAAATTTTCCTTTCCTGTAGTCC
ATAGGCAGCACAGCTTTCCCACCATCCTTAATAAACCTTTATTGCTGCATACAAATACAA
TGTGTGGTTCACCGAGTCTGACCTTTATAGGAGGTATAATCGAGTAATTGACTAATTGTT
ATTGCTAATAAATCTGTCTCTTCGGTTGTATCTAGGGGACTAATATCCCATTTGTTATTG
TCCTGCCTACGGACTACAGGAAATGAAAATTTTGATGAGTAGATTTTTGTTATATACAAT
TGTTTTGGGGCAAAATATACAAGTATGTTGTTCAATACTTCAACCCTAATAGCTCTTTAA
ACTCCACCTAGGCGATCCTGCGTTACAGATAAAATATATGCAATATCCCCAAACAGGACT
TTAAACTTCTTAACATGATTTACACAGCAGCGAGAAAAGCAATATTCCACGTCTGGTTTG
AGTTTCAGTTCATCTTTCCTTTGATGTGTTGTTTTGTTATGGTGCTTCTGCTGTCCTGTC
TTCTCAGGGGTCCACACGTGACCCTCCTTGTTTTGGTGGAAAAGTCTGAAATTCACAGGT
CGATGGATGACCCATCATAATTATTGTGGTTTCCACAGGGATTTGTGATTAGATGGCATT
CAATGCCTGCTCACACACCAGTCTAATACTCTATTTTTCTAGAGATTACTCTATTGTTGT
ATTTCTTCATGATCAAATTACTTACTCCCCTTTTTTCTTGTGGTACATTTGTTTCCTTTG
ATACCCTTGCCATTATCCACATGCTGTGCAGTACTGCATTTCTGATTTGCTTTTGTTTAT
TTCTATGTAATTTCAAAAATCCTAAAGAGTTTCATATATTATTTTATTAACAAAAACTGC
ATGCATTTGCAAAAAATGACAGAAGTTAGTCCTTTCTTCTACAGAAGAATCCCATAAGTC
CTTTGACAATAAGTCCTGGCCAAGTCCTTTACATATTGTTTAATGCAATAAATTCAGAAT
AAAGGAAAAAGTCCTGTAGTTTCTTCTTAGACAGGTACAGGACACTTTGTAGCTCTCATC
TTCTCCATACATGTGAACCAGTTCATTTTTTTGTGAGGAAGCGAGGGGCTCGGCTGCTCA
AAACACAGTAGTCATAGTACTGGAACCCATCATCCATAATGATGGAATTCCTTGCACGGT
ACTTTTTTTTCTCACAACCCATGAAAGGAATACTTCTTAACTTCTCCCAAATCAATGTGC
TCCAACAGAGGCAAACAGATGGCAGATTTCACTGAGAAGACAAATAAAACACCATTACAC
TATTCACATCAGGTTTTAATAAAACGGTAACACACATACTTCACGTGGTAAGACGAAAAG
TCAACGTACAATGTTATGAATGTTAATAAGGTACTTAAATTTCCATTTATTTTCAGAATT
CCTATTAAGGATGGCGTAGGCGAGATGAGGACGGTCAAGATACTCTGTAAAATGCTTTAG
TAAATAGAACTTTATGGACTACTACCAGGGGTGCA
>TRINITY_DN151923_c5_g1_i1 len=1595 path=[0:0-1594]
AACATGCAGGTAATTTTGAAGCCGAGGCAGCGCTTGCAAGACCTCCGCTACCTTTTAAAA
CAGCTGATCGATGGGGTGCCAGGAGTCAGACCTCCCTGATCTGACATTGATGACCTATCC
TGATGATAGGGAATCAATATTGTAGCACTGGACAACCCCTTTAAGTAAAAGTCTCTGTAG
AGGATGTATGTAATGGATACACCTTGTCTAAAACAGCTGTGAACTTTAGCAATACAACAC
CTCATGCATATAAATAAAGATATTGCACATTTCTTACCATTTTTACAGGGACTTCTTAAT
AAAGAGGTTGTCCAGAGGCACAAAAACACATGACCAAGGCTCTAATATTACATAAATACA
GCACTTACTAATTACTTCACATTAGAAAGGTGCCCCGATCACTAGAATGGAGGAGTGGTC
ATGGGATCACAGAAGTTTAGGGGACTGGTGTTTCGGTGGTCGTGCAGGTGGACAGCATTT
TACAAAGGCAGGTGGGAGGGTAGGAAAAAGAGGCTAAAAAGGGAGATGCCAGGACAGAAC
ATATGGGAAGGGGGGGGGGCATTCTGGCTCTTTGACTCCCTTTTAGCAGTCTTCAGCTTC
TTTCAGAAGACTGCTGAAGGACGCCAGGGACCTAGGTGGCTGGAATGGAGCTTCAGCAGA
TAAGTATGAACTTTGTAAAAGGTACAACAGGTTGGGGTTCATTAAACAAGTCTAAACAAA
AAACAGACAACCACCTTAAGACATCAGAACTGTTCCTTGTTTTGCCTGCTTGTCATGACC
TTTGCACTGCCCACTTACCGGAATCCTCAAGCGGCTGAATGTCAGTGTTCTTGTACAGAA
CATGCACTCATGTTTATTCTTTTGATGACAGGGATTAAAAATGGTAAGATAATTTCTATA
ACTGTTCTTGAATTGTACAAGTTTTATTTGTACGTCTTGGTGCATACACCTGGCGTGAAA
TGTAGCATCACTGAATAAAGGGGTTGAGGGTCTCCATCATCTCTCAAACAAAAGCACAAT
TCTTGATAAAGGCATGGGGTAATCCTAAGAGAACCGAAGGTGAAATGGAGCCTAGTTCAG
CTACCACAAGCATCATTCTCATGTATTCATTACATGTCCCTTAAATCTCACATTTGATTT
TCATACTTACATAAAATACCATACATACTACACACATATGGATTGTACATCATTGAAATG
GCAGGGGCCACACAGCAAAGGAAAAATTAGGCACTCCTAACTGGGAGTGAAGGTCCTGAT
GTTCCATCCATTTTCATAACCGTAGTAAATTTTCTATTTAGTTTGGTAAATTTATTTCAG
TAACTATGGACAATACATTCCAGGGCAAGTTCTCACCACCCATTCAAATGGGTACAACAC
TCATCTTGAATGGGCCCCCTCTCTGCCTGGGTCCTATAGCCGCCCCACAAGAATATATAT
ATATATATATATATATGTATATATCCTTGTTACATTCTTTCCTTACCCAGTGACCACCTC
TAAATATTAAGGGGCACATTTATTAAGACTGGCGTTTTAGAAGCTGGTTATAATAAGGTC
CTGTGCTGGCGGTGAATCCGCCAAAGTTATGAAGA
>TRINITY_DN127745_c8_g1_i4 len=1595 path=[2:0-201 3:202-211 5:212-235 7:236-264 9:265-286 10:287-307 11:308-374 13:375-382 14:383-421 15:422-488 17:489-682 18:683-828 20:829-1594]
ACGTCAATGTAATCAAAATCTCCTTTAATATTAATGGCTACATTTTCCCTGTTAAACAAC
GGCTTCTCCATGTTACTAAGGAAGCTAATGGCTCTGTTGAAAGACTGGAGAATACTTAGA
GAACCACAGGGGAAATTGTCCTGTTTGATGCAATAAAATGACTCAGAGTCTTTTATGGAT
CCATATTCACACACTTCTTTTGTCAAATCTACCTTGAACCCACATTCACTTTTAACGGAC
TGGCTTCTGTTCACAAATGTTCCTAAGAAGTTTATAAAGTCATAGTTGTTGTCCCTGGCT
CTCCATAAAGCTGAAACCGCCTCACTAGAATGGTAAAGTATCAAAGAAATATAGACTTTT
CCTTCCCAAAATAAAATAAAGTGGACGTGATATGTTCCATTGTTAAAGTCTTCAACCACT
CCTGACGCTCCGGCATTCATCTTGGAGTTAAATATTCTAGGTCTTATAAAGTCACCTCCA
TACGTCTTTCTATTACCCAAGTAATCAAACATATCAATTTGGATAATTAAATTGTCTCCA
GTGCAGTACTTCTTTCTTGGATTTATAATAGTGGCTCTGCTCATCTTAGCACTTGATGCA
AAATTTGTATGGTTCAGGGTCACCGTATGGATCATTTGAGATACCATGTTGAGGATAAGA
AGCTCATCTTCGAATAGGGTAATCGTTTTAATGGACTTTACATCTGGTTTTGCGGTCGAT
TCAGATAAGCGATCTTTTGAAGGTGATACCTAAAAATGGAAAATTACAGTATAATACTGT
TTTCTTTTTGTCTCCGCCTCATAAGTGCATACATATTATAGCCACTAGTAAAATAATAGG
CCCATAGATAGTTGCCAAATTAAAACATGCATGCATCCGTGATCACGCACCACCGAATAG
TGAAGGTATAGGCAGATGTAGGATGTACACAATTGCTAGGAGGGTGAGTTAGAGAAACAC
AGATGTAGTTTAAGAGGGAGACAGATGCTGAGTCTCTTTCCCTATATCTCCCTATATTCT
AACTCAAATTAGAACCCTTACTGTATGTCCCTGGGTGTCCCTTAATTGCAGTAGCCCAGC
TTCGTCAGAAAGCAGCACACACCAGGGTACACACATAAAGTACTTAATAAAACTCGTCCC
GACGTGTTTCAAAGGCACTCAGCCAGATCATCAGGGGACATATATAACCACAAGTACTAA
TGAATAGTCAGGCAGTTCTAAAATACAAGTCGCTTCCTGGTTCAATGGAGAGAACAAGCA
AAGAGAATAGCAATATTACATTGCATTAAGCAGATACTTAGCTCTCCGTGCATTGATGTC
CATAGTCCGGCTACACTCCTCTCCTGCGTGTGGCAGTGACGGAGAAGAATGCCTGTGCTG
GCGCTCTTTAAACCAGCGCGGGTTTAGGTGAGTCCGCTCCTCCAGATCACATGACTAGTC
ACACGAGCAGTGACGTGACTAGTCACATGTTCCCCTGCGTCACGGAGGAAGACCACGTGA
TCAGAACCTCAGTGGGAGATGTGTCTGCGCTGCCTGTCACGAGGGTGTCAAGAGCCACGT
CTGACTCCGTTATACCCGGGGTCAGGAAGTCGCAG
>TRINITY_DN158321_c6_g1_i1 len=1595 path=[0:0-1594]
GAAGAGTCCCCGCTTACATTGTGAGACCACCTCAGACAGTAATGGAGGGGTCCCAATAGA
GATCCACGGAGTCACAGCCTTCCCCCAGTCCAGGGCACTATACTAGATCTTCCTCTTGGG
TGTCGGTGGGGGATCCCACCTCACCAAGGGCTGTTTGGAATGGAGAACCACCTTAAAGCA
ACCTGCCGACATCAGGTGGAGGATGGACGTTTGCATTGCCTGAATATCCTTGGTCATGTC
CTTACTGGCCTCCCTGTTTTTTAGACTCCATTGACCTCTATGGTAACAGACCAACCGCCT
GCCAATCAAGGGTCATCCTTTTGGAGCGAGGATGCAATATTTCCCCATTTTAAACAGTTT
CTGCAAATAACATAAAAGGCAAGATGTCAAGGACAGAGACTGGTTGCTAGGCATACGTTC
AATGACAACCCTATGTTAGGCTGGTTGCTAGGCATAACATCTCCTAGCAACACTATTTTC
CTGAAACGTGGGTGGAGCATCCCTTTAAGCGTCTTTGCATTGGAGCCGTCTCTTTAATGA
CACCTTGATAGCGGTATAGCTGATCAGGTCAGACTGGTCTGAAGATGTAGGACTAAGCAT
CAGCTTATGTGGCGTATATCACAGCTATCCAACCTGAATGACAGCGGCCTGCCGCCTCCT
TAGAAAACAGATGGCCGAATGGAAAAAAAGAAAAAAAGAATTAAAAACCCTATTACCCTA
TACTTCTATTAGGATTGGATTCAGGATGGAGGCGATGTGAGGACAGGCTGTGCACCGTGA
CTCACCGCTCGCTGGTCATGCCGCTCTCCCATCACACAGCCATTCCTCATTGTACCAGGA
GTCTTCAGGGGTTATAGACAGCGCTCTATACACAATGAAACCCCTGCAGGTCTCCACGCG
AGGAAAGGGTTAATCAATGCCCCCAAGCAGAAAACACAGAAGCTCATAAATTGATTGTGG
AAGGAGCAGCAGCACAGAGTATTTTAGGAGAGGAGCGTACTGGTTTACTGGGCGGGCAGT
ATCATGAGGTTAGGATGGGAATGGCAACTATTGGGAGTTCAAAGATTGAGGAAGGAGCAG
GAAGCCATAGCAGTGCAGAGTATTTCAGGAGGAAAGTGTGCTGATCTTGGGGAGGGGGCA
GGGACCTGTGCACTTATGTAATAGTATAGGAAGGTTACCTACAGTTTGGAGGCGCTTTAG
CATCAGCAGACTACAAGCTGTCATTGAATGAGGCACAGACTGCAGATAATATCCTCCGGC
CTGCAGGGAATTTGGGATCAAAACTGCTAATTGTGCAACTTTATTTTTTTATCAAGCTTA
TCAAGACTTACACTAAGGTGGATTTCAGTGATATTCAGCCAGATGACGCTTGATGGACAT
AGCGGCCGCTGCAGGAAGTAAATGTCAGCTTCGTGCAGCACGTCACTGCCATGCAGCGGC
TCTGCACTGACCTCAATGATATCTCAGGAGGCAGCGGGGAACTAGGGCAAGTAAATAGGC
GGCAGAGCATGGGCCCACGATTCTCCCTAGTGAAAGCAATCCAAAAACTGCATTGTGTAT
CTTGTTCAGAGTCCCCGGCTTTGTGACGCTGTAGC
>TRINITY_DN162911_c8_g1_i1 len=1595 path=[0:0-77 4:78-101 6:102-699 7:700-787 8:788-827 10:828-885 12:886-1049 13:1050-1050 14:1051-1051 15:1052-1213 16:1214-1312 17:1313-1419 18:1420-1420 19:1421-1482 21:1483-1594]
ATAGGTCCTGTGAATTCACTTTTTACACTTTTATGTAGACGAAAACGGACATCAACTCCA
AGTAGTACAAATATAATGATTTATTGGGCCACAGTGGCACAGAGGCGACGTTTCGGCTCA
AAATCCAGAGCCTTTCTCAAGCAACAAAACACTAGTGAAAGTGCACATTATAAATAGGTG
TACATAATTATAAAATGACAATGATCAATAATCACAATTAGTGCATAAATCAATGAATGA
ATACATACATAATAGTTTTAAAGGTGACAATATGTAGGGACAAACCCAGTGATATATTGT
TATATTCACAATCTTTAACATAATGATGTAAACTTATTATATGCAAAATATAACTATAAG
TGGCACCAATATACATCAGCTGCTACAAATATTTTGAATCCCATTAATTAAAAACAAGGA
GGAGTAAGAAAGATCAATGGTGACCTACCACAGGGTCAGCGTGTATCCACATGTCTGCAA
TGGCCACAGTTGGCGTCTAACCCGATGGAATGCGCAGGCGTCGAGATTCGCCCCGGCAAA
TTCGCGTTATACTCCGTTTAATTGCCGCGTCTCATGTCATTACTTGCGCCGCGGAGTCCA
AAGTCTCCATTACTTCTCATGCGCATGCTCACAATACTGCGACCGCAGACGCACCATATT
TGATACTGGACAATTGCCCATCATTGATAACTATATATATTATGTGGCTAATCTGAAGGC
AAAACGAGGGATCCACGCAACCCTGTCAAGGGGTCATGGTATCCCTACAGTGGGCGTGCG
ATAAGTGCCCGATCGACACCCCCGTACCGATCGCACAACAAGTGCCGTCCCAATAACGCC
TCCTAAAGATGTCACATATAGGGTTCTCCTTATAAATATATACAATGAGGGATTAATGGG
ATATATCGGAACATAGCCCGACCCCAATCCGCAATTCAATCCAGGCATAACCAAATTATG
GACACGGTCAAAATGTGGAACACGGTGTATCCCAATGTGGCAGGACAGCATAGTCATTCT
ATAACTCCTCTTCGTGTATCAACCCATCATCTGCAATATAAAATGAACAATATTTGTTTA
GAGAAAGAAATAAAATTGTAGGTTGGATCTTATAATAACAACATTTGTGTTTTGTTAATA
CCTACAACAAATGAAAGCCGAATAGCAGATAGTACATAACATCATAGGGCAAACCACTCC
TTCATGTACATACCCCTAGATTGAAATCCACATTGAGGCCATTAGGTCTCAATGTATTCA
ACGTGTGTATCCAAAATAACTCTTTCCTTTTCAGTAATAAATTCCTATTACCTCCTCGTC
TGGGCAAAGGAATATGATCTATAATCCAGCACTTTAATTGGTGTTCTGTATGATTCACCT
CCACAAAGTGTTTAGGGATGGGTAAATCCCGAAGTTTTTTTCCTAATAGTGGAGCGATGA
TTATTTATTCTGGTTTTAAGATCCGTAGATATGAGGAAAAAAAGGATTGGTAGGTCCAGC
TTGTATTCGTGGTAATCCAAAGCTTTATTCAATATTCAGTAAAATCCAGGTACAGGAATG
CAGGTCTACATGTTTCAGGCACAATAAAATCCTAG
>TRINITY_DN104799_c0_g1_i1 len=1595 path=[0:0-1594]
ACACCGGCATTGGCGAACGATTCCATTGCCACCACGCCTGCCACCTGGTCACCGAGCTTA
TCGGCGGTGAATACCGCTGTGGCCGCGCCATAGGACACGCCGAACAGATACAGCGGGCCG
GTCACTTCGCCACGTGCACGCAGCTCGCTGATCACATCGACCACGTCGTCCGATTCATAG
GTGCCATAGCCCGACGGCCCAGTACCGGACTGTCCATGGTTGCGCAGGTCGAGCGTGACC
ACGCGGTAGCCGGATTCGGCCAGCTGCAACGACCACGGCAGCATCGAATCACCGTTCATC
ATCCAGCCGTGCAGCAGCACCACGGTGCCGCGCGGTGCCTGCGCACGGAACGGTTGCGGT
ACTGCCAGACTCAGGCCGGTATCCAGCGGCAGGCCGTTCTCGTGGCGCTGCGGCAGGTAG
TGGTAACGCGCGCCGTAATCGCCGGGATCGAACACACGCCAGAAGATCGGCACGCCATCG
CGCCCCGGCGCGAAGCCGTGGCGGTTTGGCAGTTCGGCGATGGCCGCGGCAATGCGCGGG
CGATCGAGCAGGGTCGACACACCACCTGGCGCAATCAGCCGATCGGCGAGCGAGGTGGAT
GCGGCATTCATCGAGGAGGAGCATGCAGCCAGCCACAGGCCGGCGCACGCCAGCAACAGC
AGCAGCAGGCGCTTCATATCACGTCATAGGGGTGAATCAGACAGATTGGGACGGTAACGC
CCAATAGACCGGCCATCTATCGCGCACGGATGACGGCTTGATGACAACGCAGGAACGATT
CAGTTTGGTGTAAAAGCTGTATCGGTTCAGTCATTGATCCGGATCAATGAACGCGCGCGC
CGGATTGCCCACAGTGCCGCCATGCGCACCTCGCTCAAGCTCGCCATTGCCTTGGCCGCC
ACGTTGGCCGCCGCCTACGGCATCGCCCGCACCACGCCCTACTGGTTCGCACCGCGACAG
ACGGCGCAGGTCGACATCCACGATCCGACGCTGATCGCGCAGGGACAGTACCTGTCGCGC
GCCGCCGACTGCGCCGCCTGTCACACCGCGCCCGGCGGCAAGTCGTTCGCCGGTGGCCTC
GGCATGCAGACGCCGATGGGCACGATCTACTCGACCAACATCACCCCCGATCCGGATACC
GGCATTGGCGCCTACGACTACGCCGACTTCGAGCGCGCGGTCCGTCGCGGCATCCGTCAC
GATGGGCAGCCGTTGTATCCGGCAATGCCATACGCCTCGTACGTGATCGCCAGCGATGCC
GAGATCAAGGCGCTGTACGCCTACTTCATGGGCTCGGTGCAGCCGGTGAAGCAGGACAAC
GCCGACAGCACGATTCCGTGGCCGGCCAACATGCGCTGGCCACTGGCCTGGTGGCAGCTG
CTGTTCGCACGCCCGCGCACGTTCAACCCGGATCCGTCGCTGGATGCCAGCCAGCAGCGC
GGCGCCGAACTGGTGGAAGGCCTGGCCCACTGCGGCGCCTGTCACACGCCACGTGGGCTG
GCGTTCCAGGAAAAGGCGATGGCCGATGATGGCAGCCGCCAGTTCCTGTCCGGCTCGGTG
CTGGAAGGCTGGTACGCGAAGACCCTGCGCAATGA
>TRINITY_DN253417_c0_g1_i1 len=1595 path=[0:0-1594]
GCAGGCTGCGCGCGTCACCGTGGAGGAACTGCCCGCCGCGCTGGGCGAACAGCGCAGCGT
AGCCACGGGTGAGGGCGCCGGGGTCGCTGACGGTTTTCGGGTCCAGCCAATGGATGCCTC
CGACCACGGCGCTGTCGAGCTGGTGCTCGCGCCCCTGCAGCTGGCTGCGCTCGAGGATTT
CGTACTGCAGGCCATAGCGGGCCAGGCCCTTGAGCTCGGCCTTGGCCTTGTCGAACAGGG
CAGGGTCGCGGTACACCTCGATCCAGCCCTTGGCCCGCACCAGCCCCTGCAGGCCCGCCG
CCTCGATCAAGGCGTCGTGCTCCTCCACGCAGCGCTGCACCAGCGGCAGCATGTCGGCGG
CGGCGCCGGCCAGGCGCCCGGGCGCCGATTGCTGCCAGTAGCGAAGCAGCCAGGGCGCGG
CCTTGGGCAGGTGGCGCAGGCTGTAGCGCACATCCGGCTGGCGGTTCAGGCCATAGCGCA
GCAGGGCGCTGAACTGGCGTGGGAAGGCGTAGGGAATGACGCTGGAGCGCTCGATCAGCC
CGGCGTTGCCATGGCTGGTGCCGCTGCCGGGCGCGTCGCGGTCGATGAGGATCACCTGGC
GCCCGCGTGCCTGCAGGTGCAGGGCCGTGCTGACGCCAACGATGCCGGCGCCGAGGACTA
GGGTCTGGCAATGCATGGATGTCATCCTTCGTTCAGTTCAGGTGGCGGCCCAGGCGGGCT
TCCAGGTGTTTGAGCAGGCGCCGCACCACCTCCACGATCACCAGGTAGAGCACCGCGGCC
CACAGGTAGATCTGGAAGTCGAAGCTGCGCGAGAAGGCCAGCTTGGTCACGCCCATCAGG
TCGTAGATGGTCACCAGCGAGGCGATGGCGCTGGCCTTGATCATCAGGATCAGTTCGTTG
CCGAGCGGGCCGATGGCCACCAGCAGCGATTGCGGCAGGATCACCTTGAAGAAGGTGGTC
GAGCGCTTGAGGTTCAGCGCCCGGGCCGCTTCATGCTGCCCCGGGGCCACCGCCATCAGG
CTGGCGCGGAAGATCTCGGCCTGGTAGGCGGCGGTGTTCAGGGTGAAGGCCAGCAAGGTG
CAGAACCACGCATCGCGGAAAAACCACCACAGCCCCACGTCCTGCCAGAAGCCCTTGAGC
GAGCCAAGGCCGTAGTACAGCAGAAACAGCTGGGCCAGCAGCGGCGAGCCGCGGAAGAAG
TAGATGTACCCGGCCGCCAGGCGTTGCAGCAGCAGGTGGCGCGACAGGCGTGCCAGGGCC
AGCAGCAGGCCGAGCACGGCGCCCAGAGTGAAGGAGATCGCCACCAGCTTTGCGGTCACC
AGCAAGCCATCGACGAAGCGCGGGCCGTAGCGTTCCAGCAGGTCGGGGTCCAGCACCAGG
GCCAGCAGTTGTTCGGCACTCATGTGCGTGCTCCCAAAAGGTGGCGGTTGCTGCGCCGTT
CGAGGTAGGCAAACACCCGCCCCGACAGCGCCGAGAACAGCAGGTAGCCCAGGCAGGCGA
CGCCGTAGAACAACATCTGATCCTTCTTCACGCTGACTGCCAGGTAGGTCTGGCGCATCA
GGTCGACCATCGAGATGGACGACACCAGCGAGTGG
>TRINITY_DN111818_c0_g1_i1 len=1595 path=[0:0-1594]
AATTTATATTTTCCTTTTTGAAGGGGGGGGGGTTGCATTTCAGGTGCGCCAAGGGAATCA
ACAATCAGCAAGCCCAGTAATGAAAGCTAGAGTATGGAAACACACACAAAAAAAAAAAAA
AGGAAAATAATTTATTCTTTTTATTATTATGTACAAAGTGTTTTGGCCAGTTTTACCTCG
ACTTGTTGTTGTATTTTGACTCGCTGCTCTGACTCCAATGTCTCTACGACTAGTGCCTTG
GCGGCCTCCACACCACTGCGCACAGAAGCCTCCATAGCTGTGACGTCCTCTTCCGGCATG
TCACAACCTCGCACGTCGAGAAAACGCAGCGTTCTATTTTGCACAATAGCTTGCATCAAA
ACCTTCGAGTCCCCGCTTTTCCCGATTCCTTTGTTTCCTGCAATATTCAGCGAGAGCAGC
GGGCAGTGCTCAGGCAGCACCTCCGCTAGAGCCTGCGTGGTGGCTGGGCCAAGCGCGTTG
TGTGAAATGTCCAGCACCTCTAACGTTGGGTGGTCAGCGAGGCCAGCCACAAGAGCCGCG
CCGCCTGCCTCATCAGGAATGCGGTTAAGGCGAAGCGAGAGAACACGAAGAGTGCGGTTG
AGTGTAAGCGCCTCGCCCAGCGCCGCGGCGCCGTCACTGCGAATTTGATTGTCCTGCAGG
TGCAACTCCTCCAACCCAAAGTCCGGCCGACACAGCAGCAGCGCCAACTGCTGCGCCCCG
TCATCGTCGATGCGATTGGCGGAAAAGTCAAGTACACGCATCGTCGTATTGTTCACAAGG
CTGCAGATGATTCCTTTGAGAAGAGAACTGTCCAGTCGGTTGTTGGGTAAGCGAAGCTCA
CACAGTGGGTTGTACATCTTCAGCACGTAGCGCATTCCCAGAGCATCCCGCTCATTGAAT
CCAACCATTTCCCAGTTGAAGTTTGTACCTGTATTGCACGCACCATACGTTAGACGCAGA
CGCTTCACATGCGGCATTTTCGAAAGCAGTCGGTCGTACACCGCAAAATGTGTAAACTGG
CATGGTAAGTCAACGTCGTAAACAAAGTCACGACACACAAGGCAAAGACGATCCAATTGG
TAAATCTCCTCAGGTGTAATCTCGGGGGAACGGAGGCTCAGCAAAAAGTCACACAGTACT
TTGGTAAGGTAAAATCCTTTCCACCCGTTGGGGCCTGGGGGAGTGAGCTTTCCATTTGTC
CGCTCACTTAGCTGGCCAAAAGACCATCGGGACTCACAGCAACGGCGCCAGTAGGCGTCA
TTTCTAACGCGCGGAACGCTGACAGTCAACGGGATATCAGTGGGCAACAAATTGACAACG
CACTCATACAATGGGGGTTCATCATTGCTAAGCTTGTCTGCCTCCACAACGACAGCAAAG
TTACGAGCAATAACTTCCGCACAAAGCTGTACCAGCGTAGGCACAAAATAACTCTGTGGA
GCGGTCAGTTGAGAAGCAATCGTGGGGCGCGCGGCACGGAGACTTCACGTAAATATTCCT
GCAGCCGTACATTGTGAAACTCATTGTTCCGTAAAGGCTTCTTCGCTGGCATACCTAAAC
AGCAATGGACGCACTGTCACTTACTAACCAATGCA
>TRINITY_DN136480_c6_g1_i2 len=1595 path=[1:0-200 3:201-815 5:816-1376 6:1377-1594]
TAAATGCGGTGGGGAAAAGGGAGCGAAATGTGTTATTTACCGAAAGTGGAATCCTCCAGG
CTCCTTTATAGCCTAATAGCCTGGAATTCCCATAACATATCGATTGAGACGGGATTAATA
GATCACGTTGTAAGAGCAACAGCTTGCCGTAAAGTCAATAGAGAGGATAACATTAAAGGG
GAGGTTAAATCCATATAAATGCGGTGGGGAAAAGGGAGACGTGATGAAATCGGATCCTGG
CTTATTGCACCGATTACTTAACAGCACAGAGATGGCAGAGATTGTGTCTGGATCTCAACA
ACGAGGAACTAGAGCATGTCCTCCTGCTGAACTGGTGTATCTAAGCCCATCGTGGGTGAT
CCTGTCATTCTGAGCCTGTTGTTTGTGCAGCTGTGCCAATCAGGTTATACTATCTCTTGA
GTCAGTGTATCTAAGCCTACCATGGGTGATACTGTCTTTTTAGCAGGGGTATCCAAGCCT
GGGGTGAGATACTGTCTGTTGGGCTGATGTTTCCAAGCCTATCATGGGCAATATTGTCTT
CTCAACAGGAGTATCTAAGCATATTAGGTGAGAGAATGTCTGATGAGCTGGTGTTTCTAA
GCCTGATCATGTGTGATACTGTTTTCGGACCTGTGTATCCAAGCCTATCATGTGTTATAC
TGTCTGCTGAACAGGAGTATCTAAGCCTTTCATATGTGATACAATCTGCTGAACTTCCAG
CCATATCATGTAGGATATTGTCTTCTGAGCCGGTATGTGTGTGTGTGTATATATATATAT
GTGTGTGTATACACACACATATATATATATACACACACACACATACCGGCTCAGAAGACA
GTATCTTACATGATATGGCTGGAAGTTCAGCAGATTGTATCACATATGAAAGGCTTAGAT
ACTCCTGTTCAGCAGACAGTATAACACATGATAGGCTTGGATACACAGGTCCGAAAACAG
TATCACACATGATCAGGCTTAGAAACACCAGCTCATCAGACATTCTCTCACCTAATATGC
TTAGATACTCCTGTTGAGAAGACAATATTGCCCATGATAGGCTTGGAAACATCAGCCCAA
CAGACAGTATCTCACCCCAGGCTTGGATACCCCTGCTAAAAAGACAGTATCACCCATGGT
AGGCTTAGATACACTGACTCAAGAGATAGTATAACCTGATTGGCACAGCTGCACAAACAA
CAGGCTCAGAATGACAGGATCACCCACGATGGGCTTAGATACACCAGTTCAGCAGGAGGA
CATGCTCTAGTTCCTCGTTGTTGAGATCCAGACACAATCTCTGCCATCTCTGTGCTGTTA
AGTAATCGGTGCAATAAGCCAGGATCCGATTTCATCACGTCTCCCTTTTCCCCACCGCAT
TTATATGGATTTAACCTCCCCTTTAATGTTATCCTCTCTATTGACTTTACGGCAAGCTGT
TGCTCTTACAACGTGATCTATTAATCCCGTCTCAATCGATATGTTATGGGAATTCCAGGC
TATTAGGCTATAAAGGAGCCTGGAGGATTCCACTTTCGGTAAATAACACATTTCGCTCCC
TTTTCCCCACCGCATTTATATGGATTTAACCTCCC
>TRINITY_DN116395_c5_g2_i1 len=1595 path=[0:0-1594]
TTCCCTATTTATGGGTTACATTTAGGATAAATGAGCTACTTGATTCTAAAATTGGAAAAA
TTTGACCTGATTTTTTTTTTTAAATTCTGATTCCTCTGAAACAGAGAGAGATTTATTCAG
ACCTGAAGCCACTGGGACGGCAGATTCGGCCAAACTGAACCTGAATTTTAGGAAATTCAC
TTATCTCTAGTTACTAGTATATTTTGCATCCCATGCTTAATGTTCAATGGTAAACCAAGT
TTGTGTTGCCCCCTCAGTGCTTATCAGTCAATGTAGGGCCAATGCACATGGCCAAATAAT
AAATCTGTGTACTACGAAAAACGTATTACTCCTCTCCACAGGTTGTGCTTGGATTTGGAC
TTCAGTTCTATTCAAGTCAATGTACTGTAGCTGAGCTGCAATACCAGATACAGGCTATGC
ATAGAAGTGGCACTGTTTCTGAAAAAAATGCAAAAAGCTGACCATTGTAAACAATGATAA
AAAGCAACCGTATTATTATAACTAGTGATGAGCGAAAAATTTGCCAAATTTTACAGAAAG
ATTCACTTAGTGATGAATGACTTAATCACCAATCACATTTCTTTGTAAGCAGTGGGTGCA
ATCACTGCTCCTTGTCATTGTACCCCTCAGATACCACGTTTATAACTGATTGTGGCATCT
GATAAAAATATTACAGTGTAAAAAAAAATTATAAAATCATACTTACCCTCATATGTTTGA
TCGCGTAGAGCCGGCCGCCGCTATCTTGATTGGGGATCTAGCTCGAAATCTCATGATTAT
CTTGGCCGTATGACATCAGCATGCATGGGATTTTGTGTGGGATTTTCGGTCAGGATGTCG
GCGGCCGTCTCTTTGCAATCAAATGGATGAAGGAAGCTAAATTTTTTTATATTTTTTAAC
CATCACCCTCATCGCTCCTGCAATTTGGTTTGAATTGTTCATTCACATATACTGTACAGA
ACTTCGAGATTCGAGATGAGTCAGAATAAAGGACACAATCAGGACTCTGAACATCTATGG
ATTAAAAATAATTGAAGATCGTTGTTAAGAAGCTCAGACAATTCTTGTTTTGACAAATGT
TAGGCGGAAAATGACTTGTATAGCTACTGATTGGTAAGAGTAAGCGAAGTGGATCAAGTC
AAGAGAACATTTGAAACCTCGAATTGTTGTGACATTATTAAATGCATGTTGTGATCTGTT
GTCATCATACCTGTTATTATTCGAGGAGATGAATAATCCAGAATAGATGTATGATATGTA
TAATCACATTACGTAGAAAAGGTAACCAAGGGTGGAAAAATGCTCAATGTAAATTCTTAG
GACTATGTCAATAAAGTGAAAATCAGCTTCCAAAGAACATCAATAGCTTGACCAGATGAC
GTTGCAATGCTCTAAACATTGATGGTTACATTTGTATGGAATGTGGACAGTAGTGGAGAG
ATTGTAAGCTGGTGGTAAAAAGGATTTATATTACTGTATATCTACAGTGCTATATGTCTG
TGACTAGAATTGAGTGAATTGGTTCTAAACAAATCAAATTTGACCCAATTTTTCCACAAA
TGCACATCGAATACAAATCCAATTTTGTGACAAGA
>TRINITY_DN60643_c0_g1_i1 len=1595 path=[0:0-1594]
GATTCCCCATATCCCCTGGCGGCGTACTCTGCATTAAACTCTGGAATAAACGCATCGTAG
TGAAGCTGCAGAAGCTTTTCGGAATTGACGTAGTTCATCACTGTCCAGTGCTTTTCATAG
CGATCGAATTCGTCCAGCGAGTAATTTTCCACAGCAAACCTTGTCCAGAAGACGTTGTAG
ACATACGACTCCAACGCCGTTTCCCGTGTAGTGAAGGAGCGGACAGCCACAATAAAGCGG
AGGTCAAATTTTCGCTGACGCAGTGTCGCGGTGTTGGCGATATATTTGCAGACAATTTTG
GGACCTGTCTCAATTGTCTTGAGAAGTTCATGAAGGTTAGCCGAGACCGTCATGTCAATA
CTTCGCGCCATGTTTATCGGCTTTGTTATCCATATATTTGTGCCGTCATCGTTGCACAGG
CGGTTAAGATGATCCTGGGTCACCAAGTCACTGCTGCCACGTTCGACGATTCCATCCAAC
TTCGCCTGGCGCACGGTGTAGTCGCCAATAAATTGCTGAAGTTGGGTCGCGGCATCGTAG
CTTACCTGACACCAGTCCGCATAGCCCAATGTGTCTTGTACGAGATGTAACAGGGCGGCT
TTGTTTGTAAATTGTCTCTCCTCCAGAAACTGTGAGATGAACATCGCCTGCGGGTACTCG
CCGCTGTCTTTAATAGCGTTGTGGGCGACCCACACCACATCGGCCTCCTGCGGCAGGTCC
ACCAGTACAAAGTGTTCAGTGTCCGTGAGAAATGTCATGACAAGCCGGCTGTCGGTGTAC
ACACGCAGTGGGACGCTTGTGCTGAGCGGCGGATGCGGAGAGCGGTTCGCGGCGAAGCCG
TTCAGCTGTGCCCGCTGGAGCCTAATGGCGTCGAGGCGGTCCACGTGCTGCTGCCAGGCG
CCCACACAAGAACGCTGGTGCGCCGGCGATGCGCTTCCAAGAACTTCCACTGGCCGCGCC
GCGCGGGTCGCGATGGTTCCCGCGGACATGTCCCCGACGCACCACATCACAGAGAGCACC
CCGCCCAACTGCGGAAACAGCACCGGCATCGGCTCGAGTTTCATATTGGCCGCATCATTT
GCCACGGCGGAGATCGCACTGCCAACCTCGTCGTGGATAAACCAGTAGCTGTCATACTGC
TCATCACCCGCGCCAGCAGAGGTCGGAAGTCGGTACGACCCAACGGCGTTCCACATATGG
TCAAATAGCATCTGCGTGTCGGCCTTGGCGTCATTATTCGACAGCCGCACCGCCAGGATG
CGGGAGAGCCGCTCGCGAAGAGTTTCGTCCGCCTCGAGGTGCTCGCGAAAATCACGAAGG
CGAAAGGTGCAGCAGTGATCCACGAGCCAAATATCCTCGTAAGCATGTAGATCCTTGTTG
GAGAGAAGCACATAGGGTTCCCCAGCACCCGCTGACAAGCCATCCTCTCCCTCTTCCTCC
CTTTCCTGTGATGCGGCATTGCTGGTCTTGTCGGCAACGTCTTCACTTTTAATTCCTTCC
TTTTCCCCGCGCTCGTCCTCCTCCTCCTCCCCCGCTTCTTCCCCGCCTCCACCACCCTCT
TCGACAAGGGCGAGGGAAAACGAGTCACCGGCGTC
>TRINITY_DN148233_c10_g1_i1 len=1595 path=[1:0-1412 2:1413-1594]
CAACAGCTGGAGGCGCACTGGTTGGGAAACACTGATTTAAGGGATTCCTGATGTCGCAAT
TCCCGAATATTTCTTCTTTATATTACAAATATAAACCTAGGGATATGTGTGGAAGACTGA
TGCCCATTGCTGCTCTGTGGCACCAGTGCTATCAGACTGGATACAAGCAATTTGCATAGA
GGCATACACACAAAGCCGTGCTCCTGTAAAACCTCCAGGCGCTCAGCTCTTTCTTGCCTT
TAATAGAAAAAGCAGCCCGTGTGTAATTAAAGAAAAGAAAGTTTGGGAGCAAATAACCAG
GCCTGCGAGTAGTTTACAGCTGCGAAGTCCAAAGTACCCGGGAATATGTTACCCCTGGGT
CTGTGCTGCTTCTTAAATGAGATTACAATAAGAGTGATGTATGGTAAGACGAGTCAGCGG
TGACAAGCAGCTCTTTATAGAGCTATCTGTTTGCTTCCATCACTGTATCACACAATGTGT
CCCTGGGCTCCAATGTGCACAGCCATTTACCAGCAGATGACAAATGGCCAACACTTGGAG
AAGGCAGGAGAGGGGTCCAGATCGGTCACCGCAGCTGCGGCATGCGGCTCGTGGTGGCCT
GAACAGCCCCAGAGTTCATTAAACTGACCGGTAATGGTTCTCTCAAGATGCGCCAGAGGA
ATTCTTCGGTAAGGGCAAAAATAAACAAGTCAGACTGGACGGGCAATCTGAAATGGTGGC
TGATAAATTATTTATAACGCGCACAATTGTCTACATTTAATATCGGAGCTGCTCGCGGCA
TCTTTAAAAGATGATTTATGTGCCGTAATGCTATTAAACTTTATATGGGCCCTCGGCTGG
CCATAAAGTCTGCAGAGATTTAGAGAATGAGCTTTAAACTGTCGAGGCCTGCTTGATGGC
AGACGTGGGGCTGTATTAAATCTTAGCTTTAAGCCGGCTGTCGGGAGGAAGGTATTTTGT
GCAGGATCAGGTGCTGATGGATTACCTTGATGGGCCTTTTACGATTCAGCTATTGAAAGG
AGGGCTGCCGTGGATAGTCCGCTTTCACTGTGGCAGGTTAGGAAAATGTGCTCGGGCCGG
TGAGCCGTACCGTACACTGCTCCTGCCGGCTGGTCTTGTGGTAATTTGGCAGCAGCATTA
ACATCTTAAGCACTTAATATTTCATAGTCAGACATGAGCTATACTTAACCAAGAGGTCTA
AAATAGAAAGGCTGAACCATATCCACAATTCTTCAGAAGGCCACATTGATTGTCTTGGTT
TTCCAAAAGACAATATTCACCAGATAAATCAGCTGGCGCTGTGATGCTGATGATCATGTG
GCCTGTGTTTGTCTTTTCTTTATATGTCAGCAGGAGCAGCTATAGCCAGGGTCAGACTGG
TAACTTAAAGTGACCCCGGGGGAAAAAAATAAATGGCCTCATGTTGTAGGCAGGTCCAAA
TTGACAGAAGATGGGGCAACACAAGTAGGCAGGTCCAGCAATACTGTAGTGTAGGACAAA
ATACCACAGTGCAGAACTAAATACAGTCTCTGAGAAACCAGATACCACAGTGCAGCACAA
AATACTGCTGCCCGCCCCACAGTATGAAGCTGTAT
>TRINITY_DN139572_c5_g1_i1 len=1595 path=[0:0-1594]
CCCAAACACACTGTAAAAAAAAACAAAAAAAAAAAACTGTACAGATGATTGCAATGGTGA
ATATGACGAAGCAATAGTGAACCTTCAACCATTTTGGTACTTGGTAAGGGGAACACTCTG
CACCTAAACCTTCCTGAAATGTACAGGAGTAGAACATCGGGGTCATCTACCGCACTGTAC
CTCATATACCCCAACTACCTCAGCACTCCGCTCAAGGTTTCTTTTTTTCACAGAAAAACG
TCAAATGGCCGGTGAACGTCAAACAGATGAAATGCGGTGTGTGTCACAAGTGATCAGCTA
CATAGGACTTTATTCTAGAAAGTTACAACAAAGGTTAAAACCCAAATAAAAAACAAAACA
AAATAAAAAAACTCTGTAGTATTAAAATCAACAGAATGAAATGGAAATATCGATTAGTGG
CATCCTGGATGCAGGTGGAGAAGACCTTTCAGTGCAGACGGTGGACAGAACACTGGTTAC
ACTACGTACAGTGTATAGCCCTTACACTGCTATAAATAATATAGCAATCTGTCTACTACA
TGTAATATTCTATGCGCTTAAATATCCTGTTTTTTTGTTTTGTTTTTCTTTAACCAAAAG
CCAATCAACCAGCCCCTTAATAATTCAGTTGACTTCCCTGACCCCCTTGGGACTGTGCAG
CTTTGGAAAAAAATTATCTTTTTTTTACTTTTCAAATTAAAAAGGAGCATAGTGACTGCT
GCTGGTGCTTTATCCCAGAAGGCATCTTTCTCAGTTAACAGGGAGGTAGCTGCTTCTCGA
TAAAATGCTTGATGTCTGTCATTTCCTGGTTGCAAGAGCTGTGTGCCAACCCTGGGTAGG
TTTTGAATTTGATATTTGCTGGATTTATTACAGATTTCAGCTTCTCTGAAGTCATGGAAC
CAAACATAAGAGGAACTAGCGGGTCACTTTCCCCATGGCACTGGAGAACAGAAACTTCTT
TGTTGGCACTATTAGCAGCAGCCTGAGGAAAGGAGGTTCTGAGCGGCAGCCAACAACTTA
GAGCAATGATCCCCGCTAGCTTCTGGTTTGATGTTAGAGCAGTGTACAGAGACAGGGCTC
CTCCCTGAGAGAATCCTCCCAAGAGGATTCTGTTTGAGGGGATCCCGCTTTTTACTTCTT
GGTCTATCAGCGCTTTAATATTCTCTGCTGCCTGCTTGATGCCAGCATCATCTTCCTGTG
CATCGGGAGACAAACCTATGATGTCAAACCAGGATGGCATTGCCATGTTCATATTCAGTG
AAACTGGCATGATGGGCGCATGGGGACAGATATACTTCACATGGGGACTTCTGATGCTTG
CCATAGCTTCGGCCCAGCCATGCCCGGTATCTCCAAGCCCGTGCAAGAATATTACCGCGG
CCGTGGCCTTGCGGGCGGCGGGCACTATGGCAGGCAGAGGTGCGGACATGTTATTGCCGC
ACATACACCGGGTCTGCACGGAGCCGTCCTGCGGTGCCGGGATCCTGGGCTGTACACGGC
TGCGCCGCCCTTATCCTGCAATAACCCGGAGCTAAGCCGCGCGGATGGGGGCGTGTCGCT
ATCGTCAGAATTTCCAGGATAGACACGCCCCGTCT
>TRINITY_DN136600_c6_g1_i1 len=1595 path=[0:0-1594]
CTTTAGACTGCACGATCTGCTATCCAAAAATGATAATCTAGGTGCCTGCAAGAACAACAG
GATCACCCAATGAACCAGTGTTTTACTAATTGACTAGGTGATTGGCCATTCCTTTAGGGC
TCATGCACACGGTCGTCATTTTTCTGGTTGGCAAATTGCAGATCCGCAAAAGACTGACAC
CGGCCGTGTGTGTTCCGCATTTTGCGGAGTGAACCGTGCTGCTCTCCGTAAAACTGCCAA
GAATAGGGTATAGTCTATTTTTTTGCAGTCCTATAGAATGGACATACGGATGTGAATGCT
GTCCGCATCTTTTGCAGCCCCATTGAAGTGGGGGAAGTTTGTTGGGTCCACATCCAACCA
ATAAGAAATCTGTTTGTGTGCACGAGCCCTTAGATGGGCAGGTTATTGGGAACGAGCAGG
TTAGTGTCTATAGGAACGTTCATCCCCAATAATCTGCCTGATAGTCGGCTCTGTAGACCC
GCTGTAAGACACTTTTGTGAGATGGCTTTGATGGGGTGATTGTGTTTACAAGGTTGGTTC
TTCTGGAGCTTTCCCGGGAACGTCCTCTGTGAAGGCCTGCAGGAAGGCACTTGATTTTTC
TAACCTTCAAAATAAAGGTTAATTGTAATAATGAAACCCATAATATACTTGATAACATCT
CTGCAGCTTCTGGTGTAGGTGGAAAGGTTCTCTGCCCATGAGAAAAAGCAGGCCAGCAGG
TTGTCATGAGATGAATGTAGACCAGACTCCTGGCCGGCTCCCAGTTTCCACCACACAAGC
TCTGGCTGAAGGTTCGCATTAACCCCTGCTTGTTTCTGGCTTTGTCTAGCAAGTCCATGT
TTTACACCACAATGAACTGGTCTTTATTGGGAGCGTTGTGTGACCTGATTTATTGCCCCC
GTACACTGTACACGTCAATCCCACATAAGAATGTAGACCACCTAGTGTGCTAGGCTGTGG
ATTTTTTGCTCACCTTGAACATCCAATGCAAGTAAATGAATATGAATATTCAACATGCTT
TATAATCCCCCATGGAGCAGCCGTAGGTTAGCCTCAGTGATTGACTATGAGGCTAATCTT
CATACGGATCCGCTGCCACATCTGCAGCGGAACTCAGTCCGCATTTCTGCAAAGGATTCT
CACTATGAGCATAGTCTTAAATGTAAAAATGGTTGGAAATGACATTGCCATTTGCAGGGA
GGAACAGTAGCCCTGTGCTGTGGTATGAAACCACTAGTCCCAGCATGCCAGTATAAATGC
CGTAGTCCCATTTGGTAGGAGCACTGTATTACTAGTATCCAGGTAGAATCTGGTTGTCCT
TTACCCGTTGGTCAAGGGCATTTTGGTGACTTTTCTATATTGCAAAATGTTGATGTCTAC
TGTCAAGGCTTGGCCCAGTTCCACACAGCATGGGAGCAGGGGATGTATGAGGCAGAATTA
GGGAGCTTTATCTTCCAGGGTCTAGAACCCTGGGGAAGGCAGTAATGGTTGGAAAACTGA
CTGTCACCCAACTTTCCCAGAAACAGATATAGGTAGGAAAGGACTTGGGCCTCTTTCACA
CAAGCAATATGTATTGTGTCAGGATTGGTTCAGGG
>TRINITY_DN159667_c2_g1_i1 len=1595 path=[0:0-1594]
AAATCTCTATATTCAAAAGTAGACAAAAGCAGACCGACTTATACAACTTAACCACACTTA
CCCACTACAACAACAACAACAACAAAAAAAAAATGTCTGGAGCGAAAAAAGAGCTTCACA
TCAATCCGCGCGTTATTGAGGCTCAGTATGCTGTTCGCGGGCTGATTCCGATGCGTGCGG
ACGAGATCAAGACTGCGCTGGCGACGCCCGAGGGCGCATCCAAGTACCCGTTCAAGAGCC
TTGTGTACTGCAACATTGGGAACCCGCAGGCGCTGGAGCAGAAGCCGCTGACGTTCCACC
GCCAGGTGATGTCGCTGGTGGACGCGCCGTTTCTGCTGGAGAACGCGCAGATTGTGTCGC
AGTACCCCTCCGACGCCGTGGCGCGGGCCCGCGAGTACTTGGGCCGCATCGGCAACCAGA
CGGGGGCGTACACGGACTCGCTGGGCTACGCGTTTGCTCGCGAGGCGGTGGCGCGGCACA
TCAACGAGCGCGACAAGAACGTGCGGCCGGCGGCGGGGGCGGAGTCGATTGTGCTGACGG
ACGGCGCGAGCACCGGCGTGCGGCTGCTGCTGCAGACACTTGTGGGCGGCGCCGGCGACG
CGGTGATGATTCCCATTCCGCAGTACCCGCTGTACACGGCGCAGATTGCGCTGCTGGGCG
GGACGCCGGCGATGTACTACCTGAGCGAGGAGAACGGCTGGGCGCTGAACGTGCCGGAGC
TCGCGGCGGTGTTCGACGAGTGCGTGGCGCAGCGCAAGGCGACGCCGCGGCTGCTGGTGG
TGATCAACCCGGGGAACCCCACCGGCGGCGTCCTCGAGCGCGGCGTGATGGAGGACGTGG
CGAAGTTCTGCTGCGACCGCGGCGTCGTGCTGATGGCCGACGAGGTGTACCAGGAGAACA
TATACGCGGCGGGAAAGCAGTTCGTGAGCTTCCGCGAGGTGGTGCTCGGGCTGCCCGCGC
CGTACAACACGGACACGGTGCTCGTGTCGCTGCACTCGACGTCGAAGGGAATCATTGGCG
AGTGCGGCCGCCGCGGCGGGTACTTCTGCCTCACCAACGCGCCGGACAAGCTGCGGGAGC
AGGTGGTGAAGATGTGCTCCATCAACCTCTGCAGCAACGTCAACGGGCAGCTCATGACGG
CGCTCATGTGCACCCCGCCGCGCCCAGGTGACGCGAGCTACGATTCCTACAACGCCGAGT
ACAGCGGCATCTTCGAGAGCCTCAAGAAGCGCGCGCTGCTGCTGGCGAAGGAGCTCAACG
CCATCCGCGGCTTCAAGTGCCAGCCGGTCGAGGGCGCCATGTACGCGTTCCCAACGGTGG
AGCTCCCGCCAAAGTACGCGCAGCACAACGAGCAGCTCAACGCCAAGGAGGGACGCAAAC
TCGCACTCGACGCGCGCTGGGCGCTGGAGCTGCTCGAGGCCACAGGCATCGTCGTCGTCC
CCGGCTCCGGCTTCGGCCAGCGCGCCGACACGCTGCACTTCCGCACCACAATCCTGCCAC
CAGAGGCGGCAATGCAGCACATGACAAAGGCGCTGCGCACATTCCAGGAGAACATATGGT
CGACATACGCCTAAAAAAAAGAAAAGAGAGGTGCG
>TRINITY_DN113932_c0_g1_i1 len=1595 path=[0:0-91 4:92-115 5:116-140 7:141-170 8:171-249 9:250-354 11:355-379 12:380-483 14:484-753 15:754-778 16:779-860 18:861-888 19:889-897 21:898-1594]
TTGCAGTAATGCTGCTAAAATGCTATGTCTCCCTTAAATTCTGTACTGTCTTAGATGCCT
TCCCCTTCACATACCTAAGGTTCTGATTGCACAAGATTTAATGAACTTTATATGCAGTAA
TAAACGCCCCAGAATATCCAAATTAGCGCTGAATCCCCCAATAAGATGTGGAGGACTAGG
TGTTCCTGATCTTTATAAATATTATCTAGCTAACTTGGCAGAACAGGCGCTTGAATGGTG
GTCCCCGTCCTCTCCGCAACGATGGCTTCAAATTGAGGAGACCTATGTCAGACGTCGGTC
CCTGCCAGCTATATTCGCAGCTTACAGTCTGAAGCATTTTCGACCCAATCTGCCGTTGTT
AACCATGCACGCCACAATGTGTACCTGGGCTCACCTTATAGATTCCATCAAACTCCACCG
CGTTCCAATGGATAACCTTACTATTGTTGCGCTGGAATACCATATCCCAAGCGTTTCCCT
GGCCGTCTGGGTGGCCCGGGGAATTCAGCGTCTTAAGGTGCCTCCATGATAGATCTTCTC
CAGTAGACTTTGCTTTTTTGCACAAGTACCTACTCCCAAATAATCTCTTTTACCAGTTTC
TTCAGATAAGGCACCTGTTGGGTTCTCTACCGCCGCGGCAGCACTGTCAGGAAAACAATC
CTTACCTTGCCTTCTTTGCCGACTCTCAGTTACGCTGTGTAACTGAGAGTAAACAGCCAT
TCATGCTGAGATGGGAACAAGAGTTGGGTAGGGTGTTCTCTATGTGTCAATGGAGGGAGA
CTCTTTACTGGTCCTTCAAAAGCCTCAAATGTATCAATCAAGTGGAACAGGCGAGAAAGA
TCTAGTTAAGATGGTACCTAACCCCTAATAGATTGGCACATTTGGTTCCCGGTCATTGCC
CTCTTTGCTGGAGAGGATGCGGGGAAATTGGGACCCCACTCCATGTGTGGTGGGCCTGAC
CATTGGTTAGAGCCCTTTGGTCTGATATAGGGGTCAATCTTTCCCTCTCAATTCTGGGTT
TAGGACTATCAGAAGTCCCCTCTGAATTTCGTTGGTCGGCTGCCCATATACTGTACGCTG
CTCGCAACACTATTGCCCGTCAGTGGAAGCTGGCACAATCTCCTTCGTTAATTGAGGTCA
TGCAATCAGTTAACACGCACACGCACACTTTACGCTCCAGAACTTGTGCTCATAATCGGT
GGGTTCCCTGGTTATCTGCCGGACTGTCTCATGTAACCTGTACCGTGTATTTCTTTGTAT
CCAATGAGATTAGCGCCAACTAGCACACGCACCTTGCTGTACCATCTCCGAGTGTTATGC
ACGCTGATGGAGGCGATATATGATATCTGCTTGAGGACATTCTATCCTGCTGCCTTGCTG
TTATATTTCTTGTTGAAATATTAATTAAAATGTATTGAACATCATCAGTTATATTCCATA
TTTTCTTAATTGTCCCTATCCACGCCGTTGCGTGGCTTACTACTTATTGTGCGCTATATG
TTATTTATGCTTTTTCACAATTATTTTTTTTAATCAGATAATTTTTATTAGATTTTTCCG
AAAATCACAAAAAAGCAAAAGGAAGACCCTCTGTA
>TRINITY_DN123766_c0_g1_i10 len=1595 path=[1:0-224 4:225-287 6:288-313 7:314-483 8:484-578 9:579-608 11:609-650 12:651-690 14:691-693 15:694-697 17:698-789 19:790-901 20:902-916 22:917-920 23:921-921 25:922-953 27:954-972 28:973-1003 30:1004-1004 31:1005-1015 33:1016-1022 35:1023-1038 36:1039-1040 37:1041-1101 40:1102-1124 43:1125-1125 44:1126-1212 45:1213-1217 47:1218-1252 49:1253-1253 50:1254-1267 52:1268-1343 53:1344-1381 54:1382-1433 56:1434-1460 58:1461-1487 59:1488-1488 60:1489-1594]
CAGTTCCAGTGGCTGGGCATGTTGGGTCCCCCCTATCCCCGGTCACAGAGGTGGTGTGTC
GTGCCAATGAGGGATCCCTGTCTCTCAAACCTTGCGGAAGAAGGTATAGAGGCACCGTGG
GTGAACTGGGTGGGCGCATCCCGCCAGCAGTTCCATGAAGTAGCACTAAGCCGGCGTGTG
TGATTTGCCATACCCATGCTTATATTGTAATTTTATCTCTCTTCCAAGTCACAACCGGAC
TGCCCTCACCTGTGCCGTCTGTCACAAAGTGTACAGAGACCTATCCACAAACTTGAGGAG
ATGCTGCATGAGACTTCGCACAGACGATGAGATCCAATCCAGTCTGTTAACTTCCAAGAC
CACCCTGAAAAACATTGCCAGCCGTGGTACCACCATCAGCTACCATCAGGCCGCCTCCCT
TCAATCCACTGAGGACATTGTACAGTTCCTGGAAGACAGAGGGTTTACCATCATCGATAA
GCCCCCTTCTCCCTGGTAAGGTGCTGTTATGTCTGGTGAACCTGTGTTTCCCTCCAGAAC
ACCCTTCTTTTAACTTTCATACCTTATACTTCTCTCTATTGTGCTTCCAGTTTGATGTCT
GGTCCTCCTCCCCAGGCCAGCCAGAAGCTTTCATCTTCCACCCCCAATGATGACGGAACT
GTTTGCCAGCTTATCAGTGATTGGGACGATAGGGATTTAATAACCCTGAGCCTAGTGGAG
GACAATGGTGTTCCAGTAACCGTGAACCCGGTGGTGGAGGTTTCTTCAGGAACCATGAGC
CCAGTGGTGGATGTTTCTTCGGGAACCGTGAGCCCAGAGGAGGGTTCTTTTGAAGCTCAG
AACCCAGTGGCGGTGGAGGTTTTTCCAATAACCGTGAGCCCAGTGGAGGAGTGTTCCTCA
GTAACCCCGAGTCTAGGGGAGTTGGATCTGGCCCCTTCAGGAGTGGAGGTGGATGTGACC
CCTTCATTAACCATGGACCTATTCTCCTCAGCCGAGTCTCCAGGAGAAAGCGATGAGCAT
TTATTTCAATGCACTCCCTGGACTTTTAAAACCACAGGGAGAGGTGCTGCACGGAAGAGG
ATGCAGGACGCTGGGCTGTACAGCCGTCATCCCTCTGGGGATCCCCTGTTGAAGCCTTAC
GCCCATTACCTTAAGTCTACGCTGGGCCTGCGCAATCATGGGCAGGATGTGGACACGGTT
GCCCGGTTCCTATTCTTCATGAATCCACAATGTGCCTGCCTGGACTTTGTCAATGACATT
GAGAAGGTACGATCTTACTTTGACAAGCTCTTAGAAGTCAATCTCTCTCACCAGACTCGC
TTAAATTGCATCCAGCGTATTCGACGGTTCGTAAAGTACAATATGCGCTCCACCAACCTT
TCCATCAGGCAGCCTGACCTGTACAAAAAGTGCAAGTTCTTCCTCATCGCCACGGAGGAC
ATCCAAAAGATCCTGTCCAAGCGGCTCTCAAGAGACCGGGTTGACAAGAGGTACGCAGCC
TTGAGCCAAAAATCACCCAGCCCGTCCGAATGCCGAGCAGTCCTCAGGGACGCCAAGAGC
ATGTTCTTGAAGTGCATAGCCCAAGCCCGGGCGAA
>TRINITY_DN151806_c1_g2_i3 len=1595 path=[1:0-966 2:967-1128 4:1129-1136 5:1137-1241 6:1242-1275 8:1276-1301 10:1302-1304 11:1305-1364 12:1365-1404 14:1405-1594]
TTTCTTTAAGAAACTTACGGAAGCCTGCCTTACCCGAGCTTCCAGAACTGCCTCTAGAAA
GCCACTAGGTTAGGAAAGTTTGCAACTTGAAAAACAGCAGGGTACTTATTAAGCTGGTGA
CCTGCGGCGTCGCATTACCTCACGGTGACCCAAATACTGAAAGAGCCTCACTGCAATGAA
AAGAGGAGAGAATGGAAGACGAAGAACTGCTCAGTCAGCCTTGTGAGGCCAGTTCCAGGC
AATGAATCAACCCCTATCTGGAGAGCTCAGCTGTCTTAGTAGGGATCCTATTTAAAGCAA
TCTTGGAGGAGTCTAAAGGAGCAGACCTATAAAAGGAGGATGCTACTCTGCAAGGAGAAT
AAGAAAAATTAAGGGAAGAACACTAATTATGCTTGTGTGGCTGCAAAAAGGTGAATCCGG
GACAAGAGCGCGAGGACGTAATTAGGATGCAACACTGAGTGGATGTAGACCCTCGTCACC
AGCAAGAAGATAGCACATCGCAAAAAGCTACCAAGTGTGGATAACTAATGCATATAAAAT
GACAGTATCGCAGCTTCGGAAAAAAAAAAAAGTAGCAGCAGTGATCCACACCTAACAAAT
GGAAGAGACTTTCAGCCATAATATATTTACAGGATCACAAAGGTAAAGGAGTTCTCAGCT
AAATAAATCGCTTTAGATGTGACCCCCAAAACATAGAAATGACTGAAACATAACAAAAGC
GTTCAAAAAGATTGCACAAAATGCAGCATTTACTGCTAACTTTAATATCGTAATGCAGAG
AACTGTGACAGGCTTGATGGCAACAGAAATACGGACAGTAAAATTGGCCGGTTAGGTAGG
GAACGTTCATGTACTGCACCCCCGAATTGTTCAAATGGGAAAAAAGGGGGGGAAAAAACC
CCCAAAAAACAAAAAAATAACAAAAACAAACAAGGACTGCAAGCAATAAAAATGAAGAAG
GAACGTTAAAGAAAAAGAAAACTTGGTCTGGCTCTATAACTCACAATTGTGGGGTTTCCA
ATACAGTGGAAACGCAAGAGCCACATGTGGTTGACTTGTACGAGGGGTGGCTTGTCCTAA
GAAACATCTGCCAGCACAATGAAGGCTCTCTTCTGGTTGAAGAGGTGAGGAGACACTGCA
GCAAGTGACTTTTCTTAGACAGTCCCTTCTCCAGCTGTTCTTCCAAGAACAGTCAGTAAA
TGTACCAAGTGTGTGTACCAGGAGAGGAAGCAGAGGGGGTTTGGTGCCCTGCAATGCAGG
CCTACGACACATACGCTTGGTGCTTGGCTGTAGCCTGTACCATATGAAAGATATCCTTCA
TTTGCCATATCCTTAACACATTGCAGATACTTTTGCTCCAAACCACGAGTTCAACGAGTT
AAAAGGAAGTTAAAAAGATAGTTGGGGTCCGGGGACTTGTGACATGGCCGAGGAAAGGGT
GAAGGAAAAGGCAAAAGAAAGGGGTGAACCAAAGTGCAAGAAAGAAGGCAAGAAAAGACC
AGAGGCAGTCAGAAAAAAATTAAAAATTTAAAAAAAGAAGAAGGACTACAGATGCATTTG
GAGCCTTTTTAATTGATTTTCTTGCATTTTGGACT
>TRINITY_DN139246_c6_g2_i1 len=1595 path=[0:0-1594]
GTAGCATGCTACGGTTTTATCTTTTGCCTGATCAGTCAAAACGAGTGAACTGAAGACATC
CTGATGCATCCTGAACGGATTGCTCTCCATTCAGCATGCGTGGGGATATAACTGATCAGT
TATTTTCCGGTATAGAGCCCTTATGACGGAACTCTATGCCGGAATAGAAAAACGCTAGTG
TGAAAGTACCCTTATGCGTATGCAAATCTGTCAGACATCTGGTTAGAGTGCATATTGGGG
GTCATTCACTAAGATCACCATTTCAGTTTTTGTCATAAAAAAAAAAAGCTGCAAGACCTC
AGTTTGTGACATTTTTTCCAGGCGTAAATATGATGTCTGAAATCTTTTAGACTAAGCGCA
CAGACATCCAGAGGACGTGCCTAATTTAAGGCAAGGCGCATCCTTTGGCAGTCTTTGAAT
CCCTTGCATCCAGTTTATACGTCAGAGATTCCCGCTGCATTAGAACTGATGCCCCACTGC
ACCGGAAGGAATCGTGCATCGGTCCTCAGTCAGAAAATAATGTGATATTTGCCCAATATT
GCTGCAGTTTTGCCAGGTCCATATATCGTGCAATATTTCTGCGTATTTATTCCTCTATTT
ATGGCTTCCATAACAATTCAGTCTAGACTGGACTTTAACCCAAATCTGGTGCATGACCTT
TATAAAATGCAGCCTAGTGTTTTAAAACCTGTCACCAATGATCCGAATTGGTTTCATCCC
AAACGGAGCAAGGACACACAGTGCTCCCTGTCTGAAATGACCGATGCCTATCCATCATGA
AAGCGCCAGAACGCTGCCAGCTTTATGCAGTCTCCTCTTATTAGCACTTATTCTTTACTA
TGCTTTAAGCTTCTTTTCTGGATCGTTACATTACAGTAATTAGAGCGGAGTCTGGGTGCG
GTATGAAATACTTGTCTGAAAAGAGAGCTCTATGTCCATGTGATGTCTCGTGAACCTATA
CCGTGGCATAACTACCTCTATTTCTGCTGCTAATTCTTCTGTGTCACTGTGTGATCGCCA
AATCTCTACTTGGCTTTCAGTAATTGCCATTGTTTCAGGAGCAGCACCTACACGGCAGCC
TGGTCTTTCTAAGTAACTTTTTCCTGCAGCTTCTGCACTTTTAAATGCGTTCACTGACCT
GTTTTGTTGGTTTAAGAAGCAGAAAGGACCGTATTGTACTGACGTCTGTAGTGGGATTGT
ACTAGGGATGACTAGGTAATTGAGGCTTTTCTATATCCTGTTTCACTTCCAAAACTCGGT
AATGTGGCGTTTTAATAGGATTTCTAATGGATTTTCTGGAGATAGTTGTCCACTAAAAGG
GGATACCGATTACTTATATCAGGTCTGGTAAATGGGAGCAATTCCTGAAAGAGGTGTCTG
GCTGGTTAAAAAAATAAAAATTGTAATACCGTTCTCCCATTGGTCATTACTTCCTGGTCC
CTTTTGACACGGAATGTGACTGGTTAGCCAATTGTTGGCTGAGGCTAGTCACTGCTGTGA
CTAGTCATTTGCTGAGTGGTCGAGGGGGACCAGGACGTAGAAACCGGCTGTCAAAAACAT
TAAAGACTAAGGACACATTTTGGAACAATTTTTTT
>TRINITY_DN149467_c4_g1_i6 len=1595 path=[5:0-7 11:8-996 13:997-1037 15:1038-1353 16:1354-1354 17:1355-1355 19:1356-1356 20:1357-1358 21:1359-1503 23:1504-1526 24:1527-1527 26:1528-1534 27:1535-1544 29:1545-1545 30:1546-1561 32:1562-1594]
TTTTTTTTTTTTTTTTTTTTTTTTTTTTTTTTTTAAATGTAAGTTAAAATGTTTTATTGG
TGAAGACGACAGGGATGCATCATTCATGATGGCTTTTTTTGGAGACATATTGAAAATAAA
TTACTGGATAGATGCCATCAAAATTTCCAACTTTAATGCCTTTTTAGGGCACCTAAACTT
TTAGAAATCCAAAACTGTAAAAATCCAGCACCGATATAAAAACAATTATTTATTTCTTCA
TGTAACCTAAACCTTTGGTGAAATCATGATCGTGCAGCAGCGCTTCTCAGATCTTTCTTC
ACTCTTGGTTTCATCTACACTGATCGGCTTTCCAGCATGCGGAGTACGGATCCTATATAC
TTTCTATGGGTCCATATTCCACATACTGGATAAGCCACGTAGAGCTGATGAAACTCAAGC
ATGATCGTGGTTTCACCAAAGGCTTAGGTCCCTTTAATGTGCAGTTCAATAGGAAATTTG
ATTACAGTGAGCCTACCTATAAAAGTAGTATTCCACCAATCATAACAGGAGAATAAATGC
TATTGTTTGGTGATTATAACTTATAGGTAGGAAAAACCCTTTTATTTCACAGTCCGGTCC
TATCTTACTATACTCCACCAAAATGATTAACTGATTTTAATTCTACACCGCTTCAGTTTT
CTGAAGTCATAAATTAGGGGCTTGTTGGACATATAGTAATAGAGTCTATAAATCTCACAA
AGACTGAGTAGACACATAAAGGGAGTCTGTCAGCACTTTTGCCCAGACTAAAATGCTATA
TAGGCTAGGAAGAGCAGTACAAACATATCCTTTTGGGGCCTTTCTTATCAGGAGGAATAT
GAATATGAAAGTGTATTCTGACATATTCTGTTCTCATCATTGCCCAGGGAGGGACTTTAA
TGTGAAGTGCTCTCTGTGTTGAGCTGCTTCACAGCCCTTCCCCACTGCTCTGTGACAGCT
GTAGTGGTCTCCTGTTTGGATGATACAGAGCAGAGATGATACAGCACAGATGATACATGG
CAGTAAAGCCCCACCTATTGCCTTTGAGAGCAGGATCTAGCAGAATTAAACTTCATATTC
AGAATACTCCTAAAGTCCTACAAATTGTACAGTATGCTTTTACTGCTTGCTGTCCCCTGC
CCTTACCTAGTGCTGTCAGCAGGATAGTATGGTCAAAACTGCTGACAGTCTCCCTTTAAG
TAATTAAATTGTGTCCTTAAAACATATCTGAAAATGACTCAAATAGCAACTCTATAATAT
AATCTTTTTAGCAAAATCAGTAACAGAAAGCCTATTACATTGAAAGGAAGCTACAGGAGG
CTACTATTTCAGCCTGTCAGTGGCACGTATCATATATAGGACTGAAATATCAGCAAGGCA
GACTTAAGAATCCCAAATCGCCTTTGACTGCAGTTGTGCATTAGATGGAGATAAATTCTG
CAGCTAATATAGGATATTCCAATAATAACTTACTAGAGATTTGAAAGGACAGAATTAGTA
TACTGCAGGGATGGCCAACCTGAGGCTCTCCAGCTGTTGCAAAACTACAACTCCCAGCAT
GCCCAGACTGCCTACAGGTATCAGCCTACAGCAAA
>TRINITY_DN137619_c3_g1_i7 len=1595 path=[5:0-1594]
GGTCACTTTCTTTCTACAGGATTTGAGTGTCAATATCACCTTATCAGATCCAAGCTGTAA
GTTTTAGGAACTTTGGGTAAGGATGTAGAATGGGTCCCTGATCAAGAAGGTCCTTCCTGA
GAGGAAGAATCCAAGGGTCGGAAACAGAGAGCCTTTTGAGTGGGGAGAACCAGCTCCTTT
TTGACCAGAAGGGGGTTATCGGACTAATGGTCAAATTTTCCTGTGTACTCTTCTGAATCA
CTTGGGATTAGTGAAAGAGGCAGGAAGGTGTAACTTAGATTCTAATTCCATGTTAGGGTA
ACAGTCGCCCAAGGATTGTCCCTGGGATTCAGGGAACAAAATTGTGACACTTTCGTGTTT
TCTCTTAAGGCGAACAAATCTATGTCCGGAGTCCCCCATTTGTCTACAATCCTTCTGAAT
TTAAGGGACATTCCATTTGGTCTAATTTCTGTTTGCTCAGATAGTCTGCCTTCGGATTCT
GAGAACCCTTGAGATGAGTTGCTGAAATGGCCACGTTCCTTTTTGCCCAGAAGATCCTGC
TTGATAGATTTATGAGCTTTTTTGATTTTGTCCCTCCCTGGTGTGACAGGTAGGCAATCA
TCGTGGCATTGTCTGAAAGACTTCTTAAGTGGTGGTCCTGAAGAATTTCTCTTGCCGAGG
TTAAGGTCTCCCACACTGCTCTTAACTTCCTAAAATTCAAGGACTGACTGTTTACAGGTG
CTAGGAACCTTGGTAGTAATAGTCGCCAATCTTCGCTCTCCAGCCCGACTTGCTTGCGTC
GGTTTTCATCTGAATATAGGGAGATTTCTTCCAGACTACCCCCTCTGAAAGGTTCCTTGG
AATCATCCACCAGGACAGGGATGATTTTACTGGCCCTGGCATAGGAACTTTCCGATCCAG
AGATGTTTGTTGTCTGTTCCAGACTTGCAGAATCCAAGATTGCATGGTGCGGAAGTGTGA
CTGGCTCCATGTTACCGAAGTAATGCATGAGGTCAACAGACCTAAGATACTCATAGCTTT
TCTTATGGAACAATTTTTCCTTTTCTGAAAGATTATGACTTTTCCCCCTAAAGCTTGAAT
CTTGTCCTGAGGAAGAAAGGTGGATTGTATCTGAGAGTCCAGGATCACTCCTAGGAATCT
TGCTTTCATCGATGGCTGTAGAAATGATTTTTTGAGATTCAATATCCAACCTAGATCTTT
CAGCGTGGATACAAATCTGTTTTAGGTCGATCAATAAACTGTCTATTGTATCACCGACAA
GTAAAAAGTCATCTAGGTATGGAACTAAGATCAGATCTTCCTGTCTTAGATGTGCTACCA
TTTCTACCACTAGTTTGCTAAACACTCTGGAAGTGGAGGAGATTCCAAATGGAAGGAATG
TGAATTGAAAACGGAAAAACCTTTCAGATTTTTGGGAGTTGTAATGAATCGGGATGTGGT
AGTATGCGTCTTTCAAGTCCAGTGTGCACAGTAATACATCTTTTTATCAAAGTAATTATG
AACCCCAGGGATTCCATTCTTAACTTCCTGTAGGTTATATACAGTCGGGTCCATAAACAT
TGGGACATCAACACAACTCCAAAACTCCAGATCGG
>TRINITY_DN154826_c2_g1_i16 len=1595 path=[4:0-789 7:790-830 10:831-835 13:836-841 15:842-845 16:846-849 18:850-850 19:851-896 21:897-898 22:899-918 23:919-919 25:920-922 26:923-923 29:924-932 32:933-936 36:937-954 40:955-976 42:977-1020 46:1021-1139 49:1140-1142 50:1143-1313 52:1314-1314 54:1315-1395 55:1396-1565 56:1566-1594]
ACTTGTGGACCGAGAAATGCGAACGGCTGTGTGCATGAGGCCTTAATCATCTGCACCAAA
TAGATTGGCCCTGCCCACGGTGCGCTGAAAAACATAATTTGCATAACAAACTCGCATGGA
TCAGAGTACCATATAAGAAAGGTGTACTACATGGCAGTATGCCTACTTTGACACCAGTTT
TGTAGGCTAGGCCCTTAAGATCACACAACTTTCCCAGACACTGGTAACTAAGGACAATTA
ACTTTACAGAAGACGACTCCAGTTTCCTCCTGGAGTCAGTCTTTCTGGACAGTGGTGGCA
TGGGCACCGCTGTGCCTGTTGCTGCCATGCTTGTGTGTACTAGTCTGAAAATCAGTGCAG
CAGATGAGCTGCGATAGTAATGTAATAGGGGATGGATTGTGCTGATAGCGGTGGCAGTGG
TTTAGCACAAGGAGGGGAAATGACAAGTGGTGAAAGTGAAAATGAGGAAGTAGATGAAGC
AGAGTGCAGCTGGAGATAGCAGATGACAGATATAGCAGCAAAGCCACATCTGATATCTCG
CTAACAATCGCCGTCTGGTCCTAATCTTTTATATTTGGTGCAGCATTGGGATCTCGGGTA
GGAAGATGACTATTCTGCTTCATCCAGAAGCTCCCTAGTAATGAGCACCTACTGAAACCC
TGTTCTGTCACAGCATGTCTTGCTTCCTTTCCTGCCCTGGAGTGGCAGTGTTGGTGCCAT
GTAGAAGTATATGCCACAGATCTTTATCTGAATGGAAACCACTCCTGATGGAGATGCCTT
TCTTTTACTGCAGAATGGTTCCTCCGTGGTCACTCCTGCTGTTGGTTGCCTTGGCTGCTG
CTCTACAATGCCCTGATGGGACCACGTGTGGTGAGAAAACTCTGTGCTGTGAGCTGCCCG
ATGGGAAAGGCTATGGGTGCTGTCCAGAGAATGAGGTCATGTCTCATTCCCTCCCAATGA
[truncated: 73,183,103 more chars]
