# Supplementary material for: Comparative transcriptomes of three different skin sites for the Asiatic toad (Bufo gargarizans)
Source: PeerJ. 2022 Feb 22;10:e12993. doi: 10.7717/peerj.12993 (PMC8877344; doi:10.7717/peerj.12993)
Supplement: Supplemental Information 6 [file peerj-10-12993-s006.zip]

Archive with 1 entries (1 files):
- gene.part-3.fasta
