# Supplementary material for: Comparative transcriptomes of three different skin sites for the Asiatic toad (Bufo gargarizans)
Source: PeerJ. 2022 Feb 22;10:e12993. doi: 10.7717/peerj.12993 (PMC8877344; doi:10.7717/peerj.12993)
Supplement: Supplemental Information 6 [file peerj-10-12993-s006.zip › gene.part-3.fasta]

>TRINITY_DN143797_c10_g1_i2 len=826 path=[0:0-825]
GGGTTCAGCTCTGAACCCAGACAACCCCTTTAACTTTTAAGGCCCTTAGCCTGCATCGCC
TCCTGAAAGATTCATACTTAGTTATCGGATCAGTTATTGTGAGCCAGAACTAGGTGCAGG
TCAAAAACATAGGGCAACGGCATTCTTTCCATTATACCTCATCTCACAAAACCTGAAGGA
AATAAATGATCAAATAACTGAAGTGTGAACTTGGGGCAGCCATTTAGTCTGCATGGATGG
AGGGGCAGACAGATGTTCCAGGCTGCAAAGAGGGGCCTAGATCCTCCTCTTATCCCTGTA
ACTATAGAGGACCGCAGTGGGACAAAGGTTTTCACAAAAGACATTTAAATCCATTGTTTG
CAACTAGCTGTACAAAAATAAATAAAAATAAATGAAAGCCAGTTTTCGGATGCTTTCCAA
TGGGTGTAATACTGGTGATGCTCATAATTAAAGAGGTTGTGCAGTGCAAAGATATTGAGG
ACCCATCCTCCGAACAAGTCACCAATATCAGATTGGTGAGCGCCGATTCCACTTCAAAAT
TACTTGTCCACCGTCTCATTTGCAGCGCTGTATTTACAACCGCTCATCCCAGTCACTTGA
ATGGAACAAGCAGTTTTCATTACATTGTGCCGAGTCTACAATGCGCAGGAAATTTTGAAG
GATAGTTCAATATCTTTGCACTTCACTATCCTTTTTAAGGGTCCATTCACACATCCGCAA
GCGTTTTGCGGTCCGCAAACTGCGGATCAGCAATACACGGGTCACCAGCCGTGTGCGTTC
CGCTCGCATCTCCGGATTTGCGGACTTATTCAAGTGAATTGGTCCG
>TRINITY_DN136387_c8_g1_i1 len=826 path=[0:0-620 1:621-667 3:668-691 5:692-825]
TTTTTTTTATCCTATGTCAGCTAAGCCCCATGTAAGTGAATTCTGCAATACCAGTTATAG
CCTGTGGACAAGAGTGGCGCTGTTTCTGGAAAAAAAAAAAAAAACATTTATTTTTAATCT
CGTACAACTTTATTTTTACCATTAAACTGGCCATAGACATTAGATGTGTATCAGCTGAAC
CTGCTGACTAATGGGTATGGTGGCCTGCCCCCATGTCTGATGTCAGGGAGAATAAGGATT
GGGCATGTTGGATTTCAGATGCCCCTTCCTTTTGCCCTCGGGAAATAAGCCACTGCCCAA
GATATCTGGCGGTGGCTTTCTCCCTTCTCCCCAATCACAACATGTGCATTCTCAGCAAAA
CTGAGCATAAATATGTATGGGGAGGATCGGGAGAGATATAAATGACTAAATCTTTAGGGC
AAAGGATGACCATTGAGGATGAATGTGGCTTAGCCCCTGGGAACCAGTGCATATCTGTAA
CATTGACCCCCTACCATGTGCTATTTAGAATACTGATGAAAAGATGGGCCCCCTCAGACA
CCAGGACCTACCAGGGTGCGACTGCTAGGTATGTTGAGGATAAGCAGCTTCCAGACATCT
TTGGCTCTGCTTATCTCACCCGCTTTAACCAGAAACGGCGCCACACCTGTCCACGGGTCA
TGTCTGGCATTGCAGGATTCACTTCAATACGGATGAGCTGCAATACCAGACACATCCCCC
GGGCAAGAGTGGCGCCGCTCCTTACATTACGTACGAAGGAGGGCATACCTACTAAAATAA
TGTGCCTCCTCGTTTCTAACCATGAACATAGGGCCTGTAATATTGA
>TRINITY_DN185465_c0_g1_i1 len=826 path=[0:0-825]
ACTGGGGCCAGCCCTCCCAGAGGGCCAGCCCCCTTAGTGTTAAGAACAGGTCTGTCAATC
TGACCCACTCCTAGGGCTAAAACTCAGGGAGTGGCATTATAGCCCCTCCGAGTGGGTGGG
ACCCAGTGTTGTGTCTGCCCCTCAAGTCAGCCAGACTGCCAGGACTTGTGGGGAACAAGA
GATTCCCTTGTGCAAATGCTGCAGTTCCTTAGTATGGGTCGCTTTGTGACCCAGATTGAG
GCTCTCTGTCTGCCCCAGACCCAGAGATAGGGCAATTGGACACCTTGGAAGGCTCCCTGA
ACTCTAAGCCCAGTCCTTGGAGGTGAATCACCACCTCGCCCCACCCCCTTGTGGTTGAAA
GAGTCTGGCTCGGCTTCTGTCTGGAAGGCCAGGCTGACTCCAGAATGAATGAATGGACGA
CGAGTGGGCCCCAGCGCGGGTGCTCCTCACTGGATCAGTGCCACACCTGGGCAGCCCTCT
CCACCAGTCTCCTCTATGGGGGTAGTAAACTTTTCTCTCCGGCGGCATCTTCTCCAGACC
AGGAAACTAGAAACCAGCGCCAAAACCAGGACCAGACTAAGAGCGCCCCCCAGAATGGGC
CACAGTAGCCTGAAGTGGGCAGGAGGTGCTGCGGCGCATCCCAGGCAGAAGTCGCTGTGT
GGTCGCGCTGGACAAGAAGCGCAGTCCATGCACTTGTCGAGGTCCGCGCTCCAGGAGCTG
CCGCTAGAGCATGGGGAGGTGCCTGGTGCTTGCTCCCCGGCCGCGGCGCGCATCAACACC
AAGCCGAATCCCAACACGAGGATCTGCGGCAGAGACCGCGGCCAAG
>TRINITY_DN157885_c5_g2_i1 len=826 path=[0:0-353 2:354-361 3:362-426 5:427-516 6:517-693 7:694-825]
CATAGAACTCAATAATAAAACACTATGCAGTGACTTGCTAATCTCCCCCCAGTGGTGACC
GCAGGCCACTTGAATGTTATCTTTCAAATCTATCTTTATGCAGAGGACTTGGAGCTCTGC
ATCAGAAATGCTCCTATAAAGATACATTATGAAATAAATCAGGTCCCAGTTTTTTACCTA
AAACAACAAAGTGTTCAAAGAAGGAAATTTTTTTAAAAGCACTGATTGAATGTTAGGTCA
GTTGAGAACCCTGTGGACAACAGCTCAATATGTCTTTAGTTTTAATTAGTTTTTACAGGC
TAACCTCATTGGTGGATTGTCGTACCACCAATTTTGGCAGGACCGGCTATCTAACGTGTA
TAGAGGGTGTCCCAACCCTTCCCCAATGAAAAATGAAGGGAAAGAATTTGGTATTTTGGA
CTTTATCATGCCTAATACTTTGTCTTCAAGGGACATAAGTTGTCACCAAAGGGGCCTGGC
AGAAGCTTCTATCTCTACATCTATTGACAACACATGGACTCTCCTCTGAGGATTTCAGCC
GATAGCTATCTTAAGTATATGGCAGGCTTAAAGCGATTGACCCACGTCACCCATTGATGG
CATATCGCTAGAGTATGCTACTAATGTCACCTCTGAGACCCACTTCTTTCTCCAGAAAGG
GACTCCCAAAATGGAGAGCACACTGCACATCCGGCACAGGCAGGAGCATTTATCATTATG
GTATTTTTGAAAATAGCCGCGCGAGACTTTCCATTCATCTCTATGGGACTTCCGGAAATA
CCCGAGCCAGCACTTTTTTTGAACTCCCATAGCAGAGGACAGAAAG
>TRINITY_DN145304_c0_g2_i1 len=826 path=[0:0-825]
TTAAGTTATGATATTTATCTCACACTCTACTGTGTGAGATAAATATCATAACTTTAAAAA
AAATTAAAAAAAAAAGCTACTTGCTGTTTTTTGCTTTTGCACCACACAAATAAATAAAAT
GAATAAAAAGTGAACAAAATAGAACCAAAGAAAGTACACATCATCCCACAAACAAATAAA
TATATATTTAAAAAAAATAAAATAAAAATCAAGCTATGTAGGATAAAAAATGATGGGTCT
TTGAATGCGGCGATGTTAAAACCTTTTTCTATTTTTTCAAAACAGGGGTGTTTTTGTAGT
GCAAAAGCAGTAAAACTTTGGAAGAAAAAAAAATATATATTATTTGGTATTACGGTAATT
GTACTGACCCAGAGAATACAGTTGTTATTTATGCAGCAGTGAATGTCACAAAGCGTAAAA
GGTAAAAAGAACAACGGCAGAAATGCAGTTTTTTCCATTCCCCTAAGAGTTAACAAAAGT
TAATGAGTTATGGATACCCCAAAATGGTCGCATTAAAAACTACAACTTGTCCCGCAAAAC
ACAAAATAGAAAAGAAAAAAAAAAGGACTCGTAGGGCTACAGCGATGGGAAAAGGAAAAA
ATAGCACTTGTAATGCAACTATTAAAAAATAAAAAAAAACACTTGCTTGGTCACTAAGGG
GTTAATATTACACAATTGTAATGAACGATAAGACTGAAAAAAATAACAAAGCTTACCAGT
GTAATAGAACTTACCAGATTTCAATCATGGTCATGCCTGGCTTGATCCAACTCATGACAT
ACTTCCTCACTTGTCTATGAGCTTCAACAGCTTGTCTAAAGTCTGT
>TRINITY_DN115292_c6_g7_i1 len=826 path=[0:0-825]
TGATCCGCTACGAGCACCCGCAGATCCAGGCCATCGTGGTCGCCTACCTGGACCCTGACC
AGGCCGGCGAAGTGCTGAGCAACTTCGACCACAAGGTACGCCTGGACATCATCCTGCGCG
TGTCGTCGCTCAATACCGTGCAGCCGGCGGCGCTCAAGGAACTGAACCAGATTCTCGAGA
AGCAGTTCTCGGGCAACTCCAATGCCGCGCGCACCACCCTGGGCGGCATCAAGCGCGCCG
CCGACATCATGAACTTCCTCGACAGCTCCGTGGAAGGTGCACTGATGGACTCGATCCGCG
AGATCGACAACGACCTGTCGGAGCAGATCGAAGACTTGATGTTCGTCTTCAACAACCTGG
CCGATGTCGACGACCGCGGCATCCAGGCGCTGCTGCGCGAGGTGTCCTCCGATGTGCTGG
TGGTGTCGCTCAAGGGCGCCGACGAGCGGGTCAAGGACAAGATCTTCAAGAACATGTCCA
AGCGTGCCTCGGAGCTGCTGCGCGACGACCTGGAAGCCAAGGGCCCGGTGCGCGTCAGCG
ACGTCGAGACCGCGCAGAAGGAAATCCTCACCATCGCCCGGCGCATGGCCGAGGCCGGCG
AGATCGTGCTCGGCGGCAAAGGCGCCGAGGAAATGATCTGATCCACAGGTCCTCTGTAGG
AGCGGCCTTGTGTCGCGAAAGGGCTGCGCAGCAGCCCCCGCTATCTACCTCTACAAAAAC
TGCTCTGCATAGTGACAGGCCACCTGCCGACTCCCCACCTGCCGAAACGCCGGCACTTCC
TTGCCACAGCGCTCCGTCGCATATGGGCAGCGCTTGTGAAATGCAC
>TRINITY_DN136541_c4_g1_i1 len=826 path=[0:0-825]
CTGACAAACAAAATCTGATTGAAAAGGATTCTGACTATCAGGTGAGTGGCAACGTGGCTT
GTGGTATGTGACACAAAACTGCATTATATGGACAACCCATTGGTTTCAATAGGCACTATG
GAAAGCTTCACTTTCCCCGTGGTGCTGCTACCAGGGAATGAAACACTACAGATTATAGTT
CATCGCTCAGGGTCACAGTAATGGGCCAACCTACAATCAGCAGTCCTTTTCGTCAAAAAA
GGGATTGTAAAGTGTGGACAACCCTTTTAAAGGGATTTTCCAGAGCCCCAAAGGCTGGGG
ATGAAAATGAAAAAAGAAGCAATACTTGCCTGCACAATACCCCGCCTTTCCAGCTCTGAA
ACTCTGTGTTTCCGGTGCTGAATCAATGACATACGTGACTACCCTAGGCCAGTGACTGGA
TACGGTTGTGCACAGCTATAATACGGCCATACCTGTATGTACTGCAACTCTGGAAACATA
GAACTCCAGGGACAGCAGAGTGGAAGCGTTGAAACGGAGAGGAACTGAACATCAGTATAC
AGTAGGTTCTGTTTTTTTAATGGTATAACATTTCCAGCCTTCAGATTACATTTTTGTGTG
TCAGTCAAAACAATTTTCAGTCCTCCTTCACACATTTTTTGTTTGCTCTATTTTTGGCCA
AATAAAAAGACAGGCATTTTTTCTGATGTTTTTGAGGCATTTTTGTACAATTCGGTGGCA
TTTTTATAAATAGTGGGGGGAATTGCTGCATGAAGTCCATGGAAGTGCTTCCTTGGATTC
TGATGCATGCCTCCGCTCCACAAAAGATAGGACATGTCCTATCTTT
>TRINITY_DN121035_c0_g1_i1 len=826 path=[0:0-825]
AGGCACATTGGTGAGGAGCAGAAACTAGAGAACAGTTCTCTTGCAGCAAGTGTATTTTCC
CGATACTGTAATCAGAAAAGAAAATGAAGAAAAATGGATGCAGAGATTCCAGGGTGAATG
TGTACTAAAGAGGGAGTGAGAGGTACGCTGCAAGCGTCAGATTTCACAGGACGGAAATAC
CAGAGGGGATCGCTTGCAAAACCAGTTTTGGTAAAAATACAAATCGCCTTACCAGGATGA
AAATCGTGAGTGTAAATGACACACAGGGATATATTTAGGTACCTAATTATCATGCTCCAA
CAGGATCTTTAAGAGGCTGTTCAAGAAGAGCCTCCAATTTGAAACCATTTTACATACTGT
GCTACGAAACTGCAAAACTGTATTATTCGTGATCCCCCAGTGCGACAATAGATAAAAGCA
GCAGCAGAATCAAATTAACCCCTTCCCGACTGTCCACTGACTATATTTGTCCTATCTGTA
CATACCCTGTGCAGAAGGCATATATATAAATGGTCAGGTAGGCCTTTAAATCCCTGTGCT
GTACAGCGCTAGGATTGAAGCTCCTGCAATCTAGCAGGATCAGGTCTGGTCCTGGTAGTG
AGACACAGCGGGGACCCTGAGGAGAAGACAGGAGCGGTTTATTACCACTTCTGCCTTCTC
CACTGCCGGCAGGAGAGCAGTACATGAGCACAGGGAGGGAGAGCAGGATGCAGGCTAGTC
TCTTAATAACCTCTTGGGGGACACATGTGCCAAAAATAAGTCAAAATATAAGTAAAAAAT
AAAATGCTAATTTAAAAAAAATATTTAAAAAATAAAAAATTATTAA
>TRINITY_DN136894_c4_g1_i1 len=826 path=[0:0-120 3:121-123 4:124-188 6:189-208 7:209-223 8:224-242 10:243-244 11:245-364 14:365-409 17:410-458 19:459-537 21:538-706 22:707-825]
GGTCCAGCAGGCACTAAGGGGTCAGACATGTTGGCTAGAAGCAATATAAAAGCGTCCAGG
CCAGAGGGCTGCAGTGCTAGAGGGGGTCAACAGTCCTACCAGGTCACAGTGGGAGCAGAC
GGCAGCGGCAACAGCATAAGAACGGCAGCGGCAACCTGAGGTAATGATCCGTCCTGTAGT
GAGACTGATCACAGCAGCAAGCAGGCACGAGAAGAGGCGGGGCTAGTGAGGAGCGGGAAG
AAGGAACGTCCGCCCCTTGATTGAATCCTAAGAAGCACAGGAAAGCGGCAACGAAGCTCC
GCCCCCCGCTGAAACCTTTTCGCGCGCGATTCAAATTTCACATGCCGCCGAGCCCGAATA
GTATACCCCGTCCGTCTCCCTTGTCCTCCGCCGCAAGCGGAGGCGAATGGCAACAACGGT
GCAGGACAAGAGCCCGAAAGGAGAGGCCCAGCGCGGACCTTTGCGGTCGCATTACGCAGC
AACCCTCCCCCTTGAGCGCCGCTCAGCTCACACATCCCGGGAGCCGACAGGGCGATAGGC
CCGCCCCTGAATCGGGACAACGAAGGCCAGGCAGAGACAGTAGGAACCAGGACCCCAATG
GGGACGGGGGAGGAGCGGAACGGCTGCACAGCCACCTCACCATTCGACGTCTTCACCCTC
TTGTCCATCCAGCTGGGCCGCTCCTTCAGCCACTGGCACCGAAGTGGCAGTAGCTGGAGA
GGGGCTTGCAGGTGGGCGACCCAGAGCTGGCGGGATACAGGGGAGCATGAGCTGCCCTGA
TCCTCCTTTTCTTCTGTGGGGGAGGCAGCAGGGCGGATAACCGGCC
>TRINITY_DN148999_c9_g1_i1 len=826 path=[0:0-825]
ATGCATTTCTATGGGATCACCGCTACTCAGCGATCCCGGCGGCGACACATGTCGCGAGAC
CAGTGTCGCCGTGTAACCCTTTCCTAACAGTGATGTGAACAGGCCGTAAACGAGCTACAC
ATAACCGCGCTTTGCCTCCGCGTGTCATCCGCATGTCCATTCCACTGATTACAGACCATG
CCCTATTCACGTCCGTATCTCAGACAAGAATAGTCATCTCTAGTGATGGGAGTGAGAGAA
ATGCTTACTGCACATGGAAGCTGTCCATATTTTGTGGATCCCCAAACAATGAGCAGACGA
TAGTCAGGAAGGAACCGTTTCTTCTCATCACATGCAGCGATCATCTCCACAGTATGAGAA
CTAGTGGTATGGCTCATCCTCATAGCTGCATTGTTTCTGTGCGGCAGACGCCTGTTCACA
CAGTACAATCTGCTGCCCAGAAGAGATGACTGAGGAGTGTGCACCAAAGATCAAGCGTTT
CGCTCATTCCTCGGGTTATCTGCGTTACCTTCACACCGGCCGTTTATCAGGAACAAGTGC
TTGTAGGAACGGTCATTCCTGATATTCTGCCCGACAGTTCAGTAGTCTGAACGAGGCACT
GCCCAAATCCAGAACGCCAGGACTGGAGATGTCTCAGCTCTAAAGGTGGAGGACTAGTGG
ATGAACTAGAGTAGCAGTGATGTGTAACGGAGAGATGCCAGGGCAAGTCCTAGGAAGATG
CTTAGTAAGCCTTCCCAGTGAGAAGTGTGTGTGTACATGTAGCAGTGCTGAATCTGTTAT
GTAGCAGTGCTGTATCTGTTATGTGTTATGTAGCAGTGCTGTATCT
>TRINITY_DN130733_c2_g1_i1 len=826 path=[1:0-193 3:194-196 4:197-320 6:321-437 7:438-467 9:468-619 11:620-624 12:625-663 13:664-690 15:691-825]
TTTATGAGGTCGGAAGATCAGAGATAAGAGCTACACATGAGCAGTCAGATGATAGGATAC
AAAGAAAACAGGCTGTGAGAGCCTGCAAACAGACTGGCGTTTAATTCTTGCATCTCAGAA
ATGGCTGAACATTTTAAATAAAGAGCAATTGAAAAAAAATAATGTTTTGTCCCAAATGTT
TCCATAGCCTTTAAGCATGTCCTGCATCAGTCTCTGTCAGCCATGTACCTTAGATTAATG
TCTGTCCAACCTGCTTGTTTTTGCAGCATAGGTCGACCATTTAATGTGTCTCCCGACTAC
TCCCTGACAGCAGATTTCGAGATGTTCTTAAAGGAGTTTTACCTCCAACAATACTATCCA
CAGGAAAGGGGGATAAGTGTCTGATGGCTGAGGAGGGTTGGGGACTCCCAACTATCGCAA
AAACTGAGATCCCAGAGTCCCCTATGAGAATGGATCGGTAGTGTGCGAGCATGACCACAT
CTCCATTTACTTCTATGGGACTGCAGAGAACAGCACTCAGCGCTATCCACAGAATGGTGG
CATGTGTTATTAGTGGGAAAACCCCTTTATGGAAGATATGTGGCAGCTAGAGGTGTCTGG
CAGCGGTTTGGTTTTCTCCACTCCTCGTTCAGAACCTAAGAAACTCTGCTTGACCGAGCG
TGCACGTGTAATGACTGTTGGCTGAAGACTGCGTGTATCTCACCAATCAGTAAATCTTTA
TATTCTCTGGAAGCACTGACCAGACCACACTTACCAGCGTCTCGTTCTTCAGAATGGCCT
GAAGCCACAAGAAGTCCACATATTTGAAGAGAACGGTGACAAAAAG
>TRINITY_DN151785_c4_g1_i1 len=826 path=[0:0-825]
ATGCAGAGATTCAGCTGGACAAAAACCGCTGCACACAGTGGTTTTTGTCTGGCCAGTTTC
CCGGCATTCTCTGCTGGAACAACCGTCCGCAGATATGAAGGTGGCCTATATTGTGGGCAG
AGATGTCTTCACACAAGAGACGTTCCAACAAATTGGAAAATGTATGTGTAAATTAATGAA
GTGCTTCTATTGTAAGAGTTTAGTATTACCCTTGAGTATGAAAAGTAGCTTAGGACTGGC
ACTCATTGAAGAGACTCAGATTTGTATTTTCATTTTTCATGTTTGTACTTATTTTCAGTC
AATGCTTCATGGAAAAAAAAAAGCTAATATATTGATACCAGCCAAAACAGAGACCCATCA
TTAGACAGCACTCTTTTCGGGTTCTTGCCCCTCATCAGTAGAAAGCAGGTTACTGACTGG
CTGAATGGGATCAGGGGGAGGGGAGTTATTGGCTTTCATGGAAGAGACCATAAAACGGTT
TATGGAAAAGTATGCAATTTACCCTTGAGGGTAAAGCCTTACATGGTCCTAAAAGGGTTT
TCTAACTAAGGCATCCCCTATGCATATGTCCTGTTAGGGCATATGGCTCTCACTATGGCT
CCATGTAATTCTATTGTAGCAGCTGCTGATTGCTGGGGGTTTCTAAATCGAGACCCCCAG
TGATCAGCAGATCATGGAGCTGACTTCATTTTAAGAGTGCGACCACGGGGCACAGTCGTG
TCATGGTTGTAAGGTTGCCATGCTGTGTTCGAGTACCATGCTGCTGAAAGTGCTTCAGCG
GTCTCTAATTAATTTAATGAAGGCCACAGTGTTCAGTGGGTCTGTA
>TRINITY_DN138839_c5_g5_i1 len=826 path=[0:0-309 2:310-825]
AAGTGGACAGCGGTGCTCATTACCATTATTCAGTAGCATCACAGCTTTTACAGTAAAGAA
TCCTTTCATCAATGCTGGAGATTGAACCTTTTTTTCCTCCAGCCAGAGAGCTGTCACTCT
CGGCTTTTGTGGTGACCTCCCTGTTGAATCTGCTCAATTTACTGTATATATTTGTATAAT
TTTATCATATTCCCCTTTATATGCCTCTCCACAACTAAATAAATGTCATTACTTTTCATA
TTTCCTCATATCTGAGGTTCTCCAGGCCTCTGTCACTTGTATTTCTCCTGCTGCCCAAGA
CTGTAGTTCCTATTCTAGATGAGGCTGCACTAATGTTTTGTAAAGCAGGGAGATTATGTC
TGTAACTAGTGAGCCAGTGACTCTTTCCATATATACAAATAAAAACAGAAAAAGGGGAAG
TTACTCCAATCCAAGGGGATCACGAAGAGTCACAAAGGAAATGAAGGATAGGCGCCGTCA
GGAAGGGAATATTGAGGAGGAAAAAGGTATAGGTTATGGGTAGGCAGCTATAGCGGGTGT
TTGACAACAGTCTCCTGAAACAACGTACTAGAAAGACATACGGGTGTCGGTCACAGTGGG
GGCCGAGATCCATAGATAAGTGCAAATTGCTAAGCGCCACTCCCCAGAACCAGAAGGAAC
TGACAAACACAAAAAGAGTATACAATAATTAAATCAGAAGAACGTATGTGATAACGGGGA
AGATATAACCAGTGCAATGGTAGGAAATTAAAGGGTTTCTACCACTTCGTCTTCACATAA
CTAGGTGTCAGACACCAGCGACCCGCCACTGTCTGCTCCGCCAAAC
>TRINITY_DN141485_c4_g2_i1 len=826 path=[0:0-825]
AGGAATTAAAATGTTTGTGTTTATTATATTAATGTGGTTTACTTCTTTTGCAGTTGGTTT
TTTGATCCCCCCCCCCCCCCCCCTTCCCCTCCACAAGGGCATCAATGGCCCTATTTTGTT
CTGAGGGGCACTTGGCTTTGTTGATCTTGGCGTGACATTCTGGTGCGGGGATACAGTGTA
GGCCATATCCTTCATCTTCCTGTACGGCCGGGTCCTTTGTTCTAATTTCAGATGATTTGC
AAATCGTTTCCACCTGTTTTGGTGCACCTGATGTAAATCTTAATCAAGTTATGGGATGAT
AATGCCGGGGGTGCACTTACTTTCTCCAACCAAGCTAATTGCATTTCTGTTGAATAAATA
ATTGCAGAATGCATTCTGTGTACGAGAGATTAGGTCACCTTAATCTACTGATTGCGCTGA
GGATCAGATATCCGTACAGTTGAACCCGTTAAGATTGACAAGCCTTCTTCCATCACTGCC
CGAAAAATACAAGAACACAGCATGACATTCAGTGAGGACCTCGCGTCTGGTCTTAGTAAA
GTGGAGCAACCATCACGGTGATCCTTCAAGGAGGCACAAAGCCGTTGGGTAACCTGCCTG
ATTTTCAGGCTCCAGCCACCTTCATAGCAGATATTTTCATTGTTTCATTGCATCTAAAAT
AAAGCAACTTTTGTATACAGTCCTGATTAAAATATCCTACTGTTGTGTTCATACAGCTCC
TTTGTAGACCTTTATGTCTCCATGGTTACAGACTACAAATAAAACTTGTGTGTAGTCTGA
CTCTGCCTTTGTGTCTTGGGATGCATTCACGCAGCCATATCTGTTT
>TRINITY_DN131836_c4_g3_i2 len=826 path=[1:0-84 2:85-115 3:116-160 5:161-314 6:315-327 7:328-825]
AAAAGGGTTTAGGCAGTAACCCTTCTGTCCGGTGTGGGGGGCCTGGTTTGATCCTTGCTA
TGGGACCCCTACTTCTCTATGTATACCACTGGATAAATGGTGCATCTTGCTAGAGGCTAT
AAACCAATTGGATGCAGAAATTTGTACCAATAATGTGGGTCTTTTGGCACAATTTAAGTC
AGAATTCTGGCATATTTAGCTTAAGCGACTTTCACATTTACGGCACAGCTCTCCAGCAGT
CGGTTCCAGCATAGGATTCCTGGAACTGGGCTGACAGAAACCGTTGCAAGTACTGTTTTT
CCTTCGGCTGAATCCCCGTATACCTGCCTGGTAGCAGCTGGTTCTCTGTCGGACCCCATT
ATATTCAAAGGGGCCAGAGGGCGTTCCAGTAACATCCACCAATAGTAGATCTGGAGATCA
GCAGCAGGCTGTACTCTGTAGGAGAGTTGTGCTGAAAATGGGAAACTAGCCTCAGTAAAT
CTCTCCCACAATGCCCAGCGCTGGCAGTCACCCAAACTCAGTAGCTCAATGCCATAGATC
ACAATGGACTTTACCAGCAGGCACAATATACTAGTATTATCAGGCACTCTACAGTGGTAC
TAAATAGGCACTAAATGGCTGCACCATTTACGCATTATATAGAGGTATATGACATTGTAT
TGCAGTATTTGGGTGTAAACATTCAAGTAAAAGTGGACATAACAACATCTATGAATTCTT
CCTAAGGGAGAATTACCTTCAAGTTCCTCTGGAACTGTAAGTATAGGAGTCTGCAGGGGA
ATAAAATTACATCAATAAAATGTACATTACTAAAGCATAAGACAGT
>TRINITY_DN145425_c3_g1_i1 len=826 path=[0:0-825]
ACATGTCCGTTTCCGGACAAGAATAGCCAGTTCTAGTAAAAAAAAATGTGGCATGCACAC
AGCCAGTATTCATATTTTGTGGATCCGCGGTTGGCAGAACGCAAAATGAATATGGTTTTT
TCCTTGAACCGGAGGGTTGCTTTAATAAAATTTACAGTTCTGTCACTGTGCTTTAAACAT
TATGTACCTAGATAAAAAAAACACAGCTGAAGCAGAGGATATGTATAAAAAAATCACAAG
TTTATTTAAAGATTATACACCCACTTGTAATAGGAAGGGGAAAGGATACAACAGACTGTA
CAATGTTATAAAACTACACTTATCCAGAAAAATGTCACTAGTCTAATGTTAAAACCAAGA
ATCTCTAAAAAGTTAAAAATAAAGTGGAAAAAAAAAATCTACACCTGCTAACAATGGAAC
CGATGACAATCTATGTAAAGAGCACAGGTGAGTGACAGCGACTTTACATTAAAGCTAATC
ATCATTTGGCTGGACAGCGCCATACAGAAACATTATGAAAATAGTTCAGACTTTACAATT
ATTACAAAAATCGTAAAATAAATGAGACATTTTATTCTACATGAATTCGTATGCATCAGG
GTTAATGGGAAATGTGGCTAATAAACAGCTACTAGGCCAGATTCACACGCAACGTATTTG
TTGTGAAATTCATATTAAAAATACAGTACAATGAAGAGATTCTGCCGCATGCCCTATATG
TTGCATCAAGATCCGCATGGAACATGGATTTTTAAGCTCGTTCAGTAGCATAATTTAAAG
GGTATGCTGCTATACACAGTCTAAGGCCCCATGCACACGGCCGTGT
>TRINITY_DN129064_c2_g1_i2 len=826 path=[1:0-239 2:240-825]
AGTTCCCGCTCAGATACTTATAGTACATCATTAGCCTGCATGTAACAAGGACAGATATTC
TATAAGTCATCGCTGCCGTCCTCTCATTCCTCAGCTGCCTGCATTGTTTGTACATGTGAT
GGACGGTGATATTGCGGTTTTATTTTCTTTCTGATACATAATATTCTGATATCAAGAGCT
GGAATGTTTTCTATCAGCTCAGCCTGAGTGGGAACACATGAAGGGGCGCCGCTTATCTGA
CCTTGAATCCTGGTCAGCAAATTATGTTATCCCTCTAGCAGTTGTATTGGATTCCTGCAA
AACTTTCTCAGAAATGTGGTTCCCAAAAATGCAGATGGAACAACATGATGTAGACAAAAA
ACACAGCAGCCACTAAAATAACAGAAAGCGGGCAATGGCTGGGGGGTGTGGAGTCATCTA
ATGCTTCTGCCTGATAACAGTCCATGGGCTCCAAACATGGCTGCCATGGATGTGCCTATA
GGAAATAGGAAGAATTATAGAAATCTGGGGCTCTCCTTAGGGATTAGAGACATTTGGAGA
CAACGCGTTTCAAGGCCCGAGTCAATATTCACAATCAGTCTTCCGTATGAAAACCATGGA
CAGACTCCATTTGCATTCAGCCTCATCTGATGGCTCCACATAGCTGTAATCATTCAGGAC
TACGCCAATCCCAGAGGCACTGGCTATAATGTCTTCTTTCCCAGTATAAGTCCAGTCTCA
GCAGCACCCACATACTGGCTTGGATCCCGGCAGTAAACAAAGCTGTGATTGTGGGTCAGA
GCAAAAAAATTCTCATCTGTGCCACTCCCAGCCACTAAAATAACAG
>TRINITY_DN121421_c5_g1_i1 len=826 path=[0:0-825]
GTTCCATTCACCGGAATGGAGCTTGCAGAAATCCATGTGCTTGCCGCCCCATTCAAATAA
ATGGAACTGATTTTCAGTCACAGAAATTTCTGCAACAAAATCTGCAGCGTGTGAATGTGG
TCTTGTTCTGGCTGTTGTGTAAACGGCGCCACCAGTTTTTTTTTTTTCTTCTGCTTTTCT
GTGCAACTAGAAGTCAATGGTTTCCAAGTGGTCTCTTTTGTGTAACCAACCTTGTTTCTC
AATAGGTTAGGGGGTCAGTAAACCACAGAGCCAAGTCACAATGGAAACGTGCTAGCCAGT
CCGTTTCAGAATTCTTCCCAACCGTCCTGGATCCAGAGGGACAGTCCTGAATTTCAGCCT
ATGTTTTGCAGTCCCAGGGTGGCTGCAGCATGTCCTGAATTCAGCTGTATAGCGATACAG
AATAATACATTTACCTAGTAACCCTCAGCCGTTCAGTGCAGACAGGCGTGATGCCTTCTG
TGCCGGACAGACCTGCGGAGATACCTGCTTTATTCATTGTGGTAGCAAGTTATGCTAGTA
TTCATTTTGGAGGTACTAAGGGAGATCCCACTGTGCGGGGTCACTTAAGGAGGCACCAAA
CACGCCATTATACTGAGTGTGAAAGCACTTGGAGGGCATCTTTACTGTGTATGGGGACAC
GGAGGGGGCATCACTACTGTGAGAGGGAGCTTAGGGGTAATATTTACTACAAGGGGCACC
ATTAGGTCCCTTTCACACGAGCGAGTTTTCCGCACGGGTGCAATGCGTGACGTGAACGCA
TTCCACCCGCACTGAATCCTGACCCATTCATTTCAATGGGTCTGTG
>TRINITY_DN144316_c11_g1_i1 len=826 path=[0:0-825]
GATTTTATTTCAGACTTCAGGTAATAATACAATGTTACACCCACCATATATTGGATAAAA
GAAGAAAGTTTATGAGTTCCATACCTTAGAATTGTTCCACGTCCCTCAACACATTTTGAG
AACCTTAGCATACCACTAATCCATTGGAATAACAGTGGAGGGTACAGGCACCATGAGGTC
TGTGGAGAACTCCATCTTGGACATGATGCATGACTACATATGGTTTTATATGTAATTACC
ACAGATAAATATTTGGAATGGTAGAAAGTTGACCAGGTTGGTACACGATTCCAAACAAAC
ATAGATATAAGTCCTGAACTATAAGCAGTACAATCAGAAACCACAAAAAGTTCATATAAA
TTAGTGCCATGCCTATCATTTCTGAATTTGCTGTAAATGATCATCCCCGGGTGGAGATGA
ATCTTGTTCCTCAATTGGATGACTAATGGGAAGTCTGATCCCTAGATTTCACATACATCT
AAAGGTCCCCATACACATTACATTATCGACTGAACCAGATGATTTTGTCGGGTCCTTTCA
ACTATTTAATCCCTTTTGCATAAAGAGCTCCTGACCCTTCCCCAACAAATGATGTCAGAG
AAAAGAAAAATCTGCTATTTAAATTTCAATGTCCAATCCTTTTGCTCTGGCAGGAGATAA
GCCACCACCTTCTCTCTGTATTGAAAACACATACACACTTGGCCAAACCGAGTATACCTG
TTGTTAGGCAGTGACAGGCCTCATAGCTGCTTGGGGAGATTCATGGCAGGAGTTTCTGTG
TCTTCCTAGTCAGTCATCAGGTTTGAGGCAGCACTAGGTGCCACAA
>TRINITY_DN161241_c4_g1_i1 len=826 path=[0:0-283 3:284-521 4:522-545 6:546-597 7:598-825]
AGCGGTATCCAGGTAGGAGCACCGTGACACACAATAAGACATTTTAGGCTGCAACATACC
ACTCAGCATTTCCTATACCTGGGACGTTTTATATATAGAGGGCCCTATGGGGAGGCGCCC
TTTGCAAATCAGATTGGCAGAACAGGGGAGAAACGACTGAATCCCACCCCTTTCGTATAG
CATTTAGGTAGGTGGTACGTGTCACATCCACATGGATGCCAGGACCCAAGAGTTCCTATT
ATTATAACACTGCCCAGAGCTTCGCACTTTAACAGAAGACACAGGCTTCTTCAGGCTCTG
ACTGCCTGCATTTACCTCTGACTGAAAAGCCATTGCAACTCACCTCTACCAGTCAGCTGT
AAAATTCAAGAGGGAAGGATCTCCTAAACAGCTTGAGATCTCCTTTCATGAAATCCTTTC
CATAGCAGCAAGATGATGCAAACACCATCAACTAAGTCCTGCTGTAGTCACAATCAGAGA
TATAACCTTTTTGCATTACTATATGTCTGTATTAAAATGGCTTTGTGAGTACAGAGAATA
AACCTTCTTACTTTTAAATGTGCCTATGGTCCACACTCTGTCTATTCCTCTCTCCTAGGT
TTCCGGATCAAGACTTGTGGGGTCTATGGGGGTCATTTACTAAACAGAAATAAGCCTATA
TTAGATGTATTTCTGGTGCAGATTGCAGGGCAAAGGTTCTTTGCGCCGCAGTCTGTGACT
TTTCCGCGCTCACGGCAGGTCTGGAAAGCGGCATGGGCGGTTAAAGCGTAGAAAATGGTC
CAAATGTAAGACAGCAAGAAAGCTGGCTTACATTTAGAAGCGATGG
>TRINITY_DN131231_c4_g2_i1 len=826 path=[0:0-192 2:193-825]
CTTTTTATTGATACATTTTCAATTATTAACAGGTACAGAAATGGAAGAAACAGAAGAAAT
GGAAAAATGAATCTTTTCATAGCCCTTCTATATCCTGTTACAAATGTTGACAGATGGATA
TCCAACAACCAGCATGTAAAACAAAACAAAAAAACATAACAGTATAATGTGAAGGGGGGG
GGGAGAGAAGAAAGGAGAAGGAGGATTACACTTGCCTTTTAGGGAAGAAGTGAGATACCA
TTTATGACACAGGACCGCACCTTTGCCCACCACTCCAAAATTTTGTCCCTAATCTCAGCA
TCCATTGTTATTTTTTCCCATTTATTAAAGAGCAGGGATGGTAAGACTTTCGTGAAGTTG
CAAAACATGGCTCTGTAGAGACCCGAGAGTGATACCATCCGCGGAGAGCTCCCTTCTATA
TCACAAAGGTGTTCGTTAGTGCTTCCTTGGATAAGTCACAAACTCTTTGCCTGCAGAATC
CTAGCACTTGCATGATGTGCAGAAAGTGAGAGTCTGGTAGTTGGTACCATTCCTTCAGCT
CCCGTGGAGTCAACCATCGTTTCTCCTCCACATGCATCAGATGTTCTGCCTTAACTATCA
CTCTAGAACTCTAGTCTCCAGAAAACATAGTATGTCTTCCTTGGGGAAACTCAGGATGAT
CCCATAACGGCATATTTTTTTACATTGAGTAGTGGAGCCCAAAGGCCTTCCTGATCACCT
TCCATGCAACCACCGTGTCTCTTATTAAGGCCTCTTGCACACGAACGTTTCCGCATCTCC
GGATTTGCGGATCCATTCAAGTGAATGGGTCCGCATCTGTGATGTG
>TRINITY_DN136173_c4_g2_i1 len=826 path=[0:0-825]
GCTATATAAAAGTAGAGATTATCCACAGAGAAGTAAACCTATATATATATATATATATCT
TGATTTCAGACTTTTAAGGGAATTAACCATGATGTGTTTTTCATCTACGTACTAAGTTTC
CTTGGGCCAACACTGCATCTACCGTTCTTAACGTGGTCAGGATTAATCATGTCCTCAGTG
TTAAGAAATTCAGGCACATACCTATTCATCATGCAACTCAGATGTTCTCCAAATGTATTC
TGCAGCAGGACAATGACCCCCAAAAATACAGCCACTGTCATTAGGAACTATTTTCAGCAA
AAAGTAGAACGGAGACTGGAAGTGATGGTGATGGTATGGCCCCCATAGAGCCCTGATCTC
AACTTCATCCAGTGTGTCTGGGATGGTGTGCAGCTATAGAACTTTTATTAACACTTTTTT
TTTTCTTTTTTAAGTTTTCCTTACTTCGCAGTATTTTTCCACATCTGTTTAATTTTAGGC
AGGGTGTTTCATTTCGTGAAAACGTGCAGTTATTTATTTCTGAACATGAAAGCGGTATAA
AAACTTTTGCAATTAAGCAAAGCCAGGGACACATGGTAAGATTCACAATCCAGAGATTTA
AAAAAAAAAATTTAATTATGTGGATCTAGGTGCCCTGTGGTCACATTGGATGACACCAGT
TTGGAAAAATAAAATAGTTTTCACTTACCCGGCGATTTGAGGGGTAGGCGAGTCTTCATA
ACCTCCTTGTAGAGGTCCTTGTGCTCTTCTAAATACTCCCACTCCTCCATGGAAAAATGG
ACAGTGACATCCTGACACCGAACAGAAACCTCTCCAGTCAGCAGCA
>TRINITY_DN154676_c5_g3_i1 len=826 path=[0:0-825]
CTACAGCTATTATTCTACAGAAGGGCATCGTGGGAGTTGTGGTTTTGCAGCGGCTGGAGG
GCCGCAGGTTGAGCATCCCTGTTCTACACAAATGTATGTGCCTCTTCTTGACTTAAGTGC
AGGTGCTGCCATCATCCCAGGCGGACTATGTTAGAGCTAGACATGTATCAGCACCTGCAG
TGAGGTCTAAAAAGTACAACCGTCATATATTTGTGTAAGAGCATATGTGCTCAGCATCCC
CTTTGTGAACTCATATCTTTCTGTTTTATATGGTTTCTTGCTCAAGTAAAGGTAATTACA
AGATTCATTGGCTTCTAAGCTGGTACACATTCAGTCTATATTATTTGGTTGTTTGACAAA
ACAATTCACACAGATATTGAAGCCTAGTGTTATATGTCAGCGACAGTAGCTGATTTTTGT
TTTGTATATTATCACCTACTGTAGTTATACTCACATTATATATACAATATATTGTAGAAT
GTTACCAACTTCACTTCTGGAAAGACTGCTAGGGCATACTGGACATAAAAAAACATTTGT
AAAATATTATTTATTTGCTATCTTTCACATGTTTGTACCACTTTTATAAATATTCTTTTT
TTTATTTATGTGTATGGATAAAATGAGTAACAATTTACAGTATTTTGAATTCGATAGTTT
ACATAGGATGTCTGTGATTAGAACTAAGGGTCTGGTTTTTTTCTCCTTCTAAAGCCTCAT
TCACACATCAGTGTTTGGTCGGTGATTTCCAACAGTGATTGTGAGCCAAAACCGGAAGTG
GAGCCTCCACAGACATAAGGTAGAAGGGAAAGATCTGCACCGGTTC
>TRINITY_DN156294_c0_g5_i1 len=826 path=[0:0-825]
GGGAGGTTATCAAAAGTAATGGGTGCACTGCCAATGTGATGTTAACAAACTGTGGAGGTT
ACTGCAGCTCTATGTCCAGGTGGGTATTAGGGTAAAAGGGTTATGAAGAGTTATAGAAAT
GTCATTGTGTCAGTGTATCAATATAGTAATGTAGGCACTCCAAAATGGAGTTTAGAGCAG
GAGTGAAATTTATGCTCATTGGGTTGGCTTAGAGGATTGCCTAGATTGTATTAATCCGTT
ATCTGTGAACCTTGCTAGGTCCTGACAACTAGAAACTAGAAACAAAAAGATCCGCTATGA
CCAAAAATGCCAGAGAGGCTGAAATGAAAGTGTTTCCTGACTCCACGAAGTGGTGTATCA
CAAGATCCCTTCTCTACCAGCTCTTTAGCAGCTCTGAAAAAGATCATATGACATGTGCTT
CACAATTCCTCAGAAATAACAGTCCACATTTATTATCCAAATTTTTGGGGGAAATTTCAC
AGATTAAAAAGTCACATCTTAGGCTCTGTTCATTCCTGCAATAGAGGCTCCATTTACAAC
CTCTGTCGCAGATTCGGTCACATTTCACAAGGAAAAATAGTTCAGCATGCAATGCAACAT
TTTCCGTCAAAGCGATAAGCATCTACAGTAGGGGGAGCCCAAGAACCCGCTGTACTGTAC
ATCAGTTGTGTCTATCGGACAGTTACCCGTGCTGTTCATCACGCGATGGATGAAGTGAAG
TGTAGTTTAGTCATGATCCTGCACCAAAGAATTTGGGTGTTCGGCCCGAACACATTGCTA
TATTCATGTGCTCGACCGAGCACCTGAGTATAATGAAAATCAATGG
>TRINITY_DN123390_c3_g1_i1 len=826 path=[0:0-825]
TTTTATTTTATTCTGCCTCTCAGAGTGGGAATGCACCTATATTATTTCTAAGTGGGAGAA
CTTGCAAAATCACAGGGTGTTCAAAGGGGAGTTCTAACTGCAAGGGGGCAATAGAGCTAC
AGGGGGCACTGCAGGAGGGTCCTTACAAATATTGGGTGCATTATGGATATTTTAATACTA
CTAGGGGTACTGTAGGGGCATTTTTTTGGACACAACATGTAGACATTGCTACTAATGGGA
CCACTCTTTGAAAGTATTATTACTATTGAGGGCGCTATTACTAATGAGGGCAGTCTGGGA
GCACTATTACTATGGAGGACTATCTGTATGGCAGTATATTGTTTGTGGTATTGGGAGGAG
CAGCAGGATGACAGTGACCTGTATAAATTTGGAAGCTGATTTGTAGAATCTTTACCAGTC
CCCCATCTACCATGTGCCGCATAGTAATACTGGTGTCTTCTTATGTGGCAGAGACTTCTT
TTCGTGATGTTCTGGACTAAATGGAGAAGAAAAGTAAAGTGCACAACTGAAATCTGTGGA
GATATCACCTGTAAATTACTGGATCTGTCCCTGACCGATTCTTTTAAATGTGTTTTAATC
TCTTTATTAGGAAGTAGGGTCACTATAAATTGATTTGGGGGAACAAACGCAATTTGCCTG
CTCCACCTAGGGAACCGAACTACCTCATCCTGGCATTGAATGTATGACTTAGAATTTACT
AGTCTATAGTTCTGACAATTTAATTGTGAGAGAAGCTTACCAGTGTCGTTCAGAAATCCT
TTGGCAGTTATAGACTCTGGTTTTTCTCCATTAAATGCCATTGAGG
>TRINITY_DN121702_c2_g4_i3 len=826 path=[1:0-139 3:140-237 4:238-362 6:363-825]
CAGTATTCGTCACTGGCCACGCTAGTAACGTACGCCCGGCGGCCCCCGGCCCCCCCACTC
CCCTGCCGAATACGTCACAGTGCTCCCGGAAGAGAAGACAGCCGGCATCGCAGAGAAGGA
GGAGACCGCAGCGACGTCGCTGGATCCCTCCATGTGGTAAGCACTTTCCTACTTGCCCAG
CGCTCCACCCCCACCCACACCACCAATGATCAAGGAGGCAAATAATGATCTATACTTCAT
AAAAAAATAAAAACAAAATACTAATAATTAATATATTTATAAACACCATATGATTCGTTG
GTGATATAGTGTTTATAAATATATTATTAGTATTTGTTTTTTTTACTAAAATATAGTTTA
CCATTTTCCTCCTTGACCACTGGCGCCACAAGTGGGTATAAAGCGCTGGGCGACAAGTAG
TACACTCACAACACAGAAGGATCCAGCGACATCACCGGAACCTCCCTCTCGGCGATGCCG
GATGACCTCTCCCCCCGAAGCACTCTGACTAAATCAGCGCAGGCACAGTGAGCAAGCCAG
CAGCCACCGAGCGTCCTTCCCTCACTGCGCCAAACACCGAACGGGACGCCGCAGTAGACA
TGGACGACGGGAGGAGAGCAGCGCTGCCCTGGTCAATCAAGAGAAGAAGGGCGTGAAAAT
AGGTGGGCAAATGGAGCCTCTAGGAGCAAGGCAACGCCCCCCCCCCTGCTCCTAGAGGCT
AATTAGCATATTATAAAAGTTAGTTTTTTCTCAGTAATTGCTTCAGGCAGGGAGATGTCA
CTAATATAGTTATGTTCAATTGACATTAGCACATCGCTAATGTCAG
>TRINITY_DN117259_c10_g2_i1 len=826 path=[0:0-825]
GTCTGCTTGTCTTTATTAAACTGTTTTCAGACTTTTTTGTACATCATCTTTAGAAGAGGC
TTCCTTCTGGGATGAAGACCAATTTGATGCAGTGTGCAGCGTATGGTCTGAGCACTGACG
GGCTAACCCTCCCAGACCCAGATGAACAAGGGATGACTCCAAGAAACTCCAGTGTACAAA
ATCAAATGCTTTTTTGGCATTTACCATTAGTAGGTAGAGGGGGTGGTTCAGTTTGCATGC
CCTTGAAATGTAATGGCGTTATCTCTTATCCTGCTTCTGGGAATTAATCCTACCCAGGTC
CCTGTGAATACATCCTGGAATAAAAGGCTGGAGTCTAGGAGCTTTCATTTTGGCAAATAT
TTTCAGTTATACATTGAGCATTGAAATCGCTCCATAGTTAGCTCAGATAGAAGGGTCTTT
CCTTGGTTTGGGTAAGACTGTGATATGGGCTAGCAGAGATTGGAGTAAGAGATGACAACC
CGTAAATGTGGAATTGAAGGAGGTCAAAAGCATAAGTGATAGAGCTTCCTCCAAGACTTT
ATAAAAGCATGGAGTGAATCTATCAGGGCCTGAGCGTTTTCCTTGATAGTGTCTGGTAAC
GCAAGAGTATAGTAGTCTTGTGCTTGTGCCATTACAGTAAGTAGAGGTGCATGCATTAAT
ATTTTACATTACAAATCCAAGCCGAGGTTCATTGGCTCAATCATGAACGAACTCTGATTC
GTAATATCATTGCATGTGTCACTACAAACAGCGCATGCACGAGACTACTGTGGATCACAG
CCCCCTGTAAGAGATCGGGTGCTGCCAGGCAGCAGGGGGCAGTCTT
>TRINITY_DN149326_c0_g1_i1 len=826 path=[0:0-825]
GACACTTCTCCAGCGCTCTCAAAGTCTTTTTAGGTTCCCTGTCTGTATACCTCCTCCCTG
TATTCTACCAGGTGTTTGTGACAGTAATAGGGATTCCACTTCACAATGATGGTAGATTCA
CCCAACAAGTAGCACTCTCCACTTACCCAGGTAAGTAAGGCCGACATGGTCATTGCTTTT
ATCTCAGCCATGTTTGCTCTGCTGGTGATCTATGACTACAGTTCTCCATATGTCTCTCTT
CTGGCTATGTTGTGTCACCTCCAGAGTTTTCGTACCGTGTATGTTCTCTTATTAGATGTC
TGTATCTCATGGAGACTCCAGTAAGAAGTCTAGGAAATCCAGACAAAGCAGTGAATGCCA
GTGGTTTTTACCAGAAGGTGTAGCTTCTGATTTTAGCACTACATTTTCACCAGATTTTAT
TCTTTGCTAAATTAATCCAGGGAAATGTTGTCTTTGTTTTAAGATAGTTTACTTCTGTGT
CTTCAGCTTCTCCATCCTGAACAAGTCCATCTCTGCAGAGCTCAGCCGAGTACTGGTCTG
TACGGGAGACCCATGTTTCCATGCAGAAGGTGCTGTTGTTATGAAGTAAAACTGTCTAAT
ACTAAAACTGTCTTTCTAATGGCATATTGGCTACAAAGGCAATCTGCATCATGATTTATT
ATAGTCTGTTGAAGATACTATAGAAATGGTCTGTAATATGTAGAATAAGCTGAAATGTGA
TAGATTGTTCTACCTCATAAAAGCTAAAGAGAAAGTGCCATCCAGTTTTGGATGAGTGAC
TTAAACAGTAGATTAGATAGAAATCCTCTGAAGTGTGTGGTTGGTG
>TRINITY_DN127503_c5_g6_i1 len=826 path=[0:0-825]
TCATCTAAGCACAAAAGAAAGGTCTAATGTGTCCTGAGAAAAATATTATCAAATACATGT
AGGTTGGCTCATAAATTACTTAGTTATTTGCAGTTAGATAAGCCCATTGTTAAAATGTAA
AAATTGACTAGGTAAGGGTGCACTCACACGTTGTGGATTTTGTTGCAGAAATATCCGAGA
CTGAAAATAAGTTCCATTCACCAGATTTGGGCTTACAGAAATACATGTGCTTGGCTCCGA
ATTCAAATGAACAGAACTGATTTCTGCAACAAAATCCGCACCATGTGAAGGCACACCAAG
GAAGGGAAGTAAACACTCTAGTAATGAAGCGGTTAGCGTGTTTGACAAGTGGGTGGGGCT
TAGCTGGAAGGGCAGGCTTTGTGTGAAAGAGGAGGAGCCTATTATGCAACTTTTTGTGCC
AAAATTCTGGCATTAAAAAGTCAAAGCAAAGTGTCCGTCCCTGGACCACATTTATCCTTT
AGCCTGAGCCCCTGTGATACATCTGGTGCACCCTGTAAGTTTATGCCATCTACAGGTTTA
GTAAATTTGGGCCACTATACAGGGCTAGGACAGTGAGCTGAATCTTTTCCCCACGTGAAG
AAAAACCTAGATACAACTCTGCACATTAGATAAATAGGCATCCCATACAGCTTACTTGCT
GGTTACCTGCTGACTCTACTTCCTGTATATTTTTTTGACACACAGGAAATGACCACTCAG
CCAATCACTGCCCATCACTGGCTAAGACAGATCACCACTGCATCCAGTGATTGGCTAAAC
AGTCACTTCCTCAGTGATGAGAGGGACCAGGAAGTAGAGATCAGCA
>TRINITY_DN156014_c1_g3_i2 len=826 path=[0:0-285 2:286-299 3:300-353 4:354-825]
TCAGGAATAATTGTGACCTCAGGGAGGTGTCCGATCGGCTCCAAATTTTGTCTACAGCAG
GACAACAACCTCCAACATCCAGCCAATGTCATTAAGAATTATCATCCGTATAAAGAAGAA
CAAGGAGTCCTGGAAATGATGATATGGCAGAGCCCTGATCTCAACATCATGCAGTCTGTC
TGGGATGACATGAAGAGACAGAAGGATCTGAGCAAGCCTTCATCCACGGAAGATCTGGGC
TTAGTTCCCCCAAGATCCCTGGAACAACTTCCCTGCCGAGTTCCTTAAAAAAAAAGGTGT
TCAAGTGTATCTAGAAGAACTGAAGGCAAAAGGTGGTCGCACCGAATATTGATAGGATAT
AGATTTTTCTGTTTTGTTCATTCACTTTACAGTTTGTTACTTAAGAAAAAAATAAAACTA
ACACTATTTTTTGAAAGAATCTTTACTTTCCAGCCTTTTCCCACAATTGTCTACATCGTT
TGCGTATTGCACAGATTATGACCCTTCCCTGTTTAGTCTAACACTTTGGCCTTAAAACGC
GTTTCCCCAGAAGTAATAAAACCTGTCCATGTGCTCATAAATGCTCCTCTGCTCTCGGTT
CTCGCTCATTAGAGCAGAAGTTTGTGCTTCAGAGCTGCTCTGCCTCCTGTGGAGCCGAGC
ACAGGAATTCTGAGGACTATGGGTTGCTGCTGTAACACTGGTCACCCAAAGATTTCCAAT
GACAACTAAGGCAAAACCATTCCAGCTACAGCCTCCAGAGATCACAGATCATACGGATTG
CCTTCACATAGCTTCTCGGGAGCCACAAATGTAGATGGGTTTTAAA
>TRINITY_DN120365_c7_g9_i1 len=826 path=[0:0-825]
TTTTTTCTTCAGCTCTGTACGACTTTGAATATTTCCAAATGGTACATTTCTGGCTGATGG
TACAGCAGCATAGTAGAAATTCTTGTATTCATCCATCCACACCTCAGCAGCTCGTCTGGT
GTTCCTTTTTCAGAAGAACATTGATATTAGCACTTTTTAAAAGACTAAACAAATTTCAGC
TTATGTGGATGAATAGGGAAATCTATATTGGGGAGTAACTACAATGCTTGATAATTAATT
TTCTTGAAAATCTTCACAACAGCACATCTGAGAAATGCTCTCCCTTAAAGGGATAGAAAA
AAAATATACCCAGAGAGGTTAAAAAGCCCGTGCCCACCATCCACCTCCAAATGTAGAAGA
TAGGCAATATTATATTCATACAAATAAATAAATAAAAAGACAATGGGAAAGGATGGGGGG
GAGGGGGAAATAGGTGTGTTGTCGTTCAGACTTTACCAATTACTGATAAATGTAATTGTT
AATTTCTCCAGTTGTCTCCATGACAGCACACCTATAATAAAGATTAATACTGGGGATGGA
ACATAACTATATGGCATAAAGAGTTAATGCAAAGAGTAGACTGGCTGAGATAGCAAATCT
CTAGTACTTCAATGTCATTACGCTGCATCTCTTTTACAGTAGCTGACTTTCATTCCAGGA
GGTCATAGCTAGGGTAGAGTGTGCTTTTAATGCTAATAAAACTTTCCCCAGAAAAAACAA
ACTTATGTTACAAGATTGACAAGTTATATTCAGAGGCAGAAGCAGAGGGGCAGGCAGCGG
GCCGAGCCAGAAGCAGAGGGGCAGGCAGCGGGCCGAGCCAGAAGCA
>TRINITY_DN149648_c8_g2_i3 len=826 path=[0:0-619 2:620-629 4:630-825]
AGCAAATATAAGTAAAAAAAAACTTTTAATACAGCAGCCGGCTGCCTTTTTTCCCACTTC
TGGAAACGCCTTGACCCCCCCTCCCCCCCCCCCCCCAAAAAAAAAAAAAAGGTCTCAGAC
CTATATGCTAAGGTGAAATGCGGACCCTGGAATATTCAACTACAATGTTCCAGGACAAAA
TTGATCTATTTTATGCTATTTGGGATGTTTGGGACAATAACTGGGCTACTAGAGAGAATA
ATTTAATCCCACATCTCCTCCCCTTCATGTGTCACAGTCTGTATTGTCTACGTCTTTCTT
TCTTTACTCTGTTGTTATAGTGTTATTCAAATAGGTTTCAGCTTAGATCACACATATCCT
AATATTAGATTAATGTAGCTACTCCCTCATAAGAGTTCCTTATACGTTGGGACGCCATTG
ATAATTGTCTTTCTTTTTTCACTTTTTATTTTCCATTTTTTTTCAATATCCATTTTTATC
AAAGAAATGAGTACGACAAGACGCTGGATTCTCATGCAACCTTTATTGGTTCTTGTCTGA
TTTACATTGTACATAATATGTGAAGTTATAGTATATGCTCATTTGTTGAATATGTTGTGC
ATATTGCTTTGTTTACTTTGGGCTTCGTTCACATCACCGTTCAGCCGTTCCGTTCTCCTG
CACAACTTTTGTCTCTGCTTCAAAATCATCTTCTGAGCGGAAACATAACGGACCCCATTA
TAGTCTATGGGGTCTTTGGGCCCCGTTGCGCTCGGTTGTCTGCGGAGTCCGTCCTTTCCG
TTCTCCTGCTCCTCAACGTTCATTGCCAGTGACTTCTTACATGAAG
>TRINITY_DN263209_c0_g1_i1 len=826 path=[0:0-825]
GCGCGGCCGTGCGCAGTTCCTCCAGCCAGGCGCGCAGGCGGCGTTCGAGTTCAGGCTCGA
TGGGCAGGGCGTCGAGGTTGTCGGCGATCAGGTTGGCAATGGCGCGGATGCTGCTGGCGA
CCATCTGCCGCCTGAGCGCATCGAGCCGTTCGAAGCCTTCGTCCAGGCCTTCTTTCGAGC
TGTTGTAGGCGCGGCCGAGCCATTGCAGGGAGGGCAGCATCGGGCTGCGGAACAGGTCGG
AAAGGTAGGCGGCGCCGTTGAGGGCGCGGGCGCGGCTGGGTGCGAGGGGAATGCTCAGCA
GCGGTTCGTCGCTGGCGGCGATGTGCGGGAAGGGCGACAGGCGAAGGGTGGGCGCATGCA
GCGTCAGGCTGGCGAGCGGCCTGGAAAGGTCGAACAGGGTGGCCATCATCAGGCCCATGG
AGCTGACGTGTTCGTCCTCCGCCATCCAGCCAAGATGCGGTAGGCCGGGATTATAGGCGT
CGTTGCCCCGGCGCCCGGAGGCGTCGAGGCTGAAATCGTTGTCGTCGCGACGGCCATAGG
CAAGGTCGATCCCGCCGACATAGCCGATGCGGTTGTCGATCACCACGGATTTCTGGTGGT
GGGAGAAGGCGACGCCCAGTCCCTGCATGTCGCTCTGCTGGATCGCCGGCGTACAGAAGG
CGCGCGCGCCGCCCTCGAGTCCGGCGTTGAGCTGGAACACCGCGAGCATGGTTTCGAAGT
CATAGGTGCCGAGGCTGCCGGAAGGGCTGAGCCAGGGCATCACGTAGACCTTCAGCGCGG
GCGAGCGCTCCAGCGCCTGGCGCAGGCACTGCCAGAGGCTGCGGCG
>TRINITY_DN322101_c0_g1_i1 len=826 path=[0:0-825]
GTGAAAAATATTAAAGTATTTAAAAGGGGCCAAACTCAGATTAGGGCTCCATGACGTTGC
CCATGAGTTATAGTAACAACATGGAATCATAGCTATGTACACCACCATTTCAATGTGGCA
AAAAAAAGGTGAAAGCAACCACTGTCAAGAATCCAACATAATCAGGTTTTCTGCAATGAC
TATAAGATGGTTTCCAACCGCTTTTCGCCAAAGGGAAACATTAAAGTCATGGTGTGAGTC
GCAATAATTCCATGATTTGACTCGTAGGCTGTACTAATAGAAGAATAATGTTATTGAGCT
AGTCAGTAGTCTTCTACTACCATCATTGAAGCATATTCCTTGTAAGGGACAATATTCTTG
TCTGGGTCCACGGAAGCTGAGATCATCTCCTCCATTTCTTCTTGTGTGAATGGTTCTCCT
TCTTCGGTCATATATTTGATGAGTTCTTCCTTAGTCAGGAATCCCATTTTCTTTTCATCT
AAAACCTCAAAAGCTCGCCGGAGAACATCTTCAGGTACTGGTCTGTATCTTCTCTCTAGT
AACACTTTTGTCATCATTGGTAAGAACTTCTCAAAACGAATGTATCCTGTAGGCTCTTCT
TCCTCCACCTCTGCAAGCATGTCATGGAGTTCCCCCTCAGTTGGACAACACCCTAAGGAC
CTGATGATTGTCCCAATCTCCCTGACATCTACAGTTTTGTTGCTTTCATGGTCAAAAACT
TCAAACGCTTCTGTAATTCTTTTTTGGAGATCTGACATAAGAGCCTCTACAAATGACATA
AAACAAAATAAATTAAAATTGACATCAGAATATCAAAGACTGTGAG
>TRINITY_DN123298_c6_g1_i1 len=826 path=[0:0-825]
CGCAATCGCAGTCAAAACTGACTGAAATTGCGTTTCCCGCAATGCACACGCAAAGCATCT
GGAGCAAATCCGGGACGCCCGTGTGAAAAAAGCCTTACTGTTAATAATCGTGTATTGGCA
CAAAACAGCAATAAAAAGTCTATTGAGAGACCAGACGGCCGGTGTTTGCTGTGTTTTAGA
TTTTCCCTTTTTTCTATTAAATTTTTAAATGATCATGCTACAGTATCTGGCAGATAGTTT
AGAATAGGCTGAAGTGAGTGATTAAAAGGTACCCCCAATGATGTCAGCTGCATGTCCCAC
CAGGATTGATAATGGGAAGTTTGGTAACTGTAAGAGCTCTTTCACACGAGCGAGGTTTCA
AGCTGGGTGCGATGCATGTAACTAACTCGTAGCATCCGGATTGAATCCCGACCATTCATT
TCAATGGGTATGTTTAGATGAGCATTGTTTTTCACGCAACATCTTTGCGTCTGGAAAAAT
CGTAGCATGTTCTATAGTGTGCATTTTTCACACAGCTCTGGATCCATAGAAGTGGATGGA
GCTTGCATGAAAAACGGAAGATATCCGGATGCAATGTGTTTTTCTCTGATGGTTGTTTGG
AGATGTAGATTGTTGTTCAGTTTTTCTTCAAATGCGTGAAAAAGGGATACACTTCAGATG
GAAAAACTACACACTGCATGCAGTCACAGAAAAAACTGATTGAATTTGTGTGCAAGATCA
TCAATTTCTCCCCAAACAGATCCTGACACATTCCGTATCGCTCATGTGAAAGAGGCCTAA
GAAAACCAAAACGGGGAGCCTAAAATACCTTTGCGCCCCTTGCTCA
>TRINITY_DN87949_c0_g1_i1 len=826 path=[0:0-825]
GGCATCCATCCCTCTGGGGTAACCATGTCTGACGGCCTACAGGCATCACAGCTGAAAATC
CTCAACTTGGACCCTTCTCTATTAGACAGAGAGAAGAGCATCTACCTGCGGTATCTGTAC
CCCATGTGGTACTCGCCACAGGTTGAGGGGGTAAGCAAGAGGGTCTCTCGACATTCAACT
ATACTGACGTCCTCAAGGTGATGCAGTTGAATGCTGCGGCAAGGCACGGAGCGATGTCCC
TGTCCCGTCTTCACTCCAATAGGCACCAGGCCAGAAGCCCATCAGAGGCCGGAACAGGCG
GCTCAATGAGGTCGGTACCGTCGGGCTGCAAGCAGGAGACCGTGGCATGGAGCTACGTAT
ACCAGCATGTTATTTTACTTTAGCAGGATGCTGTTGGGTCACCACAGGGGGGGCAGGGGC
ATTATTTTAAATAGAGTGGCACCATGGGATCATTACTAATAAAGGCAGCAGTATAAGGGA
GATTTTTTTTTTCTTATGACACAAATAAGCAGGCAATTCTGTCTTATGGCACACATAAGG
GGCATTATAGGGTCACTTGGCTGTACCTGTCGAGAAATAGATTGAGAACTACTGATCTAG
AGGACTCTGCACAGCCGGACAGAATATAAAATGTCTATCAAGGCAAGGAAATATATGAAA
ATACAGGTGTGACCATAAATCATGTACCGCACCTTCCCTAATAGATATCATCCCTAAGGC
TACTTTCATATCTGTGGCAGCCTTCGCCAGCAGGTGAACAGCCTGGCAGATCTGCGCCGC
CGCCAGTGCACGTGTGCCGCCAGAAGTCCACTCCGGCCCCATTCAC
>TRINITY_DN130114_c5_g1_i1 len=826 path=[0:0-825]
GAACACTAAAAATAAATGGCAAGAAGGAATGAACTGAAAACCAACTAACCTGGCAGTGGG
GTCCTCTGTTTCATTATAAATGTTGATCCGACCAACAAATCTAAACAATGAAAGCACCAA
GTAAAACCAGTAAGAATAGCAATATGACCGTAAAAGCGTTACACCAACAGCGGGCTAGTG
CATCAGCAGGGCTCTCAAATATCCTAGGTTCGGGAGAACCTCCATGAGCATTACCCTGCT
GTCTTGGTAGAAACCCTTATTGGTCACTTTAATAGGGGCACTCTGGTATGTGAAAAATAT
ACCTTCTGGGAGCTGGAAGGTATGGGCAAATAAATGATAAGATTAACTGCACTATAACCC
TATGGATGCTTTACAATAGATTTTTCTTTTTCTCTTTTCTACCACCTCTGTCCTTTTTTT
ATCTCCATCGCAGTCCCCCTCTAATTATTGCTTTTCAGTTACAGTTTTTTTTTCCGTATA
TGTACTGTCTAATATACAATAATTCCGTATTGATATATAAAGGAGTTAGATCGTGAAGCA
TGCTCATATCAAAAGTCCTGTTAAAGGGAATCTGTCACCACAATTCTGGACTATCACCTG
CAGCACCACATGAACAGCGCTGCAGATAAGGAGTCCAGACCGCCACTCCTTCCCTTCCCA
CTGCCCCCCCTTCTACCGCCGTCAGCGCTCAAAGCTGTGCCGCAATACACAGTCCAGACT
GCAGTGCTGTGCTGACTTAATGGAGAGAACTCGTGCGCATGAACAGCAGTACCGACAATG
TATCTCGATGCAGCCCTAAACACTGAGTCGGGGAACGGTGGGGCAG
>TRINITY_DN116512_c0_g1_i1 len=826 path=[0:0-69 1:70-77 4:78-94 5:95-119 7:120-120 8:121-123 9:124-135 11:136-825]
CGGGGAGGGCTGTGGGATCGTAGTGGGATCCGTCTTCCTTCCACAGGTTATTAGAATGGC
GCAGGAGAAAAGGCTGAAGGCCTTTAATTTTAGCCCGCCCCTTTAATGCTCCTCACTGCT
GAAACGTTACAATGTCTCAGTGTATACAGCAGCAGAACCGATACATTGTAACAGACTCTG
ATGTACTTCCTGTAAACTGTTTATCATGACCTCAGTGGGTGGTGCTGGCCATGCTGGCGG
TCTCCTCCATACTGACTGCATCCTGATGTGGGGCTCGGGGTCTCACCATCTCCCTCCTCC
GTCAGGTTTACTTCAAGCAGTTCTGCCACAAGTGTCAGAAGGGCCACAACCCCTACTACG
TGGAGTCCATCGAGTGCAAGACCTGCATGAAGGCCTGGTGCTCGTGCCCGGAGAGGCGCC
ATCTGGACCTGAAGCGCCCCCACTGCCAGGAGCTGTGCGGCCGCTGTAAGGGCCAGAGAC
TGTCCTGCGATAAGACCTACAGCTTCAAGTACATCGTGTGAGGCCGCGCTGAGCGGGAAC
CTGTATAGTTTGTGATTTTTGTGTAAAATGTGTAAATAAAATGCTTATTTTTGTTACTGG
ATGGATGTATAGATGCTGCACTGTCCAATCAGACGGCGGCTGCAGCTTGTGGCCCCTGGC
GCTGTGCCCGGCGCCCGCCGTCTGACCTCCTGTATATATCACCTTTCACTGACTTAAACC
ACTGCAGTCTTAAAATAAACAAAAATAAAAAAATCAAAACTATAGGGCCATCTTCCTCAA
ATGAACGCACAGAGGGAAGGCTGTGAGGAAGTCGAGTTTAGAACTA
>TRINITY_DN9093_c0_g1_i1 len=826 path=[0:0-825]
GGGGTGGAGTCTGATTGGTTGCTATGGGCAGCTGAGCCTTCTACTTTACACCAGTTTTGA
TAAATGTCCTAGTCGGTTAGCACGGCAGACAGTCCTGCCTTCAGTAGAAAGCTGTGGGCC
ACAATTTATTTTGTTAGTGTGGCCTTTAACTACAAGGGAACAGCTTGGCACAAAGTGCTC
ATTGATGTGCATGATCTGGCTGCTTCCATTGTGTAAGACCATTGATGTGTCTTCGTGAGG
CTCTATGGACTTTGACGTGTTCTCTACTCCATGTTCCAGATGAGTTGCTAAATGCTGAGT
AAGCAGCAAGATGTCTGCTATAGCGTAGCCTGTGTATTTTCAGTTGTACAGGCCGCCGCC
GCTCCGTTATTATAGCGCGGTCTGAGTGCACCTGGATTTTTTTTATTTCGGGTATTTCAC
TCATGTCTACATGTTTATGCCTGACCACTAACCATCCAAGGACTGTCACCTGTAATACCT
GTCAATATATGCAGTATATAGGCAGGTCAGGTTTAGGAGGACGAGTTTGAGGGCTTACTG
AATATTACATGGCTGGCAATTAAAAGGGTTGTCCAGGTGTTTAACCCTTTAAGGACCACG
TCCGTGGGGCTCTGGGGAATGATTGCGGGGGGAATCTGGGCACCATGTCAGCTCTTACCG
GCAGTGCTGCAATTGGCTGGTCAATGAAGACTGGCACATCGCAGCGCAGGAAGGAGGAAG
AAGCTGTCGGGAAGGGGTCAGGGGGAGGTGACTGGTGCTGAACTGGTCAGCACTGGTCTC
CGAGGTGAGGCAGGGGACACCATTGTCTGGTGTCCCCTGCCAGCGC
>TRINITY_DN133072_c4_g1_i1 len=826 path=[1:0-666 2:667-825]
GCATCTAGCCCTGGATTATGCGGGCATGGGAGGACATCGGGCAAAGGGCTAGATGTGGGT
GGTGATGGAAGGGCTGGGACTATGCGGACATGATAGAGACATGAGGCGGAGGTCAGCCCT
GGTTGATCGTGATGGGTAAGGTAGTGTATTAGGGTTAGAATTGGTTACGTTTTTGTTTGT
TTTTTCTATAAAAAGGTGACAGGAAAAAGATACATTATTTTTTTTTATAAAAGTGGCAAG
GTCGCCTATTTGGTTTGCTTGACAGTGGTCGCCTTTTATTTATGTTATTTTCTTTACTTT
TATTTTCTGTTCATATTTGTTTATTTGTTTATATTCCTTTATGTTCTTTTATGTTCTGTT
ATTTTCCATTTATGACAAGTCTTTTTGTTTGGAGTTTTTACAGCCGGGCGACCAGGTAAT
GTTTAGTTTTGTTCCCCTGGTGTATATAGGCATATAGTTATAAATTAGTCATTAAGTTTA
GTATGTTAGTGTGGTATGAATGCGAGTATGAATGTGGCTGGGCCAGTGAGGGTATTGTTT
TATATGTATTGTTTTACGTATTGTTTTATTTCTGCAAATTGTACAGTTTTGCATTTATTT
ATTTTTTTATAAAAGAGTAAGAGAAAGAATTGCAGGCTTGTATTGGCTAATGTGGGTCAT
TTTTTGTGGAATATCTCAGAAACGGTACGTCCTAGAGAGCTGTGACCCCCCCCCACAAGA
TTTATTTTCAGGTAGCAAGGGATGTGCATACCAAGTTTTGTTGAAATTGATGGTTGCGTT
TTTGAGTGATTGCGGAACATACATACATACATATATATGTCTTTCT
>TRINITY_DN143625_c10_g1_i1 len=826 path=[0:0-825]
GTGCAGTGAGCCACCGGTGTCCGGCCTCACTCAACACGTTGTGGCTGCGGACAGTGCACC
AGCGTCTCCGCAATCCAGCTGTAGTTAGGGATTAGTTGCCTGTCCCATGCTGCAGTACAA
AGTATTATGCGAATCGACTTCGGATGTTTCATCCGAAGAGTCGATTCACTCATCCCTAGC
TGTAGTGTACAAGCCACAAAATGTGTTTTGTTAGGCTGGGCACTAGCAGCCCATCTGAGC
TGTGAAAGGGCACTGCTCATGTTATATACCCTCACCACCTCCTGGCAGGAGTGCCCGCAT
GGACGTTAGGGAGCTCAGGTCCAGCTGCTTCTCCCTGCCGTCCCTGGTCTCTTCCCACAG
CTCCCAGGCTGCCTCCTCCGCTCGCTGCAGGTCTCGGCATACCAGAATAACTGTGGCCTG
CAGTCTGAGCGGCTCTGTCACAGTGCCTGTCCCATGCTGCCGTTAGCCCACAGTGGTAAT
TGTTGTCTTACCCCGCATGAAAGAGGAGGCTGTGGCCCGGGCACTGCTGCTACCCATCAG
TCGGCGAGCTGCTACAGTCGCTGCTATCATCAGTGGGCAGATCCCTGGCAGTAATATATG
GAGATAAAATGGAACCTGTGTAGAAGAGCAGGGGGCAGAGGGAATTCTACAGACCGGAGG
GGCACCATCACCCATAGCATTACTACAGCAACTTAGAAAGAGATTGGTTGGTTGTTAAGC
AATAATTCACTTAGTAGTCCATAATGGCTTCAAATGTATGAAAAATTATCAAGATTATAA
TCAATAATCACCTTTAACACCTTCAGGACCCTGCCATTTTTTATCT
>TRINITY_DN120685_c5_g1_i1 len=826 path=[0:0-410 2:411-525 3:526-616 4:617-620 6:621-677 7:678-706 9:707-751 11:752-825]
GATCTTGACTGTGTTTCTTCTGGTTATTGTTGAACTGATCCCGTCAACTTCTAGTGCAGT
GCCGCTAATAGGAAAATACATGTTATTTACTATGGTGCTCGTCATAGCATCAATTATTAT
TACTGTAATCGTAATTAACACTCATCATCGCTCCCCGAGTACTCACACAATGCCACTTTG
GGTGAGGAAGATCTTCATTGACACAGTCCCGAACATTATGTTTTTCTCTACAATGAAACG
TCCTTCACAAGATAAACAAGGGCAGAAGATCTTTGCAGAAGACATTGACATTTCTGAAAT
CTCTGGGAAACTGGGCCCTGCTGCAGTGGTTTACCAGTCTCCGATCCTAAAGAACCCTGA
CGTGAAGAGCGCGATCGAAGGGATTAAATATATCGCAGAGACCATGAAGTCGGACCAGGA
GTCTAACAAGGTAAGATAGGGTTTATTAGTTTTAGGTGGCACACCGATTCCTCTGGTGAG
ATTGTAATATTTCTGAAGTTTACCCTGTTTCTCACTTGATTTCCGCAGGCTTCAGAAGAA
TGGAAGTTTGTTGCGATGGTGCTGGATCACATTCTGCTTGCATTGTTCATGATTGTCTGT
GTCATCGGAACATCGGCCGTTTTTGCAGGCCGCCTGATCGAACTTAATTCACAAGGTTGA
ATGCGACTGGAATTTTGGAACATTATTGCACAGTGCAAAAATTGGGGATGAAGCTGAGAT
GAAAGCAGACTGTATATTTAACTGATGATGCTCTTACATCCTGTGATGTAGACTCTTTCC
TCAGCGTCTTCATTTGGAGATAAAACCGCCATGACACCTTCTTTCA
>TRINITY_DN116963_c3_g1_i1 len=826 path=[0:0-825]
ACCCAAAACCCCCCCAAAATACAAAATACTCAGACCCCGTTAAGGTCCAGCCGTATGTAT
GAACAAAAACAGATTTCCAACGCCCGATGCAACGGATCACCTGGTCCCCCAGACCCCTCT
TCGCTGCCTCCGTGACGGCCCCAATCTGAAACTAATTTGCCCCCCAAAAAGCAACGGATC
CAGCTCCAAACCCCCCAAACAAACCCAAAAAAACGAAATAAATTTAAAAGCGACAGAAAC
GTCCCGTCTTCATGTATCAACAACGGCTGACCTAAAACCCCCTGTAAACCAAAATCCCAG
AGACACCTCACCGGGCAAGTGTCCGACCCCCGGACCTCAAACAAAACCACCCTGCAACCC
CTGCCCAACTGGTCCGTCTTTGACCTGCGGATAACAAACGCCTCCCTATCCTGATATAGG
TCTAGGTTCTCTCTACGCTATCCCCCAGCCCGGACCCTGCTGGGGCTAACCAATTCGCCC
AACCGCAAAGCCCCAAAAAAAGCAAAAGAAAAGGCCAAATTAAACAATCACACTTCTGCT
GCAGACATGCAAACCAGGCATAACCGTGCAAACAATTGGCCCAAAAGCTGAAACAAAACC
GTCCGTCGAATGTCCGATGCCGTGCTCCGCCGGCTCCAACCCTTCAAAGCCTGCAACACC
AAAAATGACTTTGACACATCCCGCATGCCTCTACACCTACACCCAAAAGCCACCCCCGCC
ATCAAACACGTGATACGAGACACCGACCATCCTTCCTCCCTACAATGCCCCAACAGCAAC
AAGACCTCATCCCCTAACCCCTCCCCCCTTAAACGCTGCTTCCAAG
>TRINITY_DN250075_c0_g1_i1 len=826 path=[0:0-825]
ACCACCGGTGACACGGCAAAAGGAATGTCCAGTAGCGTCAGCAGTAACTGGCGTCCGGGG
AAGTTAAAGCGCGTCACCAGCCAGGCCAGCAGAATGCCGAACACCAGGTTTACCGGTACG
GCAATCAGCGCGATCATCACCGTCAGCCAGATGGCGTGCAGCATGTCCGGATCGGCCAGA
TTCTGTAAAACCGGCATCAGCCCTTTGCTGAACGCCTGTACGAAGATGTAAATCATCGGC
ACCAGCAGGATGAACGCCGAAACCAGCATCCCGGTGCCAATCAGAAACCATTTGCCCCAG
TTAATCGGGCGCGCGTCATAACGCTTCAATTGGGTAACTTCCGCCATTAATGACCTACCA
CACGCCGACCAAAGCGACTTTGCAGAGTGTTAATTGAGAACAGCAGTATCAGGGATGCCG
CGAGGATCACCGAAGCAATCGCGCTCGCCGCCGGGTAATCAAACTCCTGCAAGCGCACAA
AAATCATCAGCGACGTCACTTCCGTCTTCCAGGCGATGTTCCCGGCGATAAATATCACCG
CGCCAAATTCACCAAGACTACGGGTAAACGACAACGCCACGCCCGCCACCAGCGCCGGAG
AAAGTTCCGGCAGCACCACTTTGCAGAAACTCTGCCAGCGCGTTGCGCCGAGCGTTTCTG
CCGCTTCTTCATATTCCGGGCCTAACTCTTCCAGCACCGGCTGCACGGTACGCACCACAA
ACGGAATGCTGGTAAAGGCCATCGCCACCGCAATCCCCAGCCAGGTGTAGGTGACTTTGA
TATCAAACTTCGCCAGCCATTCACCGTAAAACCCGTTCACGGAAAA
>TRINITY_DN140730_c10_g1_i1 len=826 path=[0:0-825]
TATGTCCTTCAACTGATGATGGAAGAATTCCAAGATTCCTAATGTGCAAGACAAAAAGAA
AACTCCCTTGAGTGGCATTTTTTTTATCTGGAGAAGCTAGGTAACCACTAGCCCCAATTA
CTGATCGAGTTTGCTCATACAGGGCAGATTTGTTTCAGAGACTAAAAATCTGTTCCAGGA
GCATGAATGAGGCGGTTTCTGCAGGATGTGCATGGATCTCTACAAACCTACATCTGTGGA
ACAGCCACGTTTCTGCAACAAATCTGTATATGCGACCATAATAATCATATTGTAAAATGC
ATGAAATAATCTGTGCACTGTTAAAAGGAAGAATTTAAAAATATAATCTCCATTCCCATC
CTCCAGTCCTATATTATCTTAAATTATAGTAAAAACTGACAAACGTGTGAAAAAAACTTA
ATAGCGTCGCAGGTGGTTCCTTCTCCTCACTATCCTATCCTGTGGCAAGACAAGTGGCTC
GAGCAGGAGCCTCCCTGCAGTAAAACCAACGGATTGTAAAGCCTCGCCCACAGTCGATCT
CCAGCTGAAGATGGAGAAGATCAGCAGGCATTTTAACCCCTATGTTCTTTGCAGGTTTTC
AACAAGACTGGATTTTGGTTGTTTGCAGTACTCCACCCACCCTGGCCACTACTTAGGAGG
GTTAGTCTGATGTCAGCCATAAAAAGCTGAGATAAGAATAACCCTTTGGAATAACACTCA
GTCATCAAATGTTTACCATGAGAGTGTAACATCTCTCTAGTATATTTATGTTTGATTATA
TCCTGCCAAGCCTTTAAGTAAATTGTCAGCAAAAAATAAAAAGTTG
>TRINITY_DN75372_c0_g2_i1 len=826 path=[0:0-825]
TTTTAACCATGACTTATCAATAAAGAATAGACCGATGGATTAGGCCTTGGAGTGTACTTC
AATTAAAATATAGTACTGCTCTTTTAACAGTAGTATATCTCCCATTAGCTTATCATAAAG
ATCATGTATTATTTACTTAATGTCCATTATAAAGCACTTTAAACACAAGGGGGTCTTTAT
TCAATATCTTAGAGATGTAAGACTGGATATTTTTCCGCCCTGCTTAACATCTATAACTTG
GTTATAGTTAATATGTCGCTGCAATGAAATAACATCAATATGACAGGCCAATAAACACAG
GGAGCAAAATAGAAGCACCATATTAAGGTGTCCATAGCATCCCTCACCCTAAAGCTTCTG
CACTGTGGTCTTAGGGCCAAAATGTTTTCTTTTATTGTGCATACTAAAATAAACCTATTC
TCCAAACATTTTTTGCCTTGAGAAATACAGCAGAGATTCATCCCTGATGCCCTCCAGTTC
AGCCACAGAAATAACGATCATGTTTGGCTTATTTAGTGGTTTCCACATTCATGCCTGCTG
GAGAACTGAGGGTAGAGGTGTGGGCTGTGGTTTGTCTGTTCAAATCCAAGTATTAGATGA
AGCTTAGTGGTTCTCTCTTTAAAAGAAAATCAAAATTAAAATAAAACGCGATTCTATATG
AAATATCTTCTTGATCCTCATCTCGAAAGCTTACGTTTCTTTCAAAAGAAGTCTTTTCCA
TATACACCAGTCAAGGATAAGCACAATGTACACTGGCATCTTTTCTTTTTATAATGGTTT
ATAAAAAATGGACCAAAAACAGATGATAGGACTCCATGCTAGAAGA
>TRINITY_DN152387_c6_g1_i1 len=826 path=[3:0-40 4:41-62 5:63-68 7:69-140 8:141-170 9:171-191 13:192-218 14:219-219 16:220-258 17:259-275 18:276-279 19:280-296 20:297-303 21:304-343 23:344-786 24:787-825]
AGGAGAGGTGAGAACTGATTATCATCACTAGAACACCCTGCTTATCACTGTATATAGTAT
AAGGAGAGGAGAGAACACAGGAGAGGTGAGAACTGATTATCATCACTAGAACATCCTACT
TATCACTGTATATAGTATAAGGAGAGGAGAGAACACAGGAGAGGTGAGAACTGATTATCA
TCACTAGAACATCCTGCTTATCACTGTATATAGTATAAGGACAGGAGAGAACTGATTATC
ACTGTATATAGTATAAGGAAAGGGGAGAACACAGGAGAGGAGAGAACACAGGAGAGGTGA
GAACTGATTATCTATCATCACTAGAACACCCTGCTTATCACTGTTTATAGTATAAGGACA
GGAGAGCACACTGGAGAGGTGAGAACTGATTATCGATCACCTCAAGAACACCCTGCTTAT
CACAGTTTATAGTATGATCAGTATATTGGTGACCTACCCATCATTATCTGATGAGTGGGG
CCACTCTCAGCTGTTTGAAGGGGTTGTGGTGCATGTGCAAGCACTGCGGTCTCTTCTTTA
TCAGTTCCTCTACCTGCACACCATCTGTTTGGCTGCAGGAAATTGCAGCCTCATTCCATT
CACTTGAATGGGGCGAAGCTGCAATATCCCGCATCATTGCTGCTAAGTAGACGGCTAGCA
GGTGGACCAGTCCAGTCTTTCACATGCGAAGAGTCAGACCCCCAACAATCTGCTATTGAT
GATCTATCCTGAGGAGAGGCCATCAATATACTGATCCAGAAAAACCCCATTACACTATCA
GCACCATAGGACAGGAGAGAACTGATTATCACTGTATATAGTATAA
>TRINITY_DN132505_c9_g1_i1 len=826 path=[0:0-825]
TTTCATGGGACTGTATGCTGGAGCTGGCTGATGCTTTTGCACAGGACCACAAGTTGGATA
AAGCTGAAGCAAGGAAAGTTTTTTTTTTTTTCTACATGGGACTGTATGCTGGAGGGGAGT
GATGTGTTTTTATATTGAATTACATGTTGGGGCTGAACGAAGAATGGTTACATGGGACTG
TACAGTGGGTACAGCAGAAGCGAGAGGAGAGTTTCTCATTTTTTTTATTTTTATTTTTTT
ATACTTGTTGGCGCGGAGTGATATTTTTACATATTGGGGGCTATCATGAGGGGGTAATGT
TTGTTTTTTACACATAGGACAGTATATTGGATTGGGCTGAAGTGGGAAGTGATATTTTTC
CATGTGTCTGATGCTGATGGGAGGAAAGGGTTTTGTTTTTATCACAAGACTTTGGAGGTG
GCTAAAAGGGGGAAATTGATAGTTTACAGGGGAGTGATATTTTGGGACTGAAGAGAGTTA
GTGATGTTTTATACAGGACTGTGTGTTAAGAGGGATGGATATTTTATATGGGGCTTTATG
TTGAAGGAGGCTGAAGTAAGGGAGTGATGTTCTACACATGCTGAATTTTGGAGGGGCGTG
CAGTGGAGGGTGATGTATTTACATGGGACTTTCACACTTGTGTTTTTCTCTTCCAGCATA
AAGTTCTGTCCTAGGGGCTCAATACCGGAAAATAATTGCGCAGTCCTTTTCCAGTATTTC
TCCGGAGAAAATGCCGCAGCATGCTGATGTATTCTCTCCGTCCAAAATTCCAGAACACTT
GCTGGAATTCCGGATCCGGCATTAATTTACATTAAAATGTATTTGC
>TRINITY_DN149061_c2_g4_i1 len=826 path=[0:0-825]
TTTATTCTATTTTTTTTTATTTTTGGGGGGTAGATAAATTGATCAAAAAACTGTTATTCA
GGCATTTTGATCTTTTTCTCTTCTGGCATTTACTATGTGTGACAATTTTATATTTTAACA
GCGGACATTTGTGTACACTGCAGTACTATTTACGTTTTTTTTTATGTGTACAATTGGATG
ATTTGAATGAATTCTATTTTTTTTTGATTTTTTTTTTTTTTTTACTTTTACTTTCCTTTA
AGTGACTTGACCATGGGCTCATTTGATTGTTTGTACCACTGCAGTCTATGGGGATTGTGC
TGGCTTCCTATTATGCCCAGCCACAGACAGGCAGTTTACTATGCCAGGCCTGGGGACCGT
CACAAGGCCCCAGGCTGCCACAGCAACCAATCGGAACCCCATGATTTCACAGCATTGGGC
AGATTGGAGGACAGAGGGAGCCCTTTCCGTTTGTCTAACTACTCAGAAGCCGCAATTGCT
ACGGACTGGAAAATGAGTTATTATACAGCCAACAGTCACCGTGTATGTAGTGTGCTCAAT
CTGTGAACCTGCTCCATACATACCTGGCATGCAAATGACGTACATGTACCTCATTTTGCA
TTAAGGGTTAACCCCTTCCTGACACAGCAGGATGCAGCAGGAAACTGTCACTGCATGTAA
TAACACAGTGACAGGGTAAAGATGGCAGCAGGCCATCTTTACAAATCTATTGGCCTTACA
GCAGGCCATCATTACCAGTCACCCAGCAGGGTTTTTTTTTGTGGGGGGGGCGGGGGGGGC
GCCGCGGCCCCCCCCCACAGGCGTTGGGTTAAATGTTATTTTTAGA
>TRINITY_DN136330_c8_g4_i1 len=826 path=[0:0-825]
CCAAATAAGTGAACTGATTCATAGATTGAAATGTGTCAACTTCCTGTCATACTGATGCAC
ATTAACTGTTTCACTACCACAGTGGACTAGCGATCTGTTTCTGGAATGCACAGGTTCTCT
GCAGCTGAGAAATTGCTGATTTTTAATGAATAAATTTGATTTTAATCAAATAGTTTTTTT
TTTAAAGTCGTCAAACCATCCAAATCAAATCTTTAAAAACTTTGCCCATCTCTACTCCCT
TCCTGAGTTGTGATACCTGTTCCTAATATGCTAATTCATATATAATACAGCTCTATGTGG
AGGTGAACCGCTGCATAGCGAAAGCGGGGAGCCAGGGACACATACAGCTCTATGTGGAGG
AATAATGTTCACTGCGGTCCCGCAGTGAGTAGCAGCGCTGCAAACACACCATTATAAGCA
CCAGGAAATGCCTTATTTCCAACTAGACAATGTAACATTAAATGTATCATTATGTATACT
ACGAAACCTACTACTGATGAAACAATGTATTTAATCATGTCATGGAGCGCTTGACTCTGC
GCTATCCAGCCTGCACACCACAGAAAGTGTCAGACACCTAACATCATTTGCCACTGATCG
CTAAAGGATATCAGCAATTAGCCTCATTATACTAAACACACCCACCCCAACTTTGAACCT
CCCCCAGTTTAACCCGCCAAAATTGCGTTTTAAATATCCCCTATACAAGTGAATCTCTAT
TCTGTATATTGTCCTGACGAAGGGGGCACTTCGCCCTTGAAACGCGTTGACTTTAATAAA
AAGAATCTTATTCATCTCAAGGACTGATCTTTATGCCTGCAGCGCC
>TRINITY_DN289951_c0_g1_i1 len=826 path=[0:0-825]
GGCCGACATCCTCCAGGCTCGCCTTGCCCGGCTTGGCGCTACGACCGCTGTGCAGCATGC
CCTGGGTGATCAGGTTGACGATGCACTGGGTCTTGCCCTGCTCGTCGACCCCGGCCCAGA
CCCAGATGCCGCCCGGCTCGGGCGCCCTGGCATGGGCGGCATGCCGGTAGTCGCGAACCA
TCGACGGCCAGCGTTCGCGCAAGGCGAGGGCCAGGCCGCTGTCGAAATGGTCCTGGGGCG
CGATGCCGTGGGCGATCACCTGGGCCCCGGAAAGCAGAATGTCACCTTCAACTTCACGAA
TCATGAGCGTTTCCTTCTTGGCTTCGGGACAGGCGCTTCGTGCGCCGCCCTGCATCTTTC
ACCGTACGCCTTGCCCGCCGGCGCCAGTTGATGCGTATCAAGAACGGCCGGTCCCATCCG
CTACGGGCCGACTAGACTGCATGCGAGGGAACCTTGGAGGCGCCTCGCCTCTCCATTGGA
TTCCAGCCTCGTGCCGTCTCATCCATGACAAGGAAACAACCGCCATGCCGAAATGGATTG
CACTTTGCCTGATCCCGCTGTTGGCAAGCTGCGCCACCTGCCGCCAGGACAGCGACAGGG
AAAAACTGCTGTACGAGAACGACATGCTGCAGGCGAAACTGATCATCGTCGCCAACGACC
GCGATCGCCTGCCGCTGGCCCAGGCCCTGCTGGAGCGCGCGGCGCGCGACGACCGCAGCG
GCGAGGCGGACTTCTACCAGGCCGTGCTGATCGCTCGCCGCGACGGCCAGGCCAGCGATT
GCGAGCGCATCACCCGCCTCCTCGAACGTTCCGCCGAGCGACGCTA
>TRINITY_DN160176_c3_g1_i1 len=826 path=[0:0-825]
TATCAAGACATTGTGGACAGGTGTATGGATCCAGCTTTGTGGGAGCAGTTTGGGGAAGGT
CCTTTTCTGTTCCAGTATGACTGTGCCCTAGTGGACAAAGCAAGCTCCATAAAGGCATTT
TATGTGCTATACTTATTACATCTCCCTTCAGAAGTCATTTTTTTCTAAACTAAATAACCC
ACAATTTGATCTTTCTGGGTACTTTAGTCCACTCATTCCATTTATTTCTTTATTTCCCCA
CCTTTGAACTGCCTCTATAGCTCTGCTATATCTTTCTTGTGCACAAGTGGCCTTGGCAAC
TGCCTGACACTGGTTGCCACAGTTTATGGTGAACTAAAATGTATTTTCCATCAATTAATG
CACAAGAAAATCAGACATAACAATATGACAAGCAGAGATTAGGAAGGTTATCTTTTAAAG
GTTGCGCAGATTAGGTGCAACATTAATGCTGACTTGTAGTCATAAAGGTAGATGCCTATG
GGGTAGAAGAGAGTAATAACAGCAGTAGAACGTCCTACGTGTGTACTAGACACTAGGGAC
CAGATTTATCATAGACCCGCTGTTTATGCCAGTTTATGATAACCAGGCACGCTGCACTTA
ATTTATGATGAGCCCAACGCAGCATCCAGCAGTCTGAGAGCCTACACCGATATCTACATT
GGCCCCTGGTGCACCAAGGAGTTGTTTGATTAAAACTTTCTATGTGTGAATGTGGTGATG
ATATGCAGTGCAGACCGGGGGTTTGGGCGCGCCTTCTCATTCGGAGAGTTTTCTTTGTTT
TCGTGGCTGTGAGGGTTGTGGATTCACACTGGGGGCATCAAGGCTG
>TRINITY_DN134158_c15_g1_i1 len=826 path=[0:0-825]
CAAATTGACAGTGACATATATTTTTGTGGGTATAGGGATGGTAGCCCCTGCTGCAGTAAT
TCTAAAATGGTCCAAAAAGTATTCCTTGTTGGTGAAAGGTGCCTTCTGTATGTGGGACGA
ATCTCAAAAAACTTGGAGTCATTGGAAATCAAAGTTTTGGGGAAATTCATAATTCATAAA
TTCCCTCATCTAGTTTGGGGAATAAAGCAGAAATGAGCCATTTCCATATGTAAATGTTTC
TGCATTTGCTCTGGGGCAATGAAGGAAGAAATCCCAATTGCACTCCTCTCCCTGGTTCTG
CATGTTCTCGGCACATTGTCACATGCTCTGAGTTTCCCTTGGCAGTCACTGATTAAACAC
CCACTGATGCTGAACCCCAGCGTCTAGCTGTATGGGTGGGAGTCTTTGAATTGCAACAAA
CGTGTTTGTGCATCTTAAACGACAGAAGTAGATGTAATGGCTAAAGACAAACTGATTTAG
GCTTACAATTAACCAAGTCTGCTGCCTCGCAGTAATACATGTTGTGTGGCTGTATGGAAA
TAGTTGTACTACGCTGTTTTGATTTTTTTTTTTTACATTCTATAGCAATTAGTTGAGTAG
CAAGAAGAAAGAGTGAAAAAGAACCACTGCTGGCCACCAGGTGGCAGTATTTCCAGATAA
TCCATTTAAAGGGAAACTCGGTGGGTTCATTTATTACAGGATCGCACTGGGGTTCCTTGG
GCCCACCAGAGGAAATTATTCATCGGGCCCAAACCTCAGCAACAATAATGTCTAATAGGG
TTTTATTCAAAGAAATAGACCCTACTGGTAACTGTCTACTTTCTGG
>TRINITY_DN106943_c0_g1_i3 len=826 path=[0:0-357 3:358-457 4:458-552 5:553-638 7:639-825]
TTGTAGGAGTAATAGTCATAGTAGCACTTTTTGAGTAAAAACAAAATATTAAGGAAAAAA
AAAAGGAGGGAGAACAAAAACAAGAACAAAAAGAAGGAAGTTAACAACACACTATGCCCT
TTGCTGATCACAAGAAGTACAAAATTCAGCGGGAGGAGATGCCCGCTGTGCCTCACTTCA
GTGACTTCAACGACCCACGTTTCTGCGGCACGACCAACAAGCAAAAGAACGGAATTCTCG
CGTACTATCAGTGGCTGCACTGCATTGGAAACTGGGGTGAGGAGCATTCCATGTGCAAGA
AAATGCGTTGGTATGTGGAGCGTATGATGCACGAGTCGTGGCTCGAAAAGTGGGAAGACA
AACGCGCTCTAGGACATTTCGACCACGTCATTCTTTATGGTGTAAAGCCGTGGAAAGATT
TCGAGCCGCTATATCAGCCGGTAAAGACAAATCGAAAGGGAGCTTATGAGTTCTGGCTGG
ACCGTGATTTTGAGCCATTGTATACGCCTGAAGCGGCCGATTTTCGAGAGAAGGCTCCTA
TTCTTCACGATATCTTCGTCAAGGGTAAAAAACCTGTCTACGATGAGTAAAAAAAAAAAA
GGTATCTAGCAAAAAAAAAAAAGGGGGGCAAAGCAGCCGCGAAAAAAACAAAAAAAAAAA
TCAAGAGATCTGTTTTAGTGGTAGTGTAGGGTAGGATTTTTCGTATTATATATATTTTTT
CGGTTGTTCTTTTTTATTTTAATATATCTGTTTATCAGTAGGATGGGTGATCCTTTTCGG
TTTTCTTGGGCTTAGAAAATGATTCGCTTCGAGACCGATTGAGTTT
>TRINITY_DN133843_c4_g1_i3 len=826 path=[0:0-431 2:432-825]
GAATTTCACTTTTATTTATTCAACATTGTTTTGTTACAAATATGAACAAAGCCTTTAACT
TTATAACTCTTATAACGGACCCGAGGATTATTTTCCGGGGGTAAATATGGTCTTCTTCAT
AGTTTATTGTACAGTAAGCGTCTCTAAACTTTTCTGTATTATAACAGCTGGAGGGCTGAT
ATCTGAGAATTACTCATTGTTCACGCAGAAATTAGATTCAGAACACCTGCCTCACAGCTT
TCAGCCAAATGCTTCTGCCAAAAGCAGAAAAACAGCAACAATCAGTTTAAAAAAATAAAA
ATAAAAATAGCACAAAAACAGAAATGGCGTAATTCTTTAAAGATCCTCTCCAGATGGCAT
AGAAAAGTTGCAAATCACAAGTGTTTGTTTGACACAAAATTTGACACTTTTTAGCTTTCT
CCAACACCTTCAGTACACCTGTCCACTATAAGGATATTTTAAATTAATGTGGTTGGGCAC
ATTCACACGGCCATATCTTTGGTCTGGTTTGAACAACCTTAATCTATGAGCCCCATGAGG
AGATGGTACTTGGAGTGGCTCAGCTGGTGGTGGACCCAGGGAATGACATCATTTATTGCA
ACATCAGTTGAGTACCACTGCAGATGTGTCCGTCCACCCTTACCTTTGCTAAAATCTGAT
TAAGGACTCCCAAATTCTCATGACAGAAATTCAAAATAATATTGCAAACATGTAACATGT
TAGGGAAAACCATTGACAGACTGCAATTCACATCACAACCACCGGGTGGCCACATATGGA
CATAGACATCTCATAACATCTAATTTTTGTTTTTCAAAGCTGGTCA
>TRINITY_DN139839_c0_g3_i1 len=826 path=[0:0-530 2:531-825]
AGAGGCCGTCCAAAGCGGAGAACTCCCTGAACAAAGACTGAATTTGGCTGCAAATCTATG
GTATAAGAACCAACTGCTAGGACACCGCACAGGTGACGCCGCTGAGCCACACGGCTTCAG
TGCAGATGGGTGATCAGTGCTCACACTCACTGCACCAGGTTATGCAATACCGTCCTGGAT
AGTGTCCCTGGACCAGAATAGATTAGTCATGTCTGATGTTAGGTTCTGCTGACACAGTGA
GCAGGATGTGACAAGTGCTGAGGCGGCACTATTCCATCCCGGATGGGCTGCTGCTGGCTC
AGCGCATGATCGCCGACCCCATACGGGAACAAGGACACGGAGACGAGAGGAAAAAGGGAA
AGGAGAACGGCAGCTGCGCCCTGCAACATCCATAGATAATTATAGCTGCAAAGGTCCTAC
AGAGGACAAAGAGTTCATTCATAAGATCAAGTAATGGGGGGGGGGGGGGTAGCAAGGGCA
GAGAGAGGGCAGTTGTCACCCTGATGTGTCCATATATTGGGGGGGGGGGGGCATCAGATG
GGACCAAACCCCCTGCAACATGGTCACAATTGAAGGAAGCAGCTGCAGGACAGGACTTGA
GAAAATGGACTCTCCCTTTAATGCTGACCAGGCTGCTGAGAAGGCCAGGCCTTGTTAGTT
ATAGACACCTCTCCAGGACCCGTGGAACTACATGTCCCAGCATGCCTTGCCAATCATACC
TCCTCTCTGGCCGCTCGAGCCTCACTCACCTCCCACTCCCAGGTTGACCTTGCGAGGGTC
ACAGTCAGCGCGAAAGTCCGCTGTAAGCTTAAACACGAGCACCGGG
>TRINITY_DN11860_c0_g1_i1 len=826 path=[0:0-825]
GGTTGAGGCGGCCGATCAGGGCGGCGAGTTCCATTTCAGGCTACCTCCGGCTGCCGCAGG
TCGAGATCGATGCGCTGCCGCTGGCCGTCTTCGACGCGCCGCAGGCCGGTGTTCCAGCTC
AGCCTGGGCGGTGCACCGCGCTCCAGGCGCAGCGGCGCGCCGCCGCTCACCAGCAGGCTC
AGGCGACAATCCAGGTCGGGGCCGAAGTACAGCGCGGCGAGGCTGGCCAACTGGCCATGG
GCGTCGCCGTCGGGGAAGAAGCGGGCGGCTTCGCGGGCATCCAGCGGACCGAGACTGAGG
GCGATGCCGGCGTGCTCGTCCCAGGTGCGCGTGCCGGCTATGGCGTCGCGACCCAGGCGC
AGGTTGCGTCCGCCGCGTTGCAGCCGGCTGCGGCTGGCCGCGGGGATTTCCTTCCAGGCG
CCCTGGTAGGCGTCCAGCCGTGCCTCCACGCCGAAATGCTGGCGCACCAGGCCGGCGAAG
CCGGCCAGGGAGCGACGCCCGCCGGCGAACAGCGCGGTGCGTGCCAGTACCGCGCTGTCC
GGCAGCGCCAGGCGCTCTTGCAGGGCTTTCGGCAACAGGCCGCTGAGGGCGCGTAGCTGC
GCCTGCACCGGGGTCGCCGCCGGCACCGCGAAACCGAGCGCCACGCGATGCTTGCGCAGC
ACCCGGTAGAGCAGGCTGAGCAGGCGGTGCTGGAACAGGTCGAGGAACTCGGCGGGGGCA
TGGTCCTTCTGCCGGGAACGCTGTTGCAGCCATTCCTGGTAGGCATAGGGCAACGGGCCG
TCGGGGCCGCCGAGGCCGAACACCGGGGTGGACAGCACCGGTTGCT
>TRINITY_DN114018_c0_g1_i12 len=826 path=[1:0-169 3:170-172 4:173-238 6:239-347 7:348-411 8:412-427 9:428-443 10:444-476 11:477-478 12:479-516 13:517-788 15:789-825]
CTATTACTTGGGCACTGTACAGTCCGGCTAGGTCGTAGGCATATAGGGCTCTATTACTTG
GGCACTGTACAGTCCGGCTAGGTCGTAGGCATATAGGGCTCTATTACTTGGGCACTGTAC
AGTCCGGCTAGGTCGTAGGCATATAGGGCTCTATTACTTGGGCACTGTATAGTCTGGCTA
GGTCGTAGACATGTTACGGCACTATTACTTGGGCACTGTATAGTCCGGCTAGGTCGTAGA
CATTTTAGATCACTATTACTTGGGCACTGTATGGTCCGGCTAGGTCGTAGACATGTTACG
GCACTATTACTTTGCACTGTATAGTCTGGCTAGGTAGTAGGCATGTTAGGCACTATTACT
TTGGCACCGTACAGTCCGGCTAGGTCGTAGACATGTTACGGCACTATTACTTGGGCACTG
TATGGTCCTGGCACTGTATAGTCTGGCTAGGTCGTAGACATGTTACGGCACTATTACTTT
GGCACCGTACAGTCCGGCTAGGTCGTAGACATGTTACGGGCACTGTATAGTCTGGCTAGA
TTGTAGACATTTTATGGCACTGTTACCTGAGCACTGTATCGGACGGTTTTAATTTAGACA
TCTTATGGCACAATTACTTGGGCACTGTATAGTCTGGCTAATTCGGAGACATTTTAGGTC
ACTATTACTTGGGCACTGTATGGCACGGTTACAATTTAGACATCTTATGGCACTACATAG
TCCAGCTAGGTGGTAGACATGTTATGGCACTATTACTTGAGCACCGTATAGTCCAGCTAG
GTCGTAGACGGCACTATTACTTTGGCACTGTATAGTCTGGCTAGGT
>TRINITY_DN120989_c6_g1_i1 len=826 path=[1:0-646 3:647-708 4:709-710 5:711-732 7:733-825]
GGAATTGATGGCCCTGTCTATTTGTGTTGCCCCGCCTTCTGTCAGTTTGGACCCGCCTAC
AACATGGCGCCACTTTAACTTCCCATTTCTTTCTGGGTGTATTAGTAGAAATAGTTCAGA
GCAACTGAATTTGTATTTTCTATTGAAAAGGTTTCGTTCGTCATCTGACTGGCTTTCTCA
ATTCTTCAAGAGAAAATACAACAATTTTTATTTGCTCAGACTGATATATCATGGCCTGGA
TGAGTTGGGACCTTCGCAGATTGAGTGGAAAATATGCTGCTGTTCCTGGAAGAAAACAGC
CCTGTCTTTCTAATATGAAATAAATCCCTTTTTGAGCAGTGATGTTCATGTCCACTACAT
GTGCCAGCAAACCGTGTACTTCTACAGCAGGAACTCAATTTGAATACCAGTCATTTTCTA
TTTTAATGTTTGATGGTAACAGTTGTGGTGACAGGGAATGCAGCTGAGCTGGGATTTACT
ATTATCCACTCCATGACAAAAAAAAACATGCACCCAGATAGAAATGTTTGATTGCTCAAA
GCTCAGCATGCAGTTACAGTGTCTTGCAAAAGTATTCACCCCCTTGACTTTTTTCATATT
TTGGTGCCTCACAACCATACACATCACACATCACGCGCTGCACCACACACATCACGCGCT
GCACCACACACATTACATGCTGCACCATATACATTGCAAGCATCTACGCGGTGCAGTATG
TAGTGAATGCAGACAGGCTATTATAGCCAAGTGGTAAAGTACAGGGAAGATCCGCCATAT
TGGACTGGTCTTTATCACTTGCTATGATTACCTGCTGTTAAACAAG
>TRINITY_DN160277_c4_g1_i2 len=826 path=[0:0-71 2:72-101 3:102-182 5:183-567 6:568-582 8:583-641 9:642-825]
ACTCAGTGGCGCTCCTTCAGGAAGCGGGGGCGTTGCTGGGTGACGTCGGTCACGCGTCGG
CTGGCCCGGGCCGCTCGCTGCGGTGCATTCATCGTGGCGGTGGGTGCAGGGGCCGGACCT
GTTGTCGGTGGGGGAGAGATTGTTTCACACGCTGGTGGAGTGCTTTGCACACGAAGCCAG
TTATGTGCGCAGGGCCCCTTTATATATAATCGCAGCATTTTTGGGTCGGCCAAATCGCAA
TCAGCGATTAACGCGATACGATTGCTTTGGCAATATATCGTGCAAGCCTACCACACATTT
ATGGCAATTACATGGCATTTTCCAAATGTTCTACATGTGGATTCTGTGGCAAATTTCACC
ACTATATATTGAAGGGGTTTAATCCATGGTGAAAATCCGTAGCATGCTTGCTTTTTCAAA
ACCCCACCCACATATTGTACTATAACCTGCTGCAGAATGTGCACAGACTTAAACCCTATA
CTTGCATCCACCACCACTCACAATTCACCTTCCTAAAGGGACATGACCAACCCAGGCAAT
CATTATCTGCATCAGTCATGTCAGTACATGCTGGAGGGAGATATAAAAAGTATGGGCTTT
TTCTACTTCTTATCTTATGTGTTTTTTTTTGTTGTTTTTTTTCATGATTACAAACTTTGA
GTCCATCCCTTTTGGTGTAAATTTTCTCTTTATTTTATTTGTATTCTTTGCACTTTTACA
CATTGCAGGATTGCACATAATTTTTTTATATATTTTATTTTTTTGCTATTTTGACTGCAT
GTGTCTATTTGTAACACTGTTCCAGCATGGAAAAGGGTTACAGGAT
>TRINITY_DN149495_c5_g1_i1 len=826 path=[0:0-825]
ACAAACGGATCTGTTCTGAACGGATGCATGCGGTTGTATTATCTAAACGGATGCGTTTGT
GCAGATCCATGACAGATCCGCACCAAACGTGAGTGTGAAAGTAGCCTTAGTCTGTGTGAT
TTCAGTTTTCATTATGATTGCTAAAAGTGCCCATACATCTACAACATTCTTCATACAATG
ACAACAGACAAATCGGGAGTCTTCTTATCTCCCCAGAGAGCAAGAGGATCAGGCACGGTA
ATTCAATATGTCCAATCCTTCTTTCCCCCAATATTTGTTGTGGACAGTTAGGGGTCTACC
ATACACATAAGATAATGCAATATCTAGTCATATGGTCTTAATAAAGGGGTTGTCCCTTGT
ATGGGATATACCATAAATGTCCAATGGGTATCTCTGGAGCCTGCCTCTGTCCCAAGAAGG
GGGCTCAGTGGGTGGAGAGGATGCCAACCAGGCACATCATTCTCCATTGACTGCTGTGGG
ACTTTGGAAAGTATCCGAGCATGCTCTCTTGGCTATTTTCGGAAGTCCCGTAGAAGTTGT
GGCATCTTCTCCATTCACGGCAGGGAGCTCCTCTTGGGACAGGAGCAGGTCCGGGTCCTA
GAGGATCTGCACCTAATTGGGCATTTATAGAATTTCTTATCAATATGCTGTAAATGTCCA
AAGGGGACAACCCCTTTAATTGTATATTGACGTTACACACAAAAAAAAATAGGTCAAAAA
AATTGACACTGTCTTTATTTGTCCTAGATGATGATATCAGACAGAGCATTGGATTTAAGA
ATGTTTCATTGGGCAATGTTTTATCAGTTGGTTCTGCAACTGAACG
>TRINITY_DN135348_c7_g10_i1 len=826 path=[0:0-825]
AAACCCACAAAATCAGCGAGGGGTCAAACAACCACCTCCGCCACTGTAGCAGAGCCCGGA
GAACCCCCCCAATACATGCGCTTTTAATTCGATCTCTGGCTTTGAATTGGCTTTATTTCA
CACAGTAACACTGTCAATGAAGAATGTATAAAATGAATATGCTAAACTTTTAATGTAGAT
ATATCTATAAGTATAATTTATAAATCAATTTCTGGGCTTTTTTTTCTCTTTAAGTCGTTT
ATCATACCACATACTTATCAGTGGATAGTGCTAATGCTCTGCCAGATCTCTAGAAGCCTA
ATGGATTTTTGGGGAAGCATAAAAGAAGGTTCAGATGTAAGAGGCAATGTGTGTGTCACC
TTGACCCCTGATTGAGTGCCTTCCAGAAACACAAAAAATCTCACTTAGGCCAGTTTGTCT
TGAGTGCATTATGACTGAATATCCCGCTCCGCCTATGGGTCTACTATGTACTATGCCTTA
GTCAAATTCACTACATTGTAGATTTATATTGAAGACATGAAAATGATGAAGGAACCCACA
TCGAGCAAGTACTAAACAAACAAGTGTTAAACCAAAATATGTTTTAGATTCTTCAAAGCA
GGCCGCCCTTGCATTGATGACAGCCTTTTACTCTTGGTATTCTCCTCAATCAGCTTCATG
AGGTAGTCACCTGGAATGGCCTTCCAAGAGACTAAGGACTGTTTCATACGAGCGGATCCC
GTGCGGGTCATCCTCTGCGTGAAAGACCGCCAGGCCCCGCACCAGACTGCAGAGGCACGG
AGCTCCAACATGACCGACGATGCTTCGTGCCCCTCCGTGATCTTTT
>TRINITY_DN126073_c2_g1_i1 len=826 path=[0:0-566 1:567-825]
TGGAAAGCTCGGAGCAGGTCCCCTGTACACATCGCTGTTAAGGAAGGGATATTGGGAAAC
TGGCAAACATTTTGGAAGTTTCGATAAAACGGGACTAATTTGTTCACCACACGTTTCTCC
ACAGGGTAAGCGCTGCGCCCATGTATATGCATCAGCCATTAACCATCACTGCAACGTACA
GGTGCACAATACTACAATCTTCACCATCAGGTCTTAGAGATGCAACAGGTTCTTCTAGAG
AGCTTCCAGACGTCCGTATCTTCCTCTTCATCGAAGAATGAGGTCATCAAAGCTAAACCA
GAAATACGACGGGAGGCGACGGAAAAACTAATGGCTCTGAAATAACTGGAATACCAGAAA
ACTTTTGTACAGCATTTCTGAGAGGAATGAAATAACAGGCATTACTGAAGGGGTGGGTAA
GGACTATTCCCATGTAAGGGACTGAGCTGCAGGAAGGTCATGGAACCAATGAATGTGATA
TCACAGGCATCAATGGGGGTGCCAACAGTCGGACCCCATCGATCTGAGGCTGATAAGCTA
TCCTAAGGATAGGTAATCCGTATTTAAAGAGGTTGTGCAGCCAGTATATATTGATTACCT
ATCCCAGGTCATCAATATCTGATTGGTGGGGGTGCCAGGAGTCGATCCTCTGTATGAAGA
GGAGACAAAGCTTGTAAGGACGCTAATTCTTCTTCAAGATTACTTTGCACATCGTTTCAC
TTGCAAAAAAAATAAATAAAATAAAGCCAACAAAGGAGGCAATATGGACAATCACAATAC
ATTAGTAAGGGCCTTGTATTAACTCTTTCTACAGGATAAATGCCAT
>TRINITY_DN55574_c1_g1_i1 len=826 path=[0:0-825]
TTCAGCCAGTGAACAGAACACCGAGGCAATAATAAATAGCGCCGCGCCGGGTATGGCGAC
CGGCTTTCTCCCTGAACGATCGGCCACTTTACCGGCAAATAACATCGCAGCTGCCATCCC
CGCCAGATATACGGAGAACGCAATATGCAACTGCGCTTCGCTGGCATTGAGATCGGCGGC
GATGCGCGGTAAACCAACGAGGTACATATCAATCCCGGCGGGATAAAGTAAAACCAGGGC
AAAACTACAAATCAAAAAGCGGGACATGGGCTAAAGCGTCCTGATAGTAAGGTGACGCAA
AGCATACGTGGTGAAGGAGGATCAGGCGAGTTGCCATTTGGACATAAGTGATTTCCTGAG
AGGCAAGAAGCCAGCGAATGGCTGGCTTCTTGAAGGATTTAGCCAAATTTAGGTAACACG
TTAAAGACGTTGCCGAACCAGCACAAAATCACGGTTATACCAAAGAGAATGACAATCGCC
GGAATAAGATTGCCGCCCCAGACCGTGAACATCTGAGTGGGAAACTTCTTGCGAGCTTTG
ATTGCAAGCACTGCGGGAATAATGACCGCCCAGATGGTGGCGCACAGCCCGGCACCGCCG
ATCCCGTAAATAAAGCCGTTCGGGAAGATCAGATACAACAACGCAGGTGGCAGGAAGGTT
AACAGCACGGTTTTGAAACGCCCGCCGTGGGAGTTATCAATCTTAAACAGGTCCGCCAGA
TAATCGAACAACCCCAGCGTGACACCAAAGAACGAACTGGCAACAGCTAAGTTAGAGAAC
ACCAGCAGGCAAAACTCGATAATGCCGTGCTGTTTGGTGCCGAGGA
>TRINITY_DN138272_c4_g1_i1 len=826 path=[0:0-211 1:212-222 2:223-825]
GCGCATGCCAGGACGTCAGATTGCACTCGTGGCACGCAGAAGGAGGGAGATTTTTAAGCA
GTACCGTCATGCAAAACACAAGCAAGCTATGGCACAGAGGAGAAACATGGCACGCTCATG
GCCCACGGCATTGGACGGGCATTTATAACGGATAGTTGGCACATATATGGCATGGCACAA
GGGAGGAAGCAACAAAAGGCTGGCGTTATACGACAGCCGATGGGATGTGGTGGCCAGCGT
TACCGCCACTGGGTGGAACAACTTGTCGGCACCCTTCTCATCCAGGATTTGAACTTTCCT
CGGAGTCAAAATGCCCAAAAGTTGCGGAAAAGTGTAACTTTTGTCAACGGGCGCATTGTC
TGACAACTCCTGATGGGTAACGACACCTAGGAGAAGTTGTCAAGTGATTCGGAAGATGGC
ACTGCCCCATATTGGGGATGACATGATGCCCCATGCACAGCACACAGGGCCCTCAGGGCA
GTGATGCCAGCAGATGGCACACAATAGGGGGCTATGGTTTACATATGGCACACAAGCAGC
AAGGATGGGCAGTGGGCATGCATGAATGACAGATGGCACATGAGCTGGGCATAAAGTTAG
GACGTGTAGCTGGGCGGATCCTAGGGAGGGGGTGGCAGCAAGAAAGGGCATCTAAAGGAA
GGCAGTTATAATGAGAGGGGCATCAGGGCAGGAATGGCTGTGGCAGCTGGCACAACAGTC
CGAGTGACAGGGCAACACACAGCCGCCAGTCTCTGCACTGGTCAGAAAAGGTTAACACAC
GGCTCTGCCCTCGGGGGACCCGGTACCCACCGTCCTGGGACGCCAT
>TRINITY_DN133698_c6_g2_i1 len=826 path=[0:0-825]
AAAGGGCCCCCGACAAATGACATTTTCTACAGTCAGGAAGGGCACCTTTTCTTGTCTAAG
CTGTATCCACTGCTCTAGCATAATAAAAGGCCCCTATATCTCACACCCACATACTGGGGA
ACAAATTCCAATAAAGGGCCATTTCACGTGCAATAGTACCTTTATTATATATCTGTTGAA
ATGTCCATGTGGACTTTGTTATGTAGGTGATACTACGATGCGTATGAAAGATCGTTTTGC
TAAACACAAATCGACAATCCGCAATGAAAATGTACTATTGCCAATTCCTTTACATTTCCA
TCAACAGAAACCTAATGTGTCACAACTTTGATTTCAAATATTTCAAATCATCGAAGAGGT
ACTGCCACCTCGTAGGGGAGGTAACAGGGTGGAGTTACTACTCAAACATGAAGCCTATTG
GATTCACCGCCTACAAATGATGAAACCCAAAGGGTTGAATCGGGAGTACTCGGTGAGCAG
CTTCTTATGAAGATATATAGGAGATGTTTATTGTATATAACCATTATCCGTGCTCGATTT
ATGTAACTGTTTCCATTTGTGTTTCCGCAGTGCAATTGATTCATAGCGATCTTCGGTGAT
ACAGAAGGATCGCATTCATTTTTTCTTTTCTCTAGATGTTAGTAAACAAATTTTGGTTTC
CCTGCCAACATGACTTGAAGACTTCTATCATGTGACTAGGGGCGGGCTATTTAAACACAT
GCTTATGTTTATTTCATTGCCACTTGCTGTTTGCTTGAGTTTGACAAAGGCACTTGCATG
TGCTGAAACGCGCGTCACCTCTACCCATGATTGGCGAATAAAATAT
>TRINITY_DN152322_c10_g1_i1 len=826 path=[0:0-825]
GCCCGAAGCAGCTGATCTCTGGGGGGCGACGGGTCTTGGACCCACATGTATCTGATGTTG
AAGACCTATCTTAAGAGTAGGTCATCAAAATCTGTAGCCTATGTAATGTTTTAAAGTACC
TATATAATATTTTAAGAGGTAATTTTTGTGATGAAGCTACTATTTTATTCTCCTTGTACT
ATTATTTTTAGCCACATTTTGTATATAATTAATATTAATAAAGCTTCATATTTTGAAGGA
AGTTAGTGCAGGTTGCAACACTGAACATTTACTTCTGCTATACAGTGTGCAACACATATC
CACTCAGCCTCTGACATATGAATAGCTGCAGAGAGGTTGACTTACCCTTGAGAAGAAAAC
AAGTGAATTGCCTGTTCAAGTTAAGTTGACAAATTAAGAAAGAGAACAGTATTGCTGAGC
AGGCAACATAAAGACAAATCTACATGATGAGGGATTTGGCTGACCCAGTGTTATTGGAAA
CTGTATATTTCTTCAAGGTCCATCTTAGATACTGTGGTAGTTCATACACCTCCAAGAATT
TAACTAGATATCATTCACTCAACATACATTTAGACGTAGCCAAGGCCAGTCTAGTTCAGA
AGCAAGCAATTTCCCAAAGGTTTAGGAACGTATGCTTGTTTTAGTCAAGTAGATTTGAAG
GCATTCTTCTTTTTTTACATTTCTCATTTCATCAAATCAACATTTCCCATCCCGGTTTAT
GCACCACATAAAATTCTGACAAGCATTAATGGACAAAATATTTGTAGACAACGTTTGCTT
GAAATTGTTTTGAGATCTTTGGCTGCTTGAACTTGTGCAGACTTGG
>TRINITY_DN160606_c1_g7_i2 len=826 path=[1:0-65 2:66-825]
CCTGCACAGCCAAAGGCTGTCCAGGCATGCTGGGAGTTGCAGCCCCGCAACAGCCGGAGG
CACACTGGCCGGGAAACACTGCTGTAGACAAGTATAGACATAAGGGAATACGTACGGACG
ACTGCAGTGTTACTCGGCCAGCCTCCGTGGCTGAGCAGTCTATAAGGACAGAGCATCTAC
CCCCCGAAGACACGGCATGTACCCTAAGGGTGGAAACGTACCACATGACGAGACCCTGGG
GCTTATAGTCTAATCTTTTCTCCCGGGCCATACAAACCACAGGAAACATTCTTGTGGTTT
GTATGGCCACAGCGACCAGATGTCCCACTGTCCAGAATGGGATATTATAAAGTGTGTCCA
CTGCCCACATCACACACTCAACTGGTCCCTGCCAGCAGAACAACAACTCTCATCCTGCCT
TTCTCATCCCATAATCGCTCCTATGCTCTATGGTACTTGTGGGGTACTTCTATCTTGTGA
TCAGTGAAGGGGCTGACCTCTGGGACCCCCAACGACCCTGAGAATGAAGAGGAAAAAAGC
GCTGGTGCAGCACTGTGTCCCCGTCTACACATTCTCCAGACAATGGTGCCCGCACCGATG
TGCGACGAAGAGACCGTGAAGAAGACAGCGTCTTTCAGGAGCACAGGGTGGAGCTCTACT
TTATGAGACAAGAAAGCCATTTAATGTTCCTAATTTGTACCAAAAGGCTACAACTGCATT
AGCAGAGAGTTGTAAACCCTCTGCCAGAATCCACATCTACAGAGGTATTGTCCCCTAGAA
CAGTGTTTCCCAACCAGTGTGCCCCCAGCCGCTGCAAAACCACAAC
>TRINITY_DN141477_c0_g1_i1 len=826 path=[0:0-825]
GCATAAAACAGATGGAAAATATGCATAACTGAAAATAACAAATGCTTAAAAGACAAGATC
CGTTATTTTGATTATTTTTCTGTTGCAAACCCGGCCTTAAATTTGACTTGTGCATGCGCA
GCCACCTCTTCATTCATTTTCTAGCTGGATGTGGTGGCCGCCTAATCGGGTGGGTCAGGG
GACCCCTGTGCAGGTTTCACAGGTGAGACACACATCTGTCAGACCTTTACAAAGTATCCT
GTGGTTATGCCATAAAAGTCCAGTGTAGGAATACCCCTATAATGTGCCCAGTTTCTAGTG
CTTTACATACTGTTCTTATTGATTATTAGTTTATTTTTTTCTTCCGCCTGGGACAATCGC
TTCTCAGCGTGGAGTGGATTAGATATGTGTGGAGCAGGTTCAAAGCTCAAAGGAGGGTAT
GTCCTCGACTGTCAGAGACAGCTGGGGACCCAGAGGAAAATACAGATGCGGTTTCACCAG
TTCCACCCCAGCAAGGCAAAGCTGCTGGGTCTTATCCATCCACTGTACCTGGGGATGCTA
AGAGCAAGATCTAAAAAAAAATATAAAAAAATAAATGAATGTCATTAAAGGTCTTTTCTG
GACTCAGTTGGGGCATATTTAGGGACGTTTATCAAATATTGTGGCATAAATAAAGTCATA
ACTTTTGAAAAGTGGCAAGAAAAGTGGGTTGTGCTTAATAGAGGGGCATAAATTATACTT
CAAATTAAAAAATGTGCCAGATTTATAAAGGGGCCTGTGACTCAATAAATTTGACGCATT
GTGCGCCTACTGACTTACAGTAAGTTTGTCGTTTGACTAGTTTTAG
>TRINITY_DN150290_c0_g1_i2 len=826 path=[4:0-93 6:94-208 8:209-209 9:210-317 10:318-318 11:319-334 12:335-381 13:382-459 15:460-464 16:465-468 17:469-495 19:496-496 22:497-501 23:502-513 25:514-530 26:531-537 27:538-538 29:539-562 30:563-563 32:564-570 34:571-571 35:572-573 37:574-595 39:596-596 41:597-612 43:613-613 45:614-636 48:637-669 50:670-681 51:682-682 53:683-687 55:688-688 56:689-695 57:696-721 59:722-724 60:725-725 62:726-737 64:738-742 65:743-743 67:744-748 68:749-825]
ATAGGATGGATCTTATAAAAGAGGTCAGAGACAAAAATTGTCCAGGTACGATGCTTACAT
TTATTTTCGATCACCCACCTATTGTTATTTATGAGTTCAGTTATGCAAATAAGTATTTCT
ATCCCTTTACAACTGATAACTTAGTTCAGTGGTGTCGAACCGATGGGACGGGTGCTAGAG
GCGGCGCTCAGAGCCCTCTCTGTGGGCCGCATACCCTTGAAAAGGTCTAAGGCGTACTAA
TCCGCTTTAGACATTTCCTACCATACAGCTTGGCAGGCACACTATTAACAGCACAGTCAG
CATATTGAATGTAGGCAGGCTGTTAGAGCAAAATGATAATTGTGTGGAAGACAGACTATA
CTGGTATTCAGGTACAATGGTAGCGTTGGCTATTTGCGATAAATTAGTTGGTTTTCTGTT
CTGCCTCAAAATTCTCCAGCACGGATTTAGTAAATGCTGGGACACGTAGCTGATTATTCC
TTTAAAATATATACATACACTCACAGCGAGATACAGATATATGATGTAAACCCTTATCCA
ATGTCAAAACAGTTGACTTGGTCCACCTCATTGGAATAACCCTGCAACAGTACCTTGCGA
ACCAATACCCCCCGGTACCTCATCCTAGCTATTAACATACTCAACTGTAAACCATCTGAA
AGACTTCATTCATAGTTTCATCAAACACAAAATCATGTGAAATCAAACATAGGGGTAATC
ATTATCCCATCCAGATCCCACCATAGATTAATTTGTGTACCGTTACCTTTTTTTTTTTTT
TTTTTTTTGTTTGCTTGTTTATATTGGTATTTTTGTAAAATTTGTT
>TRINITY_DN123837_c3_g5_i3 len=826 path=[0:0-245 1:246-781 2:782-825]
TGTAATTTTTCTTACCGTAAATTCTATCTTTTAGTCCAAAGCAGCAGCACATAATTACCC
GCCCAATAAAACAATTCTTGAAAACAGACCGGAGTAGCTTATTGTCTCTCTTAGGTTACT
TAGAATAGGCGTAGGAGGTTCTAAGCTAGGGAGTATTATAGGATCTGCAATTAATTGATT
AACTGACGTCTCCTGTCCTATGTTTCAGGAGGATTAGAAATCGCCGTGGGTGCTGCAGAA
TTTACGGTAAGAAAAATTACACTTTATTCAATATGAGAATGCCAAAGGCATAATTATTTG
TCAAACTTTTTTTTATTTTATTGCGTAAACTTTATTTTTGTTGCACTCCCTAGATTGAGT
CATTAAATATGTCTGTTTTAGAAAATACTTGCATTTTCCATGAAACACCAGTTGTTAAAA
CATTGCTTTGTGTTCTTCCTCTGTTATACCCCTTGGAAATGCATGACTGCATAGAAAACC
GGATGTTACTATTCGCCTTATCATGAGAGCGTGTGCCTATATAGTCTGACCCTGTCAGCA
CTGATTACAGGGTGGTAAGAAATCAGGGACACGTCCCTTTCACATGGGGAATGGTAACAT
CCAGTTGTACATTTATTCAATTGTCTGTGGAAGGATTGGCACAATGTGGGGTTACACAAG
GACTGCTGTTTCAGGGATAATACAAGTATTTGCACAAACACAGATATGTCAGAGGAGGTG
GTGGGTCCTCTTAAAAAAAAAAAACAGATATGTTGCCTTTCTATGTCTTCTTTCTGTTTT
AGTATGCTAAGCACAGCTATGGTGAAATACAGATCATGTTGAATGG
>TRINITY_DN161753_c5_g1_i1 len=826 path=[1:0-195 2:196-825]
ATATAAGTGACTTGATATTCAATGACAGACTCTTTAAATCCACATAGAGATTTGAGGGGC
TGGTGATTCTCCATCATGACGTTCTCAATACAGTCACTCCTCTCCAGTAAGAAGTTTAGT
CATCTTGTTGCTGAGCTCTAGGATCTTCTAATGGTTTATCTCAGGTATCAATGAGTAAGG
TGGAGCATCCGTTTTGGAAAAATTATGTTTAAATTGTGTTACAAGGAATTCAAATTTGTT
TGTGTGCAGGGGCACTGAGGTTTTTGCAAATAAAGGAAGTCCCCCTGAAGCTTTCTCAGC
GACCCAGACAGGGACTTTTCTTAAGCTAACCGCAAACTATCTGTGCATAATATGTGATCG
ATACCTTTTGTCTAAAATAGAAATATGGTAATAACTGTCACTGCCAGCTAGAAGGTATAA
AAAAAAGTATGTATTTTGTCTACGTCCCAGACATCACTTTGAGGACATCGTCATCTGTGC
TGTCTCTTTGCTAGCTAGCAAATAAACAAGTTTCATTGCTTCAAAATTCAGATGACTTCG
ATCCCGACTTGGTAAAAGAACAAATTGTTCCTTCGAGACGGAATCCAACTTCCTCTGTCT
TCATCCAGGGAAAACTGTGGACAGGCAAGTCTCGGACTTCTAGAGTCAAAAGTCCTCCAG
CTGAATTGCCGTTAAACAGAGGCCAGTCCATCTGGACTGATGCGAGTTGATGGATTCGTA
GATATAGTCATTGGAAAATGGGATAACTTTCATCTCCAGCAGCGCCACATCCAGAGCCGA
ATCCCCTCAGCCTCCAGCTCCGCTGCTCTTCATAGTGGTCAATAGG
>TRINITY_DN137604_c2_g1_i1 len=826 path=[1:0-645 2:646-674 3:675-825]
GCTTCCATCATTCATCTTTATGATATAGGCAGCACATCTTGGGCAAGGCTTGATATCATC
CGCTAGTCAGGAAAAAAAATATAAAAAAAGCCATTAGCTCAACCTAAATGAACAAAAATA
GAAGGGAAAAAAAAAACCTGCTCTTCTCGTAACCTTCATTCTGACATGATGTCTTGTCTG
GTTTCCAATGGCCGATGAACAGCAGAGTCCTACAAGTCGCTGACCTATACGTCAGTCCCT
GCCCTCTCCACAATCTCCGGAGAAATCCACAGTAATGAAACCAAAATAAGACTGGAGGGT
GAAAGTGAACGCACATAGGCACAACCGTGAGCGAACTAAAGGGCACATTACAGAACTCGC
ACAATGCCAGCCGCACCACTGGGGCTAAAATCTGGGCTCAGCCCCACGAGTCCTCGGAGG
CATTTACAATCGCACCCATGTCTTGCTTCACTGCATCGGTTCCACCTTCGATAAACCTAA
ACTTTTTTGTGACTGTATGCAATACATTTGCAATTATTTTCTTATTCTATATGTTTTTTT
TATTTTTTTGTACATGATTAAGGGGGCAGCCATCTTGCCTGAGCATTTGCTGAGCTGCGA
GATGCAGTCTACAGATATGCTTCACATCCGGCCCATGGACTTGCAGGGGTTTTCCGAGAT
TTTTTTTTTTTTTTTTTTAACTAATGACCAACCCTAAGGATAGGTCATCAGTCATCAATG
AGAGTCGGAAACCAGGGACCTCCACCAATCAGCTGTTTGAGAAGGCACCAGCGCTCGAAG
TAGCGCCACAGCCCTCTCTTTGCTCACCAAGCACAGCGCCGTACAT
>TRINITY_DN138345_c8_g1_i1 len=826 path=[0:0-825]
ACGCAAAGTCTCGCAAGACTTCGCGAAGCAATACCCTCGGCTCATCTGAGCCAACACACT
CCAACACCGCACGGAGCGCCCACTCCAAACAGTATTGAAACTAAGTTTTATGTGAATCAA
CTTCAGTTGTTTCATCCGACAACGATTCACTCATCCCTAGTCAACAGCCGATCCGCAAAA
TCAGGTGGACTGGATACACGCAAAAGATATGATTGTGTACAGCGTCCTTTATCACACATC
GGTGCACTAGCATGGCTTCTTGGTTAACCCCTTCCCGATTACACCACAGGGGTTGATGAC
CTGGTCCCTGTGGTGGCATCCAGTTTACATGGAGAGGCCAGAGTCTGATGACACCACACG
CTCCTGTATGTGGTCCCATCAACAGGACTGGGCTGTTACACAAAGCGCAAACCTGTCCTG
CGTCAGGGATCCGAAATAATCGCCTCTGTCACATAAAATCCCAGAAAACAGTGCTCCTAT
AGGAACATTGTGTGCCCGATTTCACAATTCCTAGGGAACCCCATGACGTCTGATGACACC
GCAGGGATTCCCTGTGCAGAGGGGGCAGAGTCATGTGGAGACGCCACCAGTTTCTGCCTG
GTCTACCCCAGTCCCATCTACTTTTACCGAAAAATGTCTGCTAGTCTGAAGCGGAGGGAG
ATCCATGTACAGATAAGGCAGGGCTCGGTTTCTGGTGCTATCACACGTTACACAAGGTAT
ACACACATTTGCACGCTGTGTACTGGGGAAGGGGGGGGGGGCAAATAATTTACTGAGCAG
CCTACTTTAATACATTGCATGAGCAAACAAGAGCCACGATTGTCCA
>TRINITY_DN136959_c7_g1_i9 len=826 path=[3:0-100 6:101-463 10:464-502 11:503-518 13:519-525 14:526-548 15:549-615 18:616-629 19:630-635 20:636-653 21:654-654 23:655-659 25:660-825]
GTGGTTGCAGGTCAATGATTGAACAGTGGGGTGCGGGTGCGTCGGGAGTGCAACAGTGTT
GGGGGTGCAGTTCATCTGTCGCCATGAGTATATCCCAACTAGCTGTGAACATGATCATAT
AAAATACATATCGTGATCGGTACAGTGAAAAAAAAAAATCTATAAACATACATGATTGCC
AATCCAATATAGTAAAGTGTACACAGTGTATGGCAATGACAAATCAATTAAAACATTAAA
AAACTTTGAATGAGTCACGTTGAATCACAGAGACCTGGTGGAATCTGCTGGCGTCCGGAA
AGGCAATCGGCGCATGCGCCGCTCCATGTGCTCTCGTGAGACACGTGATAATGGCAGAGA
GTACGGGAACCACAGTAAAGATGGCCGCTGTCCAGCTTTGCACCAGGGCGCATGCTCATG
CCCATACAGGCCGGCAGGTTCCCTGTACAGAATCACAAGACACGCTTACAGTGTCCAGAG
CTCCGCAGTTTAAAGCAGATAAAACCAATCCACAAACGAAAGATCGGCGGGTGAGCACCA
GTCTCCGTAGCGGAATGGCCGTATCAGGGGGGCATCACGGCCTGTCAAACCGCGTACACA
CCTCTGTCCAGTTCGCGGCTGGTTGGGATGTGGTCATGGCGACAGATGAATTGTATTTTT
GACACTTGTATTCTTGACGCACTTGCACTTTGTTGTTTAATTGTTGATTTGTGGTTATGA
ATTGGTTTGCACTGTTTGTGTATGCCACTGTGCACATGTTGTTCAGCTGGGCGGGGGCTC
CAATGGGAGAGCTGGGGCGTTGCTGCTGGATGGGTGAGTGAACCGT
>TRINITY_DN158975_c5_g2_i1 len=826 path=[2:0-526 4:527-550 5:551-551 6:552-581 7:582-683 8:684-734 10:735-779 13:780-825]
TCTGCACAAGTAAATTAAAATCCATGTTCCCAAGACTATACCTTTTGCACCCCTCACATT
ACAGTAGACCTTTGTATGTACTAGTGTAAGAGGCACTCCCTTCTGGGACATTGATGGCAG
ATCACTTGGAAATGCCCATCACATCTGAGACCCACTTTTATCTCCAGAACGGGACCCCAA
AATGAACAGAGAGAAGCTGCACATGTTTAATCACCCTCCAATCATCACTATGGAAGATCT
GAAAACAGCAAAGCCCTGGCTCGGCTATTTTCAGAACTCCATAGCATTGAAAGAAGAGCA
CACTGCATATGCGTAGAGTGCATTCCTTCACAGGGGCCCGTTCTTTAGATAGGATCGGTT
CCCCGAGGTGGGACCTGCACCTATCTGACATTGATGGCCTTTCCTAGAGCGATAGGCCAT
CAATGTCCCAGATGCGTCAAGGGTCAACCTCCTTTTATGTAAAAATAGTTTTCTCACAAT
ATGCATGGTCACATTGTTACCACAATTTTCACCATTGCAATAAAGAGGTAAAACCAAGGC
AGAAAAAAAAAATGTGGTGCACAATTTCTAGGTCAAGGTACAATAGAGTGACAGACATTG
ACGTTGCTCAGTTTAGGACACCCACAAGACTTAATTTTCCACTGGGTCCCTTAGGACAGA
GAGTGACCTGGAGCCATGGAGGAACGAGATGCCCAGGAATCTGTTTCCTGTATATGAACA
GTGCATTTGAATTGATATCTTATGTTTTTTTCTACCTGAACAGATTACAAGGCTTATTTA
CAGAATGCATCTTAAAGGAATAAAAATAGGATGAAAAAGGAGACTT
>TRINITY_DN134090_c1_g2_i1 len=826 path=[0:0-825]
TGATCCTTCAGTGAGCAGGCAACCCGTCTTCACTGAAGATGGATTTAAACAGTGAATTGA
GAATTAGTGAAAAGGAGGGAGGAGCAGAAGAGGAACCTGGTAAGAGGAGAAAGAAGAATC
TTTCTGATAAAGATATATTACACAGTTTCTTATATATACTCTTTAAAGGACTGCATGTGT
TATACTTTAAATTATTTGCATATATTCAGTATACATATTTGTCAAAATGTAAGAACGAAA
CGGACAAAGAAAACAAAGTAGTGCAAATGTTCAGGTATGAATTTACATTTAGAATTTAAT
CTTGCAGAAAAGAGGTAAGATAAGAGAGTACATCCCAACCATGACCCAATCTCTGCATGT
GATACCTTGGGCCTTGTGTCTACAACATACATGAAGGGGCTGCCAGGATTGGCTTTGCTG
ATTATCTCAAGCATCTTCTCATCCTCCACACAGCGAGTACTAAAGCCAGACAGTGGCTGA
CTGCATCTGCAAATAACAGCCTAGAAAGCAGAAAAAACACAGATCTAAGATATGAAATAC
CGCTACGGTTACATATTTTCTGTAGTTGTGTGTGGTTCACAACTGTGGATGTGGGTAATG
TTTTGCACTACTGTAACTTTACGATTCAAAATAAGATATATAATAACACACATGATTTGA
GATGAATCTGCCTTTCTCTATAGGTTGCACTTTTTCTTTAGCCATTAGGTTATTATGTGG
TTATAAAAAGTTAAACTTTGTAGAATAAGTGAATTCTTCCTGCATGAACTTTGATCAGAC
AGCAATGGTAGTCACAAGTTATGGGGCGGTGATTTGTGAGAATGTA
>TRINITY_DN133408_c4_g1_i2 len=826 path=[1:0-630 2:631-633 3:634-825]
AGGCACTTCATCCTAGGTAGGATGTAAGTATTGATTTGCCCTATCTCTTGTTCACCCTGA
GGTGTTAGTCATGTGTTATAATGTGGTAGACAGCCATGTGGTATAGCATGATCGACCGGA
TTCCTACCACATATTAAGCAAGGGATGTTTATTTACTTATTATTCTGTATGTGATTTGTT
TGTGTTATGGTATATTTAATCACACTTAGTAAATATATTTATTCACTTAGCCTGAGTAAG
TTTATTTGTTCTCATATCTTTTGAATTCACGTTACTTTACAGTGTCCAAGTCCCAGACAT
ATTCCACACTCCTAGCTGTGTGTGCATTACTATCTGTTGTTTTTTTTAATATTTTTGGTT
TGTAATTGTCCATCTTTCATAAAAATGTTTAAATCCAGAGAGTTTATTTGTTTTCTGCTA
AAAGTTTATTGAGTTCCTTTTAAAAATTCCAGCAATGAATCTTCTCTCCCATCCCAAATA
AACATAATGTCATATATAAAACGTTTCCAGAGAACCAGGTTCACCTGAAGCACCCCTTGA
GGGTAGATGGAAAGGTCCTCCCACTCCCACCTACCCATTTATAAATTAGAAAAACATGGT
GCAAACCTGGTCCCCATTTGGGGTAACCATGTAAACCGGAACTGGAGCCTATTTAACATT
GGAGGATCAACATGACACCTTTCTGCAACAAAGGAATCCAGAGACTCTAAGATTGGAAAA
GTTGGAGCTTGTATGCAGCATCCCCTGTCATAGAGAATAACAAGAGACTGCTGCATAGTG
TTTCCTATGGAGCCTTTGTCTGTAGCCGGGCTCCATAGGAAACTAG
>TRINITY_DN154004_c9_g1_i1 len=826 path=[0:0-825]
CTATTATGATGGAATGAACAACGGAATGCCTCCAAAGGCACTCCGCCACGGAACCGCGCC
ACAGCCCGCGGCAACAGAACCCACAACGCAACCCAGCATACACCCCAACACAAACCTCAA
ACTATATACTTTGCTCATCCCTAATCATCATGACATATACTGTATATACATCAAGAATGT
TCATAATTTTAAAATACATAATCTAAATCTAAATTCATTGTAATAAAGCAGTGTAATAAC
TGGTGATGTCTGAGAGGGAAAGATAGTTTCAGAGGTGTGCATGTTGTATACTTTTGTGAG
TACATAATGTGCTATATTCATTGACATGTTGAGATTGCAATTTAGATGAATGAGCAGATC
AATAATACATTCCAGTGAGAACAGATATGGTTGCCAGCAAACCTATTTACAGGTATTACA
ATAACTTTCATGTCCACCTCTGAAACCAGCCCATGCGAAGAATGAGGGGAGCTGGTTTGT
GTAACACACCTAAAAGGCCACATGCTATTGATTCTCCATCTGGATGCAGCAGCTGGTGGT
AACCTCATCTCACCCTAAGCAAAAATTCAGTTTTTTTGTATGCTCTATTATTTAATAAAT
AATGTTGCAAAACAACTAGCACACTTGATTCTTGGAAGCTTTATTTATATTTTATCATCT
TTATAATATTTATTCCAAGGACACTGGGCATCCAAAAATATCCTAAAATATAATGCAAGC
TCATGGTCTTCTACTTTATGCCCCAGAATTATATTGTGTATATGTACATGTAGGTAGATG
TGCCCCAAACATCTATATATGTGTATCTGCCATGGCCCTCCCCAGG
>TRINITY_DN123942_c9_g1_i5 len=826 path=[2:0-62 5:63-86 7:87-100 11:101-380 14:381-384 17:385-525 19:526-562 22:563-581 27:582-735 28:736-759 30:760-825]
GGGGTCCCAGGTGTCGGACCCCCACCGATCAGACGCCGACGATCCACCCAGAGGACAGAC
CACCAGCCAAAACAAACTGCAGAACCCCTTAACATAAATACAGCTACAGTTTGACTTAAA
GGGGGTTGTCTCACAAAGACATATCCTTCCCAAATGCCCTATGGAAGAGCAGCTCCCGGT
ATGGTAGACCCAGTCATTCTATGCATGTACAATAATATATGGCCAGACAAGACTTATCCA
AATGAGAATAGATGATCAGTAGTGGTGGAAGAAGACAATGTCTATTTAAAAAGGTGTTGT
ATTCATGAAAAGTGTGTCTGATTTCATCCTGTTGCTTCTCTTTCTAGAAGTATTGGTGGC
ATACAAGTCGGCTTACTTTTGATCAGTATGTCTTATTTCACAGCTGCATATGCTTAGAAC
ATACTGCTGAACATAACCTTTGAATGTTCTATGATGTAAGCCTATGATGAGGTGTTACAT
GTTCTGTGTAGAAATATGTGCTAATGCGGGACAAATCTGAAGCAAATAAGGCTACTTTCA
CACTCGCGTTTTGTGTGGATCCGCCATAGATCTGCAAAAAAAGGTCAGTTACAATAATAC
AACCGCATGCATCTGTCATGGACAGATCCGTTTGTATTATCTGTAACATAGCCAAGATGG
ATCCATCATGAACTCCACTGAAAGTCAATGGAGGACGGATCCGTTTTCTATTGTGTCATA
GAAAAGGGATCCGTCACCATTGACTTACATTTTGTGTCAGAACGGATCAGTTTTGTCAGA
CAAACACAAAACACTGCAAGCAGCGTTTTGGTGTCCGCCTCCAAAG
>TRINITY_DN131837_c5_g1_i2 len=826 path=[0:0-356 1:357-379 3:380-430 5:431-468 6:469-494 7:495-531 9:532-825]
TGGAGATACTGCGCAGGGAGGCTTCTGGGGTAAGTGGTGACGGGGTCTCAAGAGTAAAAC
CGCCCTATCTTTTTTGCTACAATTGGATTGCCTTTTCCATAGACAGATGTTTAATTATGT
GCAGTTTGTTACAATGTATCACAGCGCAGGTCATCGACAGGAGAGATAACGTGTTTAATT
CTTTGGGATTTGCACTTATACATTGTAACAAACCCTCAGTTGTGTGTGAACTATTGGCTC
TGTCCAGGTTTTTATATAGTTTTCATTCACTGACGGCAAGCAAAGATTGGCTTCGGCACA
TGACCACTGCAGCTAAATACTGATCTTGGCGGTATATGGTGCACTGATTGGCTGCAGCAG
TATACAAGCCTATCAGTTCCGCAGTCAGAGCAACAAAGCTTGGAACAGAGGTATGCGGGG
CAGAAGTATAACTTTTTGTTTTTTAACCGTGCCCCTAATTATATACATAAAAAAATCTTT
GGACAACAGATTTAAAGGGAACTGCGTTTTTAGGTTTAACAAATTTTTTAGTTTTTTTTA
AAGTGTATAACACTGGGGTTAATGATGAAAGCAACAAGTTAAGGACTGGCCCCACTTATG
GATGTGTGATGCACCACAGCAGGTGTACTTCCCGTTTAAAGAGCCTCTGTCAGCATGAAC
AAACCCATCAAACTACCGCCTAGTAAGGATCATCATACCGATCAAAACAACACCCCTCCA
TCATCCCCACGCCAAATAGCTGCAGAAATATCTGCAGTTCCATTCATATGCAAAGCCGGA
GCACCAGGGGGCTGGGCCGAATCCTCCGAGCACCGCCCTGCAACAC
>TRINITY_DN109724_c0_g2_i1 len=826 path=[0:0-825]
TAACCAACGATACTATTCTCAGTAACTTCCGTAACTCGATCAACTAATAAAAATGGGTAA
CGATGAGGTAAATATTCACGAATTGTAAGAATATCCATCGGTAATTCAGGCATAGTAAAT
GCTGGAGATGTTGACTCAGTCATAATAAATTATTTACGTAACTTAAGGGTTGATTCAAGG
GACTCTAATTGAGCTTGCATATGATCAAGCCTTTTAGTGATTTGGGTCAATGGCACATCT
GCTAATTGTCTTAGGCGTACAACCGTTCTTTTCCAATGGTTATTTTCAAAAAGACCAATT
CCAGAAGAAAACGTTCCAGCTTCAGAAATATTTTTTGTGACCATTGACATTCCAGTCAAC
GTCACATTATCCGCAATATTTAAATGTCCCGCAACCGCACTTCCACCACCTATGATACAG
TTTTTGCCAATTCTCACACTTCCTGCAATTGCACAATTCGCAGCTATCGCTGTGTTTTGA
CCAATTTGTACGTTATGGGCGATTTGCACAAGATTATCAATAATGACACCATCATCGAGA
ATAGTATTATCTAATGCGCCACGATCAATACAACAATTTGAACCGATTCGAACATCATTA
CCGATTAAAACCGAACCTAATTGAGCGATACGATGCCATTTACCTTGATATGGTGCAAAA
CCAAATCCCTCTGAACCAATCGTCGTATTAGCATGAATGCGTACACGATCTTTGAGTTTA
GCTTCACCAGTGATGGTCACATGAGAGTCAATGAAGCAATCCTTTCCTATTTCCACATCA
TCATCTAGATGGACTTGGGATTGAATAACGGTATTACTTCCGACAA
>TRINITY_DN116443_c1_g1_i1 len=826 path=[0:0-825]
GGATACCGCGCTCAGGCTTACAGCCCCAGATCCGACAAAAGGTCGTCGGCGTCGTTCTGC
GAGACCGCGTGGCGGTCCAGTCCCTTCAGTGCCGGCCCGGCCAGTTCCGGGTCGGTGCGA
TGCTGTTCCGGCGGCAGGCCGAGGGCGCCGAAGCCTTCGTGCACGCGGCGGACGATGCCG
ACCACGCGACGGATGATCTGCCCGGTCAGGTCCTGGTAGCTCTGGGTCAGGGCGATCTCG
GTCAGGTTGTGGCGGATGCGCTCGAGCTGCGCGTCCTGGCCCGGCTGCAGGCCTTCGGCG
CGCAGCTGTTCGGTCAGGCTGCGGCATTCCTCGGCCAGGTCCAGGGTGCGGTGCGTGGCC
TGTTCGGTCATCGCTACCACGTGGTCCAGGCGCGCGCAGGCATCGTCCAGTTCACCGGCT
TCGCTGGGCACGGTCGGCAGTTCACCCAGCGCCTGTCCCAGTTCGCGGGCCAGCCGCGAG
AGGCCGCTCATCATCGGCTGCGTGCGCAGCGCGACCAGTCCGTCGATGCGCTGCCGCCAG
GCGGCCTCGTCACCGGACTCCAGTGCGTCCAGGGCTTCCTGCAGGCGCAGGGCGAGGGCG
TTCTTGTCGACCGTGGTATCCATCAGGCGCTGGCCGCCAGGCGTTCGAAGATCTTGCCGA
GCTTCTCTTCCAGCGTCTGCGCGGTGAACGGCTTGATGATGTAGCCGTTCACGCCGCTCT
GGGCGGCTTCGATGATCTGCTCGCGCTTGGCTTCTGCCGTGACCATCAGCACCGGCAGGG
TCTTCAGCTTGGCATCGGCACGGATCGCCTTGAGCAGCTCGATGCC
>TRINITY_DN133459_c7_g1_i2 len=826 path=[1:0-189 2:190-825]
ATATGGTGATGTAAAGAAAAAAAGTTTTCCTTACAAAGTTTTTAGTTTTTTTTCAGCATT
AGAACAGAAGAAAAACTATATAAAAATGTGGTATCACTATAATCCTACTCACTCGGAGAA
TGTTAAAGAAACCCATAAAACTATGACGGAATTTTCCCAATTCCACCTGATTTTGATTTT
TTTTCTTTTCAGCTTCCTACTACATCGTATGCAATATAAAATGGAGCCATTGGAAAGTAC
AACTTGGCCACAGAAAACAAGTCTTCATAAGGCTATGTGAGATATAAAAAAAAAAGTTAT
GGCTCCTGAAAGACTGGGGGCTAAAAAACTAAAATTAGCCCTGTCCTTAAGGGTTAAGAC
CATTTGTGGTCTGTGTTTCTAGATTATTTTTTTCTTCAAAAAAACAAACAAACCAAGAAC
AAATTCCATCAGAAGGAAAAAAGGAAACAGGATAACCTCTTTTTGAACATAGGCACGTTG
AAAAGCAGAAATTGCAATTTAAGGGCCAGTTCACGTGGCTGGTTTTGAAAAACACATTCT
AAAAAATCTGCGCTGAATCCTCCGTTTTTTTTTCCCAGTGTTTTTTCACATACTTTTTTT
TAACCAATGATCATTCCCTTCAATACAAAGCTGTATTTTCAGCTCAAGGTTTTTGTGCCC
AAAATATGTATGAACTTACATGGAGCATTTTTTTTTTTAATGCTTACCATTCATTTCAAT
GGGAGATTCAGCACATACGGTATTCTGCCCCAAGATGGGGCATGCTGCTTCTTTTTTGCA
CTTAGAAAAAGAAAAGAAAGTGCTGCTTCCCATTGAAATGAAAGGG
>TRINITY_DN116112_c1_g1_i1 len=826 path=[0:0-825]
GCTTTTTTAACCTGCCCATCCAATTCAGTCACCCTAAGGTTGAGCGAGTGATATGTCTGC
AAAAAAGTTGTTAAAGGTTGGGATACATTCAACGTAAGTTCTGTGCCAGTCAGTCCCCCC
TCCCTTAGCTCCAACATTGAAATTGTCCTTGACCCTCACGCACATGATAGCCAGTGTGTT
GATTGTCATTTTTGACGTTGCAAATTTCAAGATAGGAAAAGGCTCAGTGACCAGTTTAGG
ATAGCCATAACCTATCTCGGTCATTGGCATCTTTGGAGTGACATCCAAGGATGGACCATC
CCACCTGTGTACAATGATAATACTTTAGCTGTGTGTGTGTGTGTGTGTGTGTGTTCAGGC
CATGTGACAGTCAACCATTTAATAGATGAGTGTTAATTTATTATAGATAAATATTGATCT
TTAAAAATGGGATGCTCTTAATTCATGACTTTTTAAAGAATTGGATTAAATATAGCTACT
TTTATGTGAGCTTTCCCCTCTGTCCCCCTGCCCCTTCTCTCTGTCTCATTTCTCACAACC
ATCACCCTCCAGTGTCACCCCCAAGGCTATATCTCCAACATACTGCTATGCCATTAAGGT
TTTATTTAACTTTATTTATGGATAATTATGTCTATGAACAACAAATGTGCCGTTACCGGT
CACACAGTGTGTGGGATAAGAGTGGCCTAGTGTTGCTTTCCGAATGTCTTAAAATACCTG
TGGTCAAGATTGTTTTTGCCTTTGTGGCCTTTGGGTTTGGAGAGCAGCATTGTGTTCACA
TGTGTGGATGTCTGTCGTGCTGCTACAGTTGTAACACTGGAGCTGG
>TRINITY_DN123333_c5_g1_i2 len=826 path=[0:0-567 1:568-825]
AGCCTAAACAATAGATGATTGGTTCTATTCACTTATGGCAAGCAGACATAGTTACATAGT
TAATATGGTTGAAAAAAAAATAAATAAAAAAGACATGTCTATCAAGCTCACCCATGGGAA
GGGTGGGGACCCTACAAAATGTTTTACAATGTACCCCAGCGAGTGTTTCTCTACAATGGC
AGCCCCAAGAGGTATACAAAGCCGTAATATGGCCATGTGCAGGAGGACTAGCGCGTTTCA
ATCGCTGTATTAGGTGTAACCAAGTCAGAGGTAAGTACCCTTGGAAAGTGGGATGATTCC
GATTTTTCGCTGTGGGATCTGGCGGCGGTGGGACTGCGGCCGAGCTCAGCCCTCATTAGT
GAGTCGTTAGCTTTGTTGTCACGACACAGGTGACAGAGCGATCACATCTTATTCACACAA
TCATCCAGGTAGCAGAGCGTCGCGGCTCTCGGTGTACGCAGCTGTAACGCTCTGCGGCCG
CCAACAGCCCCATCACACCACATTAATATTGGAGACGATGATGGAGATCACTTTTTCATT
CTTAATTGGTACTTACATTTTTTTTTTTCTTCCTCTGATTGATTTGAAGTTTAAATGAAC
TCATTTATTATAATTGCTGAAGTCCTGAATACAAAGTAGTTTAAAATAAGGAACGTCATT
AGGAGATTGATAGTCCTGCGCGAAAAAACTACCATCTGCCTGCGCAGCCTCGGAAAATTG
CAGGATGAATTAGGAAAAAAAAAAAAAAAAAAAAAAATTTTAGCAAAAATAAAAAAAAAA
TCCCCCGGAAAATTTTGTAATGTAAAGCTGGGGTACGGGGGGGGCG
>TRINITY_DN147273_c11_g1_i5 len=826 path=[2:0-89 4:90-138 5:139-395 6:396-630 7:631-631 9:632-632 11:633-825]
TAGATCATACGAGTGTATTACTGTACAGCAGCGGCGGCGGCAAGAAGCGCACGGCGCCAC
AGCAACCAACGACGCCGTGCACTCAGCAGGACGGGTCTTCACGGACCGTGGTCCACGTGT
GTGTGAATGAGGCCACACAGTGGAATCTTCTTGTGCAAAATGCAGTGATTTTCCCCACTT
CCAGTGTAGCAGCACAATCTGAACAGGGCATCCTGTGTGGGCCTCCCCCTAGGTGTCCAG
CATTTACAGGATCCAAATGCAGCAGTGCGAAGGGCAGGAGCATTGGGTCAGCGGTGAGAA
GTTTCAAGAACCGGACCTGAGTGTCAGCAGAGGGAAGTCTGAAGAACCGGACCTGAGTGT
CGGCAGAGGGAAGTCTGAAGAACCGGACCCGACCTGGAACCAGCTCCATTTCAGTACTGG
TGCCTGAGTTGCCATTGGGGGGTCTTTGAAAGTTCTACGTATCCATGCTTCATCTGTTTT
GTACCCCGATCCTTCCAAAATCTGCTCTCGTTCAGAATTATTATCAGCTAGAAATTACAA
ATGAAGTACAAACTCTGCTAGCTGTCAGTGAGTGGGATCTTCCTTGTCATAGCCAATCCT
GGAAGCCAGACTGACACACTGTAACAAACCTGATTTACTGTGAGACCCATGGCGCAGATT
CTCACTCCTCTCCCTAAATAAACGCTGTACTTTGGCTGAATGTATACGCTGGCGGCCCTG
ATGAAAGTCAAGCTGTCACCATCCTTTCCCTGCAGATCCGTGCGCTGTGGCCGCCGGTCG
CTCCTTCTTCTGTCTGTGCGGCGGATTGCCAACGCTGTAAGCATTA
>TRINITY_DN129357_c4_g3_i2 len=826 path=[1:0-195 2:196-199 4:200-229 6:230-231 7:232-668 9:669-685 10:686-825]
GAAGTTCGGGCAGGGATCCCGCTGCTGCCGTGTGTGCTCTAACAGACCTGGACTGATCCG
CAAATACGGGCGTGCAGACAGAGAGACGGACGAGATGGGTCACCAGCAGCTGTACTGGAG
CCACCCGAGGAAGTTCGGGCAGGGATCCCGCTCCTGCCGAGTGTGCTCTAACAGACATGG
ACTGATCCGCAAATACGGGCTGAACATGTGCCGTCAGTGCTTCAGGCAGTACGCCAAGGA
CATTGGCTTTGTTAAGGTGAGTCCGGGTTCTGTACTGACCCCCTGTAGTCGCGCTCAGGT
GTCGCTGTTGACTCGATCGCTTGGAATCGCACGCGGCAGATTTGTTGCAGAAATGTCTGC
GAGCGAAAATCTGTTCCATTCGTCTAAACGGCGAAGCCCCCGCTGCAAATGCAGGGATTT
CTGCTCGGAATCTGCCGCATGTGAATTGGCTCTTATTTGGGGTCTTGGTTTCATTTACGT
AGTATTGGCGGTATGTGGTGGGCCTGCAGTCTCCTGAGGGCCACGTACAGATCCAGCCAG
TCACTGGTAGAGATGGGAGGAACCACGTTAGAAGCGGCCCCTGTCTGCGCCAGTTTGCTC
GCTCCTCTCCATCGCGCTGCCTCTGTTCTGGTTTCGACGGCTCTTCTGACTGTTTCCTGT
TTCCCTTTCAGTTGGATTAAGCAGATTCCAGTTTGGACAAGATCTATGGCCGCCTTCTAG
AAGTCTTCGTGTCTGCACCATGAGAAGACGTGTGCGGCCGAACACCCTGATCTGTGCAGA
AATAAATTGGCTCAGTTGTCACTAAAAAAAAAAAAAAAAAAAAAAA
>TRINITY_DN122128_c11_g1_i1 len=826 path=[0:0-825]
AGAAGTAGGAGAGGGGGTGCGCAGAGTGGCTTGGGCCCGCCCTCGGTGCACTTGGCTGCT
CATTTGCATGTGGATTGGGAGTGCCTTTTCTCCAGAGTAGAGCGGTAGGTCGCTGGGTGG
GGGGTATCACTACATTCAGCTGAGCTAGTATGTATTTATTTTTTTGTTTAACCCCTGATT
AACCCACTGATAGGCCGTCTGTGACTCTCAGATGCCGCAATCTGTGTTGAAAGCGGCATC
TGAGGAGGTGATCGCCATTCCTCGTCATTGTGCCCACTCCATACAATGAAATGTGATTTG
TTACAAAGTAATTCATAACGAATTGAATTTCTTGTCAAAGTTCAGCGAAGCCGCCAAATC
GAATTTTAGAATTCTTTGCTCATCACTAATTTCCTAAACCCACAATCACTGATGGAAATC
ACTGCGCAAAACACTGATGTGTGAAAGGGGCCTTAGGAGGCGCTGACTTATTTTCTCGAT
TGCAGTAAGGTTTGCACAGCTCCGACTTAAACATCCAGGACCAGGACAGATTTGCACTTG
ATTAAAGTAAAGCTAGTTTTACACCAGCGCTAAAATGTTCCGGCAGGCTGCTTCCAGCTG
GAAACTGTCGGAGAACCACCACGCCCCATTGACTCTAATGGGAGCCAGCTGCGGCATTAG
TGCCAAGATCCGGTCGGACAAATAACGATGCGAGCAACGTTTTTTCCAGACAAATACTGG
AACTAATGCCGGAAACAGGCCATGTCCCATTATAGTCAATGGGCTCCGGCGGGGAAAGGT
AGTATCCTCTACCGGAACAGTCTGCTGCAACATTTTAGCACTGGTA
>TRINITY_DN139834_c6_g1_i1 len=826 path=[9:0-139 13:140-146 14:147-165 15:166-193 16:194-207 18:208-222 22:223-225 24:226-228 26:229-231 27:232-240 28:241-249 30:250-252 32:253-257 33:258-260 34:261-261 36:262-282 37:283-306 38:307-307 41:308-313 42:314-314 45:315-324 46:325-325 47:326-339 48:340-348 49:349-369 51:370-389 52:390-399 53:400-440 54:441-482 55:483-503 56:504-506 58:507-523 60:524-546 61:547-564 63:565-577 66:578-581 67:582-593 69:594-597 70:598-598 72:599-604 73:605-614 74:615-689 76:690-701 77:702-702 78:703-703 79:704-708 81:709-709 82:710-717 83:718-718 86:719-719 87:720-722 90:723-735 91:736-739 93:740-741 94:742-742 95:743-745 97:746-746 98:747-752 99:753-761 102:762-777 103:778-791 104:792-799 105:800-817 107:818-825]
GGTGCAGGGCACAATTTTTTTACCCTGCCCTGAGCCCAGTGACCCAAAAAAAAATAACTT
TAATAAGTCAGTTAGGTGGGCGGCGGCGGCCATGTTATGCAAGCTGAGCTTTTGGGACAT
TGAAAATCCCAATTTTTGTGGGCAATATACAACATCTGGATTAGTCAGTGTGCAATTTAA
GCTAGAAATACAGCCATCATTTTCTGGGGTTTTAAAAACACACTTTTTTTTTGCCAAAAA
ACACTATTTTCCTGATCTGCAGGTGTTAAATTCAAGTTTAATATATACAGCTTTCATATT
CTGTTACCAAAAAAACACTTTTTTGTAATATACAACATCTGGATTAGTCAGTGTGCAATT
TAAGCTAGAAATACACCCATCATTTTCTGGGGTTTTAAAACATACTTTTTTGCCAAAAAC
CACTATTTTCCTGATCTGCAGACACACTTTTTTGCCCAAAAACACTATTTTCCTGATCTG
TAAGTGTTAAATTCAAGTTTAATATATACAGCTTTCATATTCTGTTACCAAAAAAACACT
TTTTTGTGTACCAAAAAAAGCACTTTTTTTTGGCAATCAATATACAACATCTGGATTAGT
CAGTGTGCAATTTAAAGCAATTTAAGCTAGAAATACACCAATCATTTTCTGGGGTTTGAA
AAAAACTGTATTTTCCTGATCTGTAAGTGTGCTAGAAATACAGCCCATCATTTTCTGGGG
TTTTAAAAACACACTTTTTTTTTGCCAAAAAACACTATTTTCCTGATCTGCAGGTGTTAA
ATTCAAGTTTAATATATACAGCTTTCATATTCTGTTACCAAAAAAA
>TRINITY_DN151136_c2_g1_i6 len=826 path=[1:0-513 4:514-522 5:523-529 6:530-546 8:547-825]
GGATTTACACTGTTTTACCGATACAGCACATTCATTCCCTTAGTGGGTGTGGTATCCATG
AGTCAGTTCCATATACAAATATTAAAATTATATGTGTATACGCTTGATTTTAATTTTTTT
TTGTTATATATTAATATTACATTAACTTAATCTGTGTATTACATTTGTCATAAATAAAAC
AAATTCCAAAATATTAAAATCAAGAAAATACTTTATTACCGATCAGTAAAATCATTTATT
CCAGTAATTTGCCTTTTTTTTTACCCTTTGTTTGTTACTTCCTCACATTTCGGAGAGCTC
AGCCCAATCCCTTCAGCACAATACCCCCCCCCCTCATATCACTGACTACATGAAAAGAAA
GCCTCAAACTGTGAGAAAACAAAACCTTTATTGGATTAGCAGCCAAAAATATTACAGAAA
ATAGTTTATATAACAAAAAAGGTCACAGGCGGCGGCAGGAGGCAAACGAGACGTTACAGC
TTGGGATTGTTTGTGTCCTCAGTGTGGACGGCGGGGCGGGGGGTTCAGCAGTGACTGGCG
CTCCCTGAAACACAGATGTGACAATGATCAGATATCAGAATGTCAAATGATTAATAGGAC
ACATTGCCCTGAAGGGGGCGGAGCTCTCACATAGCAGACATAAGCCCCTCCCCAGAGAGG
CGTGGTCACAGAGTCTAGCCGCCAGCCATACATAGGTTTATCATTCCATGTCTTCCAAAG
CAGCACCTGGGTCTGAATACTTTTGTAATTGCATGTAATATAGAATGTTTTATCGCCCCG
TACGAGCTCTGCCTTCTCTGCTCCGTTTACCTGCTCGCTGCAGCAA
>TRINITY_DN139259_c5_g2_i1 len=826 path=[0:0-825]
GTCCACTGCACGGGGGGCGGAGCTGTGCAGTTCTGGCGCCGGGGCTGCTGCGGAGCAGCT
GATTGGCATGAGTGCAGGTTGTCAGACTCCACTGATCAGATATTGATGGCCTATCCTGAG
AAAGTAATCTCCACAATCCCCAGGATTGATGGTTGGAGAGGGGAAGCTTTGAATCTGAAG
GAATGCCCCTACACCCAGGAATTAATGGCATTATAAGGACTATTTTATTTGCTTATATTT
GGTGTATACATAGATTTCAGCAACACATCACACTGTATATAAGGCTGTTAGGTCATATTT
TATTGTTTTTCAACCGAACAATACACTGATCATATAACTGTTTGCTACTCTCTTGTATGC
ATTATATGTCTGGCATTTGTGTACTTTAATGCTTATTGTGTGCCTTCTGTATTGCTAAAC
AGCTGTTTTCATGTATATATAGAGGGTGCACGTCATCATTCAGCAGTTTACTACATTGAG
AAATATAGATCCTGGGCATTATGACTGGGAATGTTACCTTGTTGGGTGGGATTTTATTAG
AAGGCAATGTATTGCCATCCTCCCACCCAATATATACCTAAATAGCAAAAACTAAACTGA
ACAAACAGAATCCACATTGTGTACAGTATTATAAGCTGAATGTACAAATAGCATAAGAAC
TACCTAAAATGTGCTCCTCCTGAAAAAATGGTTAGACAATAGATGATGAATGTCACCCAG
TGACTTATTTCACTTGTCCATTTCTGTGTTGTTTGCTATATTATACGCATATTGTAACAA
CTACATACTAAAATGTTTCTGTTTTTGTACTTTGATATCACTTTCA
>TRINITY_DN125566_c2_g1_i2 len=826 path=[3:0-9 4:10-22 5:23-75 7:76-80 8:81-105 9:106-117 11:118-158 12:159-212 13:213-247 15:248-302 17:303-339 18:340-358 20:359-516 21:517-552 23:553-576 25:577-612 26:613-643 27:644-657 29:658-665 30:666-738 31:739-762 33:763-766 34:767-825]
CCCCACATAGCATGTAATGCCCCCTGCTCCCCCATATATCATGTAATGCCTCCTGCTCCC
CCATATATCATGTAATGCCCCTTGCTCCCCCATATAGCATGTAATATTTGCTGCGCCCCA
TAATTAATTTAATATTCAATGCTCCCCCACAACTAGTGTCTGCTCCCCCATATATCATGT
AATGCCCCCTGCTCCCCCATATATCATGTAATGTTCTTCCTGCTCCCCCATAACTTAAGT
AATGTCACCCCCCTGCTCCCCCATATATCATGTAATGCCTCCTGCTCCCCCATATATCAT
GTATTGTTTCCCAAAAGTCATGTACTGTTTGTACCCCCATGAATGTACGTAATGTTCCTT
GCTCCCCATAACTCATGCAATGTCAGTAACACCCCATATCTCACGTCGTCTTCACTGCTC
CCCCACCGCTCATGTCGTGTCTCCTGCTCCCCATTACACATATAATGTTTCCTCCCCCCC
TGTAGGACATGTACAGCTCTCGTGTCCCCTAGAATTCCTCTACAGTCTCTTGTTTGCCTA
AAACTGACAAACCCTTTATCCTCTAAAATTCATCCACTGTCACCTGTTCCCCATATCTCT
TCTTCTGTTCCCTGCTTCCAATAACTGGTCAAAAAAGTCATTTTCTCCCAGTAATGGGAG
TCCTCTGCACCCCATTATTCATCGACAGTCCTCTGCACCCCATTATTCATCGACAGCCCT
CTGCACCCCATTATTCATCTACAGTCCTCTGCACCCCATTATTCATCGACAGCCTTCTGC
ACCCCATTATTCATCGACAGCCTTCTGCACCCCATTATTCATCGAC
>TRINITY_DN120091_c1_g1_i5 len=826 path=[0:0-423 2:424-424 3:425-463 5:464-493 6:494-503 8:504-518 9:519-528 10:529-581 12:582-602 14:603-603 15:604-605 16:606-784 20:785-825]
CCGATCTATTTAACAAGCGGATTTATTTTAAGTAAAAATCTAGAGAACACTGGTTCATGG
TAGTGAAAAACATGCTGCAGGAGATAACTTCTCATCCCAACTATATAGAGCAACAAAGCT
TAAAGATCTTAACGCACTGGCATTTATTGACAAGTCTGTACCATTACATAGTTTGCCTAT
AAAATCTATAGGGAAACTGATCATCCCCCAGTATCACCCAAACCCCTAACTGCTGGTAAG
AACAAGATCCACACACCAAGTTTTATAGCAATGCCCAAAGCCTTCAGATAAATGCTGGTA
TGATAAACCCTGGGTACACAACACTGATATTAAGCTGCCCCCAGAAATCCATCACATTAT
GTACGGCTCAGTCTAGACTAGGGATCAGCAACCCCCGGCTCGCCAGCCGCCCCGAAACCA
CAACCACCAGAATCCTCCCTTAACTAAAACAGCCAAGTACATACTGGGAGCTGTAGCTTC
ACAGCAGCTGGAGTGCCAAAGGTTGATGGTCCCTGGTCCAGGACAACTTAACTAATCACC
GCAGGTATTTGTTAACTAACCTTAATATATTCTCTACTGTAACCCACACAACTACCTTGC
CATACTAACTATTACCACATGAGTCACGTACCTTAAATCAGGATCATCCTATAAAACTAC
AGACCTGATAAGTAAATAAATATCTACTTTAACCCATACGTCACTCTAAAGACGGCAAGA
CCACTAAAATAGTGGAAAGTTTATTTACAATAAAATTACACTTAAAGATACCAAAGTATA
AAAAAATTTAAGGCAAGGCATGCAAACTCTAAAATGGGAAGGGTCA
>TRINITY_DN118040_c5_g4_i1 len=826 path=[0:0-825]
GAAAGCAGTCAGAGCTCTTAGTGGTCTGCAGATAGGAACCAGTGCTCAGTAGGAGACATT
CTGCCAGATTGCACAAATGACCAGAAGAAGATGCCGAGACACGGATACTCTGCCACAGGT
CCTGGGTCACTAGGCAGATCACTAGGATGCAGAACCTGGTCCACCAGCATTTTGGCCAGG
GTACCAGCCTTCTGAAACTAAGAGAGGAACAGCTAGATGAAACTTTCTCAGCACAAAACC
TTCTTCTGCCAGGGAGGAGACTGGAGAAGACAGCTCAGTGCCTTGTCTGGATTGTTTTGC
ACTTGCGTTCCTTCAGTGAAGAATTACACTGGTTTACTGCAGACCCTGATCCTCTGGACG
TATTTCCTTTTAGGGTGCACCATGCCTTAACATTGCCCCTGGAGAGCAGCAACATGTGTT
AACACCTCAATGGTGCCCGGGGGACCCAGTATGGCGTTTGGACCACCTCAAACTCAGTCA
CTGCACCTAATCCTGGGATTATGGTGTGGGGAGGTGTCCCAGGAGCAATTTTTCAATAGG
ACAATGATAGGCTGCATGTTTCTTGCACGTCGTAAACATGCTACCATGGGCTGCAGTATC
TCCAGACTTGTCTCCCATCGTGCACATCTGGGACATTGTTGATTGGCAATTGCAAAGAGA
GCAGCCAGCAGCGGATCATCATGATTTGTGTTCCCGAGTGTATTGAGCATGGCAGAACAT
TCTTCAGACAACCATTAACAATGTAATTGATAGAATGCCAAAGCGTGTAAGTGCATGTAT
TTCTGTGTGTGGCACTCATACTCGATACTGAATAAATCAAGATGTT
>TRINITY_DN69800_c0_g1_i1 len=826 path=[0:0-825]
AAAAAATCTAGAAATCATGCCAACTGAGGCATCAAACAGCTACTTTTATTATAGCTGACA
GAATGTGGGGAGGCAAAAATGGGAGCTTCCCTAAAATTAGTATTGGTTTGTCACATCCCT
ACCATATCTATTTGACAGTCATAGTACGTGAATATACAAAAATTGAATCAGCTCACTATA
CCAGCCCTGTAGTGTGAAACATCAGGCTGGTACCAGGTATGTAACATAGGGTAGTAGATG
CAATATTTCTCCAGCACTCCCCAATAAGATTAAAAACAAATGGGCAGATTTACTAATGTT
GTCTAAAACGAAGACAGTAAATTTACAGTCTTAAACTGCGCCGCCATAGTTATCATAGTA
ACTGATGTTGTATGATAATTCTGTCGCCTCTTTAGAATGTCTAGTCAGAGTTTACGCCAG
TTGGCATAATTTTACTCGACATTTGCCCAAATTTTGGCACTTTTTTTACTTTTGCACATA
GGGGGTCATTTTAGCTGTGCCCTTTCCCATTTAGCTGCACCCTTTCCACTAAGTCACACC
CTGTTGCTGGGCACAGCATGAAAAGGTTAGGAAAATGTTTATAACACTTAATAAATGCAG
TGCAAAGCATGTATGCCAGTTTTTTGGCACACATTGCACATTTTCAATAGTAAATATGCC
CTACTATTATTATTTAAAATCCACAACTCCTAGATCAACTGGGAATAGATCTGGAAGCTG
TGCACATTATTTTAATAATGGATGTTGAAAAAAGACTATGTGGAAGACTTAGGCCCCTTT
CGCATGAGCGAGTTCAACGTATTGGACTTGCAGTGTTTGTCAGCGA
>TRINITY_DN144954_c0_g1_i1 len=826 path=[0:0-825]
GGGTTCGGGTTTCGGGCTCAAGTTCAGGTACCAAACTCAAACTTTTTTGTGAAGTTCGCC
GAACCCGTCGAAGCCGAACATCCAGGTGTCCGCTCAACTCTAATCATGAGTTCATGTTTT
AAGTTTAAGTCCTGAAGAGAAAGTTAAGCCTCCTGTTGAGTTAAGCCTCCTGTCCACTGT
GTAATTAAGGAACCTGCCTGAGTAAGGTTGCCTTGTTGTGGAAGGTGGGCTCGCATAATT
TGTGTGAAGGACCTCACATTTATATGTACTGTATAGTAAAGACAGCAGTAATGCAAACAT
AATAAAATAATAAAAAATATTACCCCTTTGCATATGCTGTGACTTTGTGCTTGTTAACTT
TTTAATCTCCACGTGTCTGGTTTTGGCACAATCAATCAACTAAAAATAACTGTAGACTAA
CCCTGAGTATACAATACAAAAGTAATCATAACGTATGCCAAGATCTCATGAACTGAAAAG
GCTGAATGAGTGCATAGATTCAGAATGCACATAGAATTATCTTTTTTAAATTGTCAAGCT
AGCTGAAATTTTATTTGTATGCCTAGATGAATGCTTTGTAAAGGCTGTAGACAATCTTAC
AATTAATGTTTTCACAAATTACTTTGAAGGTGTCAAGTCAAGATTCTCTTGACCAAATGG
TATGTATATTCAGTGGGTTGCTATGCATAGAGAGGTCGAAGGGTTCTCTGCCATATGAGA
AAAGATATGCTTATTAACAGCTAATTATGCTAAATGGAGCTAATTAACCAAATAAACATC
TCACTGTAAAATGTACATGTAGCCTACCATTACGTAATATTACAAT
>TRINITY_DN147611_c5_g1_i1 len=826 path=[0:0-567 1:568-581 2:582-825]
ATTTTTACGGACCCGTAGGCTTCAATGAGGCCATGTACTATTTTTCACTGACAAGTATAG
GACAGAGCCGTGAAACGGAAGAAAAGATGCAGACAGCACGCGGTGTGCTGTCCGCATCTT
TTGGGGGCCCATAGACAAAATTGCGGTTTAGATGGGGAAAGCAACATGCGGCCGTCTGGA
TGAGTCCTAAGCGTCAGGGTGAGGTCAGTAGAGGGTTAACATTTATGTACTGAGAGCATG
AAATAACACTTCTTCCACTCCCTTTCTGTATTCTTCTCACGTGCCACAAACGTAATCATG
GATAATTAGAAAATGCAAAAGCGAGATGCAAATTCTTGTGCCGTGAATTCTCAGATACTT
AGGTGATGTGATCCTGAGCTTTAGAAGTTCTGAAGGCTTAATTATAATTATAGGGTATTT
ACTGTCCAACTGCAGTACCACTCCTAACCACTGGGAGTGCTATACTGTGCTGACTTTATT
ATAGTGGCCTGGGATGCCTGCTGCAGGGTACATGGTGTGTTCTATGTCTATTACCCTCTC
TGATAGCCAGAAGAGCCACGTTTTAGTTCAAAAGCATGTTATTGGTATTAAACTAGTGTC
CGTGCTCAAATCCGTGACGAGGTGGTCAGTGATGCCGTCGTGAAGATGTCCGTAAAGGAT
CCGTGTGTTGTCCATGTGTTCTTTTTTTGCCGTCCGTGTGTCATATACGTGTTTCACAGA
CACTGCAAAATAATTTTGAAAGCATCTTTTTTTTTTTTTACAATTTTTTTTTTTCGGCCT
GTATTCGGAACCATTCACTTCAATGGGGCTGCAAAGAATATGAAAT
>TRINITY_DN142320_c7_g6_i1 len=826 path=[0:0-825]
AATCTGCTGCCCAGAAACTATGATTTAGTCCACATAAAAGATGAATTCACCCAGTGAATA
AGCATTTTCCTTGTTCATTGGGTGATCTGCAGCAACTTAACACTGGCAGATTATCTGGAA
AGAGCGTTCGTAGCAATGTTCATTTCCGGTATAATCTGGCAGTATAAATCAAGGGCTGTG
TCAGGGAGCAAATGCAGGGACATCTGCAGTTAATAATGACAGTACAGACGTAACAAGAGG
AAGGGAACGTTTGTGACTGTCACTGAACTACACTACTGCCTGTTGGATGCTACAATATTT
TGTCTAGTTATTGTCTGTTGCAAAAAAAAAAAAAAATTTGAAAAAAGATTTTTTAAACAA
AAAAAGCTGATTTGATTGTCTACAATAAAGAAATTAGAGAATAAAAGCAATTAGATTGTT
CCTAATCAATCTACCGTATACAAATTAATGCTTAGCTTAGCTTTGCTTGCAAAAAAAAAA
TTGCAAAAAATATGGCTTTACAATAATAAGGCAGTTTAATTAGCAAAACCAGATTTAGGA
TGCTTTCACATCCTTATTTTAACTATTAGGGGATGTTCACGTCTGCATTGGAGGCTTCGT
CCAGGACCTCCTTCACAGATTTCGTCAAAAGGAGCAGAGAGAAAATTCCTGCATGCACGA
CAATGGTCAATGGGATCTGTTGGGCTCTAATTGTGTCAGTTGTGTGCCCAATCCAGCACT
CCCTATAACGGAGCAGAACAATGGAAATAAATAACACTGGGGTGAAAGAGGCCTTAATAA
CTAAAGTGTTGTAATGGTACATTTACCTTGTGCAGTATGTTACGAC
>TRINITY_DN117350_c14_g1_i2 len=826 path=[0:0-318 2:319-332 3:333-415 4:416-825]
GAAAGGTAAGGGTCAGAGAGGGCACTGCCAACCAGATGACTGGTGTGTGCACTTACATTT
CCGCCTTCATGGTCACTGGAATTTAAAGAAAACATGTCTGTCAGTCAAGGAAGACTAGGA
GGGAAAAGAAAAAGTTGCTCTCCATAGGGAATAATAGACCAGAGGTGACAGGTGAAAGTT
GCACATAGTGTTGAGCGAACTTGTGCTTCAAGCTCCGCGTCCAAAGCTCGGGCCACCGAA
GAATCCAGTTATGGATTACGCTACCACGGACCATAACGGAATTTGGAATCCATAACTGTA
TTCTTCGACAACCGGAACCTTGGACGCAGAACTCAAAACACAAGTTCGCTCAACACCAGT
TGCACACCATTTCAGTTCCCAAATTCACAACAGCCATGCAGTGAACAGGGAAGAAAGTGA
AACTTCCTCTCAGAAAGTAACCAACTAGAAGACAACTGTCAAGAGCCTTGTCTGCAGATT
TTCTAACCAAGATCTACGATACCTTGCTGTCAGCCCACAGATCAGGCGGTGCAACACTGC
CTGGTGTCAATAAGAATCTGTCTAAAGGTGGCCATACTGTTACAGTAGCAGACAGCAAAT
CCTATTAATTCTCAAGGAAGATCATTTGCCCAAAGGATCAGGCATGTTGACATTCCACAT
CCCTGATCCTTTTTTGCTCCCCTGACCTATGCAAAAAAATAAAATAAAAACTATTGGCCA
AACATGTCATACACATTAGACAATCAGCAGGTCCCACAGACAGAAGTCTAAGGCTACTTT
CACACTAGCGTTCAGAGCGGATCCGTCTGAGACGGATCCGCTCATA
>TRINITY_DN120064_c7_g1_i1 len=826 path=[0:0-825]
TGGAATCTGGAAAATCAAAAAAAAGTTCATTATTTGCGCTTCCGGTATCTGGTCATTACA
GTTTAACCTACAAATACCAGGAACCGACATTTCCAAATAGAATTTTAGATTTTGTTTTTA
CCCTTCGACACTGAAAAAAACATAAAGCTTCCGGGCCCCAAAGTGAAATCTGTACCGGAA
CCCCACCTTCCATGTGCCATTTATTGTAGTATACGGCATCAGGGCATGGCTGCGACCGCT
ACCTCCGCACCCCCTACAGCTACGTCCCTGGAGAAAGGATATACCTCCCAGAGGGCAAAT
CGCTAGGATCTTCTCTATGGAGACACTGAACCAGCAGGAGATGCCAGAAATGTTGAAGTC
AGCTCTTCATGTGGCACATAAAACAGTAGGTAACAAAGGATTCACAGAGAACTTAAAACT
TTACAATTGATACATTGTATCAGGACTGTAAACAACGTTTAATGGCCGGCTCCACTGAAG
AGAATGGGGCAGAGCTGCAATACCACACACAACCAAAGGACAGGTATGGCACTGTTTTTA
ACCACTTCATTGCCAGGCGATTTTCCGTTTTTATTTTTCTGTTCACTTAGCTGTAAGAGG
GCTTGTTTTTTTTGTCCTTTCTAAAGACACCATTTAATGTTGTATACAATGTAGTGGGAA
GCTGGAGAAAATGGCATGGAATTGAAAACAAAAATGTAATTCTGTTACAGTGTTATGTTT
TGTTTTTACAGCGTTCCCTATGAGATTAAACTGCCCTGTTCCCTTTATTCTCCGGGTCAG
TACGATTACAGCGTTTTTTTTTAGGAGCGTGCTTTCTACACCCGTG
>TRINITY_DN161275_c3_g8_i1 len=826 path=[1:0-341 2:342-825]
AGCCTTTGTATCCTAATATATAATCAGCCAGACCGGCAGGTCTTCCTGGAGAACTTTATA
AACTCCACCTGGGATGGCTATTGGTTACAGGTATTTTACGGTTCCTTACCAGATGAGGCA
TTTGGACTCTAACATCCATTGCATCCACCGAGGCGGCCTCCTGCGTTCTCGAGTCTGCAG
AATACTGGTTTTCTTTGTATTTTTTACTCCTGGCGGGTTTCGCAGAGAAGTCCTTTTTTA
CACCTGGAGTGTGGTGATTGTCGCCGTTTTGGGTCTTTTCAGATGGGAACTTTATTAGGT
CTAAGCTGTCCATACTAGACCGATGCAGCCTTTTAGGTTTGGCACGGTTTTAACCATCCA
AGTCCATGTTAGGAGTGCAGTTCGAGCGGACGAATTTAAGTAGGTGCCAATGGTGGTGGA
GCGCTGCTGGGCGAAAAAGCTGCTGCGTCCCGTCATCCAGTGCCCGCTCTCCTTCCAGAT
CTCAGTAGCTTCTGAATCTAAATTCTCCCTCAGATACTTTGCAATGCGTCCCCTCCCTTA
AAGTATTTATTGCAGTGATTGCCAAGCTGAGAGTAGACTAACGGAAATCCTCGTGGGTAT
TTCTAAATGCTCTCTCTGTCTTCTACGTTTTACTGCGATCTCAGAAAAGTTTTTTTTTCG
TGGAAGAAACTGGCCAGGGTTCCAGGGGACGGTCTACTTTTGGGGCGTGTTTCCGAAGAA
CGGGTCCTTGGCTGAAGTTAAAAATAAAGGTGTACCAAGCTGTCGCTATGCGGTTTACAT
GGAAATTATTTTAGATGCATTTAACATTCACTGAACGGCTCCCATT
>TRINITY_DN124009_c2_g1_i1 len=826 path=[0:0-155 2:156-163 3:164-210 4:211-214 6:215-327 8:328-825]
AACGCGTCTGGTTATCTTAAGACCCGCACATCAGCTGATGAATACGCCTTGATCCCCACA
TCCTGGAATTGGATCCTCACCTTGTTGAACTTTCGACTCTCTGGCATATGGTGAACATTC
CAACCTAAAACTAACTGGGTCCTGATAAATGCGAAACTTTACCCATACATTCGCTATATC
TGAAAAGATTGGGAAGATCACTGGAGACTACCTACATTGGGGACTGCAAAACTGCTTGAA
CCGCTCCAGCTGACCCACCATAACCAGGTACCACGGGATCTGACATTGTCAGCCACGTGG
GACGCCACTGTGTGCTCTAGTCAGACGGCAATCGAAAGTGCAATCATTGTATGCCATTCA
GGGGATATATGTCGAATCTGCTTAAATAATCAAATAGAATTTATCGAACTTTGTCTGGAC
ATCTATTCGAATAAACACTCAGCACTTTATCGACAAACATTTATCGATCTTTCAGAATAT
CGATATATATATTTTTTTATTACATTGAATTCCAACTAATTATATTCACTCTTCAGAATA
TAGATTTTTGGAGTCCCTCATAGCACCCTTCACCATTGCGATTTATATACTATGTAATTT
TACTGTATATTTATGATGCTGCTTTTAGTAAGAATTGTTCTTTATTAGACTGCTATCCAC
TGTTTTTATTATTCGCATTATTTGTTAGTTATTGTTTTAGCATTATATTTTAATCTTGAA
TCTGCATTAGGTGTAACAAACATTGTCACCATTACTCACCTTGTCCGTATCTCTGTGTGG
TCCAGGTGGAGAGTGCTCAGCCTCTCCACATTTTTTATACTTCCAT
>TRINITY_DN157970_c3_g1_i5 len=826 path=[2:0-191 5:192-279 7:280-289 8:290-309 9:310-367 10:368-374 12:375-379 13:380-385 15:386-417 17:418-419 18:420-426 21:427-431 22:432-460 24:461-482 25:483-493 27:494-494 28:495-553 29:554-578 30:579-725 32:726-825]
CAAAAGGAGCAGAGGAGCGGATCGTCCCCAGGCGCACGCTCCAGTTATGTGCATGCAGCA
CAAATGTCATTTTTGATACCGTGCACGGAAATGCGGAGCACCGATAGTAGCTGGGAACCC
AGCCAGGCGCAAGCTGATGAGGAAGAGGACGAGGGCACAATCGACAGTGAGCCGGGCCCA
TCTATGGGGCCAATGAGTCCTCCAGGCCCCCCACCCACTCCGAGTTTCGTGAGCCCTATG
CAGACTGTCCAAGCCGTCCCAGAGGCAAGTCGGCAGCCCCGACATAAAAGGAGGAGAACA
GAGAGGCATGAGGACAGGCTAATAGGCTGCCTGGATGCCCTGGCACATCCTGTGCCAAAA
CTTAGCAGCGATGCCTATTTTCTCCTCAGTCTAGAGGAGAAAATGCTACATGTGCCGAGA
CATCTCATCACAAAAGTAAGGGAGGAGGTGACTAACACCATTGACAAGTATTGCCTCCCT
TATGAGCTAGCAACGTCTAGCACTGCCCCACAGCATCCCCCACAGCATCCCCCACAGCAG
CCACCACAGCAGCCACCACAGCAGCCACCACAGCAGCCAGCACAATATGGCCAACAATAT
GGCCAACAATCTGGCCCACAATCTGGCCCACAATATGGCCCACAATATGGCCCACTACAT
CCCCAACATGCACAACAACACCCTCACACATACCCAGCACACACATACACACAAAGTAAC
ATACAAACCACAATATGGCCACCAATATGGGGCACAATATGCCCCACAATATGGCCCACA
ACATCCCCAACATGCACAGCACCCCCACAGCATCCCCCAGAGCGGA
>TRINITY_DN327009_c0_g1_i1 len=826 path=[0:0-825]
GATTTCTTTAGGCTGTTGGTGGAAAAGATCGGTGTGCCTGTAAAACCAAACATCTGTGCA
TTTTTAAAGAAGCGTTTAATGTTCTGATGGGTTTCACCAAATTGGCTACGGTGACATTCA
TCAAAGATAAAAATGACTTTTTCATCTTGTAGATCCGCCATCTCTTTTTGGTGTCGATCT
TTAGTGATCGCATTATTCAGCTTTTGGATGGTGGTGAGAACAAGACGATTATCTAAAGAG
CGTAACTGTTGGATCAGATTCGCTGTGTTGTTGGTGCTGTCTACAGAGCCTTCTCGATAG
GCATTGAATTCTGTATAGGTTTGCTCATCTAAATCCTTACGGTCAACCACAAAAATGACA
CGACGAATTTCAGGATTTTTGATTAGCAATTGACTTGCCTTAAACGAAGTTAATGTTTTA
CCTGAACCCGTTGTATGCCAGATATAGGCATTTTCCTTTGAGGTCTGTACATGCTGAACC
ATACGCTCAATCGCATAGATTTGGTATGGGCGCAGAATCATCAAAAATTCCTCTGAGTGA
TGCAAGACAATGTACTGAGACAGCATCTTGAAGGCATGTGCAGGATTTAAAAATGCATTC
GTAAATTCTGTAAGGTCATTAATGTTTTTATTGTTTTCATCTGCCCAAGGGAAAGCGAAC
TCAATACTCTTTGTACCATTGGCATAATACAAACAGTTCACGCCGTTGCTGATTACAAAG
AACTGGATATAACCAAATAAGCCATCACCTGCTTTATAAGCTGTTTTTGCGTATTCAATC
GTTTGCTTAAAGGCTTGCTGAATTTCTACGCCACGTCGTTTTAGTT
>TRINITY_DN79283_c0_g1_i1 len=826 path=[0:0-825]
GCGCATCATGCGACCGTTCACGTAGCAATACTGAATTTCTGCCAGTGCGGGCGTGGTGTG
ATTTGGATCGGCCACCCAGCCGCGTAGCGTGAGATCGCCGTGTTGCCATTCAATCGCCAG
CGCTTGTTCAAGAAAAGCGGTGCCGCAAATCGCGCCTAAGCGCCGTTCTTTTTGCCCGCC
TTCCGGCACTGCGCGGTACTGACGCACAATTTTACCGTTATGCGACAGGTTGATCGTGAC
GTCGAAACGCGCCAGCGCAATGCGGCGGATGATCTCATCAATGTGGTTAAATTCGGTTTT
CTCGGTGCGCAGGAATTTGCGCCGCGCCGGGGTGTTGTAGAACAGATCCAGCACCTCCAG
CGTCGTCCCCACAGGATGCGCCGCCGGTTTTACCGTCACGTTCATATCGCGCCCTTCGGC
ATAGGCCTGCCAGGCTTCCTGCTGTTCTGCGGTGCGTGAAGTGAGCGTCAGGCGGGAAAC
CGAACTGATACTCGCCAGCGCCTCACCGCGAAAGCCCAGGCTGATAATGGCTTCGAGATC
GTCCAGAGAGGCGATTTTACTGGTGGCATGACGCGCCAGCGCCAGCGCCAGCTCGTCTTT
TTTTGATACCGCAGCCGTTATCACGAATGCGGATAAGTTTCGCCCCACCGCGTTCGATAT
CAATATCGATACGTGTCGCACCTGCATCGAGGCTGTTTTCCACCAGTTCTTTGACTACCG
ACGCAGGTCGCTCGACCACCTCACCTGCGGCAATCTGGTTCGCCAGTTGTGGTGGTAAGA
CCTGAATTGGCATCAATCGTCCTTAGTTTGGCAGCGTGCGATCTGG
>TRINITY_DN95340_c0_g1_i1 len=826 path=[0:0-825]
TTGGCCCCGCCCCGGTGATTGGTCCCTCCCTTCCTGTGTGCCCCCCATTCCCTCCTTTTA
TAGTGTCGCCGTTCAGTGCATGTGGCGTTCCGTGTACCTTCTTTCCAGCTTGCCCGCCCC
ATGCTCGCGCGGGGATCTGTTGATTTTCCAATTCGGCTATTTCGCACATGTTTTGCGTCC
GCCCGGTGCCAGGTGGACTGCTGTACGTTGGTGACGTCTTGGCCGCGTTTTTCCCTGTAT
TTTTGGATGTTCCCATTGTATCCTTTTGGAGTCTCTTGTTGGTGTTTGTTTCATTTTTGG
TGTGCCACGTTATATGTATTTTGCCCACGTTTTGTTGCTGCAATGTGTTACATCCAGTTT
GTTTGTATCCACAATACCTTTCACTATGTGTGGGGATTGCTGTATATGTGTCAGTATTAT
TTTCTGCATGTATGTATTGCATGTAGCTTATTGTGCCCAGGGTGTTTCTCATTGGATCGG
GGATTGCTGTGTTCCCTGAAGTGGTCGGGTGCTGGTGCTGTTCACCGATGCTGGTGCCCA
GGGTGTCTTTCGTTGTGTCGGGGATTGTTGTGTTCCCTGAGGTAGTTGGGTGCTGGCACT
GGTTTCTGCTGATTGTGTTTCATTCGGCAGCATCGTTGCAGTCGCTGGGGTGCATCTTGG
GCTCCTTGTGGGCTGCTCTTTGTCGGCGTGGTGGGGGCGGGCGGGCCTCCCTCCTCCCGG
CCAGCCTTGCACTACCCTTCTCTGGCGTGGCGTTGGCTTCTGGTTGCCGGGGGGTGGGGA
GTGATGTGTGCAGCTGCCGGATCATGTGACCGGCCGATAGTTCATG
>TRINITY_DN123095_c7_g6_i1 len=826 path=[0:0-825]
TTCTGGCGCACGAGCAAAGCCATCTAAAGCCCAAGCCATACAAGTGTCGGCACTGCGAGA
AGAGCTTCAACGCGGAGTCCCTGCTCGCCACTCACGAGGGGGTGCACACAGGCAACCGAC
CCTACAAGTGCAACCAGTGCAGCGAGAGCTACTACCTGAAATCCCAGTTGGAGGCCCACC
AGGCCGCACACTCCGTCGACAAACCCTATCCGTGCAGCCAGTGCGAGAGGAGCTTCAATA
AGAAACAGACTCTCCTGGCGCACATCCGAGTTCACAATCTGCACAACATGCTGAGGCTGA
AAACTCATAGACAGTGAGGGGCTACTGCCCAGTTGGCGCTAGGGACACGTGACCTTTTCG
CCTTACCCTGTGTCCATGCATGCTTGTTGGTAGAGTCGGCGTCATTGGAGCGACATGACA
CAGGCCGAACTGCTTTGTGGTGTTTTTGGACGGACGGAGTTTACAGCCATGTGCAGTGGA
GCTGCACCTTAGGTTTATGGGTCACGGCATGGCCTACAAGAAGTAGACGTTCTCTGCGGA
TCTGATTAGCGGCGGTGCACAGCACTGTCTGCCCCCAGTGAAGGGACAGGGTGCCCCTAA
GGATTCATGTGCGGAGAATCCCCACTGAAAACCGCAGGCAAATCCGTGCGGTCAGTCCAA
GTGAATGGAGAAAATCCGGTTAGGAAAAAAAAAAAATTGACATGCTTTTAAAATCCACGC
GGAAAAAAATCTGCATCGTGTACATTGAGAATTTCAAATTCTCATAGAATACAACGCACA
TGACCTACGGTGCGGATTCTCCGCACGCATATTTGCGTGGAAAAGC
>TRINITY_DN151367_c4_g2_i6 len=826 path=[5:0-307 7:308-334 9:335-389 10:390-391 11:392-399 12:400-410 13:411-463 15:464-501 16:502-614 18:615-662 20:663-825]
AGGATTACACTGCTGGGGCTCCAATCAGAAGCTGCCACTGCACCACAAATGAAGGAGGGG
ACCCTGTGGCCACTGCCACCAATGATTTTAATACTGGGGGTTTGAGAGGGGCGGGCGCAC
TTCACCACCAATGATAATTTACCTTTTAATACTAGAGGCAGAACAATCCTACTGCTGACG
ACTGCTTCGTTCCTTGTTTTCGTGGTTGGAAAATTGCAAGTTCATAACATTATAACCCCT
CCCTAATTTTTAAACCCCCATCCCCCTCATGCCCTGACCAGTCAAGGCCTGGACTCCACA
AGACCTCTGAGGTGTCCTGTGGTATCCGGCACGTTAGCAGCAGATCCTGTAAGTTACTTG
GCGCGGCCTCAATGGATCGGACTTGTTTTTCAGCACATCCCACAGATGACGTTTGGATTG
AGATCTGGGAATCTGGAGGCGTCATCCCCTTCCTCTTTCTGTCTTGTTCCTCATTCCTGG
GCAGTTTCTGCAGTGAGGCCGGGGCATTATCCTGGTGAAAGAGGGCGCTGCCATTAGGGG
GCACCACTGCTATGTCTGTACAGTGGTTAGGTAGGGGGTACATGTCACATTCACATAATA
CCAGGAGACAAGGTTTCCAGCAGAACATTGCCCAGAGCCTCACACTGCCTCCGCCGGCTT
GTCCTCTTTCCATAGTGCACCCGGCCGTCCACGTGATGTAAATCATGATTCGTAAGGCCA
TGCTTCCTCCTTCCATTGATCCATGGTGCAGTTTAGATGCTCATGGCCCTGTTGTAGGGA
CTTATGGCATGGGCCATGTCAGAGTCGCTCAGATCCTTGCGCTTCC
>TRINITY_DN116347_c1_g1_i2 len=826 path=[2:0-105 3:106-374 4:375-411 6:412-513 7:514-537 9:538-546 10:547-825]
AAGACCCGCGTATTCCCTATTGAAAATATTAGGGACATGATTTTGGAGGAGTGTTCTGAC
CCTGAAAAACATTTAGGGGAGTCTAAAATTTTTAATGAGATCCCGAAGATCAATGTCCAG
GTGGCAAAGGTGAATAAAAAAAACATCCCTTCCCTTTGAAGATGCTTCCCAGTTAAGGGA
TTCCATGGACAGGAAAGCCAGCAGCCTCTTGAGGAAGTCATGGAAGGCCGCAATGTTTAA
CATCAAGTCTAATATCGCGGCAACCTCCATGGCCAGATCTATGCTCCTCTGGCTTAATGA
ATTGGAGGACCATATTAAGAATAAAACCCCTAGGGTGGAGATCCTAAATTCCCTACCCCT
CCTCAAATCAGCCACCGCATTTCTGTCTGATGCCTCGGCCGAGTCGGTGCGATTCTCAGC
TAGGGATGGTGCCCTCTCCAACGCTGCCAGAAAGGCACTCTGGATGAAGTGTTGGTCGGG
GGATAGGACATCTAAAATGAAGCTCTGCTCCATTCCATTCTCGGGAGAGTATGTGTTCAG
CTCCGTGTTGGATAAGATTTTAGAAAAGGCCTCTGATAAAAAGAAGGGTTTTCCTGAAGA
CCGGCCCTATAAACGCCGTTATCCCTTTCGTTCCTCCTCAAATCATGACAGATCTTACAG
GGGGAAAGGGAATACCGGGCGCTGGAGCTACCCCAAAGGGGGTAAAGGAAGAGGTTTCCC
TACCTCCCACTCTAAACCAAACGATAAACAATGACGCAGCGGTGGGGGGGAAGGCTCTCA
AACTTCCTGACATCCTGGGAATTGATCTCCCAGAATGCTTGGACAA
>TRINITY_DN127668_c2_g3_i2 len=826 path=[0:0-49 5:50-79 6:80-90 7:91-91 9:92-166 11:167-174 12:175-185 15:186-193 16:194-199 18:200-200 21:201-202 23:203-213 24:214-214 25:215-216 26:217-265 41:266-266 43:267-302 45:303-318 48:319-320 49:321-331 50:332-338 52:339-339 53:340-340 54:341-346 56:347-385 59:386-387 62:388-426 66:427-440 68:441-462 70:463-468 72:469-482 73:483-505 75:506-518 77:519-519 78:520-533 80:534-562 81:563-563 83:564-571 85:572-572 86:573-825]
GTTTTAACAATAATTCATATCTTGTTATACATCAGAGAATTCACAGAGGAGAGAAGCCAT
TTTCATGTTCAGAATGTGGGAAATGTTTTAACAAGAATTCACATCTTGTTGTACATCAGA
GAAATCACACAGGAGAGAAGCCATTTTCATGCTCAGAATGTGGAAAATGTTTTAGTCAGA
AAATAACTCTTGTTACACATCAAAAAACTCACAGAGAAAAGCCATCTCTATTCTTAGCCC
TTTAGTGACCTCTCTTATGTATTTAGTGTTTTTATTCTTTTTAGTGAAACATTTAAAATT
TTGAAAACAGGGACAGAAATGAAAAAAGGGGAGGGAAATATACCAAGATTTCTGGAATTA
TACATTGTTTGAAATAGTCCATCTATATCATGAAGCAACTGATAAAGATGTGTTTCCAGC
AATCAGAATATTAGAAAATATAATAATAGTATGATAAAGAAAAAACTTAGAAAGGGGAGG
GAAAGGGAAGGTTAAGTTTGAAGAGCACCCAAAGTACCTTTTTAAAGAGGAGATAATGTA
CCAGGAGGTATACTGGAATGGTTTGACTATCTATGAGATTTCAGAGGGGATGAAATGTGT
GGTCAGAAAAGTCTTCCATTTTCGGAAGAAATTAGTAGCGGAGCTCTCTTTGTGACTTTT
TGCCTCGATCCAATCATATCTGAACAGTATCTTCAGTTGTGAAATCACTGTTGATATGTC
TGGCATTAAGCTGGAGATCCAGTGGTATAATACTACTCTCTTGGCCACCAGCAATATTGA
ATGGAGGAAGAGAGGAACATTTTGAGGGCGAGTAGCTTGGTGTGTT
>TRINITY_DN138264_c10_g1_i1 len=826 path=[0:0-825]
GGGTTCGCGACCCATGCACTACTTTTTTGTGGTGCGGAGGCATGGACAGAAAACCCACGG
AAGCACCGTATCTTCTGGATTGCAGACCCATTCAAGTCCATAGGTTGTATGTGGGCTGCA
ATACGGGCACAGACCTGCTACGGTCATGTGCATGAGGCCTACATTGCATCCTAGGCATCT
CACTCAGCCAGCCACAATCCTACTCTGTACAGATATGAGCATGTATTGTGATAAGAATGT
ATTTTCCATCTACATCCGATCTGCATTTTTTGCGGGTCAGATGCGGACCCATTCACTTCA
AAGGGGCTGCAAAAGATGCGGACAGCACATCCAAAGCTTGTTGAAAATTTAGGGAGCCAC
TACCAATAGGTGGCGCTAGCAAGATTGTTCTTTTTCTCTTGGAGATACCTTTATTTTGTG
ATTCTTTAATATAAGAAAATACGGTAGCTGTATGCCATGTTGGATCACTTGTACTAGCAC
AATTAGATATTTTTATCTTGTAGGGAGCTTTTCAGAGTTAATAAATGATGCGCAAAAAAA
AATATATAAATGTGAAGATTACTTTTCAGATTATTTATTGCAACCACTGCCTCCAGGATA
TTTTCAAAGAGCAAAGATCTGATTTCAAATTTGGCTACAGAGAATGAAGATCCCATGGAA
AATGGTATAAAGCTTTGTTCAGTTTATGCATTGCTCCAAGACGTACATATATAAAATGGT
TTTGAGCATTGTAAAAATAAAAAATAAAAAAAAGTTTACAGATTAAGAACATTGACAATG
ACGCAACCGTTTCTGTATAAGATGTAAGTAACAGAGAAAACCAGCA
>TRINITY_DN142543_c11_g1_i1 len=826 path=[0:0-825]
ATTTTTTTTTTTACATCACTCATGGTAAAACCCAGTTAACTAACATAAATAAAAAATAAA
ATAAAAATAAAGAAATTAGGTTTTAGCATGTGCAAAAATGCTGAAAAATAACCATCACAT
TAGGCAAGCAGAAGATTTCACGCTGTAGTGTTTCTGGCCCATTTAAAAGGGATGTCCAGG
AATAGGCTATCAATATCTGATCAACAGGGTTCGGACAACCTTCAGCCCTGTCCCCCCGTA
CACAGTGGATGGACGCTGTGTAGTCCTGATGCCAGAGCCAACAGGGGTGTGGGTTGTTGG
AATCCACCATGGATGGTAAAATCCTGGACAATTCTTTTAAATGACTGATCGTGCATTTCT
GAGCCACTAGGAGGCTCTTTTTGGAGGGCTCTACAAACAGTGACTGCACAGAAGCCAAAA
GGGAAAACCACTTCCCCAGCAACAGATGCAGGAGCGCTGGGACAACTGTCAAACGGAGCT
GCTAACCAGCTCTGTAACTGGGGCTGCTGGGACAGTTCTAGTCATAGCAGAAAAATGTGA
ACAAACAAATCACAAATGTCTTTCTGAATCACAAAAAAAAACAAGAATAAATTAAAAATA
ATAAAAAGAAGTCCCACCACTGCTTCTAAAGCTGTAGTTCAAGCACAACTCCACTTAAAA
GGGGTTGCCTGGGTTCAGAGCTGAATGTGGACATAATCTCCCCTTAACTCATGCACACAA
ATGGTTTCTGTTCCGTTTTTATTATTTTGCGGATAGGATGCGGACCCATTCATTTCAATG
GGTCCGCAAAAAATGCAGACAGCACACTGTGTGCTGTCCGCATCAG
>TRINITY_DN117780_c6_g1_i1 len=826 path=[0:0-825]
TCATTCAAGCCCGAGCAAACTGCAGGCCTCAATGCACGGGCACCGACCGTGGCCCAGCCA
CATGAGGATCGCGGACCCATTCACTTTAATGGGTCCGCGATCCCTCCGTTCTGCAGAAAG
ATAGAACAGCAAAATGTAGACCCGTTGAAGTCAATGGATTCGTGAAAAAATGCGAGATTT
CATTGCAAACTCTAAACTCCACAAAACCTGCATCTTTGACTGCACCGTGTGAATAAGCAC
CGAGTCGTGTATTTAGTCTCCATTGCTCTGAAATTTATTTTTGTCTTCGACATTAGTCAT
AAGAAGCTTGTAAATTCAGCCGGTTTGCCCTGTCAGGGTTATTCCTGCTGATATGTGAAC
ACGTAGCCTTGATTGAATAAAAAAAAAAATTGGAAAGAATTTATGCAATGCCTGAACGTC
GGGACGAGCGTTAGAAAGAGCAAGGAATGAATGGATGTTCTGTGGGAGGGCGGCTGGACC
TTTCCATCAGTGTCATAGTTGTCCTCTGTTGCACGCTGACATATTACGGCTCTGCATAAT
GTTGCATCTGTTCCCCATCAGAATGAGAACATATTTGGATGCTGGTCATAGGGATCGGCT
TGCAGGCTACGTGACTGCCTTTACGTAGGCTAGACCGCTGCCCTGCAGCATGCCGCCCCT
TCAGTAAATTGTTCCTGCAGTAGATATAGTTGATGCCCCCTTGTTAGTGGCAAATTATAA
TACATGCTGTAATGGTTTAGAAGCCAATTTATATCGTCCCATTGAAAGTTATCTAGATGA
GTAAATAGGGAACAGATTTTTAGTGTGAAATCCCGTCAGTAGGTGG
>TRINITY_DN122525_c5_g4_i1 len=826 path=[0:0-58 1:59-70 2:71-225 3:226-316 5:317-825]
TTTTGCATGGATGGAACCCTCCCAATCCTGCTTCTTTCATCTCTATATTGGTTCCTGTAC
ATCTGCCTGTAGAGGCAATTATGTTACCTATATTTTGTGCCCTTCTGAATACAAATTTTG
GGTCTTTTGGGATAAATTCTCCTATTATTTTGTCCTCTTTAAGGATGTCCCAATGTTTTT
TTACTATTCTTTTGAATATTGGGACCTGATCACTGTACGGTGTTATGATGGCTGGGATTT
TTGTGTTGGTTTCAATATCCAGAATATTTTTGTCTTTTTTCTTATTGGCTGTTAGTAGAG
TTTGCCTGTTTAGTTGGTTTATTTCAATTTTTTGCTCTGATAATTTTGTTGTGTCATATC
CCTTATGTTCCAGTTTTTTCTGTAAGGTGTTTGCCTCCTTGTCATATTCCTCTATTTCCG
TGCAGTTTCGTCTTCGCCTCATGAATTGGCTCCGCGGGATGTTTTCCAGCCATTTGGGGA
GGTGGCAGCTATTCATCGATATGAAGCTGTTTCCATCTGTCGGTTTACTGTAGGTTTTTG
TCCTCTATGTAAATGGTCAGGTCCAGAAAGTTAATTTCTTTACTGCTGTATGTAGAACTA
AATTCCAAGTAAAAATCGTTTTTATTAATATCTTCTAAAAATTCCAGCAGTTTTATTTCC
CATATAAAAATAATATCGTCGATAAATCGTCGCCAGAGGACGAGACCCGCACGGTGGGCG
CCACCTGGGTGGATAAATTGCTGCTCCCACCACCCAACATATAAGTTTGCGAACCCCGGT
GCGAATCTTGTCCCCATCGCGTTCCCCCACGTTTGGAGGTAAAAAT
>TRINITY_DN142695_c3_g1_i1 len=826 path=[0:0-825]
AGGGCCATCAGTTATCGCGGCAATTTGCAGATTATCATGAAGGAAAATTCATTTGCTCAG
TCTTTGGAGGAATAGAAAAGTTTAAATATAATATGAGGGGTGGAGACTTCATTAAACAAA
TGTCAAGAAACGAAAGCAAGTGGATTTTTAGATTAGAAAGCCTTGCCCCGAAAGGACTAA
ATCAGGAGATGGAACTCTTTGCATTCCAATAAATAATGAGAGCGGAGGTTGAAAGAGAAA
GGACATTGAAATATAGGGCATGAACATTAAATGAATAGATACTGAAGGCAATTGAATGGC
AGAATGCAAAGGGAGCGTTGGCAAATCAAGCGGTTACCATGGAAACAGAATGCTTATATA
CCCCACAGGCAACAATGCCTGAACATCCCTGACGAAGGAGCCCGTAGGCCCCGAAACGCG
TAGGTGAGATTTGTCCCACGGAGGTATCAGTAGGAACGAGTGTGACATCACATACTTTCT
GTGTACACAGCGGCTCTTGCCCGCGCGTCTGCCACCGGCTGGGGCGGCACATGAGACAGT
AGTTGAGCTGAAAATTATAACATCCCGCAACAAGCTCCTGGTGCATGCCCACATAATAGA
ACAAGGAATCGCAACAAGAAATCGCTACACTGTAAGGTAGGAAGCGATACGATTGTACAT
GCGTATTTAGAGGAACTTGTGAGGGAGGATATACACTGCCTGAATGAATAAGAGCCTGCG
CGGCTATACCATTAACATGTAGTACAGACCAAAAGTTTGGACACATCTTCTCACTCAAAG
AGCCTTCCCCACCTTCCTGACCACGAAAACTGTAGATTCACAAGAT
>TRINITY_DN126323_c3_g2_i8 len=826 path=[0:0-353 1:354-417 3:418-422 5:423-448 6:449-458 7:459-473 9:474-483 12:484-487 15:488-609 16:610-610 18:611-639 19:640-640 23:641-669 25:670-825]
ATACCCCTGCATCTGGCCCCCGGCGAGTCCGCTTTTCTTTGTTACTCTCATGTCGGGCGT
CGGCGGGGGGGGGGGGGGGCGCGGCCCGCGGTGTTCCTGCTCCTAGAGGCTCCCTTCTCC
CACCTTTGTCGCTTCCCTCCAAGTCCTGATGGGCAGGGCCGGGCAGCGCTCGCATCTGTC
TGCCAGCCCTGTGCTCTGGTGAAATCTCGCGCCATTCAGCGCAGGCGCGGTGAGGAAGCT
GGCAGCCTGAACCCCAATGTGAGAGCTGCTAAGTAAGAGTAAATGTGGTGGTCTTGACCC
CGCCATGTATCATATGGTTTCCCGGCAGCAGCTGGACTATAACACTGATGCAGGGGCCAG
AAGTAACACATTTGTTTTTAGAGAAAGCATAGTAAATATACCTACAATATATACTGACCT
ATGGAGGACGCCTACAATATATACTGACCTATGGAGGACACCTACAATATATACTGACAC
GTGGTGACCTATTGAGGACACCTACAATATATACCGACACATAGCGGGCACCTACCATAT
ATACTGACACATGGAGGGCGCCTACCATATATACTGACACATGGAGGGCGCCTGCCATAT
ATACTGACACATGGAGGGCGCCTGCCATATATACTGACACATGGAGGGCGCCTGCCATAT
ATACTGACACATGGAGGGCGCCTGCCATATGTGGACTGTGTACATGCTGCTATCTATTAC
ATGTTTGTCATCTCTCCTGTCCAGGCCCTTCTGGCTTTCTCCATTCCAGGTCATGGTGGT
CCCCACAGGAGCCAGTGCTGAAGATTACGCCCAAGAGGTCTATAGG
>TRINITY_DN137458_c2_g4_i2 len=826 path=[1:0-155 2:156-825]
GGGACGCCTTGTAGAATAGGTTATAGAATAAATGAAAGGGGTTCTCTGAGATTTTGATAT
TGATGACCTATCCTCAAGGTAGGTCATAAATATCTTATTGGTGGGGGTCCGACTCCCCCC
CCCCCCACTAATCAGCTATTTGAAGTTGAGTGCCACGGCTTCTTTCTAGGCCAGTGACGT
CATGTCTATTGGTCACATGTGAAGCTCAGCTCCATTCAAGTGAAAAATAAAAAAAAACTT
ACAGTCCTCAGAAAAAATGAAATGTAATTTTTTTTTAATTGCTGTTATTGTTTAAATGTA
GTAAAATAATAAAAAAAAAATAAGATAAGAATAAAGGTAACCTGTCATTTATACAACATG
CTGGATGACATAAAATTAAAAACCCAAACTACAATGGTGGACTTTCTGATTTTACCTATT
CCCTCCCCCCAGAAAATATTATGCTCTGATGTACTCTGGGTAGTTTATTAATGCCCCTAA
ATTATAAAGTGAAATACCAGTGAAAGAAGACCACTGCTTCATATTATATCACCAGATGAA
TACCCTAAGGCACCCCGTTTCCATGATGGGGTTACCTCTCAGGGATTTCTATTGTACTGG
TACCTCAGCGCATGTTCAAAAGTGAAATAGCGCCTGTAAACCAATCCGTCAAAATCCATG
TTTATTTAGAAATTTACCTTTTCCACGTTGTTGTGGAAATTTTATTATTCAGACATTTTA
TCTTAGGATGTGTGTGTTTTATAGATTATCATCATGTCTCTCAGTGGTAATGGTAGATTA
TTGTATACATGTGTTTGTCTGGCTATGTTATACAGAGTCTGCACAG
>TRINITY_DN121241_c1_g1_i5 len=826 path=[6:0-53 10:54-73 13:74-390 15:391-531 17:532-541 21:542-542 24:543-553 28:554-570 29:571-584 30:585-585 32:586-593 34:594-601 35:602-629 37:630-649 41:650-651 44:652-692 46:693-698 48:699-706 50:707-711 51:712-717 54:718-720 55:721-738 57:739-825]
GTCTCTATGATTCAACGTGACTCAGTCAAGGTTTTTTAATGTTTTAATCGATTTGCGATT
GCCACACACTGTGAACGCTTTATATATTGATTGGCAATCATGTATGTTTATTGATTTTCT
CACTGTACGGATCACTACAAATACAAAATATTGTCCTTGTGTAAATTTCAACACAACTGA
TAAGGCCTTCTTTATGGATAGGTAATCCATTGTCAGTTTACTGCTGCTGTGAGAGGAAGA
TGTTATATGAAGAGTAATCGTCATGATGATAGTAGGTGTAGAATTATGACAGCTCTATTA
TTCTTTTGAGAGGCCTAGATAAAGTTGCTGACAAAAGAACTTTGGTTTATCAGTGTAATG
TGTGACACTCTAATTGAGTCAACGAACCCACCTCCCCACATGCCGTGAAAGGTCTCAATG
GTCATAAAGAGGCTATTTGCTGTGCTAAAAGTCCAGACAAAAGAGAGAATTACAGTAATA
TTCAGGAACATTGTACTGCCTTCTGAGTGCAAAGTTCCAATCCCAGACCCTCCATGCTCA
GGCTGTTTCACCCTGCAGCCACACAAACGGCCACCAGAGGCCAGGTGCACCCACACACAC
CTGCACCCCAGAGGGAAGCACCAGCACAAATAATGAAGTTCCACCAGGCATTCACCGCAA
TCAGCAGGCTCCACTCCACCCACAAAAAAGTCCAAAATCTCAGTCATAAAAACAAGTCTT
TTTCATCACAGATCCACCCATTCTGAGATTCTAGACTTTTTTGCAAGTAGAACAAAACCT
GCTGACCGCGACAAATACCTGGTGGAACCTCACCACCTGCACCAAC
>TRINITY_DN128267_c2_g1_i1 len=826 path=[0:0-825]
AGTTAACATCTCTCCAGTCGGGGGTGACTCGCCTCTGCGAGCCATCCCCTCTGCCCATTA
GGACGTGCATGCGTGTTCTGGGCCGGATGATTGCCTGCTTCGAGGCAATTCCCTATGCCC
AATTGCACACCCATCTTCAACTGTCAATCCTCTCCAGGTGGGACAAGGCCTCGATCGCCT
GATCCATCCTTCCCCTCAAGGTCCACCTGGACTTGCGTTGGTGGCTGCTCCCTAGCACGG
TCTCTCTCGGCAGGTCCTTCTTCCAAGTTGGCAGATGATTACCAACGATGCCAGCCTGAC
GAGTTGGGGGCTGTCTTCGGGTCCCTCACTGCCCAGGGCCAGTGGAGGAGTCCTCCCTGT
CGATCAATGTCTTGGAGCTCAGGGCCATCTTCCTAGCTCTCTCCCGCTGGACTCCCGATC
TAGTCGGACAATTCCACTGCCATGGCTTACTTGAACCACCAAGGGGCATCAGAAGCGGGA
CAGTCCTCAAGGAAGCCTCACGCATCCTGCGGTGGGCAGAGTAACACGTTCCCACCCTCT
CCACAGTCCACATCCCCAGGGTCGACAATTGGGCAGATTCTCTCAGCCACCAACGTCTCG
CCCTGGGCGAGTGGTCCCTCCCTCCGGAGGTGTTTCTACAACTATGCCACTGGTGGGGAA
CCCCAGACGTGGATCTGTTCGCCTCCCCTCTTAACCACAAGCTTCCAGTTTACGTCGCTA
GGTCCCGGGACCCTCAGGCTCTGGCGGTAGATGCTCTGGTCCTTCCATGGTCCCAGTTCA
GCCTCCCTTACCTCTTCCCTCCTATTACGCTTCTACCCCGGTGACG
>TRINITY_DN116585_c7_g1_i1 len=826 path=[0:0-291 1:292-825]
GATCAATGCCGCGCCGGGAAACATGACCCACTCACGGACGGCACGCCACGGAGAGCACAC
GGTCGTGCGCAAGAAGCCCTAGACTGGCGCCGCTTCATAACTCTGGCTTATCCACTGCCA
ACTATAGGGGTTATTAAGTCTGGCAGTTTCATAAATGACCCCATCATCTTTATTAGAATA
CCATACTAAAAAAGTAATACCAGGAATTGATACAGAAAAAACAAGAGGGTGAGCCTACAT
CAAAAATATGAATGTAACTTAAGTCAGAACCTCTACATTATAAGTACAATAACAGAGCTC
ACCCCCCATGTCCCCAGATAAACTAGAGGGTTCACCCACGGCTTATCTGTGTCAATTTTT
GGCGTTACTTTATTAGTCTGGCATTCTAATAATGTTTTTAATATGCAATTTTTGATCTAG
TACCTTATTATCTGTCTTGGTGATATAGTTACAGTGTGACTACTTAAAATAGAGGCTTGT
TCTTTGGTGGGAGTCTTCATATTATGTCTTGCAGGGGATGCAAGTCCTCACTCTCGTAAT
TTGTGATGGTCCCAGCAGTCTAATCCTAATTTAGCTCACAGTTATCCCCTATCCAAGGTA
TAACAATGGATACCATGCTTCAACCGGAATACCCCTTTTAAGCATTGTCCTACAGAATAG
TGGTTAATACTTCATTACCTCAATGCACTTACTCACTCACTGGTAAAGGGTTCGAAGACA
ATTACATAGCATAAATGGCAGAAAAACTGTCAACATACCGTCTCCTAATTGCGGAATCCA
GCACCCAAGGTATATTTGTGGCTCCAAGTACTAAAATACCTTCATT
>TRINITY_DN149304_c15_g1_i1 len=826 path=[0:0-825]
CGAAGCCACAAAGGACATCTAAGTCAATCTCGTCATCAACAACGCCGGTTACCTCCAAAC
TGGATTATACACCGACACTGATATGGAACGTCTCCGCACAAACTTGGAGTGCAACGCCGG
CTGCTCCATTCCCATTACACATCACTTTGTGCGGGCAATGCTGCAGCGCGGGCGCCGCGG
CCTCGTGACGTTCACATCGTCAGTCTGCACGTACTTCCCAAGCCCGACGGCGACAATGTA
CAGTCCGTCAAAAGTCTTTTTGACAAACTTTGGGACGACGCTGGCGGCGGAGCTGAACGG
AACGGGAATTGATGTTGTTGTCATTCACCCTTCGCCGGTGAATACGAACTTCTTTACACA
TCCGGGCCCGTCGCTGGACTCCCTCGCGCTGGTGAGAAAAACAGTTGGCTCGCCGATGAA
TATTGCCGATCAGATTTTCGCCTCTGCTGGCCGGCTGACGGTGTGGGATCAGGGATACAT
GTGCGTCGTGTTCCGCCTGGTGCACAAATTTGTTGATTTTCAGCTCTACTGCGAAATCTT
TGCATGTTTGTGTCGCTACAATGGGGACCAGAAAAAGATCGCCGCCGCCTCAACAATGCA
CGCCAAGAAAACAACATAAAATGTAATCGTAAAAGACAGTATTCTTTTTACTGTAATATG
TGGTCATGCACCGGTAAAATCGCAAATATATATCAATTAGGAGCTTGTGAAGAGGAGGTC
AGTCAAGATTGTGCTTCCTAATTTAATCTTTTGCTGATAATTTTTTTTTTTCATTTTTTC
TTTTTATATATATTTTATTGTTTATTTTTCTTTTTTAATGTTATAG
>TRINITY_DN158284_c2_g1_i1 len=826 path=[1:0-690 2:691-723 4:724-730 5:731-825]
AAGGAGCCTTAGCTGCAATACCAGACACAACCCATGGACAGGTGTGGTGCTGTTTCTATG
TTTTTCCATAGAATCCATTGCGGATTTGCCATGGAATTTTATAAAGATTATCTGTGGTCA
TGCTAGTAGCAGATATGTTGTGGATTTTCCATTTGGATTTACGGATGGAAAATCCAAAGC
TTATTACAGTAGCAGCAAAGTGGATGAAATGTTTACAAATGGGATTGTAAATCTGCATGT
CAATTCTTTCTCTGGATTTAAAACCGCAGATTTTACCGTTGCACATAAAATGTGGACTTC
AGCGAAAATTCTGTGGCAAACCCGCAATGGATTTTTTCTGACCAATGGACATACCCTAAG
AGTAGGTTCAGATAGAGATGCGATTTTGTACGTGACAAAATCCTCCACGCATCCTACGGC
AGAAACTGCTGCATTGTACAGCGGTTTCTTCTGTGGGTTTTCATGCAGATCCGCTCTCCA
CTGAATAAAGCTCCTGCTGCGGCTTTGTGAGGGGTCCACGCGGTGACTGCGACAATAATG
GACCTGGACATTCTTGGCACGTTCTTGAAAACCCTCGGGCACATGAACTGTGGCAAGGCC
TCCCATTGAAAACAAGGTTTCAGCATAGATTGAGCCCGGTTTTCGGCACCAAATCCATGC
TGAAACTCGTGCCCAAAATCCTCCGTCTGAACCAGGGGCGGATTGGCCATAGACCTTACA
GGGAAATTTCCAGTTGGGCCGATACCCAAGGGGCCACCTGAGCCTGTGGAATTTGCCTCT
GTTGGGGTGGTATAATGTGCCGCAATATGGCCCTGTCTACTTGTGC
>TRINITY_DN163688_c0_g1_i1 len=826 path=[0:0-825]
ATTCCTTTGGCTTGTGTCCTGCTTTGCCCTTGTGGGCGCCACCTTTGGCTGTGGGGTCCC
TGCCATCCAACCCGTGCTGACCGGTCTGTCCAGGATCGTCAACGGAGAGGATGCTATCCC
TGGCTCCTGGCCCTGGCAGGTGTCCCTGCAGGACAGAACTGGCTTCCATTTCTGCGGGGG
CTCCCTCATCAGCGAAAACTGGGTGGTCACTGCTGCCCACTGCGGGGTCAAGACAACCGA
TGTGGTGGTAGCTGGAGAGTTTGATCAGGGCTCCGATGAAGAGAATGTCCAGGTCCTGAA
AATCGCTCAGGTTTTTAAGAACCCCAAGTTCAACTCCTTCACCGTGCGTAATGACATCAC
CCTGCTGAAGCTGGCCACTCCTGCCCAGTTCTCTGAGACTGTGTCTGCCGTGTGTCTGCC
CACTGTTGACGATGACTTCCCTGCTGGGACACTGTGTGCCACCACTGGCTGGGGCAAGAC
CAAATACAATGCCCTCAAGACCCCTGACAAGCTGCAGCAGGCTGCCCTGCCCATCGTGTC
CGAGGCTAAGTGCAAGGAGTCCTGGGGTTCCAAGATCACCGATGTGATGATCTGCGCAGG
CGCCAGTGGCGTCTCTTCCTGCATGGGTGACTCTGGTGGCCCCCTCGTCTGCCAGAAGGA
CGGAGTCTGGACCCTGGCAGGCATTGTGTCCTGGGGCAGTGGTTTCTGCTCCACTTCCAC
CCCTGCCGTGTATGCCCGAGTCACTGCCCTCATGCCCTGGGTTCAGGAGATCTTGGAAGC
CAACTAAGTACACGGTCCTTTCCTCTTCCCTCTTCCTCCCCCTCCG
>TRINITY_DN158326_c5_g1_i11 len=826 path=[3:0-521 7:522-610 50:611-611 51:612-612 55:613-613 56:614-626 57:627-644 59:645-650 66:651-657 69:658-671 73:672-713 74:714-825]
ATACAATGTTAAAGTGGTTATCCAGGAATTTATATTGATGACCTATCCTCAGGAATGCCG
GGATTCTGACCCATGCCGGTGTGATAATAATGACCTTTACCCAGATAACCCTTTTAACCT
AAAAAGCAACAAAACAAAAATGAAATACGTGAGACATTTCCTTTAAAAGGGATTCTCCAG
GATAAACAGACATAATTCTTAGTCCTGGTCAGACATAAGGGAGTGTAAGATTTTTTAGAA
AATGCAAGTAGAATTTCATTATTTTAGAATTGATTTGCTAATCTTTACTCATGGGAATGG
GTCGTTTAATACACAAGCGATAATCCTACAATGAAAAGTCTTCATGAAGAGCTGGATACC
ACAGTGATTTATTCCTAACTCCTAGTAAATGTAGCCATTAGAAATCAAATAAAGCAACCT
TCCTTTCAGTTCACTCTTGAGATTGCTCACATTTCCGTTCATCACCAGTGATACCCTGTG
GTGCCAATACCAGCTAATTGTTCTTCATTATGGTGCTGCGTCCAACCCAGTGATGCACAG
CAATAGACTGGTAGAGAAACTGTGGCTTCAGTAGAATCAATAGACATTCTTCCATGGTTA
GGACTAAGCCGCCTGTAGAAGGAGGTAGAAGGAGATACACTGACTCTGACTTGTAGTCAC
GTTCAAAGAAAGTGCCTGCAGCGGTGTTCTGTCTCTGGCAGATTTCACTGCCCGGGAAGT
TTTCAATACCCCTCGTCACTTCCTCCTCCTTCCGACGTCTACTCTGGAAGGAGGTGCGTA
CTGCCGTCCCTACTGTGATGCGTGTGCGCTAATACTAGTTAGCGAA
>TRINITY_DN120917_c2_g2_i1 len=826 path=[0:0-825]
GTGTCATGCATGTCGCCCCGGGCATTATGTAAAACCGACCTGAACAGCGAGGCGCGTGCA
AAACATGTGACGTGTGGAGGTTCTTCTGCTTAGTTGCACACGTGGCACCGACCACACAAA
GGCTTCTCCACCATTCTTGGCTCCTCAGAGGGATAAATACATCACCAGTATTGTATTTTA
AAATTAATAAGGTCCAAGACGACCGTGAGATGTGATTTCTTGCATGAATGGCGTGTATGC
TGCTTTACTAACAGCTGTCAGCCATTACAAGTGAGACAAAGGGGTTCTCACATCTCTCTT
TCTGGCTGCTGCAAAGTTGGACTGTAACTGGGCTGTTCATCATAAACCCTCCAGTAGGAC
TACAGCTCTCAGCATGGCCTTTCTATTCCTAATAGTAGATTCAGATGATGAAGTGTATAT
TCATTTTGATCATTATTAAGGCTTTATTACCAGAAGATTAAAGCCTAATTCTCTGAAATG
TAGATATCGCTACAGTTTGGCCATAGACTTCATCAGCAGGACTTCTTGACCTGTGAGGTG
CTGCCCCCAGAGGTGAAGAAGACCCACCTGCTGCAAGATTGACCGGGCCAGACATTTAGC
AGGTCCCTGACAATTTCCTTCGCCGCTGCTCCAATTAACAGAACAAGGGAATAGGTTATG
GCTTGGCTCCGGAGCACAGTCGCTTCAGTAGGCCCCTTTCACCTGACATTTGGGAGATCC
GTTTGGTTTTCCTTGGATTTTCCCATTTTGAATTGTTACCCATTACGATCAAGTTTATCA
AAAATGACAAAAGGCTTCCATACAAATTTGGCCGAAACCACTCTTT
>TRINITY_DN143499_c7_g6_i3 len=826 path=[1:0-215 2:216-243 4:244-266 5:267-293 7:294-296 8:297-348 9:349-440 11:441-476 13:477-530 14:531-554 16:555-621 17:622-825]
CAGGTCTTCTCCAAGGGTCTCCCTTTTGTTCCTTAGCTTTTGGATCCAGCGAGTCATTTA
TGCTTGTTGCTTTGCCTTGTTTCCTGTACACCGTCCGTGACATTGGCTTTTACTGATGTT
AATTTTGTACCCCTTATCAGAGCCGAAGTAAAGCACTTTCTCCTTCTCCTTTTATTATGG
CCTTGAGAACTGCGTATAGTTCTCTGAAGTTGGATGAATTTCTTTTTATGTCCTCTGGCC
AGGTATCCTGAAAAAAATGGTCTCCTATTTTGGCTCCCCAGCCCTCGAGACTTGCGTCCG
TTATTACTTGAACCTCTGGATGGTTCCGCCAATCCAGTCCCTTGAGTAGCCTTTCCCTTT
GTTTCCACCAGTTGAGATCTGATTTCACAGACTTTGGTATCCAGATCAGTCTGTCCAGGT
CTCCCCGTCTTCCATTCCCTCAGGATCCAGCCCTGGGTTATTCTCGTGTGGCTCTGGCAC
CAAGGTACTGAAGGTCGGCAGGCAGTTAGGCTTCCTAATAAGCTCATAGCTTCCCTGATG
GAGCATCTGTGAGATCTCAAACTCCACGACCTTCTTTATCAGAATCTGTTTTGTCATGAG
GAAGAAAGGTTTTTAGTAAGGTTGAGTCCAGTTCTACCCCTAGGAACCTTATTCTCCTGG
ATGGAGTGAGTGTGGACTTCTTTTTGTTTATAATCCAACCGAGATGCGTTAGAGTTTCCG
AAAACCTGTGAGTTGCCAATAGGTTTTCTTCTTCTGTCCTGCCGAGAATCAGAAAGTCGT
CGAGGTATGGAATGATCGTTATGCCCTCTCGGCGAAGATAAGCCAC
>TRINITY_DN102079_c0_g1_i1 len=826 path=[0:0-825]
GTCCCTCAAAGTGTATGGCGTTGTGGGTTGATTCCCTAACCCCCCCCCGCCGTGATCGGG
GTCTCCTACCCCTTCCTCCTCTACCCCTTGGCCCTCTGTTAGAAGGCTGGAAGATGGGAT
TTTGGGTATTGGAGTAAGATGTGCCCTCTAAGTCAGTTTCACCTTCTGAAGATGAGGGTT
CTGTCTCAACCTCCAGAGTCCTAGCATCTTATTTGCAAACTCAAGGATACGCCCTTCTTT
GAAATCAGCTTTATCCCTTAAAAATTGAGAATGTTTACGCTCTTTTAACTGAGCAGTAAC
CTGTAAGAATCCCTCCTTCCGAGTGAAATCAGGACTACTGGAGAATTGGTTTATAGCTGT
GATCTGTTCCTGCAAAAGTTGCCGCAAGGACACGCGCTATATAAGGAGACTCCTCCCCTC
ATTCCGGATCAAGCCCCTGGAGCGGCCAATAAGGTGGAAGGAGGCGTGGCGACACTGCAG
CAAACTACCCGCCCCCTCTATGAGACGATTGCAGCTCAATGTCAACACATTCACACACTA
TTGTTAAAGGGACAAGACGGCGGTTTAAAAGTATAATTCCTTTTCTTCCCCTTTCCTTCT
TTGGAAAGTGGGAGGTTGTCCACAAAAATGGAGGTGATATATCATGCGGAATTTTTATAT
AACACACCATCTGCACAACTCATTAAGTCCCTCCACTGTGTCTCTTTTTGTAATAATCGC
TTATCAAAGTCTCCTCCTCTTGGAGATCTTCTCACCACTTCTATAGCCTGGAATTTCATC
ACGTCCATATTGCCACCATGAAAGGGGGAAGTATGTCTCGCAATTG
>TRINITY_DN159622_c1_g1_i1 len=826 path=[0:0-825]
ATAAAACATGCTGCGGTTTTTTTTTACGCAACGCAGAACTGATGTGTGAAAAAAAAAACG
CTCATGTACACAGACCCATTGAAATGAATGGGTCAGGATGCAGTGCGGGTGCTATGCGTT
CACGTCACGCGCGCGGAAAACTCGCTCGTGTGAAAGGGGCCTAAGAGATCTGGAATGTAT
TGTATAACACTGACATAATGCTGTCAGTGTTATCCAATACATTCCAGAACTGTAAGGGTT
AAACAGCATGATAAATCACTATAATGCTATGCGACCCATTCAGTTCATTACGGGTGCTAC
TCTGTTAGTCCAGGGCGTGACACCCACTTGTCTGAAAGGGGCCTAAGCCTAGATGCTCCA
AATTGCACTACTTTTGGCACACTTTATGACAAAATATAGGTGCACCCTCATTGTGCGTCT
ATATATGTAGGTTGGGCGTACAGCGGCATTACAAAGGTGTGTGTAAACAGTACACAACAC
TGAGATACTGATTTAGGGGCCAGATAAGTTATATTTTTAATGAAAAAAAAGAATGATAAA
AACGCCTCTTCAGGAGCCCTCTCTACGAACCACAGTGGAGAGCTACTAAGACCTCATACA
CACAGCCATATCCGTTTTGAGGTCCGCAAACCTCGGATCTGCTGAATGCGGATACCGGAC
GTATGTATACCGTACTTTCCGTGGGCCCCATTGTTGAAATGTCTGTTCTTGTCTGCAAAA
TGGACAAGAATAGAACATGTTCTATATTTTGCAGCATGGCCACACGGATGCAGAAAGCAC
ATGGATGACATCCGTTTGTGGCCCCATAGCAATGAATGGGTCCATG
>TRINITY_DN131111_c3_g3_i2 len=826 path=[0:0-44 5:45-65 8:66-144 12:145-237 15:238-277 17:278-633 18:634-638 19:639-651 22:652-652 25:653-653 26:654-656 27:657-678 29:679-679 31:680-682 32:683-689 33:690-690 35:691-707 36:708-708 38:709-709 39:710-825]
TATTAGATCGGTGGGGGTCCAACTGCTGGGAACCCCACCGATCATGAGAACAGGTCCCAA
ACTCCATAGAGCCGACCCGAAACGAACGGACCGGCTGGCCGGAAATGCGCGCGGCCGCTC
CTGTCATCTCTATGGGAGCACGGATGACAGTGAAGCGCTGTATTCTGCAACTCCCACAGA
ACTGAATGGAGCGGCCGCGCGCACCCCCGACCATCCGCTCCATCCATCCCAGGTCGGCTC
TACGGGGCCTGAGGCCCTGTTCTCGCGATCTATAGGGTTCCCAGCGGTAGGACCCCGACC
GATCTGTGGATAAGGGATAACTTGATATATAACCAGAATACTGCTTTGATTCGGAAGCCC
GTGGACTGCTTTTCTTGAACCCGATTCATTACACTAAACTTTATTTATTTACATTTTTTT
TGCAAATCTGCATTAAAAAAAAAAAAAAAACACTTGGTCTAAGAGAAAAAATAACCTAAC
CTCTGGGGAAAGTTGCCTTCCATGCATGCTGAGGGTCAGCCAGTCTTTATAGTGTCACTG
CTCTGACAGAGGGGTTTTTAATTAGGGACCCGCCTCGTTATATTGAGCCTGACCGTTACC
GTTTAGAAACTTGTAAACATACAAGAACACAGACCTTATGAGCTTCAGCGCAGGACGCAT
TTAGTTCCAGGGCTTTTTTGAACAAATCTCGAGATTCATACACCAATCGTCTTCTGTCGT
TGGGGGCAGTTTTGCTGAGTACAGCCAAATCTCTACAATCCCGGGCAAGACTCCAGAGAA
GTTAAGCATAGTTACTGTCCTTGTACTGGCTCAGAAATTCATATAA
>TRINITY_DN154063_c4_g2_i1 len=826 path=[0:0-438 2:439-466 4:467-825]
GTTCTGAATGGGGTGTTGACATTTGCCATCTCCATATCATTGCATTCAGTTTTTGTTCAC
GATTTGTATAGTGTCCCAACTTATTTGGAATCCGGTTTGTAAGTAAATACGAGGATAAAA
ATTATATAACCGGACTCTGTGTCACTTACAATATACACTGCTTGCTTTAGTTTGGGGTGT
GTTATGGAGCTGACAGATTCCCTATAATAGACAAAGCAAGCCCATTTATGAATCTTAATA
TAATGCATGTTCTATCCTCAAATTCCTTTTGTTGTGTAGTGTGCTCCTTAGGTGCCCTCA
CACCATGTTTGACTTTAGAGTTGAGGCATACATTTTCTTTCTTCTTTTTCTCAAAGTGCA
TGCCTAACTTGTATTCAGCTGCATGGTGTGATATTTCATTATCACATTTGGATTGATACA
TTCATGCATACTGTAGCGCTTTTTTTTTTTTTTTTTTTTTTTTTTTGCATTGTTGAATAG
TATTATAGCGGTATATCTGTACATTTGGCCCATCTAGAGACCTTCTTGATTGGCGCTAAT
TGGATTTGCAGTTGTGTCCTATAGAAACCGTGGTACTTTCTTTATTGCCATGTAAACATA
TCCTTTGACGTGCTGTCTTTCTTTGTAGGACTACTACTTTTGCGTGCCATGTGGTGGTTT
ATATCATATTAATTCTCTCTGTGTGCTCTCTTTTTCCATTGCAGAAGTCCTGTAATATTC
TACAGCGTCATGTCTGGGTTTCTGGAAATTGGGAAACTAGCAGAAACTTTGGGATGGATG
TTATTACGTTTTAATCTTTCTGCTGTTTGCTTGAAAGCAAAATGGT
>TRINITY_DN156355_c8_g1_i1 len=826 path=[0:0-163 2:164-628 3:629-825]
GCATAGTCTGACACTATCCAATCAGTGCTGCCAGTGTCATAGAGTGTAGGGACACCCCCC
TAACTGGTGACACCTAGATGGACCTTACAGCAAATCTGTCTCACAGAGACCTCCCTAACA
AACTCTTTGCATAGACACATAGCTGTGGTTCGCCTGATTGAAACACTGTTTTTCTATTAT
TGATCGGAGGATCCATTCCCAAGTTATGATAATTTGATAATTAGTTATATGTATTATGCA
AGTTGGACCTTGGTGCAATGAGGGCATCCACATTCCTCATGTTGCACCCAGGTTCCACTC
ATTTCTGTGGACTGGCAACAGGGGGGAGCGGAGCTTGGGTGCAACGGAAACAATGCCGAT
GTCCTCGTTGGGCCAAAGGTCTAATTAACATATCAAGAACAATTATCATAACTCGGGAAT
GGAGCTTCCTACAGCTACGTGTCTCTGCAAACATTTGAGGGGGGAAAAGCCAGCGGTTTC
GATGCATGGCTTTTTACTGCACAAAACAAGCTAGACCAAAATCATGTGTATGGACCCAGG
GTACGGCTACACGGCGACACTGGTCATGTGACAACTATCGCACCAAAGATTGCAGGGGCA
TCGCAGTGTAGTGGTGATCCCATAGAAATAAATGGGGTCGCAGCAAGAATTGCACATGTG
CCATGACTGCAATCTGTGAATGGCAAAAAATCCTGCAGCGATTCAGGGGTCTCGGTCATG
GCACACATGCCACCAGTGGCGACTCTTCTGTCGCTTTGCTTGGAAGACAAATTTATCAAT
AGTCTGTGACAGGACAAAGTTATTTGTTGCTATTGCCAAGTCAACT
>TRINITY_DN149026_c1_g1_i2 len=826 path=[1:0-126 2:127-825]
ATTCTCACTTAAATTAAAGATATCAATTTACAGCTATGTGCAAAATAAATACAAAATATA
CATAAAAGAAACCCAAGGGGGGAGGGGGGGGGAATAGATTTTAGTGCACATAATCAACCT
ATAAACACAACACTAATAATTCTTTGAAGAAAAAAAAAAATATTTGCAGGCCCATGCATT
TACAAATAATTTGACCAGAAGAAGGTCCCCATACCCTTAAACAGCAGCAGATACTGTACA
AAAAATAATAATAAATCTTATATAGTGAGGTTGGCAAGAATACATTTTCACAGCCTGGCA
ATTCAGCATTCATTTTCCAGCATGGAGGACATCATGTTAAATGATAAAACAGACATTATA
GAAATTTTGACAAGACTCTTGATGACCCTGCTTAATATGTTAGAAAAATACTATGATTTG
CTAAACGATATTAAAGTTACGTAGAACCTTCACTGGGTTCCATAATCTGATAAAATTATT
AAATATCTCACAAAAATTAGGTGAATTTTCAATATTCAAAAGGGGTTATATCATGAAGAA
TACTGCTTCTCTGGAACTTAGGACCTCAGTTGTAATCAACTAGATCGGTTTTGTTCCTCT
ATACACTTCCCTGCATCCATCATAGTATTACATTCAAATGATTGGCCAACCATGCAATAC
ATGAATGGGCCAATTCCATCACTGGAGGAGCCATTCTTAGCCTAGATTTACACTAAAGGT
AAATTCTTCCGGCAGGCTGTTCCAGCAGAGAAAGTCAGCTTTGGGGGTTCCAAGCAAGGG
GCATGGCCCACTTTATGATGTCTATATGTCCTAATAGGTTCTGAAT
>TRINITY_DN139585_c11_g1_i1 len=826 path=[0:0-825]
GGCGAGCAGGAAGAGAGACGGCAGACGGCACGTCCTCACTGAGTGCTCCGTCTCCCCATA
CAGCTGACCGGCAGGGCGCCCGGCGTCAGACCCCCGCCAATCCAACATTGATAATCCATC
CCGAGGAGAGGTCATCAACATTAGAAGCCCCGACAACCCCTTTAAAGCCCCCACCCAAGT
TAAATTATTGTTGACTGACCCTCCTTTTTTTTGGGGGGGGGAACAAGCTAATGCTAAGTG
CACATCTGCATTAGATTCTGGTATTCTTTTCCAGAATACTGGAATAGATGGATCCTGCAT
ATGCCGGACGCTGTCGGCGCCCAACAGATCTCCTTCACTATAATAGGGCTTGTCGAGTTT
CCGGTGTGAATCTGCAACGAAGGCTCCTTCCAGAACCTCCACTGCAAATGTGAACCTATC
CTTACAATGCAATATACTGTATATAAGAAGCTACTGACTCCATAACAGATAATGTCAGGG
TGAAGGATCGAACATGGTGAAATTCATCCTCCGATCGGGGGAGAGGTGTTTGACAGCTGC
TTTCTCCTCTCTCCTCATAGAACACACATACATGCTTGGCCTCATCGGGGAGTTGGGTCT
GATGACCAGTTATTGATATATGGACACCTAAGCTTTCAAGAACTTCAATAGGATTACCGA
CAGGATATCCATGTAAATAAAAAATTAGCTATACTATTCAATAAAATGAATCTGTATAGC
GCCACCTGCTGTATGTGCTTCTCTTTATTTCTCCGTCCACCTCACTGAGGTGGTCGCACG
CACTCAGTTTAAATCTTCAACTGCCACTAGCTGTATCTTCTGTTAG
>TRINITY_DN119141_c0_g1_i1 len=826 path=[0:0-825]
GGTCGTCGGTGTCAGATCGGTAGGGGTCCGGCTCCTGACGCCCCCAGCTGTATGAAGAGA
CTGTGGCACCCTTCCTAGGCCATGTGAGGTCACGCGGATAGTGTGGATCCTGACAGTCAT
ACCATCATTAAGTGATAGCAATTCCTAGGAAAATGTCATTTGTCATAAAAAAATATAATA
ATACAAAAAAGTGGAAAAAAATACATTTGGCAGTTTGGTCAACTCCTATAGTGGAGAGTG
GCCAGCTGCCTCCTTCTCTGTGGCCCCTACAACTATAGTGTCATGGGACTCCTATTCTGA
CAGTAGGGTGCCCCTTTAATATGTGTGTCCACTGTTGAGCAGTATTTTACAGAGTGAAGG
TGCCCATACACTTTTAATAGCTCTCTCCCAATTCCCACATACTTATTCGGTTGGGCCAAT
TGTGTATGTGTTGTCAGTGGTGAGATGGAAAAAAAAAAAAAAAGGTCCCCATACACATTA
GGTTTTCAGCCAGTCCTTCTAAAAATGACAGGTTCGACCGGCAATATCCTAATGTGTATG
GGGCCTTAAAGGGGTTGTTGAGTTTCAAAAGGAAACTGGACAACACGGGGCATCCTCCTG
CAGTGGAGAGCTGCTCATTGCTTGGCTGGCGGATCCAGCACCACTGTTTCGGTTCTCCCA
GCCAGGATCTGCTTCCCCAGCTGCAGCTGTGACTTCATGTCATCAGCATATAACAGCACA
GCCAATGACAGGCCTCTTTGGTGCACCACGGAGGCCAGTGATTGGCTGCAGCAATCACTG
GTCATCTTGGCAGCTTAATAAGCGGAGCCTGCCTGGGAGAACCGAA
>TRINITY_DN122127_c13_g2_i1 len=826 path=[0:0-158 4:159-199 6:200-208 7:209-267 8:268-275 10:276-388 11:389-418 13:419-456 15:457-494 16:495-519 18:520-643 19:644-825]
TTTTTGCAGCTCGGGCGCGGACCGGAGCAACGGATGCGGATAGCACACGGAGTGCGGTCC
GCATCTTTTGCGGCCCTATTGAAGTGTATGGGTCCGCGCCCGAGCTGCAAAAAATGAGGC
TCGGATGCGAACCAAGCAACGGTCGTGTGATTGAGCCCCAAGATCTTATTTGCTTTTGCT
GACATTGAGTAGCACTGCTCAACCTACTCGTAACCAGAAATCCTTCTCTTGTTCTGTCAT
CCCTAGTATTGTTCAACTTAAAGGGGTTATGCCACAAAAAATATTCTATATTTTTCATAC
CAGCACCTGGATCTAAGTACTTCTGTAATTGCTTGCAATTAAAAATTTAGCATAGCCAGT
GAGCTATTCAATAAAATGTATCTGTATGGTGCCACCTTGGTTTTTGCGGGATGACTTATT
TTTTTTCATTGGTATCAGTTTGAGGTACATAACACTGATTGCTTTTTATTAAGTTTTATT
TGGTGACGACTAAGCAAAAAAGCAGCAGTTCTGGCATATTTTTCTTCGGCGTTCATAGTA
CAGGATAATTTACATGATATTAGCATAGTGCTGATTGTTACAGATACCAAACATGGGGAG
ATTACATTTTTGGTAATTTTTCCACTGAAAGGCATTAAAAGCCTTTTTTATTGGATACAA
ATTTTTCTTACTCTTTTTAACCATTTAATAGTTCTATAAGAGTTGATCTTTTGATCGCTT
CTAAAATACAATGCACTATTCCTGTAGTGCTTTGTATTTTAATGTCAGTGCTATACTGAC
ATTGACCAGCAGGCTGCACCAGAGAGGAGGAGCACTTGCAGTAGGC
>TRINITY_DN144598_c0_g4_i2 len=826 path=[1:0-90 2:91-181 3:182-204 4:205-825]
TACACTGACCCCTCACCCAGACATCACCCCCATACACTGACCCCTCACCCAGACATCACC
CCCATACACTGACCCCTCACCCAGACATCACCCCCATACACTGACCCCTCACCCAAACCT
CACCCCATACACTGACCCCTCACCCAGACATCACCCCCATACACTGACCCCTCACCCAGA
CATCACCCCCATACACTGACCCCTCCCACCCCCATAAGCTGACCCATCACCCTTATATTT
TCCCCATACACTGACCCCTCACACTTATATTTTCCCCATACCCTATACTCCGTTCACACT
GGTGTCTCCTCTTCCTGACCCACGGACATCAGGCCTCACTGACGGCACCTGCCCCTCCAT
GCGCACACCATGCACAGCCCCCCCGCCTCCTTCTTGCCCCCCAGGCTCCTTCACATCAGT
CCATGACTACGGTTTGCCCATGTTATGATCCCATCCGACCCGTGCTGCCTGCTCTTTGCC
CATGTGGCAGTTCCTCCTGGACCTCCGTAGCCGGTTGTGCTCTGCATTTCCCTCGTCATG
CTCACCGCTGGGTGATCGGGGTGGAGTGACCCCACTGGGGGCTGAGTGGCTTCGACAAGG
TTGGACCTTTGGGGCTTCCAGCCCGTTGGGGTCAGATAGGCTGTACCGCACAGGGGGGTA
GTGCTGATAGCATCCGCTCTGCTGCTCCTCCGTCCGGGAGTCTGTGTTGGGAGTCCCATC
AGGACAGCCGGGGAAGGTGCCTTCACTCAGGGAGGAAACTCCACTGCTGGCGCTGCCCGA
GAGCGGAGAGTTACTGCCGTCAAGACAGGACTGGGGGCTGGTGGGC
>TRINITY_DN151535_c10_g2_i1 len=826 path=[0:0-825]
ATCAGGACAGGATAAGTATTGTAATGTATGTACACAGTGACTGCACCAGCAGAACAGTGA
GCGCAGCTCTGGAGTATAATACAGGATGTCATTTAAGCTGATGCCTGAATATATTTCCCC
CATCAAATTGATGATTTTATAAAGAGAAGTGAGGGCGCGTAGCGTATTGGTTGTCTGGGC
GGCTTGTGACTGGGGTGAGTGTGGTCACTGTATATCTTCTTAATCTTGTGACTTTTTTAT
TCCAAGAGGGAGCCGCAGTAAGGCCAAACCACTTTCCTCGGTTTCATCACAAAGTATCCA
CCGCCGTTACTCCACATTCATAAACTCTTGTAAGTTTGCCTCTTTCACTCAGCAAATAGA
AAAGCTCCTGAATAAAGAACGTCTTCCAGTCCGTATGGCCCAGGCCTTCCATTCATGACC
GATGTCACCCGCGCTGCAGGATAACGCCCACAGGGATTACCCCTCCGAACTATAACTGTG
TCTCAGGCTGTGTTCACTATCTGACAGGAATGCTGCTGCGTGCAGCGCTATTTATTACGC
CAAAGCCATGGGCACCTAGTCAGATACTGACAGACCACATTAGCCACTGGCATCTCTCCT
AGGATGGACCCAGCAGAGCACTGTGGCTTAGGGCATGTACCCCATGTGCCTCCCTATAAG
TCTCTCCCTTCTCATGTGCAGTACCTCCATTTAGCCAGGAGATGGCATTGTTGCACTTAT
GACTACTAATAATCCTCGTTTTTTGCAGCCAACCTTCTGTATCAGGAGTACAGTGATGTG
GCTTTGAACCAGGAGATCCAAAGACAGAAACCGGGTGACTCCCCAG
>TRINITY_DN153967_c1_g1_i1 len=826 path=[0:0-825]
GGTTATAGTGAGCATAGCATTAGTTCATCTAATATGTTTGCAGGCTGCTGTTGCATTGTG
TTTGGTTTTGTACATTGAAAGTGAAGCTGACCAAGTGACCGCTTCCACAGCTTTTCCTTT
GTGAGTTACAGTTGCCATAACATGGTGTCTCATCCAATTTTATAACATGTGTTTTAGGGT
ACGGCCACACCGTTGGGTTTCCTTAAGTGGTTTTGGAAATCTATATTAAGAGTAGATACT
AAAAGCAGAGAAAGTATGCAGGACAGATATGGCTTCTCCCCTTTTATGAATTTACTGCTG
GTCTTGATTTCCAAAACTATATCAGGAAACCTGAACATTTGGTCGTGCCCTTACACAGTT
GCCCGAAATGAGCCATTTTCCCTGCTGAGCTGTTACTCCCCAATAATTTTCCATGCAATC
TTCACAGACGGTCTTAAATTGCAGTATGTGTCATCTGATAGATTCTCGGAGAAAGGAAGA
ATGAGACCACTGCTAGTGCTATTGTTTTAAATTACCAGTATTTGGATGTCTTGTACTAGT
TTCCATTTCTGCAAGACTTTGCGTTAAGGCCCCAGTATTTAACAGAGATCAGTGCTCCCT
TAGTTTGACTAAGGTCAGTCATCAAAGCTGCTTTCCTCGTGTTTGCTTCCTTTCACATAA
TGTAAGCAACAGCTGCAGGCTACAAGCTCGAATATTTTGAAGCAGAGTACTTTAATGTAC
CCATCTGGTTCTTCCACTGAGAAGAAAGGTCACTTCTGTTAAGTTTCGTTTTTTGCCAAA
TAGAAAACCTGCAGGGGTTGTGTAGATTCGACTCTCCTGTATCAGG
>TRINITY_DN159005_c9_g1_i1 len=826 path=[0:0-825]
GTTGGGAAAAGATGTCTTTTTTTCGGCCTTATGTACTATGTTACTATGTACTATGTTTGA
TGACTTCAATATTGAACGGAAACGGAAAGAAAATACGTTCGCGTGCATGAGCCCTAACTA
TGTATTACACATCATATAAGTGTCTGAGCTTTGATGACTTCATTATTGATTTTGCTATCA
TAACCGCTTGATCAGAGGACTTCCTACAGCTGATCCACAGGTATGGCAAACTGTTATCTA
TAAAACATTGCTGGCCAATGTACAGTATATTGAGTGGTGATAAAGGGGTTAAAATGACAT
TTGCTTGCCTCCTATCTTGCTGGGCACAGACTGAGAATGGAGTCAATAATATGGTGTGAT
CCCGTGGTATCTCATGATAGCGACGGGCAGCGGAGGTCACATGATGACGGTGTTGGTCAA
AACAACCGGAAAAGCAGAACATAATTTGCTGAGTGTGCACAGTGCAATCTGTCCTCATAA
ATGCTGAGGCTACGGAGACAGAAAGACACGACTTTTCACCTTTGCTCCAATGCTGTTAGT
GAAGACAGGACCTGCTGCTCTTTTGCACTAGTCATAAAGTAGACCCCGGGCTGTAATCTT
ATATATACGTCTATTATATGAACTTACCGTACTGTTTTTTAAAAAATGTTCATTTTAGCA
GAAATGTTTTTAAAAATCCCTACCGTAAATAAGACATGACATGACTGCTTTCTGGTATCT
GAAGTCTGGGATTAGATCAGAGCATCTGTCCAGTCAAACCCGTCCCCCATGTACCCCAAC
AGACCAGGGGCGGACTGGGAACTCAAAGTGGCCCTGGAGAAAAAAA
>TRINITY_DN124171_c4_g5_i1 len=826 path=[0:0-825]
GTGCAACACTGCCGCAGCTGGCTCTTGTTAACTAATGAAGACTGCACTGTTTAATGGGTC
TGCATTGTTAATGGCCAAGTGGTATTAAAGGTGCTGCATGGCCATTAACAATGCAGATCC
ATGGTTTGACAAGAGACGGCTGAGACCTGTATAGTAACACAGTACTAGACCACAGCACAA
CCATGGCACAACCACAACAACTTCACTGTGTAGGCAGGGTTTTAAAACTGTGGGTGTTGG
TCATGAGAGGTGTTACATATTTGTGGGCTTGGGTAATGTCAGGTGGCCTCACTCCATACA
TTATAGCTTGCCAGGCATTTGTTGGCAGTCTATTGGATTTCCCATGACGAAAGCTGACCA
CCGCAGCACCCACCTTTTTCTTCGGCTTTTGCAATTTCTTTAAATAGGGTTATTCACCCC
AATTTAAGAATCAAGGCCTAATATAATTGCTTATCTATTAAACAAATAGGACACTGTTCA
GTTAGATAGCTTTGTGTCCTACACAGCAATTTATTCAAACTGTGGTGTCTCCTATGGATC
CATTCAGATTACAAAGCCTGCACTCTCCCTATGCTCTCCATATACTCACACTACAATGTG
TAAAAACTCTCCCTACGATCTCCCTACACTGTCCCTGCATTCTCCCTATCCAATATTCCA
CAATTAAAAGCTTTTAGCAACACTGTCCCTAGTGCTAGTCACATCTCTCCCTATGCTCAG
TTCACAGTGAAATGGCGGAGACCATGGGGGATGATGTTATTAGAGGGCTAAAGATTTGTT
ACCACAAAGTGTGAGGAAATTTAGATTCGATGCAAATCAAATTTTT
>TRINITY_DN126749_c1_g2_i1 len=826 path=[0:0-825]
CACACACACACACACACACACACACACACACACACACACACACACACACACACACACACG
TGCTGCTGATAGGACTAAGGGAAAACAAATTTACATTAAAATTAACGCTTCCTAATGCCG
TTACCTCTTCGTACAAGTTTATGTATTATGTGATATGTTTGTTGCTTTTAATTTCCTCTG
CTCTCCAAGCTAGGGGAAGCCTTAAAAGTGTTACTTTATTGTAGATGCGCCCGTTTCGCA
GAGCGTGTCCCCGCCAGTAAGTATCTCCCAGGTGAATTCTCGTTTCTCTCCAACTGATTC
TTTGTATTTTTTGGAACAATAGAGGGGGGTGTTGGGAGATGTACCCTAAACCGGCGCAGC
GGAAAAGCGGAGCGGTTACCCACAGCCTAGATTTACAGCCCTTTTCCAAAGTGGCTGTCT
GGTTGCTGTGGACAACTGCTCCTATTTTCCTCTGCCCTTTTTCTAAGTTTGGGAACTCTC
CCCAGCTCTTGGAATCAATTTAGACGTCTTATCTTCTCATTGGATGCTGCTGTCTTCTAT
CCAGTATGGATCTCTGTCCTCCCCGCTCATCTTTTATTGCAGCTTTCCATTGTGTCCCTG
TGTCTTTTATGGTCCCCATTACCCGCTCTCCTGCATGCTAACCTTGCTTCGTCACCGCCA
TGTTTGCTCTCTCTCTTTTTCAAGAATGTCAGTAAACAGGAAGTTCTGTGTACGTTCACT
ATCATGCCCCCCTTCCACCATCTCCTTTTTAGCCAAATTCTCCCCCTGCTTTATCGCTCT
CTGGTTGACCTCCCAAAGCACAACAGCTGACCCAAGGAAGGGGGGG
>TRINITY_DN292941_c0_g1_i1 len=826 path=[0:0-825]
GCCGCGTGCAGACCTGTAGGACAGTGCAGGTCTTCGCCGGGCTTGACGCTGGCGGCACGG
CTTTCTATAGTCTGCTACTGACCCATGGGTCATTGACCACGAAAGTCCGACCGTGACCGA
CCACCCCTCCTCCAGCGCCCCTTCCGCGCGCGGCCGCAGCCGCCGCAAGGAGGCACGCCC
GGCCGAGCTGCTGGAGGCCGCCACGCGCCTGTTTGTCGAGAAAGGCTATGCCGCCACCAA
GGTGGAGGAAGTCGCCGCGCTGGCCCAGGTGTCCAAGGGCACCCTCTTTCTTTACTACCC
CAGCAAGCAGGCCCTGCTCAAGGCCGTGGTGCGCGAGAACATCGCCGGGCGCTTTGCCGA
ATGGCAGGCCGAGCTAGAAGCCTTTGCCGGCACCACCCCCGAGCTGGTGCGCTACGCCTT
CCAGGTCTGGCAGGAGCGCATCGGCGACACCTATGCTGGGGGCATCTGCAAGCTGATGGC
CAGCGAGTGCTGCAATTTCCCGGACCTGGCCAGTTTCTACCTCGAGGAGGTGGTGGAACC
CGGCAACGCCCTGGTGCGCCGCATCCTGGAGCGCGGCGTGGCGCGCGGCGAGCTGCGCCC
CCTCGACCTGGACGCCGCCATCCACCTGATCACCACCCCCATGTTCGCCTACATCCACTG
GCGCCATTCGATCGGCATGCTCTACCCGCAGTCCCTGGGCGTGAGTGCCCCGCTGTATTT
CCAGACGCATGTCGACAACCTGCTGCGTGGCCTGTCCGCCACGGCGCCCGATGTCTGAGC
CGCACACCACCACCGCAGCCTTCACGCGCCGCGCCCGGTGGTGGTG
>TRINITY_DN145617_c0_g1_i4 len=826 path=[1:0-227 4:228-266 5:267-318 6:319-474 8:475-494 10:495-498 11:499-512 12:513-562 13:563-656 15:657-668 16:669-671 17:672-672 19:673-701 20:702-707 22:708-713 23:714-714 25:715-716 27:717-737 28:738-764 30:765-767 34:768-768 36:769-806 40:807-825]
TTAGTTCATCGAGAACCCTGCTGAGACCATTGATATCATCTTCCACGCTCTGGCGGAGAG
CCAGCTCGTTCTCATACTTGATCCTGAATTCATCAATAGTAAGTCTTGTGTTATCGATGG
CCAAGATCACTTTGTTATTATCAATATGGGCAGCAAGGATCTGTGGAGTTATCATACAAT
AATTTTGAGACTACTTCTATCATTTAGTTATGCTACCTATATTGTATCGATGGTGTAAAA
TTGTTGAGGTTGTAAATAAAATAAATAAGAGCATGACTTAAATGCATGTGGTTACGTTAG
AAGACATCTTTTCAGCAGGCAGCATACCCATACCTGACCCAATCAGATATGTTATCATTT
ATAACAGTCTCTTGAAAGCCTTATATGATTATTCCTGGGTTATGCTGGTAATTTTTGATA
GGACAACCAACAAATATATATTCCATAATTGCATGCAATGGAAGCAGTAATAAATATGTG
TTTCAAAAACAGATAAACCGTAAAATCACAGGTATGTTATGATTTTTCTTGGAAACATTA
AATTCTCAGGGTGCTAGTTTATCCTGTAGTTTGCCTGTAACTGCTATACTGCCTTTAGGA
AATGTTTAATGGGTTGTCACATGATCGGTCTGATTTTGTGCTACATTTGTCAGAAAACCT
GAAGCCTGGTCTAATATTTCATGATATTTACTGATACATTTATAAAGAGTATTTAAAAAA
CATGTAACCCTTGGTACCCAGGATACATAACGTGACTATGCTGGGTGTGCACATGGAAGC
TGTAGACAAGTCATAGTTAGAAGTTCCTTTATTCAAGTCAAAGGTT
>TRINITY_DN158365_c14_g1_i1 len=826 path=[0:0-825]
CACGATAAAAAACAAAAAAACAACTAGTTAATAAATTTGTTAAAAAAAAAAACATAATAA
ATTGTCACCACATAAGGTTTCTTTTTAAAATAATTTTTTTTTTCTTTAACACTGAACTGT
CTTTAATCTTTCAAGATTTTTTCTTTTTTTAAATGTGTGTAATAACTTTTCATTCTTCTT
GCCAATGTTCTGGGCTATTGTGCTTTACTGATGGTAATACATTATACTACCATGGCAGGT
GCGTTCATTATAAAACGTACAGTATTTGTAAACAACATTTTTGGAGTTTTGCACATGGAG
CATATATAATGAAATGACTTGGTGAGCCTATTCTTGAACACGTTACATATAAAAGCCCAT
GGAAAATACAGGGTGACTGCAAGTTCATTGACTGGCCCTATGCCATGATGATGGTGATAC
TGAAATACCAACCATACTGGGAACTATAATCGCTTAAAACTGAAAGGCAAATCTGATGGA
ATCATCAAAATGAATACATAGTCTCTCTTTCAGTCGATTCGATGAGACTGGGAAACATTT
TTTCAACGGAAAGTCTTGTCCATTGCATAACCTAGGAGCATCAAGATTCCGAATCACAAT
GATGGGAGACCCAACTTTCAGTTGCAGACGATGTGGTGGCATCCCAAGCGGGTTAAGAGA
GTTGAGTAACTGTTGGATAACATATAACTTTTGCAGTTAAAGTAATATTTATGATGTGTC
CCCAAAGAACTGAAGCTTTAAGGCAAGTATTAATTTCATCAGCTGCCGTCGAACTTGGTA
TGACAAGAATTTTTTTTGGGGCAGTCACCAGCTAAAACTAATAGAG
>TRINITY_DN115583_c0_g1_i2 len=826 path=[0:0-624 2:625-633 3:634-660 5:661-705 6:706-825]
TCCCTCATGGCGGACCATCAGCCTTCCCTCACACTCATTCTTTCCATCAACAAGCTTGAT
CTCCTCTGGTTCACCTGTAAACATATGTGAGATCAGTAACTGAAGAAAACCCTAGATTAT
GACCTACTAGATTATCTATTTAGACCCTAGTGAGGTGGCTGTATAGAGTAAGGAAGTTTG
TATCTGCAGGTGGGTAACTGGGTGAGCAAGGAACGCTCTCCTTAATCTCAGTATTGGTTG
CAACTTCTATTACAGATAGAAGAGCAGCTCCGGAGCACAAGCCGCTGCTCTAACTAGTGA
AATACGGTGAAGACTAAAGGAACAGGAACACTCATGAGTACGGTAGAGTTTTAGTATTTG
GCATAGGAGCACGGTTAATTTTCTTTGTCCCCTTGTTATTGTTTTGCAGAAGATTCTTGA
TGAATTTCTTGGTTTCAAGCATTTTACAGAATGTGGATGATCTGACACATATTGTTGGAT
GTGTAACATGAGAACTTGGACCCGAAATTATCTTGGATCAAATGTGGTGTTTGGTTTTAT
CACTTTTTTGTGTCAGTTCCAACAGTTGCGCAATTTTTGCTGCAGAAAGAGATGGACGAG
GCTTGGTCTGTCTGAGAAGAACATACGTAACTTAGAACACAGCTCAAATTTACAGGTAAT
TTAAGCAGGGATTCTACCTGTGGTGTCATGCTCTACCACTCAGGCCCTGCGCCAGTTTCC
CCGGGAGTATTAGTGATTACACATTACCTGCACACATGACGCCGACGTCCTGTTCGTGGT
CACAGAATGGATGTCCCCACATCTGGTGCTTACATTGCCACAGGTT
>TRINITY_DN142091_c6_g1_i1 len=826 path=[0:0-825]
AGGCCTGACTGTATTATCCTAATATAGGAAACAATGCAGCATTGGAAGGAGCAGCGGACG
GACAACCCCTTTAAATGACCCCTTTAAGAGCTCTATGGATGAATGTTGTGATCAGAAATC
CGTCTATGCCGAATTCTCCAGGCACAGACCTGCCTCCAATCTGCCCTGGTAAGAGGTCCG
CACGGTGGAGCCGAGCGAGCGCAGAGCCTCTCGGATCAGCAGAAAGGGCCTTAGTTTTGC
TTAAAACATTTAAAGATTAATTGTGAGCTCTTCCCTCTAATGTTTATTCCTCAGAATAAA
ATATAATCTTTAATAACCTCGCGGCGGCGGCCATATGCCAGTATTTACCGAGCCTCCTCC
AACTTTCCAGCCAAGTTATTTACTAGGGTTTTAGCTGAGAAGGGTTTTAACTTCCAAGTG
TAAAGTACTTAAAGCTGTAGAAGTAGAAGCTAAATGTGAGGGCGGCTGTAATCTGATTTC
TAGCTCTGTACATCTGTACGTAGCGGGGGAGGGGGGTCTCAGCCGCCCTATGACCCTGAT
CATCTCCCTATAATCTTATGTGGCAAATATGCTTTCTATAAGCAGCGGAGAGATGTCATT
TATAAAAAGAATCCATTGTTCCTCTCCTATGACTAGGAGAACCATTACTGTGAATTTGTG
AGCCCCGGGATTTAGAAAACCAGAGTATTCTGCATCAGGGAGGGGTCCTCCTGTTAAGGA
TCTTCATGTGTTGATCAGAGTGGACAGTGGTTACAAAGAGCTTCTCCAGGAGACCTGTCT
TACAGACTAGACTGCCCATCGATGTGTAATGCTTAGTTTACCCTGT
>TRINITY_DN171520_c0_g1_i1 len=826 path=[0:0-825]
GGGTGCCGGCAACGCCGCCGGTGGCTACGTGGTCACCGCGCGCATGCTGGAAATGTTCAA
GCCGAGCGCGCCCAAGGGCGGCAAGGACGAACCGAAGGAGCCGCAGGCTTGAACATCAGT
ACCGTCGAACTGCTCGATTGGCTGGTCAAGGCCAGCTACCTCGTCGCCGCTACGCTGTTC
CTGCTGGGCCTGCAGCGCATGGCCTCGCCGCTGACCGCGCGCAGCGGCATCCGCTGGGCC
GGGCTGGGCATGCTGCTGGCCACGGTGGCGACCTTCTTCCTGCCCGAACTGCACAACGTG
CCGCTGATCCTGGTCGCACTGCTGCTGGGCGCGGGCCTGGCCTGGTGGTCGGCCGGCAAG
GTCGCCATCACCGACATGCCGCAGATGGTGGCGCTGTACAACGGCATGGGCGGTGGCTCG
GCCGCAGCGATCGGCGCGGTGGAACTGCTGCGCTATGCCTTCCTGGCCAACCGCGATACC
AGCCACTGGAGCGCACAGGCGCTGGCCGACCTGGCTGCGCGCCAGCCGTCGGGCATGGTG
CTGCTGCTAGCGGTGGTCGGTGCGGCGATCGGTGCGGTGTCGCTGTCCGGCTCGGTGATC
GCCTGGGCCAAGCTCGATGGACGCCTCGACAAGCGCGTGACCTGGCCCGGCCAGCAGGTG
ATGAACCTGCTGGTGGCACTGGCGGTGGTGGTGCTGGCGATCATCGCGGCCAGCACGCTC
AACACCTGGGCGATCGTCGCCTTCTTCGTGCTGGCGCTGGCACTGGGCGTGTTGATGACG
CTGCCGATCGGTGGCGCCGACATGCCGGTGGTGATCTCGCTGTACA
>TRINITY_DN151546_c4_g1_i1 len=826 path=[1:0-567 2:568-825]
TCCGGATTGTATGCGGTTTTCACGCACATAAAAAATAAATAAATAAATAAATAAGAACAA
TATACAACTTCAGCAACCATCAGTAAAAAAATAACTCGCTCGTGTGAAATAGCCCCAATT
CTAAATTCATAGAAATATATAGCTATATCTCTCTCTAGTCAGGCATTACATCCCATATGT
ATCTCTAGGGCTGTGGGGGAATATTTTTTTTTGCAGGGGAGGAAGAGGGTAACAGGAGCT
AATCGCAATGCTTTTAGGGAGATTCAGATTCTTAACTATCTCATGTATGCTACTGTCCAC
CAACAGAAAGGGACGAAAGTTCTCCAGATACGCGGGCAAGTAAAAAACTGAATTTGTGGG
ATAACCCTTTTAGGAGCACACTTCTGGGATATATGAGCTTTGCACACCTTGATATATCAT
AAATTATGATATTTTTACATTGGTTTTATATGTAAACCTTTGCTTGGATGAGCGTTTTAG
ATGCAAATGTTTGTTTAGGTGGATTTTTTAAAAATAATTCCTGTTTGTCACAAGTTGTAT
GAAGGTGGACATGGTTGGTAATTGTGGCATGTATGAACTCTGCACATATTGAACTTTTAT
TTAAAGGGGTTATGCCATGACTGATGTAAAAAAATAAATTACTCAAACATCATACAGTAC
AATACCACAAAAAAATATCCACTTTTCGAACTTGCCTTATATATATAACGTAACTAACTC
AGTTTAAGATCTCAACAGAAAAAAAACGTTTTTATAGTTCCCCATTAATTTTTTTTTTTT
TTAAATCCATAAAAAAAAAATACGTAAACCGTAACTGGGATCCAAA
>TRINITY_DN134585_c18_g1_i1 len=826 path=[0:0-825]
GTATGGTCACAGCTAGAGATGAATTGATTCTAAACTAATCAAATTCAACCTTAATTTTCT
AATAAATTTTGGGCAAATTTCTCAAAATGGCATTAGCCATTTTTCAGATCGGAGGACAGG
AAAGATGGAGGAGGATCACTTGACCCAGATGGTGCATGTGTATACACAATGCCAAAAAGC
AAACTACAAATAAAGAGAGTTAAGGTGCTGAACTCTCTTTATACATAGCTTGGAGGTGCT
GGTTTACCTCTCTTTTGCATTGTATATTTTAGGGAGTTTGATCCCCTAGTGAAACCGTGC
ACTCCTGCCCATCTGCCTGGTGCTTTTAATCAGAGTAGCCCATAGCTGGTTTCTACATTG
CCCTGAAAAATGTAACCCTAAAGCCCAGGAGAGCCAAGACTGTCAGTGTAGGTTCTGTCT
GATAGAAGCCAACTTGTCGCTGGTAGACGGGCCGGACATATTCTTGATCAAATATATTCA
TATAGTAAGTATAGAAGTAATACATTTTACATTTGTTCCTGTTTTTCAATGTTTAAATGT
GTTTGTGTGTGAATATAGCAATGTGCTACTAATTATAGTCCTTGTTTGATTCACCATTGT
ATTCAGCTGTGTCTGCATCCTGAGGACACAGATACAGTTGAAAGCAGGGCATGTGGGGGC
TAGACAGCTGGCGACTGCAAGCTACATTTGGATCTTGGTTTTCCAGTTGAGAAACCTGCT
CTAGTGGCAACCATTACAGTGCTTAGTCCCTTAAAGGGGTTGTCCGGGTTCAGCTGATGC
TCCGATGCTCTCCTTTGCCCTGTGCTAAATCGCGCAGGACAAAGGC
>TRINITY_DN112853_c1_g1_i2 len=826 path=[1:0-518 2:519-825]
CTTCTCCGTCTTCTACTACGAGATTCTGAACTCGCCCGAGCGCGCGTGCCACCTGGCCAA
GCAGGCGTTCGACGAGGCCATTGCCGAGCTTGACTCGCTGGGCGAGGAGTCCTACAAGGA
CTCGACGCTCATCATGCAGCTGCTGCGCGACAACCTCACACTGTGGACCTCCGACATGCA
GGACCCCGCTGCCGGTGACGACAGAGAGGGCGCTGACATGAAGGTTGAGGACGCTGAGCC
CTGAAAGGAGCTTCTGCAGCAGCCGGGGCCGGGTCAGTAGCCTGAAGCTCGTTCTACACG
TAATACGGGGAATCGTTTTTAGGGTTTGGGAGTGGGCCTGTTCTGAAGTGCACGCTTCAA
ACATGGCTGCACGTGTGGTCCACGCACGGTGTTCGTCACATGCATTGTTGTCGTGGCTAC
CCGGGGTCGATAAATTCTTTGCCTCAGGTGACTGGTCCCACACATAGGCGGGGAGATCCG
GTGGGGAGTTGCGCTTGTCGAGGTCGGCGTGAAGTGGCGTTACAGCTATCTCGTCGGAGA
ACCCTAACTACGAGAGTGGCGGGTCCGAAGACGTGTCATGCAAAACACGTTGTGTGGGTG
CGTACAGAGGGCCTCTTGACATTGTGTTGGCCATCACGGCCCAATGCGCACGTTGACGAG
TCCGGGTACATTCCGTAAATTCAATCGCAATGCGTAGGTTCTTAGACATTAGACCGCCAT
GAGTGGTGGGGCCGACTGCATACGTTGGACCAGACCGTGGCGCTGGCGCTGTGAGATGGA
ACATATGTGAAGTGCGTGAGGCGTGTTGAAGCGCACTAATGCTTGC
>TRINITY_DN107739_c0_g1_i1 len=826 path=[0:0-825]
GGACTCTGTTGCTTGCTGTGTACTTGGACTATTCCCTTCAGTGGTGCATGCAACATCATA
CATTACAATTTGACACAAGATTGAAAAATCTACATGGGAAGATAAGAAGAGTATATCTTG
AGGACTTGGGGTTAGAAAGACTTTCTACTAATAGGTTTAGGAGAACGTTAGTTGAGTTAG
ATTGCTCTCCTATTTGGTGCAACTGATTTTGAGAAGATTTGTACTAGCAAAATGCTCCAG
AGTGGAGCTTCTGACTGTCACTTGTACATGTGTATACAGTATATCAAAGCTCAGAGATTA
AAGTATGTGCTTCAGCTCCTGACAACATAGTATATACTGAGATGTCCTAGGCACACAGAA
GTTCTTTGAAATTCCTAAATGTTTGCTCGTGGGTCTTGGGTTTGGACGCCGGTTCAGGGC
CTGCGTGCCAGCTGGCTGTACTGTATTCTTGGCCGCATCAGTGCTTATTCTGGTATTTTG
CTGAATGTTTCAGAATGCATCTTGTTTTCAAAAGGCAGCGACCGCAGGAAGCGCCCAGAA
TAGATCCGCGTGTCTGTGAACCCAGAGTGACAACTCGGTGGGCCAAGCAGATAATCTGGA
GGAATTCAGCTTTCTTCTGCTGTTGAGAGCAGACAGCTGGTATGTCTCAAAAAGAGTGAA
GACAGTGGGATAGCAGCTGCTGTGCTCCTGTCCCTGCTTGGCTCTCCTGCGCGCACTGAT
TTATTACATGAAAGGACATATACAGCTAGTACATACTGCCGGCAGGGACTGATGTGCTGG
TGGACTCCACTCACCTGGTTTATAGCTGCTCATAGAATATGTATCT
>TRINITY_DN142579_c6_g1_i1 len=826 path=[0:0-825]
AGTGTCTGTGTGGGCACCTAAATCCTTGTTTTCCGGCAGCAGATTGTGCTGGGTAAACAG
CCTCTGCTGCTGGCAAACGAGTTTGTACGGGGACGAGTGATGGCATTTGCGATCACTTCT
CTCCAGAATGTGGAGGAAATCGCTTTTTTACAGGAAGTGACAATTACTACTTTGTTATTA
AAGTAGTTGTTTGAGAGGGTGATAATAATAAAAATAATAAAAATAAAACTTAAAATCACC
TTCCCAAGCTCCGTCTGATCCAGCACCAGTGATCTGTCCTCTTCTCTGGGATGCAGCCAT
GATGAATTGTGTTGGCTGCAGCAGTGACGTCCTATATACCGCTGCAGCCTATCACTGGCC
CTAAAGATCTGATGCCATACAACGCTGCAGTAAGTGGTTGGCTGCAGAGTAGGGTCACGT
GATTAATCAAATGAATTCTATTAATTTGCTTCTTGCAGCCAGACAATGTCCGTTTTATTA
AATATCGTGACATAGATTTTCTCACCTGGAGCGCCGAATCAACACATCCTGTGCAGTCCC
AGCCGCCTGCGCTATTATCCAGGCGCGGGCTGCAGAGAGCAGCCTGTGCTGAAACAGCGC
TCCAGATCACAATGAGAGCTGGCACTGGATGTAGCAGAGTTCCCGATGTAACGGCCACTT
GGGGGAGGAGGGGGGCTACAGTTTGGTCAGTAGATAGAGCGGATGTAAGGGCCGAGGGGT
ACAGACAGCATACTGCAGTACCCTGAGCAAGATGGTTCAATCCAGGACTTCACATGGCTG
CCGACCAGGGTATCAGTATATCTACTGTACTTAGAGGGAGGACTGG
>TRINITY_DN17395_c0_g1_i1 len=826 path=[0:0-825]
GAAAGCGTCTTCGATCGAACGCTGTTTGCAACTTGTCTGATTGGCGTTGCGCAGCGACGG
CGGTACAGATGACGTGCCACTGGAAAAGGGTGGCCGGGCATCGAAAACCCGTGGCAATGC
GTACGTTGTTTGCGCCTGCCCGTCGGCGTCACCCAGTGTGGCGCCGGCGGGCAATTCGTC
TGCCGGTCATGGTGGGCGGAGCGTGGAGGCCTTGCGCCTGCCGGTCTTGTTCGTGATCTC
CCGGTTTTCGAGCCACGTCTCCGCCCGCCACCTTTGTGTGGCGGCTTCCGTCTGTCCTGC
ACGGAGCATTGCCATGACCACTCCGGACTTCCCTCGCCTGCATCCGCATCACTCGCCCGC
CAATGCCGGTGAGCCGTCAGAACACGCGCCTGCGACCGATCCGAATGCCTTCATCGCCAC
GCTTCACCGCATCGGCAAAGGCGCGGCCGCCGACGGCCAGCCCTGGCCCGAACGTCACCA
GATGCCGGGCCGGCGCATGGCGCTGGCCGATGCGGATTGCGCCTTGACCGGCCTGCGCAT
GGCGCTGGAAATGCTGCTGGCTGCCGAGCGCGTGCGCCAGAACGGTCCCGACGAGGAGTA
CGTGGGCGACCGCGTGATGGAGGGCTTGATGATGGCCAGCCTGTCGCTGACCGCGCAGGT
CAGCGCACGCATGCGACCTGAAGGGTGACACAGGGAACATCGCCTGCTGTTCCGCCGGGC
ATGGCCCGGCGCTACCGCCGGCACCACATTACTCGCAGAGCGCGCTGTCTTCCTTCAACG
CGGCATCCCGCAGTGGCTGGCGCTGTTCGATCTGCGCACGTTGTTC
>TRINITY_DN150790_c2_g3_i1 len=825 path=[0:0-824]
AAAATTCCTTTAAGAAAAGTGATTCATCTTCCCACGAGGCTGTTAGCAATGAGTGGCTAG
AAACAGGAAACTGCCCGATCGCTAAGTCCTACAGAGCTGTCAGCAATGTTCTACCTCTAG
TTGCAAAGGCTTTGCAACCTCCACCGGGAATGAAGCTAAGATGCCCTCCTGCCGTGGTTG
CTGCAAGGGCTGCTTTGGCACGTACTGCCTTAGTAAAAACCCTACGCCCTCAGCCTCTAC
CATCAAAGATGTTTGTGATAGCTATGCTCGGCATGGCAGCCAATGTTCCTCTGGGAATTT
GGAGAGAGCACACTGAGAAGTTTTCACCTTCATGGTTTGCTGCTGTCCATGCTGCTGTGC
CCTTCATAGCTATGCTTAGGAAGTCCGTCTTGATGCCCAAAACAGCCATGGCGTTCACCA
TTGCTGCTTCAGTCCTGGGTCAGGTTATCGGTTCAAGGGCAGAGAGGCATCGGCTTAAGG
CATTGGCCGCATCTCAAGCTGAAGCAATTGCAGTCGATGCACAAGCAGGTTCCTCCAGCA
GGATAGTAATTGGCGTCAACAACACTGGCCATTGTAGCGAGGAATCGGCTTGGGAACCTC
TTCCACTCAAGGCAACTTCTACGGCATCGTCGTCGGCAACCGATGTGTGTTTTTGAATTC
ATCCTTGAATGATTGCAATCCTTGAAGGCAGAATTGGGATGAGTTCTGCCCGGCTTGTAT
GTGAAAATGTGAGAAATGAAAGCACCAAATTCATTGTCGTAATTTGATCTTATGTTGTAT
GTGGGAGAATTGTGTCGTTATGCTTGATCCAGTCTGAATTTGCAA
>TRINITY_DN145066_c3_g1_i1 len=825 path=[0:0-824]
TCCTTTAAATGCAGAATTCAATGCGTTGTATAGTGGCCGTGCTTGGTATTGCAGCTCAGC
CCCATTCACTTGAATAGGATTGAGCTGCGCTTAGGCCATGTGACCAAAGTACGGTGACAT
CACTGGCCTAGGAAGAGACCTAACCTCTCACGGATCGCCGTGGCGTCTTTGAACAGCTGA
TTGCCAGCTGTCCCAGGATTCGAACCCCTGCCGATCAGATACTGATGTCCTGTCCAGAGA
GAACACCTTTAACAAACAATTGATTTTAAATGTCAAAGCATCAATCTGCAGCCAATTGCT
GAGGAGCAACTGAGAGAATGTAGTAGGCATTATCAGGACTGGTTGTGCTGCACGTGATCG
GTAAAATGTCAGAACTGCTATGGCGGCCATTGCTACAGTGTAAAGAAATAAATCAAAAAA
CGATATGGTCCCCGAATACCGTCAACTACACATATTCTATTAAATGCTGTTTCTGATACA
GAGCTCCAACACTCCCCCATGACACAGCCAAAGAGTTGGCTGCCCGCAGCCGCCACTAGA
GGGAGCTTGCTGTGTTATGCATCTCCCATAGAAGTGAATGGCAGCTGTGTGAGTACATAT
GCATTTAGCTCCCCCTAGTGGCAGCAGGCTATATCAGAGATGAGTAACGCACATGAACCT
ATATATTGTTAGGTGTATACACCCTATATACAGTGCATTTATATATTCTACCCATTGTAT
ATAGTAATGCATGTTCATCTTCTCTCTAAAGACATTGAAGAATTACTGAAGGTGTCTGTG
CAAGAAATCTATTACCACTCCGACACGATGAGCGTAAGATTCGAG
>TRINITY_DN140480_c4_g3_i6 len=825 path=[0:0-260 3:261-288 4:289-307 5:308-342 6:343-343 8:344-354 10:355-397 11:398-429 12:430-430 14:431-435 16:436-490 17:491-495 19:496-496 20:497-506 21:507-507 23:508-602 25:603-628 26:629-648 28:649-664 29:665-684 31:685-700 32:701-726 34:727-727 35:728-741 36:742-742 37:743-824]
CCACCTTGGAGACCGCCAAACCCGTGCGCGAACCCTCCGGAACCACAAACAGTGAGTCCG
TGCGCCGAAAGGATCCGGTGACCTCCAGATAAATCTTCAACGCCCTGACCACATCCAGAC
GGTGCAGTTCCCGTTCTCTGGAGTGGGAAGGAGAGGGACAGAGCGATGGAAGGACGATGT
CCTCATTGATGTGAAAGGCGGAAACCACCTTCGGCAGGAAGGTCGGGACAGGCCGAAGCA
CAACCTTATCCTGGTGGAAGACCAGGAAAGGGTCGGAGCAAGAAAGAGCCGCTAACTCCG
ACACCCGTCGGAGAGACGTGATGGCCACAAGAAAGATGACCTTGCAGGACAGAAGACGAA
GGGAGACTTCCCGTAAAGGCTCGAAGGGGGCGGATTGGAGCGCCGAGAGCACCACATTCA
GGTCCCAGGAAGGAACTGGAGGGCGGTACGGCGGACCAGAGTGAGCCACCCCTTGTAAGA
AGGTCTTAATTGGCCCTAGAGGGGCCAGGGGACGCTGGAGAAGAATAGACAGCGCCGAAA
TCTGTCCCTTCAGAGAACTGAGGCTCAGCCCCAGGTCCAGACCCGACTGGAGGAAGGACA
GGATTGTGGGAAGAGAAAACCGGAGAGGTGGGATGCTCCGGGACTCACAGAACCCCAGAT
AGGACCTCCAAACCCGATAGTAGATTCTAGAGGACACGGGCTTACGAGCACGGATCATGG
TGCGGACAACGTCCGCGGAGAAACCCCGTCGCGTTAAGACGGCGGTCTCAACAGCCACGC
CGTCAAACGTAGCGAGCCTAAATGCTCGTGGAAGATCGGAACGTC
>TRINITY_DN73794_c0_g1_i1 len=825 path=[0:0-824]
AATTCTCCTAATCTTTCCTTTCAACTATCTTTCCCTGGAAGGCATTTCTTTCAAACTGAG
ACATGAGGCACATTCTACAGTGAGCCTTAGCTCTGACTGCTAGATCACTTAAGTAAGGGT
CATTTTGAAATTTTGGAAGCCATTCTGAAGCTTAGTTTAACAAAAATGGGATCAGGAAAC
TGCCACTGGTGTGCTCCTATATATATCTAATTACCAGTTTGGATGTAAGATTATCTATTC
TAAAATTGTGAGGCGCCAGTGCCTGTGGCTGGCCACAACCGCGGAGATCAAAAATGTTCA
TTTAAAGCTGGACAGACAATCTGTCACATAATATAAAACAGACAAACATGATGCTTGTGA
CTTCCACTTACAATTGGAGGGGAGGTGTTGATGCCCTGAAAGAAGATCCCTGTGTTATCC
TTACTAATCATGGCCATACACATCAATAAACATCAGCTAGATCTTGTTGGAATTGGATGA
GGGTGTACTGAGGAGATAAGCTTCTAAGATAAGTTGTAGTGTAAAGGTCCTTTTACACAG
GCTCAGGATCTGGGCAATTATCAGGACCAGGCGTTCATATGAACATCATAGAAAGGGATC
TCCTTGAGGCTTGGTCGAAGTGGCCAGGGTTAACTATATTTTGTGTTCTACTGAGGAACA
AACGGAGGGGGAGGCTCCTACTGAAGCCAGTTGTCTCACAGTCAGACACAGGATTGTGAA
GAGGACATAGAAGATTTCTTTATATATTTCTCTGTTTTAATTGCCATGTATTGCAAAATA
GGATCAATGGCGTTCAGTAGATTATGGGAGGAACTGCTGGGATAT
>TRINITY_DN149900_c7_g1_i2 len=825 path=[1:0-283 2:284-442 4:443-824]
TCAGGATTCTTCCGGCATAGAGCCCCGACGACGGAACTCTATGCCGGAAGACAATAACGC
AGGTGTGAAAGAGCCCTAAGATGCTATTTTTATCAGTTTTTCTATACAGATCAGTGTGGA
GATGTCCATTCACATCCTTGGTCACTGTGGTATCCAAGAAATTAACTGGATATTGATCAT
ATGTCTGTAAATTTCAGCTCCTCCCAAATATTCAAGTGGTCAAAGAAAAGGAAGAGGCAC
TCGAGTGGCCCCGCCCACACGTAAAATGTCATCTACAAATCTTTTCCAAGACGGAGCATA
TTATTGAAATAATGTATGTGTATAAACATGGGCTTTTTTTAAAAAGATGACATGAATGCA
TTTGCGTAGGGCGGGGCCACCTTCGAGTCCATCGCGGTACCCAGTCGCTGCAAATAAAGT
GTTTCCAAATAAAAAAATTTCATTTGAGTAGCTGCTTGAGCGTAAAAGGGCAGGTAAGAG
CACCCCGTTGGATACTTACTGCATGGGTGATTGTTTTAGCTGATAACAAGTTATTTAACC
CTTACTGATGCAGTGAGGAGCTTCTCATTTCTTAAACAACCATGTCAAAAGACACATCCT
GTGGTCGGGGAAAAAATATTAGTCTGTTTCTGAAGGGTCAAATTATTGGCATGCATCAAA
CAGAGAATACATCAAAGCAGATTACAGAAACTACTAAAATCGGGTTAAGAACTGTCCAAC
GCATTATTAAAAAGTGGAAGGAATGTAGTCGGGGGGGGGGGGGGGAAATCTTGAATTATC
GGTGATCACATAAACATATCCCTGATTTATACAGTTTTTCTACGA
>TRINITY_DN156908_c6_g2_i1 len=825 path=[0:0-824]
GAGTGAAGTTAAATATTTGTTCTTTATACTTTCCCTCCTTAACTATTTTATGAACCATTC
TTGATTTTGGCTTCCAAAACTGGGTGCAGAAACCTGACCATGGTGGCCATACCCTAATAG
AACTTTGTAAATTGGTAATTTTGATTTTGCAAGTAGAGGAGACCATTCCCTGCACTGACT
CAAGCTGCACATAAACTTTTCATACTAGCTCTTCCACCACATCTGATGATTAGCAAGCTC
CTTATAGTTGGTATACTTCTTTTTACAAATGGCTTTACATATATTAGTTTGGTTATACAG
ACAGGTACTGAGTGTGCATGATTCCCTAACATGCCCAATTCTCCTGACATAAGGGCTGCG
AGGAGTGTCTGGTAGCTCAGTATCCTCCTTTTTCTAGGGCAGTAGATATGCAGGAGTCAG
TGGATGATAGCAACTATCTTGTGTGCATGGGGTACTTTAATTATACAGAGTATAATGTCC
TTGAAGTCCCCAGCCATCTTCATTTTTATATTGGTGGCACTGTAGAAGCGTAATATGGCT
GTATCTCCACAAATCATTGTACTGCTATGTTACCTATGCTTTTCATTGGCAATTGCTACA
TGACTAAAGCACCCCTCACAGTTAGACATCTAAGAATTGAACACAATAACAGGTTAGCTG
TTATGTAGCATAGTCCTGACCTTTTACTATTAGTCATGGCTTTATTTTACTTGGTCATGA
CTCTAAACTGTTTGCAAATTATACCCTGATTAGAGGGACTAAAGTTGAAGAACTGCCCTT
TACCAGGCAGGCAGGTTCAATGATATCTTAGTTGTTGTCCTCGGG
>TRINITY_DN117507_c9_g3_i1 len=825 path=[0:0-824]
CAGCCTCTGCTGCCGGCAAACAATGATTCTGTATGACAATAGCGATCCCTCCTGCCCATA
CTGTGGAGGAGACCGCTGCATGCAAATGCAGAGGTCTCCTTCACTGACGAGCAGGGGATT
GTCTGGAAAGAACGCTTCCTTCCCAAAAATAGTCTGCTCTGAAACTATCCAAAAATGGCA
GCAAGGGGGAATCTAAAAATGTGTAAGGAGATGAATAGCACTGATCGGCCGCAAATCACA
ATTGATTCCGCACATACATTTAACATGGGGGGCACAAACTTAATTACTAGTCCAAGGGAA
AAACGTCCCATAAACACAGATCAAGCAACTGCTACAGAGCCCCAAGAGAGGAGGGATCGG
CATTACCCCCTTCTCTTTTCATGGGTGGTGAGAAGCTATACATTTGTCCACCCTCCACCA
GGATGTGTGAACCAGCCAGGGATCATGGACCCTCCATTTAGGGGGTTTGGTGGGTCAATA
AGCCCCAAAAAGGGAGCCCACTTTCATCATTGCCTAGAGCACATTTCTCTTCTATGTATA
CCCCTGTCCTCTGATCATAATGTACTATTTAAATGGACCTCGATTAAACGTTATAGAAGC
ATTAATTGTTTTTTAGTCTTTTCATTCAATTTTGGAGACCATGCCCGGGACCTTTATATA
CATTATACTTACCTGCTCCCCAGCACCCACATTGCTCCAGATCCCTGCATGAGCCCCCCC
TTGAGCAGGTAAGTATAATCTATACAAGGGGTCCGGGCATTGGGGGTGGGATATTTTAGA
TATCAGATAACCCCTGAATCTTTTCCCACAAAATTAGAAATAAAT
>TRINITY_DN102852_c0_g1_i1 len=825 path=[0:0-824]
GTTTTATGCACATTTGTGAATGACATAATCAAAATCACATCAGATGACAATATAATGGCT
CCTGAAGGGCAGTAGCGGAGTAGAGGAGTGTAGTAACACAACTCTGGGGTGTTACACATG
TAGCTGTACCCTTTTTTGTCAGGCGAACAGTTTGCTCCAAAATTTGTGACTTTTTTCCTG
CCAGAATTCAGGCGCAAAGGAAATGATACATTCCACCCAATGTTTATGGCGGTGAACAGC
TGATGAAGGCTGGAGTTATATAGAGGGTTGTATAATATCCCACCTAGTACAAGCTCGGTG
GGTCAGACATACTAAGATCAAGCCTTACAGGGCAATGCCAGACGTTACAACATATGGGCA
AAGCACTGCCAAAACTGTTATGTACTAAACAAACTATATTGACTGGCCACTAAATGTATG
TGAGGTAAAGTAGTAATTATGAAATAAGAATTCATTGATGTTCATTACAGTCCGCACCCT
CCCAGCCTAAAATCCCAGCAGAGCAAAATGGAGCAGATCAAGGCCACTAAGACCAAGGAA
CTTCAGAGGGATCGTCTGGATGTTGAAATGAATAGAGTATATCGCTGGAAGCACAAGGAT
ATAGGTGCAAGATCAAGATCAGCATCTGTTATATCGATTACCTCAAGAAGTGAGGATGGG
AGCTCTGTAGCTTCCGGTTCCAGAATAAACCCAATAAACGGAAGTATGAGAACCCCCGGG
TACCGACAGGGAAAAGACATCCGGATGTACCCTCCAGAATGTTGCAGTTAATCAATCTAT
CTACACATATACTACGGATAATCAAAAGGCAATCCTAGAGAAGGG
>TRINITY_DN155701_c2_g4_i1 len=825 path=[0:0-824]
TCTAAAATAAATAGACCATGTCCTATCATTGTCCGCATTACGGATAAGGATAGGACTGTT
CTATTAGGGGCCGACCATTCTGCAAAATACGGAATGCAATTTGCAGACCGCAAAAACGGC
CACGGCCGTGTGCATCAGCCCTAAGAGCTATGTCTTGTGTATGCAGCCGATTGTGAAGGG
GGTGATGGCACAAAAATACGTCAGAACACTCCATGTGCTGTTCCTGTACTCCCATCGTGC
GGTGAGGCCCCTGAGCTGCAGGCAGGCTCACATGTCAGACGTCTTGGAAGTACTAATATA
ATGTAGAATACTTGAAGGAACACCCCCTGGTAAAACAGATACAGCGTCGAGAACAGGACC
CGTCGGAGCAGTGCCCGAAACAGGGATTCAACGGGCAAATTCATTTGTCATCCTCCATTT
CCATGGACCCTGCTCTAAGCCTAGCACAGAACATCAATGTCAGCCCAATACTGTACCCCA
CGATGGCCCACAGCCATAGAACTGAAGCTGTATGAATAGGGGGACAGATATGGCCTTGTA
TCCTTACAAATTACAAAAAACTGCACACACAATGGGCGACGTTTCATTCTGTGTCCATCT
CGGGCCTAATTTGGGCAATTTACTAGCATAAAGCGATGCGATGTGTTTAGGTCAGGTTGG
AATCTGTTGCTCACCGGAGCTCGCAGTGTCGTAATCATAGCCGTTGTACATCTTTACGAC
AGATCCTGGCGGTGGTAGCTTCGCCTGACTTGGGTGAGAGTACATCGAGGGAGCGTAGAT
GCTGGGGGCATAAACGCTGGGTATTCCGGAGGTGGCCGCTTTCCC
>TRINITY_DN153598_c1_g1_i1 len=825 path=[0:0-824]
AGTATATATTAGTAAGTGCCATATAATCATCTTACAAACATATTGGCCAACAATAACCAG
AAAGTAGCCAACCCCTTTAAGGTTCCAAAATGAAAATCAGCTAAATGAGTAAACCAAACC
AAAAACAAATGCTATCACCGCAAGTTAAAGGAACAATGTAAGCTAAAAATGTGGCATCAC
TAGGCTTGAAGGTTGTCTGACCAAAATGAGATAATATGCAATAAATTAAGAAAAATGTTT
GCCTACATTGATACAAGTAGTTCATCTCCTACCCTCAGCGTCCTGCAGGGATATTCTGGT
AGTAGCATAAAAGTGATAGTTACTAGATAAGGGGGGATCCAAACATTAAGACCCCTGTAA
GTCACCAAAACAAGGGTCCTATTCCAATAAGCATGCGCATTGCCGTTCAATTCAAAAAAT
ATGGGACTGATGGATATAGTGCTAGGCTATCTTCTTCTGGCCTGTAGACTTTGAATCAAA
AGGCAGGGCACATGCCCTTGACATTCTGCAGCGCTTTCATATTTTCCAGCACATTAGTTT
TGTACAGTAAGCAGCCTGTCGATTGGCATAACTTACATCAACAAAGCCTTCTTCACAAGA
AATCAAAATCAAGTGACTGGAAAAATGAAGCAAAGAGAAATAAAGGTAAGTTTTATCTTG
TATTGGGTTTGCTTTGGGGGGCAGAGATGTATGTGCACCCTCTGATAACCGGGTATCCCA
AATAATAACAGGACGGGGTGTTGCCCAGCTGCCACCGTGAATTGGTGGGGGAAGGTGAAT
GGACAAGATGGATGGGATGGGTGTAGGTTCCAGGGGCGTTGATGG
>TRINITY_DN111869_c0_g1_i1 len=825 path=[0:0-824]
TCGACCTCGATCGCGCGGGCCTGGAGAAGTTCTTCGTCGAGGTTCTTGGCGAAAAGAAGT
TCCGTGCCCATCAGGTGATGAAGTGGATCCACCATCGCTACGTCACCGACTTCGATGAGA
TGACCGACCTCGGCAAGGTCCTGCGCGCCAAGCTGCAGGCCCATGCCGAGGTGCTGGTTC
CGAACATCGTGTTCGACAAGCCCTCCGCCGACGGCACCCACAAGTGGCTGCTGGCGATGG
GCGTGGATGGCAAGAACGCCATCGAGACCGTGTACATCCCCGACAAGACCCGCGGCACGC
TGTGCGTGTCCTCGCAGGTCGGTTGCGGCCTGAACTGCACGTTCTGCTCCACCGCCACCC
AGGGCTTCAACCGCAACCTGACCACCGCCGAGATCATCGGCCAGGTGTGGGTTGCCGCGC
GCCACCTGGGCAACGTGCCGCACCAGATGCGCCGCCTCACCAACGTGGTGATGATGGGCA
TGGGCGAGCCGCTGATGAATTTCGACAACGTCGTGCGCGCCATGAGCGTGATGCGCGACG
ACCTGGGCTACGGCCTGGCCAACAAGCGCGTGACCCTGTCGACCTCCGGCCTGGTGCCGC
AGATCGATCGCCTGTCTGCCGAAAGCGACGTGTCGCTGGCAGTGTCGCTGCATGCGCCGA
ACGACGCGCTGCGCGAGACCCTGGTGCCACTCAACAAGAAGTACCCGATCGCTGAGCTGA
TGGCTTCGTGCGCGCGCTACCTGCGCGCCAACAAGCGCCGCGAGTCGGTCACCTTCGAAT
ACACACTGATGAAGGGCATCAACGACAAGCCCGAGCACGCCCGTG
>TRINITY_DN147367_c4_g1_i3 len=825 path=[0:0-122 2:123-170 3:171-254 4:255-346 6:347-384 8:385-404 9:405-541 11:542-563 14:564-679 15:680-694 17:695-718 19:719-824]
CCCAGCATGCCTGGACAGGCTGCAGCTGTTGGGGCATGCTGGGAGTTGTGGTTTTGCGGC
AGCTGGAGGGCCGCTGGTTGAGCATCCCTGATCGTAGACCTGTGTGAAATGTGGCGCAGC
TGTGGGATCACTTACGACTTCATTTATGCCCCCTGCCCATATAGTCCTGTCTCTGTGTGC
TGGGCAGAGGCTAGCGCCCTGCTTCTCTGTACTCGCCCTTTTAGTTGGAGGGAGAGAATT
TTACTAAGGAAAAGTCTCTGACGTCTGAACTGATTATCTGAAGCGTGCACCTCGTGTGTT
TCGCTGCTGTGTAGTCAGAGTAAAAGCCGTCCTCTATGCTCAGATGTGGTACAAAGAAAA
CCTGTGTACCCCGATTATGTAATAGGAACATTTTCAGGAGCTTTTTTTTTTAAAAGGATA
TTCCAGTTTTTTTATACCTGACTGATCAGCACTCAGGTCTCCATCTTGGCCAGTGATGTC
ACATCTATTGGAAAAATGGCCTTTGGGCCTCTCGATCCCCTTTGTGACTGGGGCTGAGCT
GCAATGCAAAGGACGGCCACTGTGTGATGTATGGCGCTGCGCTTGGTAAGAGGCAGCAGT
GCTAATCAATGTGCTGCAACTCCCTTTAAACTGCTGCTCCTCTGTTCACCAGGCGCGGCG
CCATCCACTGTACGGTGGCTATGCCTGGTGTCGCAGCTCAGCCCCATTCACTTCAGTGGT
GCTGGGATGCAGTGCCGGGCACAGCCTGTGGATTGGTTTTTCACCGTTTTTGGAAGAATG
AATCTATTCCTGGACAAACCCTTTTTAAGATGAATCGGGGGATGG
>TRINITY_DN126605_c1_g1_i1 len=825 path=[0:0-824]
GTAGTTATAATGCCCCCTCTAGTATCCCCAGTAGAGATAATGTCCCTTATAGTGCCCCTA
ATAAATGTAATGCCCCCCTGTAGTGCCCTGGTAGTCATAATGCCTCCTGTAGTGCCCCTA
GTAGTTATAATGCCGCCCTGTAGTGGCCCTAGTAGTTATAATCCCCCCTGTAGTGGCCCT
AAGTTATAATGACCCCGTCAGAACCCCCAGTAGGCATAATTCCTGGTCAGTAGTTTAAAT
GCTCCCTGTAGTGCCCTCAGTATAATGCCCCTTATAGTATCCACAATAAGCAGAATGACC
CCTGTAGTGCCCCCAGTAGTTATAATAACCCCTGTAGTGCCTCCAGCAGGTATAATACAC
CCTACAGCAACCCAATAGTTATAATGCCCCCCTGTAGTGCCCCTAATAGGTATAATGCCC
TTCTATCGTGCCTTCACTAGTTATAATGACCCCCTGTAGTGCCTCCAGTAGATATAATGT
CCTCAGTAAGTATAATACTCCCTACAGTGCCCCTGTAGTTATAATGGCCCCCTGTCATGC
CCCAGTAGGTATAATGCCCCCATGTATTTTCCAATATGTATAATACCTCCCTGTAGTGTG
CCCAGTAGGTATAATCCACCCTGTAATGCCCCCAGTAGGTATACTGCCCCCTGTGATGTA
CCCAGTATTATAGTCCACTTCTGTAGTGTCTCCAGTAGTTATAGTACCCCATGTCGTTAT
AATGAGTGTCCCAGTACTATCTTCAGGGGCGGATTGGCCATAGACCTTACAGGGAAATTC
CCTGGTGGGCCGATGCCCAAGGGGTCGCCAAAGCCCTCTTCTCTG
>TRINITY_DN92451_c0_g2_i1 len=825 path=[0:0-824]
GACTACTTCACCGACACGCCCCACGTATCCCGGGAGGCCATCGTCTACGAAGGCAGCGGC
AGCGATACCGGCATCGCCAGCTACTGGTACGTCCACCCGCTCGGCGACATCCTCGGCGGG
CTGCTCGGCGCCGGCCTGCGCCTGAGTCACTTCAAGGAGTACCCGCACTCGAACCGCGAG
GAACTCTACGACCTCTACGAGGACGGACCGCTGGCGATCCCGATGTGCTACACGCTGGTC
GCGGTCAAGGCATGACCTGCGTCGAGGCCGGGCGAGGCGCGCCGCTGCGTGTGGTGGTGG
TCGGCACCAGCGGGGCCGGGAAGTCGACCTTCTCCGCCGCGCTGGCCGCCAGGCTGGGTT
GTACGCATGTCGAACTCGACCGACTCTACTGGGGCCCCGGCTGGCAAGCCGTGCCCCACG
AACGCTTCGAGCACGCAGTGGAGCGGGCGACGACGGCGCCGCGCTGGGTCGCCGACGGCA
ACTACAGCGCCGTCCGCGAGTTGCTCTGGGGCCGCGCCACCCATGTGGTATGGCTGAATT
TCGGGCGCTGGACGGTGTTCTCCCGGGTCCTTCGCCGCACCCTGGCCCGGGGCCTGCTGC
GCACCCGCCTGTCCCACGGCAACCGTGAATCGCTGCGGATGGCGTTCTGCTCCAGGGATT
CGATCCTGCTCTGGTCATGGACCACCTTCGCAGGCAACCGCCGCAAATACACCGGCCTGC
GCGAGGATCCGCGGTTCGCGCATTTGCGCTGGGTGGAGGTTGGCGAGCCGGGGAGGGTGG
GGGAGGTGATCGAGAGGTTGGTGGAAGCCGTGCTCGCACAGTCGC
>TRINITY_DN123285_c7_g3_i1 len=825 path=[0:0-118 5:119-728 6:729-734 7:735-824]
CAGATCAGTACGAATCCGGTGATACCACATATGTATAGTTTTTCTCTTCACCCATGACAG
CACCATAAGAGAGGATCCACCCCCATAGACAGGAAACCTGCTGAATAAAAGGGCAGACAC
TCCCCTCCCAATTCAGTTTGATTTCCTGTCTCTGAGGAAGCGTGTAATTTTTTCAAGATC
CTTCCCCCTGGTGGTGCTCCTATGCTGGCCCCAGTTGCTAGGCTGGAGCATTGCTTTTTT
CCCTTGGGCATACCTGCAGTACCCTGGGGTAAGAAGCGGCATCATTTGGTGCGCTGCTGG
GGATGAGCAGAGGCACAGAAAGCCTCCGGAGGGAGCGTCTTGGGTGCTGGAGCGTGGTGT
GCCTGGTGGCATCGCTGATGCGCTAGAGGCACGGACTTCCTGGCTACAAGGGGAGAAGGA
GGAGCTTCCAGCAAGGAGATAGGCGGGGGAAAGCATGCAGAGCACGCAGAACGGCATGCA
GTGGAGGACGAGGTGACGTCATTACAAAGCACCTATGAGAAGAGCACTCTGTAAGCAGGA
GGACGGCGTCATAATCAGAGTTTCTGGCTTGCCAGTAGGAAGCATGGAGGAGGAGAAGCA
CACAGAAGAGTCTGGAGTCCCCCCAGACACTGGTACCTCTGAGGGGCAAAGCCTCGGAAG
GTGGTTTCTAAAAAGCAAAATAAAGAGTTTGGTCTTTGTAAATCTGTTTTACCGCCTGAG
TCGGAGTACAGGATGTGTCAGAGTTGCATTGATAGAACAGTGGCTGAGGAATCGCTGTCA
TTTTATGATCTGACCAACATCTGAAGGGAGTCAATTCCTCTCTAT
>TRINITY_DN116107_c2_g10_i1 len=825 path=[0:0-824]
CAAGATCTGTAACAACCCCGGGATCCGCATCACCGCCACCTGCGTGCGCGTGCACGTCAT
GCTCGCCCACGCCGAGTCCAACAACCAGGAGGTCGAGAAGGACATCTCCGAGGCGCAAGC
GCTGGAGGCGCTGGCGGCCTTCCCCGGCGTGTCCATCATTAACGACCGCCAGAACAACCG
CTTCCCCACCCCCCTGGACGCCACCACCAAGGACAACGTGTTCGTGGGCCGCGTGCGCCG
CGACATCTCGCGTGATGACAACAAGGGCCTGGACCTGTTTGTGTGCGGTGACCAGATCAA
GAAGGGCGCCGCGCTCAACGCCGTCCAGATCGCCGAGCTGCTGCTGTAAATGGACTCGGT
TGGGAACGCGGGAACGCAGCGGTGCGGGGCTAGGGGCACCCGCGTGTGCGTGTGCTGCAA
TGGCGTGAGCAGGAGCAGGCGCGGAGGCTGTTTTGCCGAGGCGCTGGGAGCAGGTGGAGC
CGTGGAGCCGTGTTGTTCTGGGTTAATGAGATGGAGCAGGTGGTGCGGATTGGGCTTGGA
GGTTCAGTGGCAGCGAGTTGGTGGGGCACTGGGTGTGAAATTTCAAGACAAGATTAGCCA
ATATAATTCCGGACCCGGCGCTTGGGGGAGCGCCGCTTGGCGTGCGATACATGCATGTAG
AGAAGATCGATGATGCCCTGCCGTGTGTAACATGGTTAAGATACGTACATCAATGGGGGG
AATGCGAGGTTATGGATGCGAATTACAATTGAAGGGACAGTCCGACGAGGTTATGGGGAG
ACTACTGGCAGGGACTGCGCCGGACTGCCTGCAGGTGCGCATCGG
>TRINITY_DN138669_c6_g3_i1 len=825 path=[0:0-824]
TTCCCACATTCTGAACATGAATACGGCTTCTCTCCTGTGTGACTTCTAAAGATTTGACTT
ATCTGCAAAGCACTTCCCACATTCTGGACATCAATACGTTTTCTGTGTGGTGTGATGTCT
AATTGCCTGTGTAAGCAGATATGATTTATCTGTAAAACCAGGGAAGTAGCCATAGAGGAA
GCAGCTGCTATGGACCCAAAATTCAGAAGGTGCCCTCCCACGAGAAAGACTGAAAGATTG
TATTTTTAGGACCCACTCAACAGAATTATATAATGACATTAAATACAGTGACAGTATATA
CAGTGATATGACATATTATATACACATAGGAAATGGACAGAGTGGTGGCCTGGTCTGAGA
GAGCTATCTCGCCTGGCCAAAGGAGTGAGGGTTGTGTGATCAAAGGTAGAGGTCCCTGCC
CGTAAGAGCTTGCAATCTACAAGGGAAGGGGAGAACACAGTAGGTGAGGGTTCTCTCCTG
TTTAATGTCTCTAATGTTTACAAGGTTTGATTTAGCTCTTAATCACTTCCCACGTAGTGA
ACATGAATATGGTTTCTCTCCTTTGTGAATTCTCTGATGTTTTACAAAATGTGAGTTATA
TGTAAATCATTTCCCACATACTAAACATGAATATGGCTTATCTCCTGTGTGAATCCTCTC
ATGTGTAACAAGATTTGATTTAACTGTAAAACATTTCCCACATTCTGAACATGAACATGG
CTTCTCTCCTGTGTGAAGTCTCTTATGTTGATCAACACCTGATTTCCTGGTAAAACTTTT
CCCACATTGTGAACATGAATAAGGCTTCTCTCCTCTATGACGTCT
>TRINITY_DN136050_c2_g1_i2 len=825 path=[0:0-62 2:63-153 3:154-244 5:245-824]
GGTCCGGATGAATTATACTCAGTATAACCTTGGACAATCTTTTTGCCAGAACTTTTGCTA
ACATCATCTGACGTGAGTAGGGATATGGGCCTATACGAGTCGGGTATTCTTGGATCCTTC
CCTGGTTTTGGTATCACTACAATAAGTGCCTCCTTCCTGCATAGATGCTGGAAGACAGCC
CTCCTCCCATGAATAATTAAAGACCTTCAGTGATTCTGGTAACAGTATATCCTGAAATCT
CTTATGTCTCCACCGGGATGCCATCTGTACCCGGGGCTTTGCCATTAGACATGTCTTTGA
AGGCATAAACCAATTCATCCATGACAATGGGCGCCTCTAATTGGTCCCTTTTCCTCTTCC
TAAAGTGTGGGTAATTCCACCCTCCTAAGGAATTGTAGTACCTCCTCCTCCAAATTCGCA
TTCTTGGAGGTATACACCGAGGAGTAGAATCTCTGTAATACACCTAGTATATCCTCTACT
TGTGCAAGACCTCCTCTGGGGGTCCAACAGTTCCACAGTACATGATGGTCCTTGTTGGGC
CCTGGAAACAACCGATAGTGTATGCCCTACGCTCTCACATTCTGCAAATGTGCGTGGTTT
ATAAAAGGCACGTTTTCTATCTGCTACCTTCAATAGGTGATCAGTTTTATCCTAATGCAT
TCTGAATAGAGAGCATTCCGTTCAGGATGCATCAGTTCAGTCTCTCTTACGTTTTTTGGA
CTGAGAAAATACCGCAGCATGCTGCAGTCTTTTCTCCGGCCAAAAATCCTAAACACTTGC
CGGAATGCCGGATCCGGCATTTATTTACATTGAAGTGTATTAGTG
>TRINITY_DN142658_c4_g1_i1 len=825 path=[0:0-824]
GTTCCATCGCGGGATAATCGTTCAATGAAACGTTTACATTTCTCTTTCACCGACATGGCT
GCAAGATAAAAATAATAGTCAATCACAAGTCCGATAAACAGCGTGCATCCATCGCCCTAC
ACAGCGAATGCAACGTGAACTCGCCCCATGTTCATGGTTCGTTTGCAAAGGTGGTCGCCT
TGGACAACGATGCCCCAAAAAGACTGACCGATTTCTGCCATGATCTGTGGCCTAGTCTGG
GTTACCATAGAAGAAATGCAGCTCTATTGTTTCAGCTATAGCACCAGTAACAGACTGACA
GTGGATATTCGCCATCGCCATGTGTCAAGTTAAGGAAATCAGAGGGTGAGAAGTCACCTA
ATGGATTCCAGCAAGCCGAAAACTGGTCATAAACACTAGATGTATGTCGGCAGAACTCGA
TGATTTAGGTAGGATTATCAGCCCATCTAATCTGCTGTCGGGGAGGAGGGCCCCATACAC
ATGTCAGGGAGAGAAGGCTGGAACAGCTGGATTTCAACTGCCCGATACACGTCTGATAGG
CGGCTTATCGCCCCTCTCCAATTCAAAACATTTTACTACTCGGCCAAGTGTTCACATCAC
AGTTTATTTTTCCGGTCTTCTGATCCATCAGAACAGAAAACTAAAGAAAACAACGGATTC
AGTATTTTAAAGAGGTCCTTTCATGGGTCCAGACACCACAAACGAAGCATCAGGATATGT
ATGGCATAGTGCAGGGATCTCACCGCACCCACAATTCCCCCTAGGCGCCGCTCCGCTCGC
TCGCCGCGGCCCCGCTACCCCCCCCCGCGCCGCCCGGCAACCGCT
>TRINITY_DN137167_c3_g1_i1 len=825 path=[0:0-824]
GATATACATAGTTACACAGTTGTTAAGGTTGGAAAAAGACAAAAGTCCATCAAGTCCAAC
CTGTAATCCTGCTATATTGATGGACGGAACAAATCCCTGGATCAATGTCCATCTTCCTAT
ATATGAGAAGACAGCTAATTATTAGTGTCTGCACCAGGCTCTAACATCAAGAGCGTAAAG
TATAAAAGAGACAGCCGGTGCTGCTAATATGGGGCCACACAGTTATCGGGGTCCACCTTG
GGTCCTCCCCATATTTGGGACAGATTTCATAAAGGATGTCCCTGTTCACAGACTTTACAA
TTTTTGCAGACAAGAGGGCTTCCACCAAGGATGAATGGCTTAGTGGATGAATAAGCACTG
GGCATTTTTTACCCTAAATGGGGGCATGTAATAGAGTTACCATTTGGAATAGACATCACG
ATGGGCAACGTTTTATACAGAGCTATGTGTTCTCTACGCGAATCCTTGCTTAATATGACT
GTCTAGGCTGAGGAAAATAGGGTCAGAGTTTTGTCCCCCCAGAAACAACATGTTTGTCTG
TGGGGAATGCCTGTTATTACATGCTTTCTTCATTCAAAAGAAAGGGAATGAACTGCAATG
CCATTCACAGACTAAGACAGAGGTGGCATTGTATCTGGAAAAAGTGGATAATTATTTTCT
AATCCCTAAGAATCCCTTTAATATTCATACTTAATGGGGCTGGCCACTTTCTGGTCACCG
CTGACCAGTGTGTCTGCAAGATGACCAATATGGCACTCACTAATACAGCCTTTGTTGATA
TTCTGCCCTAGATTCTATATACAGTCAGGTCCATAAACACTGGTA
>TRINITY_DN116486_c2_g1_i1 len=825 path=[0:0-824]
GCTTCAGTGTAAGGTAAAATAAAGATGCAGTGATTTCAAGTAAACCGCCTGCATAGCAAC
GACTCAGCGATTATTCGATAACTGGATTAGTCGACAACGAATCCCGTTATCAAATATTAT
TGATAACTTAGATTAATCGTTGCAGCCCTAAATGGGTTCCCTTTACACTGACTTGAGCAC
TGAATATGTATCTTACCCACAATGTATGCCCCACGGATACATTGCCTCTGAGCGGTTTTT
CATTGTGTATGCACCATCATGTTATCAAAGGGACTTTTTTTTTATAGCAAATGACTGCCC
TTGGGCTCCATCATGTGTCTTCCGTGACCCATCGTATGCCAGCCACATACTTGGATCAGC
GTTAAAGAGGAAGAAATGCTGGTCTATTTTTGTCCACACACTTAGGCTTCATGCACGCCA
TCCTATCCTTCATCAGTGTGCTCTCCATTCTTTCACAGATCCACATGCCCCATCTGAGAA
ACTCACTGCAGCTCCTATTCTTGTCCATTTTTGTGGATGATAGCACCCCTATCTATTAAT
GGAAGCGAGAAAAAAAATGGAATGCACACACAGCCATCAATGATCCTTCTTTTGTGGATG
GAAAATCAGATACAGCCTAGTGCATAATACAGAGCAGATACAATATAGAAGAAACTTATA
GCAGTGGGATTAAAAATACAAGTTCTGCAAATGCAGTTTTGGTTGAGAATCAAAGGGTTA
AAGGGGGGGGTCTCACTTCAGCTAATGGCATTTATCATGTAGAGAAAGTTAATGCAAGGA
ACTTACTAATGTATTGTGATTGTCCATATTGCTTCCTTTGCTGGC
>TRINITY_DN128385_c8_g6_i1 len=825 path=[0:0-824]
AGAAATGTTGAAGATGGAAACACGTAATCCGGTTTCCTAGAAGTCTCCATGACAGCACAT
CCTGAGACTGACTTCCTCTGATCATGTGGGACGCCGAGCTGCCACCTCCAGGACCACGCA
AGGTATTGCAGTTGGAACATTGCAGACAGTATATCTGGACGGTGAAACATCATGGCTGGA
GTCATCTGCAGGAGGGAGGTAAAACAAGTCAGGTACTGACCGTTCCGTGGGACACCACGT
GGTAGCAGAGGTACGGGCTGCTAACAAGTTATTTACTATACAGCAACCAACAAGTTATTT
ACTATACAGCAACCAACCTATATATGCACGAACATATGCACTTTACTAACCATAAGGAAA
AACAGGCGAATTGTACTAATAAGTAATCATCTGCATTACCTATATTATCTATCATATCAG
CACATAGAACTGCCACCAATGAAACTAAACTAATACTCAGTATCCAATGCAAACAGAATA
GCTATTCAGCTGTTCATACGATACATTAATGTCGACCGCAGACTAATAAACTGAGGATTA
TATTATTCGTCATCTCAACCAGTTACTTACCTCAGATAAAAATTATATAACAAACTCAGG
AGGCTATTGATTAAGAGGCCCCATTAGCCCTCATTTATAGGCCTAATTCCAGCGGTGACC
ATCAATAGAGGGCCATTTTGGATGAGATAACTATATCTGGACCTGCATGCTAGTGAGTCA
TTTTAACATATTCGATTCTGTGTGCAAGTTTTTAGAGTTATTTTATGAAGTGGTATTTAT
TTTATGAAGTTCCATTTATGTACAATTTCATGTGTCCTAAAATTG
>TRINITY_DN127815_c2_g1_i12 len=825 path=[2:0-621 5:622-622 6:623-639 7:640-645 8:646-646 10:647-660 12:661-670 13:671-726 15:727-727 16:728-754 21:755-780 23:781-788 25:789-824]
CGGATGACAAACGGTGCAGTAGCCGAGTTTTCAACGGACCCATTAAAAATCAATGGGTCC
GCAGAAAATCACGAAAAACTGAACAACGGACACGGAATGAAACAACGGTCATGTGCATGA
AGCCTTAGATGTACCATGTATGGGTTTGCTATACTGTTTGCCAGACTTTGTGATGGTACT
GACTTTTTGTGTCCTTCAATGTGAACTTTTGAACTTTATTATCCAAATAACTCCTACATA
ACCACGTCTGCAAACCTCCCCTTTCACAAAATCCTGTGTATGCCCCTGTCTACATGTCAT
GTGTTTTTCCAATGGTCTGAAGATCAAACAGAATTCTAGGGAGCCTTCACTGGGAAACAC
AGCTTTATTCGACAGTCTACCAGAGCCTCCAATTACAACATCTAAAAGTTACATATAAGT
AACTAAATAGAAAGTTCAAACAGAGTTCCTGTCTTGTAGAATTTGTTTCAAGCTCTAATA
TTTATGAACGACTGTTGCAACAGATAATACTTTATCGCTCACTATACTTATATGACCTTG
TGTACTATTTTAAACATTGACATAAGCATCGGTTTACTTGTTTGTCTTCAGCTTTCGAGG
AAGCAAATGGAACAAGGCTAGCCGTTGCGAATGGACAGTTAATAAACAAAAGAAAGTACA
ACATCCACGAATATTAGAGCACTAGTAATTCGCATGGCAATTTTTGTAGAACCTAAGAAC
ATGGATCTCACTCAGAAAATCATGCCGTAAGCAACAAAAAAATAAGAACATAAACTAGAT
GCAAGATTTCTTATTGATTTTTAACTCTTCCAAATATGTAAGGAA
>TRINITY_DN115359_c2_g7_i1 len=825 path=[0:0-824]
ATTGGGGGATGGAGGGTGTGTGTATATGTTGTTTAATTTCATTAAAACTTCCACCTGTCC
TAACCAGTCCACAGGGGCAGAATACCCCATCTGTGCCACTGATTAGGACGTAAGGGAATC
CTAATAGCTCCTCACAGGCTGAAAAGAAGCTGGTTCTCTGCTCTGAAACAAATGGCATTG
GAAGAACCATGGAGAATACCCTTCCAGGGGGATATCCTCTCTCAGCGGCCAATAAAACAT
CCAAATCCGCAGATCTACAACCTAGCTGTCTGGATGCTGAGAGCGAGTCACTCAGAAGAC
AGGGTCTCTCAGACAGAGTAATCCTCACTCTCAGAGCAAGCAGAAAAAAGGCATCAGCCA
TTTACCTTAAAATCTGGAGGAGGTTCTGTAGCTGGTTGGGAGAAGAACACCCGAACACTA
CTTCTCCATGGGTTAGAACTAGGATTAAAGCCTATCACCCTTAAGGTCCAGATATCTGCT
TTTTATTTTATGATACTAGCCTTGCCGAACACTGCTGGGTAAAGAGATTTGTTAGGGCAG
CCTCTAGACTAAGGCCAACTTTGAGCTCTAGGATTTCTCAGTGGAATCTTAATATTATAC
TAAATGGTCTGTCTAAGCCCGCATTCTTTCCCTCACCAGAGATTTCTATAAAACACCTAT
CCTTCAAAACTGCTTTCCTGATGGCCATAACATCTGCTAGATGTATAAGTCAAAATCAGG
CCCTTTCCTGTAGAGAGCCATACCTGAAAGTTTTTGAGGACCGAGTAACATTGAGGCTAG
ATCCAGGCTTCCTCCCCAAGGTGGTATCAGATTATCACTGTGACC
>TRINITY_DN289930_c0_g1_i2 len=825 path=[1:0-46 2:47-824]
AGTAGTGACCTGAATTGATTACTTTCCATTTTATTCACTGTTTTTAGACACGAAATGTCA
TAAGTCTACTTCAAATAATGAAGAAGATTCTAAGAAATTTCAAGTCAGAAGAGAGACACT
TTTATAACTTGTGGATGTATAATGCATTGTAAACCCACACAAATTGCATTGCTAACGGTT
CCCCTGGCATCAGTATTAATCTTAGTACTTTTCTGTGCTAAAGGCTTGCATCCCTTATCA
TGCATCTCATTTTACAGCCTCTGATCACTTAGCATTTGCTTAGAATTGTAATGCATAATG
AACATGACTGTGGAAAGCCATTGGTTTCAGCATATAACCCCAGATGTATTTTCTGTTGTG
AAATGTGGGATTGATTTGGCAAGGGAGAATGTACATTTCATTCATACAATCAATGTCGAA
TAGAACATTATTTTTTATTTTTTTTGTATTCTGTTCGAAGAATGTATCATATTAACTATT
GTTGCACCGTAACCGTAGGAATTGACTGTATGGCAAAGATCTTTTAATATGATCAGGGTG
ATAACAATGATTGTGTATAAGAGAATTGGTGGCAGTAAAACCTAAACCCCTTTATCAATA
ATTCATTCAGGTTAGAATAAATAACAGTATCCAAAAGCTCCACACTATTCCCCCCAAAAT
GTGATGTAAATTCTATATTTAGTTCATTAACATTGATATACGCCACAAATGTAATTCTCT
CTGTGACTGACCAAATGACTAAGACGTCCTCTATGAATACTGGATATGTTTATTAAATGG
ATTTTTTACATTATAAATATATTTTTCCTCCCATAATGACAAGAA
>TRINITY_DN138769_c0_g1_i1 len=825 path=[0:0-824]
GCATCTGATGGGGTTAAATGTCTGTGATCTGTGTTATCATCCCCGGTGTCTGCTGTTTAA
AATAGCAGAAATCCGGTGGCTATGGTGTCCATTGTGCTCTGGAGCGGTCAAACATATTGG
GGATTGAGCCATTCTTGATTATATAGATCTTTCTCTAATTAATGGGAGGTCAATTATAAA
AATAAATACTAGCTTATTTATTATATAAAACTAACACTTTCTCCCGCCTCAGCCAGTGAA
TGTCTGAGCAGGCATCTACAGCCATTTCCTGCAGGTCGAGTCAGGACCTGGTTGTGTAAA
AAAATGCAACACCCAGAACTTTCTCATAGTGCTGACCCTTAGGGATGTTTTTGTTTGTCA
TGTCTACCTTTAACTAATCTCATGGATGGGCAAGGTCACTTGATTTAATTCCAATAAATA
TTAAAGAGATACACAGATATTTGAAAAGGCAAATGAGACAAAGAAGATTTTACAGAAGGG
CTGCATTATTCTCGTAATATAACAATACGACACTAAATTGCACTGACATTAATATGGGCT
ATTAACAATAATTATTTAGCTGGTATTGGTGTCTTTTAAATTCATTTAGCCAGAACATGT
ATGCACAGTAGGTTAGCCAGTGTACCCATATACCTTCATATCATTATGAGGCTGTAGGAG
AGAGTCTGAACTGTTTGTGTAATTTATAATGCTTAAGGGGAGCATAAAGCTTTAAGACAG
AAAACTACGTACCTTGAAGGGAGCCTGTCAGCACCAAAATGGACCACAAACCGCCGACAG
CACCCCAAAGCTGCCAACATCAGGTTTCCAATGATGCTCCCGTGC
>TRINITY_DN135994_c8_g1_i1 len=825 path=[0:0-824]
GAGTTATCGCTGGAATTGTTGGAATTCTGGTTACAGCAGCAGTTATTTATATGTGCTGGT
ATAAGAAAAGAAAAGGGTGAGATTATAGTATGAAAATTGTTTTCTTAATATAGCTTCAAC
AGAGTAGAGTAAAATATATTTTTTATAGTATCTCTACCAGGCAGTGGGACTAGTGCGGGG
AAGTCGTGTTATGATTTCTAATTGCCGCAGTTTCAGCTGTACTGTATTTAGCTGCTGCAT
ACGTAGACAAGGAAGCCCAAGGGAATTTTAAATGCCTCTGCTATCTTGCCCTTCTATAAC
AATATATTATGCCCCTTTAACACCATGTGTAGCATCAAAGCCTCACTCCATGGGGAAAAA
AAAAAAGCTCCAGTGTTCCCCTGTTAAATGTATGCCTAATGAGCATTCTTTTAGCCCCGG
GTAGATCTCCATATGCATGGTGTTAATGACATGTTAATTTTATTCTGCGGTCAGTACTAC
ATTTTTATAGCTTTAGTTATGCTGTTTCGCCATATAACTTTTTTTCCTAATTTTTCCATC
GAAAGGGCTTTTTCTGCAGGGCGAGCTAATGGTTTTATCACAACAGATTTGGGGTACATA
CAATTTTTGAATCGCTTATTGGTTATTTTTGGGGGAAGACAATGTTGGCAAAAATCTGGC
CTTGTTTGTTTTTTACAGCATGATAAATAATGTGAGAAACTGGTGAATCCTGGTAGTTTA
ATGACTCTTTAACAAGAACCTGTCACCTCTCCTGACATGTCTGTTTTAGTAGCCATTTCC
CATGCAATATCACTTCTAGACACATTTAGGCCTCATTCACACACA
>TRINITY_DN140303_c2_g1_i1 len=825 path=[0:0-824]
GGTACCATGGGACCGGCAAAAATAAGCAAGCCAGCTATCTCCAGCGTTTCCATAGAAGTG
AATGGAGTGATGGCCGCACTTGCATGTGGCGCTCTTCATTTACTTCTAGGGATGGGTCAT
CCATTGTTGAATCCTGGAGAGACACTTTAACAAAAGATTTCGCTTTGCAGAGAAGAGTTC
AGCAGGAAAAGGGGGAAAATGTGGAAGTAGAGCCCTACCGAATTTGGAAAATCTGACAAC
GAACATGCACAGTGTTCTACTGTTTTCACTCATAATCCCTACATAGAAGGCAGCCTTTAT
CATTCCCCCCACACCAGGTTTCTGGAGTGAAAAAAGGTGCAACTATTTGAATGCCATTGC
ACCTAAAGCTAGGCACAAGTGGTGTTTGAACGCCACACTTACCACTTTCTGAAAAAGGGG
GCCCGGGACATTTATCGTCTGTTTTCTGTCTTAAAAGAAGACTGAAATTTACCTGAAATA
GAGTTGCCATGGATTTCAGTCTAGGAGCATGGGGACCCGGGGGGTGCGCCTAAGATATGA
CAAAGCCTCCGCCTCACCATAAATTAGACACGTTCTCTGGCAGTGCAGATGATATCATAG
ACCTGAGTGTTGGGTCTAATTTACAACAGCCGAAACTGCAGAGGTGGCTTTGTACCGTCA
CCTTGAAGATCAGACTTTTGTTTGCAAATTTTGGCAGGAAATGCGTGGGCAATCACTCAG
AGATCCAGCCTAGTAAAACAAGTCACAATCTCTTACCTGATGACGAAGTGAATTATTGGT
CAGCGTCGGCGTTCCTGAAATCCTGCTATTGTGTTTTGTATGAAT
>TRINITY_DN117497_c1_g1_i1 len=825 path=[0:0-824]
AATAAAAAAAAAGTTTAATAAAGTTTCTAAAAACATTAAAAACACAACTAGTAAGAATAA
GAAAATCCCTTTCCACATATTGCATTATATTGCATTAAAAACATAAATAGTAAAGAATAA
GTATAGTTGGTATTGCCACATCCAAACTATTGCAATGCCATTTATCCCGCACAATGAATG
GTATAAATAAACATATTCCTAATGCCAGAACTGTTATGGTTTGGTCACCGGCCGTGCCTT
CAACAGAAAATGTGAAAAACAAACTCTACATAGTTCAGTGGGCAGAAAAATAAAAGAAAA
GTTATGGGTCTCAGATTATGTCGACACAAAGGATTTTTAATTTAAACTAGTAAAACAGAA
CAACCATAAAACTTTGGTAGCCCCATAATCATACTGACCTGCAAAATAAAAAGAATGTCG
TCTTTTCTGCACGGTGAACACTGTAAAAATGAATCCTAAAATACATCTCACAAATAATTG
TTTTTGAAGTTTTGCAGTAGACCTTTAATTATTCCATTAATATATACACCATAGCAATAC
CATATACGGCACTGTTGGTTGCAAGATAAAACATTTTTAATAAAATGATAGTTTATGGAA
GGCATGGATGAAAGAATGAAAAAGTTGCCAAAATTGTCTTGGTCATTTACGGGTAAAAGT
GATCCTACAGCGTGGTCTAGTGTTTTGACACTTTTACTGTGTGCAGAATTTATCATGGTT
AAGTATGCTCTGCAAAACACCATGCCGTGTGGTCGTACCCTTACGCTGGGTTCACACCTG
AGCGTTTTACAGCGCGTTCCTACGCGCTGTAAAACGCACAACAGG
>TRINITY_DN149393_c5_g3_i1 len=825 path=[0:0-824]
TTCAGTTGCATCCTTTGGAGCAGGGATAGGCAGCCTTCGGCACTCCAGGTGTGGTGAGAC
TACGGCTGCCAGCATGCACACTTGCTTGGCTGTTCTCAAACGCCCGTAGAAGTAAGTGGA
GTATGCTGGGAGTTGTAGTTTCACCACAGCTGGAGTGCCGGCGGTTGCTGACCCCTGCTT
TAGAGAGGTTTTCCTATTTCTCAGAGCATGATAAACTAAATGGTGTCATAAAAAATACAA
ACATCCCACGGAAAACAAGCCCTCCTATGATTATTTGACTAGTAAAAATGTTATGGTTAA
AGAGGACCTTTCATGAGAAATGGACCCCCCCGTTCGCCCGCTTTTCTCCATGCTGTTCGC
CAGGGAGAAGGAGCTCAAGTTCTCGCGACCGAACAGCGTGGAGAGAAGCGGGCGAACAGG
GGTTCTATTTGATAAAAAAAAGGTGTACTGACATTTGTGGCAGCAGCCCATTATGGTAAT
GTAAGAAGTTCTGACTTTTTTTTTACCTGATGTAGACCTCTGGCACACAATAAAAACTAT
TGTACTGCTACTAATGATCTGATAGGAGGAGTGTTCCTTGAAGGGATGTTCCCATCACAG
ACAATGGGGGCATATCGCTAGGAGGACTGTGGATTTCCCAGGGCCTGTCCACCACCAAGC
ACTGCTTCCATAGAAGTGAATGGGAGCGCACAGCGACCCCCTGCTCCCATTCATTTCTAT
AGGGCAGACAGAAATGGCAGAGCCAGCGCTTGGCTATTTTCGGCGGCCCCATAGAAATGA
CTGGAGGGCGGCTGCACCTGCGCAGTGTGCCCTCCCCGTTCATTT
>TRINITY_DN132256_c0_g3_i2 len=825 path=[0:0-513 2:514-589 4:590-824]
CCCCCCGGCCCCCCCCCCCCCCCCGCCGCCCCCCCCCCCCCCCCCCCCCCCCCCCAGGGG
CGGGCCGCAGCTCCTTGCTTCTCAAATAAACAGCCTGAGATTTATTTCTTACCCGTCTGA
GGTCGTTTGCCCACGTGGCCAAGGAGAGGCTGTGTCCTCCGGAAAAGAGGCATTCAGCAA
GAACCTTCTGGACCTCTAGTTTTTGTCACTGTCATGCTGGGAGTTGTAGTGCCACAACTT
TCTGTACAGGTTGGAGACCAATAAATGGTGCCAGCGGCGCCGTCACTTATACATAGCACA
TGGGTTTATTCCTATATATCCCCAAATACTGCCCCCCAAAAATAAATCCTTCCCGGACCC
TCTGTATCCGTCTGCTTTACATGATGTCATCGTAGTAGAGCTCCTCCATGTCTGGACCAT
CACGTTTGCTTTTTCCCGCCTGTGCTAGCCCTTTTGGCTGCTTACGGGTCACTCGATGGT
GAAAGGACGGATGTTTCGGCAGCACCCCGTAATCATCTACAAGTCCAAAGTGTTCCACAG
GCATCTCAGCAAGAGCTTCAAAATCCAGGGGGATGTCACGACGAGCTCTGGGTAGAGCCG
GACGACACGTGACGGTTTCTAGAAGAAGGACTAGGCCCGCCAGCGAGAGCACACGACTTC
CAGCCATGGCGAGGGAAAGTATAGAACCTCTTACATCACAATGAGTCATGTGACCAGTGG
AGACAATAGAAGGATCAGATATATATATTTTTTATTGCTAATTGGAGAAAAGTGACTAAA
CTTTATTTTACTATCATCGCATTGATTAATTTAACAAAGGACTTC
>TRINITY_DN154767_c7_g1_i1 len=825 path=[0:0-824]
CTGCACAAAAAGAAAAGATTTTTTAGTTCTTTTTTTTTTTTTTTTTTTTAAGCAATGGAG
GAGGCTTTCACCATTTCCCCTGGCGAGCGCCAGCATGTGGAGTACCTTGGCGATCTCTTC
GCTGTCATTCTTGCGATTGAAAAAGTAGAAAAGGCGATGCTTCGCGATCTTGTCACGCAG
GAGCAGTACGACACCACAATCCGGCGTCTCCTGGACAAGTACAAATCCACTGTTTCCCAC
CTGGAGCAGGGCCGCAATCCGTATTACACCACGATGGATTCTTTTTGGGAAAATTACGGT
TTCAAGTGCCCCGCGGCGCGCACTCGCATTCAACTCGGCACAAACAGTTCCGGCGGCTCA
GGAAGTTCGTCGGACGGACGTGTGAACCCGCGGCTCGTTCTCGAGTGCGGGCAATATTTT
ATTACTCTCATGGACTCGCTCAAACTGCAGCAGACGGCGGTGGATCAGCTGTACACACTT
CTCACTGACCTCATTCAGGGTCTCCGGCGGCTTCGGGTGGAGGATCAGGACTTTTTTCAG
CGGCTCGCGGCGTGGAAGGAAAAGTTAGACACAATGAACGCATCTGATGAGTTGAATGAG
AGGGACACGCGGGAGTTTGCGTTCCTACTCGAGCGCGGCTACCAGGCGTTTCACGCGTAC
CTCAGTGATAATAGTCCACAATCCGTCGTCAAGCCGTAAGCGGGCACCACAGGAAAGTAA
AAAAAAAAAATGTGATTATTTATATTCGCGTGAATAGTTTGTGGGTTTAGTTATTATTAT
TATTAATTTTTCTAGGGTGTCTGGTTTAGAACAAAAAAAAAAGAG
>TRINITY_DN158019_c2_g1_i1 len=825 path=[0:0-824]
AACTCTGCAGAGAGTAAATGTGGCTGAAAGAAGTTGTCATGGGCGAAAGGAGAAGATGAG
GAAGGAGAATGTCATCTTCAGAGGAGACATCACTGGATGTAAGATGTTTGTTTGTTTGGT
AATGCTATTCAGCATTATATTCATAATGTCCATCCAGCAAGTAAGTTATGTCTGTAGTGC
TAGAACATGTGCGTGTGTGGTTACTTCGAGAATTTGGCACATATGCATTGTGGTTTGGGC
CCCTGATAATAGATTGGATGACTGATGAAAAAATAATATGTACAGGCAGCCAAATGTCTG
CCAGAAAAACAGCACAAATGAGAAGCCAGCCTAAGGGTACATTCACACGTGCACTAACCA
TGTGGAAGTAATCTTCTGAAGCAGCCCAGACTTACTTGGAAATCAGACTATCCAGCTACA
GGGTGCTTTCACACTTGGTCATTTTTGTGGCGTTTTTTGGCTTGTAATAAATTCCATGTA
AGGACAGGTTCACATCACCGTTACGAATTCCGTTATCGCTTGCCGGTATAGCATGGTTAT
GACAAAAAATAACGGAATTTCTAAGACGGAATCCTTTAGGAGGCATTTCATTTTGATCCG
TAATAATAGAGGTCTATGAGCAAACATAACAGATCTGTCTGGTTTCCGTTATCCAGGACG
GAAAAGAAAGTCTAGTTGACAGGAAACAACAGCATTCATAACGCCTTTCCTCGTGTGTTT
TGTCACACGTTTTACTGACATTATTTATTTTATGCACTTATATAGCACTACTATATTCTG
CAGGACTTTACAGACATTAGCATCAAGCTGTCACCAATGGGGCTC
>TRINITY_DN155465_c5_g5_i1 len=825 path=[0:0-824]
TAATATTTTATGGTTTTACAGCTCTATAATGTTTTCTGACAGATGAACTGTACTAACAAA
ACTAACTCACAAAACTAACAGTAGGAAGCACAACAGGATGGGCACTGCTAAACCAACTGT
GGAACACGACTCCCTCTGATCGGAAGATCTTCCAAATTGTCACGTAAACCAATAGTACAC
GTGTCATTGTGTATGCCTGACTGAGCAATTTCGTTTTATATTGTATGTTCTGCAGGTAAA
GGTGAGGGGAATGACTAGCAACCTGAAACACAACAGGAGATGAATGGACCATGACATGGA
AAAATACATGCTCACTTTTAGAAAGCCCTATTAAATGTAATCATCGGAATAAATCTGAGA
GAGCAATACAAACCATATAAAGCTCAAGACCATTACCATGCGGAGTCCATTCCATGTGAT
GATTCTGCTTGTTCTTCTATATAATACTATGAACAAGACTTTGGGGCACACATTATATAA
TTTATTGATGATGAATACCTGAAGGTTAAAATCAGCACAAGATAAGGAACGGATTTATAA
AGTTCCTAGTTATCAAGAGCAAATAAGATTCAGTAAAACAATTATGCAATGTCTAGAAAT
GTTAAAGGGGTTATCCAAACTACAAAGCATGCCCCCCAATGCCCAGGCCCGTCACAGATT
ACACCTACCCCGCTGCCCGCCACCCACGTCGCTCATGATCCCCGCGCCGCTGGCGCTGCA
TCTCGGGTAACACTAGGGAGGCTTGTCCTTGTCACGGCCTGCTATTGGCTGCCCCCCCCC
CTCCCCGGATGGTTTGGACCTCGGAAGGGGGAATTACAGCAGCTG
>TRINITY_DN127098_c8_g1_i1 len=825 path=[0:0-824]
TGGTAATATTACATCCCTGTCCTGCAGGTCATTGCTTTGCTAGCCTTAGAAGCTGCTGAT
TGACATTGTATGCTGTTATTTAATCTACGATCTACAAGGACACCCAAATCCTCACACGGT
GAAGTGATGACGTAATCACATCGTCTGGACGCGATGACGTCATTATATACGTCACCTCAC
ACGCAGTTTCTGATTCGAGTCATGATTCGAATATTCGTGCCCAACACTAGTGCTCACTAA
CTAAGTAGCTTCTGGGAGAAACTGGGAAGATGAGGATGAAGATATCTGGGGAGATGATGA
TATCTGCAGTTTAGGTACTGATGAGTGACACCTTTGTCCAGTAGATGGTGCCAGAACCCA
AATGAAGAGCTGTGGCCAGAGAAGCAGGAAGTCTGAGAGGTGGAAGCAGGCAATACTGGG
AGGAAGGAAGGGAGAAGACAGGAGTGTGTTGTGTGGTACTCCTGACAGAGAGGGAGGCTT
TTGAGGACTGTGAAGTAAAGAGAACAGTGCAAAGGACTGTAATGGAGAGACAGCTGCTGA
ATGAGGTCTTAGAACAGACGTGGATAGAGGAGTCTCCCCTCCCACAGGTGCTCCACTGAA
GAGAGACAGTCACCGCCTGGTAGACCTAATGCACCATCACTGACTGTAAATCATATGTTT
GCTTGTTTGTTCTTAACTGAAGACTTCAGTAAAGTTCTGCTAAGGGTATTAAGCTGGTTG
ACATTAACGATGTGCTAATATCAGCTGAACATAACTATATATTAGTGCCATCTCACTGCC
TGAAGCCTTTATTGAGAAAAGCGGGCTTTTGTGATATGCTGATTG
>TRINITY_DN116701_c11_g2_i1 len=825 path=[0:0-824]
CCCGCACCGGTCCAGTATTTGACCTCACCTGGCTGGAAATCGGCCCAGCCGCACATGCTG
GGAGGAAAATACCTGCCTTGCCAGACACAACCCCTCACAGTGTCACAATAGATAACACAA
GATTTTCAGTAATCAGATCATCACATCGAGTGGAATTTGTATAATGCATGATAGTATGGA
TAAGTCACTAGTAATCAGATCTTTTCCTTCCCTTTGACACTGCCTCTCTGTTATTTCATT
GATACGCGAGAATAGGCATTAGAGTGCCTCTACCACAAAACTGAATGGCTCATGAATGTT
TTATGAAGCGAAATTGATATGCCTCCATCAAATACTTTTTGTACAACAGAAGGGTGTCAA
GGCTAATATCTTTAAATGAGCTGCATCCATTCCTGTAAGCATGTATTGTGCCTTCCAGAT
TCTGTAGTACCATGAGCAGTAATATGGTGTGCAGATATAGCAACAATGTGGCCACAATCT
GCTATTAATCGAGAAGAAAGAGTATGTGGGAAGCAAAGTGCGTTTTAATGTCTAGAAATT
ACTTCCAGCCTCCTGGGAACAGTGTGATGTGGAATCACAAGCATCATGTTAAAAAGCTTT
TCATCCAAGCCTTTAGTCAATGTGCTTATTTAGCCAAAAAGGTATTAGGTGCTATTTCCT
AGTGGACAGAGGCACCTGATACAGGGCAGTGTACATTTTTATCATTGTGACCAGTGGTTG
ACGTATGCATGCGTAAGGCTACTTTCACGCTAACGTTTCTATTTTCTGGTATTGAGATCC
GTCATAGGATCTCAAGACCGGTGAAAAACGCTTCCGTTTTGTCCC
>TRINITY_DN152952_c5_g1_i1 len=825 path=[0:0-687 1:688-824]
TCTGCATCTCTGATAGACTAGAGCAGGGAACTGGTTCAGGTCAGTATTCTTGGTTGTTTA
AGACTTAGAAGGGGTTAATACCACCTTGGTTGTCTAGGGCAGTGAAGCAGTGGACAGGTT
AGTGTCGGAATCCCTGGTGGTCTAGGGCAGTGTAGAGGTTAATCTTTAATGCCTAGTGTC
CAGTTCTCACTTGCCCCTTCAGGTTTCTGTAACAGGAGGCTGAACACTGACCATTTGGTA
TCCTGTCCTGTCTACTCATCCTAGTGATGAGCGCAGGGAGGGGATAGAGAGGACCGTTGT
GCTGCTCTCACTCTTCTGACATCCCTATTGTTACTTCTGCTTGGCTCTTACTGGATGTTA
CATGATCAGGACATTAAGTTATCACTGGTGCCCTGCAGACATTAAGGATCACCCCCCATT
TAGAATCCTCCGCTATAAGGTAGACCCATTATATACAGTGAGTAGTCAAAAATAGAAGAC
ACTAAAAACTCTATTTTCCCATTGATACATCTTTCCAGCTTATTCCTGATCTTTTTTCAA
GATTGTGGTGGAGGGTTTGTTAATTCGGAGTGCTGCCGTCCTTCTGTTTGTGGTTACTGC
TTGATCAAGGTAATGTGGGGCCGCAAAAGATGCGGACAGCACATATCCATAGTTCCATTC
CGAGGCCCCGCAAAGAGATAGAACATATGCATTTCTATCATAGTGGCGGCCATGTGAGGT
CCACAAAATGTGGAATGCACACGGCCGGTATCCGTGTTTGCAGTTTGCGGACTGCAAAGC
ACTATGGCCGTCTGAATGAGCCCTTAGGCTAATTGACATGCAGCA
>TRINITY_DN106357_c0_g1_i1 len=825 path=[0:0-824]
TGCACCGGATGCAGTCCGGCTTCGCGCAGCTTGTCGACCTCGTAGGGAATCCAGCCGCCT
TCCGGGCCGATCGCCAGGGTCACCGGCTTCTCCACCGCGCGCGGACAGGCCGGCCAGGGA
CCGGGATGGCCGACCAGGCCGAGACTGCCGGCGGCCAGGGCCGGCAGGCGGTCTTCGACG
AAGGGTTTGAAGCGCTTCTCGACGATGATTTCCGGCAGCACCGTATCGCGGGCCTGCTCC
AGGCCGAGGACCAGGTTCTCGCGGATCGCCGCCGGGTCGAGGAACGGGGTCTGCCAGAAG
CTCTTTTCCACGCGGTAGCTGTTCAGCAGCACCAGCTTCGGTACGCCCATTGCGGCGATG
GTCTGCAACACCCGGCGGAGCATCTTCGGTCGCGGCAAGGCCAGCAGCAGGGTGATCGGC
AACTTGGCCGGCGGCGGCTGGTCGAAGCGCACCTCCAGGGTCGCCTCGCTGGCGTCGAGC
TTCAGCAGGCGGCCTTCGCCCATCCAGCCGCCGAGGCGGCCGACCCGCAGGGTGTCGCCG
TTCTCGGCGCGGTGCACTTCGTGCAGGTGCTTGAGGCGGCGATCGTGCAGGACCGCACGA
TCCGCCGACACGAAGTCGGCGTCGTCGAGGAGCAGCAGGTTCACTGGCGGGTGGCCGGAG
GCTGGTCGCCGTCGCTGGCCGGTTGGTCGTCCGGATGCTCGCCGCGCTTGCGTACCAGGC
GGCCGAACAGCAGGCCGATCTCGAACAGCAGCCACATCGGCACCGCGAGCATGGTCTGGG
AGAAGATGTCCGGCGGGGTCAGGACCATGCCGACCACGAAGCAGC
>TRINITY_DN147969_c2_g2_i1 len=825 path=[0:0-824]
AAAGTTCAAAGTTTCTGAGTCTTTTCCCACAACTATCAGTCTGCTCAGCTCCTCCTGCAC
CATAACATGCTGCCTGCAGATAAGACAGTATGCTCAACATGACAGGTTCCCGGGGGGCAT
GGCCTAGCCAGCATGGTGTAAGGAAGCAGCTACGCAGTGCTCCAGAGTAATCCTGAGGAA
ATCCTGAACTCACCCAGTATTAGGTATACCACCACTCCCCCAGCCTGTCTCATACAGCGT
TTGGACTTGGGAGAGCAGAAGAGAGTGGTCGGCAGTAGCGCTGCCCCGCCGGGAACGGAG
CGCCGGTACAGTATATGGCGCTTGAGCAGGGAGCTGCACTACGCTAGGCAGCACTATCCC
CTATCTGGCCTTGAATACACCTTACCTGACCTACACTATCTCTTGCTTGGCCTGCTTGCT
GTCCGGTGCCCCCAAGGATCATCTCAGTAAGCTGGTGAAGCGGAGGGGACAGAGGTGGAG
GTGGGGAAGACACGTAGCGGGCGCCATTTTAGATGAAGGAGAGCGCGGGTGAGAGAAATA
GAGGGAACAAAAGACTGCTCTGTGGAGGGCTTAATGAGGGGATACCTAGGACTTTCCCTC
CAGAAATAGAAGCTACTGTGAAAGTTACAGTACTGTGCCCTGGAAGAGACCTATTCTCCT
AACTGCTGTGGGAAGTGTGCCCTGCCCAACTTACATCTGTTGTGCCCAAATCTCTCCTGG
ATAATATCTTATACCTAGTGGATCAATCCTGCTAAGCCGACAGGTATATTAGCCCAGGTT
CTCCTGATTCCACCTGCTGCCGTCCAGCTATTTGCCTTCTATTGA
>TRINITY_DN292437_c0_g1_i1 len=825 path=[0:0-824]
CGGGGCGCGCTGACCATCAGCGACAACACGGCGGCCAACCTGTTGCTGGAGGTGGTGGGC
GGACCGTCGGCGCTGACGGCATTCCTGCGCGGGCAGGGTGACAGCGTTACCCGCAACGAC
CGCAACGAGCCGGACGTGAATCTGTTCGCGAAGGGAGACCCGCGCGATACCACCAGCCCG
GCCGCGATGGCCGCCAGCCTGGCCCGCTTCGCGGTGGGCAATGGCCTGCAGCCGGCATCA
CGCCAGCAGTTCGCCGATTGGCTCATCGACAACCAGACCGGCGATGCCTGCCTGCGCGCC
GGGCTGGGAAAGCGCTGGCGGGTGGGGGACAAGACCGGCAGCAATGGTGATGACACGCGC
AACGACATCGCCGTGCTGTGGCCGCATGCGGGCGGCGCAGCGTGGGTGGTCACCGCCTAT
CTGCAGGGCGCGTCGGTCGATGACGACCAGCGCGCAGCGGTGCTTGCACGGGTGGGGGCG
CTGGCCGATGCGATGATCGGATGAGGTAACCGGGGTCATTCGAAAATGGCTTGCCGGATC
GGTCGGGCACGCGCATCCTGCGCGCGTTCGAACCCCACGGAAGACCCCGATGAGCCATGA
GTTGATCTACCTGCTGTTGATCTTCGCGCTGCTGGTGATCCCGCGCGCGCTGCAGCGTTT
CAGCCTGCCCGCGCCGCTGACCTGCCTGCTGTTCGGCATCATCGGCATGCTCTGGCTGGG
CGACCAGGCGCACGACGCAGTGATCGGCCTGCTGGCCACGCTGGGGATTTCCTCGCTGTT
CCTGTTCGCCGGCCTGGAAGTGGACCTGCAGGCGCTGCGCCGTGG
>TRINITY_DN122335_c0_g1_i2 len=825 path=[0:0-626 23:627-642 24:643-643 25:644-654 27:655-824]
TCACTTCCGCCCCCAAAGCAGGCTCCGAGAACATGGCCGCCGCTAGAGGGAGGCGGATCA
CGTGACGGGCCGCTGCAGGCAGGCTGTATATAAGCTCCCCTGACAGAGCGGTGCGGGGGT
TATTATTCAGGGTCTGTCAGGAAGCGGAGGGGACGGGGCGTCTTATCTGGCGGAGCTGGC
TGTCATCTCCAGGGTGACTCCTATGGTCGGGGTGGATGGTGAACCAGGAGTCACAGTTGT
GTTTTGTGCTCCTAACGACCCTCCACGTGCATCCATTTGCCCCCAATACCTGTTTGTGCT
TCAGACTCTCCTGTGTTTCCGGTTTAGTTATTTCCTAACTTTATTGATGCTCGAGCCGTG
GGCCGCGCCGAGACGGGCCGTGGGCCCCGCTGAGACGGGCCGTGGGCCGCGCCGCACAGA
GACGAGCCGTCGGCTGCCCGTGCCTGCTACACATGTGGGCGAAAAAACTAATCGCTGTCA
CACCTTCTACACCTTTTTGTAGCCGCTAAGTTTTCCAATTTGCCCAAACGGCGGCCGAAG
CGGAAATGAAACAAAAGCACAAGTTTATTAGTCGTTTATTTTCCACAGTTCTATTAGTAA
TTTGAGAAGTGTAGGGTAATCCCAATGGGAAGCAGTTTCTGACGCTTCCCTCACTGTAAA
CCGATAAGTACGAGCCGGAGGAGATGCCTGCGCAGTGCATGTGTGTACGGAGCCGAGATA
CTGGCGCCTGCGCAGTGCATGTGTGTACGAGCCGGAGGAGATGCCTGCGCAGTGCATGTG
TGTACGGAGCCGGAGCAGAGATACTTGCGCCTGCGCAGTGCATGT
>TRINITY_DN326169_c0_g1_i1 len=825 path=[0:0-824]
GTTATCTCTTCCTGACTGTCCATTGAACGAGTGCCATTGATCTAAAGGGGTCATATTCAA
TGTGGATGTCTCTGCTTCCATATGACCTATAGGGAAACAAGTTATCAGCAGTAGAGTGGA
AAGTTGTTAGAATACAAACTCTGATCTCTTTGAAGGTTTGCTTTCCTCTGAAGGTCTCAT
CCATGTGCGACACTTGGATAGAGATGCATAACCTTTTCGCCATATGGTGAAATTTGCTAA
ACTCCCATTGTAATTTTTGGAACTGCTTTGCTGTTTCACTAAATATTTTTCTACTTTTTT
GTTGCTTTTGTATCTAATACTTGTGAGAGATAACATGAAAGAAGGCCCAGGGGTATGTGG
AAACCGAAACTCTAATTAGTGTGAGCTGTCAACCACCAAGCGGAGGTGGCATTGCAAACT
ACTGTAGGAGATCAAAGGCAGTAATGATTAGAATTTGATCATACTAAATACAGCAATGTT
ATTTCTCCTCTTTCTACGGCAACCTAAATATATTCAGTTTTCCAATATGTATAATTCATG
GCTCTCTTTGCTTAAAGCGTAAGCTTTCTGGCGCAGTCAGTTATGTTGAGCACTGACTCC
TATATGTTCTCTGTACACTGCTTGTTGGGTCTTTTTTTGAATTTTTCTAAATAAAAATCA
TGTTCAAGAGCAAACATATTCTTATAAGAACTCTTGGTCTGGACTTATAGAAAACATGGA
AATAAGTGTTTCTATATAGGATCCTAATTACAAGCTCATCTACTGTGGACTGTAAAGTGG
ACAGAGACTGAAGTCACTTTTCTCAAGTACGATTTAGGCCTAAAG
>TRINITY_DN125884_c0_g1_i1 len=825 path=[0:0-824]
GCCATTAGCTGACGCTTGCCAGAACGTCGAGGTGTAAATCGTTCTGTGATGGAAATAGTC
TTCAATGGCCCAATATCTCTGTAGAAGAAAGTACGAGTATATAGTGTCAGACTCAGCATA
CATCATATAACATGGTAGATGGAGGAAGAGCAGGTTTGGAAAATAACCTGCTCATTATGT
TATTATTTGAAAATATCTTGTTGGTGACCTGGAGGATGAGCTTGATAGACTTGATGAACT
GTATCAATTTAGTCTCAGTTTAGCTCTCTATAAAGCACTTGGATCTATCACTATGAAAAT
GCAGTGTAACCTGCCAGTAACATGTTATACAGCAGGAGGAGCTGAGCAGATGACTATATA
GTTTTATGGGAAAAGCTCAAACACCATGTTTAATGTGGCAAGTTCCCTTTAAGAGGTTTA
CCTACTGATATGTTTCCTTGTAAGGAAGGAGCAGCCAATGTCATGTACTTTGGCAGTTTA
TGTGTGGTCTAACGACCCTGCCAGTAAAAAAAAAATCTAAAAAAAAATCCCTTTTTCTCA
AATGTACAGAATGCTTTCCATTTTTTAGATGAATGATGTTGTGAACCCTGTCAACTGTAG
CTGTGTAGAACCACATTTCCATCAGTTGGATGTAAGGCCTTATTGACTCATACCTGGCTT
TAACTCTGTTGTGTACCAGTGATGTGTAGAACACTAACTCATGTACACAAAAATGAGAAT
AAAATAAATTGAGTGATTTACTTACCCAACTTGTACAACCTTTGGCCTTTGCAGTCCAGG
CCCTTCCACGTGGAAGCGGCCATTGTGCAAAGTTGTTTGGAGAGG
>TRINITY_DN85234_c0_g1_i1 len=825 path=[0:0-824]
TCTGATTGGGGGGAAAAAAAAAAAATTCCTCCTGAAAAACCTAGGTGTGTCTTATAGAAT
GACAAATGTTGTATATTTATATTACAATTAGAGGTAGAGAGCAGGCGAGCCCTCAGCAAC
AATTCCTCTGGTGGACCCAATGTACCCAATAAGTCCAACATTGCCTAGGAAGAAGCCACA
GACGGCTGGTGAGGGTGCGGGGAGTTGGAGGAGAGGTCATCAATATTTTAGGTCATCAAT
ATTGGAAACAATTAACTCAGCGCAAGACTACAGTGGTGAATACTGTAGAGAGATGGTGAG
GGCCTTCAGGAGCCTGTACATTCTCTGTATCAGCAGATTATGATTGTTGAGACCTTTTGC
CCGCCGCAGGCTGGAAACCAGACTAACATTGCACAGTTTGCTAGGACAGCAAAATACCCT
CCTGGAATATACTCATTTTAAAGATCAGCAAAAGCACACGACTAGGAGATGCCTAAACTT
CTGCAAAAGTATCAGTCCATACTACACAATGAGACTGGCCGCAGGCGATCGTCACCTCTG
TTCTCAGGATCGGTGGGGTCTGGACCATCACTGATCAGATTTTTATGGTGAATCTACCTT
AAAAAAAAATATTAACGGTGGGAAAGATCCTTTAAAGAAATTATAAGGATACACACAAAA
AAGATGGAGAGCTCACCAGGGTAGAGCCTGACCTGCTATCAACCAATAGGTGCTGCAATA
AAAATCCAAAACAATGGTCGGCTCACAAGTAAAGGCTATTTTCACACTTGCGGCAGAGAG
ATCCAGCAAGCAGCTCCGTCGCTGGAACTGCCTGCCGGATCCGGC
>TRINITY_DN127247_c6_g1_i1 len=825 path=[0:0-824]
GACTGGGCACCGCGGATGCGCCAGCAGCCACACAGCAACCCATGTCCCCAGCTCTACACA
CAATCCCGGTGACAGGTTCCCTTTAAAGCTGGTAAAGGCAATGCCACCAAATGACAAAAT
ACTTAGAAAACACAGCGCAATATGGAAGAAATGTTTTCTACTCAAGTGTTACAAAGTCTT
TTCATGGAACTGTACTCAACAGTCAGAAAGGCTGGAAACTGCGGGAGCAGAAACAGGCAA
CGCGGCAGACACCAAACATGCAATGTATAAAGAGACAGTGCCCATGGGAGAAGAGATGCA
GAACAATGCAAATGAAGCTATATGTCCGCAAGGAGGCCCGGGTGGCCGGCTCAATACACT
GAAATGTTCTTCCGCATGGAAGAAAAAGGTGATCTTGCAGGATACATCACAAAAGGGATC
AGCAGCCAGCGAAACAAATCTAACCCTATGGGAGAGATGCACAGTCTGGTGTTTTAGTAC
CTCCTATAGAGTTGTATCCTATGCATAAAAAAGGTCACAAAATCTGCAGTCTATTTGAAA
TAACTCAGAACAGAAGACGGTCGAAGAGGGCAAAAGCACTCGGGAATCCAGCAACTCGTT
TATGTCTTCTCTTGATCAATTATCCTTTTCCGGCGGTAAGGAAGCGTGTTATTAAGCCTC
TTTCACACAAGCAGGTTTTCTGCTCGGATGCAATGCATGTAGTAAAGGGCTAGCCTCCTG
AACCATTCATTTCAATGGGTCTGTGCACAGGAGAATAGTTTTTTTTATGTATCATCTCTG
CGTTCAGGACAAATCGAAGCTTGTTCTATACGGTTGCATTTTACA
>TRINITY_DN143607_c8_g3_i1 len=825 path=[0:0-824]
GGAGGCCCTAATGGTAACTGGAATATCCTGTTAAGCATTCTATTGAGGTCTTTGATTTTG
GAGTTCATTGGTGATCACAGGCAGCACCATGTGAGTATGTGAGGTATAGCTCAGATGAAT
GTAATGATTCTTTCACTCGGATATCTGTTGCCTCATTCTGGAGAAAAAGTACTTTGAATC
CATATGCAAAAGAGCAATTAAGTGCCCTGAGGAGGGGGGCCCAGGCCACTATGTGCACTC
GTGCTCCTCCTCCTTCCTCTGCCATCTCCTCCTTTTTGATTGACAGGACCAGGTTACTCT
GTGTTAATACGTGACGAAGTGTGAGTGAATGATCTCCAGGTACCCCCTAAAATGACAATA
AAAAAGACCAAAGCAAAATGGTGAACCCAAAGTGGCACATTTACTAAAGCAGTTTTTGGA
GGTTGCAAAAGTTGCAAATTTTTTAGAAAACATCATTTGGCTCAAAAATGTGTGACTGTT
AAAGATTTTCTGACTCTCACACCTTTTTATAACAGTGTGGGGCTTAGCTGAAGGGGGCTG
AGCCGCATCGGCCAGACACATCTACTGCTGTTGCTGTTTGTCCAGTTTTTTTGTAAATGT
GCCCAAAATGTGAAATTCCAGACCAAATCCACACCAAAATCCCAACGTAAGGCAAACAGA
TTTTGCAGTGGATTTGGCCATAGTGGAAAATAGTGATACATGTGAAGACATCCTTAGGAG
GTGATACGTAATTGATGTTTCTGTACCATATTCAGTTATTTTTTTATGTGTACATTACCT
GTAAAAATTTGCTGTATAATCTGTGTAATAAAATATCATTTCATG
>TRINITY_DN146045_c1_g2_i1 len=825 path=[0:0-175 2:176-196 3:197-243 5:244-315 6:316-416 7:417-461 8:462-489 10:490-532 12:533-533 14:534-824]
CTGTGGTGGAATAGGGGTGTGGACCAAACTATCCACCCCTTCCTTGTCTCTAACCTGCGT
GAGACCTGTCACTGTCTCACACTACTGACAGTTATTCTATGCTGCAGTGCAGATGGCCAC
AGGCCCAGCTAGAGATGGCGCACCTTTTGCACTTAGAATAACATTAAAGTGCAGAAACTC
CTATCATTTTGACAGGAGTAAACAGGGATACGCTATTCAAATGTATATTGTTAAAATTAT
TATTTTTTTTGATCATTGCTGAAGGTCCAAAGCACACCGGATAAACCCCTGGGACACGAA
CTCTTGTATGGTGAAGGGGCAGTGGGTGAGGCTCAGCTTCAGTGTGGTGGGCCCATAGGA
GCCTGATGCCCCCTGCAGAAAAGAAGGGAAGACTGCAAAGGCTTCACCAACATAGAGGCT
GCACCTACGGAGACCGCAGACGCAGGAGACGCACAAAGGGAATTAAGCTGCACTCCATTT
AACCATATTTATTGTAACTAGTGTGATGCAGAGCTCCCTCTAGTGGAAAAAGGTAAAAGT
GCATGCATTATTATATAGTCCAATATACAAGGATATAGCACTCTCCAAAATCACATGGGA
GCAAATTTACTAAACTTAATGGTGGCGTAAGCTTAGACCGGTTGTCTAGACGTGCAGCAG
ATTTATCCCAGGGGCTCAGGCTGGAGGATGAAGGTTCTGCAGGGATAGACACTTTTCACT
GTCTCTATATGGACTATTGGTTGGGTTACTTTGAGACAGAATTTTACTCCAGAATTGTGG
CGGCAAATGTTCCACGTTAGGCCACGTCCTTTTCTGCAAAGCTTC
>TRINITY_DN31258_c0_g1_i1 len=825 path=[0:0-824]
CGGATGCATTCTTCCAGCACGACGAAGGTCATGATCGTCCTCCCTGGCTCAGGCGTTCGT
AGCGGCGGGCGTCGCCAGCCGTTCCAGGCGCGCCGGCACGTACTTGTGCCAGGGCGTGCC
GGCGAGGAAGTCGCGCTGGGTGCAGTCGGTCACCTCGTTGGGCGCCACGCCCCGGCGCAC
CACCTCGCCCTCGGCGTTGCGGTAGTCCAGGCCCTGGCCGTTGGGCAGGGAGATATTGCC
CGGCTGCATCATGTCGCTGATCTCCACGTCCGCCTCGACGTCGCCGCGGCGGGTCACCAC
GCGCAGCACCTCGCCGTCGGCGCAGCCCAGCGCCTCGGCGTCCTGCGGACTGATGCGCAG
GGTGCCGTAGCGCCCGCGGCGGTGCCAGCCGGTGTCGCGTACGGCGGTATTGCTGGTGTC
GCTGCGTCGCTCGCCGGCGGCGAGGATGAACGGGTAGGCCGGATCGTGGGGTGGCGCGCT
GTGGGCGAGCTTGGCCAGTTCCGGCAACAGTTCGGGGATGTGCAGGTTGATCCGCTGTTC
GGGACGGGCGACGGCCTGCCAGCTTTCGGCGTGGGTGGTTTCGGCGAAGACCACCCCGGA
CGGGTTGTCGAGCATGGCCTGGAACAGGCGGTCGGCGGCCAGCGGCGGCAAGCCGTCGAA
GCCGGCGCGGGCAGCGGTCTTGCGGTTGTTCAGCACGTGCAGTTGGCAGATGCCCCAGAT
CGCCGCGGCCGCTTCCATGCCGGCGGGCAGGGTCGGGCCGAGGGTACGGTAGAGCAGGAC
CGGCGCGTATTTCATGACCTTGGGGCGGGTCGCCGCGGCGGCGAG
>TRINITY_DN146919_c3_g1_i1 len=825 path=[0:0-129 1:130-145 3:146-552 4:553-593 6:594-709 8:710-764 9:765-824]
GTGTCATGATCTAGGACAGATCAGCAGCCTCCAGCACTCCAACTGTTCTGAAACTACAAC
TCCCAGAATCCCCCTTTCACTTCTATGAGAGTTACAAGAATGACCAAGTAATTGAGCATG
CTGGGAGTCATAGCTTCACAGCAGCCGGAGTGCAAAAGGACAACCCACAGGTGAAGTACT
ACTTGCTGCATGATGGATGAAACTGTCCATGGTAGTGAAAAGCAACGGAAACAATCTCTG
CCATTTGCAACTTCTGTTGCATGGTATCAAACATCCTCTAACAAACATCATTTCACATTT
TCCGTCCAAAATTCTATGTGGATTAATTCTCAGAATAGTCTTAAATTAATCAATATATGA
CGATGCTCAGTGGAAACTGCATACATTCTTATGCAATGAGAGGCACACAGTGAAGGCTGC
AGGTAGTCAAAATGTTATCCCTATAAAGAGGTTGTCCAGTTTCAGGAGGAAACCAAACAG
ACGGGATCCAACTGCAATAAAGGATAGATCATTAGTTACCTGACAGTTCCCACACTGCCG
CTCTGGTTTTACCCGGCTGCAGCAGCAACACCACGCCGACAACATGCGACTGCCACTGCC
AATCACAGCCCTTTACAGTGGGCACATGTTGATGACATGACAACACTGCTGCAGCCGGGC
AAACCGAGCCCTGCTGGGAGATCCGAATTGGTGGCAGAGGATCTGCTTGGCAACCAATCT
ATTCCCTACTGCAGGCAGACTACAAGCGCTGTCCAGCTTTCTACTGAAACAGAACAACTC
CTTTTAATTCCATGTTGGAGATTAGTAGTTTTGTGCTTTTGTTAA
>TRINITY_DN138873_c4_g1_i1 len=825 path=[0:0-824]
GTCCTCGCACATCCTTTGGTCGGAATTTCTTTCGCCACGACGGGGCCCGTCTAAAGCTTT
TATCATCATCCTGTAAAAGTAGAAGCAGAGAGCCGACATTTCTTTGGAGGCTTCAGACAA
TAGCTCAAAGGGGTATTCCCACCTCAGGCATTCGTGGTTAAGACGGGAATACCCCTTTAA
GGGGTTTTGATACTGTATTAGGTCTCCATTCCTGGCAGTGGGATGGCCACAAAACACAAT
CACCCCACTAATCACTTTTTCGCTATCATAGGACAAACACCTCAAAAGAGACACTTTGAA
ATATCTATGTCTGTGGATCTGACCTTTTGGACCCCTGCTGATCCATAGAACAAATGACAT
ATGTAGGTCCATTGGCTTTTCTACTGCACAACGGCGCCCCCAACCACCCGCTATGCAAAG
AACTGCAACATGGGCTTATTTGAGTCAACAGCAGGTGGTTGGGAACGTCGCTGTGCAAGG
AAACTGTGCATAAAGGGGTTCTCCAGGAGTAGGACTGCATCCCTCTTACCTGTCAGGAGA
GTATCACATTACTATCTACTGTGGAACAGAGTTTCCGCCCTACAATAGGTACTACTGGAG
CAATCATACATGAGACGCCTGACAGCACGATAATCATTGTGTAGTGACTTCAGTGCTCAG
TGTGAGGCCCTGCATCCACAATCATCCCACTCTTCTCCAGTCCTCTAAGGCTAGCCAAGA
ATCAGTAACCGTCTGCACTCCAGCTGCGGTGAAACTACAACTCCCAGCAGGCACACTTAC
TTGGCTGTTCTTTTACGGCTCATAGAAGTTAAAGGAGGATTCTGG
>TRINITY_DN116117_c0_g3_i1 len=825 path=[0:0-824]
AATAAATGTAATCACTTGAACAAATACGTCACGTTTCAAAAATTCAAGATGGAAACTCTA
AGATCAGCAGTAAAACTAATTTTAAAAAATGACGCAGTAATGGCCTCAACCGATTTAAGA
GATGCGTAGTACCACATCCTGCTACACAGGAAATCGAGGAAATTCCTAAGAATTGCAATC
CAGTCAAAAGGTCATATCCAACATTACCAGTTTACGCATCTGCCCTTCAGGATTTCCGCA
GCGCCTAGAGTCTTTACAAAGGTCATGGCGGAGGTAGTGGCGGATGTAAGACAGCAAGCA
ATCAGCGTCATCCCATATATGGCCGACCTTCTGTTTGTTGCAACAAAGTTCTATTGTCAA
ACCACATACAAATAGTTCTGAACCATCTCCAGTCCCTAGGATGGATTATCAACTGGGAGA
AATGAGACCTGTCTCCAAGCAGTCAAAAAATATTCCTAGGGATATCCCTGGACTCTATTT
CTCAGAGATCGTTCCTCCCGCCTGTAAAAATAAAAAAGCTACAAAACCTATTAAAATTAT
TCAAAAATAGGAAGTTCTGCTCCATTCAAAGAGCAATGAAGGTTCTAGGCAGCCTTTCTT
CATGTATCCCGGCAGGATCTTGGGCTCAATTTCATCTAAGACCCCTTCAAAAACATGTTA
TCCAGATGGAACAGATCTCAGACAACTATAGACAAACAGATCTTCCTGGATGTAAGTGTA
AAAAAATTCCCTAAACTGGTGGCTCAGAAACAACCTAAAAAACTGTATTTCTCGCTCATA
TCATTGGGGGACACAGGACCATCGGTATAGCTTGCTGCTGCCACT
>TRINITY_DN134502_c3_g1_i4 len=825 path=[0:0-23 8:24-61 10:62-75 11:76-96 13:97-109 15:110-129 17:130-141 19:142-163 20:164-165 21:166-203 23:204-259 27:260-353 29:354-377 32:378-405 34:406-462 36:463-471 38:472-529 44:530-824]
ATAATTATAAAAATGTTGCATTAGAATGTAAAAAAGACAACATGTCCACATGGTCAGGGC
TTAGGCTAGCTCTCTTCTTACACACTATGTTGCCTGTAGCAGAGAAGAGGCGTTCCGATG
GTGTGGATGTACTTGGGATAGGCAAGTATGATCTTGCAAGTTTAACCAATGTAGGATACC
TGTCTTCGTTAGACTTCCACCAGCTCCTTGTGGAGAGGCTTCTCAGCAAAATAGGACTGT
ACTTCATTTCTGATGACTGTGTTAATATCCTCCTCCATGTGTTGTCCCTCTCTGTCCTCT
TCACTGCTGCCACCAGACTCAAGGAGAGTCTCCAGTATCGAGGATGTTCTTAAAGTTGAA
GGTCCTGGCTCAGCATCAGCTGTAGAAGTAGACATGGTAGTTTTCATGCTGCACCTCCAG
GATCTCGGTTCTTCTTAGAGCAAGCAGCTCTGTCTGCACTTTTGCCTGCACAGTTATAAT
TTGTTCAGGTGTCAGAAACTTCAACTTCCTAAATCTTGGGTCCAGCGCAGCGGAAATAAT
GACAGGATTTAGAACCTGTTCTGATAGGATATCACGCCATCTGCTGTGAAGCTGGTCCTT
TGCAGTGGCTTGGAAGCTCCTCATGGCTGCAGTTTCAAAGGAAGCACGCTCACTGGACCT
CAACAACCCCTTGACAAGTGCAGGCATTGAAGATAGAGATGGATACTCTTGCCCACTCAT
GAACGCAGTGGCACACTCAAAAGGCTTAAGCGCAGTAGAAAGCTCCTCAAGAACAGTCCA
CTGTTCTGGCTTTAGGTCCCGATAATGTTTTCCCTTTATGGTAAC
>TRINITY_DN96122_c0_g1_i1 len=825 path=[0:0-152 2:153-824]
ACGCCGGATACCTTCCCGGGGGATGGCGGGCCGTGGGAAGTCCCTGGGATCCGGGACCTC
GAAGAAGGCCACCTCCCGGAGCAGCAAGGCCGGCCTCCAATTCCCTGTCGGCCGCATCGC
CCGCTTCCTCAAGGCCGGCAAGTACGCCGAGCGGGTCGGCGCCGGCGCCCCCGTCTACCT
CTCCGCCGTCCTCGAGTATCTCGCTGCTGAGGTGCTGGAACTTGCCGGGAATGCTGCAAG
GGACAACAAGAAGAACAGGATTGTGCCGAGGCACATCCAACTGGCTGTGAGGAACGATGA
GGAGCTGAGCAAGCTGTTGGGTTCGGTGACCATTGCCAATGGCGGTGTCTTACCCAACAT
TCATCAGAACCTTTTGCCTAAGAAGGTTGGGAAAGGGAAGGGGGATATCGGCTCTGCTTC
ACAGGAATTCTGAAGTCTTTTGCGGTCTTACATATGGTTGGGCACATTTTCGTGGAAGGC
TGTTTTCTTCTTTGTTTTGGATGCTGGTTTGGTGCTAAGCATGGGTGGTTATGGTTCTTT
GTAATATGAACATGTTCAAATGGTATGGTATCTCTTGTTTTGGGTAATGAAAGTATAAAG
TTTTTTAAGGACACCACATCTGTAATCTGTTGCTCGTGGATAACTGGTCTGATACCCATT
AAGTTTTGGATGAGATATGTAATCTTTGAGCTTTCCAGGGATTTTGGACCACAAGCGATG
AACAATGCCCAAAGATTTATAGCAATCTTCCTCATTCTCAACAATCAACCTCAGCCCATG
AAGGTCATAGATTTCATCCATATTCAACTTTTTCTTCATCATCTT
>TRINITY_DN142527_c44_g2_i3 len=825 path=[3:0-184 4:185-213 5:214-248 7:249-295 9:296-325 10:326-338 12:339-355 15:356-357 16:358-369 17:370-412 19:413-439 21:440-440 22:441-458 23:459-459 25:460-460 26:461-523 27:524-579 29:580-595 31:596-655 32:656-824]
CAAAAGACAAACACAATGAAAACAACAGTTTTATTCATTTTTTTTTAATCAAGTGGCTGG
ATAGTAGCAGCAGGCATAAACATCAGGAACAGGAACTTTACCAGTTCAAAAATGCAAACC
ACATTATTTGGTTGTTTTAGAACAAAAACAAAGCTTATCTATATGAACCAAAAATAAAAT
CTGTAAAACCTAGAAATGGTTTATATTAATCTTGAAATGTAGTTATAGGCTTAGCAAATG
CAAATCAATTCAATTCAATGTAGAGTTCTAAGGAAGAGAATTGCCTCTGCCAGATCTTCT
TTCATAGAGGCTCTTAAGTCAGACTTTATTATTTTTAGACCGGAAAATAATCTTTCGACA
CTGACTTGGGTGGGTGGCATTGCAGTAACAATTCTGGCCACATCACTAATGATCTCTGGA
TAAACAAGGATGGCTTCTTCAACAGTAAGTTTTGATGAGCGATCATACTTTTCAACTTCT
TTTAGTACTTTAAAAAACATATTTACTTAATCAGTTATCAGTGAGGCTAGGTTAACACAA
TGGAAAGCAAGTATTGCCGCTCCTTAACTGTGCGTTGCGTGCCATATAGTGAAGCATATG
AAAAGCATGCTTCTTCATGGTCACTTAACGTGTTCGTTTTGCGGTAACGTGACGCACTGC
ATGCATTGGCCTTTATTCTTACAGTAGAGAAGTACCGTATTTTTCGCAAAAGTGGGGGAA
AATTAGCAGTGCGTCTTATGGGGGCGAATGCTACGACCGTCCGGTGAATAGGCTGAGAGG
GAGGAGGGGCTGGGGGCCGGCATCTGTTTCTGTAATGGCAGCGGG
>TRINITY_DN143163_c5_g1_i1 len=825 path=[1:0-695 2:696-824]
GTATGGGGACAAGCGATGGCATAAGTGATTACTCCTCCCCATACTGTGGAGGAGATCACT
GTATGTAAATTAAGCTGTCTCCTTCACTGACGGGCAGGAGATTGCCAGGACGGAACGCCT
TCTTCTCAACAATCGTCTGCTCAATTGAGCATTGTAAAGGAGCCTTAAGTCATGACTTGC
TGTAGGACAGAAGGTGCACATCAGTTAGGGGCTATTCAATCAGTAATGGCGCAGCTAAAC
CACATGTAAATGCTGATCTCTTTTCCTGAAGTTGTACCATGAAGAAATGAATGTAAAAGC
ACTGGAAAAAACAAATGTATTTACACTGGTTTGTCTCAGCGTTGTAATGGTGCAGCTCTC
TGCCTTCCATCGGTCCAGAGACCAATCTAAGTCTTACCCCGTTATAAACATCAATACATC
TCTTTATAGAGGTCATTCAATGGGATGTCTGAGATATTTAAATGGAGCACAAAGCCACTA
AATGTGATTAAACAAAAAAGAACAAAAAAAAATTATATAATTATAAATAATATATTCTAT
TAATCCCCTGCCAGGATATCTTTACTTTGACTGCAGCAATGACGTGCCGTATAACCGTCA
GAGCTGAATCCAATGACTGGAGGCCAGTATACAGCACAAGCCTGTTGAGGGTAGTGATTG
GCTGCAGAGAACACGTGGTGCATATGGCAAAACGTATGCCAACTGATGGCATTTGTAAGA
CGGATCAGTCAGAAAAATGCATTGAAATGCCAGATCGTCTTTCCGGTGTCATCCGGCATT
AATTTTAATTTATTTTTCACCTTTTTGCATGCGCAGACCGGAAGG
>TRINITY_DN134448_c9_g1_i1 len=825 path=[0:0-824]
GAAATCCTGAAGTGCGGCTTCCTAGAGGTGCGTGGGGATATTAAAGGGGTTGTCCGCAAT
TATAAAACATGGCTGCTTTCTTCCAAAAACAGCGCCACACCTGTCCTTGTCTGGTATTGC
AACTCAGCTCCAATGACGTGAATGGGACTGATCTGCAATTTCGTTTTTCCAACCCTGTAA
ACCCCTTTACCACTGGTGCCCAGTTGGACTACCTAGGTTTCGCACTTACCTACTATTTGT
ATTCTATAACAGCTGCTTTTCAGCTCTGCTTCATAGTTCTCAACTCCTGTCTCATTAGGT
GTTTGTGCTACTGCTCTGTCTCTCCCTCATACTTTACACTTCAGCTCTACTCCATTAGAG
CACAGTTGTGATCAGTGACTCCACTTAGCTGCTCTGTCTACTGTAGTCTCAAGCAGCTGT
GGTTCCTCCCTCATACTTTACACTTCACTTCTGCTTCATGGGTGTACAGCTATGACTAGT
GTGATCCCAGCTTAGCTTTACTGCCTACTGACTTCCTCTGAAATCCACCATCCGAGGCTT
AGGCCGCTTCTTTGTCCCATGTCCATTGTTTTACACTGCAGCTCTGCTTGTTCATCCAAT
TACAGCAATTATAAAGTACAAGCAACTAAACCATTAGCAAAAAAGAGAAGATTATGATGG
GAACTGCTCAGTAGGGACAGAAGAGAGGAGCCTCGATAATAGAGATCCCCTTTAACTACG
TGTCCGCTGCCTGTACACAGTACGCAGGACTCCAGCTATTCCCGAGGAACTCACCTTCGC
CTCCTTGAAAGGGAAATCTGTAAATTCTTGGACGACTACAAAAAG
>TRINITY_DN120830_c8_g2_i1 len=825 path=[0:0-824]
ACGCACACGACCGTATGTATTTTGCAATCCACAAAAAAAAAAAAAAAACGAATGATGTCC
GTGTTGCATCCGTTTTTTGAAGATCCATTGAAACAAGGCCTGTCCTTGTCTGCAAAACGG
ACAAAAATAGGACATGTTCATTTCCGTATTTTTTTCTGAGCCTCATTGAAGTGAATTGTT
CCGCATACTGATTTTTAAAAATACAAAAACTAAATACGTTTGTGTGCATGAGCTTTTAAA
TGGCTGAATGGCTATAGTCTCTGTTCACATTGGCGTGCTTTGCTTTCTGACAGCAAGAGC
AGATTAGTCTCTCATTGTGCATAAAAGTCTTATCACTAGTGTGCAAAACCCCCAAGAGTG
ACTAAAGCTGACAACACGGCTGGACGCCATTTTGAGATGCTGGTCGTGGTTGTCACATTC
ACATAGGTAGCCATCGGATGGACGATCACTTGGTCACCAGCTTTATACTTGGAGTCCCCT
ATAAGCCTGTCTATTGGGCTCATTTCACTTCGGTAAACCATGGACCATGGAGGTCAAATC
CATTCACTGCTTCCTCCAGCGAGAGGTGTCAGACAACAGATCATGGGTGCGTGTTGTCAG
GACCTGCCCTCTAGCGGCCATTCGGCAGTGGGGAAAGGCTGCCAAAGCCAATTGCATTGA
CTCTTCACCTTGGATATTACATGGCTGTCCATTACATCCCTTTAGGGTAAATACGCCATA
AGACGGCTTGTGCTCGAAGGACAAGAACAAAAATAATTAGGGACACTTTAAACATCTGCC
TATTTATCTGATGTATTTGCAATGTATGGTATTTCCTATTATCAG
>TRINITY_DN119767_c3_g1_i1 len=825 path=[0:0-824]
TTTTGACACACTGCATTTCCTATGGCAGTTCATTTTCCTCAGTCAATACAGTGCAGAAAA
AATATTTATGTTTACTCTGTTTTTATTGAGTTTTTCAGAATATAACAAGTATAACAAATT
AAGCCATCAGGTATGTGAACAATCTTTCCACAGGATCACGCAGGATCCATTTAACATTAA
ACAGATTCAGACGCCAATGTTGCTCGTTCTGCGCTCCACCACGCCGTGATGATGCAGTAT
ATATTGAATCAATCATTTGTAAATAATACACATTGTTAACTGCAATAAAGTGTGTGATTA
CAATAAAACCTAGTTTCTGGTTCTTCATTGTTCATAACATTATTGCATCTAAGCTAAACT
AAAAATAACCATGAAATAGGAACATAAAATAATAATAGAATAGGAGTGAGGGAGGAGATG
AGATGAGAGGATAGAATGAGGGAGGAAGGGAAGGAGGAGGATAAGTCCTATGTGAGGAAA
TTCTGGTGCCTATCTAGTCCCCCAATGTTGAGAAAGTCACAACATGCCCAGAAATTCTGG
AGAGTCAAGGGAAGTGAGCAGGGAGTGACATCTATTCATAAATGTCTCTTACATTTCTTG
TTGCTCTGCTATCAACTCTTCCATGTATAAGATATATCTGAGCTCCTTGATCTACTCACA
TATTGTGGGTGGAGACTTGGACTTCCAATGTCTGGGAATTACCATTCTTGCAGCCGTCAG
GAAATGCCTTAGAACCCCTTTCTTAACTAGGGGTCAAAGAGAGCAGGGTTACTTGAGGAC
TATTGGTGTTCTTCTTGCCGGAGTATTTAGTATATCTGCAGAATT
>TRINITY_DN144366_c9_g1_i1 len=825 path=[0:0-261 1:262-824]
GTCCTCATTGACAATGAGTGGGAACAAAACGGAAGCGTTTTTTTCCCAATATTGAGACCC
TATGATGGATCTCAATACCGGAAAATAGAAACGCTAGTGTGAAAGTAGCCTAAATCAACC
ATCATTTACACCGTTGGCTGCGTTCACAGAACTTAAAAATGGAGCACAAGAGAAATTTCC
ATCATGACGCATCATAGCATCTGACACAGTACAATGTGAGGGTCACTTCAGCTAATAGAG
GGGTGTGTGTACGAGGATGGTCGACAGACTCTGAGGAGTAATCCGAAAAATGTGGAACAC
AGCTGCACCTCAGAATCTCCCCCTTCTAATATGACCAGTGCAGCGGTTAACCTGTCATTG
TTTAAATGTCGAGTGCAGGAAGGGCACGTGACCACTGCCAGAGCAGTAAAGAAGGGAGAC
GCTGGAGTCCCAGTGAAAGGTGATTCCGTTATTTTTTTTTTTACCCCTGCACCCTGTTTG
GCCAAACGAAAAGCCTCAGAGAACCTCTTTCACTACAGGCTCCACAGAGAACTCCGCTTA
CATCATAGTCACACTTTTCTATCACTACTGTGACGTTCAGCCAGGTGGCTCAGTGGTTAG
CAGCGCTGGGGTCCTGGGTCCAAATCTGACAAAGGGAGTTTGTACCTTCCCCATTTGATT
GTATGGGGCCACTCTGTTTTCATCTCATATGGCATAAAACATAGAGACTAATTTAGAACT
TAGATTGTAAGCCCCAGTGGGGACGGAGCTGGATGACAACCTCTGCACAGCGCTGTGGAA
CATGCCAGCGACACACAAGGAACGAGAATGTCTGCACAGCGCCGC
>TRINITY_DN138165_c3_g1_i13 len=825 path=[2:0-114 6:115-168 8:169-268 10:269-299 12:300-318 14:319-323 15:324-328 17:329-340 18:341-357 20:358-364 22:365-367 23:368-370 25:371-373 27:374-385 30:386-411 34:412-425 35:426-428 37:429-429 38:430-443 39:444-452 40:453-453 42:454-458 43:459-463 45:464-467 46:468-486 47:487-488 48:489-498 49:499-499 51:500-510 52:511-557 62:558-582 65:583-584 70:585-587 71:588-589 74:590-590 75:591-606 76:607-627 77:628-630 80:631-651 83:652-665 84:666-675 86:676-676 88:677-677 89:678-678 90:679-713 91:714-714 93:715-727 95:728-729 96:730-824]
CTAACACATATTTTTTTAAGTCGGATAACCCCTTTAAGGAGTTAAGTGGCTAAATTAACT
GAAATAGTTAAGATGTCCCAGCTCAGACCTATAAAGCAGGCAGGGCGGGGTCAGAGCCCA
GGCCAACGCAAGGTTACCGAGCTGGTTGCAGAAGAATCTAATGTGATTTCTAATCCTATA
TTGCCTTGCAGCGTTCCTGACCCTAAAATTGAGGCTAAAGAGGAGGAGTCTGACGTGTTG
TCTATTTTGCAGCCTAACCATGTTGATTCGTGCACTAATGTGTCTTCTCCAGTGAGTGAT
CCCATCATCTCAGCGTCAATCTGTGAGCCGCCGTCTGTAAACTGTGATATAATCCAGTTT
TCCCCAAAGGTGGGGGCTGCTGCCGCATGCAGTGAGAATGTCCGGATTTCTACAGAAGTC
GCATCGCTGCAAAAGGATCAAATCCTCAAAAAGCGTCAGATGAGTGAACATCCTAATTTC
TTATGTGATTTGTTTCAGGTTGAAGGCCGATTTTTTGTTGATTCTTATCTCTAAGATGAA
CTTGTCGGGCCGATTAGTGGTTTACTTGACACAGGATCACAAGTAACTATATTGTCATAT
AGTTATTTCCAACAGGTTATGGATGTGACAGAAAGGCGGAGATTGAAATCGTTTGATGGC
TCTTTGATAAGTGTAGGTGGAGACGCTTTGCAGGTCACAACTTCGCCAAATGGAAGGATT
ACCGGATGAGGAGGAGTAAAGAGATATCAAGGTTCCAGCTAAAGGCGGACACCCAGGATT
GGTATAGTATAAACATACGAGTGTACTAACCTATCCTCATGGATT
>TRINITY_DN161387_c9_g2_i2 len=825 path=[0:0-364 2:365-824]
ACACTAACTGATGCCCAAAACAACGGATCAGGTTTTCTCTTGTGTTCTTCTGATTAGATC
AGAACAACGGAAAGCCAAACAGTGATGTGAACTCAGCCTTATTTCCATGAAGCTGGGCTG
CAATGCCAGAGCCTATTTTATGATCGCAGACAACACTTTTCATTGTATAGTGTTCTGCTT
ACAGATGTTTCACACGGAGTGCCTATCTTCTGGAAGTGCAGTGTATGGCATTTTCTATTC
ATGAATCCCATTAAACACATTGCATCCTTTTTGTGCCACAGTAGTTGTGAAGCATACCAC
TATCTCCTCCGTCCACTCTCATGTGACCCAATGTTAAATCAGCAATGAGACCCCTGGGTT
ACATCCCAGTCAAAACCAAATGTCCAGTTAAGTAAGAAACAGCACTTGCACAGAATCTTG
AAAGGCTGTGTTTCCATACTACAGTATTTCATGTTTTGTTTAGTTTTTTACTGTAAAGAA
ATTTTATTTTTATTTTTTAAGCCAAACCTATGATTATATCCCAAATTAGAAGAATGCATA
CCGAACAGCACTATTGGGCCCAGTCTAATTATTCTGCATGTTAAAGGAAGTTCTTGTTAT
AACCTGTTAGGATTGTTTAGCGCATGTCAGTGAATGAGATGGGTGAAAGTGTCTGAACCT
TTTTATATACAGCAGCTTTTACAAACATCAACTTGCATAATTTTTGCTCATCATTTCTTG
GAGAACAGCCTAAGGCTCCATTCACACGTCCGCAATTCCGTTCCGCATTTTGCAGAATGG
AGTTGCGGACCCATTCATTTCGATGAGGCAGCACTATATGCTGCC
>TRINITY_DN126285_c15_g1_i1 len=825 path=[0:0-824]
AAGAAGCGGCCACTTTAGCATGGTGACACACCGTTGCCCCCAAAAAGAACGTCAACATCA
ACTCTCAAGTAATCGTAATAATAATCATAACAATGTAAACCAAAAAAAAAAAGCACCTTT
CCTTTGCAATTTCTCCCTGTCGTTGTGTAAGTGTGCGTGTGTGTTTTCAAATAAACAAAG
GCAAATATCGTTTGGCAGTTGCTTTCTCCTTTTCCTTCCTTTTCTTGTCGTTCAGTTCTG
TTCGCCTTGCATTTCATCATTTTTCATTTTTTTTTGCCTTTTTTTTTTTGCTTTACTGCC
GCTCGTCCGCTAAACAAGAATAACATTAACAAAATTTATAATTTAAAAACGCACACCCAC
CGATACACACACACAGGAAAAGACATATGCTAAGATTTCTATAGTTTTCGTAAAATGGTT
GAGACGAATATCATGGTCCCACTTCTGATTTCCAGTAGTTGATACCATAATTTAAACTCA
CACTCTAATACCTCTGTTTCTTGTTGTTTTATATTTTTCCCCACACACATTCTCCATTTC
TCCCTTTTTCTCTCACATGCACACATACACTCTCTCTCTTAATCTCGCACCGCCCTTTTT
TTTTTTTTTTTTAAGTTAAGATGATAATAATTCCCTTTTCCTTTCAGATTTTCCCCCGTT
TTCTCCTCTTCTGTTTCTTTTTTTTTCCCCCTTCTGTTTGTTTGTTTGGAGGACGGGGGA
TTTCCGTCAAAAATAATAAAAGGGCCCCTCTTCCTCTTTCTTTCTCTGAGTATTACACAT
TGTACTTGCCGTCGTGCGTTTCGTAAATTTTTCCTTCTTCCAAAA
>TRINITY_DN145906_c7_g1_i1 len=825 path=[0:0-824]
GACTCTTTACTGTAAGAGCAGTGAATTAAGACAACGGCTCTTTAATGTCACAGCCTGGGG
GCGACAGCCGGGCCTGATGTCAGGTATGAAGGCTATCCTGTAGGTGAGGCAGGGATTCCG
TTACTGTATGAGGTAGTGCCCAGACGGCCTGGCGTTCATTTTATATTGTTTAGGTTTTGC
TGGTGCAAAAATAAAACAGGAGTTTGGACCTAAAACCAGTTGCTGTAAAAACATCTGTGA
GCGTGACCTCAAGACATGGGGTGACTATTAATACCGTGAGTGACGGCTGAAGACGCCATC
ACTTCTGAGCCTGAAAGTAATGGCGCATACAGTGCGATATAGGTTTGATAGGACAACCCC
TTGATGTATGGAGCGCGATAAGGAATATAGATCCATGGGGGTCACCAAAAAAACACAAAC
CCTTGTGGAGATGGAGGAGTTAACTGGGTGAGAGTTTACAATAAAATATTCCTGGAATAG
ACCATTTCCTTTCGGGGAAGGGGGGGGTGATATAATTAGTCCTAATATCGCCTCAGGCAG
CGCTGAAGTTGTTGAAGGTTTGTCTCCGGAAAGTGCTTGTTTCTTGTTTATTTAGTGATA
TTGGCAGGCGACAGGGAGGGAGCGGGCGCGGGAAGCGTCTGGATATAGAACAGGCCATTA
TCACGGGAACCACGGCCAAGAAGTCATAGGATGTCCTCCGAGACCACCCTGTTTATAATA
GGGGGGCAGCACCCGCCAAATAAATAGTGCGACTAGATATTATACACATTATATATATAT
ATTGTGTACTGTGTAATATATGTAATGTGTGTACTGTGTATAATA
>TRINITY_DN128023_c5_g1_i7 len=825 path=[0:0-165 5:166-256 11:257-295 13:296-341 17:342-345 18:346-346 20:347-367 22:368-370 25:371-383 26:384-386 28:387-388 29:389-418 30:419-419 31:420-482 33:483-530 37:531-531 38:532-533 39:534-559 41:560-584 43:585-591 44:592-596 45:597-617 47:618-627 49:628-644 51:645-648 52:649-734 55:735-735 56:736-747 58:748-824]
GTCTATAGTAGAATATTTATATAGTAAAATTTACAATAAAATATCACATAAAAAATATAT
AAAACATATAAAATATAGCATAATCATGAAAGCACTGCGCTTGGTTTAGCTTATCTGTGG
TTAACAAGTACTGTTGGGGTTCAGAAAATTGCTTACATCAATAAATAAATTGTGACATTA
ATAAGTGAATATTGTGAAATATTGATAATAATAAAGTATTATAATAGTCTTTGTGAGAAA
AACGAAAAGAAATAGTAGTGATGAACTGTGTCCATATAAAATTGTTGTAGCAACTTATTG
ATTTCCCTGCATCAATTTGAGTCCAGTATTTAGTAACACTGTTGTAGCAGAGTGAAGATA
CAAATGTAGCATACAAATGTAGCAGCAACCAGAGTCCGCACTCCAAGTACAAGGATATAA
GGTAATATTCGGGTTATTTGAATGGGGCGTCCCCCTCACTGTAAACCCTCTTACCTTGAC
TTTTAGAATGCTTATCGCTGTATAAGGTGCTTTATAGCGCTCAATTCTAGGACTTTTAAA
CTTCCCGCTTGTTGCTCTCCGGTCTCGGCGTTACCACGTGATGTTAATGTTAATGCGTGT
CACCTTCCAGGAAGCAGCATGCAGGGATCGCGTAATCTCGCGATAGTTCAAATCAGCTTC
TCTTTCGCTGGTATCCAGAGACTTATGTTAACCGATGATTTGTGGGTCTCTTTCCTCGGG
TTAGGGTGGGTAGTGTATCACTCGCAGGACCAGCCAGACGCGTTTCGAGGGGTCTCCCTC
TTCCTCAGTGGCTATATTACGAGTGTCTCTACCCTCCTCTTTATA
>TRINITY_DN265154_c0_g1_i1 len=825 path=[0:0-824]
GATGCGAATGCTTTCAACGCTCATGGAAATACTCCTGCAGATCGGGAAAACGCTTGCCGG
CAATGCGCTCGGCGGCACGGAGCGATTACTCTAGATCACCCGAGATTGAATGTGGCTCAA
TGCTGCATTGACCTCCGAGAACTGCCAGGAGCCCTGGAATGCCGGCTTTCACCCGTTCCG
AACTCGCCGACCTGAACGTCTTCATGACCATCGTCCGGCGCCGCAGCTTCCGTCACTCGG
CCCAGGAACTGGGTGTCAGTACCTCGGCGCTGAGCCACAGCATGCGCAACCTCGAGGCGC
GGCTCGGGGTGAAGCTGCTCAACCGTACCAGCCGTTCGGTGGTGCCGACCGATGCCGGCA
GCGCGCTGGCGGCCAAGCTGGAGGATGGTTTCCAGGTGATCGGCGAGGCGCTCGGCGAAC
TCGATGCCTATCGCACCTCGCCGGTGGGCCGGCTGCGCCTGAACGTGCCGCGCGATGCCT
CGCGGCTGCTGCTGGGGCCGGTCCTCAGGCGCTTCACCGAGGCGTATCCGGACCTGCAAC
TGGAACTTTCGGTGGAGGACCGCATGGTCGACATCGTCGCCGACGGCTACGACGCCGGCA
TCCGTTACGGCGGCACGGTGCCCCAGGACATGGTCGCGGTGCCATTGACCGGGGAGCTGC
GCTGGGTGGTGGCCGCGTCGCCCGATTACCTGGCGCGCCACGGCGTGCCCCAGCGGCCGG
ACGACCTGTTGCGGCACGCCTGCATCCGCATGCGCCTGGGCGACAACTCGTTCTACAAAT
GGGAACTGGGCGACGGCGAGCGGATGGTCGAGGTCGACGTGCCCG
>TRINITY_DN291611_c0_g1_i1 len=825 path=[0:0-824]
TTGGAGCATTGTGAGCTTGTTAACTCTATTTATTAGGTCTTCTGATCTGAGCATAGACAG
GTTCTTCTGATCTGACAGCATCTTCTACAGTTTTACTGGGACTTTCAAAGCCTTCTTCAA
AGATGTCATCAGCGTTGGGATCACTTGTGTGAGACGCCGAGGACTTTGATGGGGAGCTCT
GCCTTGGGGCTGGAGTAGGGGGTGAGTTAGTTGACGGTGAAGTGGAAGTCATAGGCGTCA
AGTTTAATTGTGAGATATCAAAGTCGTCACAGTCGTCTGTATCCTGAGCCAACCCAACTT
TGTCGAAGTAGCTTGAGAAGGCCTCTGAGGTACAAGAGAGGGACTGTTGATCTGGCTGCC
GGGATGGCACCGGAGGGGGGTTCACCATCTGAAAATCCTTAAACATCTCTTTCGTTACTT
TCTGGCCGAGTTGTAGAGGACTTGATCGCAATGAGTCAGTGGTTGGTGGAACGGCGGCTA
CTGGGGCAGTAGTACCTTGGAACATGGCTGCTTGGAAAGGCAATACAGTTTGTGTTGGCA
TGAAGGCAGTAGGTGGAAACTGGCCCGGAAGGGTTGGCCATGGCTGTTGCTGAGTAGGAG
GGTAAAGGCCCGGTTGAGCCCATGCTATTGTTTGGCTTCCCTGCATGACCTGAGCAACTG
GAGACTGACCACCAAGGACCATTTGTGGTTGTATCAATGGTTGTTGTCCCCAGAATGAAG
GCTGGACAGCTCCCATCGCAACGTAGCCTGATGGCAGCGCAACGGGATTGTAAGAAAGGG
GTCCGAACATGGGAGCAATGGCTGGGTGGAGCTGGGTGGGATATG
>TRINITY_DN135002_c2_g1_i1 len=825 path=[2:0-509 3:510-608 5:609-650 7:651-824]
TTAGTGCAGAAAAACAGCTCCTTGAGGATGCCTGCCCATGATCAGTTCATGCCTTTATTT
CCAATCTAGATTACAATTTTGTCTAAACACTTACCTTACTAGATTTGTATTCTGAAGAAT
GGGACATTAACCTGCAACCTCTGATTCGCATGGCAGCACTTTCCTTTTGCCATTTTTATT
AGTAAAGGTGACATGGTACATTGCAGTTAACAATTGCATTTTTATTTCTTTTTAGCAGAC
TGAACATGCTATAAGTCATACACAGAATAACCATTGCAGCACTTTTCTACAACATAACTT
GTTTGTGCATTGATCCATCAAAAACAGGGTATATTTGAAGACGGTAACTAATTCATTAAA
AGGTAATTTTTATGAAACGATGATCAAATCAAGTTTGGAATACAGGGCTTTGTTTCTCAT
TTCCTTCTACAGCAGTAATGCCAAAGTCTACATTAGAAGAAATTATTTATAAAGGTGTCT
TCACACACAGCACATTTTGCCGCAGAAATCCTCTGCAACCAAAAATCAGCTCCACTCAGC
GGAATAGGACGTGCAGAAATCCAAGTGCTTCCTGGCAAAAACAACCCCAACCCGATGAAT
AGAACTGATTTTCGGTTCCAGAAAACCTCCGCATCAAAATCTGTCCTGTGCGAAAGCACC
CTAAGGGCTCATGCACACGGCCGTTCCATGCATTAGGGACCTCATTTTGCGGTCCCCAAT
GCACGGGCAACATCCGTGCGGATTCCGCAGACTGATCCAGACCCATTCAACTTGAATGGG
TTTGTGATCTGCGTGCACCGCAAAAAAATAGAACATCTTCTATTT
>TRINITY_DN120184_c5_g2_i1 len=825 path=[0:0-824]
CAGATGAACATGGGTGGCCTGTGGCCTGTGCTGTGGACTGCAAATAGCGGTCCGCAATGC
ACGGGCACCGGCCATGTGTCCGCCGCTTGCGGACCCATTCACTTGTCCGCGAGTGTATTA
ATGCACGGCAGCACGACGCATACGGCTCCTGCACTAAGGAGGATGGCAGTCCGGTATCTC
ACGAACCGTGTTCCACGGCCGCCTGCATGAGGCTTAAGACAGTGACGTCGCCGTATATCG
GTCACGCCCAGTTGCAGCTCATCTGTTTATCGCTCGCCCCCCTCAAAAATCTGAGACCAG
AGGGTGTGCATATACCAATTTTCAGGGCAATTGTAGCATATTTGATTTGGGTAGAATCTA
TTCGGACAGAATTAAATTGTTTGAAGAATTCCCCGAATTGGACATGAAACAAACTTCAAG
AAATTTGCTCTTTATCTAGCTCATACCTCTACATACTATACTTCCTGGGATTGAGCTGTT
GTTAGCAAGGAGGTATGTTATACCTCCTTGGCTACTGACCATTACGGGCACTGTAATCTG
CCCTACAATTAAAATAAAACGGGCATTGGCCTCTGGATGAAAATGCAGGAGATGCAAAGT
AAAAGATGGTTGACTGACACATAACATGTAAGGAGTTCACTTCTGACAATATGAATTCCC
CTAAGGCTACCTGCACAGGGGTTAAAGCAGAAATTCTGCATAAATTTACACGTAGAAACT
AGATGTGTTACTTGCGTTTTTTATTTTTTTTTTTTTGAAAATCACACCCATAAATTTAAA
AGGGTAAAATACCCACAAAAGAAAATGCATAAAAAAATTTACGTG
>TRINITY_DN99526_c0_g1_i1 len=825 path=[0:0-824]
AAAAGCCAATGTACGTTGGACTTGTTAGGGACATAAAAATTAGCTAAGGTGAATTTACGA
TCCGCTATTAAGCCTTTTACTAGGAGAAGGCGTTCATCTACATCTGTGTGTTGCTGCAAT
ACAGTAAACGGGATGGATTGGTGGACTGCTATAGCTACTCCTTTGGAGGCTGAGGCTGGC
TGAACACTATGAAACCAGTGGGCAAACGGGCTTTTGGCAGCCTTGGCATTTTCTTCTGGC
ACAGGTGAGTTTCCTGAAGAAACACTATCTGGGAACCCATTTTCCTGAGAGCCAGCATGA
CCTGACCTCTTTTCTGTGGTGAGTTTAGACCTTTTACATTGAATGTCGCGACCTTTATAT
CAGTCATCCTAGTAGACAAGTTATTTACTTCTGTATTAGAGTTGTAATCTGCGGGCTCTC
CTTATGAGACTCCTAAGGGTCTGAGAGAGATGTCAAGGAGGAGGGAGAGGGAGGGGAAGA
GTTGGGAGAGAAAAGCTAGGGAGGGGAAGTGAAGGTAAAGGCAAAAGAAAGAAAAAGAAA
GAAAAAAGAACGAGAAGAGAGATAAAAAAAAAAAGAAAAGAAAAAGCAACAGTCAGAAAA
TCTAACAGTTACTGGTATTTAAACCAGCGAGTGAACTATCACAACAGGAGCAAACCGTTA
TGTATGTAGATAGCAGGGGGGAGAACACAAATATATTTCTAGCCTGGACGTGTTGCCTAG
ACATCACAGCCCCAGGGTATAGCACTATATTTGGTGACTTATATCATTTATTTAACTTCC
AGACCTTACGAGCGGAGGTGGTGAAGTGTGTGTGGGGGGGGGGGG
>TRINITY_DN72598_c0_g1_i1 len=825 path=[0:0-824]
TCCAGGCCCAGGCCTTCGGGCACCACACGGATGATGTTTTCGGTCAGGCCGCCACCGGTG
ATGTGGGCCATGCCGTGGATGGCCTCGCCGTGCGACTTCAGCAGCGACAGGATCGGCTTG
ACGTACAGGCGGGTCGGCGCCATCAGCGCATCGACCAGCTTCACGCCGCCTTCCAGCTCC
AGCTCGGCCGGGCGGCCGGCGCGGTCGTAGATCCGGCGCACCAGCGAGTAGCCGTTGGAG
TGCGGGCCGGACGAGGCGATGCCGATCAGCACGTCGCCGGCAGCCACGCTGGCGCCGTCC
TTCAGCTCGCTCTTCTCGACCGCGGCGACGGTGAAGCCGGCCAGGTCGTACTCGCCCGGG
GCATACATGTCGGGCATTTCAGCGGTTTCGCCGCCGATCAGCGCGCAGCCGGCCTCGGTG
CAGCCGTTGGCGATGCCGCCCACGACCGCCGCAGCGGTGTCGATGTCCAGCTTGCCGGTG
GCGAAGTAGTCCAGGAAGAACAGCGGTTCGGCACCCTGCACCAGTACGTCATTCACGCAC
ATCGCGACCAGGTCGATGCCGATCGTATCGTGGCGGTTCAGCTGGTGGGCCAGCTTCAGC
TTGGTGCCGACGCCGTCGGTACCCGACACCAGCACCGGCTCGCGGTACTTGTTGGACAGG
TCGAACAGGGCGCCGAAGCCACCCAGGCCGCCCATCACTTCCGGACGGAAGCTGCGCTTG
ACCAGGGGCTTGATCCGCTCGACCAGCGCGTTGCCGGCGTCGATGTCGACACCCGCGTCA
CGGTAGGTGAGGGGGGAGGGGGCGGAAGACGGGGTGTTGGTCACG
>TRINITY_DN156149_c5_g1_i2 len=825 path=[0:0-133 1:134-151 2:152-390 3:391-392 4:393-444 5:445-446 7:447-490 9:491-539 10:540-549 11:550-558 13:559-564 14:565-565 16:566-715 17:716-716 19:717-732 20:733-752 22:753-824]
AAAAAAATTTAAAGTCTTTTTACATTTTTATTTTTGGGTAATAACTATATATTGATAAAA
GCCCTCCACCGCATGTGGTGGCTTTAAAAAAAAAAAAAAAAAAACTACTTTATTTTTTAT
TTTTGCACTTTTGTGCTCGTATAAGAACTAGTAGCCCCAGACTCCCAGCTGGCGCACCAC
TTCCTAAACTCTATCGACATCGCTCGTTCAGTGTCGATAAAGAGCGGTGGGGAAGGTAGG
GATGGTGAAAAAGCGTCTTCTATATGGAGAGCCCAGCTGTCACTGACAGCATTCTCCCTG
CTCACCATTAGTTTTAAAACATTTGTGCAGAGATATATCCCGACCACCTGGACGTATATA
GTTAACGGCGGTCCGTAAGGGGTTAAAAAAAAAGGCAAGAAATGTTTCCATATTTATCAA
AATCACATTGATATAAAAGAAAAAATAAAGAGGACCTTTCACGAGTCCGGACATTATCAT
ATAACTAGCGGATTGTGGAGGGGAAGGTGACAGCGCTTACTATTTTCTATATGCGCTGCT
CTAGTTGCCCGCTGTGCCCCCCCCCGTATTGGTTTCCCGCCTGGTATGTGAGTCCATACA
ATCAGTACAAGGGAGGAGGAGACGGCCATTCGCAGCGGAGAGCGTCACAGCCGGGGAAAA
ACCAAAAGCTAATCTCCTTGGCTGTGACGCTCTCCTCTGCTATAAGCTCCGGACCCGTGA
AAGGTCCTCTTTAAGCTAAATTGGTGGGGTTTAGTCAGAAGGGCGGAGGTTATAATGTCC
TTGAGGCTGGCTAAGGACTGACTTTAATGTCCTCTTTGTTTTCTG
>TRINITY_DN110499_c0_g1_i1 len=825 path=[0:0-824]
AGAAACGTTCTTTGGGACAGTCCACACGATCCAGCCACCCATAAACTTCACATCATCTAC
TGGGCAGGCGACAGCATTGTCAACCAAGAAGATGAACCAGCGCTGTTTGTAGAATAGGGT
GGCTCTTACAGTAGAGAAGGTCACGTTTCCAATCTTTTGAGGCAGAGCTTGAGCAGCATC
ATAGGGAGCCCTCAACATGATCCTGGATTCCGTTGTTTTAATCCCATAGCCAATGTTCTG
GGCAGCATCAGTCATCATGGTTGTTTTTTGGGTTGTAGACAAATGAAACACCACTTGCCA
TACAGACATTAAGCCGCTCACTGCCTGTGTGAATGCAGTTGACCAGTCCTCTGGCTCATC
TCTGAAAACTCCTTCAGAGATCACTGGAATCTTCCTTCTGACTGACACCTCCATGTAGTT
TGTTTCACAAATAGCTTCACGTGGGCTCCATACATATGGACAGCTGACCACCTTGAAGTA
GCTCATTGCACCTCCCATGTCAGGCCTGGGTGAGATCTCAATCTTCACTGATGCCGTATA
GTTAGTGTCATTCTCCATCTGAGTATAACAGCTGTAGAGAGAGGTCCTGAAGACAATGTT
GCCCCAGCCATCGTAGGCTATGGTATACCCACACTTGGTAGCCAGAGCATCAGTGATCAC
ATAGGCTGCTCCATTCTCATCAATTGCTGAAAATCTTACATATTGCTTGACAACATATTG
TGCAGGCAAGTTGAGCTGCATCAGGGACCTCTGGCAGCTGGCGGCAATGAAATCTAAAGC
AAAACATTTGGTTAGTGGTGAGGAAGTCAGTCTCTGCTGGCTAAA
>TRINITY_DN138011_c5_g3_i1 len=825 path=[1:0-505 2:506-824]
CTGCAGTAATGGTTGTGTGTGTGACTATTGTAACATCAGTAGTACATATGATAAGAAGGG
ATGGATGCTTATACAATTATGTATTCCGTGAAATGCAAGACACCAAGAAATAAAACACAA
CTGTAACCTGCAACATTACATTTATTGTCTAATTCCTTCATACCCTGAAATACTTTGGAA
ATGTAACCCTTCATGAACTAGGAATGACACTGAAATATTTACAGAGAAGTTTACAGAACT
ATTCACAAAAAACTGCGCCAAAAGTACAGGAGTAAAATGTTAGCAGTCCACAGAGCATAA
AACACCCAGATGTTCTCACCTGCACATCACTGAACTATGTAATAAGAATGTGGCTAGCAG
AAGGAGACTCTTCTTAGAATGGAGAACCCCCTGGAACATCCAGACAACTTTCTAAAAGGG
GTTGTCCAAGTAATAAGAAAAGTGTCCCGGTGCCCCCAAATATGATTAAATAATAAAAGA
TCCTATACGCTCAACTTAATCCCCCACCATTTCCAGCACTGCAGCACCAGCTCTCACCTC
CAATCTCTGGTCACCGGCAGCAGCAGTCATGCATCAGTATACAGCATATGACTGCAGCAG
TAAGTAATTTGTCTCAGAGATACAGTATGTCACAAGACGCTTAAAGGGAGTCGGTCACCA
AAATATGACGTTATACACCACTGGCATGGCTCTGTAGCACACCCATCCATGATTCAAATG
GTACCTTTGTCATTTTCTTCTGACTTTCACCAGCAGGAAAAACGACGTTTAATCCATATG
TAAATAAGGACTCGCAAGTCCCCAGGGGCGGCGTTCGGTGTGTAG
>TRINITY_DN90378_c0_g1_i1 len=825 path=[0:0-824]
GTTCGAGTAAACCAAAATACTCCAGCTGGTATCATTACAAACACCGCTTACGTGGATCCA
GATGGTCCAGGTGCAGAAGTTAAAACATCATCTAACCCGAATGATGTAACAGTTTTAGGC
GTTAAAAAAGGTACAATTAACGACAGTACAGCAGATGCCTTTGCTGATAATCAACCTACA
ACAACCTCAACGCCAGATGTCATTACTAAAGCAACAACTCAAGGTACGCCAGTTGTTTTT
GGTGTTACTGGGGAACCAATCGTTGTACATAACACTGGTAATGTTACTGAAGCGTTTAAT
ATTTCAGTTAATAAACTCGGTTTACCATCTGGTAGTATTGTTGAATTATTCAAAGCTGAT
GGTGTGACACCATTAACTGATACAAATGGTGATGGTGTTGCAGACACGGGTCCAATCGCA
AGCGGCGCTACATACCAAGTTGTTGCTAAGGTAACTCTACCTTCAACTTATTCTACAGCA
ACAGCAATTAACACAATTTTAACTGCTACTCCAGTAACTAACCCAGCTGCAACACCAGAT
ACGATTACTTTAACGATTAGTCAAGTAACAGCATCTACAGTTGACTTACACAATGGTGAT
GGAACGGATAAATCGGGTGCAGTTGCTGGCGCATCTGGTCAAGATACAGGTCAATATATT
GACACCAAGTCAACTAGACCTGGTCAAGCAACTAACTTCCCATTAACAATTGCTAATAAC
GGTGCAACTGGAGATAACTATAATTTATCTACATCATCTACATTACCAGATGGTTGGACG
GTTCAATATTACTTAGCTGATGGTACAGGTAATCCAACAGGTGCT
>TRINITY_DN158483_c5_g1_i1 len=825 path=[0:0-824]
TAAAACTACAACTCCCAGAATGTTCTATTCATTTCTATGGAGTTCTGAGAACAGCCAAGA
AAGTGTGCACTTTGGGAGTTGTAGTTCTACCACAGCTGGAGCGCGGGGGCCAGCCATCAC
AGCTATAGGGAATGCCCTGCTGTAGGATAGCCACTCTCACACCTCCCTAACATTTCAGGA
TTGCATACTCAAGGTTTGGTTTTCACCGGTAGTTTCCAAGTTTCATATATAACCCTATTA
ACAGGTTTTAATAATTTTTTTTTAGTTTTTTTCACTAGTAAGACTAATATGGCTACAATA
TATGTGAACCATTTTACTTGAATATTAAAACGTCTTGGGGACCAAAAATGGCTCACTGTG
TATAATATTTCAAGCAATGAGGGCCTTAAGTAGATAGTGGGATGCCCTAAAATATTTAGC
TACTGCTTCCCTGAGTAATAAGTCAGTCTTCATATACTGCACAGCCTTTGACTGTACTCA
ATACAGAGTCTTATTGCCCTGACCACTAACAAAGATATATTAAATATTCTGGATGCCTTA
CAGGGTTGCCCAGGATATATTGATGACCTGTCCTCAGGATCTAACTCCCATCAACCCCGC
CGATCAGCTGATTGAAGAGGTGGCGGCACTGTATAGCGGCTGTGCTTGGTATTGCAGCTC
TGGCCCATTCACCTGAATGGTACTGAGCTGCTCCTAGGCAATGTGACTAATGGAATAGGC
CCCAGTGCACACTAGAGCATCACAGCCTCTTCAAACAGCTGATTGGTGGGGTGTGGTTGG
GGTCGGATCTCCACTGATCCTGAGAATAGGCCATCAACATCACAA
>TRINITY_DN129702_c5_g2_i1 len=825 path=[0:0-91 1:92-133 2:134-184 3:185-196 5:197-298 6:299-471 7:472-491 9:492-608 10:609-611 11:612-824]
GTCGGGTGGAAATTAAATGCGGGGATGGAGGCATTGTTGGGTGACCATTTCTCGTTGGTT
TTCGCTGGTGACATTTCAGCAATGTGGACATCTAGAAGACAGAAGGCGAAGATGTGACCA
GCTCATCTCCATTCGGTTGGGGATTATTAACACTTGCATATTCCGGAAGCCGCCTACACG
AGGGCAGCCGCCTACACATACATATACACTGCATCCATTGATTTCAATAGGAGCTGTCTA
AATATCTGTGTAGTGGGCTCCCCCTAGTGGTGACCTGAGGCGGACAGAATTGTATTACCA
AACATTGCCTCGCCATCTGTGGGAGGGGACTGGTACTGCAGCTGAGCTCCACTGAAGTGA
ATGGGGATAGGATGCGATACCAGACACGGCCGGTACAATGGCGCCACCCTGGGCTGAATT
CTGCTGGACATTCATAACCTTGACTTCAGTGGCTGTACATTATAGATGGTGGGGGTGACC
AGAAGATGACACCCCTCCCCCAGTACAGTGACAAGGGATGATTCAGGGTGGATTTCAGGC
AGGTTGTTTAGAGATCGTCTCTCTCTCGTGTCTGCGATCGCTGCTGAGAAAACCGGTCCA
ACAACTTCTCCTGCTGAGAAGCGAAGGCAGCGCCGTGGCCGAGAGGCTGGACTGTTAACT
CTTTACTGCCCTGCGTCCACCCCTCCAGCTGTTATACATAGAATCTGATACATTCCGCAC
CACAGTGCACATGACTCCAACTACTGGCTAGAGGCGGTACTGCATGCGGTCTATGGGCCT
CAGTGCTACAGGACTGGACTTATATTTAGATTGTTAGCTCCCATG
>TRINITY_DN156691_c0_g2_i2 len=825 path=[0:0-68 2:69-96 4:97-117 5:118-824]
CCCAGTGGCTCCCCCTCTTGTTTTATTGGCAATGAGGTAGTGGAAAACAGGTGCACCAAA
CAAAGCGTCCCCAGGATCAGAGGACCAGATTTTCACAAGAATTGTGTGGTTGTTTCGAAG
CATCTACCCTACATGGCAGTATGGTTACATTCAAACTGATTTGACTTTCTTTAAAGGGTA
TGTACATTTTTGGAACCAATTTTGATTATTACTTCTATGCACCTGAACTAAAAATGAAGT
AACTTTGCTAATAGTTTTTATAAAAAATATTCTGCAATCATCTGTGTAAGGGGGTTGAAC
TATGGCTAACCCATACCCCCCTTCACAACATTATAGATATGTGCCTTTAAAAAATTAATA
GGAAAAAAGGCTAAGGTGAGTTCGCTCCACCGTCTGACTGAGTGGTAGCGGTGCTCTTGC
TATGCTTCACACAAGCGTATGTGTAAATATAGGCTAAGGTGAGGTGGCTCCATTTTTATT
TATTATTTTTATTTATATATTAAAAAAAATTAATGCTGTTCTTGTGTTTCTATGAAAACA
GAAAAAAGTGGATCCAATCCTAAGGTATCATAAGATCAAAGATGGAATGAAGAAGGTTTG
GGCGCCAACAGTGGTAATTTGATAGTGGATGGAATAAAAGAAAAAGGACTAACAGCAGTG
AGGGGAAGGCAGCTTATAAGACAGTGTTTGATAACAGTCAAACACTTAAACATAACTAAT
CAGGAAAATATGACAAAGGAATCGTTGTGTGATGATGTGGTTACACCAGACCAGGGATGG
GCGGGCTGCGGCTCTGCAGCTGTTGTGAGGCTGCAACTCCCAGTA
>TRINITY_DN117699_c13_g1_i1 len=825 path=[0:0-824]
ATTGGTACAACATAGACTTTTTCCAGGGCATGGGTGCCCACAGGTTCCATGGGTGCCATA
GTTTTGCCACCACTGCACCAGGGGATACTGCACTTACAATGCACTGGTATATCTTGTATA
CCAATGCCTTATAGTCTATCACTGTGTGGCACAGTATAATAGGCATATAATATACAGTCA
TGGCAGGCCTGGGACCTGTGTTAGGCCCCTCCGACATCAGCACCCTGTCATTGTGTTCAC
AGGACCGATGATGACAGGGAGCCACCTCTACTGCCCTCTGTGTAACTGGTCGATATTGAC
CGCAACAGCGATCAAAGTTATCTCTGTCCCGCCGTTACAGCAGGACACTGGCTACAGTCA
GTGCTGGGCCCCCACAGTATCACCACAGCCTGTATGGGGTCTCTTCACTCCCTGACGTCT
GCACCACGACTAATGGCGTGGGCATCAGGGACTGAACAGACAACACAACCAGCCCCGATA
CAGCACTCCGGACCCAAAAAAATAGATTAAAATGATTATTCTTTTTTTTTTTTTTTTTTA
AACATTGTCAGGCACTAAGAGGGCAAATAACCCAGCCCAGCTGGTAATGCAGCAAAACTG
TAGTATTTACAGCATTTGTGGATGCAATTATGCAATTAATAGGGTTAAATCTGTGGCAAA
ATCTGCAACAAGTCTGCATCTAACTTGTGGACTCTGCTGAGAATTCGTAGTGGATTTTTG
GGTTGCAATTTATGTTAATAAATTCTTCTGAATGGGTGCAACCTCATAAATGGCAGAAAA
TACAATATTAATTAAGCAGCTATTGCTAACCAATCCCTATTTCAA
>TRINITY_DN150750_c5_g3_i1 len=825 path=[0:0-173 2:174-377 3:378-824]
TCCTTGAGCTCACCAACAAGATCATCCATCTTCTGACTGGAGAGGTTCCTATAAGATGTC
AGGATGTCACTGTCTATTTCTCCATAGAGGAGTGGGAGTATTTAGAAGGACACAAGGATC
TGTATAAGGACATCATGCTGGAGAATCACCACCCTCTTACATCAATGGGTTCAGTTGGAG
AAAGTATGAAGAACATAACACAGGATTATCGGGTTTCCATCGCTGAGCCATCACCAGATG
CTGCATATGATCTTGTTCAGCCTCAGTTTGAAGAGCTGGATGTTATTAAAGATAAAGTTA
GAAAAGAAGATAAAGAAATGTATGTGGAAGATAGCTATCGGTGTAAGGAGGAGGAAGCTC
CCACGTATATCAGCACAGCAGGTGACTACACCAATATTCCAGAAGAACAATTTCTATTAC
CTCCAGTTTACACATCAGAATATCATATGTATGATGACAATCAGTCAATTACTCCATCTT
TGCCTTCGGTTCTTTACAGCAGAGATCTGTCCAGTGATCCCACTGATTACCTGGAACCTT
CATCTCATCAATCACAGAGTGATCAACAAGTTACAGGTCACAGAGGAAGTGAAATGTTTA
CATGTTCTAAATACGAGACACATTTTAACACAAATGTGAGTTTTTCTATGCTGTCTATGC
ACAAGCAAATTCACAGTAATGAAAAGTTGTTTCCATGTTCAGAATGTAGGAAATGTTTTG
GCAAAAAATCTGATTTTGCTAGACATCAGAGAACTCACACAGGGGTACGACCATTTTTAT
GTTCAGAATGTGGAAAATGTTTTACTGTTAAATCACATCTGATTG
>TRINITY_DN141217_c3_g6_i1 len=825 path=[0:0-824]
TTAGAGGCTGGTCTTAAAACCGTAGTCACTTTGGAGCTGGACATCACAGCAGCTGCAGCA
GCTCCTAAGAAATGAGTTAATGAAGAATGGGAGAACTGCAAATTGTCCATTTTCTAATAG
TAAATTAGGCTGGCGTTTGTGGCATTTTTTCCACACTTTTAGAGCGCTTTTTTAGGAAAT
GCGTTCTTTGTTTCAAAAACGTCAGCCGAAAATCTATGGGACATAAAGTAAGAACACACT
TGTGTTTTTTTTTTGCATCTTTGGAGGTATTTTTTATGTAAATGGAGAAGGTTGAAGCTA
TAAATTGCAGCAGATTGAGCGGTTTCTATATTTTTTGTGGTACAAGAATGCCAGGCCAAA
TTTATGTGTATAGGGGCCCTAAAGGTGTTCTCTGAGAGATATATAAGATGGCATTCAGCA
ACCGGTCTAGTATGTGACCAGAACAGGGTTTGTCCATTTGTAGAGCTGCTTTGGGTGGGA
TGGGGTGGCGTCCTGCTACACTGGTGATCCAGCCTTCACTTTACATTGCTGATCTTTCCT
GTGAGGCTGCTCAGCCTGAGGGGGAAGTCTCACATGTTCATTTCATTACTGTACTTTAAA
TTGTGCATGCAGAACTTTACGCTACCTGCCCAGCTCTTACCGCCCCAGAATGTCAGCATT
AGCAGCACAATTTGACATGTTTTTTTTTTAGAAGAGAATCTGTTAGTGGTTCTGGCTTAC
AACACCTTTCACCAGAAGAAGTAATGTGTTCTTAGTTGTGTACTTTCTACACGTGCCTAT
TTTTTATATAGTTACATAGTTGGTAAAGGGAACCTGTCAAAAACA
>TRINITY_DN256338_c0_g1_i1 len=825 path=[0:0-824]
ATTGAGTCTCATCTACTATTCACTAGCCGTGTCTATTCAAGCCTCTTTGACAATGTTTAC
CGTAGTTATTCTGACCTTTTATATTTCTGGTATTGAGAAGATACTGTTCTGTAAGATTGT
TATACCGGTGTCTAAATCTGCCCTGAGAATAAAAGGCGGTCTGCTTTGTTCAGCTTCCCA
TTGTAAGGGAATACGGATTTGTTTTCTAATGTATATAAAACCTGTAGTAGCCTAATTTTA
TAGTACCTACTGCTCAGCATTCCTAGCAGTAAAATGGTTTAGTATGCCATAATGAAAGGG
GGTGAGAAGATGGCAGAGGGTGCAGATTTTATATTATTCTTATCATACCTTCAAGCCATA
AAAAAAAATTGTTCTCCGTTTTCACAGGTCAGTGACCGCGAACGGTTAAAACAGTATTGT
ACAGCTGAACACAATGCAAACTTTATTTGGCAGGTTTTTTGTTGTCACAGACTAGGAGTG
TCAAGTTCAAGTGCTTTTTCTCCACAGTTTATAGGAGGTCTATGGCAAGCAATATGTGAG
ATAGCTGGCCTGAGTATTGGCGGGTCTGTGCATGGACTAAGACGTATATGGTGTTTTGCA
GACCAATAACACAGCTACAGACAAGTGATGAAGCAGATCATTAGTAAATGCCATCTTCTA
GTGGTTGTTCAGTTTAGAAAATGCATTTTCATAAATCTACTAGAAAAAGCTGAGTTAATA
CATGGAGCCCACTGTTCAGGATCCACATCACGGGGTCAGATCAGAGAGGGGTTACAAAGA
CTGCCTTTCTTTCTGGAGGACCTGTCCTGTCCTGCATTACACAAA
>TRINITY_DN126373_c8_g8_i1 len=825 path=[0:0-824]
GAATTGTAGACTGCTTCTACGACTACTTGTGGCTGGATAGCTGCTGCTACTACCCACATT
TTGCTTCAGGTAGGACAAGACCTGGTTCTTTCATTTTGAACCCTTCCATTTTTTGGCAAA
GTCAAAGTCATGATATACCTAAATGAAAAGTCAAGTTTGACAAACAGTCACGCCAATTAT
AGAACAGCAAAATTACATGTGTGTTTTGTTTATGGCCTTATTCACACACTCATACACATA
ATAAAACTGGACAAATGTAATGCTCAGCAGCAGAATGCTTCTGGGGTGCTGTGCAAGCAA
TAATATGATGAATTTTTAAGTTTTGTGGAAAAAACATCTGTCCCTCTGTTAGAAAATTAG
AAAAATTATATTTTTTATTGCAGTTGACTGCTTTTGTAGCGCAGAAGAGCTAAAATGAGG
TTATGCAGCATGTATTATTAGGTACTGTGCCCCTCACTCCATCAAACTGCTTTCCCTGAT
CAATAACCCCCAATTATTTATTTATTTCTGTTCTTTTCCTACACTGTTCATTTTACACTA
GAAGAGTTGCTGGCTTGTGCCGCTCTGCATTGTGTAAACTTGTTTTCAGTCAGACACTGC
ATACTCCCATCCACCCTTATTAACAGCTGAACACAGAATGTTGTTCTGTTTGCCATGTAC
GGGCATCTCCCTGCCTGCTGTGTCACTGATTGGCAGATCCATGCTGTCTGTCAGCCTAGA
ACAGCGATGGGGAACCTTTTAGAAGCCGAGTGCCCAAACTGCAACCCAAAACCCACTTAT
TCATCGCAAAGTGTCGACACATTAATTTACCCTGAATACTACAGT
>TRINITY_DN142824_c1_g1_i7 len=825 path=[1:0-459 11:460-481 12:482-503 14:504-504 15:505-539 17:540-618 18:619-633 19:634-719 20:720-749 23:750-754 24:755-755 26:756-779 28:780-824]
CCAAGGACAGTATCACTGAGGGCAACTTCCTAAAACGTAACTTTTAATCTGCATACAATT
AAGATACAAGACATAATAGGGGCGGTCCAGACTGGACCATGATACAAGTAGTATAAAAAG
CTGTCACTACAATGGACGGTTAGTAAGGAGAATTCGGACAATCGGATACAATTGGGGCAG
AGAATAAAGATATACTGTCTGTTCCTATTTTGCCCTTATCAATACTACTCAGCCCAGAGA
TGCACCTTGTGGTAGATGCACTCTGTCCACGTCCGTGGGCTAACCTGTCCATATACAGCC
CTATCACTTTCTGACACAAGATACAATATCCCAACGCATTTCCCCTTATAGATAATTAAA
GGTTCATCGGGGGACTAACAGTATCGGTATAATGGTAGGATGCAAAAGTACAAATAGAAC
TGAGAAATAATACATTACTGGAGCGCCCCAGACTAGTATACATCTGTGACGAGGTAATGA
AAGAGGCTCAAGGATGGAGCACTTAATACAATGTGTAATTCCTAAGATTTACTTGATATT
ACAACAATACTGATCAAATTGTTACACCATTCAATAATAAGTAGAAAACAACTCAGCTGA
TTAAGGTAGAGGCGCAAATTAGGTGCAATCATCTCTCAGATGCAAGATACACAGCTGGGG
GGCTCCAGGGGGCCAGAAAAAACAGCTCCATTTTGCCATGGAAACGAACTCATTTAAATG
GGGGGGTGCTGTGCGGGCTCCGGCTGGAGAGCTCTATCTCGGGCTCCGCCCCTCGTGGTC
ACGCGGTCCATTTTGACCACAATCGTTGGGTGACGACATAGAATA
>TRINITY_DN118335_c2_g1_i6 len=825 path=[2:0-157 4:158-367 5:368-529 7:530-702 8:703-726 9:727-733 11:734-824]
CCGGTCGACCCCCACATCCGGCTGTCCAGGTGCGAATCGACCCAGATGCACCGAAATCAT
GGAGCGGAACCCTCCGAACACTCACAATGCCACCATGGCAAACACATCCATATCTGTATA
TATCTCCAATACAAAACCCGAAGAGCCAAGTGCGATCTACAAGATGTGCAAAGACACACT
CCGCCAAATGCTGTGGACACACTCATCACCGCCATCCACCACCAACCATCCTGCGCCATT
CCTGCGGCTGAAAAAAAAAACAGTGGCACTCTCTATGCGGTCCTCCCCGCACCAAATCAC
GCCAGGAGAACACACACCTGTCCGACCCCGCACCCAATCCCACCCTGTCAACTCCACGAT
GTACAAATCAATATATGCAAACAAACACAAAAAATGAACAAAGATGGAGTCAACAAAACG
CATAGGGAACATCGACCTGCGCCAGCCCCCCACTCCAGGCGACCTCAACCCCCGCAGACA
ATCCCGTACCCCACTGTGTGTGTGCACAGGGGCAACCCCTCTGCGTTTTTTTGCCAATGT
TGTTGTTCTCTATAAATTTTTAAAAAATCGCTAATACCAGCAGACAGAGAATAGATAGAA
TATATAGAACATAAGGTTTGGTAAGTCAGTTTTTACTGAACTATTTGATGAATATATTCA
TCATTGTTCTCTATCATTAGTATTATTTTTACTATTATTTTTGATTCCAAACGGATTTAA
CCCTTGCGGTAATATTGCGTTTTTCTGTATACACAGTACAGACCAAAAGTTTGGACACAC
CTTCTCATTCAAAGAGTTTTCTTTATTTTCATGACTATGAAAATT
>TRINITY_DN57619_c1_g1_i1 len=825 path=[0:0-824]
ACGAGAAGGAATCTCCCCCAGACGTTATCTCCTCAAAGCAGGAGTTAATTGATAGCTTTC
CGAAGGATCTGAATATGCCAGGCCTAGACCAGGCAATGGCTAGCTCTCTTTTGACTCCAG
TAACTGAGGAGGAAGTGCAGTCGATCATTCCCCCCCCTGGCCCAAGAGCCCTGGCCCAGA
TGGCCTGCCATTGCTCTATTATAAAAAGTTCAGTAAAATCCTGACACCTCAGCTCGCCAA
ACTGTGTGACTCCTTGCTGAAAAGAGAATCCCTTCCCAAACAGTCACAAGAAGCACACAT
TACACTTATTGCTAAGGAAGGTAAAAACCCTGTAGAATGTGGAAGCTATAGGCTAATCTC
CTTCCTCAACCTAGATATTAAAATTTGGGCTAAGCTTCTTTCCCAGGGTGAGAAGGAAGA
ACTAATACGGCTAAACTTTTGACAGCTATACAACATGCTCACCTATCACACATTCCAATT
TGGATTCCCAACCCCCTTCCTGGAAGCAATATTCACTCTATATTCTCAACCATCCGCTTC
TATAATAGTCAATGAACACCTATCTGCTCCTTTTTTTATCACAAATGGCACGCGTTAGGG
GTGTCCATTGTCCCCTTCACTGTTTGTACTGGCAATGGAAGCTATGCTACAATGCGTTAG
ACAACACCCCCTTATTAGTGGAATCCTTACTCTCAAAGGTGAGCTTAAGATGTTAGCATT
CGCTGATGACCTACTTTTTCTTCTTTCTGACCCCATGAAGGGTCTCCTGAAGCTAGTAGA
AATCTTTGACAGACTTAGTGGGGCCTCAAACTTTAAAGTCAACGT
>TRINITY_DN123785_c7_g1_i2 len=825 path=[0:0-549 1:550-824]
GAGTGCGGGGTGCTGGAGCAGGATGGAGGGTGGCTGGGTTTGGGTGTGTGTGCTGTCCTT
CTCCTTGGGGGCCCCATTTTAGAGATAGGTGCAAGTCCTAGAGGTGGGACCCACACCTTC
CTGACATTGGTGGCAAATCCTAGCAATATGTCTCTAATGTGTAAGATGGACCAAGGCCAA
CCCCTTTAAGGAGCATCTCGTAGACCTATTATGTGAGTTAACAGGTGTGCGGTGTATGCG
TGGTCCCCATGAGTGCGGGGTGCTGGAGCAGGGCTGTCCCTGTGGGGACTTATCTCTGAC
ACTTACCTTCACTGACATCCTCGACGGGCACCTATGGCTGAACCGGTCAGAGTTACAGTG
GCAGTATATGGAGTGCGCATGTGGGGTTACATGTTGTGCTTAGGCACTAGACACAGATGT
GGGGGTGTCCGGGATAGGATCCTCTGGACCTGTGCAGTTTGAGTGTCAATGGCTGTTTGA
ATTTTTTTTAGTCAGCGGACACACTAGTGGTAAACTCTTCCTACAGACTGTTCCGGCAGA
GGAACAGCCTACTGGAAGACATCGTATCTGGCATAGCTGGATACTACCTAACCCAACCGG
AGCTCATTGAGTAAAATGGGACTCGGTGGGGATCCGGCCTAATCTGGGATTCGGCCAGAC
AAAAAAAGTTGCGTTGCATTTAGGGCTTATTTGTGTATTTGTTTTGTATTTGATTGTTTG
TATTTTGTATTTTTAATCTATTGTTGCGAGTATCAGCAAATGTGTATATTGCATATGTAA
AGACTCTATGCAGTCGAAAAGTTGCCTTGCCGGCTGAATAAAAAT
>TRINITY_DN126691_c2_g1_i1 len=825 path=[0:0-824]
GCTCCGTACACCGAGGCTGCGGGGTCAGCGCAGGACGTGAGCTCTTTGAAGGAGACCAAT
TATTATTGTGCTGTAGAAGCTGCAGTGACATTTTCTGGACTAGTGTTGGAGGATTTTTGT
GTTTTTCAATATTTCATTTTAATTTTTTTATTCTTAAACAGCATCTTTCTTAAAAATTCT
GCATTGTGCCATTCCTCTGTTTTTCTAACTAGAAATGTTTGAATACATTCACAACTGGGG
GTCACTATTCCACTTGTCAAAAGGGTATGCTCCCACAGAGTCTGGCTCTGTCGGCACTGA
CTGGTCAGTATCATGGACATACTCCAAATCAAAAACACTCAGTTGTCAATGTGTTCATAA
ATTTGTAGGAGATGCAGCACAATACTGTGTCCTAAGAATAGATGTTATGGAGGATAGGTG
TGCATGTCACCTTGAGAATTCTGTCCAGGCAGTAGACAGGAAGAGCTAAACAGGCCGATA
TATCGTTTTATGGGAAAATATTCAGTAAAACTTGTATTAAAGGACTTGTCCCGGAAATAT
TAGTTATCACGTGTCCATAAGATAGATGATAGGTAATGGATCACAGGTGGTCTGACCTGA
AGACCCAAGTCGTCTGTCTGAATAGAGTGGTAGGTGAGTTACACTGCTCCATTCACTTTT
ATGGGGCTGATGTAATGGTGCTCTGTCTAACCCATAGAAGTGAATGGAGCAGTGTACTGA
CATGCACACAACTGTTCCACTCGGAGAAGGGACCCTTCGTTCTCAGGATCGTAGAGGGTC
CCAACGGTTGGAACCTCTGCAATCCATCATGTATTATCAAGTGGG
>TRINITY_DN158455_c5_g2_i2 len=825 path=[0:0-824]
TGTACAGCAATACACTCGTATAGATCATACGAGTGTATTACTGTACTGCGGCGGCGGCAC
AAAGCGCACAGCGCCACAGCAACCAATGACACCGCGCGCTCCCACACCAAGCAGGACGCC
AGTCCGAAATCCCACGCACCGCGTTCCACGGACGTGTGAATTCAGCCTTAGACTTTTTAT
TTTACTGACAAGTCCTTCATCACAATTTTTTTAGATTTTGGCCTGGGTACTAAAATAGTC
ACGTACTGCATCCCTTATGCTTTCAGCCTGAAAATCTTTAGGACAAGATTGACAAACAGA
TTGAGGCAAGACAGGCAGGTCCATAGTTTCTACTCCTTCTAACCAACAAGCATCAAATCT
CTGCTCTAGAGTTTCGCACAAGTTATGTAGCACACAACAGGCTAGTGCTACAGTGGGCAC
CATCTTATAGTCAGATGGTGCTAGTAAGCACTGCCATCTTGCACGCAACCGCAAGAGTGC
AATTTCTGCCACACTTAGTGCACGCTGAAGGTGAAGATTATATTGTTCCTCTCTCAAAGT
GAGTCCATCAGCTTTTGAGTATGGTGTGAGTAGCCAGCTCTGTAATGGGTAGCTAGAATT
AGCTAACAAGAAATAATTATGTGCTTTGCCTAAGAAAGGATAGTTTGGTGCAGTTTGGAG
TCTTCTTTCCTGAGCTAGTTCCCAGAGAGTAGAATTTTCCAAGATGGTAGCGCTGCTCAT
ATTGTCAGGATAGCAAGCACAGGCTTCCCAAAGCAACCCATGTCCATCTACTACTGCATG
CAGTACCAAAGCACGAGTGCTATCCCTTCTTGAATTGGAAGATAA
>TRINITY_DN126531_c9_g1_i2 len=825 path=[0:0-94 2:95-134 5:135-329 6:330-330 7:331-409 8:410-433 10:434-824]
CCTCGTGACGAAGTAATTGGTCAGGAAATTCGTCACTGACACGAAGCATGAGGAAATTCG
GCTTTGCGGCAAATCTAATTTATCCTGAAATTCGGCTCAAAGTCCACTTGGTGGACTCCG
ATTCGCTCAACACTTGGGCTAAGCCTGCAGTTGCTTTACCCGGCATCGTGTGTGGTGTTC
TCACCTGTTTACCCACCTGGCACCATGTGTCCTAAGGTTTATATTTGGCTCCGGGGCCCC
ACAACCCTCACGTGCCATTTATAGTCCTCGCGTGGCTCCTTCCAGTACCAGGGACCCCTG
TGTGCCTGGAACTTCAGTAACTTCTATACCCTTCCTGCTTTTAGGGCGCATCCTCCCGGG
ACAGAGCGGAACTATTGTAGACGTCGCCACAAAATCCTTGTTTTAGATGCAGATTTTTTG
GGGGATTTTCTCGCGCAGTCGTCGCATGTGTCGCCCAAAGAAAATCCAGGGAAAGGAATC
AAATGCTGCCGATTTGAAATCCGCACCGCGTATTAACTTATGTGCAGCAGTTTTTTTCGG
CAGCATGTGGATGGAATGTATTAAAATCTCATCCGCTTCGCTTCTTTTGTAAATGTTGAA
CATTGATGGCATTTCTGCTGCGTGCGCACAAAGCCGCGCTGTTGTGTCGTGTTATATGTG
ACCTTTTAGAGCCATGACCCCTATATGTCATTCCATACCCAGGCCGCGGTCACACTTGTT
CACCTGGGGATACGGGCAGCTCATGGCGCTATTAATTAAGCTGCCGTCCGACTTCACAAC
CAAGGAGAAGATGTTGGAGATTTGTAAGATATTTGGATATTGGCC
>TRINITY_DN131235_c3_g1_i1 len=825 path=[1:0-237 4:238-276 5:277-277 7:278-291 8:292-326 10:327-354 11:355-355 13:356-358 15:359-369 16:370-381 17:382-400 20:401-414 23:415-419 24:420-466 25:467-494 27:495-505 29:506-522 30:523-529 34:530-530 36:531-550 38:551-557 40:558-582 41:583-583 42:584-631 44:632-639 47:640-640 48:641-647 49:648-698 51:699-703 53:704-728 55:729-824]
TGCCTAACACTAACAGAACTGCCTCTCCTGGGCCTGACCTAAGCCTGTTAGGGTGAGCTG
CCGGCATGCTAGCTTTATGGATGTGCACCTGTGACTTTGGATGTGCTTGGCTATATTTTC
TTGTAGAGCTTTATTAAGAAAGACGTTGAAAACGTTGGTCTTAATAAATTGGCGCCTAAG
TGCTCACCCAGCGCCGCTGCCTCTTTAAGCACCTGATAGGCAGGGTGTCGGGGGCCCCAC
CAGTCAGATATTGTTCCTGAGGACAGGCCATCAATATCAAAGTCCCAGAGAAGACATTTA
CAATGCAGATACTTTTCAGCAGTTCTCTCCTATGACCGGGACCACATCACTGAAAATCAG
ACTTACCGTATTTGACAATTTATAAGACGCCCTTTTAGTAAAAAGAAATCTTACCAAAAG
TGTCTTATAAACAGCAGTCAGGGAGATCCAGCACGGCCAGACCCTGACTGCTTCATTAGT
GATCAGGCAGAGCGCACATACAGATCAGCCTGATCAGTGAGAGGCGGGAAGCAGGAGAAC
CATCCGTTCAGCGCACGGGGGAGGAAGGTCCTACACTGTACTGAAAGGAGATGAAGACTA
CAGCTTAAGGACCTTTGATGATGTCATCAATAGGAGGAGCCAGAGCAGGAAGACTGTACA
GCCGACACTGGTGTAGGGAGATGTGAGTTTTCAGTAAAGATGCTAAGTGTGTATGTGTAG
CAGAGCTGTATGTGTGTATAGCAGAGCTGTATGGGTGTATGTCAATGTTGTCTGTATATA
GCAGAGCTGTATGGATGTATAGCAGTGCTTTGTGTATAGCAGAGC
>TRINITY_DN138946_c3_g1_i1 len=825 path=[0:0-824]
ACTACCAGTAGCACATTAGGTTTTCTGCCATGGCATATAAGACTTTCAGAAATTATGTAA
GTAAATGAATTCTCTCCTTTCCAGCATATTTTACTATTGTTTTAAATTTAAAGGGGTTGT
CCAAGATATTTAAAAACTCTAGTAATTAAAAAAAATATATATTACATATTCCTTTAGGCC
TCTTTCACCCGAGCGTTACAGATTATCTCGGTGCGTTGAGTGAAACGCTGCAGCTGGAGT
GGAGGAGACTTTACCAAAAGTGGTGTAAAGGAAAACTAGCTTAGTTGCCCGTAGCAACCA
GTCGGATTCCACTTGTCATTTTTCTGAGGATCTGATGCCTTTTTTTTACGGACAGTGTCC
ACATCTGTTTATGGTAAATCCGGTGGTCTTTGCCTGTCAGAGGAGCAGACTGCGGAAGTT
GCTGTATCCAGCATATCCATACACCGCTGTTGCCCGCTGGATCCTTATGATGGGATCTTT
CGGGTTTCCAATGTGAGTTCTAGCTCTCTGCCAGAACAAAACGCTGCATGCAGAGGTACT
TTTTGTGGCACAGAGCTGACATTCATGCCGGAAACCCAACAGATCCCATTGTGGAGAAAG
GGGCTCCGATGGTGTCTGGCTATGCTGGATACGATAGTTCCGGTAGTCTGTTCTTCTGTC
AGGAAAGACTACCAGATTTACCTAAGGTCTCTTTCACACAAGCTTTACAGATTATCTTAG
GGTGCGTTCTGTGCTTTTGACGCACATGATAAAAAAAAAAAAAAAAAACGTACAAACAAC
ATCTGTTGGTAACCATCCGTGAAAAACAGATTGCATTTAGGTGCA
>TRINITY_DN137333_c10_g1_i2 len=825 path=[1:0-177 2:178-741 4:742-824]
AAAGTGACGCATGTCAGATTTGAAAATTTTGACCTGGACATTGGGGCATCAATGACCCTT
GGTCATGAAAGGGTTAAACCCGGCTTAAAGTATAAATGTGTGGAAACGAACATATCGGCG
GAGATTTACCAAGCCTCCTACACCTTTATTGTGATGTCAAAAAGTTGCAAATTTTTGCGC
AAGCCTGAAACCTACACCAGATCCTAGTTGTTGTGCACCTCTTAATAATTTTGGCATATC
TCACACCATCGCAAACTACATCAAGACTGGTGATAAAAATGCCAGTATATTTTTTAATAT
TTTATTAGTAAATCAAAACCCTATTTTTTGGGGGGGAAAAAGACACATTTCTAAACCAGA
AGATTTTTATTTACAGGAGTTATAAAGAGAGATATAACAAGGTGAGACATTCAGCACAAA
TAGAACATTCTTAGCAGCTTTATATTGTTATTTAGAATTACCATTTAGATTGATCTGGGA
CACAAAATCCTTTTACCAGCAGATACAGTATGTAGGGACATCATGTGTATCAGTCATCAT
ATAGTAAATGATATTCTCTAATAACGCTAGAACCAGCTGTGTACCCCACATGGATCCAGA
GATCTCCCCATTCATTGCTCTGCTAGATTTATTTCAAGCTGGCAGCTCAGGGGGCGTGTC
CCTTTTTTCAGGGCGGGTGCACTTTGTGCTGCAGCTCTCTCCCTATAAGGCCCCATGCAC
ACGGCCGTTGTTCACGGCCGTGTGCGGGCCGTGGAAACCCGGCCGGGACCCCCCCCGAGA
GCAGGAGCGCACGGCGCCACCGGCCGCTATGACACCGTGCGCTCC
>TRINITY_DN227687_c0_g1_i1 len=825 path=[0:0-824]
ACTACTACTCTCTGGCAGTCATGATTTCAGCGAAACAAATTAATAACCTGATATCGCAAG
ATAAGTTTGATGCAGAAGCGGCAATGAAGAAAGTGTCTGAACTGGAAACGCTGGTGGCGC
AGGCCAAAGAAGCGGATAAAGGCGGCATGAATTTCTCGTTTATTAATTCGGCAGGCCAGT
ATCAACTCGAGGCTAAAAAATACGTTCGCCGCATCAGAGATAAAGTCCCGTACTCTGACT
GGGATAAAGAGCAACTTCAGGACGCAAACTCAAGCTGGATGGTCGAAGACTCTTTCCCGA
GAGCATTACGCGAGTACAACGAAATGGTTGATGACTATAATAGCCTGCGTTAAACGTTTT
TGATGATAAATGCAGTGTCGGATGCGGCGCATCCGACACAGTTCACCCCTTGTGAAGTAA
CTCCATAAATGCCTCATATCCTGTTAACCCGGCAATAACCTCTGCCGGATGCTGACACAA
TACGCTTGCCAGATAGCTGAATATTTTCAACTCGTGACGCGCATCGGCGGCGGCGCAGGC
GATCAAGACATGGTTAATGACTTCGTTATTCACCTCAACTGGTTGGGCGAGGGTAATAAA
AAATCCACGAAAACGTCGCTCCTGTTCGCTCCAGCAATGTGGGATGGCGAGGCGATTAAC
AATCAGGTTTTCACCTTCGCCTTCGCGGGCGATGATCCGTTGCGCTTCATCGGCGGTAAT
ATGGTGTTGTGCCACTAATTGCGCACAAATTTGCCGGGTAATATGTTGCCAGCTTTCACC
GCGTACATTCGAATAATGAAAACTTCCGGGGGCAGAGAAAAAACG
>TRINITY_DN234292_c0_g1_i1 len=825 path=[0:0-824]
AATTAGCGGCACAACTCGGTATCGGGATTATTTATCAGGAACTCAGCGTTATTGATGAAT
TAACCGTACTGGAAAATTTATATATTGGTCGTCATCTGACGAAAAAAATCTGTGGCGTCA
ATATTATCGACTGGCGAGAAATGCGTGTCCGCGCCGCCATGATGTTATTACGCGTGGGCT
TGAAAGTTGATCTAGATGAGAAAGTGGCGAATTTATCTATCAGCCACAAGCAGATGCTAG
AAATTGCCAAAACGCTGATGCTCGATGCCAAAGTCATCATCATGGATGAACCCACCTCCT
CACTCACCAATAAAGAGGTGGACTATCTGTTTCTGATCATGAATCAGTTGCGTAAAGAGG
GTACGGCCATCGTCTATATCTCGCATAAGTTGGCGGAAATTCGCCGTATTTGCGACCGCT
ATACGGTGATGAAAGACGGCAGCAGCGTTTGCAGCGGCATAGTAAGCGATGTGTCAAATG
ACGATATCGTCCGTCTGATGGTAGGCCGCGAACTGCAAAACCGTTTTAACGCGATGAAGG
AGAATGTCAGCAACCTTGCGCACGAAACGGTTTTTGAGGTGCGGAACGTCACCAGTCGTG
ACAGAAAAAAGGTCCGGGATATCTCATTTAGCGTCTGCCGGGGAGAAATATTAGGCTTTG
CCGGACTGGTCGGTTCCGGACGTACTGAACTGATGAATTGTCTGTTTGGCGTGGATAAAC
GCGCTGGCGGAGAAATCCGTCTTAATGGCAAAGATATCTCTCCACGTTCACCCCTGGATG
CCGTGAAAAAAGGGATGGCTTACATCACTGAAAGCCGCCGGGATA
>TRINITY_DN159137_c2_g2_i1 len=825 path=[0:0-824]
AGAGACACCAGTCGCATGTAGAATTCCAGTAAGAGGGATGCAATGAATATGCCTTTAGGC
ATTTAATTAAATGTACCTTGAGAAATTATGTCAAAGGAAAATTTTCTCTCCAGTTCTGTG
ATGCATAAACTGGCAAGACTGCATGATACAAGATGTGAGCTCACAGGAGGAGGAGTTAGA
AGATGAAAAGCAAAATGAAATTACAACCATAGATAACTTACATAAATCACAGAACAATGG
CCACTAGATGGCAGTAAAGTGGATAACATATATATAGCGGATAACAGATATAACACTGAA
TACAATTACATTAATTCTAGTTGAAAGCCATTAGGTCGGACAGCCCAATATCACATATGT
ATACCATTTACACTGTTTCCAGGAACAATTCCCCCATGACAACCACATTGCATTTAGTAC
TTCCATGCTGCTACAATTCCCTCCATTGAAGCCACAAAGGCCGCCAGGAAGGTAACAATA
CCCCACTTGCTAGCTACAGTGCCACCCCATTACAACCACAAAGCCCCAATGTACTTAGAG
ATAGAAAGGCAGAAGTGAGTTAAAGATCACGGCTGCTTTTACTGCTCGTTTTCAATGATG
TCTTAATGACACAGACACAACTGAAACATCTGGGACATTTGGTAAAAGTCTTGTGGCAAA
TGCCCCTGATGACCAGGCCTAGCTGTGCCACTGTGCAAACAAGCTTCCAAGTCTCAAAAC
AGCCAAAATTTTTGAAAATATGTATATAATATAATTTAACAAATTACAACGGAAGCAATG
AAAGAATAAACAAAGTATCAAGGTGAACAAATAGATTAGTGTAAA
>TRINITY_DN127155_c4_g4_i1 len=825 path=[0:0-824]
TTGGAATAGTCCCTGTGTAGTTGGCAAGTGACCCATGGCACTGAAATATTTCAAGACTTT
TCTTTATGGATAATCACATGACACATTTGTTCTAAAATATTTACATACGGTACTTAAAAC
CTTATAACTGCACTGCTCTCCTTAAACATCAACGGTTTGCTTGCTAAAGATCACAAATCT
GTCAAACTAACTTGCATAAATAATTACTATATATGCTAATGCATAAGTAGCTTTAAGGCA
TATTTATGATTTTTGAATGCTTATCTAGCCACTGATTGAGGCTTGATTTTTTGACACTTG
TTTCCAACAAGCCAGGATTAGTTTCCTGTAAAACATCATCAACCTTGTGTTTACCCATAG
ATATATATGTCGATGTCACATCGATGTCTGAAATTATTTGCTATTGCTCTTATTGCTTTA
AATAGTTTAAAGGAAGGCGGAAAAAGAAAGATCAAAAATTTAAAAAAAGTAGAGGTGGGA
CGACGAATCCATCGAATCCACGAATCCCTCGAATCTAACAAGATTCGAGGGATTCGTGGA
GTTGAATCCCAACCTATTTAGTAAAATTTGAATCCGACGAATCCCGACAGTGGGGACCGG
TGCAGTCCCTGCACTCCAATGCACCGGCTCAGCCCACCGCTGCACAATCCCACTCCCATC
CAACCTGCAGGCATTGCCAAAACACAACAATTTGTAATCCAGATGTACCACCCACAGCCA
AGTTCCGCAGCAGAGAGGGAGGCCGGTGCGTCACTCACTACGTCACGTGACCGCGCCGCC
TGCGTCATTCATAAAGTGGGCGGCGCAGGTGCATGATGTAGTGAG
>TRINITY_DN128015_c2_g1_i1 len=825 path=[0:0-824]
GGAGTTCAAAACCTAAAAGCATATGACGATCATGGAACATATTCCTTTCCTCAACAATAA
ATGTATACATCCTTGACACTTTTCCAGCAGGTTTTTTTTTTTATATAACCTGTTCTTTAT
ACGTAGCTTGAGAACATTATGTGCATGTGATAACATAATATTGAATAGTAAGTATTTATT
TTATCTAGCTGCGTTCTTTTTATGCCCGGACGATCGTCTCACTGTTTTTCTTTACTAAAA
TTCGTAACTCGACTGTCGTCAGCAGCAAATTCAATTACTAATTTCCCCTGAGCAATCTGT
TGTGTTGTCTAGCCTGCATGAAGGAATGTTCATGAAATGCTATGCATTATTAATGGTGAT
AGCCAGAACCTTTAATTTAATATTCAAGAGAAGAAAATTACTTACACACTGTTTGTCCTC
TCAGTCAATATATACGAGTAGCCATAACATTAAAGCCACCAGCCTAATATTTTGGAGGAC
CCTCTAGACACCACAAGACTTCTGACAGTGTCCTTTGGAATGGTGTGACTGAGTGGCATA
GATAGACCAATAGCTATATAGAACTCAATAGTATACAGTAATTTGATTTGGTATACAGTG
ATTTGGAACAGTGTACCTTCAAAACCAAGCTCTGAGCTTTCTCTATAAAGATATGTTATA
AAATAAATCAGCAAAGAGTGGCGAAACTAAAAATGGTATCATGCTAAAAGTCGATTTTCT
CTTAAAGGGAGTCTGTCAGCAGTTTGACCATGTTAAACCACTGACAGTACTGGGTTGGGG
CCCTTGAAGAGCTGGACAAACATAATGTTGTGGGGCTTTTGTTGT
>TRINITY_DN134176_c3_g6_i2 len=825 path=[0:0-527 2:528-824]
CCAGCTAGGTATTCTACAATACTGGGGATTTACCAATTCATAAACAGGCTGGTGTGGCAT
TCTGCAGTCTGGGAAAGCTGGGTAACAATCTCTGTGGTACAGTGATGCAAGCATATTAGT
TATATAAAATACACACAATGTTGTCCTGATAAGCTGTGTGCATCTATCATATGGTACTAG
GGCAACATAATATGTTGTCACCAATTCAGCTGCACAGTCTTCTCCAGGGCCCTGAACAAC
AAGCTGGTCAAGGTATATGAAGGAATTTATCACTACATAACTAGGCACATTTGGACTTTG
GCAGTCTCGAAAATCTGGGTAACAACCTCTGTAGAGATATAATGGAGGCCACACTTGGTA
CTTACATTCTGTATACACTATACCCATGAACAAAATATCAGGCCAACTATAAGTATATAC
CATAAGGCATACCTCCATATGCTTTCTAAAGCTGCTGAGAGGCAAATTGACACAAAATGG
CCACGTTCACTGTGTAGACAAAAATTATCCAGCCTAAACCCAGATGCTTCCTCCTAAACT
TCCTGGCTCACGTGCAGTAGCATCAGAGATGGAGGGGGAAGAAGACATGGCTGCAACCTA
AGAGGATACACTGCTTTTCTATTTTACTTTTCAGGGTCTGCAGTTGTTATATAGGAGATA
GGAGGAAGAAAAATTGCGAGATTGGGTACTTTTGTTTTCATTTGCGTGTGCAGCAGTGTT
CAGCGCTGCAGTCAGTAGTAGTCACGTGGGGCGGCGCGCAGGGAGTCTGGAGCTGAGCTG
ACTGTGACTGCCACTGCTCACCGGTCTGTGAGTGAGCAGATCGGA
>TRINITY_DN116403_c0_g2_i3 len=825 path=[0:0-203 1:204-231 2:232-671 4:672-824]
GATTCAACCATATTTAGTTATTTTTTTACTTTTTTTTCTTAGAACAGATTCAAAATGAGT
ACAATGATGAGATATGGAGAACAGACTTTTGGGCAATTCTGCTCATATGCCATAGAAAAA
AGGTGCGTTGACCCATCCAACCCCCACCTCATCTCAATTTACATTGAGGTTTTCTAACGG
GTAAGCCGCCTGTTTCTCACTTGGTGGAATCATCAGTGTAGGACAGGTACTGCGGTCAGC
AAAACGGCATAGTAGTATCAAAGCAGAATAATGGCGTTCCTTAAATATTGTACAACGTTA
CGGTATGTAGACGTCACCCTGTGGACAACCTGTTTCACCCTTGTTTGGACTCATTAGCAC
AGGACAGGTTGTTGTGGTCTGTATGGAAACTGATCACTCACAATGAGATGGGCCAGAAAT
AGTTTGACGTATTTTTAGCACCCATCAACCTTCAGATAGCCTGTTCCATCCTTGGTTGGA
CTTGCTAGAGTCGGACAGGTCCATACGATCTTCAAATGAAGAATTGCAAAAACACCAGAT
GTGCAGAAATCAGCCTACAGAAAATCAGTTCCACCATGGACTCGTTAGTATAAGACAGGT
TTTTTGTGGATAGGAACCCTTTCACCCTTGGTGGCCATCATCACTACAGGACAGGTTGGT
CTATAAGGCAGCTGATGAAAAACAACGAGAAAGGTCAGAAACATGTTGACATATTTACAA
CGCTCAGGTCTGTAGACATCAACCTGTAGACAACCCACCACATCTGTGTGTGGATTGATT
AGCGTAGGATAGATTCCTGTGATCGGCAAAGGAAGGGATGCAGAA
>TRINITY_DN120267_c8_g1_i1 len=825 path=[0:0-824]
GATCCGGTGAACTCCGGGAGGCTGTGTGAAGGTGGCCTTACTTACGATAACGACCATTCC
TATGAACATTCTTTAGCGATTATCTTTAGGATTCTCGGCCCGTGTAAAGGGCCCTTTAGA
GTGCTTACTTCAGATACTGATAAATAGTCTGTATTAATTTTTGATTGTACAATTATTTAT
TGTATTTTCTATACAAGATCTTGGGGCAACCCATCTAGTCTGAGCTGCTGCCCTGCTCTG
TGAACAGCAGTGCAGTCAATTGCTTTACAGCAGCCACATTTATATACATACATGTCTGGA
TATGACTCACTGACTTATATCAGACAGTATTCTAGGCATGATCTGTGACCTGTGCAGATG
TCATTGTGCATGGAAGAACTGTGGCCATACCTACTGTTAACAGTTATCTGTCACTGTACT
CCTACTTGTGATGATAATGAAATGACTGAAAAACGATCTCTACAGAACTTAAAATGTAGG
TCTATTGTGATGGATCAATGGCCAAAGTGAAAATAGCAAGATTGCACATCTATGAAGCCA
TTCCTCTGTTATTCTTGCTAGAAGTTTATGAATAAAGGGGCTTTCAGTGGGGGATGATTT
CCACACACAGTTTTCCACTATCCAGTTAGTGCCACCAGTATCAGACTGTATAGTTACCCA
TGTCTAACTGGTAAAAACCCAATTGTGCTTTTATTCATAAAGTTCTAGTAGGAATAATGT
GTAAAGGCACAACCCACAGTTAGAATAAAACGTGTTAAAGAGAGCCTGTCATGTGGATAT
TTGATTATAATCTAACTAATTATATACAATCATTAACTACTAAAA
>TRINITY_DN136110_c10_g1_i1 len=825 path=[0:0-824]
TATACTGCCAGCAAGTGTAGAACTGATTAACATTACAATACAAAGTGGACCCTTCCTCTT
TTCTCTTACATGAACACATGTAATGAAGATGGAATACTGCAAACATATCGCTTTCTCAGA
AGCAGAAATCTAGATTTATGATACCATCAGGCCTCTTTTATAGAATTTATAGTTCTCATG
GGTAATACAAAGGGTCAGAGCTGCATTTTGCCTCAGGCAGCGTCTGCGGGAACGGCAGTT
AATGGTCGGGTAGGACTCCCATCCCTGCTATTCTTTGTCATGGGCCTGAATCCTATAAGT
CAATATAATGGTACAAGCAGTTAAGATGACATCTTCACAAACGCCTGCACTGGGTCTGTG
CATCACACTGTCTAAGACCCTGGAACAGGCCAGTGGCTGGCATTGCAGACAGCGGCATGG
AGCAGGTGAGGATTTTGCAGTTTTTTCCCCTTTCCTGCACTACTTTCGGCAATACAGAGG
GGGACCACTGCCATTATACATACTTAGGGCATTGCAGAGGGGGCCATTATACATAAGGCA
TTGGAGGGAGCTTTATATATACTGTGGGGGCATTATACAGTAGCTACTGGAAGCACTACA
GAGGGCATTATAAAGACTAGGGGCACGTAAGGGGAGCATTCTGACTACTAGGAGCACTAA
AAAGAGCATTATAAATATTGGGGGCACTATACAGGGCATTATAACTATTGGGGACATTAT
AGAGGGCATTATAACTACTAGGGCATTATTATTGGACACAATATGGAGGGTACTGCTACT
AATGGAGTACTCCTGGTGAGTATTATCACTATTGGGGGTACTGTA
>TRINITY_DN162040_c5_g4_i1 len=825 path=[0:0-824]
AAATCCAAAATCAGTAGCCTCTCAGTAGGTGAAACAGGTTGTTTGTGGTGGCCGATTTCT
AATTTGGTGGAGGTTTTAGAATAGTATCTGTTTGGGGTTTTCCTGCGATTCCATTGACTT
CTATGAAATCCACAATCAAATCTGTTTCCAAGAATTAACCTGTCAGGAGTTTTTAACAAT
AACTTCAATGGGGAAAGTTTTAAATGTGGATTTAGCAACAGAAGTCACAGAATCAGTGGC
ATAAGCTCTGACAAGTGATGTTCGCGTCTGTGTGCTGTCCGAGTGTAGAATGGGCAGCAC
ACTGACACGTTATAGTCAATTCACGTGTCCTACCTTTGCAGAGGGAGTCACAGCATTACT
ACGCTGGTCTGATTTTTGCACAGGACTAGCCGGGAACATGGACCAGTTTTATACCTTAGG
GTACCTGCCCACAGTGCAGATTTGTTTGCAGAAAATAAAAAAATAAAAATCTGCACCAAA
ACTGCACAAATAAAACGCACAGAAATCCGCACTATTGACTGCGTTTTTGGTGCAGATTTT
ACCCTTCTATTGAAAAGGACGAAATCCGTGCAAGAAAAACACAACAATAGTTGACATGCT
TCAGAATTCAAAATCCGCACCTAAGAAAAAAGCAAAGTGTATATGAGAGTTGTCTAACCT
CATATACTTTGCTGGGCCTGAAATACGCCTAATATAGGCTTACTTCAGTATAACAAATGA
CCCCCATAATCCGCAGCGTGTGCAGTTACCCTTAGGGTCCATTCACACGTCCGTAAGTGT
TCTGCGGATCCGCAAAACACGGACACCGGCAATGTGCATTCCGCA
>TRINITY_DN232135_c0_g1_i1 len=825 path=[0:0-824]
ACTGCGTGATGTGAACGAAGCGATTCGCAGCCATGCGATTGAGCAGGTAGGTAAGAAACT
GCGCGGCTATATGACAGATATGAAACGTATTGCTGTTGCGGGTTAAGTGCGCGCTGATGC
CCTCACCCCGACCCTCTCCCACAGGGAGAGGGAGAAAACACTCAAGGCCTTCTCCTGGAG
AAGGCCTTGCTATTAGTTGCGGTACAGCACCTTAATGATGTGATATCCGAACTGGGTGTG
CAGCGGGCCGGTCGGCTCCAGTACCGGACAAGAGAAAACCACTTTATCGAACGCCGGAAC
CATCTGACCCTGGCGGAATTCACCTAAATCACCGCCGCGTTTGCCTGATGGGCAAATGGA
GTGTTTCTTCGCCAGCTTGCCGAAATCGGCCCCGTTCTTAATCTGCTCGAGAAGATCCAG
AGCCAGTTTCTCTTCTTTTACAAGGATATGCAGTGCTGCTGCTGTTTTTGCCATGATCGT
GCCTTGAGTGAATAATTGTCAGGCGGCGATTTTAGCATGATCCGCAGATGCTAACGTAAT
TGTCAGTCAGGGAGTGGCTGGTACATATATGGCAAAAGCCCGGAAAATCCGGGCTTCGCA
GGTCCCTCAAGGGGAGAAAACTTAGGGCCTCTATGGGCTACAAAGTCATTATCGGGGATG
GTTATTTTATTGTCAATTTATGAGCGATATGGCATTGATTGACTTGATGACCGCCCTCTG
TATGTCTGCAACCAACTCATGTAGCAAACATTGATTAAGATACCCTCTGTAAGTCCTTGC
TCTGTTTAATCTGTTTCGACTGACTTGTTGTACCAGGTCGGCTTT
>TRINITY_DN121300_c6_g4_i1 len=825 path=[0:0-824]
CTTTATTTATTTTTTTAACACCTTCACTATGTGGTAAAATTGACCTGTTATCTTCATTCT
CCAGGTGAGTACGGGTACAACAATGAAATAAAATCAAACTTTAAAACTCCAGTACGTTGC
CACAAAGATTTGCCGCTGCAGGTCCCAAAAGTGAAGTGGGCACAATTCAGTCAATGCGTT
TCGTGGAACCGCGCGTTCCCTATCCAATCAGGAGAAAACCTCTTTAAGCTCAAATCTTCC
ACTTCAATGTATATAGGCAAAACATCAGGTCCCACAAGTATCCTCTTCCACCAGATATTC
CTGTGGGATATCAGAAATCGCACTGATAGTGAAGCACTGTAACTCAATGCTAACAACACT
TGTATTATTATACTCACGGGCGCAGGTGATAATGCAGGCACATCAGACCAATCCAAACGC
CTCGTTTTTGTTTTTTTCTTTCTTTTTCTTCAACGTAACTATATGGAGTATGTAGAACGC
TCCAATAGTGAAGCATAATTTCATATTAGTTACTCTTTAATGTTACCCAAGTCCCACCCA
GGAGGATAAATGACGAGCTGAACAGAAGTGCGGCACGCTGATAAACACATGAAGTCTGCA
GCACTTCTAGGGATTATAGCATACATTTCAGGAATTTAAAAAGAAAAAAACAACTGTTTT
AAATAATCCTGGCACAGGGTATCCATGTGCTATGCCAAGAGTTACTAATCGTCCAGGGAG
CACAGGCAGGAGCAGCAATGTTCACTCCTGCCCTTACTCTCAGCGCTGCTGCGGCCCTAT
TGATAAAATGTACTCCGTACAGCGGTGTACAGAGAACTGAGTTAT
>TRINITY_DN135602_c7_g1_i1 len=825 path=[0:0-74 1:75-75 3:76-81 4:82-82 6:83-309 8:310-312 9:313-316 11:317-340 12:341-375 13:376-540 16:541-543 17:544-547 18:548-576 20:577-824]
CCCACCAACCATCTCACCTTCTGACATGCCCCCCTGCCCTCTGGAGGTTATATCAGTACT
GGAGCGTTATAAGAGAAGCGGCCGATATCAGTCACATATGATGACCCCAATACGCTGTGG
GTCACGCCCCTCACTTCACACATTGCAGCAGAGTCACCGGCGGCCGTGTACTGATGTGAG
TGCGCCAGGTCTCATCATCCTGCTGCCCGCCCTCCTCCTAACAGGCCGCCAATGCCACCT
GCCTTCAGATCATTTGGCTGGATAGAAGTCATAACAGAATGAATTACTAGTATTACTATT
GTGTGGGGGCACTAAAGAGACATTACTCTTATGAAGGCAGCATAACTACTGTGAAGGGGG
TACAAAATGGGGCATAAATTTGTTATGGCATGCTAAGCACACCTGTTATTATCCCCCCTT
GAGCTTTAAAACTTGGGAAGTAATCTGTGCGAATGTGCCGTGTGAACCATCCTAATTGTT
GGTTGACCCCGCCCACTTTGGCTCCACCTGCTACCGATTTGGCCCTGCCTATAAACACTT
ATGCTTTTTTTTTCCAGGGCCATTTTGAGTTCCCAATTTGCCCCTGGTTACGACCACCCT
GCAATACAGCAGTGGTGGTCGTGCTTGCACACTGTGGGAAAAGGCATCAGCCTCTTGTGG
CTGGGACTGCACATAGGCAGATGCGTTTTTCTATAGTCTGCAAGCACCACCACCTTTGCT
GGATCAGGCCAGCAAAGGAGGCAATATGGACAATCCCAATACATTAGTAAGTGCTTTGTA
TTAACTTTCTCTACATGATAAAGCCATTTGCTCAAGCAAGACAAC
>TRINITY_DN135620_c0_g1_i1 len=825 path=[0:0-824]
TCCATTATGGTCCATGGTAACGGAATCCATAACAGGATTCTTTGCTAACCCGAACCTTGT
ATGCCGAACTTGAAAACAGAAGTTTGCGCGACACTAGTCACTTTCCTTCCCTACACAGAA
GTGAATGAATCTGCTGTAGCTGCTAGATCGTTCTTCACAGTCCAATATTTAAGGACTGTA
AAAACAGCACTTGCGAGTAATAGTTAATCAAGGAGTTGGCGAGGATTAGAGAAACGTGTC
TGTTTTCTTCCATGAACAGCGCCACACCTATCTACAGGTCGTGTGTGGTATTGCAGCTCA
GGCCTGTGGTTGTTGCAGGAAGCAAAGCAGCCTTGTTTGTCTAACCCTGCACAATCCCTT
TAATTTGCCATTTTTTTAACTATATAATTGGAAGAGGTGACTGAATTCTGTATGCAAGAG
GACACTCGTGAACCATGGACATACGGTGAACCATGAACCATGGCTATGCATTATTGAAGG
CAAGCAGATTAATTGGAGACTGATCATCGGAACTTGACCATTTTAGGGAAATATTGGCTG
ACAAAATGTTTCAAATGTGTTAAAAGTGACAATATTATAGTATTCAAGGATAGGTCACCA
ATACCTGATTGGTGAGGGGTTCATATCACCTACTGGAAGGGGCCACAGTGCATAGGTGAG
CGCCGCAGTCTCTTCCGGTGACGTCACGTCCATTGGTCACATGACATTTGGGCAGCTTAG
ACCCCTGTAAGTAAATGGGGCTAAGCTGCAATACCAGGCACAGCCACTATACAATGCATG
GCGCTGTGCTGGGTATATTACGAAAAGGCCGATGTAATATTGATG
>TRINITY_DN143600_c6_g6_i1 len=825 path=[0:0-824]
TCGCTGGCCTTGGCGAACAGGATGGCCACCAGTGCCACGGCCACAGCGCCGCCCCAGAGC
GCGGCACGGCGACGCCAGGCCTCGCTGAGAACCAGCGCGGTGATGCGGCCGCGGAGGCGG
TAAAGATCGATCATGGGAAAGAGTCTGCGCGCCAGCGCTTGCGTTGGGCAGCGGCCACTG
TGGCCGGAGGCCTTGCAGGATGCGGTGAAATGCGGCGCATCCTTCGAACTTGATTGTACC
GCCGGACTGTAAACCAATTTCATTTATAGATGGTTGACAGTGCGGACGCACCCACCCACA
CTGCCGCCCTCGCTCCACTCGTACCCAAGGTCCCGCCATGGCTGCTGCCATCCGCCACGA
CTGGCAACACGACGAACTGCAGGCGCTGTTCGATCTGCCGTTCCCCGAGCTGCTGTTCCG
CGCCGCAGCGGTCCATCGCGAGCACTTCGACCCGTCGCAGGTGCAGGTGTCCACGCTGCT
GTCGGTGAAGACCGGCGGCTGCCCGGAAGACTGCGCGTACTGCCCGCAGGCGCAGCGCTA
CAGCACCGGGGTGAACGCGCAGAAGCTGATGGAGACCGACGCAGTGCTGGCCAAGGCACG
CCAGGCCAAGGCCGCCGGTGCATCGCGCTTCTGCATGGGTGCCGCATGGCGTTCGCCGAA
GGATCGCGATATCCCGAAGGTGGCGGCGATGATCGCCGGGGTGAAGGCGCTGGGTCTGGA
AACCTGCGCCACGCTGGGCATGCTCAGCGGCGAGCAGGCACGTGCGCTGAAGGACGCCGG
CCTGGACTACTACAACCACAACCTCGACACCTCGCCTGAGTTCTA
>TRINITY_DN159610_c9_g1_i2 len=825 path=[0:0-246 2:247-255 3:256-824]
GAATCTGCAAATTGGGGACTGTACAAAACATATGGTCATGTGCATTTAGTCTAGGTTGTC
CATAGGATGTGCCGGCCATTGCAGCCCAGCTCCGTGCAAATGAATGAGGTGCGTGATAAA
CGTACAATACAGAGCAGGCATCCTCAAACTGCGGCCCTCCAGCTGTTGTGAAACTACAAC
TCCCACAATGCCCTGCTGTAGGCTGATAACTGTAGGCTGTTCGGGAATGCTGGGAGTTGT
AGTTTTGCAACAGCTTGTGTCTGTATTTTGTGAATCTGCAAATTGGGGACTGTACAAAAC
ATATGGTCATGTGCATTTAGTCTAGGTTGTCCATAGGATGTGTCGGCTATTGCAGCTTAG
CTCCGTGCAAATGAATGAGGCTGAGCTGCAATACCATATGCAACCTGTAGAAAGCTGTGG
CACGGTTTCTGGAAGAAGGCTGCCATGGTCTTCTAATCTGGTAAACCCCTTTAAATGTGG
CCATATTACCACCTTGTGCAACCAGCCATGGGTATAAATTAAAGCGGACCTGAGCGGACA
CACCTGACCTGCAATTAAAATCAGTTAGAAAGTTATATGCTAAGGTTTAGATCAGGACGT
TGTAATGGTGATTTTAGCATAACATTCATTATTATTGTAAGTTACACAACCCACACGTAT
TCAGTGTTGAAAATTATAAAAACTCTTAGGGCTCTTTCACACGAGCGGATGCAGTGCGTG
GAATCCGCTGCGTGAAAGAGAGCCAAGCCCCGTCCCGGACAGCAGAGACACGGAGCACCA
ACATGACCGATAACGCGCTTTGCCTCTCTGTGATCTTTTTACCAC
>TRINITY_DN143852_c3_g1_i1 len=825 path=[0:0-824]
GTATTTTTTCCCTTCTATGAGCTGATTCATGGAACTAGCTCTGGAATTTAGATAACTCTC
CACAGTGGCTGTGGGGTGTTGCTTCTACCTCAGACATCACACAATACTGTGCACAATACT
GTACTGACTTCCTTCCTCTTAGAGAGAGAAGGGTAGAGGTTTGTTGTGACCTCCCTCTCC
CTATGCAACTCGGGCACCAGCACATTTTCATGAAACACAATTACAGCATCTATCAGCGTG
TTTCAGGACATTACATAGTCAATAAACATTTCTGATGTCATATGTAGAGGGCTGACTTGG
GACAATATACGTTAACACTATACTATGTTATAGCTATGTTTTGTGAAGTCGATATTGTAG
ATTTCCGTTTTCTCAAAATTCAAATTTTTGAGCTGTACAATGCTTTAAACAAAAATATTT
TAAAAATTCTCTAAATCCTCATCAGCTTCAGAATCTCTATGTATAAACAATAAAAACATA
TATAAAAGAATAAAAAAAACACCTTTGAAAGAACTGTTTTGATCCATTCTGTGTTAATGA
TTTTGTAGGTGGCCTGACGTGAAGTCAGGGAACGTCCAAAAGAATATGAAACTTAAATTA
ATATTTTATAAAAAAATAAAATAAACTTCAGGCCTACCCTGATACTGCAGTGTTTGCTGA
CAGGGCTGATGCCGCCATCCATAGAGGCAGGAGCCGACTTGTAACTGTGGTTTACAAAAT
GAATGACTTATGTTTAAATTATTTTGTAATTGTATTTTCCCGTTATTGATTCCTTTTGTC
TTCCTCCCCACCACACAGAATTTTAGGCGTAACTTAGTTCTAAGG
>TRINITY_DN36294_c0_g1_i1 len=825 path=[0:0-824]
GACAAGTCGAAGCCATTTATTAGGACTGACTGCCTTAAAAGGCCATAACTGCCTAAAGGT
TTACACGGTTTTAACATTTGTTTAAGTTGGGCATTTTTCTCCTAATAGTGACTGCCGAGG
AGCTCTCAACCTGTAGACGTGCTCGCTTGTCAAAGGTTTTCTGCTTCTACACGGTCACGT
TTCGCTCCCGGAGACGCCGCCGAGAAGATTTGTGCATTAAAGTGACACGCGTGTATACAG
TGTCCTGTGTATGAACGGCAGCACTTTGCCTAGCGCTGGATCAGGAGCTGTATTGTTGCC
CGCTTTGTGTACGATGAAACGCGATCCAGCGTGGAAGGCGCAGGGTTAACAGCATGCTTG
GCGCGACTCGTTTTAGGTCTGGCTTTTTTAAGCATGGGATAATCCAGTTTCCATGTCTAC
TATGAGAGCCTTATCAGGATTCAGCTCGCCGTGTCTCGTCTCGTCTTCCCTTTTATTCCT
CGTGCTTTTCTTCGCTAATCTTGTAATGGAGGTAGAGGGGGAATTGCATAAGTAGCAATT
ACATAATATAATACGGTTATGGGGAATGCTTTTGTTGGAGGCTGGGAGCCTTCAGGTAAC
TTGTAGGGACTCTCTGCTTCTTTCTTGTTGCAGTGCGGCAAAACAAAACCGAAAAACACA
ACTGGTTATCACGATATTGGGACTTGCTGCGTCTACCTGTATGAATAGTACTAGTCTCCA
GTTACTACCAGATCTCTACAGTCCATGTTACCCTAGTCGTGTTTTCCGCATGTTGGGCTC
TGTCTGCGCAGGTGGAGCAGGCTTTGGCATTGACAGCCAACTGCA
>TRINITY_DN121812_c5_g1_i1 len=825 path=[0:0-211 3:212-248 5:249-273 7:274-453 8:454-457 10:458-824]
TATGCAATTCATCTGATTCATCTGATCACTATTATTAAAACTTAAGCAGCAACTTTTCCA
ATATTTATGTAATTCTCAAAACTTTTGGCTACGACTGTACATTTCAAACCCAAACATTCG
ATAACAAGAGACTTTTTGCCAATTCCATACATTTATTATTCATCATTTTGGGCTGTTAAT
TTCCCTTTTTCTTGTATGTAGGGCCAAAAAAAGCCTTTGTTTTTATACGGTATCTCACAT
GCTTTTTTTATGGCGTTTTATTGTCTTTTTTTTTCTCCTATAGAAAAGAGAATGGAAGAA
AAATTGATACTTTTTTGGTCTAAATTTTCACACATTCTGAAGATAAAAATGGCTTCACCC
CTGTGTGAATTCTCTGATGTTTAACAAGACCTGCTTATTTAGCTAAGACATTCTGAACAT
GAATATGGGTTCTCTCCTTCTCATCTGAATACTCAGGTCCAAAAATGATCTCTTTTTGGT
GGCAGATGCCTTCTGCTCTGTCTTCTGCCATTTTGAGCGATTTGTGTGGGACAAATAATA
AAAGTGTCAGATTCACATACAAAGGGACGTGTTGAAATACAAGGAAAGGAATCTACTACC
TACATGCACCAAACCAGATTCAAGATTCCTATGTGGCTTAAAAGCCTTTGTCTACGGCAG
ATGGGGTTTCACTGGTGGAGATGGTTATTTGCCAAAAATGTCTTGATTAATTTCCTGATT
GGATAGCTGTCAAATTTTTCAACACTCTTGGGGTACTTTCACACTAGCGTTTTTCTTTTC
TGGCACCAAGTTCCAATATAGGGGCTCAATACCGGAAAATAACTG
>TRINITY_DN124273_c5_g2_i1 len=825 path=[0:0-824]
GGGTCATTGTAATGAAACAAATGTGTGCAAAATCTGCTTTTTTTTTTTTTTTTTTTTTTT
TAACATTTTCAGATATATTTACAATAACTGAATCTCATTCAGAGGAATTTACAAATAAAA
AACTCATGATGTATTATTTTCTACTTTTAAATAATGAAGGATATTTGTAAATGTGGTTTA
ATTCAATTTTTATATATAATAAGTTGTGATAGGTCGTATTTTAGCACATTTTATTGGCTT
TTGAGGTGTGACAAGTAAAGTTCTCATCATGTTGTTGCAGGATTGCACATTGAAGTAAAT
ATTTGTAGCTTCTGAAATGTGTGTGCCTTTTCTACTTTTTTATTTTATTCTATAAAACAC
TTGGTCTAACCAAAATTAATTAAAGGAAGGTCAGCCAGAGAAAAAATCATTGATGTGCAA
GTAGTGCAAAGACTGGCGCATCTGGTGTGATCACACAGAATAGCTACTCACAGGATCTGC
TGCTAAGGGGCTTGTAACACTGCCTCTTGTTCAGATTGACAATAAAAGTGATTGTGTCGA
CCCATTATGCAGCAGATGGAAAGTATATGGGAGAGGAACAGCTTCTTTCGCAGTAGTTAA
TCCCCAAATCTAGCATATACAGTCCTGATCGGAAGTTTGGGACCACTTGAGGGATGGCAA
AGGGTCATGTTTGGCATGGCTGGGTCTTGGCGGGGTTCCGGGTGGAGCTTCGGCGTGCGG
CGGGGGGCATGAAACACAGCCTCATGTACAGAATTACAATAAAAGTGAGTGTGTCGACCC
ATTATGCAGCATATGGAAAGTTTATGGGAGAGGAACAGCTTCTTT
>TRINITY_DN154230_c2_g1_i1 len=825 path=[0:0-824]
GTGATCGCTGGGGGACTGCAAAATTCATACGTCATGTGCATAAGGCCTTACCAACAATAA
CAATTTAAATGGAGTTTAAAATCACCAGCATACTGCATAGTTGTTAGTGTTAAGAAACAG
TAGTAGACATAGACCACCATATTTGAAGGAGTTTTTTTTCTTTAGTTTTTTTTCATGAGT
GAGGGTAGTCACATGGAAAGATCAGAAATACAGCAGACAAATGAAAATACTAAAATACAA
AAACAATAGAAAAAAAGAAAATAGGTATTTACAGGAAGGTAACATTATTATGGAGGGAGC
GATGAGCGCAGCAAGTTTGACATGCAAGAGTCCAAGGGAACCGTTAAAAAGGCTGCGCAC
AAATGAAGACAAAAGTTTGGGAACATTTCATCTGTCCTAGGTCACTACATTGATCAGAAC
CAAATACAGTCACTAAACAGCCCATGAGCACATCAGAACGAGCACACAATACACTGGTTT
GAACCGAGGCTTCACTTTGCTGGGATGGATTAGTCATATAAAGCCAAAGATGAAAGTGCA
GGACATGCGACAGAACACAGCAGGTCTGACGTGACCTGGCATTATTCTGTGAATATTTAA
ACTATCCATAGAAAATATATCTCAGACTTGCCCTCTGCAACATGAATTGGGAGAAGGGTG
AAATGGAATTAAATACGACAGACTATGTATATACTTTGAGTAACTCACACACTGGCTGAG
ATCTAAAAAGTCACTTCACACCACAGAGAAAAAAAGAAAAAAAAAAGAAAAGAAAAAAAT
ACAGGAAGGAGAGCTGGTAAGAGGGCTGCACTGCTCCTCATGGGG
>TRINITY_DN120796_c7_g1_i5 len=825 path=[0:0-182 4:183-214 5:215-315 9:316-824]
ACCTCTTCATCATAAAAACAGTCAAAAAACATACGGAGCAAGTCTGCCAAGAAGAAGGTG
AGAGTCAGTGGATGCAGCAAAGCAACACGTAAGAGCCGTCGGATGCAGCAAAGCAACACG
TAAGAGCCGTCGGATGCAGCAAAGCAACATGTCAGAGCAGTCGGAAGCAGCAAAGCAACA
CGCCAGAGCCGGCGGATGCAGCGAAGCAACACGCCAGAGCCGGCGGATGCAGCAAAGCAA
CACGTAACAGCCGGCGGATGCAGCAAAGCAACACGTAAGAGCCGGCGGATGCAGCAAAGC
AACACATTAGAGCCGGAACACTTCCAGACACTACAACCGTGAATCTACTGCCCCAACACG
GGTGGCGCAAATACACTCAAAGGTGCCTGGTTTTCTGCGACTCATGGCAATAGAAAAAAA
AAAAAGTGAGTGAGTCTTAACCCCTATTTTCAATTTCACTTTTTTATTTTTTTCCTCTCC
AAATTCCAACAGCCATAACTTCTTTATTTCGGTCCACAAAGCTGTATGAGGGCTTGTTTT
TTGCGTAACAAACTGCAGTTTTTATTGGTACCATTTTTGTTGTTTGTACGACTTTTTGAC
TACTGGTCAGGTTTTTGGGGGGACAAGATGACTAAAACATGGCGAATTGTGGTTTTAATT
TTTTTTCCAGTTATGGCATTCATCTCACAGGAAAGTTTGTTTTAGATTTTAAAAGTTCAG
ACATTTTTGGACGGGGCAACATCTAATATGTTTATTTTTTAATAAATAAAAAGCACCCAA
AGTTTAAAAAAAATTTATTGTTTATTTTTATATGTAAAATGGGGA
>TRINITY_DN137471_c3_g2_i1 len=825 path=[0:0-824]
CTTGAATTCAACTTTTCTTTTGAGACTCCATCCCTTGGTCATAGCAATCCATTAAAGTGG
CCTGTCAGCATCTTTACACTGCCCAATCTGCTGAAGGTGCCATAAGTATATTGGAAAACG
TGCAGCTTGTCTGGGAAGGTGGGGTCCCAGTATGAACTGTGTGCAGGGAGGATACCAAAT
GTTGGCTGGGGTGGAGAAAACTAGGCTGGAAGCCTAATACCAAGTTTTAATTAAAACATG
AGTTCGATATTTGACACTGCTTAATGACAAGTAGAGCAATGTACCCGGTCATCTCTTGTA
TACACTGGGCCTGCAGGTGCTAACAGGTCTCTTTTTAAGTGTGTAACTTCACAAATGTTC
GGAGAAGTGTTCAGAGGTAGAAATGGACTCGATTGTGCTTGTGTTTCAAGAAGAAAAAAA
TAAAAAATTTTAAAATAAAGCTATTCAGCAGCTAACACATGCCCCATTACATACTGTCCA
AGCCCCACAGTCTACTGCTCCCCCCACCCTGCCAATGCTGTCTGACTATTGCTAGGATTA
TACTGCCAGCTTTTAGAGCTCAATATAATATTCAACACTGGCACGAGATATAAAGTGGAT
GTCAGATTTTTATTATAAATTCACAAGCAGAAGATTAGTTGCAGAAATTTCTTTAAACTG
GATGGGGCTTGCAGAAATCTATTTATGGAAGAATGGTGAGCGGGGAGCAACAGTTCCAAA
AAGGAGCTACAATTCTGTGTAAGAGGGGCTTCTAGCATAAGTTGTGAATATGTGATGGAA
GAAAACTAGCATAGGTGGAGTAATAAATATAGGCCAATGGGCTTG
>TRINITY_DN157584_c3_g7_i2 len=825 path=[0:0-535 2:536-824]
AAATCTTGAAAACGGATAAATTTATATAAAATAATCTTTAAAAATTATTTATCTATACAA
ATAATACTTACTTGCAAGAATTGGACTCTCTTTAAAGTGAAATTAGTTAAAAAGCAACTA
TTTGATTAAATTCATATGATGCAAGTAATTTAATACGACACTAGGTAGCATTAGTATTTG
CCCCATAGTGTACCATTTTGCCATGAACAAGGTCCCTGCATATCCAGTAATGTGGTCAGC
AATGTTTGTATTACATGTAACATGACATACTAGCCAATTTTCCAGGACTATTTCACTCTT
TCTTTTGAAATTTGAAATATTATTGAAAACACGTGTGACTTCAGTCAGTCCAAGACATTT
TTCCTTTTTCTGCACTCTTCATCCAAGAACAGTTGGCCCCAATAATGTATTTTGCTGTTG
CCATCTTGAAGTGTCTTCTTAACTGTCTTTCAATTCATAACCTGGGGCGCCATTGCTGAC
TGTCCATGCAGTGAAGAGCAACCATCCAAAACCATGTGTTTCATCTACTTTAAGTCTAAA
ATATAAAAGCACTAAAGTAAATTAACAAGTTATTTGAAGTTCCACTTAAGAATGGAGGTG
ATTTTACAAGAGCTTACAAACAGTTACGTCAAGGAAAGTAACTTGATTTTGGAAGATTAA
CTAAAGGAGACATTCATTAGTTTTTAAAACAATATATTTTCATTGCCAGTGTCTGTCTGT
TCAGTACATTAAATTAGGTATAGCATGCTATAGATTACATGGAACTGGATGACTTAATGC
ATCGACTGCTTGACTTACCAATAGGAGGCTAGATACAGTGGGATG
>TRINITY_DN124936_c0_g1_i1 len=825 path=[0:0-52 5:53-96 6:97-97 8:98-107 9:108-108 11:109-109 13:110-130 14:131-133 15:134-140 16:141-168 20:169-176 21:177-177 23:178-194 24:195-216 25:217-218 26:219-233 29:234-234 30:235-369 31:370-824]
ACTCAGCAAAAGGTGAAACTAGCTGACCTTCAGATAGAGTAATTAAATAGAACAAAGAAA
CATGCCCATCTTACAGACACTGAAATTAAGAACTTGCCTGATGAAACTCCAATGTATGAA
GGTGTGGGAAGGATGTTTGTTCTTCAAACTAAAGAAAAAGTTCACAGTCAACTACTTCAT
AAACAAAAAATTGCCGATGATAAGATAGCTGAAATAGAGCAGAAAAAGTTGTATCTGGAG
AGAAGTGTGAAAGAAGCTGAAGATAACATTAGAGAAATGCTAATTGCTAGAAAATCAATG
TAATGGCAGTGAAATGTTCATATATTGTAGGGTATTAAAATGGCTCTAATACCTTTAGTC
TTATAACAAATGTGTTTTTGTTAAAGTTTTTGAGCTGCACATTAAATAATCATGTTTATA
TACATAAATTAACCAAAACCTTTATTCAGACCTTGTCCATATAACGTTTCTTCACATGCT
TTAGAAGGACCATACAGTATTGTAATGGGCTGGTTTTCTAGTTACATAATATGCTTTAAA
GACATGTTCGTCAATCTCAACAATCGGAAGCTTGATATAAATTGCATCAAATACCTGGAC
TGGCTAATGGCTTGTTGACTGTGACATTTGAATATCCATTATGGCTAAGGCTGGGTTCGC
AATGCTGTTTAAAATTCTGGCGCCCAGCAGCAATATTTTGTCTGGCCAATTGCTGGTACT
CATACCAGAAACCTGACGACCCCATTGTAGGGAATGGATTATATCCGGCATTAGCGGTAT
CTGGCAAATCTGGTATTCTGTTCCTGTGCCAGAGAAGAATACCAG
>TRINITY_DN117602_c4_g6_i1 len=825 path=[0:0-381 2:382-824]
TGGTGTACCGCAGTGGCAGCTATCTGGATCATGGCTGGCTGGGCATTGATCGAGCTTGGC
AAACCCCCACAGTGACCGCAGCGCCGCCGATCCCTGTGGGAGCCGGCTTGCCGGCGATTG
GGGCGCGCAGCGGCCCCTTGCTTTTACACTTGTTCACAGCCAAGCCCCGGCATTTCTGGC
ATATAGCCTGACCCCACCTGTCTTTGCCTGAACGCCATCATGAAACCACTGCTGTACATC
ACCCCCCTCAGAGCCCTGCTGTTCGGCCTGACCCTGGCCCTGTTCGAACTGCTGACCTAC
CTCGCCAGCGACGCGGTCATGCCGGCCATGCCGGTGGTGGTCGATCACCTGAACGCCAGC
CCGCAATACATCCCGCATGCCTTGAACCTGTACCTGCTCGGCGGTGTGGTGCTGCAGTGG
CTGATCGGCCCGCTGGCCGACCGCTATGGCCGCCGCCCGCTGCTGCTGGCCGGTTGCGCG
TTCTTTGGTGTGGCGTGCCTGGCGACTTACTGGGTGCAGGACATCGGCCTGTTCAACCTG
CTGCGCCTGCTGCAGGGCATTGGCCTGGGGTTTGTGGTGACCGTCAGCTACCCGGCGTTG
AACGAAGCGTTCAGCGAAGCCGACGCGGTGCGGATGATGGCCCTGCTGGCCAACATCGCC
TTGCTCTCGCCGCTGCTGGGCCCGCTGGTGGGCACCTTGATGCTGCAGTGGCTGGACTGG
CGCTGGCTGTTCGTGGCGTTTGCCGTGGGCGCGGTGCTGTGTTGGCTGCTGCTGTACCGG
CTGATGCCGGAAACCCTGGGGGTGGAGCGCCGCGATGGCTCGCGC
>TRINITY_DN159328_c1_g1_i1 len=825 path=[0:0-83 2:84-824]
GTGGAGTTAATTAATCAGCCGCGGGCGTGGAGGGGGGAGAAGAGAGGAAAACGTCTTTTT
TTTTTTTTTTTTCTCCCCCTACAGGGGGGGGGGGGGGTACAGGCAGTGGGGAAGAGTGGG
AGGGCAATAGAAAAATTGTATATATGCTGTTTTATAATGTAAAACAAACTAAAATGGTTG
TTGAAGACTGTATAAAATTTTGTAAAAACAATAAAGATTAATTATATAAAAAAATAAAAA
ATTAATCTGCCAAATCTCCTATGGCCCAATGTATGTTTATTTCGATAGTATTAGCAGTAT
TAGTGGTTTCACATAGTCCATTGGTTAGCACTGTTTAGTACAACATGCAGTTGTGTACTG
TAGATATTCCTCCTTGTCCACCAAGGTTAAAGTTTTTAGGAATGATTACAACAATGATTA
ATTGGTTCGGTTTTACCGTGTACTCGGCGTCTCTTTCAGCAGATATCTGCCGGTCTGCTA
TGGCTCCACTCGCTGCAAGTGGCTCCGAGTGGCAGATCACGTGTAGTCCGGCGGGTCACG
TGCCGTCCCACGTGACAGGTTTGTGTGCCGGGGTTCAAATGTTTCAGCGAGCTGTTGCCG
GCTTGTAGCTACTTGGTCACAGTGTTTACATTAAATGTCAAAGTTTCTCAGGATAACGCA
ATTGGCCATACGCGTTTCGAAGCTGCCTGCTTCTTCATCAGTGGCTAGGCAGCTTCGAAA
CGCGTTGACTGATACTCAATAAAATTATATTTATCTATCCTGAAGATTCCTCTATATGCC
AGCAGCACCTAAAAAGTGGTCTCACATCTTTTACATTTTATACTG
>TRINITY_DN136561_c8_g3_i2 len=825 path=[0:0-535 2:536-567 3:568-582 4:583-824]
GGAATTGCGGACTCGGAAATGTATGGGTCCGCAATTCCGTTCCGTAAAATGCGGAATGGA
ATTGCGGATGTGTGAATGGACCCTAAAAAGGGATGTTCCAGACCAGGAATCCCTCTTGAT
AGTGGCGTGCAGGGTGCAGGGATTGAAATAAACAAGAGTCTCCCTGTCAGGGGTGCCCTG
GCTCAAGTGCCAAGCTCCCTTCTCCTTGACTTCTAATCTCCGCTGCTACACAGAAACGAC
ACCGCTGCTGACCTATTGTGGTGACGTGTGAAGGCACATGACCGTGACCACCACTGAGAC
CACTGAACGGCCGGCAGCTGTGACAAGCGTGTAGACAACACGTCACACTGCCGGACGTCG
GCGCTGGAACTGGAGCACCAGTATATGCACCGTGCCTGGTGATATCAGAAGGGGAGCCTG
GTGTTGGAGAACCCCTTTAAGTGAGGCTAGAGCTTAACACGTTGTTCATAATATACAATA
AGGAGTCAAGTGTTGCACAGTTACAAAACTCCCAAATTTGCAGCGACTGGTCCTGACAAT
CCTGGCAAATTTGAGCCAAAAATGGGCGGGGCTAATTTAAACGCCGTCCATAAGTGGGCG
TTCCCTGGCGGAGTCAGCGATCCAGCTTATGAGTATGGTGTTTTCCCACAAATAATATTC
TACCGTTTTCAAACCTGCACCTGTAATTGCATGTAATTAAAAAATTATTATAGCCGCTGA
GTTTTTCACTGAAATCTGTCTGTATAGCGCCACCTGCTGTTTGCTCTCTTTCTAATTTCT
TTGTCCTGCTCACTGAGAAGGAAGCACATGCAGCAAAAGGACACA
>TRINITY_DN160687_c3_g1_i1 len=825 path=[0:0-824]
TGTTTAATTTTTTCATCACCATATTCTGACCTTTTTGTAATTATGTGTATGAAGCTGTGT
GAGGGCTCATTTTTGGGGGGACGATCTGTACTTTTCATTGATTCCACTGTGTACGTGTGT
GTATGACTTTTTAATCACTTTTTGTTTAATTTGTGAATTTTTGTGGGAAATGAAGCGACC
AATTGGTCATTTCGAAGTTTTTTTGTTTTGCTGTTTGGTGTATGGGGATGATTATTTTTA
TCAGTGTTTTTGCTTGTGGCAATACCTATTATGTGTATTTTTTTGTTTTCTTTTTATTAT
GGGGAAAGGGGGCGATTTGAATTTTTTACATCCACAGGTATGTTTTTCTGCAATACAATA
GACTCCAGCTCCCCCATTTTGCCTGCAAGTCTTCTGGCATTTGTGAACATGCCTTTTCCG
TTATTCTTTAATTTTCCACATTAAGTTCCCCGAATGTAAATTCTTGAGATTCTGTGGGCA
CCTTGGTTTTTATTGTTGGTTTGTAACCAGCAGCTCTCTTTATGTTTTTGGTACACCTAT
TGCTAGTCACCTCCATACTTTCCTCACTAACACCAGCCCCCACTAAATCCCTGCCATCCC
CTCCTATATGCCACTCTCTATCTAACTAACCTATCTACCCCCATATTGGTATGACCACCC
TCCCTCCACCCAAATCCTAGTTTCAATACTCCTTCAGCCATCTAACCCAGTGTTCCCCAA
CCAGTGTGCCTCCAGCTGCTGCAAAACTACAACTCCCAGCATGCCCGGACAGCCTTTGGC
TGTTCGGGCACGCTGGGAGCTGTAGCCTTGCAACAGCCGGCGGCA
>TRINITY_DN147082_c3_g2_i1 len=825 path=[0:0-824]
TCACGGACATCTTTACCGACGAAACACGTACACTTTTATGGACGGACGTGAACACTGACA
CGGAAATGTGGACGAGGCCTAAAAGGCCTTAGAGCTCATTGTTGTTCTTTTATTTTTTTT
TGTTCTCTCAGTCGGTGCAATAAAAAGGGCCCCCATCGCGTATTTCCATCCGGGAATTCA
GGTTAAAGAGACTCTCCATCTGCATCGTAATCGAGGGCGGCTCAGCTGTCGCCAGGATTT
GCATGGACGCACAAAGTTTTCATCATAAAACCTCTGACAGCTGTGTTCAATAATGTTATT
TTTAGGGAGCACTGCTGTGTGAGAGTATCGGGGAGATGGCCGACGTGTGTCAGCTGCAGG
ACATATACAGGCCCAGGGGTCCATTCCTTACATTTTACGGCTACAGTTTATAGCTTTGGT
AGTTTATTTAAGTGACGGCCTTTTAAAATGGATTGTGCAACCTTATTCTGTAATGTATCG
CCTTAGAAAATATCAGGGGCCTAGTATATAAACAGGGCAGGCATGGAGGGCAGCAGTTGC
CCACAGCGACCAAACAGATCTCTTCTTTCATAGTCTAAGCTGCTCTAAAAACATGAAACC
TGGTATCTGATTGGTTGCTGTGGTGAGCTGCTCCTCGCTATGTCAGCACTAATGTTATAC
ATGGAGCTTGACAGTATGGTTGCTATGCAGTTTCTGCTTAGCAACCAGTCTATCTCTGGT
TACTCAACCTTTTAGCTGAAGGCACGATTGCCACTCAAGTGTGGGGCATTTACATAACTG
GGGGGAATTCACAAGAGAGGAAATATTATATGCAGTAAGCCCTTG
>TRINITY_DN261326_c0_g1_i1 len=825 path=[0:0-824]
AATATCTATTGGTGTAATGACTGAAAATACATGGAAAGTACAAGACATGCATGCAAATAT
TTTAACAATTTTTTACTAAATATTTGGGAGCCCCATTTATATTATAGAGGCCACAAGTAT
GAGATAAAATGTCACGTATTTAAAGAAAACTTTAAGGGTTAACTAGATAATTGGAGCCTG
GCATATCTAGCCTGCTACCAAGCGAACGGTGTTGACACAGACCTCTCCAGGGAGGTTGGG
TTTAGGCCAAATGCCTCTATTTATTACCGAGGAGCCGAATTTGGTAGGTGCACGCCGTGA
AATGCTTCGAGAACTTGATAAGCTCAGCAAAATCTTCACCTTTAGTGGCTCATACAGCAG
GGATTCTTCTCCTGTGTTCAGAATGTAGCAGTGTAGTTCACAATGGCACAGGGTAAGAAA
AAAAGCTCAACGTCTCAATATTGGGTACTATAGTCTTAATAATGTAATTAGCATGAGTCA
TGAATTTTGGCACAAAGTGTCTCTGATTTATCCAGTGTCCTACACTGATTAGAGGAGAAT
TAAATATGATGATGTCTCCACAGGATTGGACATCAATATCAGGTCATTGGGGTTCCATCT
CCCAGCACCCCTGCCTTTCAGATGCGAGAGGGGCTGTGGAGCTCAGGCAACCTTTGGGTT
TCTGCATTTTGCATTCTACAGGGCCACCTGTGGCTTTACTGGGGCATTCTACAGGGCCAC
CTGTGGCTTTACTGGGGCATTCTACAGGGCCACCTGTGGCTTTACTGGGGCATTCTACAG
GGCCACCTGTGGCTTTACTGGGGCATTCTACAGGGCCACCTGTGG
>TRINITY_DN120365_c7_g7_i1 len=825 path=[0:0-824]
TCAAGATGCAACCAATTGATACAAAGACATTTCTACAATAATAGGTCACATGCGATACGG
GAAAAGGCCCAAGGCTGGTATCCAGATCTGGTTGTGTGCATAAGGCCTCAGAGGTTGTAT
TTGTATTTCACCTCAGGAAAATGACTAGTAAGGAAACGGTACCCCAGGAGAACAATTAAA
TCACAGTAATTATAGTAACTGCTTTCTCAGAAAGGCACGCTCTTGTATATTCCCCCTCCC
CTGGTATGTAACACATTGGCAGTACATATCAACTGGATGTGCCCTAAAGGTCTAATGTAA
AGGGGCTCCGTTGTAAAATGGGGGTGCAGATACAGCAAAGTGCTGCATTACTGGGACACT
GGCAAAGGGGAGAGTGGTTTATTTTTTCCAGAAAACTCTTTTAAAAGGGGTTTTCCAAGT
CTTTTTAACTGATGACCTATCCTCTGGATCTGTCCTCAGGAAAGGATGTCAATATCGGGA
CCCCCACCGCCACCAGTAACTACAGTATACAGTGGATGAAAGGCTCCGTCCACTGTGTAG
TTTCCAGCATCGGCCCGTACCCTGGCATGGCCGCCACACAGTGCATCCAGCTCCATACAC
TGTATAGTTTCACATCCGCCAACTACAGGAGAAATGAGGTATTACACATTTCCCATCCAA
ACCAATAGGTGGTCTGGGTAATGCAGGACAGGTCAGGTCCTACAGAGGGTGAAAAGTATT
TGTCTTTGTGTCATTTTCTGCTTAAGGGCTCTTTCACACTTGCGTTGTCCGGATCTGTCG
TGTACTCCATTTGCCGGAAGTTCCCGCCGGATCCGTAACACCGCA
>TRINITY_DN157021_c1_g1_i1 len=825 path=[0:0-824]
TATTTAAAAAAAAAAAAACAATTGTTTATTTTTTAAATAAAAAATATAAAAAAAATTTGT
AAAAAAGTAAAAGGAAAAGGAAAAAAAAAAAAAAAAAAGGAAACGCACATTAAGTTTCAT
GGTCAATTACGATATTGCCGCCCGACCGACGGATTTTAGTAAAAAGTTAGAAAAATAAAT
ATGGATGAATACAGTCAACACCAGTAAATAATAGCGAACCGAAAGGAAGGACTCGTTGTG
GACGAAAAAATAAAATGAAATCTTTAATATTTTTACTTGATGGCCGAGTCTTGAAATTGC
TGAATTTTTTTTTCGAAAATGAAGGTGATACGACGAATGGTACCTTCGGAAATGAAATGT
AACAAAAAAAAATGAGAAAAAAGAAATAAAGAGAGGGGTAGTAACTTTAAAGGAGAGAAA
GAGAAAAAAAAAAACTCAAATTTTACGCAGTTAATTATTTTTTTTTTTCAAATTCGCTTG
TTTTGATCGTGTACAAAACAAAACAACAACAAAAAAAGGTGTCTTACATAATCACACTTT
GTTGACTTTGGGACATTAGAGCAGTTGAGTAGCACCGACTTGTGTGATTGTAAGGTTTTG
TTTGTTCTTAGATGCATGCTTGTGTTGGTGTTGTTGTTTGCTAGTTTTTTTTTTCTCCAA
AATATCTTTGAAACGATAGTAGCGCTTTCTCACTCGCTTTCTCATTCTATACATCTATAT
TTATGTGTGTGTGTGTGTGTTCTTGTACTATGTTGTCGCAAAAGTAGGCGAAAGTATCCG
AAGAGAATATAATGACAAGAAAAAAAAAAAAAAGAGAGAGAAAGA
>TRINITY_DN160025_c3_g5_i1 len=825 path=[0:0-824]
ATCCGGCCCCAATCCGCAACGCCCGTGTGAAACCAGCCTAATGCTTCGCATCCCCGCCTA
TCCCTTGGTTGAACTTTATGGACTTATGTCTTTTTTCAGCCGTATTTGTAATAATGAAAT
GAATGCCAGAAGCGACAAAAAAAAACTACAAAAACTTTAAAGCGCTGTGCCTAAGGCCCA
AAAAAACCACCTAATTCTCCGGAAAAAAAAAAAAGAGCTGGCATTTTCATTGCAAAGAAG
GCAACTAAAATCCTAAGAGTGGTCTCATAAATGCCATTTTGAAGCAACTACCAGGATTGG
ATGATAAATGGAGGGGAAGTGTATACGAAAACTCTACTTCTGCTTTATTTGTAGGTTTGG
CTTTAAAACCCTGCACCAAAGCTATGTGTGTAGTCTCTGTTGCTGCAGTGCTGTGCAGTG
TGACTGAGTTACTATTATTTTTCCTCTTTTTTCTTATTCTTTCCCACTTTCAAAAATCTG
CTGATTGCCCTTGAAAATAAACAGGTTACCACCCCATGATCTACCAGCTTATATCAAACT
CTATCTTTATCTGAACTCCCACAATGCATTGCACATGGCAACAGAAAACCAGCTGGAGTC
TGACATGGAGAAGAAAACCTGATGTAACCAAAACTTTACAAAGCGGCTCGAAGTTCCTTA
TCAATTTTGTCGATTAGAAATGTCTTTACGTATCCTGAATATCCAGTCTGCTATTGTGCA
TTAGTCTAAGGCATATGATTTTCAAGACTTATTTACTTGTTAAATATTTGACTATACATA
TGATTTTTTTTTTTCCCCTCAGGTTCTCCAACTTATTAAAAAATA
>TRINITY_DN142879_c2_g1_i3 len=825 path=[2:0-410 5:411-824]
ATTAAGTACTGATCAACCACAGAAGTGTGAACGAGGCCTCAAGACAGCCGCATCTTGGGC
ACATTTTTATCAGCTGACATTAGAGCCCAACATTAGCTCCAGTGCCCAGGGTCTACGCTG
GTCAGACCAGGATCAGAGTCTGTAGTAAGAACCATAAAATGCGCCTACATCATGGCTGTC
TGAACAAGGCCTGAGACCTAATCTAGATTATTTGGTACCCTCCCCATAGCAGTTAATGGG
GCCTATAGTTCTCTAAATTGAAGCAGACCGCAGCTCATGGGGAAACAGTCGCCCATATTT
CCTTGGCTCTCTTTAATGTCTGGACTAGGATTTATTTGCTGCATCAACAATGTGGAAGAA
CATGTGGAAAATACTGCACTTAAAGAGGTTTGTCTGGATCTTGTGTGTTTCAGAACATCA
CTTGGAACAGTCCTGGTAAAAGGGTGGCGCAAAACAACCTATTCCCTATCCTGTGGGGAT
GTGTCTGATTGGTGAAGGTGCCCCAGCGATTACGAGAATAGACCCCACAATTTTTTCAAC
CTTGAATGTGGCCATGGAATATGACAGGTTCTCAGCATTGTTCTTCTTTTTTGGCATTAT
CCAGGACTTGAGAACCTGTAGGAATCATTAAGGGAGGTTTATCACAACTGGTGTAAAGGA
AAACCAAAATTATAGCAACAAGCCAGATTCCACCTGTCATTTTCCATAGGAGCTCTGAAA
AAGTGTGAATTACTCTTACCGGTAATTGGATTTTCCAATAACCTCCACAACGGCACTGAC
AGAAGGGCGTCCTCGCCCCCAGGACAGGAAACAACGTAGGAGCAA
>TRINITY_DN122309_c5_g3_i1 len=825 path=[1:0-435 2:436-437 4:438-824]
CCACTTCATTAATGAAGCTGGCGGAGCAGGAGCGTGACTGAGTAGGTGACGTTACGCTGC
CGGCCTGCCCCCCCGCTTTTATAGTCATTATGTGAACTTTCCTTCCTGTAGGCTAGCGGA
CATCTACTGTGCTTGGAAAGGGTTAACATTCTTTGCCAGCAGAAAGCTAGGGTTGTGAAT
GAATGTCTTATGCCAGTTGCCCTTTTGGTCTTATGACCAGTATTCGTGCCATTGTGTCAA
GGATGCCACCCTCTGCATACGAGTGACTCTCTGCAGATGACACGGCCATTGGCCTCTACC
CTGCTGTTACCGACTAGGCATTAATAGCAGGTCCTTGCATGTGACTTCTGACTTGAGAGT
CCTTGTCTGCAGCTGGGACGGTAGATGACAAGTGCTGGTCGTCTGTAGCAGGTTGTGAGG
GCTGTGAGCACAGAACGGTGAGTTCTTCATTGTCTTCAGGAGTCTTTACCGCACATCTTT
GTATATGACTGCACTTGGGAGGCTCATGTCATGTCTTAGCCTTGGGCTCCAACTTAAAAA
ATGCCTAATCCATTTATTTACCTCTTATGTATTTTGTGTGTTTACTTTCTGTGCAATCAA
ATTCATATTGACACTTGTGACAGTAAGTCTGGGGGCGTCAGATCCTTAGATTTAGCTGTC
TCATGAAGCTGTACAGGGCAGTGTCTCAAAGAAGCTGCAGTCGACTTTCCTTTTTCCATT
AAATATTGGCACTGAATTTAGTTCAAAACCCAGCAAAAGCACCCCTTTTTGGTTCAAAAT
ATTTTTCCTCCTCAAAAACCTAGGTGAGTCTTATAACGCGAAAAA
>TRINITY_DN143247_c22_g1_i1 len=825 path=[0:0-824]
CTGGCTACATACCCCACAAGGGTCCTTTCATCTGTACATACTTACCCTATGAGCGCCTTC
TCCTCTCTATCTTTCTCTGCCAAACAGCTGATTGGCGGATGTCCGGGGTATTGGACTCAC
ACAATCAGATACTGAGGATAGGACATCAGTTGTAAAGTCTTGGACAACCCTTTTAACTAA
TTGCTGCTCATAGACAACCATTAGGGATACACAAGTATAACGAGAACAAATTAACATAAC
AGTTCAGGCAACAAATTACAACATTTACCTCTTTAGCAAAGATCCTCGGGTCACTGCACA
CAAACTTTTTAAGAACCACTCAGCTAGATGGTTTCCAGCACCCAGGACATAGAGAGACTT
CAGCATCCAGGACTCATTCTTTATCAGACCCCAGACCAGCACCCGGTCAGACTTCAAGTC
AGACTAAGGCTCTCCTCTGTCTATCGACTTGGCAAGGCATTTTTTAGACTTACCCATACA
CATATGCGTATATACCAATCATCCAAGTGAAGTGAATAACATTAATCATCTTATTACAAT
GGCGTCTGTCAAGGGGTGGGATACATTAGGCGGTAAGACAACAGTCCGTTATTAAAATTG
ATGTGTTGGAAGCAGGGAAAATGGGCAAGCGCAAAGATCTGAGTGACTAGATGACTGGAT
CTCCATAAGGTCTCCAAAACATCAGAGCTACTATACCACGAATTGCTGACTGCTGGCTAT
GATACAGGGTAGCCCACGGAAAAGTAGCCCGCCTCCAGTGATAGCATGACAAGATGAACT
GGGAAGTGAATACATTATTATAATACTATTATATTATGGGACTAG
>TRINITY_DN166724_c0_g1_i1 len=825 path=[0:0-824]
CAAAGGCACTGGAACAAGCGCTCAAACCGGTTCTAGCCTTCTAGCCGAACTTTCAGATAT
AAAGGCAGAACTATCACAAGTAGGAAACCGGGTGGCTGGAGAATGTGGCCACAGATATAG
TGGCGCACTCCACAGCACTAGCAGGCCAACTAAATACGCACACAAAAGAAATCAACAGGG
CCCTATTTATGATAGAGGACCAATAAAATCTGGGCAGGCGGAGAAACATACGGATCAAAG
GGCTCCCAGAGCTTTGGGCCGCAGAAGCCCTACATAAGGTGGCAATGGAACTGTTTACGG
ACGTGGTAGGACAAGAAAGAGCACAATCCATAGTAATTGAGCACATTCACCGAGCACTGA
GACCGCCACCAAAGCCATTGATGAGACCGCGGGATGTGATCTGCGGCCTTTTATCATATG
TCGATACGGCAAGCCTACTATCTGCAGCCAGGGAGAGGCATAGAATTTCCTATGAAGGGG
CTGACCTGGTGTTTTATCAAGATGTAGCCCTGTCCACACTGGCCAAAAGAAGTCTTCTCA
AACCGCTTCTGGAAACACTCTGAAAAGCTAAGTTGCCCTACTCCATGGCTTTATCCATTC
AGTCTGTCTATAATGAAAAGCAGCAGATGCATTACCATCCACACGCCAGATGATCTGGAT
AAAGCCTGGCAGCTACTTGAAATACCTCCGGTGGAAGTTCCATCGTGGCTACCAATCCCA
TCTAACACCTACCTGCCAGCACTTCCTCGTCTGGACCGCTGGAATAAAGTCGTCGAGCAC
AAGCTTCTGAAGCACTACAAGCTGGCGGACAAGGCAGCACCTCAG
>TRINITY_DN101108_c0_g2_i1 len=825 path=[0:0-824]
GGTGATCTCATGGCCGGAAACAGTTGTCACTGAGCAGATGTTGGGGAAAATATTTCCATG
CATCCGGATCCTACTGATAGGCCCATGCAGGGGAACGCCCTGCTGCTTTAAAGTTATGTG
GCTGCTGCATGGGGTATGGGTTGCTGTAATGTAAATCTTAGTAGATGTCTAGGGGTTAAA
GAGAAACTCCACCTTTGTGGGACATTCCCGTCTGGACATATGTAGACATGTATTATGTGG
TATTAGGGGTTTTCACTTTGGGGGGTTGTGTTTGTATTCTTCTTTTGTTTTATGTCACTC
CTACCGCCTTTGGTAGGAGTGGCCTAGGTGACTTAATTAGCTGTCTTCGGTGGCCATGTC
ACGGCCATCCTAGCGCCGATGTTGCCGCCTCCACATGTGAGAGGGGCAGCGCTGCTTGTT
TGTTTGTCAGTGTTGTTTGTCTATGCCCTCAACTCCTGATGATTTGCCATAAAGAAACGA
TACATAGGCACTTACAGACTGAAGCTGCTAGGTGTAGGGCGCTGTGCCGTCCTGGGCACT
GAATCATCTTTATTAGGGTGACATTACTAGGGGAGTTAATAGGATGATTTGGGGGTGAAT
CTATAGGCTACACAGTGTGAGTGTACACCAACGCTTTTAGAGAACACTGTATATAGCATA
TCTGCCCAATCCTCTCCCCAGTGCCCCGGTCTTTATTTGTGGACGCATCACATCACAAAT
CATAGTATTGGTGGATGCTCTACAATTGATAGGGGATTATTACCTTGATTTAATTGATAC
CTCCTCTGTATACCCCGCATCAAGCAATAGGGGCAGGGGGATATT
>TRINITY_DN137468_c8_g2_i1 len=825 path=[1:0-148 2:149-162 3:163-163 5:164-172 6:173-303 8:304-312 10:313-385 11:386-388 12:389-607 14:608-824]
GTGAATAAAAGTGATGCCCTGTCTGCAGTCTGACTGCTGGGACACTTATATTGTATGTGT
AGGACTACAAGTCCCAGCTGTACAGTACAATGACATTGCCGACGCACACAGGAACTCTCC
CCTACCTCTTCTTGTGCAATGCTCTGCAGACACTTCCTCACAGACAGCAGAAGAGTACAG
AGGAGAGAACTCCTCTGGTCTTTGTCAGCTCAGTGCTTGCAGGGTGAGGAGGGAGAGAAG
ATCTGTGCACAGCATTTATCTCCTCACTGCCTGGAGAAGAGGAAACCCTGTAGCTGCTCA
GTACATGAGGCAGAGCCTCCAACCCTGAGTCTGTGCTGCTGATAGTAGAAGGGGTTAATC
TTTGCGGACGAATCCAGTGGGAGGAGGAGAGACACAGGGCAGACAGCTTGGTCAGCAGAT
TGGGCAGTGCAGAGGGTGTGGCCAGCAGATCAGGCCGTGCAGGGGGCGTGGCTTGTCTCT
CCAACCAGCACAGCCCACAGTGACGTTTCATGCACACAGGCAAAGCCGCTCCTCCTGCTC
CCTCAGGCTTGTGCACAGAACATCAGAGCAGAGAGAGAAGCTGACATCACAGGTCACGTG
ACCCTCAGCTAACTAGGAGAACGGGGCCACTGGGGATGACGTAAATAATAATTCCCCCCC
CCCCACTCTGTTTTTATGCTATTCTTGTACATTTTACATATTCTATTTTATGTCCATGAT
TATTAGGAAATGTTCATTGACCTCTATGGGAGAGTGTTGTGGGCATGCTCTGTGGCGTGT
GCAGAGGCCGCCGTACAGGGAATGGGGAGTAGATAACATGTTACA
>TRINITY_DN119969_c7_g1_i1 len=825 path=[0:0-824]
GTTGATCTTACTGACAGTTGCTCTTTAATGACTGCTTTATTATATTTTTTTTATAGAGGT
TGTTAAGAGAAGTTCTTAGAATTGTCACTTTTTTTGCGCCAGGGCTTCAGAAGAAGATGG
CAGAGGCTGCTACCTCTGTGAGACCAACATACAGGCCTTTAATAGGCATCTGCCTATTAG
GTCATGGCTGTTTAGGACATTTATAGATTTTATTGGTAGTATTTTGGGTTTTTCAATCTC
ACTGTTTCCAATGTGAGATGGGACTATGCGCCAGCCCCAGGTGGCCAGGCTTACAGAAGC
AGCTGAGCATGCTGGCGCTCCCCCATTGCCGTAACTCCCATTGTAGTGGAAGGTAAGCTA
CACAAACAGTGTATCAGAAAACACTATGTTGCTTCCGTAACTACCATAGTTGTGAAAGCA
TAACTGCTTGTTCTGCAACGCTGTTTGCGTAAACAAAGAACTTACAAAAGTAAAAATTTA
ACAATGATGGAAATGGTGTTTAATTTTTCATTGTTGTATTACCTTTTGGCCTAAAAAATA
ACAGTATACAATCAATAAATTAGATGTGCCCTAAAATGGTTACATTCCAAAAACATGTGG
TATTAATGGGTTTATATATATAATTTATGAAATATTTATGATTTTTATTTTAAATTTACT
TGATGACAGCTCATTCTCCAGAGTACACAATAAGCCATTACTCCAGTATACCTTTCAGGC
CGGGTTCACATCACCATTTAGTTTTCCGTTCTTCTGATCCATCAGAAGAAAAGAAAAAAA
AAAATCTAAAATGTTCATTTTGAGCATCAGTTATGCTTATTTTGT
>TRINITY_DN154606_c5_g2_i2 len=825 path=[1:0-343 2:344-824]
GGATCCGGCGTGTAATTCCAGCAAATGGAGTGCATGACGGATCCGGACAACGCAGGTGTG
AAAGAGGCCTAGGGGTTGGGGTGTGCAGCGGTTCGATTGGGCGTGGGATCGGGGTGCAGT
GTAACTGCAGCGTCAGCCGTACAAATTTTTATGTGGTTGTAAGGGTGGGGTGAATTAATA
TAGACTGGTAGTGCTAATCATGGTAAGAGGAACAAGCATGAACTGGGGTGTGGTGGTTAT
AATGAGGGTTGGGGGACAAGTGGCATGAAGAGGTTAAAGTACAGAGGCATGCGAGTGGAG
GGGAAAGGCAGGTGCTGGGGGTCTTACCGGTGGATGGAACCGCTGGTGGAGAGAGCGCTG
CTTCAAGCTCCTGGCATGTGGCATCCAGAGGCTGTATGTTATTGAGCGCGCGCTGGGCTG
GCTATAAGGGGCCGGTCTGGGCGGGCAGTGTTGGTGGGACCGCCCTAAAGGGGCGGAGCT
GGTTACTAGCCCATTGATGGTGGAGTGGGTGTGTATGTGGGCGGAGCCCGGCCCGGTGAT
GGGACGGCCGGTGTGAGGTTCCGGCGTGTGGATAGAGGCGAGGGCGGTCCTAGGTGATGC
GATGGGGGGCGAGGGTGCTGCGTTGTAGAGGATGGAGACATGGCGGGATCTGTGCTATAT
GGGGCAATGATACCCCGGCAGTGCTAAGGGATGGTGAGAAGTTACGGACTGTGTGTGATA
GAGAAGGGCACAGGGAAGGGACGGCTGGGAGTGACAGAATGAGGGGATGGTGTTGGAAAG
GGGCGGGGCCAGTGTCTTGGGTTGGGAGGTGGGGCCAAGAGTGAA
>TRINITY_DN25982_c0_g2_i1 len=825 path=[0:0-824]
GGCCACGGCGTCGACGTGGTGTTCGACAGCATCGGCGGCGACACCCTGTCGCGCAGCCCC
GAGGTACTCGCGCAGCTCGGCCGCGTGGTCAGCATCGTCGACCTCGCCCAGCCGCAGAAC
CTCCTCCAGGCCTGGGGCCGGAACGCGAGCTATCACTTCGTCTTCACCCGGCAGAACCGC
GGCAAGCTCGACGAGTTGAGCGCCCTGGTCGAGCGCGGCCGGTTGCCCGCATGTCGGCGC
CGTCTATTCGCTTGCCGACATCCCCCTCGCCCACGCCCGCCTGGAGAGTCGCGACAATGG
CATCCGGGGAAAAATCGCGATCGCGGTCGAGCCGTCGGTCGATCCCGCACAGGCGTTCGC
CCGCTGACGCCACGGCGCGGAACGGGCCCCGATCGCGGCCCGCCCCGGCATGTGCCCGGT
ACCGACCCGCAGCGCCCAGGTCAGGGCGGCCAGCCGACGAACCGGGGCCTGGCGCAGGCG
GAAACGAGCCGTTCGAGGGGCGCCAGCCTGGCCCCTCGCGGGCTCAGACCGGCGGCGTCT
CGAGGAACACCGGCAACCCCTCCGCATAATCCGAATAGCTTGCCAGTTCCGGGTATTCGC
TGGCGGCGACCCGCTCCGCGACCACCAGTTGGCTGAAGCGCCAGGCCACCGCGACGGTCA
CCCCGACCAGGTTGATGCCGCCGTCGCGTGCCAGCGGCTCCTGGCGCAGCGCTGCCTCCA
GCCAGTCGTAGGCCGCCAGCAACTGCCCCTCCACCCGCTCCAGCCAGGGGCCATGGCGGC
GTTCCTCGGGACGCAGGTTCAGTTCGTAGTAGATCTGCACGGATT
>TRINITY_DN146544_c3_g2_i1 len=825 path=[0:0-824]
TAGGCGATATAGATGTCGGCCTCGCCCAGCGCATCGGAAGTCTGCGCAGTGGTCTTCTCG
ACCTGCGGCGCAGCGGCTGCGACCTGCGGTTCAGGCTCGTCGAGGGTCAGGTCGTCGAAG
CCGTCCTTTCCCAGGTCCAGCGCATCCTCCTGTTCCTCGCCGGCATCCGCGGCGAAAGCC
TGGGCTTCTTCCTTCTCTTTCTGCGCATTGCGCCGCGACAGGATCATCAGCAGCACCAGC
AACGCCAGCAGTGCACTACCGCCGATCACCGCCAACCACAGCGGGTTGGCCAGCAGTTCG
TCGAGGAAGCTCGGTGCCGGCTGTTCTGCCGCCTGTACCGGAGCGGGCGCCGGAACGGCA
GGTGCCGGAGGCTTCTCGGCAACTGGCGCGGGCGGCGGCGCCACCGGAGGCTGCGCCGGA
GCGGCGGGTGCTTCTCCGGCCGGAGCAGGAGTCGGCGCTGCCGCAGCGGGAGTCCCGGGC
TGAGCCGGCGCCTGCGCGGCTGCATTGGGCTGGGACGCATCCGGCAGGGCTGCGTTCGGC
TGGGCTGCGCCCTGGCCTTCGGCGCCCAACTGCCCTTGCAGCTTGGCCAACTGGGCGTCC
TTCAACTGGATCAACTTCTGCAGCTTGTCCAGCTGGCTCTGCAGATCCTGCATGCGGCTC
TGCAGTTCTTCGTTCTCGCGGCGAGTGCTATCGAGGCTTTCCTTGGTCACCGCCAGGGTA
TCGGCGATCGCCTTGCTGTCGCCCTTCCCGCCCTTGTCGGCACCCTTGCTGGCCTTGCCC
TCGCCAGACACCAGGCGCAGGTTGTCCGTGGCGTCGACCTTGGAT
>TRINITY_DN154136_c6_g1_i1 len=825 path=[0:0-824]
CATGCCCTATGCTTGCCTGCAATCGCAGACAAGAATAAGCATTTCTATGATAGGACTGGC
CATGTGCGTTCCGCAATTTGTGGACTGCAAAACACATACAGTCATGTGAATGTAGCCTAA
GGGAGCAGAGTGTATTGCTAGCCTTAGGCCCAAAATTTTCCTTTCTGTGGAGGCTTTATG
GAGATAAGTTCTCTTCAGTTTTCCAATCAGATTACCAAAGGAAATTAAGAAAAGGTCTGC
CCCCATGCTCACTACAGAAAATTTCCAATAAATCCTAGCATGATTTCCTTCTGTTCTGAA
AACAACAAAGCACTGATGATGGTATAAATGATAGCACATTCAATTATCGTACGTGTATCT
AAAATTATTCTTTATTTTAAAGCACCATTATTTTCTTTTGTTTTTCAGGTGTGAATATGG
TTATAGGGGTCTTCGATGTGCTGAGTCAGATTTAGTACGAGGACCAATGAATGATGAATA
CTTGGCACTCACTATCTTCTTAACAGCTCTGCTGCTTCTAGCAGTTGCACTAATAGTATT
TTTTGCATATAAATGGTAAGTAGTGTCAGTATTATTTTTAATTGCATAACAGATACAATA
AAGTTATTTTTGTATTTTCAGTTTTAATTCAAAAATCCCATAATTTATTTTTCCTTAAAG
GGATTCTTCAGATTAGGAAGATATGGCAGCTTTTTCCCAGAAGGGCTCATTCAGAAGACA
CTCTATTTGTGTTTGCATCTGATGCAGACCCATTCATTTCAATAGGCCCACAAAAGATGC
GGACAGCACACCGTCCATACTTCTGTACTGCGGTCCTGCAATTGC
>TRINITY_DN136401_c3_g1_i3 len=825 path=[1:0-433 2:434-824]
GATGAAGATGCAATGTTGTCCCCTATCTAATGGGCCAGAAGCGCAGATATATAGTTGGTG
AAAGTATCAAAATGTTTATCAAAATGTTCCCTAATGCCTCTTGTACAACATGCAGTATAG
GGGACTGTACACTTTAATATTGCGCTGAGAAGTGAGTTTAATTAGATCTAAGCATAGCAT
AGTGGATGAGCGATCCAGTTCGGTTTTTCTCCCCTTAATATATTGATGGTGAATGTATAA
AGCATCTCCTACGGCCGACCACGACTCTGCTTATATATAATACAGTCATTATATCTAATT
GCGGGGCTATTGCATTCTGCTCACATGATTGCGCGAGTACGGTACAATAGCCCTGCAATC
AGATAGAGACTGACTGTATGAAAAATTACTGGGATACAGTCCGTTCGTGTGAATCAGCCC
CAAGACTGAGCCTTTAAAAAAAAAAAAAAAAAAAAAAAAAAAAAAAAAAAAAAAAAAAAA
AGTGATCAAACTGGCATTCACCTAATTAACAGCCAACCATGGCCACTTTCCCAACTATTT
TTCAAAAGTAGTGAGACTGGTGTAAAAGTAAAATTACAAAGTGTCACAAAATTGTGCATC
AAAATGAGCTAAAACAGTGCCAGTTTTCAAATGCCGTTATCTGCTTGGTTTCTGTAGACA
TCCGCTTCGTTGCATCTTTGTGCTTTTCTCTAGTGTTCTAAAATATAAACCTCATGGGTA
TCACCGCTACCAAAAACGCCTGTACTATTAAAATCTAAAAATATGTTTCAATATGGCAAA
TGGCATAATGGAAAAAAGGGTCAAAATGGCCAATTTGCCATTTTT
>TRINITY_DN123310_c4_g1_i2 len=825 path=[0:0-824]
GAAGGGAATCATAAAGCAAGCGAAAGTCGAGATGTTTAAGGTTCCTGTGGGGGTGTGTTA
GTGTGTGGACTGGGGGAGCAGGAGAAGAGATCAGTGAAGAGAAGGTGAGTAGGTTGTGGA
GAGTTTCAGCTAATCTGCAGCATTTTATAGTACCTGAAAAAAAATCTCATCAACAGGCTG
CAAAAAAAGTCTGTATAAATTGACCTGAGGATTTTAAATCTACATGATATCAACTTATGC
TGCAAATCTCTACCTTCGCAGTTGTTACAAAGCGGCTGTAGATCCCCTGTGCCACTAAAA
CAGATCTGTCTTGGGACAACTCTTAAGGGTGTTAGCTAAGTGGCCCTCCTGTTATTCACC
CTTAACCCATATACAGGTATCTGGACTTTGCTGCAGGGGAACCACCAGGCTGCTATCTCT
TGGAGTGATCTCTGTTAAAGTGAAAGCTGATCCATGGGGTTCAAGAGACACCGGTGTAGA
GCCGAGGGATCAGACTAAACCATAGTCAGGAACATGCTGAAGTCAGGGCAGACAGAGTAT
GTGCAATCCGATAAACAGTCCAAGATCAGGGCGAGAAGCTCATGGTAAGTATGGAGATCA
GGCAGAAGTCAAGTCAAGTATTAAAGGGTCAAAAATGGGAAACACACAGAATAAGTACAC
AAGCAGACAAATGCATGACAGCACACCTTAGCAGGATTGTAGCATGGTAGAACTTAATGC
TCAGGCCCACAGGGGAAAGTTCCTTAAGTACCCCAAGGTGGCCAGCCATTGGTTGGTGAA
TATTAGGGTGCACACGCTGGCCTTTGAAGAGCTGGATGCATTGTG
>TRINITY_DN123709_c13_g1_i1 len=825 path=[0:0-403 1:404-420 2:421-824]
GCTGCTCTATAAGGGCTTGCCTGTGCTGAAACAAAACTTGCCTGAAAACAAAGAAAATAC
AGCAGCAGTTGTAATTTAATGTGTCAGTGAACTGGTTAAGCTCCAAGGCAAATTTAACAA
ATTTACACAGTTGTAGCAGGCACCAGCTTGACTGGCGTGGTGTGCTAGGTTATCGTTTGC
AGTAGCACCGGTATCTGAAGTGCAGCTCCATCCAATGTGTGAAGTGGATAGAGCTGGTAA
CTCCTGCAGTGCTGCTTCCATTCACGTCAATGGAAGCAGTGCTACAACCACACACAGTGG
ACAGCTCGGTAGTTCTTGCCATGCTGGAGCTAGTGCAGAACAGCTGATCTGTGGAGGTGT
CGGACCATCACAAATACTGAGGATAGGTCAATGATTTAAAAAAAAAAAAAAAAAAAAAAA
AGGACAGGAAAACTCCTGTAAGTTATAAAATATCTGCAGAAGCCACTAGAGGGTGTTTAC
TGTATACTGGGACTACTCAGACCTGGATTTCTATTTTCTAACACACTACTGCCTGCCATC
AATGGTTTAATTATGTCAGACAATACCTTTCAGTTCTATTTCTATTTAAAGGATTTAGAG
CTCTGTATCAGAAAAGCTGAATTTTGGACTTATCTATATTTAAAATAACAATGGGAAATT
TTAGTCTATGTAAACCTTCCATTCCATTCTTTTCTGCGATGAAGAAACCTAACACCACCC
TACAGCAAATTAAAGTACGATGAAAAAAAAACTGTATGTACCTCTCTTTCTTCTTATCAC
CTTTTTTAACTAAAATGCTACATGCATCGGCTGCTGCATCCAGGC
>TRINITY_DN137705_c2_g3_i1 len=825 path=[0:0-824]
GAAGCAGCTGCTGCACGACAAGGTTGGCACATCTCTAAATATCTTTATTATCATAGAAGC
AATGACAACCATCTTCAGCTTTTATTATTAATATGGGGAAAGGGGCCGATTAGAATTTTT
ATACATTTTTTCATAGGTTTTAAAAATGTTTTAATTTCTTTTTACTTATTTTAAATCCTC
CAAAGGGACTTTAACATGCGATCGTCTGATCGCTTCTACCATAGTCTGCAATGATTTAGC
ATGACACTGCCATAGCAACCTCCGTCTCAGCAGGGGGATCTTTTTGGGCCCCCGGAGGCA
AAGGGCTCCAGGGGAAGGATGCCTCAGATGGTTGCAATTGACCACAGCATGTGAGGGGTT
AAATGTCAGCGATCAGCATTATTGCCATATGGATGTCTGCTGCGCTATGGCGCCTTCTCA
ACCTCCGAGCAGGTGCCATGTTCAATTCCTGACTTCCACTGTAAATGTATAATGGAGGTC
TGGAAGGGGTTAAAATAAGTAATTCCCTCATATAGAGCACTAGGGCCTTGAGCATTGTAA
TAGTGATAGAGAACACCTCAGACTGGAGGGTCTCCAACCCAGGGCAAAAATCTTAGCGGC
TGAGCCACAGGCTTGACTGTGCTAACCCCCCGCCCCAGTGTCCTGGCGCACCGGCTCTAA
CCACCACCCGATGTCCCAGCACGACACAAATTCTCTACCCCCCCCCCCCCCCTCCGCAGA
GCCACGTCGTCTCAAGATGCAGAAGGACCCATCCTGCTTGGGTCTTTTACGGCCCGTCTA
TCATCTTCACTCTGACTTTGGGAAGTGGCCATTGGACCTGGCTTG
>TRINITY_DN54053_c0_g1_i1 len=825 path=[0:0-824]
GGGCAACGTCAATACCCGCCTGGCCAAGCTGGATGCCGGCGAATACGACGCGATCATCCT
CGCCGCCGCCGGCCTGATCCGCCTCGGCTTCGAGTCGCGCATCCGCTCCTCGATCAGTGT
CGACGACAGCCTGCCCGCCGGCGGACAAGGCGCCGTCGGCATCGAATGTCGTACTGCCGA
CAGCGACTTGCATGCCTTGCTGGAACCCTTGCACAATTCCGACACGGCTCTGCGGGTCAC
TGCCGAGCGCGCGCTGAACAAGCGACTCAACGGCGGTTGCCAGGTGCCGATCGCCTGCTA
CGCCATCCGCGAGGGCGACCAGCTGTGGCTGCGCGGCCTGGTCGGCCAGCCTGATGGCAC
CCAGTTGCTGCGCGCCGAGGGGCGGGCGCCACTGGCGGAAGCCGAGGCGCTGGGCGTGCG
GGTGGCCGAGGACCTGCTGGAGCAGGGCGCCGAAGCGATTCTCGAAGCCGTCTACGGCGA
GGCCGGACATCCGTGAGCGGCTGGCGGCTCCTGCTGACGCGCCCCGACGAGGAGTGCGCG
GCCCTGGCCGCCAGCCTCGGCGAGGCTGGCGTCCATAGCAGTAGCCTGCCGCTGTTGGCG
ATCGATCCGCTGGAAGAAACCCCGGAGCAGCGTACGCTGATGCTCGACCTGGACCGCTAC
TGCGCGGTGGTGGTGGTCAGCAAGCCGGCGGCGCGCCTGGGGCTGGAGCGGCTCGACCGC
TACTGGCCGCAGCCTCCGCAGCAGACCTGGTGCAGCGTCGGCGCGGCGACCGCGGCGATC
CTCGAGGCCTACGGCCTCGACGTAACCTACCCTGAACAGGGCGAC
>TRINITY_DN121615_c2_g1_i1 len=825 path=[0:0-824]
GAAAGCAGCCCAAGTGAGTGAAAAATATGTAATATTAAAATGGGAATTAACAGAAAACGC
AGGTTCTCATACAAAACCAGCATAGATTTTATCTAGCTAACTATGAAATAAAATAAAACT
AATATGAAAGATTACATGAGCTTCTCCAAAGCTCCAGGGCATGAGGCCATCCTAAATGGA
TAGGGCTTATGGGCTACCCCCCACTTCTGGACGGAGAATATGCGTTTATGGAGGGTTGGC
TTTTATCAAAATAAAGGGGGTGTTCATGAACTACCAGAAAAACAGGATGACTAGCGGGTA
TGTATTACTAAACTAAAGGCCATTACACCCAAAAGAATCTGATTCTGGGAAAGCTGGATG
ACAACCAATTTTTTTCATATCTTACAAACCTGATGGAATTAGAGGACCTTATGGGGTCTA
AATGGGGAAGCCACCTATTTTTGTAGCAATAACTTACAGTACTTAGATCTACCATTTACT
GGGGTTATCCCACCATAATAACATCATCACCAGTCCACATAAGCGCTTATGGTGAGACAA
CCCCTTTAATAAATCTAGTTATGCAATGGTATGTTCAGGACAGTGTTGTTTTAGTGATTG
GATTTGCAGTCAGGAACCTATAATCGGAGCTTCTGCAGCAACTTTATTGGCTTTATTTCT
AGACTTGGAATATACATTGGGGAAAATTAACTAATTCTATACATGGCCTAACCTGAGACA
GGCGGTCTAGACCTGCACCAGATTTATCATGGTGGCTGAGGCTGATGATAAATCTGATGC
AGGGTGAGATGCTTTTGTCTGACTCTTTGCCCACTATAGCTTGGC
>TRINITY_DN307081_c0_g1_i1 len=825 path=[0:0-824]
CAGGGCAACAAAGTGCTTGGCAATCTCTCCGGCGTTGTTGGTCTTCTCGAGGAACCAGGA
CTTGGCCGTGTTGGCGTTGGTGGTGGTCTCCGCCGTGGTGAAGGTCTTGGAGGCGATGAG
GAAGAGGGAGGTCTCGGGGTTGGAGTCCTTGAGAGCTTCTGCGATGTGAGTTCCGTCAAT
GTTGGAAACGAAGTGGATCTTGAGATCGCGCTGGGAGTAGGCCTTGAGGGCTTCTGAGAC
CATGACGGGGCCAAGGTCAGAACCACCGATACCAATGTTGATGATGGTGTCGATCTTCTT
GCCAGTGTATCCCTTCCACTCGCCACTTCGGACCTGCTCGCTAAACTCCTTCATGTGGTC
AAGAACTGAGTTGACGTCCTCGACGACGCTCTTGCCATCAACCTCCATCTTCTGGTTGGA
GGTGTTGCGGAGTGCGACATGGTAGACGGCACGGTTCTCAGTGAAGTTGATCTTCTCACC
AGCGAACATGTCATCGCGAAGCTTTTCGAGGCCAGCCTCTTTTGCGAGCTCGACAAGAAG
CTTCAGTGTCTCCTCAGTGACGAAGTTCTTGGAAAAGTCGAACAGGATCTCGGAGTTCTC
GGCATCGTTCTTGAAAGTACGGCTGAACTTCTCGAATCGTTGAGGGTCCTTCTTAAAGTA
CTCCTTCAAGACAATGTCCTTGCCAAGCTTCTGGTGGTGGTCCTGAAGCGCGGACCAGGC
ATTGAGGTCTGAGGCCTGTGCGAAGCCGGGCATGTTGTGTTATAGGATTAGTGGGCGGGT
ATGAGGTTTCAAACTTGGACAATTGGAGATAGAGGAGGTCAATTG
>TRINITY_DN121548_c5_g2_i2 len=825 path=[0:0-183 8:184-186 9:187-233 10:234-240 12:241-281 13:282-336 15:337-368 16:369-369 18:370-374 20:375-498 21:499-536 23:537-537 24:538-542 26:543-657 27:658-683 29:684-735 30:736-824]
TCATAGCGGCACCGGAGACCGCGAAGGTGAACACCACACGATCAGCGCAGAGCGCGTCCT
GTGAAATGTGTGTACCCATTTAAAATAATAATAATAAAAATGATGGTTGAAATGATCAAG
CAAAGAAAACGAAAGGACCAACCACTGGGAAGGAGCAGGCGAAACGGCGCAGCGGGTTTG
CCAGCACTAACGCTTGCGCAGGAAGACCATACGGTTGTTGCGGCGCCACGCGGCACGGTG
GGACGGGCGCAGCTTCGACGCCTTGTGGCCCTTGTGGCGCAGTCCGCGGTGCTTGCGGCC
AGCCGAGGTCAGCCCGCGCTGCTCGCGGTGCTTGTGCACGGCATTGCAGATCCAGTTGAT
GCGCGGGTCTCGGCGGATCACACGGTGCATCGGGTCCACGGCCACCACCTCGTACCACAG
AAACGTCGAGTCGGCATTCACCCAGTACGAGTTCAGCACACGCAGGTTGCCGTACTTCTT
GCCCAGACGCTGCTCCGCAACGGCGCGGTTGTTCTTGTTGAGCTTCATGCCGAGCACACC
GCTGGTCTTGGGCTTACCGTACGTGATGCCGCGGTGCACCGGGCGCTTGCGTCCACCGCG
ACGCACACGCACGCGGAACACAACATACCCCGCCTTCGTCTTGTACCCCATCATGCGGGC
CTTCTCCGGGCGCGTCGGGCGGCGCAGGCGAACAATGGTGTGTTGGTGGCGGAACTCCCA
CGCACGAACACGCTGAATAAAGCGCATCACATCGGAAGACTTCTTCTTCCACAGCTCGTT
CAGGTACATAAACGCTCCCATTTTCGCAGGACCTTCCAATATAGT
>TRINITY_DN144166_c9_g1_i1 len=825 path=[0:0-231 2:232-824]
GTGGAATCCATAAAGGGATTCTTCAATAACCCGAACTTTAGACGCAGAACTTAAAACACA
AGTTCGCTCAACATTAAACACAACGTAACTGGCTAATATACAACTGAATCACTAGGGGTG
AGGGCTCTGCTCGCCAGAGCTTACAATCTATGTACTTGTGGTTCCTCAGCAATCAGGTGA
CGGCATGCAGCACTATATTGTCTCGCACCAGTTCCATTATAGTCAGTGGGATTTGTCAGC
ACCGGTTCTGTATGTCATTTAACAGACCTGGCGCTTAAATTTTTTTTTTCTGGTCCTAGA
TATGTGAACTTACTCCTAAGTGGAAGGACTTGTGTGTTATGAATTTACTTGTAGATTTCT
TTTAGACTTAAAATCTGAAACGCGTGAAACTAGCCTTAAAATTCTGATGGCCATTCTTAT
TTCCTTTGCTCTGACAGTACAAGACTTCTTTGTTTATTGGCCTCACATATTAAATTACTT
GGCCTCAATAATCATCCAGATATGACATATGTTTTACAGCTTTGTACGGATCTGCTGTGA
CATTGGTGCAGTTACCAGCCACTGATTGATGTATACAGCTGATGCATGCGAGCTGTGGAC
AACGGTTCTCCAACAATTGCAGGAAATTCAGTGGTTAATTTAGGACTTCCAGAAGAGCGA
TTTTAGCTTTGACCACTACATGTGGTTATTAGTGTGATATGCTGACGGAGTATCTCCAGT
ATTTGCACCGCTCATCTTTATCGATGCTATATATCACATAGAAGCCTGAACGATACAGAG
ACTGACGGACGGCGGTCCTGCACATACGATTTTTTTTTTACGTTT
>TRINITY_DN120093_c16_g2_i2 len=825 path=[0:0-195 2:196-230 3:231-278 4:279-291 5:292-824]
TCACAGTACAGGGATGATGCACATAGTGATATGACAGCATTGAAATAATGCACACAGTGA
TGTCACAGTACAGGGATCATGCACACTGTCATGTTATAGCATAAGCATACTTCACATAAT
GGTGTCAAGGATAATCACACAGTGACATCACAGCCAAGGAAATCACAATGATGTCACAGA
ACTGGAATAATGCACACGGCAAGGATCTTGGAATGGGGTCCCATTTACTTTTTCCATAAG
AATCACCAGCCTTACTTTTTGAGAGTTGGGCCCCATAGTAGCTGCCTTGTCCGTCTGCCA
CCCTGATAGTTACACCTATGGGCAGAGGTCTTACACCAACAGGGGCATGACCATTTCCTG
TGTGGGTGTGGGGGTGCACTTCTCAGTTTGGGGGTCAGTTACTGTAGACACTTTCACATT
GGGGTGGCCAAAAACACATTGCAACATTGAGGATTAAGGATCTGACTAATAAGGTGGATT
TTACTGGAATTTCTGAGGTGTGGCCACTCGATTGAATGATTTATTATCGCATCACGATGG
ATACTGCCGCGTCTTGTCCGCTCAATTATCATCAAATGCAGGAACAGTCAGATTTCCTTG
TTCATTATTTGCATTCTGAGTGATCTCCTCCGGTTACAGAAGAATCTCTGACTATAAAAT
TGTAACGTTCAATGAATCAGTCTCCAAAGAGAAAAAAAAAAAAAGAGTTAACATCAACCT
TTTAACATTGCAAAGTATCAAGCTCAATCCCCTGTAATGTTACAAAGTGTCAACCTTAAC
CCCTGTCAGGGTACTTTCACACTAGCGTTAAAGTCTTCCGGTATT
>TRINITY_DN150275_c8_g2_i3 len=825 path=[3:0-638 5:639-646 6:647-681 7:682-727 9:728-752 10:753-824]
TACCAGCACAGGAGATCAAGGCTACTTTAATATCTGCGTTTTTGCTGTCCGGTTTTGAGA
TCTGGCATAGGATCTCAAAACCACAGCAAAACGCTTCCTTTATAATACAACTGGCTGCAT
CCGTTCACAATGGATCTGGTTGTATTATATCGAAAATGAAGAAACCAGTCCGAAAAAAAT
GGATCCGGTACTAAAACCGTTGTAAGTCATTGGATGCCGCCCCCAGTTTTCTCATGTCCG
AAAAAACGGATCCGTCACTATTGACTTACATGGTTTCTGGTGCCGGAGCCAACTTCTTAT
GTTTCCCATGCCACACACAAAAACACTGCTTGCAGCCGTTTTCTGTCCGGCATAGGAATG
GAATGCATTAAGGTGCACTGCGTTCAGGTTTGTATTGTCCCTACAGACAATGAAGGGGGA
CAAAACTTAAGCGTTTTCCTCCGGTTTTAAGATTCTCTGCTGGATTTCAAAACTGGACAG
CACAACACAGATGTGAAAGCAGCTTAAAACTGAAGCATTTCTTTCTCTCATCTTTTACCA
GAATGTAGACTAGTCATGAGCGAGCATGCTCGGCCAAACTGCTGTTTGGCTCGAGCATAG
CTATGTTTGGCAGATCAGAGTGCTCAGGCCGAATAATTTGGGTGCTTGAATACAATTTAA
TACAATGGAAGTCAATGGGAGAACCCCAGGTACCCCCTGCTCGGAAGAGAAGAGGGTGTC
TGGTTCATTAAAAAAAAATAAAAAAAATAAAAAAAAAAAAAAGGTTAGAAATTGATGGAA
ACCCCATTAAAAAGGTTTGGCAACAACATTAAGAGGATAGCTGGA
>TRINITY_DN149025_c2_g1_i1 len=825 path=[0:0-824]
AGGACATGATCTATAATTTTTGTGGGGCAACGGATGGTGTGCTGTGCGCATCTTTTGTGG
CCCCATTGAAGTGAATGGGTTCTCATCTGAGCAAAAAAAATGCGGCTCGGATGTGGAACC
AAACCATGTTTGTGAATGCGCCCATAGGGTGATTCCACCATTCATAATGCAAAATACACT
CACTGACAAAAAAATAAATAAATGATAGACCCTGGTAGAAATGTCAGACTGCTACAAAAC
CGGGCGTGCTGCCATATCTCAGCTAAATGATTACAGGTCTGGTCTGGTTAGACACTGGGT
CTTGCCCCAAGAGGGTGTAAAAGTGAGTCCCCCACTGCCCTATAAAAAGACTCTCAGGGG
CCACTTTTGGGTAGTGTACCTTTTGATCAGAGATCTTTGTCTGCTAGACATGCTTCTAGT
TCACGCTCAAAAGCATTTTGCCCTATTGACCATGAGAGGGGGCACATTACTGGACTGAGA
GAAACAGGATGGTCCTTTCAAAGAATTGGCTGCCATCTGGGCTGTTCTGATGTAGGTGTT
GGGAGAAATGGTTATGTGAGGGCACACACAGTGACCAAGCTCTGGAGGTCCACCGACGAG
CACGAGCAGCTCCCACAGTTTCGTTGTTCACCATCAAGACACAGGTGGCACTTTCATTAC
ACTCCCCTGTCTCTGCCCAAACCATCTTCAGGTTCTTAGCAGAAGGAAATTTAGTGTCCT
GCCATTGACCACCAGCCACTGTCACCTTCATTTGCAGGAGTGTTGAGAACGAGAAACCTG
GACTGCTAAGGACTGGAACCGTATCGTCTTTAGCAATGAATCCAG
>TRINITY_DN132354_c6_g1_i2 len=825 path=[0:0-423 3:424-681 4:682-730 6:731-824]
TGCCACAGAATACAGGAACCCAAAAAAATTATTTTCATTGTGCCAGAGTATAAAAAAAAA
AAAATCTAAAAAATCTGTACATTTGGTATCACCATATTCATACACTATTTATGTTGTAGG
GGGTGCAACAAAATTGCTGTTTTTTCCATCCCCTCCAGAGAGGGTTAATAAAAGTGAATC
AGTAAGTAACCCAAAATGGTGTGTTGAAAAATGAAGCTTTCATATGGCTACGTGGATGCA
AAACTTAAGAAGTTCCGGATTTGGAATGTAACAAAGGAACAAAACAAAACAAAAAATAAA
CAAAAACTATTAAAGGGTTAAAAGAAGTCAGCCCCAGAGCCACTTTCTGTATCCATGCTA
CAAAGCCGAATGCTCCCTATGACATCACTGGGATCTCTGGGGACATTTCTGCTGGATCTG
CAAGGGGAAGATGACTTACCTGCTTCCCGGGACTGGCTCCTCACTCCTTCTCTTGGCTGG
CAATGCTTCGTTCGGTTCCAACGTTGTCAACATCCGGTTTGACATCATCGCAGCCAATCA
CAGGCCATGGTGGTGTCAAGCTTTCCTTGCAACGATGTGAACATTTGTGATTGGCTATGG
TGATGTCAAACTGGATGTTGACATCGCTGGAGCACAAAGGAACATTGCAGGCTGACAGAA
GAAGGAGCGGGGGCTGGCATCAGGAAGCAGGTAAAGTCATCTTCCCTTTGCAAGTCCCGC
AGATTGGGGGGTTGCCAAAAACCTCCCCATTCTTGCACAACCCCTTCAAAAGGGGTTTTC
TGGGGCCCACCAGGTCCTTCAAACTCACCTTCATAACACAAAACA
>TRINITY_DN111256_c0_g2_i1 len=825 path=[0:0-824]
CTTCTTTCTCAGAGGGCAGCGGACACTAGGGGCACTGAGCGGGCACCGGGCCTGTTGTTT
TCTGCAGGTGCCCCCTGGACCTGGGACCCTTGGCTCAGTCTGACTAAACAGAGGGCTGGC
TAATGATTCACAGCCTTAACCCCCGCACTGCTGGAGCACATGCCGCTGACCGGCTGAGTC
CTCGTGGTAATCTCATAATCTCATGAAAGGGTTACAGGCGGGGTCGCGCCACATCATGGC
CGGACGAAGGATGGGGATCACTCAGCCGACCCTCACCGCAGCCCTACTTACCTGCATTAT
ACCGACAGGTGAGTCTCACAGCAGCAGAGACCACGTATCAGCCTCCACACCTGGTATACC
AGTGTGTTCATCCAGAGCTCCCAGGTTCAGGAATTGCAATGTATGGTCGGTGCTGTCCCT
GTATCCCGGGTCTCCTGAGTATGGACGGAGGGGAACCGTCTCTCTGCCGCCCCCAGACCC
AAATATCCTGATTATTGGGGTACAGATTACTGCTCGGGCAGTGCACCCGGGTGAAGGGCA
CAGGGCTGGGAGCCCCAGGTTTGCCCGTTTCTTTATATTGGGTAAGATGGATAAGTGCCC
GGGCGGTAGCGGTCCAGAGGGGAGTCTGGGCCCCCAGGAGCGGAGCAGATCAGTGTCCGA
CAACCGGCACAGGAGCTGCAACCGGTGGTTGTCACCAACATCCTTTATATGTGCAGGAAA
CAGAGATGAGAAGATTCATGTTCCCCTGGACATGCACAGTAACACTTCCCACTATGCTGC
ACAGTAACACTTCCCACTATGCTGCACAGTAACACTTCCCACTAT
>TRINITY_DN128742_c9_g1_i3 len=825 path=[3:0-697 4:698-699 5:700-824]
GGTGTTTAAGTATAAATAGTGTTGAGCGAACTTCTGTTTTCAAGTTTGGCGTGCAAGATT
CGGGTTATCTTAGAATTCCATTATGGATTCCGCTACCGTGGACCACAAGTTATGGTCACT
GGTAGCGGAATTCTTAAACCTTCTCCCTCTAACCCCATGGCCGCACGGATCATGATGTGT
GTCCCAGTGCGGGAGCAGTCAAGAAGGTTGCACGAAAGTCTATTCTGCAGGAATGGCTTT
CCACCGGCCCCCGCCTCCTCCCTTGGGGCTCATGCACGTGGGCGTGTTTTTGCTCCGCGT
CCAGTGCGGGCCCATTCGCTTTGGTGGGGCGGCGGGGGATGGGGACGGCGCACGGTGTCC
ATTCGGGGGAAGCCTCGGGAGTGTAGAGCATGGGCCAAGTATGTGAGCCCTTTCTTCGGA
GGTTGGTGTGTGTGTGTTGAGTGTGGATTTGATTGGTGCTAGTCTGCCCAGCGAGCGTGG
GGCTCGGGCTTTCTTTGCACTGTGGGGCTCCTTCATGCTTCATTCAGGACGTGGGCACGG
GCGGTGCAGCTTTTCCAGCTTGCCACCTGGCACTTGGCGCGGTCTCTTGCCTCGGACACA
TTGTTGTGATCATCGCCTCGTGTGTTTTTGGCGTGGGGTTTGGTGTCTTTTGACTGGCGG
CGCGGTCCGATTCACGTGCCATGTTTTCTATCTGTGTTATTGAAGGGTTCTATTTCAGTC
CAAAGCCTATTTTTGATATAAGCTTATATTTCATCATGATCTATACATTAATACACGAAC
ACATGAACACGTAGCGGTCAAAGTTCTTGAGTGACTGCCACTAAG
>TRINITY_DN151990_c5_g1_i1 len=825 path=[0:0-824]
CCTCTGTTACATCCATTTGCCTTAATAGGACGTATGAAAGGATTTCTCATTATAGGGCTG
CTGCAGGCTGGAGAAAAGCATGAAGATCGGATTGGTTACTTGCGGAGTAACGCAAGCATT
GTAAACCACAAAATATACAGAGTTGTTGATAGTAAAAAAGAAAAACTAAGGAGCTGCCTA
GACCCCAGGTCTCATCTGTAGGTTTTATTATCCGCCCATATGGCGCTATTTCTAGATGCT
TAACACGTACGTCACTGACTTCTGTGACAGCTGCCGCAGCCCGTCCATACTGACTGTGCC
TATATGTCAGCACTCTGAAAATAGCACATGTGCGCAGTCCTCGCTGTGTGTGACTAATCT
GTAGCTGCCAGTCAAGCAGTGGATATGCTGGGGTGTCTGCCATAAGATATCCTCATTCAC
ATCCCTGCATGTAGAAAGGTCAGTGACATTCACACCTCCACAGCAAATAAAATATATGGT
CCCCTCCAGATGATGTGTAACTCGGGACTGATGTATTTTCCATAATATGATGCAGTATGG
AGGAAAGATGAAGCATTACATAGCGTGCCTATGGCTCAGGACTACTGAAACATAGGGACT
CCGCAGTCTTCATTATATATAGTCACGCTATGTGCCGTCACATGATGTAGATATGTTCAA
CAGCTGGGTTTGACAAAAGCCAGGTAGCCAGCATGGCCTAAAGAGGACCTGACGTGCCTG
TTTTAATGGCTTCGTGCATTCCCCATGTAATAACAATTCTGGAGCATCTATTCTTATTTC
TCTATGTTGTGTCATTCCTTTGTCAGTTCTACTAGAGGTTGTGGG
>TRINITY_DN142238_c4_g2_i1 len=825 path=[0:0-824]
AAGAGGAAGATGCATTGATTTCTGACCACTTTTATTAGTTGTTTTTTTTTTTTTTTTTTT
TTTTTAAATTTCTTTTTTTTTTTTTTTTTTTTTTTGGGGAAGCTGGATGAATAAAGCAGC
AGTGTTTGCTGTGCGGTTCATATATGAAATTCAGTTTCATTTTATTTCCACAGGGACCTA
AAGGTCTGAGTTTGATCATGCATATAATATTCTGAAGTTTTTCAGCTATTGTGTTAGGCC
TCAGGCGGCATCTAGAGGGTCTGTATTCTGGCCACTAGAGCAATGGAACGGCTGTATAAT
TCAACCAATGCCTGCACAGTTACATATTGTTATATCAACTCACAGGACCTACATAGGTCT
TCTGATATAGTATGTAATGAGGCAGGACAGGGTTAACTTTATGGCTGATTAAGGTATATT
TTATGACACATTGCTTTATTAACCACGTTCCAGAGAACCAAGTAGTTATATTTTCCAGTA
TTTCCATGTTCACTGTCCCAGTAGGACCCACTATTTTATACTAGTACATGGAGATCTTTA
GCCCACTAGGGCCTATATTTTTTTGGAAGTATGTGAGTTAACACAAGGGCAAAGAGGACA
TGTGAATTCCATGCGGACAGAGTTCTTGGATCCTAGTGGACGGTGGTGCTGCAGCTTAGC
TCTTCTCACTGCACCGTCCTCATAAGGTTCTCTTACACAGGCTGATACGTGACAAACTGA
AATGTATTTTTTTTTTCTTCCTTTTTTTTTATCGTTGCTGCCTAGACTTGTCCCCTATGA
TGTTAGACCCTTCCACTGCGCACCCCAACTTGATCCTGTCCGACG
>TRINITY_DN161243_c3_g1_i2 len=825 path=[5:0-169 6:170-244 8:245-286 9:287-359 11:360-362 13:363-406 14:407-467 15:468-475 16:476-505 17:506-553 19:554-571 21:572-574 24:575-590 27:591-598 31:599-603 32:604-608 33:609-609 35:610-612 36:613-634 37:635-655 39:656-708 41:709-709 42:710-711 44:712-712 45:713-715 47:716-716 48:717-729 49:730-752 52:753-770 53:771-824]
TCTCTACTTTATTACAGAAAGTAAGCGGTATATACATCTTCAGAAAAGGGCAGTACTTTC
TGAGGCCCAGGCATTATTTTATTGGCTCAAAAGGAAGAAGAGATAACACTCTAGCATCTG
CGCACTGTGCACTACTTTGGAATGTGAACTAATGTAAACATCTGGTTATCACTGCCATGT
TGTAATGACATCTATCCTAACAATAATACTGCACGCGTCATAAATGACACTTCAAAGAGG
TTTTATTCTATAGGCAGTGAGTAATATGTGTGTATCATATTCATCCAGCCAAGGGATTGG
CTTTAGCATCCTTTTACAGTGCACACATCTTCTTCAAAGCATCTGTGGGGAGATAGAAGA
GAAACACTGCCCACAGCACAGTTCTCTGCCCCCCTTCTTCTCCTCATAGCATTGCATAGA
CAGAGCTCGACTAACAGCAGAAAGGGGAGGGGGGAGCCTCCTGAGATTAGAAGAAGTTTG
TAACAACTTAAGATTAACCAGTTACATTCCTAGAGATACAAAAAATATAGAATAAAATTC
ACACATCTCTAACAGTCCCCCCTTGAATTTTAATTCTCTCCCTAAACCTAAACATCTGTC
CCACTGCTCGGCCTCCTCTTCACCAGCTTCCACGACAAGTCATTCCTAGCGAACAACCTC
CCGTGACACTGGATTTGAGCACGGTGAAGTCAGATGATCTTTCCCTAACCGGTGTTAACA
TTATATGGGGGGACTGGAGGTCATCAGTGCTCCTGATTTTCTGGATCGAAGTCTTCATAC
ACTTCTCCCATCATCATCTCTGGTGCAGCCTCATCAACTGCCTTG
>TRINITY_DN127038_c4_g1_i1 len=825 path=[1:0-190 2:191-228 4:229-426 5:427-450 7:451-594 8:595-618 10:619-699 12:700-744 14:745-824]
GGAGGATCTTATTTCTGAGGCCACGGATGGGAAAAGTTCCCTCCTGCCCCAGAACTGTCC
CTGCCGCCGTCCTATGTCTGCATTGCGATCTCAGCACTTTTGCTCCTTTCGGGATTACTC
TTCCCGTTAGGACGAAAAGACGTTTCATCCTTCCTTCAAGGCCAGGCCCTCCAGGCACGC
CCGTCCTAAGCCTTCCAAACCCCAGTCTGCAAAGCAGTTATCTGCATGATGGGTTTCCCC
CGCTCGAGTTGCCCCCTCGAGTGGGGGGTCAGTTCCTCTCCTTTCAGGAGCAATGGAGTG
CAAGCGTGGACGACATCTGGGTTCTGGAGGTTGTTTCCTACGGATACAAGATAGAATTCT
CCGCCCTTCCCACTGGTCGGTTCTTCCAGTTGTCGCTGCCCAGGTCACCCTCCCGGGCAG
CCATTTTTTTTTTTTCAGGCCATTCATTCACGCGCACAAAGTGATTGTTCCCGACCTCAG
AACATTTTCAGGGGTTTTACGCGAACCTCTTCACTGTTCCCAAGAAGGATGGTTCTCTTC
GCCCCATTTTGGATCTTTAGGCGCTCAATTATTTCGTCCATGCGCCCCTCGGCCGGTGAT
TGCTTCCCTCGAGGTGGGCAAGTTTCTGTCTTCCATCAACATCTGAGATGGCTACCTGCA
TGTCCCCATAGCCCAGTCTCATCAGAGGTACCTTCGCTTCGCGGTAGGTTCTCTGCATTT
TCATTTTGTGGAGTTTCCCTTCGGCCTGGCGTCTGCCCCGAGGGTCTTTACAAAGGTGTT
GGCTCCCCTGGTCGCACTTCTTCGTGCCAGGGGAGTTGCAGTAAT
>TRINITY_DN135738_c2_g1_i4 len=825 path=[0:0-226 6:227-228 8:229-256 10:257-268 11:269-313 12:314-371 15:372-372 16:373-381 17:382-384 19:385-387 20:388-392 22:393-411 23:412-413 25:414-428 28:429-429 31:430-430 33:431-431 34:432-443 35:444-452 37:453-453 39:454-458 41:459-459 42:460-460 44:461-461 45:462-480 47:481-486 51:487-514 55:515-517 56:518-519 58:520-596 76:597-597 77:598-599 79:600-615 80:616-635 81:636-647 83:648-703 87:704-824]
GAGGAGCATACAATCTGATCAGGATCAAGGAGGGGGATGAGTGGAAAACGGCCTTCAATA
CGCACGAGGGTCATTTTGAGAACCTGGTAATGCCTTTTGGGTTGACGAATGCGCCAGCAG
TATTTCAGCGATTCGTCAATGACATTTTTCATCGCTTGGTGGGGAGGTTCGTGGTGGTTT
ACTTAGATTACATTTTAATTTACTCTCCTGATCTGAAGACCCATCAGGATCATGTGAGAC
AGGTTTTGACGATCCTTCAGGAGAATAAATTATATGCCAAATTGGAAAAATGTGTGTTTT
CTGTGCAGGAGCTTCCGTTTTTGGGATATCTGCTTTCCGACTCTGGCTTTCGTATGGACC
CCGAAAAAGTCCGGGCGGTTCTGGAATGGGACCGACCAGAGAATCAGAAAGCTTTGATGC
GGTTCTTGGAGTTTACGAATTATTATAGAAAATTTATTTCGACCTATTCTACCAAAGTAA
AACCTCTCACTGATATGACTAAGAAGGGCGCCGACGTCTCGGTCTGGTCGGATGAGGCAT
TGCAAGCCTTTTCGGCTATTAACGAGCGTTTTGCATCTGCTCCCATTCAGTTGCTGTTGT
GTCTCAGCCATTAGTAGTGGAGGTTGATGCATCAGAGGTGGGGGTTGGAGCGGTGCTGTC
ACAGGGTTCATCCCCTGGCAAATGGGTCCCGTGTGCCTTTTTCCCCAAGAAGCTCTCGGT
CGCCGAGAGGAATTATGATGTTGGAGATAGAGAGTTGTTGGCTATCAAGTTGGCCTTTGA
GGAATGGCGTCACTGGTTAGAGGGGGCGTCCTACCCCGTTACGGT
>TRINITY_DN93842_c0_g1_i1 len=825 path=[0:0-824]
CGACTCCACTGAGAAAGTGGAGTCTTTTTTTTACTCCAGAAGCACGGACTGCTGTAGATC
GGCATAATTTATGTCGTGACACACATCTCATAAATTATGCACCTCCACCGGCAGTGCAGG
GGGGAGCAGCTGTAAAATACTAAATAATAAAGTATTCTGTTGGGTTTTGATTTGATTTCA
AGTTGCCAAAGTTCACATATCCGTTCTGCCTGCTGCTTGTTCAGTGTATGCACATAGGTT
TTGGGTTCTGCCGGGCTCCTGTTTGCTCTCACCTTGTAGGACATCACATTTTTTCCTTCT
GCGTTAGTCTATTAAGAGAATGTATAGTTAAGAATACTGTTGCACTTCAGCTCATGTGTT
TCACAATTTCACTCTTTGCTGATAACTGCCGATTCACTTGTCAATGGCCAGCTGATGACA
ACTCTTCCTGAATTTGTTAGCGCTCATGTTTCAAGAGTTCACATCTCCCTGCTGCCGGTT
AAAGTGTAACTGTCACCTTTCCTAATGTTTAGGAGTCATGCAAAGTGTCTTTGTAGTACA
CTTTATTGGGGGAAATATGGGTATGTTTGGTGTATGTAAAGTGCCCCCTTAGCAAACCTC
TAACTGAACATTGCTACAAAGAATCTGTCTTTTGCGTTCTACTACTGAACGCTGAGAATG
AGTATGTGTAACATATAAGAGCAGGCTTCTCAGCCTGTCTCAGATCTCTGTGCCCCAGCC
CCTGCAACTTTATACTGTATGTGCTGTATACTAGATATGTTACTAAAACTATATTTTTAC
AAGTTCCCTGCCTACCTGTCAAGCTGTCAGAGCTGATTGCTGCGT
>TRINITY_DN117001_c0_g1_i6 len=825 path=[1:0-198 2:199-226 10:227-229 11:230-240 13:241-241 15:242-261 16:262-263 18:264-283 20:284-312 24:313-332 25:333-340 27:341-341 29:342-350 30:351-352 32:353-392 33:393-396 34:397-397 36:398-398 38:399-399 39:400-400 41:401-408 43:409-409 44:410-424 45:425-425 47:426-427 49:428-429 50:430-434 53:435-503 74:504-513 75:514-515 76:516-522 77:523-532 78:533-533 80:534-540 82:541-550 84:551-555 85:556-556 87:557-557 88:558-567 94:568-577 97:578-588 101:589-589 104:590-603 114:604-620 116:621-625 117:626-626 119:627-632 120:633-633 122:634-636 123:637-639 125:640-651 126:652-668 128:669-824]
TGGTGTATGGAAAGTGTTCAGTATTTGGGCTTTGTTCTCAGTAAAAGTTAGAGGAAAATC
AGCCATGGTAGAATTACCTCCATACTGGGTCTGCCCCGCCCACAAACCAAGAAGGACATG
TTGACCTTTCTTGGCATGATTGGTTACTGCCGCCAATGGATTGCTGATTGTTCCTACTAT
GATAATATTCTGAGACAAGCCACTAATACTGAGATGCCTGACGACTGTGGCGTGATGTTT
CACTTATTTGCCAGGGACAATTGTAAAACCATGGCAGGAGTCCTTGTGCAGGATCATGGA
GGTAACTTCCTCTCTGTTGCTTTTTTCTCAAAAGTGGTTCCCGTACAGGTTCAGGGCATG
CCTGCGTGTCTCAGGAGTTTGGCAGCCTGTGCTATGGTCGTTGAGATGGTCACGCCTATC
ACCCTAGGTCATCCCCCCACTCTGCACGCCACACGATGTTCAGGCCCTATTGAGGAGCAT
ACATACGCAACATGTGTCAGCACGAAGACTGAGTGGATATGAAGTTTTGTTGCTATCTAA
TTCTCAGCTTTATATCAAGTACTCGGCACCCACGTTCGGTCCAATGGCTTTCCTGAATGC
CCTGCTTGGCTACAAGGGAGAGCAGGATGATTTGCCTCCTCCCCATGCATGTACTGAACT
CATACATGAACATACCTCACCTAGGCCCGACTTACAGTCCACACCCATTGAAGGGGCTCC
TGATGTATTTGTGGATGGATCCTGTTCCCGCCCTAATGACAACACTTATCATGCCGGATA
CGCTGTGGTTCAGCTCCCTGATGTTATACTGGAATCTAATCATAT
>TRINITY_DN135166_c5_g1_i2 len=825 path=[0:0-143 2:144-824]
GATCTTACAATCTACAAGGGAAGGGGGAAGGACATAGTAGGTAAGGGTAAAAGCTGCTGG
TCTGGCTGAGTGGTGGCACCATGTTTATTACAGGTCGTAGGCTTTCCCGAAATGGTGGGT
TTTCAGGTTGCTTTTGAAGGTTTGGATGTTGAGTAAGAGTCTGATGGGCTGGGGTAGTAT
GTCCCAGAACAAGCAAGAGGAGGAGGTCTTGTGAGGATCAGAGATTACAGCTGGGGTAGT
ATGTCCCAGAACAAGCAAGAGGAGGAGGTCTTGTGAGTATCAGAGATTACATCTGGGGAT
GTATCGGGAAAGCCAGTCCAAGATGTAAGGAGGGGACCGATGGTGGACAACCTTATATGT
AATTGTTATTATCTTGAAATGAATTTGTGAGGAAATGGGGAGGAAGTGACGGGAGAGGCA
GAGGAGAGAGGTGGATTAACTGGGAGTTGAGGATAGATGGGAGGCCGCAAGGGAGGATGC
TGCAGTAGTCCAGGAGGGAGAGGACAAGGGAATGTGTCAGTGCTTGACTACGTTTGGATA
TACCGAGTACCATCCTCTGTGGCACTCGTAGTGCTGGTGATTTTGCTTGCCACCCAAAAC
CCTAGGCACTCAATGTCTGAATGTGCCCAGTTTTTTGCCTGTTGAAGTCCAGTGAGTAGT
AATTTACCTATGTTTATCCCGATCTCGAATGAATGGAACTATAAAGCAGCTCTGTCTCTG
GGAGATCGTGAACTCCTGAGCATTCTGGTAAAGGATGAGGCTGGCTCCTGGCAGTCCGGC
AGCTGTGCTAGACTTGTTCATTTATGGGGAAGCTGGAGCGCCAGC
>TRINITY_DN136294_c5_g3_i2 len=825 path=[1:0-670 2:671-824]
TAACTACAAGCATTCCTTTAAAGCCATAGCATACCAAAGGATGTTGGAAACTGTAGTTTC
ACAACAGCTTGAGGACCATGGGTTGAAAATCATAAAGGAACTTCTTCTACTATTTCCTGT
TGCCATGTATTTTTTAGATATTGCTTAGCAATTGGTTATGAATTTGTTTGTCGCGTAAAC
TGCATGGATCCCTTCATGTCATATTGTACAGTAATTGTGGAGAAGTATAAAGCTCAATCC
ATTACACTCACTTTATTTGTCTCATGACTTGTCCATAAAGCTCTATACTTTTGAATTTCA
TATAACACTAGCAGGACCTCCCTGGCTGTTTTCAGAACTACCATATAACTGAATAAAGAG
AAGCACCTTCAAGCTGAACCTCCACAGCATGGAAAACATTAATTAATTTTGTGGTATCTG
GCTTGAATCTTTTCTTTCTGACACGGAAAACAATCTACACCCAACATTCTCCAATGGGAA
AATCTCCAATATGTTAGCAGTCCCCCAATTCACAACCAGATGCTCTCATAGTCAAGACCA
GGGATGCTCGGCCTGTGGCATTCCAGCTGTTGTGAAACTACAACTCCCATGATGCTCTTC
TGTAGGATGATAGTTGTAGTCTCTCAGGGAATGATGGGAGTTGTGGTTTTGCAGCGGCTG
GAGGGCAGCAGGTTGAGCTTGCCTGATCAAGACAATGGTTTTAAAGAGGAGCTGTCTCGT
CTCCTGACATGTCTGTTTTACTACTTGGATTCCCAATGTAACAACAATTCTGGAGCGTTT
GTTCTTATGACTCTGTATTGTTCTAGAGGTTATGAGTGAATTACT
>TRINITY_DN112434_c0_g1_i2 len=825 path=[1:0-218 2:219-242 3:243-267 5:268-533 6:534-585 8:586-697 10:698-824]
GAGGCTTCGTTGTGTGGGAAAGAATGACGTCGGTGCGGTGTTTCTTGTGCGATGGCGGCG
GCTTTTGTTGCTGTGTCTGAGTGTCCTTATGGGGTCAGTTGGTAAGATATGGTGTTCGGT
GTGGCATGGTTGCCACTTCTGCATGTCTCGGGTGCGGCCCGGCTGCACGATGTGGTTGCG
GTTGCTGGGCACTGTTGATTGCTCTGCCTCGGCGTCCTACGTGTCGGAACAATGGCGGGT
GTTGGCTCCCTTGCTCCGGGAAGGATTGGAATGGATACAAGTTCGCCGTCTCATCTATCC
TCCTCAATCGGCAATATTAGGTGTGCTGATGGCGCCAAATGGATTTCTTTATTCTATGCC
GCTGAAAGGTTCACTGTTAAGTTATAGAAATTCAGTAAACGCGTTTCGGAATTACATACT
CCTTCATCAGTGGTTAACAGTGAGCTATCATATGATCATATCTTATGAGACGGGGAACTT
GTATCCATTCAAATCCTGGAGCAAGGGAAATAACTGGCACCGGTCGTTGTTCCGGCGCGT
GGGACGCCGAGGCGGAGTGGTCGGCAGTGCTCGGCGGCTGTGGCTGCGTTGTGCAGCCGG
GCCGTGCCTGAGACATGTGGAGGTGGTGGCTATGTTACATTGAACACTAAATGAATTCTT
GCTGGCTGACCCCATGGGGATATTCAGATGTAGCGATCAGGGCCGCCGCTGTCGCACAGG
AGTCATTGCACTGACGTCATTTTTTCTTATACAGCGGGGCCTTTTATGATGAAATAAACA
TAGGGCCAGATTTATCATTACTCTTACATCTTACTCCACTTTTAC
>TRINITY_DN136954_c1_g1_i3 len=825 path=[1:0-132 2:133-157 3:158-824]
AACAATTTTCTTCAAACTTCAAGGAAAGATGTTCAATTCGTGTTAAGAAGGCTTCAGGGA
GTCCAAGAAAGTCCAGCAAGCACCAGGATAGTCTCCTAAAGAGGATTCGGCTGCGGGATC
GGAGTGCCACCAGTGCAGAGCTTGCTCAGGAATGGCAGAAATTGTGTCCACCTCCAAATC
TATCTAAAAAAAAGTTAGAGGGAATATTTCGTGTGAGTCTATGGGGGTCATTTATATACT
GGAGTGCCCGTGTGGACTCCAGTATATTGGTAGAACACTGAGGAAGTTGAAGGTCCGAGT
TGATGAACACATCAGGAATATTAAAAAGGGACTGGAGACCCATAGCCTCGCGGCACATTG
CAAGAAATTCCATCAGAAGGACCCCATCGGTCTCAAATTTTGTGGCGTGGAACTTGTGAA
ACGCCACTGGCGAGGAGGTAATCCCGCTACACAAATTAATAAAAAGGAGGCTCAATGGAT
CTATGAAATGAACACATTGCAGCCACAAGGACATAATATTGAATGGGACATAAAATCGGT
CTGTATGGTGTGATCTTCCTGAATATATACTGTTTTAATATATCTGTAATTTTATATATT
TATTATATTTATACATTTTTATATCTAGCATAATTCTTAATGATATTTTGAAATATTGAT
ATGTGTGTTAGCGTAAGGTATTGGCGCTTTTATGTAATTTAATACATTGTAAGTTTGCAT
ATGTTTTTAGTCATTTCAGCATGTGATTGTTTAACATACCGCCGGACAACGGAAGTCCGT
TTTTGTTCCGGGGTAAAGGGTTGTTATATACTCGTGGATTATAGC
>TRINITY_DN87324_c0_g1_i1 len=825 path=[0:0-824]
ATATAGCACTATATTCTAAATATTAGCGAAATCTCGAAATCGCGATATTCGAGAAAAAAA
TTTGCAATTCGAATATTCGCGCTCAACACTAGTGGCCTTATCTCTGGAATCTACTGCCCC
AATTCTATACCAAGACTAAACTGCTTTATGACTCTCCCAGGGCACGTATTAGAACAAATC
TAGATGTATCAGGTCCCTTCCCTTTGAAAAGGGGTATGCATCAGGTTTGCCCCCGTCCGC
CTTATTGTTCGCCCTGGCTATTGAGCAGCTTGCGGCTGCTATCCGTAGTTTCCCAACTAT
CAGTCATCACTCGAGGACCATTGGTTGAAAAAGTATCCATGTACAAGGATGATACACTAG
TATATCTGGCGGACGAGGTGCCCTCCTAGGATTATATGAAAGCCTTACAAACCTGTTATA
CAGGTATCAGTCCATGGGTCTCTATCCTCTCTCCTAAAACTATTGCTCATGTTTGGTCAC
TTTTGCAAAAGCTTTTTAGGGCTACTGAGGTTGATGTGTTTTCACATAGGACTCCTATCT
GGTCTAACACTGACCTCCCTGACTTCCTAGGCTTACCGGGCGCTAAAATGTGGACTAGAG
CAGGGATCAAATATCTGACCCATCTGTTTTCAACTGATAGCAACTTTCTCACGTTTTATG
CTTTTAGAGACAAATACGTGATCCCATGGCATGTTTACTACCTTCAACTTAGGCATGCTA
CACAGGCACAATTTGGGTCCCTGACTGTTACACTGACCCCGTCCAAATTGGAAGTCCTAA
CTATGTATTTTTGGTTACTATCACGATCGGCGTAACTGTCACATA
>TRINITY_DN149149_c5_g3_i1 len=825 path=[0:0-824]
TGCCTTTAGGGATAAGATATGAGCTAAATAGACATGTGACGAACAAAGAATACAAAACCA
CACACAAACTACAAAAGTTACCGGCGTCAGACGGATTGCTGTATGTAACTGCATGACAAT
TCTGAGCGTTTCAGCAAACATGCTGCGGAGTTCTCCTGAGTAGCAATAAACAGCATCGAT
CTTGGGCCACCAGTCCAGTGCAGACTTCAAAGATAAAGAGACAGATAAAATCAGGTTACA
GTATTCAAATAAAATTGAAGATCATAAAAATAAAGGATAGCTCCCTCAACATGACTAGGA
TTCCGTGCACCTAAATGTACAAAACACACGTCTACTTGATTTAGGCTGAAATTAAAAATC
TGATTTATTCCAGCTATCAAACAGTTAAATCTGGCCCATATGCCTGTGCAGACTACGGTA
TCAGCTGTTGGGCACCAGAGAATTTGTGTCATTGATGACAGGCTGCTGAGTCAGTGGTAT
TCAATACAATGGAGTGAGCGTTCTGCCTGCGAGCCCTTCTGTGCGTCTGGTAAGATTACT
TCCTGACGTGTCCTATTACTCTAAAAGCTTCCTTCCAGCGCGATCATTAATGCAGCTATG
GAAACCGTAGGAGACAGAATTCCAATACCCGTACTAGCACTGATCACCACAAGGCTTGGG
ATATGCAATCCTGGACACAAGACAGTCTGTTTATCTGATCGATTAGTTATTTTCTATTCA
AGTAAAGTGTAAAACAGCCAAAAAAAAGTTTGAGTAAAAATCTGATAAAAAATAAATAAA
AATAAATAATCAACTAAGAATTGTCAAGTTATGTGCTATAGTGCT
>TRINITY_DN157946_c10_g1_i1 len=825 path=[0:0-824]
GAACTTATTTTGATAGCTGGATGTTGAAGTTTGTTGCTGATTCCTCCAGTAGCTGGGGCC
GACATAGTAGCCCCGGTTACAGGAGGAAAACAGCACCAAGAGCAATGGGGTAGGCAGGGA
AGGTGAAAAACCGTCCCTTCTCCATGAGGACCACAGCTGTCACCAACAATGGGCTCCTCG
GTCCTGAAGCTGCACGATTAGAAAAGTCAGTGCAGAGATATGTGCAGACAGCCCAGACGT
ATATAGTCAATGGGTGGCTGGCAAGGGGATACATTTGTATTTTTCATTTAAAATAAAAAA
AAAATATGCAAATTTTCATGATACAATTTTTTTTTTAATTACAATGCATTTGTTCATCCA
TGTAAAATACACAGACAGAGGTTAGGGAACACCTCAAGAATACATACCAGGACAGCCCTG
AGACCTTTCATAAGCCCAGCCCCTTACAACCATCAGTTCCAAGTACTGAAGGCCAGCAGA
ATCACAAAAGTTGAATTGCTGGGATCAGAGTTTTCCAGCAGCTGCAGTGGAAACACAAAC
CAAGTCCCTGCAACTGATGCACCCCCAATATTTGTGTCAAATGTATCGCAAAGGTCGCTA
ATAAATAAAATATCTCTCACTCACCGTCACATTTACAATCACGGCAAGGTTTTAGAACGG
GTCACCGCTCTCTAGCGCGTACTGTTCCTGAGATATTTCCCAAAAAATGCAAATATGGCA
TATCACATGACCTACATTAGCCAATAGAAGCCTCAGGTCTTTCTCTTCTCCACACACACG
GTTATACATCAGGTTCCCATAACAACCAAGCCATTTTTCTTCACT
>TRINITY_DN296115_c0_g1_i1 len=825 path=[0:0-824]
GTTCAGAGCCGGCGTGACCGAGGAAGCGGAGAACGGCGTGGATGGCCACGATCCGGCCGA
CAAGCGCCTCGATGCCCTGCGCGCCACGTTGATGGCGCGCTACCGGGTCGACAACGTGGA
CGACCTGCCGCTGAACTTCCGCGGCGTGGCCCTGGAGTTTGCCGAGGCCAACTCGACGCG
CGTCTACAACCGTCACTTCGATCGCCTGCATGCCACCTACCAGCAGCAGGACGCGACCCA
GCGCCTGTTCGGCCTTGTCTCGCCGACACTGGCGCTGCAGTCCTGGTCGCGCGCCTTCGC
CGGCACGGATTTCCCGGCGCATCTGTCGTTCCTGCGTGGCGTGGAGGACTACCGCTATCG
GTTGATCCAGGCACTGAACCAGGAAGTGAAGCTGCACAAGGCACCGCAGGGCGGAAAGCA
TGTCGCCGACATCGCCGGCATCACCCGTTCAGTGCAGTACCGGGCGCCGCAACAGACCCT
GGCCGACACTGCTGTCGCGCAGCGCGGGAATTTCGTCATTCTGCTGGCCTGGCTGATGCT
GGGCAGCGTGGTGGTACTCATCTCTGTGCGGAAGCTGGGGAGATCGCCATGAGCGGTGTG
TCGATTGCCCGCTACGAGATCCGCCGACTGCTGCGTGATCGAGCGCTGCCGGTGCTGCTT
GTCCTGCTGCTCGCGTTGGGCGCCTACGCCGCGTGGAACGGTCGCGCATGGGTGGACCAG
CGCGAGGCGGCCATTGCCTTGATAAAGCAGGAAGAACAGCAGACGAAGGAACGCAGCCGG
GCATTCGTCGGCAAGGCGCCCTCGGTGCTGCCCCGCGCCCAACCG
>TRINITY_DN118310_c5_g1_i3 len=825 path=[1:0-184 2:185-200 3:201-824]
CGCCGCCAGACTGATGCAGTCTGGGCGGATCCGCATCCATTCAGACTGCATCAGGGCTGG
ACAGAAGCGTTCTGCTCCGCTCGTGAGCTCCTTCAAACGGGGCTCACGAGCGGACAGCAG
AACGCTAGTGTGAAACTAGCCTAAACCAGGAGGTTGCCTGGCATAGGTTGTGACTTTTGC
AAAAATCACACATAGTAAATGAGCCATAATCCAGGTCTAATCTCACTTTCAGCTGTTAAA
CATGGACCACTGTCAAAAGTGGCGAGGATCACAAAATATCGCAAAAATGTTGCCATGGAA
ACGTCGCAGTTTCCATGACTTTTTTACACCACAAAACTGATATATCTGATTTCATATGAC
CCCTTATATCCTTATTTTTTAAAGATTATTAAAATAAACCTATTGTGTATGGAAAAGTTC
ATTTATTGTTTCTTCCACTTTAAGGCTATTCACAACAGTTATGTAGCAGATACCAAAACT
GTCTGGCACTAGCACCGGCCTGAACTATTCCTTCTTAACTTAGTGCACTGCACACACTGC
TTAAGCTATTTTAGGAAATATTCTGTGTGGATCCTAGTGTGGGCACAGGAGGGTATAAAT
ACTTCCAACTTAATACATATTAGGCCTCATGCACACGACCGTTGTTGTGTCCGTTGTTCC
GTTTTCCGTGATTTTCTGCGGACCCATTGACTTTCAATGGGTCCGTGGAGAACTCGGCTA
ATGCACCGTTTGTCACCCGCGTCCGTGATCCGTGTTTCCAGTCCGTGAAAAAGATATGAC
CTGTACTATTTTTTTCACGGACAACGGTTCGCGGACCCATTCAAG
>TRINITY_DN140629_c3_g1_i2 len=825 path=[1:0-534 2:535-535 3:536-675 4:676-824]
CGCTCGTGTGAAAGGGACCTTACAATGTGGTTCCTCCTTGACAACAGCTGCTGAATGCGA
GGGATCTTCCCAAAACCCAAGATAAGGTAAGGTCTGGTATATAAGCAGTGTGAACACAGA
TGAACACTATACACCAGACTCAAATCTAATGCGTCCAATACGTCCTCGTTACACAATTAC
ATGTGTCTTTCTTTGCTGCTCTGATTACTAGATAGCACCGCAACAGTCAGAATCAAGGTT
TAGTGACACACAGTCACATTATTTACTAGAAGTGTTGTGTTAATTCTGTAGTGCTGTGTA
CAGTGCAATTAAAATTTAAATCACCATTTTATAAAAATATGTTTAACATAAAAACATGAT
TTAAACAATAGGTGATCTTCTTTCCGATATGGTTCCCCTAATGAAGCCTACATTTTCATC
TGTCCTCTGTCATTGGAGAGACATAGTGGAGGAGTCTCCGCACACTGCACGTACTCTTAT
CTAACAGCAGCAAGTGATAACTATTGTCCCTTAGTTTTAAAATTCCTCTCACTCACACTG
CAGAGTTTCTAGTGCATATTATTGATGCTTCTTTGAGCCGACAGGTAGAATCCTATCACA
AGCAGGAAGCAGCGGAGACAGGCAGAATGCATCACACAGGACAGAAGACTCAGCATACAG
TACAACCTGGACCCACGCTGATCAGCTGTCTGAGACGGCACTGGCACTTCTGTGAGAACA
GTGGCCTATTCCGTGCTTACCAAGCACAGCGCAGTACATTGTATATCAGCTGTGCTTGGT
GTAGCAGCTCAGCCCCATTGAAGTGAATAGGGTTGAGTAGCCAAG
>TRINITY_DN158141_c7_g1_i1 len=825 path=[0:0-824]
GTGACTGATGAATGTGACATCACATGGCCTAGGCCAGGGGTAGGCAACCTCCGGCCTCCA
GCTGCCGCGAAACCACAACTCCCAGCATGCATACTTGCTCTGCTCTTCTAAGAACCCTCA
TAGAAATGAATGGAGCATGCTGGGAATTGTAGTTCCACAACAGCTGGGAGCCGGAGGCCG
CCCACCCCTGACCCAGGCAAAGCTTCGAGAGGACCTCGGCTCTACAGCGAAGACTGTTGT
ATTCTCAAACAGATGATCGGCGAGGATCTGGGTGTCAGACCTCCAATCAGATACTCACCC
AGAGGATAAGTCATCAGTTAAAAAAATCCCTTTAAGTAACAAGAGTAACATGATGCCCTA
ATGGAGTTATACTAATTGGTACAACTGCACACATGAAGGTGTCAAATGGATGTGTTGGTG
GACTGACAAGAAGCACTTTTTATCCATTTTAGTGTCCCATGATCAGTGCTGATCTGGACG
ATGTGGTACCACACCTCTCAGTAGTAGTGATCCCACTCAGCACTGGCAAACATTTATGTC
ATAACACTGTTTCTTTGGAGTCAAAGAAAGGCAAGTTCTTCTTTTTAAACTTCACATCTG
GGACCTTTTAGGTCTAATAAGTGGACACGCTTACAACTGCTCTTCTACTCTATTAGGGAA
TCCATAACCTTATTTATACAGAACTGTAGTAATACGTTTTCATTAAAAGGGTTCTCTGGC
CTTTTAATATTGATGCCCTATCCTCAGGATAGGTCATCGGCAGCGGTCCGACACAGAGGA
CCCCCGCCAATCAGCTGTATGAAGGGAAGGCGCACAGTGTGCATA
>TRINITY_DN138757_c7_g3_i2 len=825 path=[0:0-576 1:577-824]
CCCCCCCTCCGCACCCCCACCGCAGACCGCCAGCAACCAACCCACAACCTCTAGCAGAAA
CAATAAAGGAACGGCACAACACACAGACACAAGAATAGATGCTCCAGAACTGCCACCACA
TGGAGAATGCACGAAGCCGCCAAAACAGACGTGTCAGGAGTGGGGAGAGGTCCCCTTTTC
ATGGTCATCCCCTTGAAGTCTGGCGCTGTTGACACTTGTGCTTGTTCTTTTCAATTAGGC
TTCAAGTATTTCTTGATGGAAAGAATAGCACGCAGCAGAAATCATACGTAGTGGAAACCT
GACTGGCCCTGTCGAACCGCGCAGACCCCAACAGACTCCTAAATCATTGGTTTACTTCAG
GCACCAGGGGTATCATTTATTAAAAATGGATCCGGCAGAGCGTTGTAGCTTCTGTTATAA
CTAAAAGCCACTGCGCTAGTGTGGTCAAGGGCGCCAAAGTTTTCCAGTTTATTAAATTTC
TTGAATACAGACTGCAGAGGATCATCCGGACTAGATCATAACCCTGAAGACCATACCCTA
GAACCCACTAACCTCGCCTTCCGATTCTGAGCCAGACCCCAACAGACTCCTAAATCATTG
GTTTACTTCAGGCACCAGGGGTATCATTTATTAAAAATGGATCCGGCAGAGCGTTGTAGC
TTCTGTTATAACTAAAAGCCACTGCGCTAGTGTGGTCAAGGGCGCCAAAGTTTTCCAGTT
TATTCAATTTCTTGAACACAGACTGCAGAGGATCATCCGGACTAGATCATAACCCTGAAG
ACCATACCCTAGAACCCACTAACCTCGCCTTCCGATTCTGAGCCA
>TRINITY_DN128464_c3_g1_i1 len=825 path=[0:0-244 1:245-824]
ACTAAAAGACAAAAAAAATATATAAATTTGTAAACTCTGATATCTACATGGGGGTGTTTT
GTTGCATTGTAATCATGCCTATGATGATAATGTGGTGACTGCTGAAAGGGAATCTCTACA
GAATAGGACATGGAGCCTAATATAAGACTTCGTGGCCAGTGTGAAAATTGCTGAATTTTA
AGATTTTTTTTTTTAAATTGATAGTTAAACATAACCAACATTTCTTTAAAAAATATGTTT
AACATAAAAACGTGATTTAAACTCAGGTCAACGGTCCTGAAAGCTGTAAGACGTGTAGAT
AAGACAACACGTTTTAGAATCTGTCTGATCACTGATCCCTTATTAACCCATCTGATGTAT
TGTCAAGGTTTTAACAATAACTACGCATCGAGGAACTTAAGGTCTATATTCTGTGAAAGG
ATTCTATACGAGCTGGAAGATGCTTAGAAAAGAAAGAGTCCTCCTGCTTGGTCTTGAAAA
TGAATTTCTTTAGCAGGATATAAGTCGGGAACAGGACATGAATATGTTAAGTGCTGTATA
TACAAGACATTCCAGTACAACGCTCGGGTTCGCTCAGAGCAATGGTGGCAACACGTGAGG
AAGTCCAAGGTAGCTTTAATATGAAAGAACTATGGAAACCCATCGACAGTCATACAAATG
GAAGCTCACATCTCAGGAAGTGTAAAATGGAGATCTCTAATCATTTATGAACCTCAGTTG
CATAACCACTGACCACATACATGGTTATCACATCCATATTCATGTCATCTCTGGGCTGAA
TTCACAGATCCTAAGATAAAATGACCATAATTGACTATAAATGTA
>TRINITY_DN118553_c9_g4_i1 len=825 path=[0:0-124 2:125-125 4:126-134 6:135-135 7:136-149 9:150-168 12:169-198 13:199-671 14:672-824]
ATTTCGAGCTCTCTCTCCTCACTGCTGAGAATGGAATTGAGACAGCCCCATAGACTTCTA
TAGAAACCCTCTTGTGCATCGAGGAAAGAGAGCGCACTATGTGTGCGCTTCTCTTCCCTT
GTTTTGGGAATCATGAGGGTCTGAGTGCTCTAACCCCCACCGATCTAAGCTTTTGTTGTG
TGTCTGTTACATGTTGGAAGTTTTGTGAAAAGTTAGTGACCCTTTAAATATGTACCAAAG
ACGTCTCCATCTACAGGGAAAAGCAAAAATTGTCTTGCAAAGAGAGAATCTCAGACAATT
TTTTTTAGACGCTCAGGTCAGCTAGAGAGTCATACACTATAATAGAGAATAGATCAAATA
CAGGAAAATGTATATTCTCTGATAATTTGCATTTTGGTAAAGATAAGGAGACCAGAAATA
TCTAATTTTCCTGAATAGCATGCTTTTTAACAAATATTCTTGAAACTGAGACTGATATCA
CAGTGGTTCCATACAACATATGAAACACCAGTCTTAGTAAATTCCCCCCATAGTATTCGA
TTATTATTAATGCAGCAATGTAGAACTGCCCAGCTTGTACGCAGTATAAATCCTGTATAA
GTCTACAGGTGTCAGAATTTAGAATTTTCCAGATTTTGTAGCACTTACAGCATATGTCCC
ATGTCATGTGACTAAGGCCTAGTTCACACGACCGTATGGCTTTTATTGTTTTCTGCGGTC
CGTTTTTCACGGATCCGTTGTTCCGTTTTTGAGTTCCGTTGTGTTTCGGTTTCCTTTCCG
TTTTTCCGTTCCGTTTTTCCGTATGCCATGTACAGTATACAGTAA
>TRINITY_DN152517_c3_g1_i3 len=825 path=[2:0-74 4:75-113 6:114-137 8:138-224 14:225-236 16:237-248 19:249-252 20:253-259 21:260-275 23:276-276 24:277-286 25:287-292 27:293-299 30:300-311 33:312-316 34:317-388 37:389-389 38:390-438 44:439-447 45:448-448 46:449-457 48:458-472 49:473-500 51:501-550 53:551-592 56:593-615 61:616-617 62:618-628 64:629-629 65:630-656 66:657-665 67:666-679 69:680-687 72:688-691 73:692-695 75:696-824]
ATGTAACTAAATGATTTTCCTATTTCATGACGCAAAGTCATAGTTTTATTAAAGACACGG
AGGCGAGTATTGCCCACCCTGGATATTTCTCCTGCCCGCCCTTTTGTGGTGTTATTATTA
TTGGACTGTTTACATTGTCTTTTATGGTTATTTATTACGTATAATTATATTAATGACTGT
TCATGGTTCTGTTTTCAGCGACCTTATAATGTACGACCGTTTCCAGGGTCGATCTTGTTC
AGTTTCTGCCTGATTCTTACACTGGCTATATTATTTGCTCTGTTTCAGGTTGAAGTTTCC
TCGGCGTATGGACTTCTATTCTACGTTGTTCCGGGTTTCCTGACGTGTTAGCCAAGTTGG
CTTGAATTCTACAGTTGGATGGACCAGAACCGTTGTCCCAGGTTTCCTGAGGTGTTGGCC
ATGTTGGCTTGAATTCTACTGGTTGCTGTTTCTCGGGTCCAGTTCCAGTTTCCGGTTACG
GTTCCAGTTACGGTTATGCGGCTGAATTTTCCACGGAGTGTGGCATTCGACGTTGTTCCA
GGTTTCCTGAGGTGTTAGCCAAGTTGGCTTGATTCTACAGTTTGATGGACCAGGATGGTG
GTCGGTTCTGGGGTCTAGTTCCAGTTTCCGGTTGCGGTTCCAGTTACGGTTATGCGGTTG
GTGTCGTGGATACAAAGAAAGAGGAAGATACTGAAGTGGACACTGCTTATTATAGGATCT
ATCCGGGGAGTGTCCTTTATTGTTATGATTATGTAAATTTCTCCTTTGCTGCTATTGGTG
GAAAGTAAAGAAGGAGATAGCAGTGTGAGCCTCCGTGTCTGGCTG
>TRINITY_DN162543_c2_g3_i1 len=825 path=[0:0-824]
TACCTCTAAGCCCAGTCAATGATGCCAGGCATCAAGTAGGGGGCAGATTAAGAAGGTTTA
CCACAGCTTGGGGGAAGATCTCGTCCGCCCCTTGGATCATAAGCACTATATCCATGGGGT
ACAAGCTAGAATTCGATACGACTCCTCCAGAGCATTTCTTTATCAACAGACCATTAAAAA
AAACAGAAAGCCAACAGGCCTTAGAGTCGGAGATATCATCTCTCTTAAAAAAGGAAGTTA
TTGTACCAGTCCCAGAAGGTCAGGAGAGGCAAGGGTTCTATTCCCCCATATTCCTTATTC
AAAAACCCAACAAGTCCTTCAGGTTAATAATCAATCTAAAAAAAAACTGAACAAATATAT
GACCTACAAAAGATTTAAAATGGAGTCGATCAGGTCCACAGTAAATCTCCTACCCAAAAA
TTGCTACATGGTAACTATAGACCTTGCGGACGCATACTACCATGTTCCCATACACAGAGC
CTACCAAAAATATCTCAGGATAGCCCTCCTTCTGGGAGGTCGGGAGTTTCACTTCCAGTT
TCAGGCCCTTCCCTTTGGGATATCATCCGCCCCAAGAATTTTCTCAAAAATCATGGCCGA
AGTGACAGGGTTCCTACATCTTCAGGGTATCCTAGTAGTCCCATACCTAGACGACCTCCT
GATAGTGGGCTCATCTCTTCAGGTTCTCCAGGGTCATCTACAGCTGGTGCAGGAGAAACT
GACTGACAGAGCTAGGCTGGCTAATAAATACTCAAAAATCCGACTTAGTTCCCAGTCAAC
TGAAAAAATTTCTAGGTATACTGTTAGATTCACACAATCTCATGT
>TRINITY_DN123029_c2_g3_i1 len=825 path=[0:0-824]
AACATACACTGTTGCAACAAAAAGGCTAGTATAAAGAAAAATACTGAAAAATTAAAATAA
ATAAAAACAAAACAAAAAACAGTGCATTCTTAACCTGCACAGGGTACATTTTTATAATCT
TGGATTTTTCCACAGAGATTTAACAAACAAATCTCCTGCTTCTGTGCCATGGTTTATACA
TAGTTTATTATGACATTTTTAATTCGTTTAAATATCGATTTTTATACTGCATGTTTTTCA
TTTCACAATTAATGATAAACACGACTGCCATGTGGCTGGATGGTGCCATGCGTTACGCAA
TGTCAATATGGCATTTACAAGGGCACTGCTCTGTCTGTATAGTGCAGTGGGGCAATCTTC
ATGGTATGATTAATTACACTGACTAGAGAGCAGGAAATATTAGCAGCCACACAGCAACAC
ATTGCTTAACCCCTGTTCCAGAGGTGAAGGTTAAGGCAAGAAAACATCTACATGTATAAT
AACACTGATGCACCACGGCAACAGAGCGACAAAAAGACAAACACAATAACATGTTGCCTA
AATGTGATATATAAAAATCTATGTAAAATTTTGCCCAAGGATAAAAATATGCTGCACTTC
ACAGATAAACCACTTCTGCTGCCTATTTTCTTCTTCACATAACACTTTTAAATGCCAGGA
AAGACTTGTAGACATTGGTAGCTGGTGTCTACAAGCGGGAATAGAATTTTTAATATAGTA
CAAATTGTACAACAACTCAATCACATTTTAGAGTGCATGTAAGTTTACCACACACACACA
CTATATATATATATATATATATAGATCTCAAAGTAAAAAAATATG
>TRINITY_DN134494_c4_g1_i2 len=825 path=[0:0-38 1:39-68 2:69-109 3:110-142 4:143-181 5:182-262 6:263-301 7:302-370 8:371-824]
CCCTGGGCACTGAATGGAGGCCGGCTCCTCCCCTGGGCATTGAATGGAGGTCGGCTCCTC
CCCTGGGCACTGAATGGAGGCCGGCTCCTCCCCTGGGCACTGAATGGAGGCCGGCTCCTT
CCCTGGGCACTGAATGGAGGCCGTCAGCTCCTCCCCTCAGCACTAAATGGAGGCCTGCTC
TTCCCCTCAGCACTGAATGGAGCCCTGCTCCTCCCCTCAGCACTGAATGGAGGCCAGCTC
CTCCCCTGGGCACTGAATGGAGGTCAGCTCCTCCCCTCAGCACTAAATGGAGGCCTGCTC
TTCCGGCTCCTTCCCTCGGCACTGAATGGGCACTGAATGGAGGCCGGATCCTCCCCTGGG
CACTGAATGGAGACCGGCTCCTCCCCTGGGCACTAAATGGAGGCCTGCTCTTCCCCTCAG
CACTGAATGGAGCCCCACTCCTTCCTCTAGTCCCGACTTAATGCAGGCACTCAGCTCACT
GCACTGCCTGCGTAAGATTTCAAGGTTTCAATCTTCCTCAAGCAGTGAGCTGATTACTAA
TTAAAAGGTGTCAAAGCTAGCCCAGCGAAGCATTATGCCTGGTTTAATAGTGAAATTCCT
GGTGACAGATTCCTTTTAACAATAATGGCTCTTGGCATGATAGAAGTACCACAAGCAGAT
GTATAATATTTATTCACTCAAATCGATTCCTGCTACCTAATGGTGGCCATATACATTAGA
TAGAAGTTGGTTGAACAATCAATCATCTAGTGAACGTTATTCTCACAGACACGGCTATAT
ACATTTTAGTTTATATTGGTTGTTACAGTTGTTCAAACTGGCCAT
>TRINITY_DN161627_c3_g1_i1 len=825 path=[0:0-824]
TAAATGGTTTTCACAGACCCATCGTTTTCAATGGGCATGTTTGGTCCTTGACAGACCAAA
GTGGTGCCTGCTTCCATGACTTTTTTCATTGACCTGCAGTCAGTTGAAAACCACTGTGTG
TTAACAAGCAAATTACAATAAATGGATCCGTGCGCTGTCACAAATCTGTGACTCAAGTCT
GAATAAGGCCTAAAAGGGTTCTACTACAATGGACGTTTACCACTGATCACTAGAACAGGA
GGAACAGAGAACCTCCTATTCCACCTCATTGTATGACTACATTGAGCAGTGTGAATGGAT
AATGCGTCCAGTTACTCCATTCAAAGTCAATGCTTCTGATGGAGACAGCCAAACATCTCT
CGATTGTTCTTGTCAGCTGGATAGACACCGAATGGAGGGGCACTGTGCACGATCAACCAT
AGCTCCTGCAATCAGTAGAATAAGGCGCTTTGAAACCCCATTCTAGTGATCATGGAAATC
CAAGCTCATATAAGGTGGATGGATGATAAACGTCAATTGTGCGAAACCCCTTCAAAAGGA
CATTTGAGGAAAAAACTGCACCAAGATGTACTTATATATTCAAACAGAATTACCTTCCAT
CAATTACCTGGAGTCGCACTGACTACATTTTATAGTATACCATTTGGCCAAAAGCAAGGA
AGAAACCTGGATCCAGTGTCATAAGGGGAGGCCCTGGTGTTCTTGGAACCAGTGGGTCAT
CACACACCCTAAGGCCTCTTGCACACGAACGTGTGCACCCCGTGTCCGTGCTGCGGTCCG
CAAATTGCGATCCGCAATGCACAAACACCAACCGTGGGGAAAACG
>TRINITY_DN155453_c4_g1_i2 len=825 path=[0:0-672 2:673-824]
GGCCTCCGGTACAATATTGGATTTTGGGGGGGCGACAGACAATCTTTAGTACAGAGACCT
GCAAGAACTGCTGTCCGCACCGCTGGTAATCCCATTGTACAGGCGGTCAGCGCTCTAAGC
GTCCGCCAGTCCTCGCAGTCTTGTAATCACAGGCCGCCGAGCCGCCAGCTGCTGAATTTT
AATCCAAGCTGCATTTCCTGGACGATGTCCAAAGGAAGCATTAAACTGATAAGAGCCCCT
CCTCGCCGGCCGTAAATCACTGCTCAGCAAGGGCACCTGGCCTGCCGATGGCGGACTGGG
AATACGACCTACCTGTGCAGTCATCGCATGCGAAGGCCGGCAGCCTGGCACGGGAAGTTA
ACCCCTTCCCTGCCCTCCTACAACTGAGCATGCCGTACAGCTTAGGACTCATGCACGCAA
CCGCAAGTATTCCGCGGTCTGCAAACCGAAATATAGATACTGGTGGCGTGCATGCCGCAT
TTTCCTCGGGCCCCATAGTCAAAACGTCTGTTCTGTCTATTATTTTTTTTCCAGGACAGA
CATGCAGATAACACGCAATGCGCTGAAGTTTTTGCAGAAATTAAAATCGGTCTAATGCGT
AACAAATGTAGCGCGGTTGCAAAAAGACCTCGTTCTATTTTTTTTTTTTTTTTTTTTTTT
TTTTTTTTTTTGGCGGTGTTACAGAACGGACATATATATGCGTGAAGTTGTATGAATGCA
CTTGAAAGGACTGTCTGGAACTTGTACTTTTAAAGCAGGACCCCACCTAAGGCTACTTTC
ACACTAGAGTTTCTATTTTCCAGTTTCCGTTATGCAGGGGGGGGG
>TRINITY_DN289949_c0_g1_i1 len=825 path=[0:0-824]
GGAACCCCTGGATTAGTCTACATCATTAGCCGTTTCTGCATTTCTTCTCATGCACAGTCA
CTACTAAAGCAAAATGGAGTAGCTGATACTGTGGTGTCATGGCACTGAGAGGGCTTTCCT
AATTCATGGAGTCCCCCATCTGAGCCATTCGTGAGAAAACAGAGTTTATTTATAATTCTT
TTTTCCACCACTAGAGGGAACCATAAGGGCTGAATGAACCCATAGCCAGAGAGCTCCCTC
TAGTGGCTGCGTCGGGTAAGTAGAATTAAATTAAATTAGGTGAACATTTGAGCACATTAT
AACCCACCTTTAAAAACTGAAGCCATGCTAAAAGGACCCTCCTGCATATACTATATACAC
TCCTCCTCCTAAATACACAGCATTACAGACAAAACTCTCTATACAGACAAGCAGCCAATA
TAAGTGTCATACCTCTAAGGTCACAGCCCTCATTTGCCAGTATAGACAGGGTTAACAAGT
TACACATGGCTTCCTGAATAGGGGCCGCACTGGATAACCACCCGATGATGCCTCATTGCA
TAACTATTAGTCAAAGCGGTGAACTGGAGCAACAAGAACCAGATTGCATGAAGACGGTGA
GCTCCTCACAGCGGCTACGGGCAGAGGAATGGATGCATCAGCAGTGAGTCAGCCTCCCAG
GCCGTACAAGGCCTCGTCCTCACCATCTACAGCCCTTTTCCAGGGCATCTTTTCTTAGAT
CTCTGTTTTGTGCCATTCCTCTGTTATTCCTACTTGAAATTTATGAATAAATGGACAACT
GTCCCTGCCCGCTCAGTCAGTGGAGACGGAATAAGAGTAAGCAAG
>TRINITY_DN126822_c2_g1_i6 len=825 path=[3:0-199 19:200-223 20:224-293 21:294-312 23:313-356 24:357-365 25:366-366 27:367-391 28:392-399 29:400-407 31:408-408 32:409-422 33:423-506 34:507-531 35:532-696 37:697-700 38:701-725 39:726-824]
TCTTAGATGTTCCTTAAGACTTGATTTATGTTTAAAATCCTCTCCACATTCAGGACATAA
AAATGGCTTCTTCTCAGCGTGTGTTTTCAGATGATCATTAAAACTTGACTTGTGTCTGAA
ACCTTTCCCACATTCCAAACATGAAAATGGCTTCTCCCCTGTGTGAATTCTTAAATGCAC
CATAAGATTAGATTTCTGAGTAAAACATTTCCCACATTCTGAACATGAAAACGACAACTC
CCCTATGTGACTTCTTAGATGTTCCTTAAGACTTGATTTATGTTTAAAATCCTCTCCACA
TTCAGGACATAAAAATGGCTTCCCCTCTACGTGAATTCTCTGGTGTTTAATAAGAGCTGA
TTTTTGTCCAAAACATTTCCCACATTCTGAACATGAAAACGGCTTCTCTCCTGTGTGAAT
TCTTCGATGCTTCTCAAGATTTGATTTCTGGCTAAAACATTTTCCACATACTGAACATGA
AAATGGCTTCTCCCCTGTGTGAATTCTCTGATGGTTTTCAAGATGTGATTTGTAAATGCA
CCATAAGATTAGATTTCTGAGTAAAACATTTCCCACATTCTGAACATGAAAACGACAACT
CCCCTATGTGACTTCTTAGATGTTCCTTAAGACTTGATTTATGTTTAAAATCCTCTCCAC
ATTCAGGACATAAAAATGGCTTCCCCTCTACGTGAATTTAATAAAACATTTCCCACAGTC
TGAACAAGAATACAGCTTCTCACCTGTGTGATGTCTTTGATGTTGAAGAAGGCCTGATTT
CCAAGTAAAACATTTGCCACATTCTGAGCATGAATACGGCTTTTT
>TRINITY_DN270148_c0_g1_i1 len=825 path=[0:0-824]
TATTCTATTTAATCAGATTTTATAGGCTGTCAAGGCCTTTTACATGTTGCCATTAAAATT
CACCACAGCTTGATGATCCACAAAATTGTTATAAGCATAAGATGGAGGTTTACATCTGTA
CTGTTACTGTACGTACCAACGCAAGTTCAGTCATCATAGCAAAGTACAGATGTATCCAGA
TTTCCTTTCCTTGAATTTTAAGAACTCTAATTTCTCACAATACACACGCTCACAAATTAA
GTACATTATTGCAACATGCTAGCTAAATCCTCAACAGGTTGCAATTCATATCACACCTAC
TGGGTGGCCACATATAGCATAAATAACTCCTCACAGTATTACAAAATCATGGACTTTTTT
TTTTAAAGCTGGTCACCTTGCACCACTTATCTCGGGATGTATTGAGCCAAAAAGGAAACA
TAACAAAGCACACACATCTAATCAGAGGATTAGTGTAGAAATGTGACAGATGATCATTTT
ATGTATGCACAACCAATCTTCATCAACAATTATGACTGGTCAATTATTGATAAAGTTGCT
ACGAATGTAATGAACATTTGTGCATATTTGTTTTTGCATTGTGTAAATTCTATGGGGAAA
TGTATTAAGACTTGCGTTTCTTATGCCAGTTTTGATAACAAACCTGCCGGCGTATGATGA
TGTAATTCTGACCAGTCATAATCTTCCATTCACCAGAAAATAAAATCTATGCCAACATGG
AGTTCTTGTAGATTTCAAGTGTCAGTTTGCTGTCACATATATTGTTAAATGTGTCAAGAC
GTGGGTGTGACACCTGCGGCTCATGTTCTGCCCACTTTTTGTAAA
>TRINITY_DN150445_c9_g3_i1 len=825 path=[2:0-195 3:196-385 5:386-508 6:509-532 8:533-824]
GATGAATGTGTGGAACGGGACTGCTACGGATGCCTGGTGAGACGTCTCACTAACGGGATT
AGAAAAAGGCTGCGGCTAAACATAAAATTTTACTGAAAAACATATGTTTTGTTACTGTGC
CACTACAGATGCCTGGCCAGAAGTTTTAGTGATGCAATATGCCAAAAACTGTAGCTAAAT
AGGCACTGCGTCATTGCGGGTGGCTGGCAAGAAGTCTCAGTGATAAATATTTAGCCGTAG
CTTTTCCTAATCCCATCACTGAGACTTCTTGCCAGGCATTGGTAGTGGTGCAGTATCACA
ATTTTATTTGTTTGTAAAATTGAGATTAGGAAAAAGCTACTGCTAAATATTCAATCTCAG
CTTTACAAAATAATAACATTTTGGTGGAATCGTTGAACTGCGCCACTACAAATGCCTGGC
CAGAAGTCTCAGTGACGGGATTAGGAAAAAGCTGTGCCTAAATATTCACCTTTACGAACA
AATAAAATTTTGGTACTGCCCCACTACAGATACCTGGCCAGAAGTCTTAGGGATGGAATA
TGGCAGAAACTGCGCTTAATAGTCAATTTTACAGAATGAAATTTTGGTGAAGGCAATGAA
CGGCACCACTACAGATTCCTGTCTGGAAGTCTCAGTGATGGGATTAGAAAAAGGCTAAAT
ACACAACTGAACTACTATGGATGCCTGGCCAGAAGTCTGTGATGGAATATGGCAGAAACT
GATGCTAAATATTCAATTTTGCAGAATTCCGTTTTGGTGAAGGCGCCGAATTGCACCACA
TTTACCGCAACTAAGTGGTATGGTGGCAACTCCGCTGCCAGCAAC
>TRINITY_DN192799_c0_g1_i1 len=825 path=[0:0-824]
AGAGGAGGAGGAGGAACCCCATGCTCATCATCACCACCACAACCTGCCTGAGGAGGAGGA
GGACCACCACTTTGACCTGGGTATCATGGACCACGAAAATAACCAAAGGGTCATCATCAA
CATCGCTGGTTTGAGGTTTGAGACCCAACTGTCTACACTCAACCAGTTTCCGGACACTTT
GCTGGGCGACCCTGAGAAGAGGATGAGGTTCTTTGACCCTCTGAGGAATGAATACTTCTT
TGATCGCAACAGACCCAGCTTTGATGGTATCCTCTACTTCTATCAGTCTGGTGGCAAGAT
CAGGCGGCCAGTCAACGTTTCCATTGATGTTTTTGCAGATGAAATTCGCTTCTATGAGTT
GGGTGAGGAAGCCATGGAGAGGTTCAGAGAGGACGAGGGCTTCCTTAAAGACGAGGAGAA
GCCTCTTCCAAAGAATGAGTTCCAACGCCAGGTATGGCTTATTTTTGAATATCCGGAGAG
TTCTAGTTCTGCTAGAGGTATTGCCATAGTCAGTGTGCTTGTCATCCTCATCTCTATTAT
CACCTTCTGCCTGGAGACTCTGCCAGAGTTCAGGGATGAAAACGAGCTGCCCCCGACGCT
GTCCAAGGTGCTGAACGACACCCAACAGCCTACTCCCCCCAGTGGCCTGACAGATCCCTT
CTTCATCATAGAGACTACCTGTGTCATATGGTTCACATTTGAATTACTTGTCAGGTTCTT
CGCTTGCCCTAGCAAATCTCACTTCTCCAAGAACATCATGAACATCATTGATATTGTAGC
CATCATCCCTTACTTTATAACGCTTGGGACAGAGTTGGCTGAGCA
>TRINITY_DN123335_c9_g1_i1 len=825 path=[0:0-824]
AGGGGTGCAGCGCTTTGAGAGGGAGAAGTTTTAAATTGAATTCTTTACTTTATGGGTAAC
CAGTGCAATGACTGGTACAGGGCGGACGGCCATCATTTTTATTCTCGTATAACTGAGCAG
AACCACAGAAATGGAAAGGACAATGTGCACAGAGCCTAATGGGTATGGCCAGCCTGCTTC
TTTCATGTTTTGATCATGTATGCATGAATTGACATGACTTATTCTAGCCAACTCGGCTTT
GCTGTGCTTGGTTACGATTAGTTTCACCAACCTCCCGATAGACTGCTTAGATTACAGAAC
TGCAGAGATGCACTACAGAGAAGCGAAGGCCGACTGATCAGCTGACTAAATGCCAAGCGC
TGCTTTATTCTTTGGAACAGATCAGCCATGGTCTCGAGGTGTTCTTTGATCATGTGAGCC
CCTTTGCTTATATTTCAAGACAAAAAAAATATATACGTTTTGCAAGTAATTCTTAAATTC
TTAACTGTGAAGTTGGTTCTGTGTTGAAGCTATTTTTGTTTTGCTGTTTTATGCCCATAT
TTCCTCTATGAAAAATATGAAACCAAGATTCATAACTTGAGAATATTTGCTGGGAAGTAC
GGGGAGTTCGTGACTCAAGGGTAAGGCAAATGAGGCCGATCTAGTTATTGTGGGATGTTG
CAGGATTTTATAATGGTGGCTGCTGGTGTGACATTAAGGGGGTTCTCCAGGATTTTTATA
CCGATGACCAATCCTCGAGATAGGTCATCGGTGTCTGATCGGTGGGGGTCGGACGACCGG
GACCCCTGCCGATCGGCTGTTTTGCGGGGGCGCTAGTTCCCCTGT
>TRINITY_DN143110_c2_g1_i1 len=825 path=[0:0-824]
GACCATCACTACACAAAATGGCGCGCGACATTGGTTCGACAAATGTCGTCATTTAGACCT
AGCCTAAATGAAGATCTACACCAGCAAGGGAACTGCTTGGTTTTCTGCTGTTATTATATG
CCAGTTTCCTAGCGTAGATTATAATAAACATGATGGGCCCCATACCGCCCACTACTTTTA
AAAGTGGCAAGCAGTGCATAAAACCCTCAAAAAGTTACAAAATGTTGTGCAAATAAAGCA
TGCTCCAAACTTTGTCACATTTTGGCCTAGTTTTCTGCCGCAGAGGGGATACCGGGTGTC
CCTCCTAAAGAAGATGACTCAAGGGCTTATATACAGTATTAGGCTGGATTCACATGCAGT
GTTTTGGAATTTGAGTTTTTAGGTAAAAAATGATACAACCAGATGCTACTTTTAACCCCA
TTAGTGATCACCCACACATCTCTTTAAGGCGGTCAAGTGTCGCACGGATATCCCGTGCTA
GCTACAGCAGGAAAACTACACATAATAGGTATCACTGCATCCATAACAACCCAAACTTTA
CAATCGTGTCATTTATCCCACATTGTGGACTGGGTAAAAAAAATAATTTATATGCTGTTT
TTTGTTCCACTGCCTCCCAAAAATATTAAAGAAAAAGCAAAGTTGTATGTGAAAACTACA
ACTCATCTCACAAACAAAAAACCCACAGAGTAGTCTTCATGGCATTTATCCTGCAAAAAT
TGCTGTTTTTCTGTTCATCTCACCTCATTAAAAAATGGAATAAAATGCAATCAAAATGAA
ACAACTAATCCTGTAAAAAAACAAAAAAAAAAAAAAGGTCGGTCA
>TRINITY_DN141034_c7_g1_i1 len=825 path=[0:0-824]
AGACTCAACTCGCAGTGGAGGCCAGACATGAGCATCTCGTTGGCTGCCCTGGAGCTTCTC
TCTGGTCTTGCCAAGGTCAGTAGCTGCATTTTCTTTTAGTGTAAAGCATAGTCGAGCAGG
TGTCGTGTGTGCAGTGTAATTAGTGGTTTCTGGCCTTTCTCAGGGATGATGGCTACTAGA
GACCAGAGGGTGGTCACCATAAGGGTATTCAGACAGTGGGTTTGGCACGCAACAAAATCT
GCCACGTACCCGCGGCTTCTGCTGTGGGTTTTCATGCAGACCCTTTCTAGATTTGGCGCC
ATTGAATCATGCTAAACTGTGAGAAGGCTCCTGCTGCAGCTTTGAGAGGTGTCAGTGCGG
TCCTGAAAGGCACAAGGCAATAGGAGGAGGTTTCAGTGCAGGTACCGCCTGGTTTTCGGC
ACCAAATCCGCTCTGAAACCCACCCCCAAAATCTTCCCTCTGAACATATCCCCTAAGAGA
TCTGTTATCATGTTTTAGATGGATTTGATTACATCAGAATACAGTTAGTCTTAAAAACTA
CTGGTACATGGGGAGGCCTATGCTGGCTCCTAAAGTGGGTCCAGACATGGCGATGTTGCC
CGAGACTTGCAGTGCATTTTACACAAATTGGCAGATACATGTGGATGGGGTAGTCAATCC
ACACAATGGAAAGTGGGAAAAAATGCCGTAATTTGAGCATGATGCAGATTTTCACATCTG
GAGCGTCCTCATTACGCTGCCGATTTCACCCTTTGCAATGCATAGGGTGAAATCCATGAA
ATAGTCAGCAGGTAACATGGATTTTAACACAAATTTGTGTCAAAA
>TRINITY_DN114653_c2_g6_i1 len=825 path=[0:0-824]
GGTGGAGTACGGCTTCCGCCTGCCATCAGCGCTGGATAACCGTCCGCTTAAGTTTGAAGA
GTTCGAAGCATTAGCGCCGCAAACCATCTATGTTTCGGCGACGCCGGGTAATTACGAGCT
GGAAAAATCCGGCGGCGATGTGGTGGATCAGGTGGTGCGTCCAACCGGATTGCTTGACCC
GATTATCGAAGTGCGGCCGGTGGCGACACAGGTTGATGATCTTCTTTCGGAGATTCGTCA
GCGAGCGGCAATTAACGAACGCGTACTGGTCACCACACTGACCAAGCGGATGGCGGAAGA
TCTTACCGAATATCTCGAAGAACATGGCGAGCGCGTGCGTTATCTTCACTCAGATATCGA
CACCGTCGAACGTATGGAGATTATCCGCGACTTGCGTCTGGGTGAGTTCGACGTGCTGGT
AGGGATCAACTTACTGCGCGAAGGTCTGGATATGCCGGAAGTGTCGCTGGTGGCGATCCT
CGACGCTGACAAAGAAGGCTTCCTGCGTTCCGAACGTTCGTTGATCCAGACCATTGGTCG
TGCGGCACGTAACGTTAACGGTAAAGCGATTCTCTACGGCGATAAGATCACCCCATCAAT
GGCGAAAGCGATTGGCGAAACCGAACGTCGCCGTGAGAAACAGCAGAAGTACAACGAGGA
ACACGGAATTACGCCGCAAGGCTAGAACAAGAAAGTGGTCGAAATCCAGGCGCTGGGGCA
GAACATTGCCAAAACCAAAGCGAAGGGCAGAGGAAAATCGCGCCCGATTGTTGAGCCGGA
TAATGTGCCGATGGATATGTCGCCTAAAGCGTTGCAGCAGAAAAT
>TRINITY_DN124787_c5_g3_i1 len=825 path=[0:0-824]
CACTAATGTCGGGCCCCCGGCCCCCACCTTCCCCACCTGGCGTTTGGGCCCGTTCCCCAC
TTGTGGGACGTCCACTTTTTTAAAAAACCCCCCCCCCCCCCCCCCCCCCCCCCCCAAAAT
GGTGGCTTGAGGACTCTGGTCTGGCCACCACCAAGCGCTCTCCCCATAGAAGTGAATGGG
AGAGCACCATGCATGACCGACCGCTGCTCCCATTCACTTTTATGGGCCCGACGGACATAG
CTGAGCCAACACTCAGCTATTTTTGGTGGCCCCAAAAAAATGAATGGAGGGCGGCTGCAC
ATGTGCAGTACACCCACCACCACTTTTGGGGCTCAGTTCTCGATGTAGTTGCGGGTCCCA
GACAATGCAGGCATATCCTAGCGACTTGTTACCTTTGTCCCACACTACAGAACCGCAGCT
TCTCCTTCCCCACTTCTTGTATTTGTTCAGTATCCTCTTATGATAATATATGCTCATTTC
TCTCAATCCTGGCAGAAACTTGAGGGTCAGCTTTGGATTTCTGCTGTGGATATTCGCTTG
AATGGGTCTGCAATCAGCAAGATACTGAGTAGATGCCCAAGGAAGCACTATGGAGAGCTT
TCATGGGCTTGTGGTCTGTGCCTCCCCAGCAAAAAAAGAATTAGAACATGTGTGCACTGA
ATCTTGCGGATTACAGACCCATTCAAGTGAATGAGTCCACATCCGCAAAAGGTGGGCACA
GGGCGCACAAGTTTGTGTGCATGAGCCCTAAGCCTGTCGAAAACTCGTGTCTCCGATCTA
ATAAGTTCTATCATTGCCCTAGGATGCAACTTATCCTCAATAGAA
>TRINITY_DN139901_c7_g1_i4 len=825 path=[2:0-619 3:620-757 4:758-760 6:761-824]
TAAGACTTCCTATGGGAAGAACAGATGTCCATGAAGTGAGATGAGACATGTCACAATGTT
TCTTGTACCATTAATATGGAATACTGTTGGAATAAATAGGTTAACTTAAATCTTTTTTTA
AAGCTCCTCTTTTTCTTGCGTTTTGCTCTGGAAGCTGCTGAGAATATTGAGCCTCTTCTG
GAGATCCTCTTTCTTAGAATCACTCATCTTGTTATTTTCTATCAGTTTTGTAATGCGTTC
AAACTCACTGTGCGCAAAGTTCTCTCCTTGGTCCAGGATTTTGCTCATGATCTTCACATA
TTGCTCTGCAGACTGTTTATCCAGCTCCCGAACAAAGGCCAACATGGTCCGAGTTTTCTT
CAGGAGCTCGCTCCTCTCCTCTTTATCAGTGGACTTTATGAACTCTTCAGCTAGCATATC
ATAATCCTCTAGGCACCCAGGCATGCCCAAGTATACTCCATGAGTCTTTAACCAATGCTG
GATAGCATTGGTCTTAACCACCCCATTGTAAGGGATTGGGTTTTCGATGTCACCATTCAC
AAAGAGATAAAAATATGGGAACTTTTCCTTATCTAGCTTGTACCTCTCACCCAACTCCAT
ATTAATTTTATCACCATAATCTGAGATCCCAACGTCAGCCACCAGAAGATCTTTACTGGA
AGATGAACTTTCTGCTAACTGTTTCAACTCATCCTGCTTTTCTCCATATGGATACTGAGT
GTCGAACTTTACCAACACAAACTTCATCTTTGGAATGACCTGCAACGAGAGATGAGATGC
ATCTTTTATGGAGACTTGTTTTGCACCATTCAGAAATCTGTTGTT
>TRINITY_DN146220_c2_g4_i1 len=825 path=[0:0-824]
TTTTTTTGAGCCAAAGCCTGAAGTGGGTTGGAAGGGCATGTGAAATATAATGGAAGGACC
TGTAGTTCTCCTTCCTGCTGGAGCCACTTCTGATTTTGGCTCAAAAACTGCCCCAAAAAG
CTTTGTGTGTGAGACCACCATAAATATCACAGATAGTAGGTTATCTTGCAGTTCAGTGCT
AGACGCCATGCTAAGTCAGTAGAGCTGCTGGATTATCTATTGCTGGGTTAAAGGCTTTGA
ATTGTGCTCAGCATTATGGAGCAATCATTATGAAGTCTAACATAGACATTCCTGGTTTAA
TGGCAGCAGGAAAGGCTTGTCCACCTATGATGCGGTTTTGGCATTTTTTTCCCCGCCGCC
AATTAGCCTGTTTTCTTAGTGCTGTGTTTTGATAGCTGGGGACATAAAGTCTAGAAAAGA
GCCGTACAGTTCGCTTAATAACTTACATTCTTGGCATGCTCTGCAGTATGTATGCTTAGT
CCGTACCTCTCTAGACATGGATGTTCTTGGCAAAATGTTAAAGGTCTGCCCATGTTCTTA
ATTCCTGTTTTTCAGCGCTCATTCTGCTTAATCTTATCGGTTTGATTGGCCAGCACACAT
CAAGTTTCACTTCAGTAATGCTTTTAACATGTGCGGCCCCTAAGTGGAGCTTCAGATATT
CATAGCATTTGATTTGACACAGCTGTTATGTCAAATAAAGGCATCACCATCGCTCTTGTT
GCACACAAGCTCCTCTCCTTTATGTGGCCAGCCCCTCCTTCACTGCGGTGATTGACAGGG
CCAGGCAGAGGCAGAGGGACTGGCTACAGAAATGAGCAGAGCTTG
>TRINITY_DN127308_c10_g1_i1 len=825 path=[0:0-824]
GATAGTTTTCATGGGTCAGAAAACTATGATTAGCATCACACTGTGGGCTACCCTGAGGCA
CCGCTGGCGGGCCCACATGCACCCAGGAGGCGACAGGCTCCCTTCAATAACAGCTCAGGC
AAGATGACCACCCCATCAAAAATCTGTAATCAGAACATAAAAACAGATTAGAAAAAAAAA
GATGTGTTGATACCTGATTTTTACTGGCAAAAATTAAAATTTGGTGACACAGCCCCTTTA
AGCACAGTGTGACCAGCCCCTCAAAGCTTTCCTTGATCAAATTCCCTAAAATGTACACAA
CTATATCTATTATTTTCTTATACTTTCCCAATACGGTCTCTGTCACACTAGAATAGTTGC
TTGTGACTCTAATCACACTCCTTCAGAAGCTGAACACACTATAGTTCTCCCATCCAAAAT
TAACACTAAAATGGCACTGGGCGCCATCTTTACACAATTCATCCAAAGCTAAATCGAGAA
AGCTTTGGATTCATTTGCCAGACAAATTTTTGTGAAGTGCGTAATGAATCCGATTTGTTC
AGAATCGATTCATTCATCCTTAAAAAGGGATTGTGCAGTCAGTATATATTGATAATCTAG
GCTCAGGATAGGTCATCAATATCTGATGGGTGGGGGTCCGACAAAGAGCACCCACGACGA
TCAGCTGCATGAAGAGGAGGCTTTGCTCCTTGCAAACGCCAGTTCCTCTTCAATACATTG
CCCATGGTCTCAGAATTCACTTAAATTGAGCGAGTACTTGTAATTACACTATGCCATTGC
TACAGGGGAGACAACGCGCAGTGTAATGAAGAGGACGTAGCCTCA
>TRINITY_DN147710_c5_g3_i5 len=825 path=[3:0-246 5:247-294 8:295-316 9:317-331 10:332-339 13:340-370 14:371-375 16:376-376 17:377-400 19:401-401 20:402-406 22:407-412 23:413-413 25:414-430 26:431-431 28:432-432 29:433-468 31:469-480 34:481-570 35:571-616 36:617-824]
TTATTTCCCCACTACGGACTATCTTGGTTTATTACTATTCCGCTGCGCCAGGTCAGCGCC
CCTGTTCATCAGTTTCCAGAGGGAAGAAACAACACCCCTTTTCACTTGTTTACTACCATT
TTTGATGTTTGCCTAATATTTACATTTGTGCCTAACCAATTGCTTTTCAGATCAAGAAAA
AGTATTGTTATGGGTTATGGTACTGTTATTCATGCCTGCAGGATTGTTCTCTTTTTGTAT
CTTTCAGAAGACCTTCATCTTTGTGTCAAGGACGACACGGGTTAAACAAGGTTGTATGCA
GTGTCCCACTACCCACGTGGGTACTGCAAAGTTGTAGTATTATGCTTTATATAACCTGTT
TTATGCTGCAGTGCATCTTTATGCATAATCCCTGCCTACAGGTGTGTTAGATTCCATTAC
ACTGAGCCTACCATTAGGGGGAGACAACACATCCCATATATATAGCCCAGCTCAGGCCTA
GCTAGTGCAGTCCAGTTCAGTTTAGAGTGGGTGTGGAGTCTACAGTGAGTGTGCAGTCTA
GCAGTCTTTATCTCTCAGCCAGTCTTCAGCACAGAGCTGAAGTGGGCCACATACTCAGCA
GTATATTAATTCAGAAAATACTAAAGAAAGAGACCCCCAAAGGGTTACGGCCATCGCTAT
AAGCGCCTTAGGGCCTTTGGAGTTACAAGTGAAGGATTCACTAGCCTTCAGCAACCTCAC
TAACCTGCACTGGGATATGAATTAAACTTCGTTTTTCCTGCTGGTGCAAGTCTAAAGACA
AAGACAAAAGGTACCATTACAATCCTGTATAGCTGTGCTACAGAG
>TRINITY_DN157389_c0_g2_i1 len=825 path=[0:0-824]
ATTTGGACCTGTAGCTGTAATATGTGGACAGATCTTTAATCTATGTTTCTTTGTCATAAA
AAAAAAAAAAAAAAAACTTTGCATGTCATTATCTATATTTATTTATTTAGTTTCACTATG
TGGTTTGAATTAGTATAGGAAAATACTTGGAGGAACACTCCCTTTTATGGGGTTTTCCCA
CTTTGGGAATTGGAATTTATTGCATATCTCCTAGCGTTTGGCTATAACGTTCTTGGGCTG
CTTTCCCATGGTCGTGTGTGGTCTGTGAAATGCGATTTGTGTGTGTCTCCCACATTTCCC
GGACTGATCGTGGCTCAGGTGAGCTGAGCTCACTACATGATAGTGATCTATGATGCTCCA
GCCTTAATGCAGGTCTAATGTCTCGTACTCACAGCATAAGTACGGCACATTAGACCTGCG
GTTGGGCTGAAAGTAGTGATCTATGGTGCACTCAGTTTGGCACAAATGGGCCGCATTCAG
TCCGGCAAATGTGGCCGTCAAATGTTCGCATTTCATGGACCACACATCGCCATGTGAAAG
CAGCCTAAGATGGGAATACCCCTGTCAGTCTTTGGCCTTAAAGGGTTTTTCCAGGATTTG
ATCCTTTTTAATTGGCCCCGCCAATGTGTTGTATCTAATGAAAGAACAATACATGCTCCC
CGGCATCTTGGCTACGTTCAGTAATCTTCAGGTCCCTGGCTTGTTTCACTTCCAGCTGGT
CAGGTGCGCCGATGCAGTCAGTGACCGGTCTTAGCGGTGACGTGTCCCCAAGCGGCATGT
GACCCAGACACCTCACTGCTGAGGCCGGTCTTTGACTGCAGTAGA
>TRINITY_DN161479_c5_g1_i1 len=825 path=[0:0-824]
GATCAGTGATGTCCCGTTCATTAGTCACATGGCCTAGGAACAGCTCAGTCCCTTTCAAGT
GAATGGGCCTGGGCTGCAATACCAAGCACTACCACTATACAATGAACTGCGCTGTGAGGT
GGTCGAGGCACTCAGAGACTACACATGCACAAAAGATTATACATACATTATACATACACA
ATAACACATTGCATACGTGATACGTTGTACTCCTCTCAGTTTAAATTTACCTCTTCTGTG
GTGCAGGACCTTGATCATGTGACTGTGATGTCACTAAAGGTCCTGCACCCCTTCCTACCC
ACAGCATAACTGAAGGGCAATGCTTAAAGGGGTCCGACGTCCAGCACACCTGCTGATGAG
CTGTTTGAAGAGGCCGTAGTGCTCTGGCCTTTTCACAGATTACCAAGCACAGTGCCGTAC
ATTATATAGCCCCTTCATGCCACAGTGATGTTTCATTTTTTCATTTTAGTTTTTACTCCC
TGCCTCCCCAGAGCCATAACATTTTTATTGTTCCATTTACATAGTCGTATGAAGGCTTGT
TTTTTGCAGGACAATTTGTACTTTCTAATGGCACCATTTTAGATTGCATATAATGCAGTG
GAAAGCTGGAAAAAAAATCCAAATAGGGTGGAATTGGGGAAAAAAATTTATTTCCGACAC
AGTTTTATGGGTTTAATTGACCTCTTATTGAATGCCACATTTGTATAGTTTTTCTTATTA
TTTTTTTCTTTGCATCGCCATAACTTTTTTATAGTTAAGTCTATGGAGCTGAGTGACGGC
TCATTTTTTGCACAGCAATCAGTCGTTTTTATTGATACCATTTTA
>TRINITY_DN147885_c10_g1_i3 len=825 path=[1:0-243 3:244-353 4:354-367 6:368-448 7:449-633 9:634-809 11:810-824]
AACTATGTGAAATAATACATACCAAGTGGATGAGAAATACCCAACCTCCAACCTCAGTAT
GTGACATAGGCCTAACATAGACAATGTGGCATAACGGTGTAACCATGGACACATTATACA
AGGGATGTAGCTGAAGACATGGTCTGAACCAATAGAGGTGAAAAAGCCCCAAGCGCAGGA
CCTCGACGGGCGTTTCACCTTAACGGCTTCGTCAGGAGGTGATGGGGCCGTTGGGGTGGG
GCGCGCGTCGAGGTCTTGTGCTTGGGGCTCCTTTACCTTCTTTTGGTCAGACCATGTCTT
CAGTTACGTCCCTACTAGTATGAGTCCATGATCATATCGTTATGCCACATTGTCTATATG
AGTCCTATGTTACATATTGAGGCTGTGAGCTGAATAATTCTCACCCACTTGGTGTACATT
GTTTCACATAGTTACTTGGGGCTTAAGCTGTGTGCCTCATATTGAATGGTGATTACTGCT
TGATTGGCAATAGTAGTCGTACAACACATTCCCCAATAGGGGTGGGTGATATATATTATT
ACCACGGTTGTTATATATATATCCTTCTATTTTAGGAGATTTATGACCATTTATTGTGAG
ACACAGCATATAACCTGGTATCCGGAGAGTTAGTACAGTTCTGCGGAGGTACATGGCTGT
CCAATGAGGTGTTGCCCCTCGCTTCTCTGTATATCCTTTTCCATCCTGCCTTTTTTCTCC
ATATTCTATATATATTATTGAAATAAAGTTGGTATTATTTTTTGATAATTGGTCCCACTG
GTTGTTTTTGCTATGACATTGTGTGTTGTCCCAGGTGGAGTGGAG
>TRINITY_DN149305_c0_g1_i1 len=825 path=[0:0-824]
TTGCAGATCTGCTTTTGCGGACCGCAAAATCCATACGGTCATGTGCAAGAGGCCTTAGAG
GGAGGAAAAATCCGTACATGGACAAACAGGGTTTACTCCAAGGTACAAAGTAAGCTGCAT
AAGTGGAAGGCATCCAGTAATCAAAATCCAATAACTCTATTCAGAAATCACAGAAAATTC
CAAATCAAATTAGGATTTCAAATCTTCCGTGTATCCTAAACAAAAGTTATTGGAAGTGCT
GAATGCCTTGCACTTTTGCAGAAAATTCCAAATCAGTTGTTTCCAATAGTGTAAAGCACT
AGATTCTCTCAATATTATGTTTATATATTGGTTGTTACATAAAAAATAAAATAAAATACA
AATATATGCATATGTTCATAATATGGATTACATTCTGTAGACTGATGTAAATGCTATTTG
TATACTGATCCAGACAGATATTAAAAGGGGCTGTCAGAGTTAAATGAGAACTCGGGCAGC
TCTTCTGAATGGTCTAAAATCATTAAAGAAGGGAAACTTACTATGCTCTCCTGCTTTTTC
CAGTATCGCGTTCCAGTACTCCATGCCGCTGATTGTTTTCCCGGCTGCAGCAGTGAAGTG
GTGTGCAGGGAATGTCACCGCTGCAGCCGGGAAGAGCACGTCAGCAATGCAGGACCAAAG
CGCTATACTGGATGCGCCAGGGCAGAAATGTGGCAAGTATGATTATTTTGTTATTTTAAA
CCTTTTGCAGGGGTTCTTCCTTTTTTTATTTAACTCGGACAAGCTGTTTAAGTTGACTAA
GGCTACATTTACACCATCGTTTTTGCTAGATCCGTCATGGATCAG
>TRINITY_DN100770_c0_g1_i1 len=825 path=[0:0-824]
GCACCTAGAAAGAAAAGACAGGTATCGTTTTACTAGATCAACCCTAACAAGCTATATGCC
TGGTTTAATAGGGTTGATACTTGTGACGGAGCCTCTTTAAATAGTAAAATTCTGGCTGCA
TGTTTCCACCACTAGGTGGCACTTAACAAGAATAGGTTTGTATTGCTTCCATTGAACTCA
ATTTTCTATATAGCCCCAGCCTCTGTAAACGTAGATCTCTGACATTGAAAAAATATCTAG
AAGAGCAGCTCTTTAGCCACACATGTAAGTGGCGCTGGTGCACCAGAGCAGGAAGACTGG
TGTAGCAGAGCCGGTAGATCCAGAGCAGAGAGGTTGAACAGAAGACTGGGTAGATGTAGC
AATGTTGAGTGAAGACCATTGAAGTGCAGTGATGTAGCAGAGTTGCAGCAGTGCACTGGA
TATCGGTGTAGCAGAGTGATTTAGCAGAGTGGTAGCAAGGAACTGGAGACCGGTATAGTA
GAGAAATGTAGCATAGCTGTAGCAGCAGACTGAAGACGGATGTAGCAAAGAAATGTATTA
GAGTTTACTATAGCAGTGTTGATGTAGCAGGGTACCGTATAGCAGGGATGATGTTGCATA
GTTCAGTATAGAAAAGCTGATGAAGTAAGATTTAGTATAAAAGAACTGATGTTGCAGAGC
AGATGCAGCAGAGTACTGAACACCAGTAAACTAGGACAGCGATCACAAAACTGAATAGTT
AGGTGGCATTTTGATGCCTAGGCCGAGTTTAAACAACCTGGCGAGATATACTATAGGTGC
GCACAAGAGAGGAGAATGGACTGGTCAGAGGAGGGGAGTGTGGAA
>TRINITY_DN84862_c0_g2_i1 len=825 path=[0:0-824]
ACCCCGCCAACTGCTGGACCAGGGCCTCGATGTGATAAGGCTTGGTGCAGCGGGGCGCGC
TGGCGAAGCGGCTGGGCAGGTTGTCGTCGTAGCCGGAGGTCAGCATGAACGGCGTGCCCG
CTTCGGCCAGGCGATCGGCCAACGGGTACACCTGCTCGCCGCCCAGGTTGATGTCCAGCA
GGGCCACATCGATGGGGTTGTCATCCACCAGCCGCCCCAAGGCCTGCAGGTCGCCGGCCG
GCCCAACCACCTGCGCGCCCTTCAGCTCCAGGTAGTCCACCAGGAACATCGCGATGGCGA
ATTCATCCTCCGCCACCAGCACTCTCAACCCTTTCAGACCCTCTGGTTTGTTGCCCGCTT
CCAGCACGACCCGCGCTCCTCGATACACGCGGCGCACCTCTGCCGCAACGCCTGCAGGAT
GCGCGAAACGGGCTACAAGGGCGCGTGATGATCGATGAAGAGCACCGCCACGGCGCATTC
ACTCCGGCATTGCAGCGGCGCGTTCAGAACGCACGCTCCCATTTCAGGCTGAGCAGGCTG
CGGTCGTGGCTGTACAGCCAGCCGACGTTGCTGTCGATGCGCGCGTAGCGCAGGCTCAGG
CTGGGTACCAGCCCGGCCACCGCAAGGCGCTCGCTGCGCACGATGGCGATCAGGTTCTGT
TCGCTGTCCTCACGCCGCGCCTCCAGCAGCGGACTCCAGGCGTCGTAGTCGCGGTGGCGC
AGCGACACGAACACGGTGGCGGTGGTGCCACTCCACTGCCGTGCCGCGCCCAGCCGCAGG
CCGCGCTGGCGGTAGCCGTTGGCCGGGGCGGCAGCGCTGCTGTCG
>TRINITY_DN152497_c8_g1_i1 len=825 path=[0:0-824]
AAGGTTTTACATAGGGATGAGCAAATCTATTCATTATGAATTTCACAAAAATTCTGCTAC
CAAATCAAAGGTTTTGGTGATTTGCTTCAGATGACTCGTGCAAAACAGCAGGGCTCACCA
TTTTACTATGAAAATGAGTGGGGACCAGACCAGGGAGGATGGAAGATCACATAACTCTGG
GGGGGAGGAGGGTTGTCCTGATTGGCTCAGAGGCTGACAGACTGCCTTTGAACCAATCAG
AGGCAGGATTTTGGCAGGTCCTTCAGCCTATGGGCATGCAGAGAAGCCACAGACAGCAAT
CTCAGCTTAGCTTGTGATGTGAGAGGATGTGTGCTAGATGTGTCTGGAAGAAAGCAAGTT
TTCATCCGGACGATTCTTGGCATATTTTCCAGGTTGCGGCCGGATCTCTACAGGTACCCA
TTATAGTTAATGGAGCCAAACGGCGACGCTTCAACTTCCAGCAATGCTAGAATGCAGAGA
GATGTGGTAGAATGCTAGAATGCAGAGAGCTGTGGTAAGGCTTCTCCTTGCCGGAACAGC
CTGCCAGATTCTTAGCGCTAGTGTCAAACTTACCTTAGCATGTCGTTAGTATAAGGATAT
CATTTAGACAGGTACACAGAATTGATAGGTTGAACAGTCAGCACCAACCTCATTTTATTC
TGTACATGAACAGCCAGCCTTATAAAAATAAAATTATGAAGTTTTACATTTCATAAGTGT
TTTGTCTGCACCCAGCACCAGCAACATACCTTGTACTGCAAACGCTGTACAATTGCACCT
TTTAAAAAAAAAAACTAGTTTCAGTTTTACTACCATTTATAATTG
>TRINITY_DN119287_c1_g1_i1 len=825 path=[0:0-824]
AAACAAATTAAAGATATCATGTTTTCCTCTAAAACTGAGTACGACCGTGGGGTGAACACC
TTTAGCCCCGAAGGACGAATCTTTCAAATCGAATATGCTATCGAGGCTATCAAGCTGGGA
AGTACGAGCCTTGGCATTCAGACACCCGATGCCGTTATCATTGCCGCCGAAAAACGAGTC
CCGTCAACGCTCGTGGATCCGTCAAGTATGAACAAGATTTTGGAAATTGATCATCACATC
GGCACTGTGCTGAGTGGCATGGTCGCGGACGCTCGAATTCTCGTGGAGCATGCCCGCGTC
GAGGCACAGAACCACCGATTCACGTACGACGAGCCCATGTGCGTAGAGTCATGCGCCTTG
GCCACATGCGACCTTTCCATCCAGTTTGGCGAAAGTGGGGGCCGAAAGAAACTCATGTCA
AGGCCGTTTGGCGTCTCATTGCTGATCGCCGGGGTGGATGAGAACGGTCCGCAGCTGTGG
CAAACTGATCCGAGCGGAACATATACACGTTACGACGCCCAGGCAATCGGTGCAGGCGCC
GAGGCCGCCCAAACTGTCTTTAACGAGCGCTATCATCGCAACATGTCGGTCGAGGAAGCA
GAGAATATCGCTTTGCAAATTTTGAAACAGGTTATGGAAGAAAAATTGACCAAAAGTAAC
GTCGAGATGGCTATTGTCTCTGCCTCAACAGGAAAACTCCAAATCTACAGCCAGTCCAAG
ATTCAAACTATTATTGATCGGCAAGAAGAAAGTTAAACAGAACGAACAAGAGAGAAAGAA
AGTGGAGAGATGGAGGGAGGGGGTGAAAATAAAAAAAAAAAAAAG
>TRINITY_DN126672_c2_g8_i1 len=825 path=[0:0-824]
CGCATGGTTGGGGGTTTCCCACACTCCCCACCTTTAACAGTAGTAGAGTTAACACACGTG
CTTTATGAGACGTTATCTAAACTAAATGCATTAAGCAAACACCTTCAATTGCTTTTCAAT
GGCTATTGTTTCAAGATATAAATAGAACAGATGAAATGTCCTCTTTAAGGGTAATCTTCC
TATAGCTATGGTAATATATTCTAAAGACACATTAAACATGCTAAAAATCATATGCTCAGC
TGTGAAGGAGGGAGGTTTGCATGCTTATGCAAACTGCTGGTGAATCGTAGTATGGTGACA
GCAGCGCAGACCTGGGTGGGGTTTGTTCTGGTGTGAGCATCTGCAGTGGCTATGGGGTTG
GGTTGTGTCAGCCTGGAGGGAATCGGTGAGGAGTTACTTCTAGGCTAAACTCAAAACTGG
GGAAGGCTGGTAATAAGCCCAGTTGGGATTGTGACATGTGCCAACACTGAGGGTGTTGAG
GAAGAAATGCAGCATAGGACTGGCTGCCTGGGGGCATGATGTAATAACATGCAGCTCACT
TATTAATTCAGTTGCATAATGTATTCCAACTGAGTGCACTGGAAACTAGCAGGTATCTAG
AGGTAGTGAAGCTCTACAGATTAGGGCCTAGTTCATGGATGTGGTTGCAATTGGGGGATG
CACACAGAGCCACATACACACAGTTTTGCTCCAGGTTTCCATAACAACCCAGCCTTTTTT
CTTCACTGCTGTAGTTCAGCTTTAGGCTAGGGCTACATGATGACAATAAGTCGCATGACA
CATAGGACACAACTACACTGCTACATGTGTCGCACGACATTAATG
>TRINITY_DN151158_c7_g5_i1 len=824 path=[0:0-823]
ATTCTACAAGAAATGAGCATGCTTGCTGTTTATATGTGGCTAGCCATTAGTTCTTCCTGA
GGCTGGATCCAGCTGAGGACATTCTTAGCAGTACTGCAATATAACTGCATTATAAGCCGG
CCACAGCTACAGAGTAGTCACTAGTCTGCAGGTAAATAATAAACAATGATGGTCTCCTTC
ATTTATATAATGTTATAGTGGTGGGTGGAGACTTCTGATGTGGCCATACATCATATTCAT
AATGTCACTGTATTCTGAATATCTATTATGATTGCTCATTTTAATATTGTAAATTAATAA
AACATACATTTCAATATATTATTCAGAACTCTGTTGCTTTCTTTGTATATAAATGAAAAG
AAACATAAAACAAGATAAAATATGCTGAAAAATGCATTCCTTTTAGAGGCATTGCATAAA
ATGACCAGATATTTCCCTTGAGTGCTGTATTGTCATATTCCCTTCATTATTATAATTATA
GCAACAGCAGTCATTTTACAGTGTTATGTGTGTGAAATTACTTGTCATCAGCCTCTTTTT
CCTCAGGCAAGATTGACAAATCCCCTGATACAGTATGCATCACCTATGGGATATTATTAC
GAACCCACCAGGGCTGTTTTTCTATCCCAAGACGTTAGGGCTATTATTCAATTATTCTAT
GGATGCCACTGGCACTATTAACCCACTAGTCAAGTGAGACTATAATTAATTAACCACTAG
CAGCCAGAGACCTGGATGATTTTACTTACCGTATTACCAATTGCACATCAAGAAAGTCTT
TATTAAGTCACTAGAAAGCAGGGGTATTATTATTATTATTATTA
>TRINITY_DN133850_c4_g2_i3 len=824 path=[1:0-73 3:74-135 4:136-215 6:216-393 8:394-399 9:400-491 10:492-502 11:503-644 13:645-648 14:649-685 16:686-686 17:687-701 19:702-823]
GGAGAAAGAGTGCACTGAGTGGCCTGGGCCTGCCCTCAGTGCACTTGGCTGCTCATTTGC
ATATGCAGAATGACGCAATGAATCACTAAGCGAAAGGGATCATTACATTCAGATGAGCTA
TGTGACAGTAGCATACACAGATTACAGCCCTAGCGGTGGTAAAAAGCTATTTTTTTTAAA
TATAAAAAACATTTGTTAGGGGGAAGAACAGGGGAAGGTGCTCTGTACTAAAGCCACCGT
GCCCCATAGCTGTATCAGGTACATTTAGAAAATGCTCCACGTTTATATAGCTGGTTTGAA
TGGATATAAATTGCTGCACTAAAGAACACTCCATCAGCATCTGTTCTCATTGGTATAACA
TGTTGATATCGGTGATCGCAACAGAAAATGGGGCTGATTGACCATAACATGCTGGGTGAT
GGAATACTTCCAGGCCACAATTATAAGGACTGATATTAGCACTAGCTTGTCCTATAGTAT
TACATTCCCCTGCAGCAGAGCTGATGTCACGGTGGGGAGTCGGGGAAACCGTACAATGTG
GGGCTTATAGGGTAGCAGCTAGGCCTGGAAACAGGGAAAAGGGAGCTGGAAACCAATTAA
GCATCCCTAAATCCTATCCCTGACTGTATGAGCCTCCCTCGATGGGGGAGCTCATACTCT
CGAACCTGGGCCCTACTGACCCTATCTGTCCCTGCAATATGGCGTCAGAAGGTGGGGACT
ACAGATTCCTCCCCGACACAGAGGAACCGGAGTCTCTAACAGGCCTAGCAACAAAGGGGA
TGAAAGCAGCCAGCAGCGGATGACACGACAGGCAAGTGTCCTGA
>TRINITY_DN117471_c4_g4_i1 len=824 path=[0:0-823]
GGTTAAATTGCCGTGTTGGCACTTTGCGATAAACATGAGGGTTTTGGGTTGCAGTTTGGG
CACTCGGCCTCTAAACGGTTCACCACCACTGTGATCGTATATAGAGGTCAAGCAATGACA
CCCCACAAGTTACATCAACAAAACAAGCAAAGTTCCTCCAGATCTTTATTTTTGCCCTTG
GTGCCCTTTGGGAGCCTTTGACAATGTTTTTCCAGCTAATTCATTTCTTTCCCTCACTTG
GACAGCTTTCCTCATCCACCGACATCATCATGCATGCTCAGTCAGGCTGAACGCTCAAGT
TAACAGAGATATCAGAATAGCCTTCGGCTGAACAATGTCTCAATTGTCAGCAAAATTATT
TCTGTGTGCGCCTTTAGTGGGTGCAAAGCATCCTTATGAAAATCCTAGGATCCTAAAAGG
CAAATCAGAAGTGGAATCGCTCTCATTGTGTACCACCATGTTAAGACAGAAAGTTTAGTT
CCTATGTATTAAACAGGCCTAAGTGATATCCGCTCATTATAATAAAAACACTATAAAATT
AACAAAAAGACAGTGTTTCAACATCATGCATTTTAAAGCTTTGATACACGAATTTAAAGA
TCTTTTCGTGAGTCAAATAAGGATGATCCTTCCTCAGCGCTGTGGCCTCTTCCTTAGGCC
TCAGGCACATGGCCGTGGCGTGACCCATTCACTTGTGCTAAAGCCCACCCATCAGTGCTG
GTGACGTCATCGGGCTCACTGCTGGGCGGAAGCCTCTGCCTGGCAGCCCTAAGGAGAGCT
CAGTATGTCATCGGACCTCCTGAAAATGCCAATGCCCTGCGCGA
>TRINITY_DN162458_c0_g1_i1 len=824 path=[0:0-823]
TAGAGGTACATACATTCATATCTGGTGGAGCTGCCCTACAATGCATCTCTGGTGGAAAAA
TATTTTCAGACAAGGTAATCAGATCTGTGGAACCAATTACCTTGCTTCTCCCGAAACTGC
CCTTCTAAATCTCTTCCCTAGAGACTTCCATACACCCAATTTAAAGTTTAAATACCTATT
AAGTGCGGCCAAACTCTTGATCCCAACCTTGTGGCTCTCTCCTGAAGTCCCATCTCTGGA
ACAATGGTTCCTTAAGATTGATCAGATATATAGGCTTGAGGAGATATCCTCCTGGGAAGC
GAGATCGCACCATAACTTTGACAAGACATGGAAGGATTGGAAGTCCTTCAGAGGATATAA
GACCTAAAGCTCTTGGGAGACTTAATCCCTCTCGAGATTAGCATGAGTCTTTAGTAAGGT
TGATAACCTCATTTACCTCCACACTAGTTTCATCAATTCGCAGCTACTGGGGAAAATTCG
CCTAACCCGCCTCAGATGATGATTCCAGCTTTAATATTTTGGATTCAATCACTTGAATGC
TCTTGCCTTATATAGCACATTAACATGTGACCAGTTGTTCTTCCCCACCCCTTTGTTGAA
GTAATGCACATTGAAGAAACAAATGTAATATGTTGGAGACTTGATGTTGTCTCTATTTAC
ATGAATCTAGATCTCTGTATCTATGATATTACTCAATAAAAGAGTTAAAAGAAAAAAAAA
AAAAGAAAAAAAAAAGACCATTTTTTCAGGCATGCCAAAATGCAACATAAGGTTTTTTAT
GTAAAACGCAAAGCAAATACTGGTGTACCAGAGCAGTTAAATGA
>TRINITY_DN149610_c2_g1_i5 len=824 path=[1:0-128 3:129-147 4:148-227 6:228-261 8:262-287 9:288-311 11:312-313 12:314-360 13:361-372 15:373-385 16:386-392 18:393-407 19:408-424 20:425-435 23:436-436 24:437-439 25:440-499 28:500-500 29:501-524 30:525-529 32:530-553 33:554-590 35:591-823]
ACGCCGACTTTGTTACAGACGTCTTGGTTAATGTTGTAACTTTTACTTTGAATGCATTTG
TATGTAGTGCCTGATAATGTTTTATATAAAATGACTATTTAAATAAAAATGTAGTCCATT
TTTCTTTTTACAATAAATACACTATCTTTATCGAGGGTTTATCGAGGGAATAAACCGCGA
GGGCGCACTGGTGATAGCAGGTACTTAAAAACGTTGCTAAAATGACCACAAACACCGAAA
TATTGAGAAAACAGTACCACACTCCAAAAGCTGTCGTTCTCACGGCAACGTTGAACCCTT
ATTCAGAGAAGTGCGAAAATTTGGAATGAGAAAAGATGCTGTAAAAAATTGGTTGAACAC
AGAGGATACTTACACATTGCACAAACAGGTTAAAAAAGAAACAAAGTTGTGGTGTCTGAT
ATAGACGACCAATGGCCAGCTGATCTTGTGTCGATGATAGATTTTTCTAAAGAAAATATT
GGTGTAAAATACTTGCTAACAGTCGTTGATATTCTTTCGAAATACGCTTGGGTGTCTGGA
CTTTCCAATAAATCGGGGGCGACAGTGGCAGCCGCTTTTGAACAGATATTAACGTTAAGC
GGGCGGTCCCCCAGGAAACTTCAGACGGTTTGGGGTCGAGAGTTTATAAACAAACCTATG
AGAAAACTTTGTGAAGCCTTTAAAATACATCATTTTTGAACTTCGAATACGGTCAAAGCG
TCTTTGGTGGAGCGTTTTAATAGAACGCTGAAAACAAGAATGTGGCGTTATCTTAGAGAA
CAAAACACATACAGATACATTTCCAAGTTACAAGACCTGGTGTG
>TRINITY_DN118521_c7_g1_i1 len=824 path=[0:0-340 24:341-352 25:353-371 26:372-373 27:374-379 29:380-384 31:385-408 33:409-411 34:412-618 36:619-823]
ACATCAGTGTTTTGTCAGTGATTTCCATCAGTGCTTGTGAGCCAGAAGCAGGATTGGAGC
CTCCAGAGACATAAGGTATGTAACAGCGGCTGCTATCAGCCAATGTTCTGCTTATCGCTG
TGGTTCCAGGCTCCTTGTTCGGTGTTTCCCCAGTCACCGCTGCAGTCCTGGGCTCTGTCC
TTGTAGGCATTGTCTGTCCTGAGATCCGCTCCGCAGTTTCCTTCCAACCCTGAGCACAGC
ATGCTTACAGCTTGTTGTCTGTAGCACTTCCTTTAGGGCCGGCTCACGTGCGATTTATGG
GTTAGGTCATATGACCATGATTATAAACCTGCAAATGGTTCGTTTTAATAGACAAATACA
TTTATCTTGGCCAAGGCTTCCACTTCTAGTGCAAATATTATCTACTTTCTAAAGGTCACC
ATTCCATCATAACATTTTCGATTAATTTAAAGGTCTCTATTTTCTCAGAAAAAGTAGTTA
ATACTAAAAGTACTCAGTATTCACTTCAAAATGGTTATTAACTCTTTAGCTAAGCAAAAG
ACCAAAGTAAAAACTGTCTTTTGCCGTTCTGAAATAAGCCTAAATTGGACGTATTTCAGG
TGCAGATGTCGGTGCAATGGGGGGCAGCAGGTCTACAATTGTCCTTGTGCAGTGGGAAGG
GAACGGGCCGGCAGGTCTGTCTCGTTTACCATTCTCTACAAATGTTTCAGGTGTAGAAAA
GGGTCTAAATGTAAGACAACTTGGAAGCTGTCTTACATGTAGAACTGGTGCTGGAAGCCG
TGAAGTTGTGGAGAGGCCTGCGCCTCTTAATAACTTTGGCGGAA
>TRINITY_DN129046_c5_g2_i7 len=824 path=[2:0-155 4:156-161 5:162-176 6:177-178 7:179-190 11:191-192 12:193-310 13:311-315 14:316-323 15:324-334 17:335-412 18:413-420 19:421-421 20:422-424 21:425-462 23:463-464 25:465-477 26:478-490 27:491-501 28:502-512 29:513-568 30:569-722 31:723-733 32:734-743 33:744-748 34:749-758 36:759-771 37:772-795 38:796-822 40:823-823]
CCAGCCTTTGACCAGGGTACCAGCCTTCTGAGAGAGAGAGGGACAGCTAGCTCAGGCCTT
GCCTCAGCATCAAACCCTTCTTCTGCCAGGAAGGAGACTGGAGAAGCCGTCCCTATGCCT
CGTCTCAGAGAGGAGACTGGAAAAGCCAGCCCTATACCTCGTCTCAGGGAGGAGACTGGA
GAAGCCGGCCCCCAGCCATATGCCTCACTTCAGGTAGGAGACTGGAGAAGCCAACCCTAT
GCCTCGTCCTAGGGAGGAGACTGGAGAAGCCAGCCCTATGCCTAGTCTCAGGGAGGAGAC
TAGAGAAACCAGGCCCTATGCCTCGTCTCAGGGAGGGGACTGGAGAAACCAGCCCTATGC
CTCGTCTCAGGGAGGGGACTGGAGAAACCAGCCCTATGCCTCGTCTCAGGGAGGAGACTG
GAGAAAAAGCCAGCCCTATACCTCGTCTCAGGGAGGAGACTGGGCGCCCTATGCCTCGCC
TCAGGGAGGAGACTGGAGAAGCCGGCCCTATGCGTCGTCTCAGGGAGGAGACTCGAGAAG
CCAGCGCTATGCCTCGCCTCAGGGAGGAGCTCTCCTCAGGGTGAAGACTGGAGAAGCCGG
CCCCTATGCCTCACCTCAGGGTGAAGACTGGAGAAGCCGGCCCCTATGCCTCACCTCAGG
GAGGAGACTGGAGAAGACAGCCCTGTGCCTCACCTCAGGGAGGAGACTGGAGAAGTCACC
CCAACTGGAGAAGCCAGCCCTATGCCTCGTCTCAGGGAGAAGACTGGAGAAGGGGACTGG
AGAAACCAGCCCTATGCCTCGTCTCAGGGAGGAGACTGGAGAAG
>TRINITY_DN143953_c3_g1_i4 len=824 path=[2:0-94 6:95-198 8:199-212 9:213-265 11:266-266 12:267-327 14:328-335 15:336-372 16:373-542 18:543-566 19:567-750 21:751-823]
CCTCTTCATTAACTGATAATTACTCTTGAGAGCTGTCACAGTCCTCTCTTTCCACAGGTT
GGTTCAGAAGAACATCACAATGTACCACAGGATGATCAGATTGTGAATCCAGGTGAAGAT
CTAAACATTATATATGTTACAGAGACATATGAGATGGATGACGAGCAGAGTATAGAGGAC
ATTCCTACAGACAACTGCCCAGATGAATATATAAAGAGCTCAAAGAGACTGCTGATACCT
AAAGATCTAAAAGCAAATGATCATACCATAATACAAGATACTTATAAAGCATATGTCACT
ATCCCAAAATTACCCTCAGCCTTGCAAATCAACAGCCAATCATCTGATCTTTGCGTCCTG
CCTTTTGATTCATCACAGACTGTTAATGAAAACAAAGAACACAGAAGGAATGAACATCCA
ACAGCTCACATATGCTCAGAATGTGGGAAATGTTATAGCTTTAAATCATATCTTGTTAGA
CATCAGAGATCTCATAGAGGAGAGAGGCCATTTTCATGTTCAGAATGTGGGAAATCTTTT
GCCGATAAATCATGTCTTGTTAGACATCAGAGAAGTCACACAGGGGAGAAGCCATTTTTA
TGTTTAGAATGTGGGAAACATTTTTCTGTAAAAAAATGTCTGGTTACACATCAAAGAACT
CACACAGGGGAGAAGCCATATTCATGTTCCGAATGTGAGAAAAGTTTTAACCAGAAACCA
GCTCTTGTTGCACATCAGAGAATTCACACAGGAGAGAAGCCATATTCATGTTCAGAATGC
GGGAAATCTTTTCCCCAGAAATCCGCTCTTATTAAACATCAAAG
>TRINITY_DN162984_c4_g2_i3 len=824 path=[1:0-233 2:234-519 4:520-823]
ATGAGAACTATCAGATTACTTAGAAGGGAAGGAGACAGTCTGCAAGACCTTCTGTCCAAA
GGTCAAATCAGCAGAAGCAGACATCAATACGATAGTGTCTTATGAATGTATTTACATTAG
AGCAGGTGGCAGCCCTACAGATCTTGTCCAGGGAAACGGCCGCTCTTTCGGCCCATGAAG
AAGCCACTGCTCTTGTGGAATGGGCTCTTATATTTGTGGGACTAGTAAGGCCTGGATATA
GTTGACTTAATCCAGCAACCTGTAGAAAACTTGGACGCTTTTCTAACTTTGTTTTGTCTA
GCAAACTGAATGAGATTGTCATCCCTGCGAAAAAATTTTGTTGTCGCCAGGTATTGTTTA
ATGGTCTCCCTGACATCCAGGAGTTGAAATTGTTCCTTAGATGAACTCTTTACATCTTCC
AGAAAAGAGGGGAGGATGATTTCTTGGTCTCTATGAAAATCCGTTTTGGAAGAAAACCTG
GATCCAGTTTCAAAACTATTCTGTCTGGAAAGATGGATAAATAGGGCTCTCGGCAGGAGA
GAGCCTGAATCTCTCCCAGTCTCTTGGCAGAGGTAATTGCTATAAGAAAGGCAGTCTTGA
ATGAAAGCAACTTGATTGAACAATCCTCCAACGGCTCAAATGGGGAACACATAAGATTGT
TGAGAACTAAATTTAAGTCCCAGGTTGGGCTGCGGGACCTAAGTGTGGGTCTCAGTCTAC
GTGCAGCTCTAATGAATCGTTTGATCCATCTATGGTCTGCCAGGTCGGAATCAAAGAAGG
CGCTCAATGCCGAAACTTGAACCTTTAAAGTGGATGGAGAAAGG
>TRINITY_DN121119_c7_g1_i8 len=824 path=[2:0-339 4:340-463 5:464-496 6:497-544 7:545-661 8:662-662 11:663-823]
TCGATAACGTTAAGGAGCCACTAGTCTCTTCTTAAGGAACACCACTTTTGTGATGTCATG
TCTGGTATTTAAGTGAATGTAGTTTGAATAAAGCTCTCTTGTTCTGGCTCAAGGGGATGA
GGAAGTACTTTTCCATGATACCAACTTGTGTGTCTGGTCTCATTATAAAAAGCAGTATAG
CACGTGCATACCTATACTTCTAATTGATTTGGCACCACACAAAGAAGGAAATCCTATGAA
TTGCAATGACAATTTGGCAGACAGCTTATGTAATTTCTGATTGAAACGCCACAAGAGGAC
TTGCTCAAAACCATCAGACGAGGTCACAAGCTGCAGCAAGGTTCTTGAAAGATGGATTAT
CTCAGACAGGAGATGCTGTTCCTACTTAATCAGATGTTGTCAAGAAAGAACCACTCCCTC
CAGCAACGTTAGTGCAGGAGACAGAGCTGAAGACACTCAATGAGAATAAACTGACATGCC
CATGCAATAAGAGATCTGGTGACAACAATCAACATGAATGCAACTGTTTTCGAGTTCCTA
GAGATAATCATAACTGCAATTTGACCTGCTTCCAAGATGGAATCAATACATATAAATTGA
ATATAGATACTTTTGTGGGAAAGTTTGTAAAAAGTTTCTGCAAACGAGCTGCAAACTGTA
AAGATACAAATATTACATGTAACAATACATGTGGTGAATTGGAAGAGGTGGATGCAAACA
CGTTTTGGGAAAGACTTAAAGTTGCTTTTCAACAAATTTATGAGCAAAAAGGGGTTAGAA
AAGTTTAAATGGCTACCTATATTTTTATTTATTTCATACCTTAT
>TRINITY_DN144454_c10_g1_i1 len=824 path=[0:0-823]
TGACCAGATGGACTCGTTGGACCTTCCTTTCCTGTCTTGGTTTGGCAGAAAGAATATGGT
ATCGGCATTGATTCTACCCAAATTGACATATGTCATGCAAGTTCTGCCTATTAAAATACC
AAAATCCTTCTTTAATAGATTTAATAAAGCAGTACGTCATTTTATTTGGAGGGGGCGCAG
ACCGAGAATTGCACTGGACACTCTCACCAAACCAAAGGAGCTAGGTGGGATCAATCTCCC
AGATCCTGAAACATACATGAAAGCCATACATCTAGCCAGAGTAGTAGATTGGATTAGAGC
TCCCCCCCATAAATGTTGGGTCCAGATGGAAAATAGCTTTCTTCTCTCCTCTCCCAGAGC
TGTTCTGCTTGCTGGGAAATCTTTTCCCCTACTTACTCAAATCCAAAATCCCATGATAAG
ATGCTCACTGACAGTTTGGGAATGGTTCTCCTCTAAGGGTACAATGCTTACTACTCCTTC
CTCACTTTTGACTTTGGGGGATGTCATCGATTTAGCACCCTTAGATTTAAAAGAGACTTG
TAGCCCAATGATTAGGCAGTCTAACTTACTCGTATCAGATATCTTAAAAGAGCACGGCAT
TTTCCCCCCCCTTCCTCTCCTTCTTCCCAGTTTGAAAGAAACTATGTCTCTTTCATTTGT
ACACAAATATATACTATCTGAAATGGCTTCGGCGGAGAACCTTCCTAAGGTTACACCTTT
GTTCCCATGGTTTGAAGGGCTAATTGGATCTAAACAACCGCCTAATAGATTAATTTCAAT
CATATACAAAAGGATCAAGTCACAGGTGGGTGACATTAGACCAG
>TRINITY_DN153761_c1_g1_i6 len=824 path=[0:0-290 3:291-476 4:477-565 5:566-663 8:664-740 9:741-823]
GGCCCGTTCCGTGTTTAGCCTGGATTTTTGGCCACTCTTATGTGTATTGGGGGGGTCGGA
GAGCAGACGTATGAAGGAACGGTAGGCAGTTGGGGTTTGATGTCGGAGAGTTACAGGTTA
GATGGATAGGTATACAGGGTTTGATGTGGGGTTCAGTGCTTCCTGAATTTTGGCATCACG
CAGCGTTGCATCGCCCCCCGGATATAGTGGTGCTACACACGGGAGGGAATGAATTGTCCA
TTTGTCGATCCCGGGATGTGATTAGGGACATCAAGTTGGACTTGTTGAGATTGTTAGCGG
ATTGTCCGGGCTTATTGGTGGTATGGTCGGACATTGTTGCCCGGCAGGCGTGGAGATTTG
CGAGGTCCGTGGATAAACCTAAACTTAACAGAGCACAGGAGAAGGTTAACAGGGAAGTAG
GCCGTTTTGTGAGGAGACAAGGGGGTTTTGTAGTGCTCCATAAGGAGTTGGAAGGGTCGT
CCAGTATGTTTTTAAGGCGTGATGGGGTTCATTTTAACGAGTTAGGGATTGACATGTGGA
CTTTGGGCTTGCAGGAAGGTTTGGAAATGGCCTTTAAGGTGTAGAGGGACGAACATAGGA
GAGGGGACCCCCATATTCGTCTGGTGACAGGTTAAAGGAGGGATCCTGGGAGGCAAAACT
TGGAGTAGGTACATGGTTATATCTTTTGCGGCATGCATCTAGGACGTTGTGATGAATGGC
AAGCTGGGGGATCCTGTTTGGGCTAATAGCCTGACAGGGGTTTAATTCCAAGAGTTGGTG
CCCTTGGGTCGGAGAGTGCGTCCGAGGGTAAAAGGATAAGATGT
>TRINITY_DN152856_c4_g1_i1 len=824 path=[0:0-823]
ACTCTGAGCGATTACAGGAGCAGAGACTGGACGGGCATTGCGTTCAGGTGTTGCCACTGC
AGCTATCAAATTCAAAAAAGAAGAAGATTAGGGTGGCAATAAACCATATTCCGGACACCA
ACAGCCATTGGGTCAGATTTCCATAATACCATTGCATTTACTGGTATTTCATCCTGCTTT
CCCACTGGAATCTGCTACAGAGGCGTCTAACATAACCTCCTCCACAGATGTGCAGAATAT
TCCGTTATCTAGTGTTTTAAACAAATGTGGCTCGAACTAGATGTATGGAAGAAAATCTTT
ATGCCAATGAATACAATTATAGCGTAGCAAAAATAAATAAAAAAGCAAAATGGCTTGCAA
TGCATCTGTATGGATCTTTAGGCTGTAGGCTGGGTTAACTGAACAGCATGGATAATGGAC
TGGCTGCACATGAAAGCTCAGTAGATTATGCGTTTATGATTATGCCATATTCATACAGTG
TTTTTAGGGGTGGTGCTAAGGCCTCATGCTCACGGCCGTGCCCGTATTGTGGCCAGCAAA
CAGCGGGTGCATAATATACAGGCATCAGCTGCTTGTACACCGCACTTGAATGGGTCCGCA
ATCTGAAAGGTGTGGTGCTGAACGGAGTACCTCTCCGTGCCTCCGCACCGCAAAAAAACA
GAACTTGTTCTATTATTTTTTTTGCAGCGCAGGCAGATCACAGTCAATAGGTCTGGATCT
GTCTGCGGCAGCCGCATGAATGTTGCCTGTACATTGGGGACCGCAAATTGTGGTCCCCGA
TGCACAGAACAGCCGAGCAATGGCCGTGTGTATGAGGCTTAAAG
>TRINITY_DN120372_c0_g1_i1 len=824 path=[0:0-823]
TTTTTTTTTTTTTTTTTTTTTTTGGGGGGGGGGGGGGCATTCTGCATTGTGCCATTCCTT
TGTCATTTCCCATGGAAAGATATCAGTTAATTAGTAACTAAGCGCTGGGGAGGGGGGTGT
TATTCATAATCTCTTTTTAGGTGGATTGACATGTGTTTTTACAGCGTTTTTGTTGCATTA
AAACACCAGCTCTGGTTGTGACATGGAATTCTATGGGGATTATTAAACGCACCCACACAG
GTGGATTTTTGACACTTGACCTGCATTATTGATATTTGCTAAAATGGCAGCATGCTCTGC
GTCCAGTGTTTTTTTCTTTCCCTCTTTGACTGGCATTTTTCTCCCATAGACATCTATGCT
TTTAGTTTTTTGCACCGCTTGAAAAAAGAAAAGAAAAAAATGCAGATGATAACGTGGCTT
AAATTTTTAATGGTGTTTTTGTATGTTTTTAACCAATGGATTTATTTTCAGGCTGCTTCA
CATATGAAATGATAATATGGGGGGTACATAATTTGCCATTTGCTTAATAAATGGCAAAAA
AAAAAATAAAAAATTTAAATGCTGCGGGGTGTTACAGTACACAGGATGTGTGCCTACACA
GTTGGACACTGTCAGCTTTGACCGGTAAGTGTCAACTTGTGGTGAGACATGTCCCCTCAG
GAGGGAGTATAGTAAGGCTACTTTCACACTAGCATTTTTTGTGGATTCGTCATGGATCTG
CAAAAACACTTCCGTTCTGATAATACAACCGCATGCATCATCATGAACGGATCTGGTTGT
ATTATGTCTTTTATAGCCATGACGGATCCGTCTTGAACACCACT
>TRINITY_DN115120_c6_g1_i1 len=824 path=[0:0-823]
TTTTCCCTGTGTAGGAAAACTTAGAGGTTGTAAACCAATCCACTCTAAAACTTTTGGTGC
TTGTTTAGTAGTTTTCTTTTAAGCAGCCAGTTGTAAAAATCACGGCATACTGCTGTCACC
ACTAGGGTGTGTGATCTGTGCCCAAAAGTATACAGCTCCATTTTAGAAAAATAGAAATAA
TTTCCTTTGGTGAGTACAAAGTCCTATAGATCTGCATGATAAGGCTATGGTGGCAGAACC
TCGGTAGTGCAACCTTGGGCTTTGGACTTGTTACTTCAAGTAATCATATCCCAGCCTAGA
AGTCTGATATTGAAAAACTTTTTTTTACAGTTTTAACATGCACTAAATGACTTTCAGTTC
TTCTTCTGGAAGGTCTCTGTAAGTCTCTTGTAGGCACCTCCAAGAGGAGCACCGTGCATC
TTCTATTCAACAACTGCATGGTTTCTTTTTGCTGAGCCATGCTAAAATACGGTATTCACC
AGCTTTCTGCAGCTTTGCTTCCGCCCTTACTAGACCACCTGCCGGGGTATGACATCTCAG
GGTTATCTTTATTGCATTACAAAATTCCAATTTACCAGAAGCCGACAAGGGATTTCTGTG
GTGTTTGTTTGGAAGTTGGGTTTCCTCTTCTCACACATTCCTGGCCTTCCTGTTATGTAC
ATGTGTGCCGCTCTGCCAGTCACGTCATTACCACGCACAATTAAGGGTGAAAGCTGCTGC
TTAGCATCTCATGTGTTTCCTTTCTTAGATAAGCGGATTACAGCTGGAAGGATGCAGTTT
TGATGGAAACCATCTTTCTGAAAATCAGCATGACTCCCCGAGTG
>TRINITY_DN117416_c15_g4_i1 len=824 path=[0:0-823]
AAAATGCGGACAGCGCACAGTGTGCTGTCCGCATCTGCATTTCTGGAGCGCGGCCCCGAA
CTTCCGGTCCGCGGCTCCGGAAAAAAATAGAACACGTCCTATTCTTGTCCGAATAGGCAG
TTGTATGGGGGTGCCGGACGGGTGTATTGCAGATCCGCAATATACTACGGACGTGTGAAT
GGACCCTTAAATTGACAATAACATACGTGGCGAGGCTTCATGTCTTACCGATGTGTAATA
GTCTGCGGAAACCAGGCACATCCCCTCTGGCCACAGATTGGAAATACATATGAACGCCAG
TGTGGATACCCATCAAAAACCATGAAAGGTGGAATCTTTGCAGAGTTTGCTGCTTGTGAT
GAAGCCCTAAAGAGGTTTTCCAGGAGGACCATAAGGATGGCTATCCTCATCAATGTCACA
TCACTGGGGGTCTGAATGGAAAAAGCTGCAATACCGAGCACAGCTAATGCTGCTACATGT
ACATCACAAAGGTACCAAAGATGATGCCGCAGCACATGCCTGAACGCCCCCTATAAAAAG
CTGATTAGTAGGGGGCCCCTGGATAAGCCATAAATAGTGTAATCCTGGAAAACCCACCCC
CGATAACTTTGTAAAAAAGTGTTAAAAAGAGGACCTTTCACTAAAACAAAACCTCCAAAC
CAACTATACAGACATGCAGAGCGGCGCCCAGGGATCCCCCCGCACCCACTGCTACACCTG
GGCGCCGCTCCGCTCTCCCGGTATCTTCAGAGTTAGGCTCCACCCAGGGGAACCCGCCGG
CGTCCCACTCCCCCACGCTGCAGCGCCGGCCAACCGCAGCGCAG
>TRINITY_DN139175_c6_g1_i1 len=824 path=[0:0-61 2:62-253 3:254-823]
GGTGTAATAATATAAACAAAAAACCCTTGCCCTGCGCAATACATGAAATGCACCCGGATA
TATCCCCGTCTTCACCCCTCCAGCCCCCATGACATTAACATCAGGGCATTTCATGCTCCG
ATGCGCTCCTTTGCCCTGTGACGTCACCTCCACTAATGGGCGGGCTTTAGCACTGCCGTA
GCCTGTAAAACGGTGTAATAATATAAACAAAAAACCCTTGCCCTGCGCAATACATGAAAT
GCACCGATGCTCATGTCAGGGGGGGCTTAGGGATGAAGGTGGAGATGTGTCTGGGTTCGG
CTCTGAACCCGGACAACCCCTTTAAATGAAAAACAGAATTCCCCTTTAAGGCTTGGGCTA
CATTGGTAGTCTTTTCTATCTGCTCATGAACAATATAATCTAGAACCATGATAGGTCATT
CTATTAATCCAGCCGTATCAAAAGCTGTAGATTTTGGATCATTAGAAGAGGCCATAGTCT
TGGGTCATTCCATTTAAGAGTTGACCTCCTGAAGAAAGTATATAACGCCACAGATCAGTA
CATGTTTAGCTGTCATATTGCATTGAATTAGGTCTCATTGTTTGGGTTTGGGGTGGCTTG
ACGTTAAGAAGCTCCTTCCTGGTCTATGTTAGTGTTTTTGTCTACTGACTCTTGTGGCGC
CGTGGAGGGCATATTCAGTACACAGCCTCCTGTCTGTCTCTTTGTCTCTGTGTCCATAGG
ATGGTTGAAGATGTCGTGTCTGTCTGTTCTCTCTTTGACACTTTTAGGGTGAAGAAGTCA
CCAAAGAGATCTCCAGTCACTGAAAATGGCTCTGAGGAGCTCAC
>TRINITY_DN149698_c0_g3_i10 len=824 path=[1:0-417 4:418-419 6:420-426 8:427-450 9:451-458 10:459-461 11:462-601 12:602-634 13:635-644 15:645-645 16:646-679 19:680-683 20:684-777 22:778-823]
GATAATAATAGAAATAACAGTATCAATACTAATAATACTGATAATAATAGCAATAAACAG
TATTAATACTAATAATAGTGATGATAATAATATAAATAACTGTATTACTACTAATAATAG
TGATAATACCACTAGTAACATTACTGTAATCGGCTTCTTCCTGTCACGTGACGGAGCTGA
CATCTGGAGCCGCCCTCTTCTGCCAGGCCTGACAATGGATTGCTCGGCACTCTACTTTCT
CTGTCAGGCGACCTAAGGTCGAACGTCGAGTGACAGCTATGGCGTCCGGCGGAGGAAAAG
GGAGGGACACCGATAACCGGGGGTAAGAAAGGGATGATACGGAGAATGAGGGGACAGCTC
TACGGCAGGAGAGGCGGATACCGAGAGTGTACAGTGTATGGTGAGACAGCCGTGTGACTG
AGACAGCTGTGTGACAGGAGAGACTGAGGGTGTGTAGAGAGAGACAGCTGTGCGACAGGG
GAGACTGAGGGTGTGTAGAGAGACAGCTGTGTGACAGGAAAGACTGAGGGTGTGTAGAGA
GACTGAGGGTGTAGAGAGAGAGACAGCTGTGTGACAGGGGAGACTGAGGGTGTGTAGAGA
GACAGCTGTGTGACTGGAGAGACTGAGGGTGTGTAGAGAGACAGCTGTGTGACAGGAGAG
ACTGAGGGTGTATGGAGAGAGTATAGAGAGAGACAGCTGTGTGACTGGAGAGACTGAGGG
TGTGTAGAGAGAGACAGCTGTGCGACAGGGGAGACTGAGGGTGTGTAGAGAGACAGCTGT
GTGACAGGAGAGACTGAGGGTGTGTAGAGAGACAGCTGTGTGAC
>TRINITY_DN153981_c4_g1_i1 len=824 path=[0:0-823]
GGATCTTATCATGTGTTCATATTGGGGGTCATTTACAAAGACTAGCCTTTTCTGACGATC
TTTGTTCCCTCTTTGCACTGCTGGAGGATTAGTCTAATTTATTAATTAGGCGCACATTCG
GTTGTCCATGTGCCTGAAGTAATAACTACTCGGGCCCCTGGAGTAGTTATTACTCCTCTT
TTCTACCTGTTTTCAGGCATAAAAGATGGTAAATGTGTTGCTGCCGAAACCCAGGCCCCT
CGCCACTTCTAAATAGGTGCAAAAAGGAGGCTTGCAAATATTTTTACTTCTAAAACAGCT
ATAAAAATATTAGTTTTTTATTGAAAGTTACGGTTTAAGCTATTTACCCATAACCTTTAG
GGATTGGGCGAGTATAGTTATGCATTGGGCGGAGTGAGAGGCATGGCTGAATCCTTGCCC
CGGGTGCTAGAAAGCCTAGCTACTGCTCTGACAGGCTGATATCCTCTGTTGCCATCTACA
GAATTCCCTTCCTCTCCATAATCACATGCAAATTGTAACTCCTTGACATGTATTGTCCCG
TTCCTTACTATGCTGGTACTTGCGATGATTTTGATGATCATCTTATAAATCTTCAGTTTA
TATATCGCAGTCCATTTGCGAAGTATTTTACCCATTTACTGTGCGCTGTCATTGCTGCAT
TAAGGAAAGCAAACTAACTGGAGGAACCCAAATGTCCACAGTGATGATATACAAACGCCA
TGCAAAACTTGCCTTGAACAGATGGATACTTTTGGTCTCAATTCTATAGAACCACACTGA
ACTCCACTGGGTCAACATTACACCACCAAATAAAAATTTGAGGT
>TRINITY_DN147039_c2_g1_i6 len=824 path=[2:0-286 4:287-325 6:326-335 8:336-348 9:349-357 11:358-358 13:359-359 14:360-406 15:407-419 19:420-420 20:421-424 22:425-438 23:439-452 24:453-453 26:454-458 28:459-470 29:471-482 30:483-483 32:484-501 34:502-503 35:504-504 36:505-508 38:509-536 39:537-561 42:562-592 43:593-611 44:612-619 46:620-620 47:621-622 48:623-623 50:624-627 51:628-629 52:630-655 54:656-656 55:657-662 57:663-663 58:664-672 59:673-673 61:674-682 63:683-714 64:715-823]
AGTGAATGGGCTGAGCTGTGATACCAAGAACATGCGCTAACAAACGGACACCACTGGGCT
TGGTAAGCTGTAAAGACTGTGGCCTCCTCAAACAGCTGATCAGCTGGGTTGCCCGGAGTG
TACCCCCACTCATATTGATGACCTGAAAAGCTTTTTTTAAAGAGATGCAATGAATAGGGC
ATTTCAAATAAAGTATTATTGTAATATACATGCAATAAACATATTGTTATTTTTTTGGCA
GTTTTTTTTTTTTTAAGGTACATTATAATTTCCTCTCTGGTTATGCCATGTGCTGTCTCC
TTGGCCAAAGGTGTGTTCCACCTTAATCTGTGTCCACAAATGGACTAACATGCTCAGTTG
CTTCCCTGTTCCCTTCCTTCTCTTAGCATAGTGATCTCATAGTGAGCGGGCAAAGTGATT
CATCACTACTTCTAAGTTCATAGAAATATATGGCTGTATCTCTGTCTATGAAGCGAAGAA
GGAAATTGGGAGAAGATGGCATTTCACATGATAGTGCTATTTATTAGTAGAATCGCTTGG
GATGTGTGATAGGGACTATTTTCTATGGTTTAACTCATTAGAGATGCAGGCCCATGATGG
TCACATATGATGAGCTGTTAAACCCACACAGAAAGGGAAGAGATAAGTCCTCCAAACAAT
GTGAGTTAGAAAGGAAACAACGTGAAAATTACACTGGAAAGCCATATGACTATATTTGAT
AGGACCCTAGCAGTGAGCATAGTCTAAGACTTTTCGAGTCTAAATTTTCTACTTTAAAAA
ATTATTCTCATCTCAGACAATAGGGGCATATTGTTAGTTTATGC
>TRINITY_DN143262_c5_g1_i2 len=824 path=[0:0-823]
GTATTGGGCTACATGCACACGACCGTATGTGTTTTGTGGTCCGCAAAACAAAGGATGACG
TTCCATATGGCATCCCTTTCCCCTTTTTTTTTTTTTTTTTTTTTTTTTTTTTTTTTTTTT
TTTTAGTTAATACTTAACATTTATTTAGTATCAGTAATAAAATGATAGGCCCTTTAATAG
TCATAATAAAGGTACACATAATACTCTACAGTCCACCGGGGGGGAGGCCTTTGACAGGGT
GGAGTGGAGATTCCTCTGAAGGGTCTTAGGCAAAATGGGATTTGGGATCAAGGAAAAATT
GAAAATAGCGATCCCCTTCATGTTAGAATGCTGGATATTGGGTGACCTCTCTAAGGTAAA
CTGTCATAAAGATAAAAAGGCCCTTTTTATTAGGAATCATGTTTTTGGCAAGGGTCTGTT
TCTCAAGGGATACACCAAATGTAGCTTTATGGTTAAATTTGGTAAATAAGATCAAGAGAT
ATGAGGGGGTTCTTTACAAACAGAGGAACATAGAGGACTAGGATATGGGATTTCTGGAAA
TTATACCTCTTTTTACTTTTCCGCCTCTGCAGACGCTTTGCTAAAAGGGTGGTGGCTAGG
GAGGCTGTTTGGGTGGGTAAAAAAATTTAAAAATGTATTATTCATGTTATATAATTTATA
CTGAAAATTATTGTTTGACTTTAAATAAAATATATTAATAAAATAAAAAAATACACACCA
TGGGTGTCGCAATGTGCGAAAACAGCCATAGTATAAAAATATATTACCCATACGGCTGAT
TCGCAGTTTTTGGTCACTTTATTTTCTACATAAAAAATTATTAA
>TRINITY_DN166675_c0_g1_i1 len=824 path=[0:0-823]
AGTGGGGGAATGGGGGTGTGGTCAGTTGGGGCACCCAAAGACAACCATGCTCTCGGTGAA
GGCGCCGAGGTCCTGGCATTGTTTCTGGTTCTCTTCGTCTTGGCATTCGTCCTCCTCGGG
CCAGTGCTCCACCCAAGTGTCCTTCCCGATGATGTAGCTGAGGTTGGGCTTCTCTCCCCA
GAAATCGGAGGAGAGACCCCACATGAGGTAGTGTTTCTTCTCCTCCAGCTTCAGGGCTTC
TCTGCACTTGATGGGGCTGATGAACGTGCGCTGCTGTCCAACCTGCACCTCATCCGAGCC
TGACTTGATGGTCTGCTCAATGGCCATGATGTACTCGTCAAAGTCATTGGACAGCTGAAC
CTTGACCAGTCGGGTCTTGTACACATAGTCCACTCCTGGCTCACAGGCCTTGTCCAGCCG
TTCTTCCAGGGTGACCTTGTCATCCGACTTTTGTATGAAGCAATTCTCCTCAGCACAGCG
GCACAGTTCATCACGGCAGAGCTTGTTCAGCTTTCCATCCTCCTTTTCCGGATGGTAGAA
CCGGGTACAGCTTTCCTCCAGGTTGTAATAGGCGTAGACCTTGACTGCTCCAGGCTGGAT
AAGCTCTACATTAAAGTATTGGTGAACTTTGAAAGCTAGACAGTCATCCTCAGAGTGTGA
GACCTTGTCCAGGTAGATGATGAGGGTGTTCCTATCGGAGAAGGCTTTGTCCAGCTCATA
CTTGGAGATGTATCTGTCAACACCATTTGCCAGCTGCATCAGGTCATCTGTGTCTGGAGC
AAAGCCAGTCATCATGGATATGTCCAATATAGACATAGTGGCAT
>TRINITY_DN125087_c2_g1_i1 len=824 path=[0:0-823]
GTAATATAGCCGTGTACAGTTCATTCTTTAATGGGTAACAACCATGTATGCGCGGCCACT
TTTCTCCTGGAGTGGCTTCCCGCAGTCAGATCAGTTTTATGACCCATCACCCTGATGATC
CATAAAAGTAAATGTTAGGAAAACATATTTAAGGGGATAGTGCAGGATTAGAAAACATGC
CTACTATCTTCCTGTCCATGGGATGTGTTTGATATTACATCTCTGCTTCATTGAAGTGAA
TTGGGCTGAGCTGCAATATCACACACAGCCTATGGACCTAAGCAAATGTATTAATTTATA
TATTTATTTCATAATCCTGCATGTCTTGCTATACTATAGCCTCTGTAAACCCATCTTTTC
GAAATGCCCAATTTGCTTAGTTTATGTGCACTCCATTTTCTTTTAAATCAAACGATTTGA
CAATATCAGTGTAACTTTAAATCTAAAATCGTCAGTCTTTTCCACACCCGCGGTATGATT
TATTATAAAGCGCTCTTGTGGGCGTACCGTCATTTCACACATCCCTGAGAGCCTTTATTT
GGGTTCTTTCATCACACACTGAAGGCTGTGGGCACAGTCATTGATTTGTACCGAGATGGT
ATAAAGCACCTTCGCTGTTTAGCAAGGTGAAATTCAGCAGGTGTTTTTATGGTTTTCATA
TTGGATTTTGTGCCGTTTTATGCTTTCTACGTCTGCCTCGTTTTATGTTTAGTGCACAAT
ACGCTGTGTGATCTGCAAGCTGAATTTTCATGGATCTGACCTCCTTTTTTTTTTTTTTGG
TTTAGTCTTCTTCTCAGACCCTGAATGTGGTGAATTGGTCTCCA
>TRINITY_DN118070_c0_g5_i1 len=824 path=[0:0-823]
CCCGCGAGCGCGAAGCGCGGCCGCCAAGGGTTGAAACCCCTCGCGGCCGTCCCAAGCTAC
AATGGGTGTTGCCATCGACAGGGCGCCAGGCGCCCTGTTTCGTTTGCGGCGGACGGATCC
CAAGGGGGAGGCCGGGCGTCGTGTCCATCCAACCCGGTTCCTTCAATGATCAACAGCCTG
CTTACCCGCGTATTTGGCAGTCGTAACGAACGACAGCTGCGCCAGCTCAACCGCATCGTC
GCCAAGATCAATGCGCTGGAGCCGGAGATCGAGAAGCTTTCCGACGAGCAGCTTCAGGCC
AAGACGCCGGAGTTCAAGCAGCGCATCGCCGATGGTGAAGCCCTGGACAAGGTGCTGCCG
GAAGCGTTCGCGGTCTGCCGCGAAGCCGGTCGCCGCGTGCTGGGCATGCGCCACTACGAC
GTGCAGTTGATCGGCGGCATGGTGCTTCACCTGGGCAAGATCGCAGAAATGCGCACCGGT
GAAGGCAAGACCCTGGTGGCGACCCTGCCGGTGTACCTCAACGCGCTGGAAGGCAAGGGC
GTGCACGTGGTCACCGTGAACGACTACCTGGCCCGCCGCGACGCCGCGCAGATGGGCAAG
CTGTACAACTGGCTGGGCCTGAGCGTGGGCGTGGTGTACCCGGGCATGCCGCACAGCGAC
AAGCGCGAAGCCTACGCCTCGGACATCACCTACGGCACCAACAACGAATTCGGCTTCGAC
TACCTGCGCGACAACATGGCGCTGTCCAAGGCCGACCGCTACCAGCGCGGCCTGCACTAC
GCCATCGTCGACGAAGTCGACTCCATCCTGATCGACGAAGCGCG
>TRINITY_DN29574_c0_g1_i1 len=824 path=[0:0-823]
ACATGATCGGCGCCTGCCTGATGGGGCATCCGGCGCTGGTGGCGGACTGCGTGAAGGCAA
TGCTGGATGCGGTGGAGATAGCGGTGACGGTGAAGCACCGCATCGGTATCAACGGACGCG
ACAGCTATGGCGAACTCTGCGATTTCGTCGGCCAGGTGCGCGAGGCCGGCTGCCGGAGCT
TCACCGTGCATGCACGGATCGCCATCCTCGAAGGGCTCTCGCCCAAGGAAAACCGCGAGG
TGCCGCCGCTGCGCTACGAGGTCGCGGCGCAATTGAAGAAGGACTTCCCGGACCTGGAGA
TCGTCCTCAACGGCGGCATCAAGACCCTCGAGGCCTGCCGCGAGCACCTGCAGACCTTCG
ACGGCGTGATGCTCGGTCGCGAGGCCTACCACAACCCCTACCTGCTGGCCGCGGTGGACA
GCCAGTTGTTCGGCAGCGAAGCGCCGCCGCTCAGTCGCAGCGAGGCCTTGCTCCGTCTGC
GTCCGTACATCGAGCGACACCAGGCCGAAGGCGGCGCGATGCATCACGTGACCCGCCATA
TCCTCGGCCTGGCCCAGGGCTTCCCCGGCTCCCGGCGATTCCGCCAGTTGCTCTCGGTGG
ACGTGCACAAGGCCGCCGATCCGCTGCGGGTTTTCGACCAGGCGCTGGAACTTCTGGCGG
GGCGATAGCTCCCATTGAGCCGCGCCTGCGGCTCGGGTAAGGTCGGGGGATTCTTCTTCC
CAAGAACCCACCTGACAAGACCTCGCCATGACTTCGAAGCTGGAACAACTCAAGCAATAC
ACCACGGTGGTCGCCGACACCGGCGACTTCGATGCCATTGCCCG
>TRINITY_DN144364_c8_g1_i2 len=824 path=[0:0-627 2:628-823]
CTACGTTGTTACTGGGGGACATGTCATTCTCACGTCTATCAGACATCTGCTTCTGGGACA
CGATGCGGTAAATCTCTGAAAAACAAAAATAGACACGCATAAGAATGGCCGAAGTCCAGC
CACATACAGGACATGCGACACCAAATCCGGAGAGCAAGGATTTTTGGCAGGACAGGTTAC
AGGACACGTCAGTGTAAACAGAGCTCCTCTCGTGGAAATCCTCATCCGGCAATTACTGCA
GTGCACCAACGACAAGCCCTGGCTACAGGGGGTCATTCTTGGAGAGTCGTGGGGCACGGT
TACAGGTGGATTTTCTGCAGTGGAGCTGCACAGTAGCAGAGAGGTGAAGGAGATTTTCCC
AAAACTCATCCTTACACGGCGGAGAGTGCCTGTACCGGAATCCGCGCATAACTGGACACA
TGGTGCATTGGCCTATTCTCAGGATAGGTCATCAATAAATAGATCGTGGGGGGTCCGACT
TCAGGCGCCCCTGCCGATCAGCTGTTTGAAGCGGAGCAGATGTAATTACACTGCATCATC
GCTCTAAAGGGGACGACAGGTAAACCTGAAGAGGAGACGGGCTTGCATAGGCGCTCATAT
TCCTTCAAACAACTGATCAGTGGGGGTGTCCCCCACCAATCTGATATTGATGACCTATCC
TGAGGATATAATAAAATATTACACCACTGCACAACACATTTAAAGGGCTTCTGTCAGCCC
ACTAAAAACAGGTTGTTTTTTTTTTTGTTAATAACAATCCCCACACTGCGAGCTCCCCAC
ACACAAACCAAACACTCACCCTGGTTCAGTAGATTTTGTTAAAA
>TRINITY_DN147739_c0_g1_i1 len=824 path=[0:0-823]
TCCTTTATTTTCAGAGAATTCATACATCACATCTTGCAGATAACGCAGAAGGAGTTCACA
CGTTGGTGGACTCACGAGACGCCATCATTAGTGCAGTGTAATGCTATCAGTAGTCATTCT
GCAGAGGGTCCAAGGGCGGCATCAATACCACTACCTGACTGGGGCCCCTCAGGCTCATCA
GAGAAAGGACTGTGGGGCTCATCTTACTTTTATGTCTCAGAAGTCAGTAGATGTGCTCCT
CTGGTAGACCTCAAAAGCCTCACCAGTCAGAACCTAGCCAGTCATGGTGGGTCTGTCCAT
CTCCAGTCAGCCCTGGCTAAAAGTGATATGCTGCCCTCTAGTGGGACTGGTGCCACACTT
GAGACCCTCATAGAGGTGGTAGGTGGACAGTCAATGTCCTTACATCTATCATAAAGCACA
TACTTTCATCATGGATGACCTTGTTATCTTCATCTCATTCGGGATCAATAATTTTCACCC
ATGACTTATATAACCGAAATCCAACATGGAGGGGCTCGGTGAAGGTGGTGGTGAAGGTGT
GCAGGTGTCTGATGGGGTCGCTGAGCTCATAAAATGTCAGCTGCCCGGCCTCATAGTCTA
GGCGCATTCTCAATGTATGACATGAAGGCTCCAGTGATAGCACAGTCTCCACATTGTCAT
GGAGGACGGAGTATAGATTTTTTTGCCATCGCAGACACCAAGACTTCTCATTGTCCCCGA
TATATGACTGATCTCCTGTCCGGTCCATACTGGGATAACACATCCCTACCCTCCACCTTC
CAGTTTTACTGGTCTCCACATCCCAGTAATGTTGGCCTGTATGG
>TRINITY_DN117661_c2_g3_i1 len=824 path=[0:0-618 1:619-823]
TACCACCCATATGGAGTCTGTTTCTGACAGTTTGAGCAGAAACATGGATATTAGTGGCCT
GCTGGAAGTCATTTTGCAGGGCTCTGGCACTGCTCCTCCTGTTCTTCCTTGCACAGAAGA
GGAGGTAGCGTTCCTGCTGCTGGGTTATTGTCCTCCTATAGCCCCCTCCACGTCTCCTGG
TGTACTGGCCTGTCTCCTGGTATCTGCTCCACCTGCAGAACCACTCCTTTATAGCGGTTG
TTTTGCTAATTGCCCATAATTTCTACCTGTTGTCTGAGTTCAGTGTTGTTTCATAACTGG
ACAGGTTGATTTCACAGAAGTGTGATTGTGTTGCTTAAGTGTTACCTTTGTTTTTTTAGC
AGATTATATACAGTATATTAGAAAAAATTAAGAGACCACTCCAATCAGCATTACCATATG
TGTAGCAGCCATTCAATTTCAGTGTTTGTTTAATTCCAAGACATGCACACCTCATTCTAA
TTATTAAGGTGCTGAATTGCTGATTAGGTTATCACCTAAAGCAAATATTATTGAACCACT
TCCCAGCCGCCCAGTGCCTATAAACATCCTGGGTGGTCAGGTTTATCTCTGAATGGACGT
TCTGGAACGTCCTTTCAGATATTGGAATCTGCACGCTAATCATCCAGCTGCCGAGTGGGG
GGCCCACTGTCAGTGATGGCAGGACACCCCAGAGAGAAGGCGGGGACCGTTCCTGTATGT
CCCTGCCTTCTAGATCACTGTGTATACAGATCAGGAAGCGCTATGCCGCTTCATGTCCCG
GCCCGGTGATCATGTGACCGCCATGGCCGGGGAAATGCAGGAGC
>TRINITY_DN123726_c0_g1_i1 len=824 path=[0:0-823]
AAGGGGTATTCTGGTTTTACAGTTTTCAACATCATTTGACGATATGTTATCACTTACTAA
TAGTGATCTGTAATGCCACAAATTCCTGCACTCCATTGTAGTAACTTGAATTTTTTCGTT
GGTTCCCTATCCTGATGACATAATGTCAACTTCTGAGTCGTGGCAAGGCTTGTAAGACTC
TGTTGTTTCGGACACAGCATCATCAGTGACCTTGACTCTCAGGATGGTGTTCTACTCATT
ATTCTAGACCCTGTCCTGTAGATGTGATGTCAGCAATGATACTGTTTCTTAGGGCAGGGT
GTTTTAAGCAGGCTTGGATCTGTCACATTAGAGTTGGGAGGGGAAGGAAAGGCAGACACT
TGATGCTACAGACTCCCCCCATGAGTCTTGTGCCAGGATGTAAACAGGGGGTGCGCATCA
CAGATCACAGTCACACAGGAGAAGTCAAAGAACTTCATTATCTGACTTTCCTATACATTC
AGAAAGTATTCAGGCCCTTTCACTTTTTTCACAATTTCTTATGTTCTGTCCTGGTGTTAA
AATGAAAAAAACTTAGAAACAAGTTTTCCCCTTCAATTTGCACCTAGTAACCCATAACGA
GAAAGAGATAGCAAAATTTTGGAAATTTTAGAAAATTTATAAAAAACACCACAATTAAAA
TTTTCACGGACGTAAGTATTTAGACTCTTTGTTATGACACTTAAAATTAAGCTCTGGGGG
CCTCCAATTTCTCTTGATCATATTTTAATTGATTAGACATGATTTGGAAAGTCAAAGTCC
TGTCTATATAAGGTCTCATAGCTGACGATGCATATCGGGGTAAA
>TRINITY_DN143082_c9_g1_i2 len=824 path=[1:0-95 2:96-204 4:205-206 5:207-823]
AGAGTAATGCAGCCAATAGAGTTCCACTCACAAAACTGCATACAACAGCAATCAACAAGA
ACAATTAAAAGAATGACCAAAATGCAATGCAAAAACACAAATATGAAATAAAAATAAAAA
ATACATATTAAAAAATTATTAAGATGGATGTGTTTGTGCAGATAGTCTATATACTCAATG
CAGCAAACAATCTAATATGGAGGTTCCTGAATCCATTATTGCACTTTAATCCACTAAGTA
ATTGATGGGATAAATCGAGGCAAACAGTTCATATAAATAGTTCTCCTTAATTGTGTTTAG
ATCAATAGAACACTGATTTTCTCTCTCGAATTTTTATCATACGAACTTTGAACAGTCGAG
TCAATCAAGCAATGTGCATATATTTGATATTACGCATGTTCGATATCACACAATTTTTTT
CAGAGGTACTCGCTATTTAGTTGGTATCTGCGATGTAGGTGTATATGGTTGCCACACTTA
TGTGGATCTTTTTCGCTTACCCCTGCTTCCAACCTTTTTCGTTGAGTATCACCTCTTATT
TCAGTGTGAACGATTTTTCCAAAGACAGTTCGGCGTCCCTCATGTTGTCGACTCCTCCCT
CCAGTTGATCACATGATGAAAATCGACCAAAAGAGTACCTTTTTCCCTGCTTGCCGGCTA
AGCGGGGATTTCAAATTGTAGGTTAATGATTCTGTCTATTAAATCAGCTTGATTATATGT
TCTTTCTGTATCATTTCTTCAGATTACCTCAAACTCTATAAAGGAGTAAGGTCTTGATAC
TGTGGGGACTTTCTTTCCGTGCTGCTCATCAAATTCATTGTACA
>TRINITY_DN153608_c6_g2_i3 len=824 path=[1:0-232 2:233-236 4:237-479 6:480-520 7:521-568 9:569-585 10:586-599 11:600-624 12:625-630 14:631-654 15:655-668 16:669-691 17:692-692 19:693-720 20:721-823]
TCTGTTCCTCTTGGGCATAGTAATTCTCAGGATTCCTGTTGAGTACCAGCTTACCCACGG
GGATCAGGGGGTAATCCTTATGAGACCAGACCTTGGTAACAAAAAACAAAACAAAAAAAC
AAGTTCAATATGGTGAATCCTACATTTCCATATCATTCTAGCCATGCCCCCTTTGTACCT
ATCTGATCATCTCACAATTTTCTATTTTTCCATAAGGAACACGATCAATGCCCAAGACGG
CTGTTTCTTCCTTAATTAGCATAGCTGCCAACAGTTCAGAATTTGCAGGGAGACCCCGGG
CAAATTCGGCCGTCCTGGGGCAAAAATGGTTAGGGCATATGTAAACCTCCCCAAAAGTGG
ATGCTCCTGGGCAGGGCTTACATATCCCAAATTTATCAACTACCATGTTATATATAAGTA
AGAGATAGCACCATACCTCTCGGAGCTGTAATACCATATGTGCCCTGTTCTTGAGGAAAG
TAATCCTCGACAGCCACTTTAGCCCCTTTGTTTCAAAGGTTGGGTCTTCTATACATTACA
GCTTAAACCCTACTGAAATTACTGGGATCAAAGTTATTTAACCCCATAGAGGCACATGGC
ATCTGGGAGGTTAGCCAGAGGCAGGAGGGCAGGCTTCTCTCTGTCCTCCAATCGGCACCT
TCGTGGCGGAATCACGGGATGCCGATTGGCTGCTATGGCAGCTTGGGACCTTCTGAAGGC
TCCTAGGTCTGCCATAGTAAGCTTCCTGTTGAGCACTGTCAATCAAGGAGGAGAGGGAGG
GGCTGGCAGAGGGAAGAGGAGAAGTAGGGGTGCACAGAGTGGCT
>TRINITY_DN154103_c5_g2_i3 len=824 path=[0:0-340 1:341-342 2:343-369 4:370-417 5:418-425 6:426-445 8:446-483 9:484-496 11:497-559 13:560-568 14:569-583 16:584-823]
TGTTGGGTCCCGAGCTGCTTGGGGGGCCTTGGCGCGGGGCTCGGGCTCAGACGTGTCCTC
CGGGAGGGATATGTTGGCTTGTTCTCGGTTTTGCACCGGGATGGGGGTTGGTGGGACCGC
GGAGTGCACCTGTCTTTGTTTTTGTTACATAAATTGCTATAACCAAAAAGAACCAAACCA
ATAACCCCCCAAAAATGAGGAAAACACTCATATAAAATATATGTAGTTTTATTAAGACCT
AAAGTAAACATACAATGACATAAGGCACTAGGAAATGGAAGGAGAGGTTGCCCCGTGTAT
CGGAGTCGCAAAACCCCCACCCTCACATATACCGTACTGACAGGGGAACATGCCAGAAAT
ACAAGGTGCTAAACCACACTATGGTGGGTGAGATATGGAATCACCCAAAGTAACATGTAA
CTAAATGCATACCGCAGGTGTACATGATATCACCTTATCACACATGCCATGGTTGCCAAC
CAAAATAGATAGTGACCGTGGCCTTCCTGTGATGTAAAGCAAAAAAAACTGGTCACGATA
AATGATGTAATCATAACAAAGCAACAATAGCATGTGCAAAAAATGCACCTGTATTTGTTG
TCCATAACATACTCCTGCCCATACCATAATCCCACCGCTACCATGGGCCACCCGATCCAC
AACAATGACGTCAGCAAACCGCTCACCCACGCGACGCCACACGCTATCTGCCCTGAACAG
TGAAAACCGGGACCCATCCGTGTACAGAATATGAGCATTTGCCCACTCAAGTAGGTTGCA
ACGACGAACTGCAGTCAGGTCCAGACCCGGATGAGGACGAAGAG
>TRINITY_DN129642_c1_g1_i1 len=824 path=[0:0-823]
GTTTTGCGGCAGCTGGAGAGCCGCAGGTTGGCCAGCCCTGGTTTAGAGGTTCACAGCCTT
CCATTGGAAACAATGGCATCCTGCAGTGCTCACTATAACATCTCTTCACTGTCGTTCCCA
ACAAGAGGATATCCTGTGATCAACTGGTCTCAGGAGAGTCTATAAACTCAGACTGGTTTG
CTCAAACCACACAATCCTTTTAAAGGTACCCTATCGCCCCATCTGGGAGCAGAAAGTGCC
ATCAGATGGGTTCAAGGAGTCACTCAGATGACGTTTTAAATGAAGTATGCTTGTCACATG
AGAGATAATTATGCCGCTATCACAAAAATGGAAACAAACACTCTGCACTTAGTTTAACCA
GACTCAAAATGTGCAGGAATACTGGTGCTAGACTGGCATGTAAGTAGATCACGTGTAGCG
AGCGTGAGCTGTATATTCTCCACATCTGATAACTACAAATACTTTTCAGCAGTTCGGCAT
GATAAATCTCCAGAGCACCTATATAAATAGCTGAAATGCTGGCTTAATAAGACTTGGCAC
AGAACTGTGAACAAGATAGCTTTATATAGCGGCCATAAAAAAACGGAGATCCGACAACTG
CCATGTAGATTTGTGTGAAATAATAACACATTGAACAGTGTCACTACATACGCGGTAGAT
GTACACTGCCATATTGTAGCTTATTACCTTTTAAAGAGAAGGTACACTATTGAAACCATT
TGATTTATTGTTCCAAAGCATCTAAGAAGTAATGGCAAATCTCCTTCTTTTTGTGTCTAC
AGCTTCTATGCAGTCCTATATGTTTCCATGGGAACAGACTACAA
>TRINITY_DN162997_c9_g1_i6 len=824 path=[0:0-590 9:591-601 12:602-619 13:620-620 14:621-626 18:627-627 19:628-639 21:640-643 22:644-657 24:658-664 36:665-671 37:672-680 38:681-710 39:711-711 40:712-719 41:720-723 43:724-733 47:734-757 48:758-758 50:759-759 53:760-764 58:765-771 59:772-780 60:781-823]
ATTGTCTGCGCCCTGAACAGTCAGAGGCTGAACTGAAGGCGTCCCGGTGCGTCCTGTACG
GATCGCTCTCCAGAGTCCACGGGGATTAAACTGATCCGTTTTTTTCCGGTATTGAGCCAC
GAGGACGGAACTCAGCGCCGGAAAAGAAAAACATCCAGAAAGTTTAGGGGTCCGAGCCGG
ACGCTCGCTGAGGTGGAGACATGGCGGCTCTCGCACCCTGGGACGATGGAGATATTGGTG
GCTGGAGCGTGTGCTGCCCCCTGTCCTGAGTAGTCTGTGGCTCTGACGCCGTGGAGACGT
GGCGGGTAGGTTTGCAGCCATGTTCCTGTCAGTTTCCTTGGTCTTTTCTGTACTTTCCAT
GAACCTTCTGCCTCATTCATGATGTCCTCATTACGCTGCGCAAGCGCCCAGCCTCTGATG
TCGCACTGTGATCAGTGGCCTGCAAAATGCAGACTCCGTGTCCGTACACGTCACGTGATG
TGACCACCATTACCTGTCATACTCCATAGGACGGGGCCCCTGGAGGGTGTGTGTAACAGT
ACTCTAGTATAGCGCCAACAGCTTCTGCTGCACTTTACAATCAGAGGGTTCAGGAGGGAG
GACCTGATCACAAGAGCTTACACTCTATGAGGAGCGAGGACCTGATCACAAGAGCTTACA
CTCTATGAGGAGGGAGGACCTGATCACAAGAGCTTGCACTCTATGAGGAGGGAGGACCTG
ATCACAAGAGCTTACGAGGACCTGGTCACAAGAGCTTACACTCTATGAGGAGGGAGGACC
TCGAGGACCTGGTCACAAGAGCTTACACTGTATGAGGAGCGAGG
>TRINITY_DN149011_c5_g1_i3 len=824 path=[2:0-408 3:409-492 4:493-516 6:517-569 7:570-668 9:669-681 10:682-823]
GGTCCGGCTGGCATGCCTGGAGCACTTGGAGAGTCGTGTCCTGGCGGTTGCGCAGGGGTG
TGGGCGTTGCTTGGGGGGGGGCGGGGGGGGCGCCGGTGACAATCTCTCTGGTCTCCCCTA
GGTGGCGCTCTCAGAATTTATTCCCTGACCGATCAGATACATTGTTATTTAGAGGGGGGA
GGGGTCCATTCATCTGAAACGGGGACCATAGACCTACAACATAAGGACATCTAGGGGCAC
ATGACACAGGAGAGGACCTCACGGACCATCTAGGTGCAGGCTGTCACTAGTGGGTGACTC
CAGGTAACAGACGTTGGCCTGTCATCTCAGTTTCTGTGCTTTGCTGGGGGAAGGGGATGC
AGGTACTTTCATGCAATATTTAAAGGGTGCCCACTGCTACAAGAAACATACAGCAGGAAT
AATTTGGAGCATCTTCGTGGTAGACTTCATAAGACTCTGCTGCTCCGCTTCCTCGGTATA
CAGCGTTCCTCCTCTGCTCTTCCATTCAGACTTCTTAAATCCTCAGTTGCCCGTGGCCAC
CACCAGGTGGCGATCCCTGTACAGCTGCACAAGCTCCCATGGTTATGAACTGCAGCTAGC
TCGCCCCCCGGTGGTGGCCACGGGCAGACAAGATTTTTAATATGTGTGTAGTGGAGCAGG
AGACCCAGAGCATCATGAAGTGCACCAGGAAGCTACAGTGATCATCTGTTTGGCCGGTTT
CCTCGGAGTACCACTGCAGCATTATATTCAGTGTGACGGTAAAGTGCGGTATTTTATTCG
TTCCACTGCTTGCTGATGGACAGGTTCCACTCCCAGGTTAGATG
>TRINITY_DN156808_c4_g2_i1 len=824 path=[0:0-823]
CACACCTGCGCTTTCCGTTTCTGCTATTGAGATCCATCATAGGAACGTTATTTAGGGGCA
ATAATAGGACAAGTTCTATTTTTCAGCGAAACGGAATGCATACGGACCTTCTGGTCATTG
CTGCCTGATGACGTGTGACTGCAGCAGAATATCAGTGCCCTCCTTAGGGTATACTTCCAG
GATTGTCATGTAGAAAATCTAAATTGTGATCAGTGGCAGACATTGATGGGTGACCCTGCG
ACTTCTTGTGTGGGCCCACGTGTCGATGGGGCGGATCTTTGTGTGGTAATAAGTGACATG
TCACTTACTTATGTGCATTTTGAATACTTCGCCATACTAACTGCATAACTTTTTCCCATT
GAAGCTAATGGCATACGGATTTTGTTGGTCCAGGTGGTCCACTCCTCATTTACGGGGATG
CCTTCATCTGCTCAGAATCCCTATTTATGAGCACACCATAAAATACCTACTTCATGACCT
CTGCTCCTGTTTTGGAGGTCGCAGGCAGTCATCAGGGGGCTAGTTGATAGTGACAAACTA
TACACGTTCCTATGGTACAACACAAACGTGGGTGAAATTGTATAAGACGTGCTCCCCTGA
ATAATTCAGACTGAAGCATCATTCAGAGGAGTGATCTGCCTAAACGGAATAGAATTTCCC
AGCATTTAGTGGGTGTCGCCACAATGTCACCAGAACAATGAGGTGGTGAGGGATCAGGGT
ACATGTTAGGGGGGACCCCGCATCCCCCTGTTTCACATTGGCTGTGCTTAATAAATTAGT
GAGCACAAGAAGCAATACTTAATAATTGATCCACCAGATGGAGA
>TRINITY_DN68606_c0_g1_i1 len=824 path=[0:0-823]
GCGGCTTTTTCTTGCCGTCTTTCTTTTCACGCTCCGCTGGGGTCAGGTGGATACGGGCGC
GTTTCTTGGTGCCGCTCCAGTAGCGACGCAGCAAGAAAATCAGACCGCCAGCAAACACCA
GGCCGACAATAGGGGAAACGATCAGAGAACCGAAAATACTTAATACTTTCGGGATATTGA
GTGCATCCACCACTGACGTCCCGGTCATCAACGCATTGGTTAAACCAATCCCGATGATCG
CGCCAATCAGCGTATGAGAGCTGGATGCAGGTAAACCAAAGTACCAGGTACCCAGGTTCC
AGATAATCGCCGCCAGCAACATAGAGAACACCATGGCAAGGCCATGAGACGATCCCATAT
TAAGCAGCAGATCCGTCGGCAGCATATGCACAATGGCATAGGCAACACTCAGACCACCCA
GCAAAACACCCAAAAAGTTGAACACCGCCGCCATAACCACGGCGAGCTGAGAACGCATCG
CGCGGGTATAGATAACGGTTGCCACGGCGTTGGCTGTGTCATGGAAACCATTGATGGCTT
CGTAGAACAGCACAAAAGCCAGTGCAAGCAATAATAACAGCCCGGTATGCAAATCCAGGC
CAGCAAACAAATGTAGCATAGGACGTTACGCCATTTTGAGGACATGAACGCGGAGCATTA
TCAGTGACTTTCGCGGCGCGGGCAAAGTGAAATATAGACTTTTTTTGATTTGCCTCCTGT
ATGGATTTCACTCAAAAAATAATTATCTTATATAATTCAGGCAAATACTTCCTTTTAGTA
ATATTGATGCTGGTGCGACCACTGAGGAATCTTTACAATTCACG
>TRINITY_DN115760_c4_g1_i1 len=824 path=[0:0-823]
TTTATTTGAAATGCAACACTGACAGCGGTACACATAAATACAATTTTGAGAAATGTATTA
TTTACAATATTATATATTTTTCACACATTGATCTTCCTTACAGAGTGTACATTTTACTAT
ATAAAATTTTATTCTATATTATTTTATGTTATAGAAAATACTGCAATTATTCTTCATATT
ATTTACTTCAATATCAACAGGACAAGCCACACAACATTGTTTTAAAGACTTAAAATATAA
TAAAACCTCCCAAAATCTTCCAAATATAATAAACCCTCATCATACTGAAAAACTAAAAAC
GGTTTCACATATTTAGTGATTCATTTTTCCTCCATTTTCCCATCTTTGGCCGCTGTGGGT
GTTTTGGGGTATGGTATTTTGCTACAAGCACAATGACATGTCACATCACAGCAGCTGCCA
GTTACTATAGGGAGAAAATCTCACACTGACTTGCAGTGTTTAGCCACTGGTCCTTGGTAC
TGATCAAAGATCAGAATATTATAAGTCTGTTCAGGGAGTTTGCTTATTGTCAGAAGACCT
CTAAAGAGTAGGGTCACACATAGGTTTTTGTGGCAGTTTTTTGAGCCAAAGCTTAAAGAA
GAGGATCCAGGAGGAAGGAGAAGTCTTCTAATTATTAGTGAATCGATTGTGATTCGTACT
CTCTCTGGTACTCTTTCTCATTATGGAGAGCTCCTAGTACAGTGGTGGCCAACTTATGGC
ACAGGTGCCAGAGGCAGCACTCAGAGCCCTCTCTATGGGCACCCACACCCTGGAAAAAGT
CTATGGTGCACCAATATGCTTTAGACTGCCATTCATGAGCACAG
>TRINITY_DN141263_c5_g2_i5 len=824 path=[2:0-46 3:47-111 4:112-232 6:233-233 8:234-240 9:241-291 11:292-307 12:308-308 14:309-311 15:312-425 18:426-823]
TTTTCTTGGGGGGCACTGCCAGCCCCTCCAGCTTCTTCTTGTTGAGGCGGAAGGAGCCAT
TGGCCCCCACCCCCTTGACCTGCAGGAGGGTGTCGTTCTGCACCAGCGCCTTGATGGAGT
ACTTTAGGTAGGTGCGACCATTCTGCTGGTCAAACCAGGACACCTTCTTGGCCTCGCCGT
AGATCTTGGCCAGGGAGGAGCCGTTCCTCTCGCCCAGCTTCCTGATGGTGTCCACCACCA
GCTGGCTGTATCTGCCCGGCTGGTTCTTCTTCTTCTTCTTGCTGCTGACGGACTTCTTGG
CCCCGGGGGCGGCGGCCGCTGCTGCTGCTTTGCTTCTCCTGCCGGCGGGTGCGACTTCTT
GTGGTGCCATTGCGCCTTTTCCCAAACACGATGCTGCTCTCTTCCCAACGGTCCGGACCA
GTCTGCTCCCGGCCCCCGGCTCCTCCTCCTTTTATACGTAGGGAGCGGACCACGTTGAGA
ACAACAACAGCTCCGAGCGCCTCTTCCCTGCAACTTGTGTTTCTTGGCGCACGGTTCTGC
GCTGTTTTCTGCAAACCGGGGGCTTCCAGCAACGGGACCCCGAATGCACCGTGTAGCCGG
GACCCCCCTCTAACCGTCCGAGCCGAGACCGACAGCGGTGGGCGGTGGATTAACCCCGAA
ATGACCGGATTAACCGCTGCATCCCCTGCCCGCCGGAGCCCTAGCGAGAGAAGACCTAGC
TGAAAGAAGTCACCATGGCGGTCTGGGCTGCGTGGAGAAGATGAGGAAAGAGAACGTCTA
CATCAGAGATAAAAGCTGGAACCTTTATACATCGCGGTTAAACA
>TRINITY_DN78518_c0_g1_i1 len=824 path=[0:0-823]
CCAAACGTTCCACAGGGTCCAACTTCTAATACAGTGAACAATTTTTTTGTTTTCACATGG
TGGATGCTTTGAGCAAGATAATGAGACACGTGGGACCTTCAGCAGTAGAAGACATCACGT
AGATCTACTGTCGACATCCCATGACTCCATCTTAGTAGCAGTTTGGTTTGGTCCATTTTT
CTAGGCCTTTAATAGAAATTTTGGAGACATCAGAGCTCGATGTGGCTATGGACCCTGAGA
ATGAGCCTTTACACCAACCACCCCATTTGGCTTCTCCTTTTCAGCAGAAGGAGCAGTCAG
AAAAAGAGAACCACATCGTAGGACGTACGAATACACGCAGCACTTTGCAAATGGCCACCA
GGACATAACATCCATCATCACCGGACAGCGGCCATTGCTGACAGGAGGGTGTGGAGCTAA
GAACGAAGCTTCCAAAGGAAGAACGTACATTGGCGTTAATCACCCAGTCATACCGCCAGG
ACCACTCCAAGATGGTTTGGCCCACAGAGCGCCATTGAGAGAGGGACAGAGACAGGATAC
CTGCAGGTATGTACAGAGAGGTGGCCCCTAGGATGTGTAGACCACCTACAACGATGTCCC
CACATGAAGACATATCAATGCTCAAAACAGTAAGCAGGAGAACCGGCAGAGGGCCCCGAC
AGGCCGACAGAGGGCCCCCACCGTAAACAGCGCAGGGTTACGTTACCCCTGGACCAAACA
TCCGGTAGGGTTTCATGGGAGAGAGGGAGGGATATTGACAGGTAGGTAATGGGTGGCACA
ACCAGGCCTCGGGACACAGGGGGCACAACCAGGCCTCGGGACAC
>TRINITY_DN129971_c6_g1_i1 len=824 path=[0:0-120 2:121-164 3:165-168 4:169-274 5:275-284 7:285-320 8:321-341 10:342-823]
CGAACTGGGTGGACAAATGTCTTTTTTCGGCCTTATGTACTATGTTACTACTATGTTACT
ATGTTACATCCAGCATGTGAGATGGGTTTATATGAAGGCATGAGGTGGTTCCCTTTAAGG
ACTGTTAGCTATTCAGAAGGCTGACGGCTGAAAGCTCATATTGATTGATATCCTGCTTTC
CCAGAAGAAAGGATGATGTCCCACTGTTACATACAGGGTGAATATAACCTTCCAGTCAAG
TCTTTTTATAGTAGCAGCTGAGCCTCTCTGGATGGTGTTGCTTTCCTTAGCGATGAACTG
GGTGCGGTTCCCCCACCTTGCCTCTCTCTCACCCTGGGGGTATTTTACTTCGAACTTCTG
TCTGTCAGCAAACTATTGACCTATGCTCCCCACCCTGCACACTGGAAACCTGACACATAG
TTATTGTATCCCATGTCTTCTACAGTGAGACGACAAATTCTTAATCGTGGCTTATGCCAG
CGCCAATCCTGGTGAGAACACGCCACAGTGGACGCCATTCATCAAAATAATAACCATTGT
TCTGAGTTTATAGACTTAAGATCTAACGATTAATCATGTCTTCTCTTCATAGCGGGAAGA
AGCCAAGAAACCTCTGGAAGTGTATGTGATGGCAACAGAAGAAATAATCCAAATAAATTC
ACTTGGCCAAAGATGGAAGAATCTAAAGAAATCAACAATATTGTCCTTGAGTCTCTGCCC
AGTCTACAATCTCCCAGACAGATTAAAGGGGTTGTCCCAAAACAAACATGTATCCTCTAT
CCACAGGACAGGTAATAAGGCCGGGGCTGCACAGCGATCTTGGC
>TRINITY_DN128533_c11_g3_i1 len=824 path=[1:0-504 2:505-823]
GCATGCAAAGCATTTCACTATAGCTTAGCAGAACAATCGGGACAGTGTCCTTGCATTCCG
CCTTAAAAAATAAATAAAAAAATGCTGCCAAATCTTCCAGCCATTAAGGAGTTGGAGTCT
TGGCTGTATGCTACTGAAAATATTGCAAAACGTGGAAAGTTCCCAAACGAAGTTAAGTGG
CGGTGTGAGGGAGAGGAAGGATTGCAGTCAACATTTGTTCTTCTTAAATAACCATACAAA
AAAAATAAAGATAAATAAAAAAGATCCAGTTAGTGGCTCCTTCACAACCATGCTTAAAGG
CAAGTGTCAGTCAGTATATTCAGTGGATTTGTAAACAGCATTTCTTGCCGAGGCAGCAGA
GCAGTGCGGGCACTTCACATTTCCAAAAAGTCAACACAAAGTCCTTTAATCTGGCAAATT
CCCACCAGTAGCTGGAAAAAATATCTTCCAATTAGAATAAATTTTGAGACGGAGAAGTTT
CCTTTGACAAATAAAAAAAAAAAATAATCTAAAATAAAAACACCAAACCTGTGGCACATG
AAAAGCTTCCTGCAGTTTTCGGTCAGTCGTTGCTGTGCTTTGCATATTCAAGCTTTCATT
GAAAAGAACAAAACCAACTGAGGTATGTGCATATTGCTCTATGTTCAGGCTGGGTATAAA
AAAAAATGAAAAAAAAAAAATATATATATAATTGCAAAAAAAATATGGAGCAAGTTAAAA
GGAGAATTGGAGAGAAATAATGCTGGCATTAGTTATTTTTATTTTTTTTAACGTAACCTT
GGCAATCAGGAGAAATTCTGGCACCAAGACCCTTTTCTGATCAC
>TRINITY_DN127485_c3_g1_i2 len=824 path=[0:0-632 2:633-823]
GTCATGTTTTACACGGCTGACAATGGGAGAAGTCTCTTGCCTAGCATATGTAGCATTCAT
GTTTGCATTACCTATTGATTTGTAATTGCATTTTCAGTACTTCTAGCCTGTAATATTTAA
AATACTCTCAATTTTAGTTTAATTATATCCAAGAGTTTATGCATCATAAATATATCATAG
ATATTGTCCATTCTAAACCTTCTGTTTGCTAAGTATTTTCCTTCATGACCATGCCTTGTC
CCCCTTGTATGGCTTCTGTCCATATACCCTTGGTGCAACTGTCTATATTTTTGCCTGCTT
TGTTCAACTACTTTGCCCAGTGTCAGATAAGGGTTCCTTTGGCCCACCAGAGGAAATTGA
AGGGGTATTTTGGTTACAGCAAGTTATTCCCTATCCAGTGGAAAGGTGATGACTCATAAA
TCAGTGTGGGTCTGACTGCTGGGACTTCCATTAATCAGAAGAATGGAGGTCCTGAGTTCA
GTATCTCTGTCATTCCCATAGAGATTAATGAAGCGGTAGTGCACATACCCAACAGCCGCT
CCATTCACATGTGGGGCACAGGACTCTCATTCTCTGGAGATTGTCAACTGCTGGACCTCT
GGTACCCTGTTGCTTTGTACTAGGGTACGGCCACACATAGTTTTTTGGAGGAGGTTTTGA
GATATTTTTCCCTTTAGGTTTTTCAGCCAAAACCAAAAGTGGATTCAACAAGACGGATAA
GTATAATTCCCTTTATAATTCCAATTCTTTTCTAAACCACATCTGGCTATGGCAGAAAAT
TATGCAGGCAGATCTGCTTCAAAACCTCATCCAAAAACTCAGTG
>TRINITY_DN129515_c3_g1_i1 len=824 path=[0:0-823]
ACCTCCCAGCAGGGCTGAGACACTAGCATCTTTCTCACTCAAAGACCGTATCCTTATTTA
TTATTGCATCCTATGCACAAGTGCATAAACCCTGGGCCATAGATGGTTTGGGGAAATACT
CAGGCCTAGGGTTAATTGGAGCAAATCCAGTCTCTGCTTAGTAGATGAGATGGCTTCCAC
AGATATAACGCCCCTGTCCCGTTTGAAGGTAGTTGACCATTTTGTCTATTTGGGGATTAA
GGTACACAGAGATCCCAGGCACTTTTATCGGCTCAATGTAGTCCCCACTATGGAATATAT
TACCTGTAAACTGGAAGCCTGGGAAAATTTGCCACTGACTTTAATAGGTAGAACAAATAT
GATAAAAATGTTGTTACTGAAGCTTCTAAATCTTTACAGAGCAGCTCCTACAAAGATCAC
CCAACTCCACTTCGACTCCTTGGATAGGATTTTTTTCCCCATTTCTGTGAAAACACCAGC
CCCTTCGCATTGCTAGGAAATCTTTGAAAGCCTTATATAATCAAGGGGGGCTGAGATTAC
CAGATATGTATTTGTACTATATCGCTGCCCAATTAGTGTATGCCTCTTGGTGTAATAGAG
CAGACGCTAATAATCCTGCAGTGGTATTAGAGGCGGCTTTAGTTGGCTCCTATGAGGCAT
TGGCTAACTTGGTGTATCGGGGAGGGGTGACCTCAGTGTTGCATTATACTGAAGCGATGG
CTATAGTGGTGATGGCCTGGATGAAGTTTGTGGAGACACACACTGAGGGTTGGGGGGGGG
GGGGGTTCATCCGTTGGGGTTTGATTTGGAGGGGGGGGGTAATG
>TRINITY_DN158146_c4_g2_i1 len=824 path=[0:0-823]
GTCCCTCTAACTGCCTAGATGCTGCAGGCGCTAACATCTAGGGAATTAAGCATCTTCATC
GGAGTCATCTCCAATACTGGCCGTTACAGTGGGAGCCCAGCTTCAGTCAGTGCCGGGTTC
CACCGGTGATCCGGAGCAATGCATCAGCGCGACCTGTGAGTCCTGTTCACCTCGTGCTGG
ATTAATGGTGCGAGCAGCAGGGGCTGAACAGACTAGATAGGCAGTGTGAACACAGCACCC
CAGACCAAAGAAAGCCTCATGCGTAGAAATACGCATGATATTTGAGAGAGTAAAATTGCT
GGTATAGGTGTTATTGCGAGTGGGGGGTAACCCAATTCCCCCTTTAGGCCATCATAAAAG
ATATCTCATTAGGACACTGCACAAAAAAAAGTCCTGATGAATACACATTGACATAATTAA
TAGTAATACTGTCTTGAAGTTCAGCCCATCCATCTAATCAGAGTTACAAACATCCCCCAA
TGCTGCGCCAAACCAGAGGTCCTAGGCAAATTACAGATGGACACGCTCAAAAATTAGGTG
CATGCAAATATACTTTCTGTTGGTGGAATCCACCCCAGTGATTGCAGCCACCCCAGGGTC
ACCACTCCTGAAGCACTTCTGTACCTCTGAGCTTCAAATTACTATGCCTGGCCACCTAAA
CATGTTAGGCTCTGGGCGTGCATGGAAATGTTAACTGCATGGTAAGTACCTTACAATAGG
GAACTTTGATGATTGTCGAGTTGAACGTACTGATGAGTACATCATGAATACTCTTCTCTT
TTGTCATATAATTTTCCAGACAGGACACAACCTGGATCTATTGT
>TRINITY_DN116130_c6_g1_i14 len=824 path=[3:0-23 15:24-28 20:29-47 22:48-410 24:411-416 27:417-823]
CATTCCATATTACACCGTATACCGCCATCATTCCATATTACACCGTATGCCCCCATTTTT
CCACATTTTACCCCATGCCCCCTCCTATTGTTCTGTGTCACTCCAGCCTATAACCCCCCG
TATCCCAGGTAGGTGGATGCTATGGGGTGGAGGGTAGGTGCTTTCTGTGAGGTCCTGGAC
ATTATGTGGGGAGGGGGCTTCTGCGCTGCCTCCGCAGTGTTCTATTAATGCAGACCTCAT
TAGAGGAGGGGATGGGTCCTCTCTGAGCTGCTGCTGAAGGTCACAGGGTCTGCGGGCGCC
CTGCACCCGACCAGGGGGGTGTCAGCTCTGCTGTCCTGGTCGCCCCTCTTGGGCCACCTG
CGTTCTGCTGACCCCATAACTTTTATATATTAAAGGTCTTAAGGGAATTTGTGCACTAGA
GGGTGTGAGGCCGAGCCCCCGAGGAACGCGCTTGATTGGTTGGATTACATGATGAGGGGT
GGATTCTGATTGGCTCGGCTCGCACCCTCATGTGATGGGGACTTGGAGGAAAATAGATTT
GTTTTTGTTTTTTTCTTTTTTGTAAATTATTTAGAAACATTTTTACAATATCCAAAGGGA
TCGCTGAGATGAGCGGGCGCCGCGCCCGGCGATCATAGTCACAAAGGGAAATGTATTGTA
TGCAATAATAAAGAGCGTAAAGACCCCGCGTGTCATGTGACTGGTGCCCCACGGAGCGTT
CATGTCCTGCTCTGCAGCCATGCTGGACACAGGTTGTGGTCAGTAACGTGGGGGTCATCA
GACCGTACCAAGGAGTCGGCCTCATTCACACAGTCAGGCTGGTC
>TRINITY_DN55863_c0_g1_i1 len=824 path=[0:0-823]
GCCGACCCAGGCCCAGACCATCTCGCAGGCGATCGGCTGGTTGCCGTTCTCGTCGCTGAC
CAGCACCGCCACGCGGACCTCGCCCTTGTCCTGTTGCCGGATCTGCTCGATCTGTCCGGC
CTCCAGCGTCGCGATGGCGGTCAGGTCGCCCTGGGCGCGCTTGAGATAGTCGATCTTCAT
GGTCTTGATCAGCGGCAGCTTGTCGTCCGGTACGTTCATTCCGACCAGGAAGCCGCTGGC
CGACTCGGCGAGCAAGGCCATCGCTGCGGCATGGATACCTTTTATGTGGTTCTGCACCGG
TCGACGGTTCTTCAGGCTGAGGATGGCGCGCTCCTGCCCCAGTTCATGGATGCGCACCCT
CGCCGTGCCGGCGAAGCGCACCTGGGAGCCCAGCAGCAGCGTCAGGCTGCGGCTGCGCAG
GCGGCGGGGGAGGAGGTTGATGGCGCCGACGGCGCGGCTGAGACGATTGCGCTTGGGCAT
GCTGGCGTCCTTCCATAGAGAGGGGAGCCTGCATTCCACCCGCTTTGCCCGGGCTTGCCC
ACGGCTGTAGCGGCGACCTGCGCCGGCATTCCGGCCAACGCAGGTCGTCGTGGCGCGTCA
GAGCAGGCGTCGGCCGTCTTCGCGGGTGATCACCACGGTGGCCGAGCGTGGCCGGCGGCC
CGGCCCGTCCGGCCAGGTGCTGAGGAGGTTATCGGCGGTCGAGCCTTCCCCCGGGTGCTG
GATGTTGATGAACAGGTACTTCTGGTCGGGCGTCCAGGTCAGTCCGGTCACTTCGCAACC
GATCGGGCCGGTCATGAAGCGGCGGATTTCCTTGGTGGCCGGAT
>TRINITY_DN73959_c0_g1_i2 len=824 path=[0:0-823]
ACACGCTCAATCCGGAGCCGGGTGATCCTGCGCATGCGCGAATGACGCAATCATTCTCGC
GATATCTCGGCACCGGCGCATGAACGACGGCACCTGCGCAATACCGTCCTCCATCTTGGT
TTAAATACCCCGATCTCCTGCGTTACAGACAAGTTCACCCGATGCCTCCAAATCCACACC
ACTAAGGTTCGTCTGTGTGTCCTGCTATAGATCGCCATTATGGCTGCTCTATTGCCTGCT
ACCTACCTTTCTTATTGTGTACCTGCATGTCGGTATTATATTACAATGCCTGTTGTCACC
ATCAGTGTATATTCTTGTTGCAGCCATGATTTTGAACACAATTTTGAACCTGCTCCTAAG
TCCTTATATATCCTCGTGCTGATCTCCAAGAGAGTAATGGGTATCATATTGGATGTTGTA
TTCTTGATGCAAATGCAGAATGTTATATGACTCCCAGCTTGCATATGATCATTGATTTAT
CCTAACTACTGCTTCTTTATATAGGTCTTACACCTAATCTACCTGGATCAAGATGATCCT
GTTCCCACCTTGGAACCAGTTTTCATATGTGTACATATATAACTATATATCCATTTTACG
GTTCTCCTCTGCACTATATGGATATATGTAATTGCACCGTACTATAGATATTCTAGCATT
AATTTGTTACAGATATTTTTCTTTATTGCATATTTATTGTCTGCCCTGTGAACTCTGTCT
ATACCAAAAACATATGTATGTATTTGTACTTTAGGCCGTGAACAAGGTCCTGGTGGACCG
AAACGTTGGCCAGTGTAATCAATTTAATTTTGGGATGGACAATA
>TRINITY_DN144024_c1_g2_i2 len=824 path=[1:0-544 2:545-823]
CTCAATCATACATTACAGAGCAACTAAAGTCAACACGAGGAGGGCCTTGCTCACAAGAGC
TTACAATCTATGAGGAAGTACTTTGAGGGTGGCACATAAAGTGCTTGTTTTGATGGTAGT
GGTATTGACATTTTTCATGGTCTCTTGGACATATTGTTTTTTTCTTTACATTATTCTTTG
TATGGTGCCAATTACAGGGCACTGAGAGGGGGGGTCGTTAAATTGAATAGGGTCCTGGTC
TTTTCGGGATTTGATACTTGATTAGTTACCATTCCTATGCTTGTTGTTTCTTATATGACT
CCTATGTTTCAGTGGCATGTGCCTTGGCAGACCCAATAAGAAAAAAGGTGCTTGATTTGT
ACAACGGTCCGGCCATCTTAACAAAATAGGGGAATAGATACAAAACTGCAAGAGCCAGTC
TCTGGCCAAGCGTTAGATTAGGGAATGTGATAGGCCTGCCCCAAAACATGTGTTTCTAGG
GAGAGCCGAAAACTTTGGGTGTTGGAAGTTACCCTGATTGCCTGGAGTAGGGCATTCCAG
AGAGCTGGTGCAGCTCAGGAGAAGTCTTGTCAGAGGTTTGTATTGTGGAGGATGTTCATA
GTAAGTCATTGCTAAGTCAAGAGTACGGGAAGGGTGGTAGACAGAGATTGGTGAGGAGAT
GTAGGAGGGTTCTGCAATGTGAAAAACTTTGTGGGTGGGATTGAGAAATAAATCCTATAC
CGTGTGGACAACCAGTGCAATGACTGGCACAGGCTGGAGGCATCGGAGTAGATAGATGAG
CCTGGCTGCTGCATTCAGGATACACTGGAGAGGGGAGAGTCTGG
>TRINITY_DN120980_c3_g1_i1 len=824 path=[0:0-351 1:352-352 2:353-540 4:541-620 5:621-654 7:655-670 8:671-746 10:747-823]
TATTGTTGTATTTATTGGGTTCTGAAACAAATACACATTCACATCCTCTTGAGTACAGTA
CATTTGGCACAGTAATAATGTTTACAATGAAGTAACACAAATGAATGGCAATAGATTTAA
AACACATCCATAAGAAAAAAAAAGTGTCCTGTACAAATAAAGCATCACAATACAAAAACG
GAATACCTTTTCTATTTATATATTTATATATAGCCAGAACTATTTGCACATAGTTTATTA
GAGGTAATTTTCAGCTCTGTTTGGAATGGTCCTGGATTTTTCTCATGACACGGGATTCCA
TTATAAATCTCTAGTAACACAGGTGTGACAGGCTTCAGCTCTTTATTTTTTTTGGCAGTT
TAATTAAAATGCATCTATACATGGCAGGTAAAAGAAAGGAAGGAAATTGAGATTAGGTGT
AACAGCACATCCATCAAAAGCCACATCCCCACACATATACATGGGTATAAACAATTCCTT
TAATCTGGCATTCAGAAGTCCATCAACTTTGATAATTCGTCACTTAGTCCTCATGCACCC
GACCGTTGGGCGGCCCGCAAATGGCGGGTCGGCAATCCACAGCCGCTGGCCGTGTGCCCC
CCCGCATCACGGATGTCGACCCATTAACTTGAATGGGTCCGCAATTCCGGAGATGTGGAA
CAGAGTCAAGGAACGGAACACCGGAAGCACTACGGAGTGCTTTCGTGGTGTTTCTTTCCG
TGGTTCTGCACTGCAAAAAAATATGACATGTCTTGAATGGGTCGGGCCCGCTGCACGGAT
GTTGCCCGTGCATTGGGGACCGCAGTTACCGCACAACGGCCGTG
>TRINITY_DN145198_c9_g1_i1 len=824 path=[0:0-823]
TTAGAACACGCTCTATTCTTGTCCACATTACGGACAAGGATAGGACTGTTCTATTATGGG
GGGGGACTTTCTGTTCCTCAAAATGCAGAAGGCACACGGCCGGCATCTGTGTTTTGCAGA
CAGCAGAAAACGGCTATGGCTGTGAGCCTTTACACATTAGTATATGGCATTGCTGAAAAT
GATGTACAAAGTGGACAACCCTTTTAAGCTAACCTAGTGATCCACTGATTCTCGTTCTTC
CAGCTTCTCTAAGTTTCCACAGACCCATCTGCAGAGCCTGTACAGCATCTTATTGCAGAG
TTGTATGGCCTCTTTGCCGCCACATACGTTCCACACTAGGCCATATGAAAGGAGCTATTC
TCCCCTAGAAGCAATACCTACCATACATATTCTTATGGACCAAGCCACGGTTTTTGTCAA
CTATGTAAGGAATCCAATAACAACACAAAAAAATAACGCCCCATGCAGTAGAATGAGAGC
TCTTCTCTTGCTCCTATTTCATTGATGTTCTTGTGTAAATGTGGCCCTATTCAAGAGTAA
AATATGGCCGCGCTGAGTTGGAGCTGCTCTTTGCAGCAGTTTGGTCCTCTGGCTTTTAGG
ATAGGCTTCTGAAGCATAGGGAACCCTCTCAATGATGTCCATAGGTGTAAATACAATATC
AGAAAAAATCTTTTAAGGTCAATGCTGAACTGTTGTTAACGTGGCATGTTATGTGATAGG
ACAATCTTATCACCTTCCCAGTGTGACAAAGATCGACACTGCTTCAGGAATAGCATTATT
CTAGTGTCCCACTAAGGGATTGATGGCATTACCTCTGGTTGCTG
>TRINITY_DN152236_c1_g4_i1 len=824 path=[0:0-823]
GTCAAGACCTGCTTGTCCTCTGTGGGACATGTTGTGATTATTTGTATAAGGGATTTTTTA
TGTCCCTAGAGTGTTGAGTGCATACAGTGTTGTAGGCCACATTAGCCAAATTGTTACACA
GCATAATCAACCTCCAATTTTTTTGGTCCGTTCTTTTGCTCTCTTTAGCTGATAGAGGTT
TTTAGGATCCATTGGACCTTATTCTATCTGTCGGACAAAGCTGGGCAGTCCATGTTTAGG
TACGGTGACGACAGGGCTAGTTTATTGGGGTAGGGGGAAGGAGGTAGATCTAGGGACACC
CAGGGTTTGTGACCCAGCAGTGTGTCCTTCTATCTATACATAATTTCCTCTTACTCTATT
AGCATCGCTATCCCTGTGTATTGGTCCCCTCCCTCTTCTTTGAATACACTGCTATTATAG
ATACTTATGCAGCCAATTGGTTGCATTCAATGCAACATTTTTAACTTTTAAAGGGCCTAT
TATTTTATTTGACAATAATAAATGTTAAGTTTTATTAAGCTACCTGCTAGTTGTGAATTT
TCATTGGATTTAAGGGTTTAGCCCATCATTACTAATAGTAGTCTGCCAACTTAACTTGGT
ATGTTTTGTATCCTCTGTAGGCCACCAACAGCGGGCCCGACAATCCACATATCTTCTGCC
CCACGTGCACTCTCCTGTTCTTAAATAGCCAGCATGTGAGAACCCTATGTCTCCCTAGCC
AATGGCTAGACTCTTTGGGGCGGTGGTGGCTGGCCTTGGCACTCCGGCTCTGGTGAAACT
GTGACTCCCGGCATGCTCCATTTATTTCTACAGAGTTCTGAGAG
>TRINITY_DN147401_c3_g2_i6 len=824 path=[0:0-149 3:150-487 6:488-569 23:570-597 25:598-604 26:605-631 28:632-654 29:655-693 31:694-740 33:741-823]
GGGGTGGAGCATGTCGGTCCCATCGCTCGCGGTGGTGACCGGCATCGCCTACTCCTGCAG
AGGGAGGCAAGGTGGATCATGCAGACAGGCGCCATGGGCCCGGCTGGCATGAATGACAGG
AATGACATGTCTGTCTTCCTGTGATTGATGCCTGCTTAGCGCAATCTGACATATGTCGAT
AAGCGCCATATGCAATAGGACATTTGTCCATGAGCCTCGGTTTATTCATATCTCGCCACG
ATCCACCGGCATGCTTATCACTCTTGATTTAATAAAGCGTGCCTACACGTACTCCAAAAC
CAGCTGCAGTCCCACCATTATGTAGTATTCCGCCATCCATAGAATACTATACATACCACC
CTCTAATAATGTCCATGCCATCCATCCATGACCATGCATAACATGAATTATTGCATGCTT
TAATATCTGTACCCTCACCTGAGTGCATTTGCACCTTATTACTGCTGTACGCATGTTTTT
AATATGTTATTTGTATCCAGGAGCGCGCAGCTGTGGGTGACGGCGTCGGCCGTCCTCTGC
CCGCCCCTATAAAAGGACGCCCTGGCGTCATGACGTATTGAGCGGCCTGAGGAAGCGCGA
TCTTGCGCGCGAAACGGCCGTCGCCGCTGCAACACTGTGTCCGCCCCTGGACCCCCGATG
TATCCACTTCTAAGGAAGCTTCAATAAAGACTGGCTTTTTGTATCCTGGTGAGTGCCGCA
ACTTTGTTGCTTTCTTCTCTCCCTCTCGTGCATTCCTCTTTATGATGCGCCAAATGTTCT
CTATAGGTGAAAGATCTGGACTGCAGACTGGCCATTTCAGTACC
>TRINITY_DN115707_c1_g1_i20 len=824 path=[2:0-259 3:260-264 5:265-267 7:268-287 8:288-321 10:322-338 14:339-347 15:348-380 16:381-381 18:382-384 20:385-396 21:397-398 23:399-418 25:419-427 30:428-436 33:437-482 36:483-484 37:485-494 41:495-514 43:515-531 44:532-564 46:565-565 47:566-593 48:594-594 50:595-623 52:624-624 53:625-625 55:626-650 57:651-665 58:666-666 60:667-702 61:703-706 63:707-823]
TGAGGTAACTTTGGTGATGGTGGCGGAGCTTGTTACTGAGTCATCAACCATATCCTGACA
GAGATGGATGGAATTTCTACCATAAAGAATGTCTTCATCATCGGATCCACCAACAGACCT
GACATCATTGACCCAGCCATTCTGCGTCCTGGACGTTTGGACCAGCTTATTTACATCCCA
CTCCCAGACGAGAAGTCTTGTATTGTTATTCTTAAAGCCAACCTGAGGAAATCTCTAGTG
GCTAAGGATGTTGATGTTGACTTTCTGGCTAAGATGACTAATGGTTTTTTTGGTGCTGAC
TTGATTGAAATCTGTCAGCGAGTTTGTAAGCTGGCTATTCGTGAATTTATTGAGAATGAA
ATTTGAAGAGAGCGGGAGAGGCAGATAAATTCTTCTGCCATGGAGGTGGAAGAAGATGAC
CCTGTACCTGAAATTTGCAAGGATCACTTTGAGGAAGCCATGCGTTTTGCCCGCCGTTTT
GTCAGCGACAACGATATTAGAAAATATGAAATGTTCGCATAGACTTTGTAGCAGAGTCGC
GGCTTTGGTAGTTTTAGATTTTCTTTTGGAGGATAAGGTGGAGCTGGTCCTAGTTAAGGT
GCAGGAGGTGGAGCTGGTGGGAGCTACTTTATTGAAGAAGAAGACGACCTCTATGGCTAG
ATGAGCCTTTGATGCCGTCCTTAATTGTACAGCATTGAAATTTCTACGTTAATGGACACT
CTGCTTTTTATTTCTTAGTTAGAACAGCGTAGCTGCACACCCTACTCCTGGTTTTTTGTT
TTGTTATTTGGGTGTGAGAAGATGGGGCGTTAGGTCTCTTAGGA
>TRINITY_DN120117_c10_g2_i1 len=824 path=[0:0-823]
CAGCACAGGGGGCAATATGGACAATCACAATACATTAGTAAGTGTCTTGTATTAACTTTG
TCTACATGATAAATGCCATTTAGTGACGTGAGACAACCCCTTTAAGTCCAGGGTTACAAG
GTGACATGTACACGACCAAATACAATTGTGAGAATTGTTTGCAACTTGACCATTTTAGAG
CTGTGATTTGGCAGGTTGCATTGTGGTCTATGATGTAAGGTTGCATGTGACCTGCGACCA
AAACCCAACAGTGCTGCATCATTTGCAACTGTCACGTCAGAGCCACATCATGTCATGTGT
TCCATTGTGTCTCTATTGAAAGTCATTGCACAAGCAATGTCACAATGCAGCCAAAATGTA
TCTGAGACTTGCTATTGTGCAACACGTCGTTGTGTAGCCCAAGCCTTAGGATATGGCTAC
ACTGGTCGAACGACAGCTCTGGCAGCTGGGATAGCAGTGATCCCATGGAAATGAGGATTG
CATGTGTGCCATGACTGCGGACCCTGAATCGTAAAAAATAAATAAAAAATAAAACTCTGC
TATGGGGTTACCGCTACACTATGATGCACCTGCGATCCTGGCCGTGACCGGTGTCGTGCA
AACAGTGTCTCCATATATCCGTACCCTTGTGCCCATTTTCTCCAGCTTTATTACTAAGGC
CTCATGCACACAATCATACTTTAAGAAAATTGCTAAAAAAAAATACTATATCTCTCAGAA
CATGGAGACATTAAAACATCATTTTTTTTGTTTCAAAAATGCTATTATTGTGTTAAAGTG
AAATAAATAAGAAAAAGTAGACATATTGGGTATTGCCGCATCCG
>TRINITY_DN143773_c8_g1_i2 len=824 path=[1:0-212 2:213-297 4:298-299 6:300-420 8:421-470 9:471-483 10:484-685 11:686-686 12:687-823]
AAGTGTCCTTTGAGTGCAGAGAATCATCACTGAGACGTCTGTGTCTGTACAATAATCACA
TGTGACATCGGAGCTTCCTGATAATCACGGATCTGAAGACTGGAGTCCACTGAAAGGAAG
CCAAAAACACCACAACCAAACATCTCTAACCCCTTCCCGCACCATGTTATAAATGTACGT
CATTGCAAGTAGCACATTCCTGCACCGTGTTGTATATCTGTGGTATAACAATAGCGCCTG
CTCAGGAACTCAGCCGCCGCTATCAGCAGTGGGTGTCACCTGTAACATGCATCTAACACC
CTACTGCAATGGCCGAGATTGGTTCTGGGGCAGATTCTGCCCATTTACCCCTCCGGTGCT
AATCAGTAATCATCTGAGTGGTTTACAGATGGAGGGGGCTACCGCTCTACCCCACAAGGC
CCCCGCGACACGATCACAGAGTCCTGATCGTTGCTATTGCCAGATACACTGGCACAATAC
ACTGCAATAGATAACAATACAGTGTATTGTACCAGCGGCCCAACTGTTCTAACAGTCCCC
GACTAGAACCTAAAATAAGTGAAAAAACAAAATAAATAAAGGCTTTACGCCTTATCCACT
TATTTATAATTGTTAACAAAATGAATAACCGGAAGCAATTAAAAGATCATGTTATTTATT
CTGCATGGTGAATGCTGTTAAAAAAAATAATATTAATAAAAGACTAAAAAACGATGGAAC
TGCTGTTTTTGTCACCTTAGCTCCCATAAAAAGTGATCAAAAAGGCATATGTGCCCCAAA
AATAGTACCATTTAAAACTACAGCTTGTCCCACAAAAAAACAAG
>TRINITY_DN253917_c0_g1_i1 len=824 path=[0:0-823]
GTGCACCGAAGTGCTGCGAATTCGTGCCGACCCACCGGCTCCTGCTGCGGCGTTTTATTT
AATTTCTATAGGAAATCCCACCGCGGCAACTGCTGCGCCGGTGTTCAATGATGTACTTGC
ATGGCTCACACCGCCACGCGTCGGTAGTGATTGTGCGGTGGTGCTTCTCACTTTGGCCCC
CACGAGAGATGCACCGACAGCCGATATGCCCTTTGATGCTGAGACTGCAAACAATACAGT
GCAAGTGTGCCGAGATTTCTGCGCGCGGCTGCATGGCCTTCTCTTGCCGCGGCTGCCTCT
GACGCGTGCGTGGTCGCCGCTGTGCGTGACGCCGTCTGCGGGACTGTTTGCTCGCCACGG
CTCTCTTGTTGTGCGTGTGCCTTCCACTGGGCCTTACAATGGCGCCGTAACTCAGTCCGC
CACAGGACTCGCCGCGACAGCACTTGGGGCATTGTCTGTGAGTGGCCCTCACGGCACAGT
GACAATGACGCTGCTGCGTGAGTACCGCGGGGCGCGGGAGTATTTGGCGTTCGTGCAGGA
GGAATGCACTCGCGATGCGCCGGCCGCAGTGACGCCCGTAGTAACATTGTGGCGGCAGCG
GCAGTTGTCTGTGAAATCGTCTCGCACAGAATCCGCGTGGATACGCATCGGTGCCACCGC
AGCGTTGTACTGCGCGGCGCGAGAATGTGGAGCGGGTCGGCTGCTTCTGACACAGACGTT
TGTGCAGCGCAACGTCAGCGAGGCGGTGGCGGCGGCGTGGGAGAAATGGATTGATGGCCT
TGACGTGGAACCAATCGCCGTGTAACAGAAAGTATCAAACACAG
>TRINITY_DN129896_c9_g1_i1 len=824 path=[0:0-823]
GGCTGTTGTTTTGGTCCGCATCCGAGCTGCCGTTTTGGTGGCCCCGCAAAAAAAAAGTAG
AACATATCCTATTCTTGTCCGCGCTTTGCGGACAAGAATAGGCATTTATATTAACGGCTG
TCCGTGCCGTTATGCAAATTGTGGAACGCACAGGGACCCGCGATTTGCGGACCGCGAAAC
ACACCACGGTCGTGTGCATCAGGCCTAAGAGATATATTACAAATGTGCACATTCGGGGCC
ATTTCCTAAACAGGTTATATGAAATTAGAAAAAGGATCTGAGTTACCCAGAACCAGCGCC
ATAAGCCATTATCCCTAATCAATTGAATGGGGCTCAATAGCAACGCTTCGCACAACCGGT
GGACAGGTGTGGCCCTGTTTTTCTAAGGGCCATGCACACGAACGTGAGCCGGCCGGGCAC
CGTATTGCGGCTCGCAAACAGCTAGTCTGCAAAGCACGGATCCCAACTGTTTTTACACTA
CTTTTTTGCAGATCACGGACTCCATTCGTGTGACTGGGTCCGCATCCACATACTGCAGCC
CGTGCATTGTGGACCGCAATTTGCAGCATGGGCCTGGCCGGCCCACGTTCATGTGCTCGA
GCCCTAATCTTGAACAACCCCTTTAAAGTTCTGCATTAAAGGGAGTGTGTCATCAGTAAA
TCTTGCATTTTTTACTCTGACCCTCATAATAGAGCAACACTGCCTGTCACATCTCAACAG
ACATCACATTATCTTCGCAGTCACGATTACAATGACAGGCAATACCTCTATATAGATGAC
ACAGGATCCACCATTTACAATAGGTGATGGTCGTAGCTTAGATA
>TRINITY_DN251648_c0_g1_i1 len=824 path=[0:0-823]
GTCGAATACGTAAACCCAGTGAGCAAATTTTCTTTTCCCCAACATAGACACCTGGCGCGT
CAGCCCGAGGATGCGCTTCTATACCCAGTTCAGCCAGGGTATTCACCACTGTTTGCTCAA
GCAAGGTCACCAGTTCACGCACACCGAGTTTACGGCGTTTCAGGTTAAGCAACACATACA
TCACCTGTTGCCCCGGCCCGTGATAAGTCACCTGCCCACCGCGATCGCTCTGGATCACCG
GAATATCACCCGGCATTAAAATGTGCTCCGCTTTTCCTGCCTGACCTTGGGTGAATACCG
GATAGTGCTCGACCAGCCAGATTTCATCAAGGGTACTATCATCGCGGGTATCGGTGAATT
CATGCATAGCCTGGGAGATTGGCTCGTAAGGCTGAAGACCGAGCTGGCGGACAAGAATTT
TATCCTGATACAAAACGGCATCTCCGTGGAGAATGAGTAAAAGTGGGGGAAAAGTATATC
ACAGCGAGGAGAGGGGAGTTACCCGACCAGGAGCCGGGTAACGGAGAAGCGAGTTACAGA
ACCATGCGGACAATATCGATTTTGCCCAGTTCTTCATACAGTGTTTCAACCTGCTCGATA
TGAGTGGCGTTGATAGTGATAGATACCGAGTGGTAGTTGCCTTTGCTGCTTGGTTTTACC
GTTGGGGTGTAGTCACCTGGCGCATGGCGCTGTACCACTTCAACCACCTGATCAACCAGC
TCAGGTAACGCCTGCCCCATAACTTTGTAAGTAAAAGGAGTAGGGAATTCAAGCAGTTCG
TTAAGTTTGGTTTTCATGTCAGCTCCGGCGTAACGTAATTAAAT
>TRINITY_DN136127_c1_g2_i2 len=824 path=[1:0-465 2:466-505 3:506-569 4:570-823]
CGTGATAAGACATCCTGATATGTGAAGGTGGATGAGAGAACGCTTGTTAATTTACCATCT
CTGATCAATTACATCAGGATGAAGCCACCATTTACCATCCTGCATTCATAGAGGGTAATG
TCTCCTTTCATTGCCTCATATACAGTATGAGCATCGGGTGACAACATAATTCCCACATAT
TGGTGACTTTGGGGTACATTTGGGGTTTGCAGCTATGGGAGTGCAGAGAATCTTACAGAT
ACTGATGTGTACTACAGTAACCAGCAACATACAGAAGCCATCAGCTAGAATATCCGAGCA
ATAGATATAAGGATATTTTATGTGCAGCCTAATCTGGTTTTATATCATAGATTTTTATAA
TAGATAAAAGTAAAAATGAAAAGTGCAAGCGAGATGAAGAATTTCAGACCAATGTACGAG
ACAAAGATGACGGTTGGTGGATGTAGACGTGACTGGACAGGATCTGGCTGGAGTAGATTT
CAGTGTTCTTCTATTCCAGAAAACTGTCACAATTAGTTGTGTTCCTCCTCCATACTGAAC
CAGTATATATTTGCGGCTTGCAGTACACATTCTGATCATCACAAAGCAGTAATACATGGA
GTCGTCTGACATCTGCAGCCCCCGTATCTGCAAACCTGCTTCATCTTGTATTTCTGTTCT
TCCTCTATAATCAGGATGAATCATCTTCTTGTAGGGGTGGTAGACGTAAGGTCCGCTTGT
GCTGCCCACTCTCCAGTAAATATCAACCCCCAGGACATCACTCTCCATATATTGGCTATA
GAAGTAGCTTATGTTCACAGACTGTCCTATATGACCTGTGATGT
>TRINITY_DN117162_c14_g1_i1 len=824 path=[0:0-823]
GCTTCTTTTGTTCGCCAACTGTAATTCCTAGAGGAGAATTCCTTTTCGAAAAAAATAAAT
AATAATAAATATATAAAAGGGTTTCGGCGTCGAAACGTCATGTTTGAAACGGGACCGGAT
GGGTCTGCCATCACATTTCAAGTTCCTGTGAGCCCGTTTGTACCACTTCAACACAACAAT
ATTGATGTTTCGACAGTCAACCGCCTTGCGAACTTTGGTCTACGGTTCGCGATGGAGCAC
GGCTGGTGCCGACGCATTCCTGAGGACGAGCTAAAACGCGAAACAAGCGAGGTTACAGAT
GAAGGATATGTCAACAAAGGCGATGATGTCACCGTGTTTTATGCCGGCGTCGATGCCTCG
CTGGATGAAAAGACTCCGCGTTTTCATGACGAAATGGTGCCGGCCTCTATGCTCTTTCAC
GGCCAGTTCTGGATCTCCAACATTGGAAAAAGTAGCTATGGCTTGTATGGCAAGCTGTAC
CACTACGAGGCGAAAAACGAGGCCGTAAAAATACCGATTGGCGATTTTAGATTAACGGGT
GTGATCGTTTCAAAGAAAAAGCGCACGCCCGTGCCCATCCCAGCGGATCGCCTTGTACTT
CTTCAGCAGACCGCGCAAAGGCATAATGCCGCAAATCCATTTCCAAAGGTGGAGCGAATT
AACCCCACCGAAACTCTGAAACGCTCTGGACTTTTTTGTGGTGATGACTTTTCCCAATTT
AGCGACACACTTCCGACGCACCCATCCGTGGCACCGCTAAAGCTCGCACACAGGCGCACG
TTCAAGTTACGTGAAACAGACATTGACTTTAACAGACATGTTAA
>TRINITY_DN121285_c3_g1_i1 len=824 path=[0:0-823]
TGACTTACAATCTTCGTGCATGTACCTCAGTTTTATTTTTGCCTTCCTCTGGATCAACTT
GCAGGATAAGAGGCTGAACTGGATGGACAAATGTCTTTTTTTCTGCCCTATACTATGTTA
CTATGTTACTGGTTTATTCCAGAGTTCGATGAGGTTGATGTCAGGACCGGTCTTATTCTT
ATTTCACTGCCTGAACGGAATATTAAAAGGAAAATCACTGCTGATTAGTATAGAATCTAA
AATATATATGTTTTGGGCCTTGTGCCCTGGTAATATCAGAATCTGGCATAAAGGGAGGGG
TGTAGTAGAGGATGATGACTAGAAATATGTGTACCATGTTCCTCCAAAGAAAGTGTGAAC
AAGAAAGCTCATTGAGTAATGTCATGTTTCAGCTGCCTGGTCTGTGTGGTTATATTGGTT
GTTCTGTGGCTGCCAGTGCACCATTCGGGATCGCCGCCTGAGGTGGGGAGATGTCACAGA
CCTAAGTTCCTCAGACTTCAAAATGCAGCACAGGACTTTGGAGAGAGATTTAGGATACAT
TTATACGACCGTGAAAAATGGACATGTGATGAATGTTTTTTTTTTAACGGCTATCACACA
TCTCTAATAAAGAGGACGCGTCGCCTCTCCTAACCTGTCGGTTTTAGTAACTGCTTGCGT
TCCCCATCTAATACCAATTCTGGAGCATCTATTCTCATAACTCTATGTTGTTGCTGTTCC
TATATTATCGCTCCTATAAGTTTACTGCAGTCTGCAGTAAAGGTACTGCTGGGTGTTACC
AGTGACAGTGTGGGACAACCTAGTTATAAGAATAGATGTTTCAG
>TRINITY_DN132102_c1_g1_i2 len=824 path=[0:0-109 2:110-823]
GCAGTGATTTTCACGCATCACTTGTGCGTTGTGTGAAAATCGCAGCATGCTCTATATTGT
GCGATTTTCCGGCCCTCACACGCGACGCCCGTGTAAAAGAGGCCTTACTGTTGTTTTATT
TATTTATACAATATATTTATATAGCGCCACCATATTCCGCAGCGTCGTACAGAGGTTGTG
GCTACTGTGATCGTATGTGATCTACAGTTAGTGCCGTCCACCTCCACCACCGCTGGGTAA
AACCTGAGGACGGGTGGCTTTGACATAAAGTATTTACTTCGATTATCAGAGCCAGAGACG
GCAACTACGAGAAATCTCGTCCAGTGAATGATGGATGAATTTACCTCCTTTCATCAACAC
ATGTTAAAGTATGGGGAATACCTGCATTTACTAAAGCAGACGTCAGGAGAGGGGACTCTA
TAATAGTCTATATTGTAATATAAAAAAAGAGAATATTGACCCTGGCATTGCAGAATCGGC
GCGCCCCTCCCCGCTATAAGTACATTTAGATAGGGATTGGTATGCAATCAGCAGGGATAT
TGTATAGTACTTTATGATCGGATTATTTTGCTTTATGTAAGCAGCTCATAGTAAAGTGTG
CTAATATGTACAGCGCTATCGAATGAATGGCGCTTTAATAACAAATAATAATATACAGTC
AGCCACAGAATATAGTGACACGTTAACAGCAGCGTGGAGGCTCCCAGTGGGAGATGCTGC
CACCTGCTGGCCGTACTTCATATATCACTACTGGTCATCAGAACAAACGTGCATCAGGAA
TGGGTCTCCTTGTGGAACGTAACATTGATTTCGCTCTGTATTGT
>TRINITY_DN161710_c2_g3_i1 len=824 path=[1:0-260 2:261-823]
ACTTCCTGTGCGCGAGGATAAGGGGCCGCTGCCGTTGTGCGGGCGACCCACAATAGGAAG
CCTCAGGCGACCCCACCCGGAAAGGGCCGATCGACCCCCAAAGGGGTCGCGACCCCTAGG
TTGAGAACCACTGCATTAAAGGAACAGCAAACATTTTGCTTAGGTTTCCGAATGTTTACC
ATTTGTGCTGCAGTCAATTATATTGTAGCCAGGAGATAATTTATTTTCAAATTTTCAGGA
AAATGCAGAATACTTTCAGGTTAATAGATTCAGGATGCATGTTTTATAAAATGTAATTCA
TAATACGACTCAACTTTTTTACTGTGATACTACTGCTTTTCTTTGCTACTGTGAAGCATG
TAATGCATTATTTCACCATATGTGGACCAATAGCAATAAAATGTCACTTCTCACAACATA
TGTTTATTTATTATAATAAATTAGGGTATTTGTGCTAATCACTGACTGTGCTACAAATAA
ATTGCAAAAATAAAATAATAAAAGGCCATCATCACTTGCTACACAATAGGGCTCATTACT
GGTGCTAGAGAAAAGGGTACCGCCTGCTGGATCTGGCATTGCCGGACGCTGACTGAAGGC
CTGCTGGCCCAATTAACTATAATGGCAAACAGCGGAGATCCAGCTGCAATCTGGTAAATA
TGGAGAGAATCAGCCACAAGCATGCGTGTCTGTGGTGAGATGAGTGTGTGTATTGTGAGG
ATTCGCTCTGGTAGGCAGGGTAAGGCTGCTTTCACATTGGCGTTCGGGGCTCCGCTTGTG
GGTTCTGTTTGGGGGCTCTCGCGGGCGGGCCCGAGCGCATCCGT
>TRINITY_DN147421_c2_g2_i5 len=824 path=[1:0-217 3:218-241 5:242-358 6:359-359 7:360-823]
TTCTCCATGGGACAATGCAGTGACTGGAGGACACGCCCTTTCTTTCCTCGGGAACACCCT
GGTCTAGGGGCTTCTGCCTGCTGGTCATAGTTGGGGTGACCTTGATGTTTTTTGACAGGG
TGCAAGCCAGGAGTGTGGCTGAAGTGGCTGGTGGATGATGAAGGAATCAGTAACCAGGCC
AGTTGGTACCAATAAATAAGTATCTCTTTACTAAAGTGCAGAATAGGAGTAGTAGTACAT
CCGAAAGTAACAAGGGACAGTTTGAAGTAGATCACAGTTCAGTCCTTCCCCAATAGCAGC
ATATGGATAGCAGCAATGATGAGCATTGTACATAGGCGGACTGGCGAATTAAAGTGGCCC
AGAAGGTTCACCTTTCATGATTGTATTCTGTTGATACCTCATGTACAGTATATGTACATG
TTTAAAATGATCTCTTCTGGGCCTGCTGGTTAACTTAAAATTGATAGATTGATTGCTTCT
CATGCAACTAGAGGCCCTCATACACATTATTATCAGACGAACCTGCCATTATAGGAGTGC
CAACAATGAGCTCCTAACTCATGAGGTGGGAGAGAAAATGATCAGGCAAACTAAATTTCA
AAGCTCGATTGCTGGTTTTGTTCTTCTGAGAGATAATCCACTGCCTCTGGTGTTTAGGAC
AGCAGCTGTCTCCAACTTCCCCACTGAAAGGACATATGCACGCAACTGAACCAAGTGTGT
ATGTATAGGAAGGAGTCAAGAGAGAGAGCTGTAGGCTGAATGAGCTATTGAAGATGTATG
GGCCCCTTTACTCTCACAAAAGGTCTGAGTTCTCAGCCAGAGAC
>TRINITY_DN150942_c9_g1_i1 len=824 path=[0:0-823]
GAGTGCCTTCCACATTGATGAGTGAGCCCATAGAATGCCACAAAAACATCTTCCAAATGA
TAAGGCCGCCACCTCCAGGTTGTGTTCTTCCAGCAATGGTTGCAGGGTGTTTGTTCTCTG
TTCTTTCTCACCTGACACAACAATGTCCATCCGTTTGATGAAGCAGAAAACGTGATTCAT
TGGAGAAGACAACCCTTTGCCAATCAACAGAGGTCCAATTCCAATACTGCTATAAATATT
GAAGCCTTTTCTGCCGTTGCAACTTGGTTAGAGACGCAGTGACCATCCATCTGCGTTGGA
ACCCAATGCGCAGTAGAGTTTGCTGAATTGTTTGACATGCCAAGTAGCCCCTGGGTCATT
TTAGTGCTGAGCGCCTCCTTTTTTTGCAACTTTGATAAATTACCAGTCTTACCCGTCACA
GCAACGAAGGATATGTGTGCAGACAGCAATAATAATAGCCTTAATAATGTGACTCGACTG
TGTATATTTGTGGAAGTGTATCATGGCACTAACCAAGAAGATTTCTGAGGATCTAGGAAG
AGTTGTCGATGCTAGAAAAGATTTAAAAAAAAAATCTCTATAAACAGTTTGGACTCCACC
AATCCACAGTCAGATACTGTGTATAAATGCTGGAATCATGCCAGGAGCAAGGTGTGTAAT
TGTCTGCAAGGTCACGAAGGTAGTCTTAAGGAAACCAAAGGCTTTTCTAACGTTAGTTAA
TGTTCATGAGTCCACCGTCAGGAGGACACTGAAAAACAATGTTGTGCATGGCAGGATTGC
AAGGAGAAAGCTGCTGCTCTCCAAAAAGTACATTGCTGCTCATC
>TRINITY_DN149806_c9_g3_i1 len=824 path=[0:0-163 1:164-644 3:645-648 5:649-777 6:778-823]
GCTTTTAATATTGATGACCTATCCTCAGGATAGGTCTTTAATATCAGACCGGTGGGGGTC
AGACACCCCCTTTGATCAGCTGCATGAAGGAAAGGCGAGCGCAGTGCGCACGTGGTTTCC
CCTCTCTCCTCCCGCTGATAAGTCTATGGCAAAGCAGCAGCAAGCAGGAAGAGAGAAGGG
AGACAACACGTGCACACTGCGCGCGCCCCCACCCCACACAGCCGATCGGGGGTGCCGGGT
GTGGATTTTTATGCAATCGTACAGAAAAAAAAAGTCACCAAGGATATCCTTAGCTTCTAA
AGGCTTTGTCCACCCTCCGAACAGAATTAGGTTAATTGCTTTTATCCATCTCCAATAAGA
AAAAAAAGCAAACTTTCATACAGTCATCATTAAAAATTACCTATTATTTTACACCCACAG
CTGCCTTTGTGTCTCCATGGTAAGAGACAACAGACCCTGTGTAGTCTGATACTTCCATGC
GTTTGAGGGCTTCAGATCCATGTCTCCGCACTGCAAAAGTTTGGACATGTCCTATCTTGT
GTCGCATGGTGGAGTGGCCATACGGTCGTCTGAATGGGGCCATACGAGAAGAAGGTAGGG
GACAAAAAGAAGGGTGTATGACTGCAGGATCAGGCTACACCGGTTTTGTAGTCCGTTACC
ATAGAGATGCACAAGTCTGCATTGCAGCTGTAGACACACGATAGTAGTAAATGTAAAATA
ACTCAAAAGCTACTTTTTTTTTTACTTTAGATGCACTCCAGCTGTGGTAAAACTACAAAT
CCCAGCATGCTCCATTTATTTATATGGAGCTCTGAGAAAAGCCA
>TRINITY_DN143491_c11_g1_i2 len=824 path=[1:0-121 2:122-229 4:230-823]
CAGGTCCCCCACACGACAGTGCGTCATCCACAGGTCCCCCACAACAGCGTCATGCACAGA
CCACCATTAATTCAAAAGCACACCTTTCGGTTAAATTTTATTTTTTTCTTATTTTCCTCC
AAAAGCCTAGGTGCATCCTATAGGCCTTATAAGTCCTGTTTTTTTGTCCTCAGTTTGTGA
AATGGAGCCTCCGATGCAGAGGTGAACAATCCCTAGCTATGTCTTTTTTTCAACCATACA
ATCTAAATGTACATTATTATTTGCTATATGCAAATTATTAGCAAAAATTGAAATAAATCA
TGCTTACCATTAGTTATTTTATTATAGTGGTATGATAATAAACAATTATAATTCATTGTT
ATCACTCACCTTGCATTCAATTCGTATTATAAATGAGCGTTGTATACTCTTAAAAATGAT
AAAGAAAATACATATTTAACCCGTTCGCTACCAATGCTGTATATATGGCGCTGGAGCAAT
ATGTAAATATGGCGCCCGCTCGCACGTGCAGCCGGCGCCATGGCCGACAGGTCTCTACTG
TTTCATACAGCAGAGACCTGCGGCTAGTTACCGTGACCGGCAATAATGCCGATTGCGGTG
ATTAAAGGCTTTAGATGCCGTGAACAAGCGAAATCACGGCATCTAAATGCGCAAAAACAC
GGAAGCTCGCGTTGGCCGCACGGGGTTATCGGTAGTTGCTCTGAACACTGTAAGCCTCGT
GGATGAGGCGTCAAAGGGACTCTGTCACCAGCTTCCCCCCCCCCCCGCCAACACCCCCGC
TCCCTCCCTGGGGGCCCCGCCGCCGCCAAGCGGCTGCCGCTAGA
>TRINITY_DN121799_c3_g1_i4 len=824 path=[0:0-209 1:210-240 3:241-321 4:322-468 6:469-823]
AAATAAACTAGATATGCCGATCCCCCCGAAGAAGCCCTTGTCAACTCTCTACAAGGAGTT
ACTTTCTTCCACACCTCCAGTACTATCCTTTATATCCACCTGGGAGAAGGAACTTTCGTT
CCGCATTTCAGAACCTGGAAAAGCATTTATACTCTCTAACTCTCACGGATTTAGTCGTTG
TATCAAAATTCAGGAAAATTCCTTTAAGTTGCTGATGCGTTGGTACAAAACGCCCAAATT
CCTACATAATCTTAATCACGAGATCCCTGATCAGTGCTGGCAGTGTGGAACAGAGAAGGG
GTCCCTATCTCACATATGGTGAGACTTTTTATATCTGAAATCATAATCAGGAACACGTTT
TCTTCTTTCTCTGTTTTCATAAATGTAATTCCTCAGCTGCAGTACAACCAGTTCCCTCCT
GTACATCTGCAGTGAACAGTACAGGACATTACCTGCTTCTTCTGTAAAGATCTGCTCGGC
GGTGTTGGTGCAATGAATGGGCCGGGGAGGCGGGATGTGTCTCCCCTGCCTGAGCTCTCC
TCCTGGCCCTGACTGTGGGCCTCATTCTTCTACACTACCATTCAGTGAGCTGCCTGTGAA
TCTGCTGCAGTCCAACTTCCTGGATTTCACCCCTTGGCCATCTTCTGATGACGTCCTCAC
CTCGTACTCTGGCTTGCAGTCTCCTGACCATTGAAAACCCCTGGCTTCGTACCTGACTCG
CCTCTGATGGTATTGTTACTACCAGCATATCCACCACAAATCAGTTGACTTCTTTGGTGA
CCGTGATCTGGAAATCCAACAGGATGAACACCTGAGCTGCTGTA
>TRINITY_DN3888_c0_g1_i1 len=824 path=[0:0-823]
AGTGGAGGCTCGGCTGTAAAATGAACACACTCACTGGGGAGCCCGACATTTGTCTCTCGC
TGTTCCCTGCACGGAGTTCCAGTTTTTGTACATTCAAATTATTCTCAGACAAACCAGAAA
TGGGTCAGAAGGTACGCCGATTATGTCCACTCCTGCTCACATGAAATATTCACAGCTTTG
TTTTGCCGTACTGTATACATAGTACGCAGATCAATCGTAACATTAAAACCACTAGGTGAA
TAACACTGATTATCTTGTAACAATGGTATAGGAGAACAGTCAGTTCTTGCTGGTGACGAG
TTGGAAGGAGAAAAAAATGGGCAACCAAAAAGATATGGGCAACCTTGACATGGACCAAAT
GGTGCTGGCTAGACAACCAGATCTGAGCTGCTCCAACACAGCAGGTCTTGTGGGGTGCTC
CCGGGATACAGCGGTTAGTACTTACCAGAAATAGTCCAAGGAAAGAAGACCCATGAACCA
GTGACAGGGCTATGGGCTCCCAAGTCTCATTGATGGTTATGGGGGGTAAAGGCTAATCTA
TCTGGTCCATTCCCACCCAAAAACTACTGTAGCACAAACAGAAAGTGATTCCTTGCTATG
ACAGAAGTCAGATCACACAGTCCATTGCAGCTTGCTGTGTACAGGGCTGTGTAGTCGCAG
ACTGGCCAGAGTGCCCATACTGACCCTTGTCCACTGCTGATACAATGAACACAGGAACAT
CAGAATTAGACCATGAAGCAAAGGAAGAAAGTGTCCTAGTCGAATAAATCACATTTTGTT
TTATATCATGTGGAAGGCTGAGGGTGTACGTTTCGCCAACTACT
>TRINITY_DN142917_c4_g3_i1 len=824 path=[0:0-823]
CAGTAGGCACAGCCCAGATAGGAGGAGCCAACACCCTCCACCTCCAGTGGCAGCCTCCCA
GTGGCAGCTGGGCAGATACCCACGGTGCTGTGTCCGCCAATGCATTCAAGATAAATGGTG
TATTTTCTATGAATTGGTCAGCTTAGGTTTCCGCTATATAACAGTTTAGTCCACTAAATA
GATGTTTCAGTTCTGTCTAGGGTAGGGGTCTACCTTTTAGAGTTTCTCCAAGTTCATTAT
TTATTCATGGTGTTCACCTTTGCCTGTTGTGGTGGAGTTATTATAGAGGCCTATCACAAA
GCTGAACAACCAGTTACCTAAATTCAGGTGTCACGTCCAAAAAAAAAATCAGCAAATTGT
TAATTTTTCTACACCAAAAAAATTCTGCTACATGTGAATGGCATTTTCAAAACCCTCTAC
TATTCTATTTCAACACAATTTGCTGTGTTGAAATAGACCACATCTATGCTCATCTTACAA
AGTAGAGCACCTCACAAGGCAACATAAGCAGTCACCCTTATAAAGGACATGGGTTTGAAG
AGCTCCAGAAACCACTTTACATGAATATACATATGCATAATTAGAAAATTACATATTTTA
AATCAGATTGTTATAATAAACTTCCTGGAGACCGTTATAATCTATGACCGTTTTCTAGCA
ATGAACATTTATTTCAGTTTCAAAGCTCATACACTCAAACACTATCTAGTATTGGTACAC
ACCTCTATCTGAATTTAGGTGTTTAATTCAGTGCCATTGCCGCAGGTGTATAAAATCCAG
CACCTAGCCATGCAGTCTGTCTTTATAAACATTTGAGAAAGAAT
>TRINITY_DN116095_c2_g1_i1 len=824 path=[0:0-594 2:595-823]
GAGACCCTGTATTGACTTTAGATAATTGAACAAAATTACTATTAAAAATCAGTACTCTTT
GCCATTGATTCCAGATCTGTTCAATCAGGTTCTTGGGGCCTGTTGGTTCACAAAACTCAA
TTTAAGGGGGGCTTATAATCTGATTCAAAGAAGGGAGGGAGATGAGTGGAAAACTGCCTT
TAACACTCCTGAGGGTCATTATAAATATTTCGTCATGCCGCTTGGAGTAATGTCCCGGTG
TTTTTTCAAAATTTTGGTAATGATATGTTCAGGCAGTTTACTGGAAAATTTATGATTGTA
TATTTGGACAATATCCAGATTTTTTTTTAATTATTATTAAAAAAGATTTGGTGGTTGCTA
AACCTCTTACCGACCTTACCAGGAAGGGGACGTATCTAGTGAATTGGCCATCTGAGGCCA
GAAAAGCCTTCAAAACTCTCAAGAAGTGTTTTGTTAACGCCCCAATCCTGGTTCAGCCGG
ATCAAGAAAAGCGTTTTGTAGTTGTGGTCGATGCATCTGAAGATGGAGTAGGAGCGGTTC
TCTCTCAGGGGTCATCAAATCTCACGAATCTGAGACCTTGTGCATTCTTCTCTTGTAAGT
TCTCTCCCACTAATAGAAATTACGACATTGGGAACCAAGAGTTACTCACTATTAAATGGG
CCTCTGAGGAATGGCGTAATTTTTTGGAGAGGGCTCCACATTGTGTTACAGTTCTTACTG
ATCACAAAAATGTATTTGGAATCTGCTAAACGTTTGAATCCCAGACAAGCAAGATGGGCA
TTGTTCTTTACATGTTTTAACTTTTGTATTACTTTCAGGCCAGG
>TRINITY_DN121936_c7_g1_i1 len=824 path=[0:0-823]
GAGCTGAAAAGAGATGCAAAACTGTGCTTATCCCTGATGTCTCAAGTGTTACTCTACCTT
GAGCAGGTGCCGCTAGCACATGATGTATTAAAATAAGTGAGTATCTAACCTGTACTTTAC
TGGCAGCTTGTTCTGTCCTCCAGTGGATGGTCGATGATCAATGCTTCTGGCTATTTTCCG
CCTTTTTTTTCCCTAAACATAATTTTATTCATAGGAAATATTAATAATACTTATCAGGTA
ACTGACATCACAAATATTTTCTTGTTTCATACATTCTTGCAAGCATTTAAATTTCCCAAA
TAAGAAATGTCCCCCAAAACATTAGGAATGCTCTTTAACTTTCAGACTGTGTTCCTATTC
TGGTGTGTGCATTGTATACATCCTGCTTCCTCTCAGTATCTCATTGTATGGGATCCGGTC
ATCATGATATGTTAATGTTTTTAGTTTTTTTATCTATAAAAAGAATTTAAAAAATAAAAA
GGAATTCTCTTTAATGCAAAAATTATGCAAGCCCCACCCATTGTCTTGGGGGAATTATAC
TACCAAAATTGGGACAGATGTCAAGTACGTTGTTGAGCTCAGAACCCCACCATTGTCTGC
CCCATTGCGATGCCTTGTGTGTTGAAGAGACTCCTGCACACAGGTAATCGGGGCTGCCAG
GGTTGTCTTGTAGTTTAGCCCCAGGCTAATGGATCCTAAAGAGGTTGTTCACCTTTTTAG
AGCTTTTCTACAGACCCCACAGTATGACCAGACCTGCAGTGGTAATTATACATATGCTGG
GTTCCGGCTCCATCGCTGCCCCGCTGGATCGGCAGGTCCTGGGT
>TRINITY_DN131578_c6_g1_i1 len=824 path=[0:0-823]
TTTTCGGAACTGCGAATATTAGATGAATGTTGTTCTCCGACAGCTTCTCCCCGAGCAGCG
CCAGCGACGGATAATCCTGAGGGAGGAGCATCAAGCGTCAGAGCGCCATTACCGCAGGCA
ATACTAGTGCAGGACAAAGGCTACCACTGCGCAGAGGGAGGAATATTCTGCTTACTCCTG
TCCTGAAACACTCTGTGCTGCTGGAGGATTCCTGCCCTTTCCTTCCCCAGTATCCAGCAA
CTTTCTATTAGACTTTGTGTTTCAATGTCTCATTTAAAAGACCTCTGCTTACTGTCAGTG
AATGTGTGCATCTACTACATACAGCTGAGGGATTGTTTCAATGTATCCTCTAACATCCAC
ACAATCTTGTTCCGGTTTGTTACAATGTGTCAGTCCAGTATCTGTATTGATTAGATTGTG
GGGCCCTGCATCACGCGGCCTCCGCTCCTCCCAGTATGTGAGAACGTGAAGGATAATTCT
ACAGATGCTGGACTGCGGACTGGCACAACCTGCGGCATACGCGGCGCCATTATACAGCTG
TGTGCATGACGCTGAACTACTGCTTCTAGACGCAGCGACCGCAGCCCACGGAGGTGGTCG
CCCAGCTATCCCAGCACCCGGCACATCTACCTTATATCCAGGGAGGGGCGACTGCAGGAT
AAAGGGCCGACACTTGACAACCTGGGGGGCTGTGAGGGAGGCCATATTGACTACCACATA
ACTTTTCCAGGAGCAGATGCCTATTCTTACCAGCTGATTAGCGGCGCTGTACTCGTTGTC
CATGTCGAGGTGGCACTGCCCATCATGTGGCTGCACCAGTCCGG
>TRINITY_DN158727_c4_g2_i1 len=824 path=[0:0-823]
CCTCCCTCTGCCATCACTCACAGGTGCCCCAATCAGCATTTATCATGGCACCTGAAGGGT
TAAATGATGGGGGCGGTGTGGTCGTCGCTCCTTGTCAGTGTGAGCTGCTGCCGGCTGTAT
GATACAGTTGGCACCCGCCTCATATGGAGCTTGCCTGCTGCAGAGGGCTGCTCCATACAT
CTCCTCTACAGGTACGTCATAATGCATGAAGAGGTTTAACCCTTCAAAAAAAAAAAAGAC
ATGTCGCTTAACTTTCTGATGAAATACATGCTGACCATTCTGAGGAGAAACTCTTCATCC
TGGCTGATAGATATGGGTTAGGGACCCTACTGTGTGATTGAGAAACAGAAATTAAAATGT
GAGCCCCTCTAGGAACAAATACTGATGTGAGTGATTTCCAAGAAACCCAGTGTCTAGCCT
GTTATACTCAATGCAGGTATAAGGGGCACTCGCAAAATTGTTGATGAATGGGGAAGGGAA
AGAATCAGTTATACTCCAATTGTGTGGACCCATATAATAGTCTGCAATATCTCTGTGTGC
CTGATTGTATACAGAGGAAGCATAAGTAATAGCTGTCAATAGTTTGGCCCACAGCTGTTA
CATATTGCTGTGTAGGAATTTCAGGATGGGGAGCAGTCAAGATTAATTCCATGAGTGTGA
ATAATAACAACTGTTACAATAAAAACTTCACTTCTTCATTGCTGATTTTATTTTCAACTT
TTTGCTTCTCTAAACAGTCCAAAATTCTGGAAGGAGCTCTCCATCTTCTATTCCACGGTT
TGATGCAACTCTAGCAATGAGGGATATCGAACCTGCAAAGGAGT
>TRINITY_DN117408_c0_g2_i1 len=824 path=[0:0-823]
AGGACGACCACCTGCAACACCTGCTGCGCTCGCGCACCCAGCAGAACCTGATCGTCCGCC
TGGCCCGCCATCGCTACCTGTCCAGCGACCCGCTGCTGGAAGCCGCGCAACTGATCACCC
AGGCCGCCTGCGAAGCCTACGGCACCGCGCGCGCCGGCATCTGGCGCCTGCTCGACGACC
AGCGCCTGGAAGCGGTGACCGTCTACCGCCGCGACCTCGACCAGTACGAGAAGCCCCAGA
GCATCGACGCCAGCCGCTACCCCGCCTACCTCGAGGCGGTACACAGCGGGCGCGCCATCG
ACGCCCACAACGCCCAGCGCGACCCACGCACCCAGGAACTCTACAAGGACTACCTGAAGC
CGCTGGGCGTCAACGCCCTGCTCGACGCCACCATCCGCATCGGCGGCGAGGTGGTCGGCG
TGCTGTGCCTGGAACACGCCGGCGAGAACCGCATGTGGCAGAGCGACGAGATCGCCTTCG
CCAGGGAACTCGCCGACCAGTACGCGCAGGTCCTGATGAACCACGAGCGACGCAATGTCT
CCAGCGCCCTGCACCTGTTCCAGCGCGCGGTGGAACAGAGCGCCAGCGCCTTCCTGCTGA
TCGACCGCGACGGCGTGGTGGAATACGTCAATCCGAGCTTCACCTCGATCACCCAGTACA
GCGCCGACGAAGTGCGTAACCGACGCCTGTCCGAGCTTCCGGCGCTGGAGAACCTCAGCG
AGCTGCTGTTCGACGCGCGTTCCGCGCTGACCCAGCAGAACAGCTGGCAGGGCGAGTTCC
GCAGCCGCCGCAAGAACCACGAGCCTTACTGGGGCCAGTTGTCG
>TRINITY_DN160927_c10_g2_i1 len=824 path=[1:0-319 2:320-552 4:553-614 5:615-823]
GCAACTCACTACCATCAGAGATGCAAGCTTTTGAACTGTACGCTGATAACAAGCTGGATA
GTCCCTGGATAGTCCCTCTCCTCCTGAGTCTGCAGAACAAAGCATCCATGATTCAAAAAC
AATTTCAAATTTGGATTCATCAGACAACAGAACGATTTTTCAGAGAAGATGGCAGTGTTT
CTCAATCGTGTTGGCATATGGCTTCTTCTTTGTATGACACAGCTTTACCTTGCATTTGTG
GATTGTGCAGCGAACTGTGCTCACAGACAGTGATTCTGGAAGTGTTCCTGATCCCATGCA
[truncated: 73,182,710 more chars]
