# Supplementary material for: Comparative transcriptomes of three different skin sites for the Asiatic toad (Bufo gargarizans)
Source: PeerJ. 2022 Feb 22;10:e12993. doi: 10.7717/peerj.12993 (PMC8877344; doi:10.7717/peerj.12993)
Supplement: Supplemental Information 7 [file peerj-10-12993-s007.zip › gene.part-4.fasta]

>TRINITY_DN136249_c9_g1_i1 len=528 path=[0:0-527]
AGCGGGAGCAGCTGGGTATTTATACATTGTGTTGTGTTGTGCTATTTTATACTTTTAAAA
GTTGATTGTACAAAATGCTATGGGTTTGGATTAAAGGAACCCCCCCCCCCCCCATGATCA
GCAGAACAAATGTGCTGAGCTGCAATACCAGGCACAGCCACACTTGTATGTATGTCGCTG
TGGGTGGAGCAGTGCCTCCCCTTCATTGTTCTTTCTGCAGAAAGTTGGGGGTCCTGGGTT
CATTAATTGCCCCGGGAACCCCTTTATTACTACCATGATCCAGTTTTAATATTATTCCAA
TAAGAAGGCTATGCAGACCACAACGTTCTAAAAAGTAGGGATAATGGAAAGGTTGGTTGG
AGCCTACACTTAGACTTAATGTTTTTGTTTTTAATTTGCAGTCCAGGAGCTCAGAATGAG
TTGGAGACATCAGGAAGCAATGGCAAAGATGAAAGTAAGACTTCAAAGCCCAAGAGTAGC
CCAGACCCAGAAACAGTGGCTTCCAGCACCCCAGAACCCAGGATCGGT
>TRINITY_DN128876_c4_g2_i1 len=528 path=[0:0-527]
ACACTATATAGACTATACTTACCGTATACACACTATATAGTCTACACTTACTCTATATGC
ACACTATATAGACTATACTTACTCTATACACACACACAATATATAGACTACATTTACCAA
ATACACACAATATATAGACTACACTTACCCTATATGCACACTATATAGACTATACTTACC
GTATACACACTATATAGTCTACACTTACTCTATATGCACACTATATAGACTATACTTACC
CTATATACACATTATATAGACTACAATTACCCTATACACACTATATAGACTATACTTACT
CTATACACACACACAATATATAGACTACATTTACCAAATACACACAATATATAGACTACA
CTTACCCTATATGCACACTATATAGACTATACTTACTGTATACACACTATATAGTCTACA
CTTACTCTATATGCACACTATATAGACTATACTTACCCTATATACACATTATATAGACTA
TAATTACTCTACACACACTATATAGACTACAATTACCCTATATGCACA
>TRINITY_DN145055_c5_g1_i1 len=528 path=[0:0-527]
CATTCAGAATGCATCAGGGCAAAACTGATCTGTTTTGGACCGCTTGCAAGAGCCCTGAAC
GGATCTCACAAATGGAAAGCCAAAACGCTAGTGTGAAAGTAGCCTTAGTCGGTCTGCAGT
GTTATTGGCTGTGCGGCACCCACAATATCCATTAACATGCAGACCAATTAAACAGTGGAC
TGCAGCTCGCCTGGCTGTGTGGTACTTGACCACATCGCATGGTTGTACCTTTAAAAGGGA
AAACGGACAAGTCCCCTGAGCTGCAAGCTTGAAACAAATCTAGCAGAACAATAAATGGGG
AGATCTCAAAATCTTAGGCTATTTTCACACAAGCATTTTTGCTGGATCCGGCAGGGTCCA
GCAAAAACGCTTCAGTTACTCATAATACAACCGTCTGCCTCCGTTATGAACCGATCCGGT
TGTATTATCTTTAACATTGCCAAGACAGATCCGTCATTAATGCCACTGAAAGTCAATAGG
GGACGGGGGCAGAGAAAACAGATCTGTCCCCTTTGACTTGCATTGGGG
>TRINITY_DN151186_c0_g2_i1 len=528 path=[0:0-527]
AAACACGATGTGGTCTGAGCGGAGGGTTCCCAGAGAGGACCAGGGTGATGACGCCACTCT
TGGCTCTGCCACTTCCCTCTGTGACAGATCTTTCCTGCGGTCATGATGATTGGTAATCAG
CCGTCTCTTATCACTGGCGTACTACCTCCCTGCGAACGTATACAGGACTTGTGATCATAC
AACTATGCAGACTAATCAACTGCTGCTAACAGTGGACTTTATACCCAGGAAATTTCCCGG
AACTTGTCAAGAACCTCAGGCAGCACATTGTCGCTGTGACAGTATCCGGACCGATGACGC
ATTCTGCTCACTGATCGAGACTCAAGGCTTCCTGATAATCAACACACTCCATGTCCACGT
GTGATCTACAGCTATGATCCTAATGTCAGCATCATGTTTGCGAACATTTACCATTAACCA
GAGCCTCACTTTTTCAACCTGTATTGGTTGTGTACTCCAGAGCTGCACTCACTATTCTGC
TGGTGCAGTCACTGTGTACATACATTACTTATCCTGTACTGATCCTGG
>TRINITY_DN148144_c6_g5_i3 len=528 path=[1:0-320 3:321-348 4:349-403 6:404-427 7:428-527]
CAGGTCCTGTGACCGATTAGGTTAAAATAACTCACTGGCCACAATGAGCAAAAGTATGTT
TGGGAAAAAAGGCATAGTATTTCATGAAAAGAACATTACGCCAACCATTAAGCATGGGGT
GGAGCAATGACACTTTTTGGGTTTGTGTTGCAGCCAATGGCTTTGGGAACATTTCATGTA
TGATGGGAAGAATGGATTCAATTAAATTTTGTCAATTTCTGGAAGCAAACCTACCACCAA
CTGTAAAAAAGCTGGCGCAGAGGTTGGCTTATACAAATGGATAATTATCCTAGACACAAT
AGACTACCTCAAAAGGCACAAGCTAAAGGTTTTACCATGGCCCTCACAGTCCCCTGATCT
GAACATTATTGAAAATCTATGGATAGACCTCTAAAGAGAAGTGCATGCAAGACAGCCCAG
GAATCTCAGAACTGGAAGACGTCTGAAAGGAAGAATGGATAAAAATCGCTCAAACAAGAA
CTGATAGACTCTTGTCAGGCTACAAAAAGCGTTTACAAGCTGTGATAC
>TRINITY_DN125330_c1_g2_i1 len=528 path=[0:0-527]
GATATGAGTTGAGCGGAATCTCTGAGGTGGGAGCGGAGGTTGGTAACATTAAAAAAATGT
TGGTTTCTGTAAAAAAAGATCAATGTAATGTGAGAGATTACTAGTAATGGTAATCTCTCT
AGTAATGGTAATGTGAGAGATTACTAGTGAGGGAGTTGGTACCTGATATAATGGGTCTTC
CCGGCGGATTTTCAATGCTTTTGTGGACGTTTGGTAAATGATAGAAAATTGCTGTGGTCG
GATGGTCAATGGTGATAAATTCCCTTTCTTTTTTAGTCAATACTTGGTTGTCTTCTGCCA
GTTTCAGTAGCGTTCCCAGTTCTTTTGTGTCCTCAGTGAGTGGGTTGTGGGTGAGGGATT
CGTAATATGATATATCTTCCAGGATCCTGTGTGCTTCTTTGATGTAATCAGCACTCTTTT
GAAGCACGATCCCGCCTCCTTTCCTTTCAATAGTTTTTATTTCCATTTTCAATATACAAA
TAGGTGCAGAATCCGGGTGAAACAGAATTTACATAAAACTATTGCCTA
>TRINITY_DN135258_c12_g1_i1 len=528 path=[0:0-527]
AATAAAATTAATCCTCAAAAATACAACTTGCCTAATAATTCTGCACTCCCTGTATAGTTT
AACCTGATCGACATTGACCTTTTTTCAACTGCACTAGAAATGGAACTATGATTACACAGG
CATGGTGGATTGTCCGTATGAGCGGCTGTACCTTATACAGAAACTCTGAGCAATTAAAAT
AAATGGAAAAGAGCTGCAGTGGCAAGCACTTTCACACTCCTATCTTCGGCGATGTGCCTG
GGTCAATGAATGATTATGTTGATTGATATGGGTATCCGGGGTTGTACCACCAACAAACAC
TGATGGCCTGCTGTAAGAATAAGCCCATTTAACTCTAAAGTCACTTCACAAATATCAGTT
ATGCTTGGCCAGCTACAACTGATATATGTCCACAGATCCAGTGTCTATACACTGATTGCA
CTGGACAGGAAGACTGAGCATGCAGAATTTTTCTGTCTGGCATTATTTGACATCCAGCAT
CATCAGTTACCAAGAACTGGACGTCCCTCCAAAATTGATGAAAAGACG
>TRINITY_DN114382_c0_g1_i7 len=528 path=[0:0-132 2:133-155 3:156-230 5:231-238 6:239-276 7:277-277 9:278-279 11:280-301 12:302-342 14:343-350 15:351-374 16:375-396 18:397-527]
TGCTGATTCAGAGGACCCGAAATATATAATTAATGTGAAATAGTTTGCAAAGTTTGTGGT
AGACCTTAGTGACCAGGTTGCTCCTACAGATATAGAGGAAGGCATGAGAGTTGGTGTGGA
CAGAAATAAGTACCAGATCCATATTCCATTGCCTCCAAAAATAGATCCTATTGTGATCAT
GATGCAGGTGGAAGAGAAACTAGATGTTACATATAGTGATGTTGGAGGTTGCAAAGAACA
GATAGAAAAATTACGAGAAGTTGTTGAAACTTTATTGCTTCATTTAGAACGATTTGTTAA
TCTTGGGATTGAGCCCCCGAAAGGGGTGCTGTTGTTTGGTCCTTTTGGAATAGGAAAGAT
TTTTTGTGCTCGTGTTGTTGCTAACAGAATTGATGCCTGCTTTATTAGAGTGATTGGCTC
AGAACTGGTTTAGAAATACGTTGGAGAAGGTGCACGAATGGTTCGTGAATTGTTTGAGAT
GGCCAGGATAAAGAAAGCCTGCCTTATTTTTTTTGATGAAATTGATGT
>TRINITY_DN154901_c3_g1_i4 len=528 path=[0:0-52 3:53-310 5:311-314 6:315-343 8:344-359 9:360-409 11:410-410 12:411-415 13:416-527]
TGTATGAATGAGTTTACTTAAAGGGGTTACCCCCATATGCCGGGGCCCCTCACACAGATT
GTACTTACCACGCTCCCCGGCACCCGCGTTACACATTTTGGACAAATAAACAACTTAAAA
ATATGATTTCAGAAAAATGACTCTGAGGACAGATTTATTTTAAAAAACAGGAGCAGAAAA
CATATGAGGCGCGCAGCCAGGAGATGCAATCAGTCACATAGGCACAAATCTGATGCCAGG
ATCTGTTTAAGAAACTTGGGGAAATTCAGGGGAAATTAAGGGGTCTCCAGGACTTCCTGG
TGGCCTCTCCTTTGTATAGGTCATCAATGTCGGATCTGTGGGGGGCCCTGACACTCTGCA
CCCCCCACCACTCAGCTGCTCGGAGCAGCCCCCAGAACTAGCACTTTGAATTGAGCTGGA
AGAACCGCCCTGTTCAACGTATAATGTCTGCACCCAGTTACTGCAGATCATCTCCCTTTT
AAGTGGATAAGAAATGAGCTGCAGCAATCCAAAAGGTTATACTGCCAG
>TRINITY_DN161882_c6_g1_i1 len=528 path=[0:0-527]
TAGGATGCGGTTGTATTAAATCGATACACGGATCTGGCATTAGAATCCTTGTAAGACAAT
GGGTGACTGATCCCCCAAAAAATGGATCCAGTACCGTTGACTTGAATAGTTTTTGGTGCC
AGATCCAGTTTGCTGACTGGACACAAAACCGAACAAACGTAACTGATGCATCCTGAATGG
ATTTTTCTCTATTCAGAATACACGATTACAAAACTGAAGCGTTTCGCTCCTGCAGAGGAT
CTCAAAACCGGAATACAAACCCGCAGATGTGAAAGGAGCCTAATGCATCTCTACCAGGTA
TGCGCAATCACCCCATGCGGTTGGATCATATGCTGACTGAATAATAATATGCAACAAATT
GCTATTCTTGGGGTGACAAGGCTGGACCATCACAGCAGGAACACCAAAGCCCTGAGAGTC
AAGGACTCTGTAGCCACTTCTGGTAATATGGACTTATGGGTTCAACTATGTTCTTCACAT
GTTGTGTTTTTTGTTCTTCTACAAAATTTCAATAAAAACATTATAAAA
>TRINITY_DN128075_c7_g5_i1 len=528 path=[0:0-527]
AGTTGCTCTTCAAAACATCCAACTAATTCTCATTACAGACATCACAATGCACATAGAAAA
TATGACTGTTTAATCTGCAGGTGATTTGTCAGTGTCTTGTGTGTTTGTGAGTGGTGTCTG
AACCAAGCATCACACACGTTGAAAATGAAAACCGTGGTGCCAAATCCTAGAACGAAACGT
CCAATGTCACACAGATGCGATTCACATGCTAAACTATACAAGGGTATGGTACTGTTGAAA
TGAGTAAAATTCTGCTCAACAGTTTCCTTCATACGCTGTTCTAGGGATCAGAGCTATTTG
ATGCTGAACTTTGAACCTCCGGCTCCTTCTGCCAAGCTTCATTTAAGGGGAACCTGTTAT
GTTCCTTATGATGTCCTCTCTGTAGTGATAGGCAAAATTATTTCAGTGGTGTGTCAGTTC
TAAATTAAAATGAAGTTGTTTTCGGGTACTTAAAGGGGTATTATCATCTTAATGATCACT
GTTAAATCTGTTAATGATTTAACAGTGATCATTTTTCTAAATATATTT
>TRINITY_DN149979_c10_g1_i1 len=528 path=[1:0-326 2:327-527]
GATGGGAGCTAGTCTTCATCCACCAGATCTGGAAGAACTGCAACCTAGGGAAAACTGCTA
CAAAATGCCAGATACAAGTCATATAATGGGCAGAAATAGTGTTATTTATCATGTATACAC
TGTACTATTGATTAGTGCAAAGTTTATTGAAAGGTTACGTGCTCTTTGATGGAGTTACAT
GTTAAAGGGAATGTGTCACAATTTTTTCTGCCATTTAAAACTAGATAGTGACACATACCC
TTTTTCTAAACAGTTTTTATTTTCCGATTACAGATTTGTTTTATTCAATTTCCTGATCAT
AATTATGGGGGCTGCAATCTTGTGTGAGCTGTTAACAACATTTAGAGAGATGCTTTACAG
CAGCCACCATGGGCCATAGACACAAGGGACAGACAGGGACCTCAGTGACTCCTATGGGAG
AGTTTTCTAGGCATTCTCTGACTTATGCAGAGGTCAGGAGGGAGTAGATAAGCTGTGATC
TCATCTATTGTGAATGGTGGATACTGTGTTATCTATATAGAGGTGATA
>TRINITY_DN28331_c0_g1_i1 len=528 path=[0:0-527]
AGCTTACACTTCAATGCACAAAGCCGCCTCTTCTTGGATGGATAGGATTGCCATACTGCC
ATCAAGAAATTACGTTTTATTTTTTAAAAATTTGGGGGTCCCACTGTTTGAATTTCTGAT
TTTGGGTGGACTTCCATTTAAGAAACTTTTGCATAGCAGGTTTAGAAACGAGTGCCAAAT
ATGGTGAACTGAACTGCAAATGTGAATTTAATACATAGGGGGAGGGAATTTATCCTAGAC
CGGCGTTTTACACTGGTCTGTGTTATCTCTGTGCGCTACCAGAGGCTGCGCGTAATATAT
GACGAGGCTAACGCGTCGTAAATTAGACGCATCTCCGGCAGTCCATGTCCCTTAACTAAA
ATTTTACGCCAGCCCCTAGCTGGCAAACATTGCAGTCTTCATTTACTCCAGAAAGCTGGC
GGAAAAAAAATGAATATGTTGGGGCCACTGGCCCCTCCCTCCACTTCCTCGTCACGCCCC
CTTATGGGAAAGCGGTAAGGGCGGCGGAGAAACGCCACTTGCAACTTG
>TRINITY_DN154757_c5_g3_i1 len=528 path=[0:0-527]
TGCTTTGCTCTCTTATTATAGCTTTTTCCTGCAATGTTGACCTCAACAATTTTCATTATC
AGAGTGTTAGGCAGCTGCTTAGAAGAACCAATGGCTGCTGTTTTGGGGATAAGTTTAGAT
GAGTCTGGGTATAAAGCTTTGACATTTGCATTACATGGCCTTTCCTAATGATGATTGTGA
ATAAGCCTTAACCCAAACAGACTATTCAAGTTTTGAGACCTCAGTGAAAGTTATCTGAGT
GCTCAAATCTCCTTGGATTCCCATACTTTTGCAAGGTACTCCTTTATTTTTTTTCCACTC
TCTAAAATGGTACACCTAGGGTTCCCAACCTTTTGCATGCCACTGTATAATCTATACAGT
TATTTATTGAGGGTAAAGTAAATGTGAATGAGGAAGATTTGTTTAAACCACTGTAGCACA
ACATTTTAATGAGCAGAGACATTGTTTATGATCTGAGGCGGGACATTTTAGAATTGATAG
AAGGATTACTAGTTTATTAAGTTCAACTAAAATTTTTACATAGATAAT
>TRINITY_DN83370_c0_g1_i1 len=528 path=[0:0-527]
ATTTGTGGTAAAGTTCAAGAAAACTTCTGAAGGAGAAATCCTTTTTTCTCCAAATCGTTT
TAGACTGGGTTCTGTTAATGGTGACTTGTTTTTTAACGGAATGCCAGAGTTCTTCAGAAA
ATGTAAAAAGTATGGTCACGAGAAAAGTACATGTACTTTGCAGTTTTGTTCTAGGTGTGA
AGAAGATGGTCATTCAGCAGAAGGTTGTAAAAAAAAGGAGGAAGCATAATTTATGTGGGT
ACAATAGTCACGTTTATCAGTCATGTTTAAAAAGAAAGGGAGGAGAAACAAAAAGAAAGA
GGGAAAATAAAGAAAGCCAGAAAAAGGAAGTTGTGATTAAAAGGGTGGTGAGAGATAGTA
GGAGGGAAGAGAAGAGAGAAAAGGAGGAAATAAGAGAGGAGGAAGAAAAAAGAGAGGAGG
AAGAAAAAGATGAAAAAGAAGAAGAGGAAGAAGAAGAAGAAGAGGCTGTTTATACATATT
TAGATCATGATAAGAAAATAGAAGCAGAAAAAAGAGAGGAGGAAGAAA
>TRINITY_DN161121_c2_g9_i1 len=528 path=[0:0-527]
TATATATATATATATATATATATATATATATATATATATATACATACACATATATACACA
CGTTATCTCATAGACCTCTCTATAGAAGAAAAGAAAAAAGGTCTGGAGGAAAAAAAGCTA
GTAAGTTTTATGACTGAAAACATGAATTTCATGGCGTTTTTCTAAAGCCAAAATAAAAAT
AAATACTAAGTATGGAAGTACATTACATGGCGGCATCAAACAAAACTGGTAATATTTTTG
TATTTGGTTTTTCATAAAAGTACAATAAAATAACTATGGTGTACTAGATTAGCTCCCTTT
TTTTCTTTTTTATATTGTACAGCAGTTTTCCTGTAAACACTGTATTTTCCTATAAATAAA
ATATTGAATGCAGCAGCACTGGATGATTTAAAACGGTTTGACCACTTTATAGTCAAATTT
CAAAAATATTGTTGGGAACGAAAATTAGTAAGAACGGTCATTCCTGATAATCAAAACGTC
CCGCAGATCAACTGATTCAAGTACTCTTTCATTGGGTAAAACCATTTT
>TRINITY_DN151253_c10_g1_i1 len=528 path=[0:0-527]
TCAAATATTGTGAATGGTGGATCCTTTGTTATCTATATATAGGTGATATCTATCATTGTG
ATCCTGCATGTGATGATAGCTGCTGAAAAGTGATCTGTACAGCCCAAGAAGTAGTGACTA
TTATTAGGGGCCAGGTGAAAACTTCCGGATTTTAGGATTCTGTTTTTTAAATATAGACAT
TGACATAGAATATTAAATAAAACCACCAAAATTCTTTCAAATTCTTTAAAAATATAAACA
CTAGATCATTTTGATGACACATTCCCTTCAACATGTTTGTATGCATGAGGCTTAAAGTAA
TGAGATCATAGGATTACAAGCCATAGTGTTAGACCGAACATTTTAATTGTCGATTGTGCT
CCCTATGCATTAAAATAAAACTATAGCCACACACGGACAGCTGAGAACAAGGATTTGAAG
GGTTATCTTATTAATATAGTTACTAAGCACCGCATCATTATAATCAGGGGCGTCGTTAGG
TCAAAACATTTGGGGCTGGAGCCTCGGATGTTTTGTCCAGTGCCCCGA
>TRINITY_DN119318_c6_g1_i1 len=528 path=[0:0-527]
GACAGACTTGCCATATACTACAGTACCTGTTATAGTAACTAATTGCAACCCCCATGTAAT
AACAATTCTGGAGCATCTGTTCTTATACAAGTAGTTACTAAAACAGTCCTCTTTAAGGCC
AGGTTCACACTTCAGTTGTTTGGTCCATTGTTTCCACCAGTTATTGTGAAGCCCACTCAG
AGATAAGATCTGCTCCTGTTCTGTGTATTTTCACCCGCACTTGGATTTGGCTCACAATAA
CGGATGGGAATAACTGACCAAATAACTGAAGTCTGAACTCCGCCTAACAAGAGCCTTTTA
CCTTGATAGAAGATCTGTGTCACTCATATATCAGTAGCCTCGGGAATATACAAAAGCCTG
AGCTAGACAGCCGTAGATATGCTTTTGTAGGTAAGCCCTTACTTTCTAGGTTTCGTGCAC
CAGCATTTAAAGGGGTTGTGCAGCAATTGATATTGATGACCTACCCTCAGGATAGGTCAT
CCATATCTGATCGGTGGGGTCCGACACCCGAGCCGATCATATGTTTGA
>TRINITY_DN143670_c9_g1_i1 len=528 path=[0:0-527]
GTTTACACGCTGCCAACAGAGTGGTGAAACTGAGAGCACCCTTCAACTCATACGTCACGC
ATGCATGAGGGGAACTGGTGCGTTGCCCCGGACGCCACTTCACGTCTGAACCCCCGGGTC
CTTTCACCAAGGCCCCCTGCCCCATGCGCAGCCCAGTGCGTGCATCAGCATCCTGCCATC
ATCACTCAACCTGTCAGCCCACCCGGACCGCAGTCACCTCGCCTGTTTGCACGATCCCTC
TGCCGGCAATGCCGCGAAGGCGGGCCCAACCATGCGCCCTAACCATGGGGCGCAGAACGG
ACACACCCACACACACCGAGTCCAACGTCGGTCCTAGCCCCCCGGTCGAGTATGGCTCCC
CGCAGCTATCCCTATTCATCTGTTTCCTGCTTCGCCACTGTCTTTCCGCACGTCAAACCG
CACGTGGGATGCCGCAGCCCCCCCCCCCGCCCCCACAGACCATCTCCAGGCCCCCCCCTG
GGGACATAACAGCTGCTCGTCCCCAATGGGGGACATTAGATGTTCAGG
>TRINITY_DN131620_c0_g2_i1 len=528 path=[0:0-527]
ATTCCAGGGGGGCTCGGGGGGATCCCCACACCCCTAAAATCCGAGGAGCAGAAGACGATG
GAGCGGGTGATGGAGAGCTGCGGCTTCAAGGCGGCCCTAGCCTGTGTGGGCGGTAAGTGC
CCGGTCACCAGGGATGGAGGGAGGGCGCCTCACACTGGTCAGCAGCACCCTGTCATCCAA
AATGGCTCCAGTCTCTGGTCAGACAGTGCTGCGGCCATTGGACGTCACAGGTCACTGGCG
GCTAAATGGTTAATAGAAGGCCCAAAGGTGCTGCTTGGTATTTTCATTATCTCCCATTCA
TACAGTCTTGTCCGATCTGACGTGCATGCTGGGCCCCCCGACCTCCAGGGACTATATAAA
GGGGTTGTCCTATTACCCTGCTGATCACGAGCACTGGGGCCAGTGCTCCCTGTATGAATG
GAGTGGTTGACGCTTAGGCTACTTTCACACTTGCGGAACTGCCCGCCGGATCCGCCAATC
TGGATGTGACTGAAAGCATTTGTGAGACGCATCTGGATCTGTCTTGTA
>TRINITY_DN80005_c0_g1_i1 len=528 path=[0:0-527]
TACCATCTTGAACTACCTGCTACAGTAGCGCACACTTAGCACTGCTACATCACCGGTACT
GAACTATCATGAACAGCAGAAAGGACTTGAGAAGGAGAAAGTTTGATGACAATGAGGAAC
GCCAGCTTTTCATCACTTCCAGAACTCATCCAACATCTGCATAATGAGTTGGTATCTTGG
CCCCCAGCCAGTCCAGAAATAAAAAGAGGAACTCGATTGATAGCCGGCAGCCGCAGTTGC
GTCACATGGAGCGGCCGCTTCCCCGCTGACATTTGGCCATCAGCTGTCTGCATGAATCTA
GTCACTCATTTATATTTAACGAGGCGCTGACCTCCATGAACTTCCCTGATCAATGGTAAC
CTCAGGCCGAGCTGAGACCTGCAAACATACTGCAAGGATTACCAGTCACATACAGACAAC
CCAGAGGCTATCTGCACAATATACACAGGGCATGGCATAATTATTCAACACCCCCAGTAA
GTCAACAGCTTTGCCCTCGATGAATTACAGATGACACTCAGATGGTTG
>TRINITY_DN157260_c6_g1_i2 len=528 path=[0:0-124 1:125-172 3:173-208 5:209-527]
GCCTGATTGGAGTCCACCTGTGGGTAAATTCAGTTGATTGGACATCATTTAGAAAGACCG
CAACAAGCGGTTGAAACGTCGCTGCTGACATTGATACTGGGTGAATAAACCACACGTTTT
CCTTTGAAACCCTTGGTGTGCTGCTGGCCTTTTATTTCTACGGAGTTGGACCTTGGTGCT
GGTCCACACCGGCCTGATTTGCACCCGAATACGACAGTGTGCTGCACCTTCCAAGTTTGT
ACACCCCTGTCTATATACGGTCTCACAGCTGTTAATGCATATTAGAGCAAAACCCAAGCC
ATGAAGAAGAAAGTGCCTGTAGAGCTCAGAGACAGTATTGTGTGGAGGCACAAATATGGA
GACGGGTACAAAAAATTCTGCTGAACTAAAAGTTTCAAGAGCACAGTTGACTCCATAATG
CTTAAGTGGAATACGTTTGGAACAGCCAGAGCTCTTTCTAAAGCTGGCAGCCCCACCGAT
TTTAAGTAATCGGGGCAGAAGGGACTTGGTAAGAGAAGTGACCAAGAA
>TRINITY_DN115729_c0_g2_i1 len=528 path=[0:0-211 1:212-527]
CCTCACAGTGGCAGGCGCCTTGCGGCACCCCTGCGCCGAAGCGCGCGGACGGAGATCACT
GGGAATGGATACTGACGAAAAACGCCGGAGCTGATCCGGCGCGAAGCGCCCATGGTAAAG
CATCCGCGGCGAGCTGACGAGCGGTCAGTTCGCCCGGCCTCGCTTCAGGACGTTTCCACG
TCCGGCGCAACGCCATCGACGCGCGCCAGGAACTCCAGCACCGACCGGTTGAAAGCCGCC
GGACGGGTGGCATTGAGGCCATGGGACGCGCCCTGGATGCGTTGCAGCTCGGCGCGCGGC
AGGGCCGCCGCCAGCGCCTCGGCGGTGGCCGGGAATGGCAGCGGGCTGCGTTCGCCATTG
AGGATCAGGCTCGGCAGGTCGATCGAGCGCAGTTCCGACAGCGCCAGCGCCGGCGGCTGG
TCGGCCACCTGCCCGACCAGGGTCATGGCGTTGTCCAGCGTCATTCGGCGGAACGTCGCC
GACGAGCGTTTCCATACCCCGGCGCCGCTCACCGTATCGACGAACAGT
>TRINITY_DN133243_c3_g1_i1 len=528 path=[0:0-371 1:372-527]
AGGTAAGCCCTTAGCACGTCTGAAATCAAATGCGGTCACCGGGAGCAGGCAGTTCCGAGA
ACAGCCGCCGGGGGCCTTCATCGGGCTAAAAACGCAGCATGCTGGAGCTCATGGCATTTT
TTTCTCAGCTGTTTTCACATCACCTTCTTTATAGGGTAATAACACCATGAAGAAAACACT
GGTGGTAAGCCGTCGGTGAAGCTCATGTTGGGTGTGGTGGGTGAGCTCTGCTTTTGTACT
TATGATGTAGGGGTTCAGAGTTGTGACTTTTTAGCCTTTATCCTACGCACCGGCCTGTTT
ACTGTATTACTGGATCCGTATGATCTACAAGATCACAGGTGCATATCCATGAAGCAAGCA
TGATTATAAAAAATGGGGTGGCTGCGCACCATTGTGCATGCAGGCAGTGGAGCTAGGAAA
TGGGGGTCATTCTGGATAGAGGTGGTGCAGTGCCGACTGTGGGTGGGTTGATGGAGGCCC
TTGGCGCACATGTTTGATCGGGCGTGTGTCGGGCCCATCTACCGGGCG
>TRINITY_DN120509_c12_g8_i2 len=528 path=[1:0-157 2:158-527]
CCTGTGCGCGAGCCGGTCCGAATTGCGGTCTCCAGGAGCTGTTCTTGGAACTGCCTGCTC
CCGGAGACCGCATTTCATTTCAGACCGGCTCACGCACAGGCAAGGACCCACCCGTGCCTC
GCCGGACCCGTGACCCAAGATGGCAGCCCGCATGTGCCCGAGGGCGAATATGGCGACCAG
ACTGACACCTGGGGCTTTGGAGACATTATCACCTTCATCTCTTCGTCAGTGTGGCTGGGC
ATTATCCTGCTGACAGAGGACTCTGCCACTAGGGGGCACCACTGCCATGAAGGGGGTACT
TATCTGTACAACAGTTAGGTAGGTGGAACATGTCACATCCACATGACAAAGGTTTCCAGC
AGAAAAGAGCATCACGTGGTGTCCGCCGGCTTCTCCTACCCATAGTGCACCTGGCGCAGC
TCTTCCCCAGGTAAGGCTACTTTCACACTTGCGGCAGAGTGATCCGGCAATCTGCACGCA
GACTGACAGCATTCGTAGACGGACCCCACTCCCCCCCACACAGAATGC
>TRINITY_DN117151_c7_g2_i1 len=528 path=[0:0-240 2:241-254 3:255-264 5:265-282 6:283-291 8:292-309 9:310-337 11:338-527]
ACCATGCCAGGCAGGGGCCCGTTATTGTGGGGTAACTACTCAGAGGTAGATATACGAGTA
TTTAAATTTAGCGACTATAATTTTTATTTGGGCCCTACATTTCTTAGTTTCAGAGCCAAT
GGGTCCTAGTTTTCTTTTCTTTTTTCTTATTTTTTTTATCCGGAGCACGTTTTATACAAA
ATAAAAACTGTCTTTAAAACATTTGCAAAATAATTTTAAATGTTTTCATCTGCTTTGCAT
TGAATAGGTTTCCCGGGATTTTCATGGTGATGACTTATCCTCGGGATGGGTAGTCAGTGT
GGGATCAGCAGGGATCCATTTCTCAGCCCCCCTGCCGACCTGCTGTTTTAGGAAACCATG
ATGCTCACTAGAGTTCTGGTGAGCACCACACCCTCCTCACAAGACCTTAGTGCTTACGAG
GCGCTATGGCTTCATCATAGGCAAAGAAAGAGTATAGGCGTGCTCAAACCCTGTCACACC
AAGCATGGACCACGCCAAGAACCACAGTGTTGCTTGAGTAAAAAAGAG
>TRINITY_DN223509_c0_g1_i1 len=528 path=[0:0-527]
GGGGCGGTCGCCTGGGGATCTGCCTCTTCTGTGTGTTGTGGCTGGTTTTGGTGGAGGTGT
GTCATGGATGTCTGGGTCCGGCGGGGGCGTGTCCCAGTGTTTTTGGAGGATGTTTCTGGC
CTCTCTGCTGCGGGTGTCGTGTGTCCCGGTGGTGCGGGGGATGGAGTCCGTGTCTGTTTT
TTTGGGGTTGGGTGGCAGAGGGTCCGTTCTGTTTTTGCTCGGGGCCGACCTGGGGGCCCT
TTTTGGGGGGTGGTCAGGGTGCCCTCTTTGGTTGGGCCTGGTTTTGGGGTCTTTGGCTTG
GCTGGGGAGGTCTTTCTGGGTGGTGCGGTTTCTGCGGACTCGCGGGTGTTGTCCCTTTGG
GGTGCCGCGTTTGGGGTTTTCGGGGTGGTGGCTTTCCCACCTGGGCGGGCTGTTCGTTGC
TGTGGGTTTTCTGTGGGTCTTTGTGGTGGTGGTCCCATTCTGTGGGGTGGTGGATGGATC
CGGGAGGGCCAGACCTTGGTCATGCATCTCACGTGTGGGGTGCGTGCC
>TRINITY_DN151885_c2_g1_i1 len=528 path=[0:0-527]
GCAACGGATGCGGACAGCACACTAAGTGCGCATCTTATGCGGCACCATTGAAGTGAACGG
GTCCGCAGCCAAACCTCCAAAACTTTGGCTCGGATGCGGACCAAAACAACGGCCGTGTGC
ATGAGGCCTATATCTGATTAAAATTTCTATTTATGTGTTCCTGTGTTCATCTATGCTTTT
TATATACGTATATCTGATACATTTTGACAGGTTGCCCCCAGAATTGCTGGTTTTTGGTCC
TAGTTAATCTTACAGTCTAGATTATAGAGGTTATGCCACTAATAACACTCCACAGGATAT
GCGATAAGTATTTGATTGTTGGAATTTCAACTTCTAGGACCCCCCTTCTCCCAGCATTTA
CAAGAACGGGGGTCCACTAGTGCCTGACGAATTGCCCCATGAGAATGGAGTGGTGGTGTG
TATGTCTTTTTGTGGGACTCCTGTGAGCACTGAGCTTAGCAGTCCCATAGAAGTGAATGG
AGTGGAGGATGCACATATACACCACCACTCCTTTTTAATGGACCCCCA
>TRINITY_DN142645_c0_g1_i15 len=528 path=[4:0-86 7:87-99 10:100-143 12:144-156 14:157-161 18:162-171 20:172-175 21:176-176 22:177-182 23:183-185 24:186-192 29:193-193 30:194-198 32:199-199 33:200-204 34:205-210 36:211-211 38:212-214 39:215-217 40:218-221 43:222-226 44:227-231 46:232-232 47:233-233 49:234-238 51:239-240 53:241-241 54:242-254 55:255-262 56:263-263 58:264-267 59:268-268 61:269-269 63:270-279 65:280-289 69:290-290 71:291-299 72:300-301 74:302-302 76:303-304 78:305-314 81:315-322 84:323-323 86:324-329 90:330-331 91:332-344 92:345-348 93:349-366 94:367-370 96:371-371 98:372-372 100:373-373 101:374-374 102:375-385 104:386-388 105:389-404 106:405-405 107:406-412 109:413-422 111:423-444 113:445-455 116:456-527]
GTTTTGCATGCAGTGAATACTGGCACATTGCACGATATTGTGACGTTGCTAATGGCAACA
GACACAGGTATGTTAAGTACCCCAGAACCACACCTAGTAATAAAGTGGTTTATTCAGCAA
GGTGGGGTAATGGTCCCAGACATGCTTCTTTGCAAAGACATAGAACCCAGGGACAGCCAA
GGTCATTTATCAGTGAAGCAGATTTTAAATCACAATATGAACGGTTAAAATGTGAAAATG
TAAAGCTCAGAGAGGAAAGAGATCGGTTTTTGGAATTCAGTAGAGTTTCTAATTTTTGTG
TGCCAAAGAAGGGTACATTAAGGTCTTTGTAGACCATTTTAACTCTTAAGACCTAATTTG
AATAGAATCCCTTTCCCTAGGAAAAAACGGTTTTGGGACCTTGTAATGTTAAATCCTGCT
TCTCTGGTAAAATGAATCTGAAGCTTTTTGGGGCTGGGCAAATTAACATTTCAATGACTG
GGTGGGTAGAAATTCTCCTGCTAGTGTTTACGGCTTCAGGTGAACCCT
>TRINITY_DN146418_c1_g3_i1 len=528 path=[0:0-527]
GTTGGATTTGCTGTCTACCTTGGCGGTGGTGGTCGACCAGCAGGGGGCCGTGGTGTTTGC
CAACGCCGCCCTGGAAAGCGCGATGGGCATGTCGCGGCGCATGCTGGAAGGGGTGGAGTT
CGCCCAGTACCTGGCCTCGCCCTCGCTGCTGCGCACGGGCCTGCAATCCTCGGATGGGCA
CGGCTATGCGGCGATGAGCTTCGACACCGGCCTGCAGCGCACGGTGCAAGAGCCGCTGTT
CGTGCATGTCACGCTGACGCCGATCGAACACACGGATTTGAGCTTGGTGGAGCTGTGGGT
GCTGGAGCAGCAGGCCCGCCAGGACCGCGAGGAGCGCCTGGTCGAGCAGGCCCAGGCGAA
CAAGGAGCTGGTGCGCAATCTGGCGCACGAGATCAAGAACCCGCTGGGCGGCATCCGCGG
CGCAGCCCAGTTGCTGGAGATGGAGCTGGACAGCCGTGAGCTCAAGGAATACACCCAGGT
CATCATCCATGAGGCCGACCGCCTGCAAAGCCTGGTCGATCGCTTGCT
>TRINITY_DN2531_c0_g1_i1 len=528 path=[0:0-527]
TGCACATTACCAGCAGCGAGCTCCAGCACAAGCAATGGCTCCCGAAATGATTATCTAAGG
AAAGCTTCTTGCTTAATCTAATTAGTTCATCTGAGGCCTGACAAACCCATGCAGGGCGAC
GTTACAGAACACAGCAAAAATTAATACTGCCCGCTCCCTCAACGTATGTGCCTGCTGTTG
GATCTAAAGAGAAGTATCTCTTCTCCGAGCCGCCACCGGGTATGCATGCATGCCTGCAGC
GCCCTAGATTCTGCTCTAAAGTTAGGCCTCGAACACACCACTGGATTTTTTTTTCCCTAA
TTTTTAAAACAGAAGGTACACAGACCCATACAATTCACTAGGCCGCATATATATCCGTAA
TTTCCAAGTTTGTGTGCCCAGACCAAGAACCTCACTTTTTTTGCAGACCAAAAATCAGCT
ATCACGGTGTGCACGGGGCCATATTTCTGGAACTTAGATTCTGATGACCTGTCCTCAGGA
AAGCTCATCATTGAACAGGGAGAAAAAGACCGTTTACAGGCTGGTGTG
>TRINITY_DN106672_c4_g1_i1 len=528 path=[0:0-527]
GCAGACCAGGATAGGACAAAAAAATATATAAAAAATTGGCGAATTTCTCATAATTTCTGA
AATGTGACCAAAATCTACCCCAGAGCCTTATAGGTTTCTGTCCACATCAGACGTTGAGAC
CTTCGTCAGCTCTGGCAGGGAAACAACCCATAAATCCAGCCTCAATCACGTCAAGGAGGC
AATAGTGGCCTAACTGCATAGATGTTGTGGTAGCTATTGATGGTGGCATCTAAGCTAGGA
TCAGAACTCGGCCCAGATTCCAGTGGTGCTGCCTCTTAGTTTTTTACGGCTACTTTCCAA
CACATACAGCATTTTTGGGGGAAGACACCACCACAGTTCTAGAGTCAAAGCAGAAGTAGA
CGTCCATGCTCTATAGTTGATATCCTGTCTGGATCCACTTCTGTCTTTGGCTAAAACTGC
ATCAAAAACTGTGCATTGAAGAACCTGTATAGAAGGTATTCTCACTTCTATATTGATAGT
TCATATTCATAGCTGATGATCGGAAACAATAAAATTTTTTTTTTTTCT
>TRINITY_DN151661_c2_g2_i2 len=528 path=[0:0-527]
GAGGGGAGGCAGGCAGCCTGGACTGTGTGTGTGTGTACAGGAGGGGAGGCAGGCAGCCTG
GACTGTGTGTGTGTGTACAGGAGGGGGACAGCAGGCTGTGTGGATGGTAAGTGGGTGAAA
GCAAATAGTGGGGATGATATATGGAAAGGGAGTTTGGAAGGCATATGGGAGAAAGATGCG
GTGTGCATGGTATATTGGAGGGGGAGGTCAGGGGGTGGTGGCGCTGATCGCTGCCAGTGC
AGGAACATTCTCATCTGGTGAGATCAGTTTGTGTGGGGGCTTTTGCACCTCTTCACACTG
TCAAAAAGTTTCTGGAAGTAATCAGTTATGTTTATTATGCTGATAAATGAATGGAGGTTG
ATGGTCAGATGGGCTGCATAGATTGAAGTCCTGGTTATGTGGAGTGGGTCGGCATGTAGT
GCACAGATGTGTGTCATCAGTTCTTGTCTCTCAGATGTGCCCCAATAATCACCAGTGCTA
TAGACCTTGTATAGGGGGAAGTCCATATTTAGATCCAACTTTGAAATG
>TRINITY_DN147952_c1_g1_i1 len=528 path=[0:0-527]
TTGCGGAGCGGACATATGGACACAGAATGCACAAGTCATTTTATTTTATTTTTTTGCAGA
GCCATTGAAATGAATGGTTCTGTATACGGACCTGTAAAAAAAAAAAACTGAATAGAAACG
GGTAAAAAAAATACAATTGTGTGAATGAGCCCTAACTCTTTTGAATGGGGCTAAGCCTCA
CACCGTGCCTGGAAGGGTCTTGTCCCTTCTTGACGCAGTCCTGGCTTTAACCCACGTGCC
TGCAAACCTCAGCACTGCCTCCCATTGAAAATGGGTGACAGAAACCGCACGCCGCGTAAT
TTTGGCATAGTATGAGCTCCAAAATTGTCGCCAAAAAGTAGTGTCAACAGGCCCTTAACC
CCTGTAAAAGTGCCAAGTTTTTAAGTTATACCCCTACTACCCACAGAATAAGGCGTCATG
CACACGAACCTATTTTCTTTCCGTGTCTTTGTTTTTGTGGATAGGATGCAGACCCATTCA
TTTCAATGAGTCCACAAAAAATGCGGACAGCACACAGTGTGCTATCTG
>TRINITY_DN193674_c0_g1_i1 len=528 path=[0:0-527]
ACTTCATATCTATATATCACAGGCATCTATAGAGGTGACTTCTCATATGCCTATCACACA
GGAGAAGTAATGTAAATGGCTCAGGGCCATCAAATGAAAAGAAAAACAGACAGACTTCAT
CATCTGTCATCTCATTTATCATATGCTTATGATATTTTTTTCCCAAGACAGAAATAGAAA
GTGAAGTGTTAGATGAGAGGAGGAAGCAGATGGCGATCGATGATCACGTCTATGAGAGAC
AGATGACCTGAAAATTCTTGACAAGAGAGAGAGAAAGATTGAGGACATCTCCAGGATGGT
CCACAAATAAATCAAGGGCAATCCAGAGCTTTGGGGACAAAGGCCAAACCAACACCATGA
GTTTGAGGACTGGGGTTAGGATAATTCCGGCCAGTATAGACACAGAGAAAATATTAGCTG
AGGCCAACCATACATTTTCCCTGTGGTGGACGTTCAAATGAATGGTCGACTGTCCAATAC
ACATGGGTGGATGGATCCAGGACAGCAAGACAGATGTTCTTTGTGAGT
>TRINITY_DN162842_c4_g3_i1 len=528 path=[0:0-45 2:46-374 3:375-381 5:382-401 6:402-402 8:403-409 10:410-410 11:411-434 13:435-445 14:446-469 16:470-527]
TGTGTCCAGGAGAACCCCTAAGAACTGTTTTTTGGTGTTTGGTACCAGGTCGGATTTGGG
GTAATTTATCACCCAACCTAGATCCTTGAAGAGGGCTAAGGTCTGATGAATACTGTCCTC
TAGATCTTGTTTCGTGTTGGCTATAAGAAGAAAATCGTCCAAATATGGAACAATCCTTAT
TTGCTGCTTTCTCAAATGTGCCACAATTTCCGTGATGACTTTTGTAAAGATTCGAGGGGC
TGAAGAGATTCCAAAGGGGAGACACTGGAATTGATAATGAAGAACCGTCCCCTCCTGAAT
GACTGCAAACCTGAGATATTTCTGGTGTAGGGGGTGAATCGGGATGTGGTAATACGCATC
CTTCAGGTCCAAGGTGCATAGGAGGTCTCCCTCTGAAATCAACGGAATTGCCGACTTTAT
GGATTCCATCTTGAATTTTTGATAGGTTATTGATTTGTTCAGGGACTTCAAATTGATAAT
TGTCCTGTAGGATCCGTCTGGTTTCTTTATTAGAAAGAGACTTGAGTA
>TRINITY_DN138830_c3_g1_i1 len=528 path=[0:0-527]
TCCTCTTTAATCTTCTTCTTGCCCCGCACAGAATGTCCTAATGTAGCTGCGTCAAGACAT
AGGAACACTGTGGGCATGGTGATGGTGACACACAGGGAAAGACACACACAGGGAGAGACA
CAAACGCACACATGCGCACACACACACACACACACACACACACACACACACACACACAGG
GGGAGACACAAACACCCAGGGAGACACACATGCACAGCTAGGCCTCACCGGCTCCTGTAC
TACAGGAACACAGCTCTCTGCTCCTCTGGCTCCTCCTGCTGCGTCAAGACATAGGAACAC
TGTGGGCATGGTGATGGTGACACACAGGGAAAGACACACACAGGGAGAGACACAAACGCA
CACATGCGCACACACACACACACACACACACACACACACACACACAGGGGGAGACACAAA
CACCCAGGGAGACACACATGCACAGCTAGGCCTCACCGGCTCCTGTACTACAGGAACACA
GCTCTCTGCTCCTCTGGCTCCTCCTGCTGCGTCAAGACATAGGAACAC
>TRINITY_DN116845_c1_g4_i1 len=528 path=[0:0-527]
TATAATACATTTTTAATTACATGCAATTACAAAATTATTTAGATCCAGGTGCTGGTTTGA
AAACTGTAGAATATTGTTTGTGGGACAACCCCTTTGAGTCTTTGTGCAGTCACATGAGCT
TTTATATTGTATATTGATGATACAATGTACGTACCATGATAACGTAACTGCACCGCTTGC
CTTGAAGTATTTGTATTTACAGATTTTTACCTTTTTCTTGTTTGTTACAGTGACTTTACA
GTGTTTTTTTTTTTTTTATAATGTGAATATTTAGATTTTTACTCATAAAGAGCGTCAAAC
TCCCTACATAGCCGTGACTGCAAAAGAGGATCTGTCCACACATAATTGTATTCCCCAACA
AATAAAAATTCTGGAGCACTATTCTTATAGCTTTCTATTGCGCCTTTCCTCTGTTACTCC
TCGTAGATTTCCAATAGTAAATTTACAACTGGGTGTAACCAGTTGGGAATGTGTCCCTAC
ACAGTCTGACACTGTCCAATGTAGGGATGCGCCCCTGTACTAAGAGAA
>TRINITY_DN126079_c2_g1_i1 len=528 path=[0:0-527]
TTCCGGTATTGAGCCCCTAGGACGGAGCTCAATACCGGAAAACTTTCGACGCAAGTGTGA
AAGTATCCTTAGGAGGTGAGCCCCCAAGCGATGCCCTAGATCACCCCCTGAAGATTTTTA
TTACATCCGGATTCACATGTCCATGTTCCAGGCGTTATTATACGCCTGTGTTAGCCACAT
ATGTCATAGCCCGACTGCGGGCTAGTTGCACCGAAATCAGTTGGTCAGCCGTGACACATG
CAAGTAATAGAAACGTATAAGACGTATGGAACATGGAGGTGTGATTTCAACTTAAGGGGA
GTTATTCAATGTTAATGACTTCTTCCTTCTCTGCTGGGAGATATGGGACATCACCGAGCA
GACCTTCACCATTGTGACCCCTGCTTCTCCATGAGATACAGGACTTACTGATTTTTTTTA
TTTATTTGCTTTCATATTCCTTCCTCCGATCATCACCAATCATCCGATGTGTAACCTTCA
TTCTTTGTAGTGTGGCTTTTTCAAGAGAAGTAAGCAAGATGAATTTGA
>TRINITY_DN128478_c11_g4_i1 len=528 path=[0:0-206 1:207-404 4:405-527]
GGACATTCCAGAACGTCCAATCAGAGATAAACGTCCACCCATAGGATGTTTATATCCTAT
GGGCGGATGTGAAGTGGTTAATCATTTTATTCCACTAACAAAGAAAGGGTTAACATCCAG
GAGTAGAAACTTTCAACAACAAAGAAAAACAATTTTAGAAACTACACCCCTCAAGGTATT
CAAAACTGATTTTACAAACTTTGTTAATCCTTTAAGTGTTCCACAAGAATTAAAGGAAAA
TGGAGATGAAATTTCAAATTTTTTGGGCAGATTTTCCATTTAATCCATTTTTTACAGTAA
CACAGCAAGGGTTAAGAAGCCAAACAAAACTTAATATTTATTACCCTGATTCTGTAGATT
ACAAAAACTTTTCAAAAATTCGTAAACTGCTGTACGGGCACACGGTAGGGCGCAGAAGGA
AAGGAACGCCATATGGTCTTTTGAAGGCAGATTTCACTGAGATAATTTTAAGTTGCCACG
TCACATTTGAAGAACCCCTGATGCACCCCTAGAGTAGAATCTCCCACA
>TRINITY_DN174062_c0_g1_i1 len=528 path=[0:0-527]
AATACCCCTTTAAGTAAGAATGGAAGCCATATGTAGACCTAGATCACAACCCTGGAGCCA
ATTGAGGCTCACCCGGTGGCATGATTGTTCCTCCACAATAAATGGACATTTACTAGGAGA
GGGATAATTCTCGTTTAGCCTCTAGTAAACCATTCACCAATGTGTAGATTTGCAAGTAAA
GGCCATTATTTCCTGTTTACGGGCCATAATGCCCCTGTCCTAATGGGATTGAAATGAATC
ACGTGTATTGGGGGCGATTACTGAAAGGAGGGTTTAAAGTGCATGCACAGAATTTGACTT
CTTGGAGCAGCAGTGTGTACTTCAGAGCTGCTCTTCCTATAGTAATTGGAGACAACAAGC
TGCATCACAGACAGCTGTCATATACAGTAGACAAACACCCACTTACTGGCACTCTTTTTT
CCTGGGCCATATTGTATACTCCAATAGATATCCTGCTGTGACTATTTTAAATCGTACACA
AAGGAAAGAATGTGATGCGAGAGCAACCACCTGACAGCCCATGTGGTT
>TRINITY_DN142052_c6_g1_i1 len=528 path=[0:0-527]
TAAAATGATCTATTTTCCAGCGCAGGTTGCAGAGTTGCTGGCGCGATCTAGAAGTGTATC
GTCTTGCTGATCTTAATGAGAATCTTTAGCGATCGTCAGTAATTGAGTCACAGTAGGGTG
TCGAGACCCTCCTCTGAATGTAGCAGTTCAGCCGGCTCCTCTCTGAATGGAGAGCGATTC
TATAGAGCAGACTGCTCGGCATACATTTCCAAGCAGATGGCAGCGAGGGGAGGAACAAAA
AACATCTGCACCGAAAATTGAGTCTTTGAAATGAGACAGGAGGGCTAAAATCAGACCCCA
TTTACTGACTTCTGCAGCCAGAAATTTGTGTGCCGTTTGCTGATACGTCCTTGATAAAAA
TTTTATATTTATTTTATTGCTTATTAAAGGGATATTCCAGTTGTGGAAAGTTATTCCCAT
TATTGTTCCAGTGGTAGGACCCCCCCACCAATCTAATAGTTCTAAAACTTATTACAGCCG
GAAGACCCCTTTAAAAGGTGGCTGTGGGAATGTGAAAATCGCTTGTAA
>TRINITY_DN152927_c1_g2_i1 len=528 path=[0:0-527]
CAGCTGTTGCGGAGCTACAACTCCCAGCATTCCCACACTGCCTACAGCGGGGCATGGTGG
GAGTTGTGGTTTTGCGGCAGCTGGGGAGCCGCAGGTTGGCCGTCCCTGGTCTATAGCTGG
AAATGTTTTACATGTTTTTGTCACAAGGAGATTCCAACTTCATATGGTTTTCATTATATT
TTTACAAGATTTTTCCAAAATCTGAAACCTTTAATTAAAAAATAACTTTATTTTTATTGC
TATACATTTTTTTTATGCCGTCTGACTGATCAGAGTTTCCAGGTCTGATTGTCCATACTT
TTTGTGGGGTTAAACAGCCGGGATTGGGCTTGGCTGCTGCAGGGAGATGTCCGCCATGTT
ACACAGACAGCACCCACCGTGTATAGAGGGCTCAGTTTTCTTACGATCTGTGATGTCCAG
TTGCATTATAGGTCATTAAGGGGTTAAGTCAGTCATGATGTCACATCTTGATTTTCTTTT
TATTGAGAACTTGAGATCATAGGATCTACAGTGTAGAAAGCCTTGGTA
>TRINITY_DN115217_c0_g2_i2 len=528 path=[0:0-373 2:374-444 3:445-527]
GGCTCCCTATTCCTCAAAAACAAAATTAACCTAACCTCCTCCTCAAAACTAGAGGTGAGG
ACCATATATACATCTCTTTGACATTAAAATAAAAAGGAGAACACACCTCATTAGGGACCC
AATTTTAAATTCACCAAGTCCTCTCTTTTATTTGTATTCCCCTGGCAGTAGCTGGTGGTG
TAAGAGGGGATTCATTTAGAAGCACCTCTCTTAAAACTTAACTCTAATAATCTATATACA
ACACAGCACCGCTACTTATCATCTACGTACATTCACTACAAAACACATCTCCTTTTTTAC
AAGAGTACAATATGGTGGGAGCATTAGTCATATTAAAACACTTCACAGGCGTTAAAAAAA
ACTCACCGTCCACAAAATCACCTCTTCCTCTATGTTCTAACTTAAAATTTGCCGGCCTTA
ATCATGTACTTAATTCCTTTAAAGGATTTGTACTTTTCACCATACATATCCAACCTGTTT
ACCTTCAAACCTGAGATGGCTAGCTGCTGGATCTTGAAATTAAGGTTT
>TRINITY_DN96477_c0_g2_i1 len=528 path=[0:0-527]
ACTACTCACTCAGAGCAAAGTTCTGTCAAAAAATGTCTAAAACAAAGTAACTTTTGTTAG
GACTAATTAAAAAGTAACAAAATTTGAACAATTTTGTTCTGGTCATAAATATACAGAGAG
AAAATGTATGTTGATAAGACAGTATATAAGGCACATAACAGTCTTTGAGAATACAGAAGA
TTCAGCCAACTTAAATTAATGGTTCTTTCCCTTGTTTAGTCCATAAAACTGTATAGTTAC
ACAAATGTTGTGTTGCAGATACATCTTCCAAGCAATCCTTTAGTTTATCAAAACACCAGT
ACAACAAACTCTTCTTCAAGACCGTCCACCCAAAAATGTAAATTATTCATTGAACAAAGT
TTCTATTAAAATACACTTGGAAATTGACTAAAAATATGTTTTCTTCTTTAAAGAAACTTT
CAAAGAGTCATCAGAAGAGATTTGTGAGTGTTGTCTGTGGAGGGCTTCGAGATTCGTGTA
CGTCCAAGCTGCCAGGCACCGAAGTCAGTACGGAGGTCACAGTTGGCA
>TRINITY_DN133305_c7_g2_i1 len=528 path=[0:0-527]
TTTATAGTTCCTCTGGGGAATATGAACAAGCGATCATCAGATTTCTTTCATAGCCCCTAC
TGCATTAGTATTGGAGTCTATGAGACTTACAGTATGATCCTAATGAGCCCAACATGAGCA
GGGTTTTCATAGGAACCTAATAGCCTCGGATCATTCAGGAGGACAGAGGCTGCTGCACAC
ACCATCCATATGCCCAGATCCCTGATAGGGATCTGAAGTGTTAAATGTATGCAATTGACA
TTACTCTTGGGTGTCTGCTGTTTAAAAGAGCAGGAACCAGACAGCTATGACACCGCTACA
CTCGTGAGCGGGCGCCATCTTTAAAGACCCACCTTGCGCTGTACATTTTCGGCACTGGGA
GAGAAGGGGTGAAAGGGAAACCAGTGACCTCACTATCCAACTGTTTGCATAGACACATAG
CTGTGTTTCACCTGATTAAAACTCAGTTTTCCTTTTGTTGATCTGAGGCTCAATTCTCGA
GTTATGATACTTCTTCTTAATATTCAAATAAGGCTTTGGTACAAAGAG
>TRINITY_DN121508_c1_g1_i3 len=528 path=[1:0-84 2:85-130 4:131-150 5:151-151 6:152-176 8:177-226 9:227-227 11:228-240 13:241-241 14:242-264 15:265-328 18:329-330 19:331-527]
ATGCGGGTGACTATTTTTATGCTCAGTCTTTAAGATTGTGACTTATTTTAACTTCATGAA
TTTAGTTATTTACAGATGTGAGGTTAACTCTATCCTTAATATTTTAGCTTTATTTCTCTT
GTCTTGAGATATGGGTTTAGGGTCTACCTTTATATAGGCAGGAGGAGCAGGTCTAGTTTG
GACCATGCTGTTTTGGATCTTGTGGTACCTGTGAATTTTAAAAGAAATTATTGAAATATT
TTAGAGGTGTAGTTCACCCTGTACGCATTAGATCTCCCCTATCTCCACGCCTCTGTCCAT
CACTATTGTGCCGAGAGCGGGCACAGTATCCAGTATATAGCAGTTGTCAATATTTGACAT
GACGATTGGTTAAAAGCAGAAAGTCCTGGTGTCTAGAAATGTTTTCATTTCAAATAAATG
TGTAATGTATATATTTTTTGTTCAAATCTTAAAACTGCTGTAAAGAAAGCCACAATGTTC
TGTGTCACTATATAACTGTCATTTCATGAGATTACAGTATTATACTTG
>TRINITY_DN124670_c0_g2_i1 len=528 path=[0:0-527]
GGTCGCTTGGTAGGCGGGCTTGGATGTGTTTTGGTCGGGGTGTGTTGACTAGGTGTCTCG
GATTTTGTCAAGAGTGAGGGCTTATGTTATGCTTGCATCTATCATTATGGGGCATTATTT
TCTGTGATTGTATAAATGTGTAATAGATCTAGCCTTCAATTCCACTGGAAGGACATAACG
TCTACTACCAGAGGATTGTCCGCCGTGTAAAGGGAGCAGGAAATCCTCAGTTTGGCATTG
TCTATTGTTGCCATAAGGTCTATTTGTGGAAGTCCTCAGCGATCCACTAGTTGATGGAAA
ATTTCCTGATTCAGAGACCATTCTCCTGGAATAGTAAGGTTGCGGCTAAGTCGGTCTGCC
AATACATTCCTTGCTCCTTTTATGTGGACAGCAAGTAACCTGGCTACCCTGGTTTCTGCC
CAACGAAAAATCTTCCCTACTTCCTGAAGAAGAGTTGGGCCTAGTTCACGCTTCGGTGTT
TGGTCGGTGGTTTCCGTCGGTGATTTGTGAGCCAAAGCCAGAAGTGGT
>TRINITY_DN122493_c7_g1_i1 len=528 path=[0:0-527]
GCAAAACGACGACTCCCAGCTTGGACAGCCTACAGACATCAGTTCCTGTTGGGAGTTGTA
GTTCTGCAACAGCTGGAGGGCCGCCGGCCGGGCATGACTACTCTTGACAGACACTTTTAA
AGGAGTTGTCTGGGATTGAAAAAAAATGTCTGCTTTTTTCCATTCTAGAAAGAGCCCCTG
TAGTCCAAGACCTATGCCTGATATTGCAATGAAGCTCCGTTCAAAATAGATGGGATTAAG
AGCCATCCCATCTATTTGAACAGATACATGACATGGACCATACACAAGGGTGGCACAGCT
TATTGTATTAAACATACAAAAAAAAAAAAAAAAAAAAAAAAAAAAAAAAAAAAAAAAAAA
AAAACTTGCTAAGCCTGACAAACCCATTAGGGTGAGGGCGTGCAAAGTCATTGAATATCC
CAAAGGATAGGGGATAACTATTAGATCAGTGAGGATCCCACCTACGCGAGTCACCCCCCA
CATGAATGGAGCGGCAGGTCAGGCATTAATCTCTATGGGAGTTCCAGA
>TRINITY_DN148341_c1_g1_i2 len=528 path=[0:0-137 1:138-192 3:193-397 4:398-527]
TCAGATATCGGTCGTGTTCATCTCTGATCACGGCATCTGAGGCTACTATTTAGGCCTGTC
AGGGGTTAATCAGGGTCACACAAAAAATACTCACCTTATCCATTTGATTGCGTAGAGGCC
TTCGCGGCCATCTTGATTAAAGACACGATACGAAATCTCGACCACAGGCCCGGCCTACAT
TTTGGATACTTGTACATAACTGTCTCAATGTGACCGCAGTAAACATAAAAGCTGTCCAAT
CTTCTTCTACCCCTTGGTAGATAGAACATCCACTAAACAGCGCATCAAAAGGGAAAACCT
GGGATCTGGAAAGGAAGCGCCTCCTGTAAAGTCACATGGTGTATCACATGATGTTCTTCA
GCCAGTCAGCTGTTAGAAAAGAATCACGTGATCCAGCCTACATTTCCTCTGTATTGTCCA
TTATCTCATGACCCTTTTAAAGCTTCTGACTGGCTGAGAGTGATCATGTGACGTCTCTAC
AGGCTCCAGCACAGGACCAGGTGCTGCTCTGGGGACATTTAGGGGATG
>TRINITY_DN153028_c9_g1_i1 len=528 path=[0:0-527]
AAAATGGCAAATTGGAAATTTTGACCCTTTTTTCCGTTACGTCATTCGCTATATTGGATT
TTTTCCCCCTATTTTAATAGTATGGGCGTTTTCAGTCGCAGCGATACCCATGATGTTTAT
ATATATTGTTATTTAGGTATTACAGAAAGGGGGGTGATTCAAACTTTTATATATATATAT
TTTTTAACTTTTTTATTTTCTTTGTGATCATTTTGTGCCTCATATATCAGTTTATTAATT
ATATTTTTACTTTTTTTATTTTGGTTTATCAAGGACTCCTTGGTGGTGGCCCTGGTGCTG
AATTTTATTGAGAGATAAGGGACGTTGTGCAGTCACTTCCCATTGAAATCAATGTCACAA
AGGGTCACCTAAACCTTTTATGGCTCCACTTTGGAACTAAAGCTCTGGTACACTTGCTTG
GCTGTTCCCAGAACTCCATAGAAATGAATGGAGCATGCTGGGAGTTGTAGTTTCACAACA
GCTGGAGTGCTGGAGACTAGCTATCACTAATGTCTTAAACCAATGTTA
>TRINITY_DN290628_c0_g1_i1 len=528 path=[0:0-527]
GGAATTGTTCTTGGCCCTGACAATGAAGAGCATAGATCATGTGATATAAATTCAGACTGG
AGGAAAAAACATTTGTCAGCATGCTTCCTTATTGAAGGAACACTCCAGGCATAACTGATA
CACAATGTTATGACCAGTGTGGAGAGGATGGGGTCAGAGGCAGAGAAGACCTCCTCTCAG
TAGTGCACCTCAGACTGGCCAGTCTTCCCGCTCTCCAGTGCATATCACTGTGAAAATGGA
GGTGCACCTGGCATTACTACACTGTCACCTGGCTGATGTACAGAATATTGCAATCCCTGA
ATGAACAGTCCAGAAAACAGGAGAGCAACGACAAACTGAATTCATTGGCACTTAGCTTTA
CAGAGGCACACATTCTTGGTGGTTAATCATCTACTACACAGAGGTCTAGTAAAGGAAACT
GTTTCTGCAAACATCATACTTGCCAACTTTTCATTGTTGGCATCGGGGAGGTACACGAAG
GATGCTGGCAAAATATTTTTTGCCACTGACACACCCCATTTCCCTTTT
>TRINITY_DN131278_c2_g1_i3 len=528 path=[0:0-24 2:25-48 4:49-94 6:95-121 8:122-125 9:126-159 12:160-164 14:165-202 15:203-204 16:205-228 18:229-527]
GGGCACACAGCCCTCCCCCTAGTCACAGTATAAAGGGACAACCCCTTAATCCATCCTCCT
CTTTCTTTGTCTTCACAACTCCATCAACGAATCAACAGGAACAACCGGAACCAGGAGAAA
CTTCAACCGTAAGACCAACACGCCTCGAACCACTGACTTAAAGAACAAACGGCAAACAGA
GATCGCAGAAGATCCACACCACTCTTCACCGAACTGGATGAGATCAACCTTAAAAAGAGA
AACAAACAGATAATCTCCAGCAACGCAATGCGGAAATCCTATATAAGCGACATAGCGGCA
GACAAGGCAAGAAAACGTAATAATTGAACCACATCCTTAACAGTTAATAATAACAATAAC
GACAAAATACATGCACACAACACAATAAATATAAATAACAGCACCCCAGGGAGGGATAAG
ACACGGGCGGGGCAATACTCGCCTCCGTGTCTTTCATAAAATCATGACTTTACGTCATAT
TTTAGGAAAATCATTCAATTTTATTTCAAGACACGGAGGCTCATATTG
>TRINITY_DN147701_c1_g1_i1 len=528 path=[0:0-527]
AAAGTAGAGCATGCTGCGGTTTTCACGCAACGCACAAGTGATACGTGAAAATCACCGCTC
ATGTGCACAGCCCCATAAAAATGAATGGGTCTGGATTCAGTGCGGGTGCAATGCGTTCAC
CTTTTGCATTGCACCCGTGCGGAAAACTCGCCCGTGTGAAAGAGGCCTAAGAGTAAGGAG
TGGCGACAGGGCCACTTTATGAGAAAGCTTATAGGAACTTAAAAAGTTACAAGTTGCTAT
AATGGATCTTTATATGAAATACAGCTAAACTAAACACCTTAATATTTAATTCACACAATT
GCACAACACAGATGAAAGAAGGAAACCTGTTAAAATACCTAAATAAATAAATCATGTATG
GAAGAAAATTTCTCTCACTATCACGAGCATACACTGTTCTTAATCTTTTTTTTTTTTTTT
TTTTTTAAAAAAACGTCACATCAATCACAATATGTCAGGTTTCAGGAACTTTGCCACCAC
GTGAGTATTAGCAATGTGCAGCAACCCAAAGATCACATGTAAAAAGTA
>TRINITY_DN326401_c0_g1_i1 len=528 path=[0:0-527]
CTGAAGCCCCTAGAGGCGTTCCTCATCGGGGCTCTTTCTAAGACTCTTGCCACAATCGCA
ACACAACCCCTTATCGTCGCAAAAGTCGGGCTTCAATCAAAACCCCCGCCAGCCAGGAAT
GGCAAGCCTTTCAAGTCCTTCACCGAAGTTATGCAATACATCATACAACACGAAGGTCCT
GCAGCACTCTTCAAGGGTATCGGACCCCAGATCCTCAAGGGTCTGCTCGTCCAAGGTTTC
CTCATGATGACCAAAGAGCGTATCGAGCTATCCTTTATTCTCCTCTTCCGATACTTCCGC
CAAGTACGCGCCGAAAAACTGCAAAAGCTTGCAAACATCGCAGCAGAAAAAGCCGGAAAG
GCGGCGCCGATCCTTGCCAAGTAGGCCTTGGCTTGCTGGCATATTTATTCCTTCATCTCC
AGTGTACATATCCTGCTTTGGGCTTGTTTGCGCAGGCGGATGGAGCGAACGCTGTATTGA
ACTTGATCTGGCGTTTGGCACTGATTGTTGTTGGGGTTATACACATAG
>TRINITY_DN160432_c0_g1_i1 len=528 path=[0:0-527]
ACCTCGTACGCCAAGATGGGCTACATGGTGGAGTTGCGCGCCGAGCTGGGCGCGGTGCGC
GCCCATGAAAAGGACATGATCATCCAGTACGAGCGTGCCGACGAGGTGCGCAAGGCCCAC
GGGCAGTGTCTGGCGGCCATCGAGCGCGTCAAGGCCGTGGCGGGGCGTTTTCTGAAGGAC
GAGGACCCTGCCGACGATGCCATCGTCAGCGGCATCTCCGATCGTGTGGACCGTTACCGC
CAGCAGTTCGAGCACATTGCGCGCCAGCTGGAGGCCGGTGGCTACGACACGGCCACCACG
GCCAACCGCATGAGCGGCAAGGCCATGGCCGAGGTGGCCGAGGTCGAAAAGCTCATCGCC
CAGCTCGACCAGCTGCTGCGCCAGCAGGTCGATGCCATGGCCGCCGAGGAGCAGGGCGTG
GCCGAGCAGACGCAGTGGATCTTCGTCGCCGCCGTGGTGCTCACGGTGCTGGTGGTGGTG
CCGCTGACGCTGATGAACATGCTGTCCATCTGCCGCCCCCTGGTGCAG
>TRINITY_DN138832_c5_g2_i1 len=528 path=[0:0-527]
AGGTGGAAGCTGAATGGTTGCCATGGGCAACCAAGCCAGTTCTAATCTACACCAGTCTGA
CAAATCACCCCCCAGTTTTTCCTTTTTAATAAATTAGCAAAGATTTAGAACCTTCTCTTT
TCCTTTTGTGACTATGGGGTATTGTGTGCTGAAGGCCACAACATTGAGTGTCATGGAATC
CGCCTGGAGGAAGCGAAACGGTGTTGGGGCCTTGGGTGCTGCTGTAGTCTGAATGATTGT
TAATCCTTGGACTTTACACTTTTTGCATTTCTTATGCTCATGCTTTGTCCTGATCAAGTG
TGTGCCGCATTGTAGCTCCTGGTTCTGTTTTGGTATGGAAGAAACTTCTGTTTTAATCAT
GGAATATTTTTAATCTGGATTTGTTACAATAAAGATTATGTTTGTTTTTATCATTTGAAT
ATACTGCGTGGTGTCGCTATTTCTGGTGTTTTTTTATAGCGAGGGTCTAAAAGCATGGCT
ATCCAGTAATTATCAGACTACTTGATGTCACTGAACCACCTGTCACTG
>TRINITY_DN141824_c9_g2_i3 len=528 path=[2:0-45 4:46-57 5:58-245 6:246-330 7:331-350 8:351-379 10:380-483 12:484-527]
TGTCAAGGATCGCATTGTACTCATTCTAAACCAAAAATCTTTTTTAAAATTGGTCTTCAT
TACAAATATGGAACCCTTTTCTATGTACAAAGCTGAGATGCTCTACTAGCAGGATCTTAA
TTTTCTCTCTGCTCGTCAGTCAGCTAATCTAACGGCTCCTTATCTCTACTCTCAGACCTT
AAAAATGTTCATTATAGCTCAATCCTTATCTTACTGATAAGAATGTGGCTTAAATAAGTG
TTTATTACCTTTTAGTAATTTACAGATAAGGGTCATTAGATGACCGGCACAAAGTGAAAG
TTCCATTCACATAGCTAGAAAAACAGTGAACCTTTGTAACAGAATGGCTTAATATTTTTA
ATAAAGACCAATAAAAAAAATTTTTTTAGCCCAGAATGAACAAAATGCAATCATAAAAAA
AAATTGCCTCCAAAAAGGCGTACATAGCTAGAAAAACAGTGAACCTTTGTAACAGAATGG
CTTAACATTTTTAATAAAGACCAACAAAAAAAATTTTTCCAGCCCAGA
>TRINITY_DN157463_c3_g1_i6 len=528 path=[0:0-82 3:83-109 4:110-132 6:133-142 7:143-160 8:161-244 9:245-265 10:266-296 12:297-305 13:306-313 15:314-314 17:315-317 18:318-337 19:338-338 21:339-385 22:386-386 24:387-389 26:390-400 27:401-401 28:402-440 32:441-448 34:449-497 35:498-498 37:499-527]
GCGGCAAACAATTTACACAGAAATCAGATCTTGTTAGACATGAGAGAATTCACACAGGAG
ACAAACCATATTCATGTCCAGAATGTGGGAAATGTTTTACAGATAAATCAAATCTTGTAA
CACATGAGAGAATTCACACAGGAGAGAAACCATATTCATGTCCAAAATGTGGGAAATGTT
TTACAGATAAATCAAATCTTGATGTACATGATATATTTCACACAGGAAAGAAACCATATT
CATGTTCAGAATGTGGGAAATGTTTTGCAAGGAATTCACATCTTGTTACACATGAGCGAA
TTCATAGAGGAGAGAGGCCATATTCATGTTTAAAAACTGGGAAATGTTTTACAGAAAAGT
CACATCTTGTTACACATGCGATAAGTGACATAGAAGAGAAACTGTATTAATGTTTAGAAT
GTGGGGAATGTTTTACAGATAGATCTTGTTAGATATGCGACAAATCACATAGGAAAGAAA
ACAAATTCATGTTTAGAATTAGGGAAATGTACAGATAAATGTACAGAT
>TRINITY_DN121394_c6_g1_i1 len=528 path=[0:0-527]
AAAACAGAGAAATTGAAATTTCGAAAATAGTTTTTTTTTTTTCAAATTTCCCATATTTCT
TTAAATATAAATGAAGGTAAAACATATCGACTGAAATTTACTACTAACATGAAGTCACGA
GAAAACATTGTCAGAATTGCTGGGATAAGTAAGAGCACTCCAAAGCTATTACCAATTAAA
GTGACACATCAGATTTTCAAAATTTGTCTTGGTCCTTTAGGTGAAAAATAGCTTGGTCCT
GAAAGGGTTAAAACAGTAGTGTGAAGGTAGCCTAAGCTGACAAGAGGAAGGACAGTTTTG
TGGCGGGATGTATGTGGAACCATTCACTTCAATGGGGCCACAAACAAAACAGAAATTGTG
CATTCTGTGTCTGTATATCCGCATGGCTGTTTCGCAATAAAATAGAACATGTCCTATTAT
TGTTTGCATTACGGAGAAGGATAGGACTGTTCTGTTCGGGGGCAGCTGTTCTGTTCCACA
AAATGCGGAATGCACACGGCCGGACGCGGGATGTATGTGGAACCATTC
>TRINITY_DN127243_c11_g1_i2 len=528 path=[1:0-123 2:124-352 4:353-358 5:359-527]
GTTAGACCCAAGTCAAACTGGTTGGTTGGCACAGAGGGTCCACACTCGCGAATCTGTGAC
ACCAGGCATCTTTGTTCTTCTTTATGTTGAAGACAGTCCTTAACGACATTGACTGTATGT
TTGAGGTCATTAGCCTGCTATAGCAAGGCTATAGCAAAGCACTATGTGCTGTTCAAGCTA
TTCTGAAGAAGCACAAATAAATGGGCAATGTTCAGGAACGTAGATGCAATCGTCAGTCAA
GGAAACTTGGTGCAGAAGTCTGGCCAGAAGTAGTCTTCATGGAAAAATTGCAGACAAAAA
GCCATACCTTCGACGAGGAAACAAAGCCAAAAGGCTCAACTATGCACAAAAACCTAGGCA
CTTGTTTGCAGAAAATGGTAGCAGATACTCTAAAGTGATTAGTCAAAATGTATAATATTT
GGTTGTAACAGAAGGCACTTTGTTTGCTTAAAGTGGTACAAAACGAGTGTCTGCAGTCAA
CAGTGGAGCATATTTGGCTAGGATAAGTGGGGTCCTCAATGCTTAGAA
>TRINITY_DN141121_c2_g4_i1 len=528 path=[0:0-527]
AGAAAGCTATAGTCTTAATCAGCATGATGAACCCTACCTGGTTTAAATGAGTTGATCCTG
GTGACAGAGCTTCTTTAACAACCTGGCAGACTCCAGTAACTGTCCTTTATGAGTGTCCAC
AGAAACAGGAACCAGGCCATGCAGGGCCATCATGGGAGAATGTCTATGACTTCTCCAAGC
TGTTAGTTTTTCCCCTCGCCTCCCCAACAGCACCACCTGGAGGTTACTCTTTCTCCTCAG
GGACAGGAAACAACTAGATCAGTGCATAAAAGCCCCTTCACCTGCTCCAGTTGTTTCCCG
TCCCCCAGGAGTGCAGGATCGATTCAGTTCAGAAGAGGATTGCACAGCCTTTGGGTTTGT
TAGTTTGAGAACCGAAGGGCTGTTGCAGGAGATAGGGGCTCGGGATTACGGCTGTTCCTC
CTACCTCTTGGTATAAGTCCGGTGGGTGTCGGCAACCCCGGGCTGTTGTATTCCCTACTC
AGGGGAGCAGAGTATGGTGTTGTTGGATGGGGGCATTTCCTAAAACCG
>TRINITY_DN141860_c12_g1_i1 len=528 path=[0:0-527]
AGGATTTGATATGGGAGTCTGATCGAAGGATCTGATATGAGGTCTGATGAAAAATATAAT
TTTTTATTATTTTCCTCCTGGGGTGCGTCTTATCATCAGGTGCATCCAATAAAGCGAAAA
ATACGTACATTAGAATTCCCTGAAAAATTATCAGAAGACTTCATAGATCAGAAGACATCA
AAAGATTCATAGAGTGTTACTTTATGTATCCTATCCCTGCCACTGAAATGCAAAATAAGA
TGCTGGCCAAAAACATAGCCAAAGAGGGGACACAGATTATTTTTTTTGCCCTTCAAAAGC
AGGACGATTTGCCAGTAAGCTATTGAAATAAAAACTCTAGGGGGATTTATTAACCTGAAA
TACCCCTATATTAGGTATATTTCAGGCGCAGATTGCAGCACCATGCCTAGTTGTGCCATA
ATCCGCTACTTTTCCCCACTCACACCAGGTCTAGAAAACAGTGTAGCAGCCCGTCTCATT
CATCATTTTCTATGCCTGTGTTAGACGTAGAAAAAAATCTAAATGTAA
>TRINITY_DN150452_c6_g1_i1 len=528 path=[0:0-527]
TCCATCTACTAGCCTACCTAAGCCTGATATATCCATCTCAAATTTTCGGCACTACCATCA
TGCCTAGGCAGCACACCCACTGTCTTGCTGTTATGTTTGGCACTGATCTTTCCTTTTCCC
CCTGTATTCAAGCCCGCTCATGCAGCCTGCCTCAATAAACATGTCTAGAATCTGCCCCTT
TCTTACTGTGGAAACAACCAAAACGCTCATCGTTACAATCTCTCTAACCACTACTCCGAT
GCCTCAGCCATGTGCCAGTCATTGCACTGGTTACCCAAACAGTACAGAATTCAATGTAAA
GTCCTTATTCTCACCCACAAAGCTCTCTACAGTGCTGCACCCCCACATCTCCTCTCTCAT
CTCTGTCTACCATATGGAGGATAGTTGTAAATAATTTGCAAACCTCTCACTCCCGTCTTC
AAGACTTCTCTGGAGCTGCAACAGTTCTTTGGAATGCCCTACCCCAAGCAATTAGGATAA
TTCACAACATATCTATCTTAAGATGGCCAGACCATTGTATCAAACATG
>TRINITY_DN155711_c4_g4_i1 len=528 path=[0:0-527]
CCCCCCCCCCCCCCCCCCCCCCCCCCCCCCCCCCCCCCCCCCCCCCCCCCCCCCCCCCCC
CCCCCCGCCCCCAGATAGGTAAGGCGGCGCTGCCCCGGTCTTTGGTAGTCACGCACCGGG
TACAGGTGACTCCCGCGGGCTCAGCTCCCCTTTTACACAAACCCCATCGGCCGGGCGGAG
CACTTACCGGGACAGCATGAAGCGGGGCGGGAGGGGAGTCTCCGGTTCGAGGTAAGCGAT
AAGGGAACTTTCCGTCTCTCTTTCCAAACACGAAACTTTCGGCCACTTCCGGCTCCGCCG
AGTCTACGTCGCCGCACGTCAGAGGGAGGAGCCGCTCTGCGCGGCCATTTTGTTCTGCAG
TGAATCTCACGCCTCGTTCTGGAGAGGCCCCGCCCACTGAGCAGCATGGAGCGGCGATTG
GCTGGACGCGGCAGCCAATAGCAGGGTAGGAAGAGTCGGTTCGAACGTGAAGCGCGCCCA
TTGCAGTCCGGGAAGATGGCCGCCAAGCACATCTACTACTCCGACAAG
>TRINITY_DN157792_c4_g3_i1 len=528 path=[0:0-527]
ACACACTTAGTAGCATTGTCCATGGGGCACATGTTTAAATGGGGATGAACAGTAAAGAAA
AAAAACTGTAAATATGAGTTAAGATTTTGACCCTGTCTGCTGCAGTTGGAGGAGTAGCTA
GAATCAAGCCAACAACACACAAGGACAATCTATCAAACCTTAGTTTCTTGCTCCTTGTCT
TAAACTCCAATTCTTTCACATATTCAGCAGCCCACTTACGGTAGTACAGAAAGCTTCAGG
TAGAGCACACAAAACCAGTCCTAACCACACAGGAGGACATGTTACTTTACAACGCTAAGG
TAAAGAGCTGCCTCATCCTCCTCTCTGCTCTGCTCGTCAGGGATTATGATCCTGAATACA
GTTTAATATGATATTCGGCTGAATATCTGTAGGATTGGAGTTCATGAGGATACCTGAAGT
ACAGAGAGGAGGTGGGGATGTGGCTGTGTCCTGCTGTGTGATTAAGAAAGGTTTTGTGTG
TACTAGTAGGACGGCGGGCATTTTATCTCTGTTAATGATTGCTCCCCA
>TRINITY_DN142719_c12_g2_i1 len=528 path=[0:0-527]
TATACTCAGAATAGATGTATCCCATCTGGATACAATATATGCCCTAAATGCCCTGCAGAG
ATGAGATCTACATTTATTGGACATTTATGGCGTACCTTGTAGCTACGCCATGAATGTTCA
AATAGGACCATCCCTTTAACGCCATGTTCACAATATATCTGGCCATGCAATTAACAGTAT
AAACAAAATAAAACATGTATACTGCCAGGTAAATCCAGGGTGGAGTGGCCATCGCTGGTG
CTGGAGACAAGGCCTAAGAGTCAAGTGCTGGGATGTAAACAGTTTTCTGCAAGGCAGAGA
ACAAATCTCAGAGAACCCTCTACAGTGGGGAAGGCTGGGTGCTTTTTTTTTTTTACCTAA
AGCCTACACTGAAGGGAGCTTAGGAACCTTATTAATACTGTCTCCATTTTTAAATTGATT
TAGAAATAGGGTATAGCTCCTAAGCACCCTCTAGTGGACAGTGTAGGCAGCTAGAATGTT
ATTCCTTAAACTCATGTCTATATATGAGACTTGATGTTCTGTATGAAA
>TRINITY_DN158478_c5_g4_i1 len=528 path=[0:0-527]
TGGGCATAGCTTATAAAATATAGAAAATGATGCAGAATTTCAACTAAGGCTGTATTAGTG
TCATATAGTCATCTCACAAATACATTGATCAACAGTAACAATCCCCTTTAACTATTTGCT
TTATAAGAAAATCAGTGAGTTTTACAAAACACTGATTTCTCTAATAAAGCGCCCTGAAGG
GCAGGGAAGGGAGGATTTTTCACTTTGGTCTTCTTTGGTTCCCTGTGTCATGTACCTCCC
CCTTTAGGCCAAGCAATACACATAATGCAGTGTATATATGTTTTCCCTAATAATTTCCTC
CTGTCATAGGAATATATCATTTGATAAGTATGCCAAGTTAGCATTAAGATTTCCACTATT
GGTCATGAAAATCTTAAAGGGGTTGTCTGGGTTCAGAGCTGAATCTGGACATATCCCCCT
ATTTCACCCAGGGGGATATGAGCATTGGAGCATTTCATGCTCCAGTGCTCTCCCTTGCCA
TGCGCTATATCGCACAGGGCAAAGGCTTTTTTGTTTTTATTTTCACAC
>TRINITY_DN134278_c2_g3_i3 len=528 path=[1:0-129 3:130-186 4:187-233 6:234-257 7:258-259 9:260-266 11:267-292 13:293-321 14:322-334 15:335-351 16:352-355 18:356-356 19:357-527]
GCTGAGTTTGGACATCGATGTTATTGTGTATATATTTTTGTTGCCCACATTGCATTTTAG
ATCTGTGGGGCATTTGGTTGGTTCATTGCTATTGGAGCATCTGCTCCTTCTGTCCACTGT
GGTCGCGGTGAGGCTGTCGGTCATCGGCGTTGTCTGCTGGTGACCTTCTTTGAGCCTCCT
TTCGGTCACGGGCACGTTCAATTTCTACTTGAGTGCTGTCTAGATCACGTGGCGGTTTCG
TGGATTTGCATTGCTGCGAAGTTCGTACTGCTGTCTTTTTGTTGCTGTCTTGTATTGCTG
TCCGGCTATTTCAATCATTTTGACTACTTTGGTGAATATTGGTTGCCAAGTATCTTGGGT
GTGCCCAATCATTCCTATTTATACTTTTACTTCCTAGCAGCGGGGTGACGCTGCAAGTTT
TGAGAGCACCCTTTTTGGTGTATCAGCCACCCTGTGCATCCAACTAACCTATTGTTTTGT
ATCCATATATTGAATTGATTCTTTGATGAACGTTTCTTTACATTTTAT
>TRINITY_DN118129_c2_g2_i1 len=528 path=[0:0-527]
CCCAGCCCGGACAGTACACACCACCAGAGTCTGTTTGACGACCTTTAACGTCCAGGATGG
ACCTGACTTTCAAGACAGAGTTGTCAACAGTGAGACACCAGTTGTTGTGGACTTTCATGC
ACAGTGGTGTGGCCCCTGCAAGATCCTAGGACCGCGGCTAGAGAAGATGGTCGCCAAGCA
GCACGGGAAGGTGGTCATGGCCAAAGTGGACATTGACGATCACACAGACCTTGCCATTGA
ATATGAGGTGTCAGCTGTGCCTACCGTGCTAGCCATCAAGAACGGGGACGTGGTGGACAA
GTTTGTGGGGATCAAGGACGAGGACCAGCTAGAAGCCTTCCTGAAGAAGCTGATTGGCTG
ACGAGCAGAGAGGAGGCCTGACTACCCTTGCCTGCTGGAAGTCTGTTTTGGGGAGAAGCC
TAGTAGAACTCCCAGCCCTCAGCTGTCATCCTTCCTGCCCTGCCCCTCTGTTTTATCCTG
GTGGGTCTTGCCTGTGACAGCAGACCCTCCAAACCTAAGAGCCACCAG
>TRINITY_DN136873_c8_g1_i1 len=528 path=[0:0-527]
ACACCTGGGCTACATGATATCTACAGAAAAGCAAGGATGCATTCCACCAGTAGCAATAAA
GATGCACAAAGTAACGCAAACACCTGCCAAAGGCGGTGCAATTTTTGTGAAAAATGGGGA
AGATGTTTAATAAAAGGACATATTAGGAGGCAGCATTTTGGTAGCATATACCATCACTAA
ACAGGAGGAACACAAGGTCCCAACAATCACTATAAAGAAGAGTCACAAGGTTTGGGCTAA
AGAGACATAGGGAGGGATATGGAACCCGATTTGTACCAGTTATGTGGCATTTTAAAAAAA
GTTGCAAGTTACAGTGGGGTGGAGGTCATCTCCATCAGTCTGACAGATTTAGGGGCTCAT
GCACATGAATGTATTTTCTTTCCGCGCCCGTTCCTTTTGCGGACCGTATGCGGAACCAGT
CACGTCAATGGGTCCTCAAAAACAACGGAAATGACTCAGTTTGCATTCCGTTTCTGTATG
TCCGCTTGGCCGCTCCGAATAAAGTAGTGCATGTCCTATTATTGTCCG
>TRINITY_DN132315_c7_g1_i1 len=528 path=[0:0-527]
GTATGATGCAGTGATAAAACGGCATTCAACGATGTACATAGCCCTTTAAGATCTTTTTTT
AACCATGGGAAGTGGGGGAATGTGTGTGCTGAATATATAGGTGCATTTACAATAGTTATT
TATCAATGGGAAGGAGTGACCTTCAGTATGCATTTCAGCCAAAGTAAGGAAGTTGCTAAT
AGCCCAAGTAGTGTCTGGCACAAGGGAATCCATAGGCCTCCATTCATCCAACAGAGGATT
TCTTTGGCTTTTGTTAAGCAGATATATGTCAGGTCTTTTTTTGCTGCATGGAATAGAACA
CAGGCTGCCCTATTCCATGCTGAGGCATCCTCAGGATCTCTGCAAATTTGGTGTAGCATC
CGATACGCGCTCCAAAAGCCAAATGACTCTCCTTCCCTTCTGACTCCTGCCATGTTTGCA
TACAGCAGCTGAAATCCGTATCCGATAGGTACCACAGAGAGACTGTCCGCTTCCATCTTG
ATTGAAGAAAACCTGCCAAAGGAGGTTTGGCAAGTGTTATGACATCAC
>TRINITY_DN120632_c3_g1_i2 len=528 path=[0:0-162 2:163-527]
CATACTCTAGAACCTGGGACCTTCTGACCCTAACGATCCCTGTAAGGTCAGGCCCAGAGA
TGACCTGTTCTTCTAAGACACGGAAGAGCAGGAGTCTCTGCAGGCCAAACAGCAAGGAGA
GGAGCAGACAGTAAGCAGAGGACAAACTCGACAGGTAAGTGTCTTGTGGCAGAATGACAA
CAGACCACAGGACCACAACATCACTTACCTGCCCACCATAACTAAAAAGAATGAGTGGTC
CGCACCACCACCACTGGATCCTGTGAAAAGCACTGCAGCCCAAACACACAAAATTTGGAC
TCAGTACAAACACCAAACACAGGAGCAGTAGTAACTGCCTGGACCACCATGTGACAAGAT
GCATGGCAGACCCAGACAGCTAAATTGAGTTGTAGTTCCCCCTCCGGTGAACCCCAGGGA
CCCCCTTCCGGAGGTACAGACAAACAGGGTAAATGTCAAACAACCAAGCTGGACTACAGA
CACCAAAAGACCAGACATGGAGAACCAAATGAAATACAACAAACACTC
>TRINITY_DN156676_c1_g1_i1 len=528 path=[0:0-527]
ATTCATTTTCCTTCAGCCCAAAATTAAATTAAACAAAAAAAAAAAAACTGTGAAGAATCA
CCATTAGAAGCCCTCTTTTACATTAATAGCCTTAAGAAATTTCAAATTTCTCAGTCTTGT
GTCTTCTTAGTCTCTGGCTTGTCCTCCTTAGCCTCGGTCTTTGGCTCCTCTTCCTTTGCT
TCTGTTTTTGCCTTCTCTTCCTTGGGCTTCTCTTCTTCAGTCTTCACCTCGGTCTTTGGA
TCTTCTTCCTTCTTAGCCTCTGCTTCGGGCTCCTTTTCTTCCTCTTTTTCCTTCTTCTCA
TTCTCATTGAGTAAGGTGCCTAGAGACTTCTCCTCAGAGGCAATGGGTGTGTCCTCTGTC
TTTGTCTCCCCATCTTCAACCTTCGCCTCCTCAGTCTCTGGCTCTGGGGCCTGACCTTCA
TTGGTTTTGGGGTCGCTAGCACAGTTGCCCATGTTGAAATTTGCTTAGTTGAGAGAAAGA
ATCAAGTCCCCTTCTTGCTCGTCCTCCCTCTGCGTTAGAGAGAGAGAG
>TRINITY_DN138118_c2_g3_i1 len=528 path=[0:0-527]
CATTCATCTGGTGGAGGGAGGTCCGGCCTGCGGCCCGCCAGCTGTTGCGGAACTACAACT
CCCAGTTTGCCTGGAAAGCCTACAGCTATCAGCCTACAGCCAGGCATGATGGGAGTTGTG
GTTTTGCAACAGCTGGAGGGCCGCAGGTTGAACATCCCTGATCTAGTGTAACAAATGGGA
TGTGGCTGGAATATCCAGGGCTCCATTTTGGAGGTAGCACAGGATTTGTTTGTTAAGATA
ATCCTTGTAAATCTGGCTAAAGCTAATGGCCTAACTGAATAAAGATGAATTTTCAATTTA
GACGCATGTGGCGGGCCGTCTGTTTACCATCATTGGACCGGATGTTCCATCTGGGCGAAT
GTGCATTCAATGAGGAGAAAGCTACTCGCAGATATATTCACCTCGCCCAACCCTTCAGAC
CTGGGGTCAGCAACCTCCGGCACTCCAGCTGTGGTGAAACTAGGGTTGGGCGATATCAAA
AATATTCAGACTATAACTATATTAAAAAATGTATTGTGATAACGATGT
>TRINITY_DN161850_c2_g3_i2 len=528 path=[0:0-319 2:320-527]
CACTGCACTCAGTCTTCACTGACGACCTGCCCAGTGTCCCAACTTCCTGTGAATGAATGA
ATGAATGAATATATATACTGACTTATTTGCACGTGTAATTTTATTTTTTTCTTCACACAG
GCACTTGTAAACGTGTGTGGTATGCATGTATCTGTTTTTTGTGTTGCACAGAACATTTTG
CTTACATGAAGGATGTGCCCCAGTATGTACTTTTGTCCCAAAGTTGAATTTTTGTGCAAT
TTTTACTTCTTACCACAGTTTGAAACAAAGTTGCATGAAGGTGGTTGTGTATTTTTATAC
ACCGTATGCTGCGCTCTCCTAAAAAGAAGATTTCAGTAACTAAGCAGCTCTTTGCCGAGT
GCAGCATATGGTTTAATACATTTGTAGATGGTTAAATATCGCATGGCCTCTGTTTCAGCA
TATTTGAGAGCATAAGCTGTTGTCGATGCAGATGATTGAGGGTTTGTACGATTTTTTTTA
TTTTTATTTGTAATTTTTATATATTTTGTAAGATTGTTTGTTGTTTTA
>TRINITY_DN158671_c0_g3_i2 len=528 path=[1:0-97 2:98-157 4:158-527]
GTATGTGCTGGGACAGGCATGTCGGGAGAAAACCAAGTCATTGCAGTGTATTACGTGCTT
GGATCCTGTCCTTTTCTAGCGCAGTGGCTGTGGACCTCTGTAAAGCTGCTTGTTTGTGTA
AAGACAGACGTGTGGTGTTGATTTTCTGGGAATGGAGTCAAAGTAAGCAATGACTATGGA
CCTCTGGTCTGATAGAACCGCCACATAGAGGCCCTATTGTGGAAACCTTCCATTTTTGTG
CCTTAGTACAAACTGATGTTGTGCGCAAAAGATTACAAAAATCGACATTCCTTTCCTATC
GTTTTAATTTTTGTTTTACCTAATAAAATATATCAATTGTGCATTTATGACTTTTGCGCT
CAGATAATATAGATGTGCTGCCTTCTGTCTGTGAATGCCGACTACGGACCAGAATGAGGT
TCTCAAACCTTTTATCATTTATACTTATTTTATCTCTACAATCCGTAAAAGGTAGAAACT
GCCAATTATATATATATTTGTTTTAATTTCAGTGGAAATGTTCTTTTT
>TRINITY_DN142010_c1_g5_i1 len=528 path=[0:0-527]
CTCTTTAGAGACAAAAGTCCCCCGAGTGTGGTTTTAAAAATATTTTGTTACCAGGGTCAA
CACCTTACCTACAAGAAAATATCTTGCAATTAAGGAGTAAAAAAAAAAAAAAAAATATCC
ATCTCCCTGCCCCTCTTTAGAGACAAAAGTCCCCCTATATATATATACACATGTATATAT
ATGTACACAAGCAATTATAACGTCTTCCTATATCAATCATAAAAATATTGTAGGAGCCTA
CCCTATAGAACTAGGGAGATGTCCATATTAATTATAACTTTACTTTGTGTTAAAAATATA
GGGCAGAGCGCCGCTGTATCAGATCTGCAAATGATTTACACACCGCTTTAACCAATGTAA
GATGTGCGTGGGTTAAGACGTATAGTGACAGAACAGAAATGACGTGAATGGAAGGTGAAC
GACTACTGGATGCCATATATACAATTACTGCTAATGTCCTTTTCACACAGTTTGGTAGAA
ATAGATGCAGCTACAATATTCAATGTCTAAGGTTTGAGGTGAAAAAAA
>TRINITY_DN175603_c0_g1_i1 len=528 path=[0:0-527]
TGAACATGGGACCAACACAGATTTCTTCAGCTGCCAAGTGCTCATGTAACAGGTCAGCCA
GTGTCATAGGTACAAATGCCCTTTAAATGTAGGCATCTTTAAATGTTGATTGCATTCATG
TATCAATGTGTATTAGGCAATTCTACCAATATATTTGGAATTGGGTAACACGTTTTCCTC
CTATATGGAGAGTGTCTTCCTGTGGGCAGAGGAGTATTTTGTTTAGGCTAAGAAGCCCTG
CAATCCCCTTCAGTCTAGTTTGAGACCACCTGTATAACCTCTCCAGAGGTTTCCACCACA
GGTATGTGCTCACTTTGCAGCCTGTTCCTCTGGGCTCGCCACTCCTCCAGATCAGGTAAC
CACATGAGCACTGCTCTGAAGGCACACTGTACACACACTTTGAAAGCAGTGAAGCTTCAA
TTTGCATGAGTTTGCATAGACTATAGCTTTTAATTAATACAATTAATATAGATTCCCTCC
AAGGATGACAACATTGACCAAAAATAAACTACAGAGCCATCGACGGTA
>TRINITY_DN149370_c1_g1_i3 len=528 path=[2:0-166 4:167-186 5:187-227 6:228-240 7:241-252 9:253-262 10:263-268 12:269-269 13:270-527]
GCACTTCCAGAACTGAACACTGCTTCTGTGATGGTTTATAATGCTGTGTTCCTGCCTGAC
CTCGGCTGCACAATTCAGTACAGCCAAGGTCAGGCAGGAACACACAAAATCATAAATCAT
TATAATGCTGTGAGTCACAGGAGTTGTGTTCAGTCTGGGAAACACTGCTGTCACACAGAG
CCTACTCCCTGCCCTAAATTCTCTCTTATGAAATTGCCTATGCAGTGCGAGAAATACGCT
TCCTGTGAGGTACTTCCCATCCTGAATGCTGCTCAGACCCACGGCATTATAATTAACAAT
GATGCCGTGTGTTCCTGCCCGACCCCAACCTCAATGTTTTGTACTGACAGTACAAATTAT
GCTAGTGAAAATCATTACAGTTGAGGTTGGACGGAACACACAGCATCATAAATCATTACA
ACGCCGTGGGTCTAGGTCATAAGAGCAGCATTCAGGACGGGAAAAACTTCTGACACAAGG
AGCGCATTTCTTGCACTGAACACGCTTGTGTGAAATTGGCCTTAGTGT
>TRINITY_DN127461_c1_g1_i1 len=528 path=[0:0-527]
GTCCTGGTTCTGTCTCACAATCGCTGATGGAGATCACTGACCGAGCACTGACGTGTGAAT
CAGGCTTTAGAGTTTAGTCACACTTAATGCATTTCTCACAAGCGTTTTTGAGGTGGTGTT
TTCTCAGACTTTATTTTTTTCCTATAGAGACAGAAAAAAAAAACACATTCAGGAAAGGGT
GCTATATGGAAACCCCCCCCACAAAAGTTAGGAAACTGTCTTAAAACACCACTACAAATC
CTTAGTGTTTGTTTGGCATTATATAATTACTTATCCAATATGTAACAACTTTCTGTGCCT
GTTTTATGTAAAAAAAAATTATAATAATAATATGTGACATCGGTCTGAAACCTGTCTTAT
CAGCAGATCAGACAAAGTGTTAACGTTTTGGGTCAAAAAGACCTCATCAGACCATCTGAT
TGCCAGAGTTAGATATTTGAGACTCCAGGAGGCATGAAGTAACAGCAATACATATATAAT
AAAGATAGGTATAAGTGATTACAATATTGGAGCAATAGGTTTATTGGG
>TRINITY_DN126039_c4_g2_i1 len=528 path=[0:0-527]
GGGTGCTGTGGAGGGTGATGCTCGCTGTCAGCTGCTTGCAGTCTGCATCAAACTTCTGCT
TTTTACAAGAATATTCTGCAAGACAGGAGGAGGAGTAGGAGGGCAGGAAGCAGAGGGGGG
GTCTTGTCTTCCTCCTCTGCAGAGGAGGGCAGGACATGGTTAATGAAGAGTCCCAGGCCT
GCAGCAAATTGAGGGTTAACACGTGTCCATATCATAAAATTTGACTGACATCACAGGGTT
AATGAGGTCCCCATATTACTATCGGGAGATGCTGAATGGATGATGGCGCCATACAGCATG
TGCCCACACACATGGAAAAGGTTGTGCCAGGGCTTATACCCATTATGACACCGGGCTGTA
GATGGTCAGGTCTGTGGTCAGGCAAAGCCCTGGGTGTGACACTGGCAGCTGACTCTGGAG
ATGGCACCCTGCAGAGCGTCTAATGCCCCTTCTCAATGAGGTGTGCCCAGGGGTGTACAG
TACAGGGGGTGCGGGGCCCGAGGAGTCCAGTGTGTGATGACCCCGCAC
>TRINITY_DN158850_c1_g1_i1 len=528 path=[0:0-226 2:227-527]
GAAGCAACAACATATTCTCTGGCTTTTAATGGCAAAGACAGAAGTAATGATGTTACACAG
CGAGACATCACCAGGCTACAGATGTGATACAGAGATAATCTAGAGGTGGAACCGAAGTGA
TACAGAGATCGGACTGAGATGATATAAATATAATACACAGGTTATACTGTGATACAGACA
TTATATAGAGATAATACAGAGACTATACAGAAAAACAGAATTAATATAGAGGTGATACAG
AGATAATACAGAGACTATACATAGATGATACAGAGGTGATACAGAGATAATACAGAGACC
ACACAGAGATAATTCAGAGGTGATACAGAGACTATACAGAGGTGTAATGCAGGCAGATCT
TATCATCCGTATCATGGACCCCGCGGTTCCAGTCACCCGACCTTACATTAAACTGGTTTT
CTGAGGGGGGATCCTTTGTGACCGTTACAATGATCACTGTCTCTGTCTCTTCTTTCTCAG
GTTACAGATCTCAATGAAAAACCATAGAACGGCTTAGCGGCTGTGAGG
>TRINITY_DN316294_c0_g1_i1 len=528 path=[0:0-527]
GTCCACACCAGCCCTGCACACCGTGCACGTGCGTGTCTGCAGTGTATTTGTTGTTATCTC
ACTGCTATAACACACCTGACTAAAACACCTTAAAGAAGGAAGGGTTCACATTGGCTCACA
GTGTGAGGGGATACAGTCCATCATGGCGGGGAGGCATGGCGGCAGGAACATGAGACAGCT
GGTCCCATGGCATCCACAGTCAGGAAGCAGAGAGTGGTGACTGCTGGTCCTCAGCCTGCT
TGCTCCGTTTCATTAGGTCCAGGACCCCAGACCATGACGAGATGGTACTGCCAACACACA
GGGTGGCTCCTCCCACTTTAGTGAACACGATCTAGAAGTTTCCAGACAGGGGCTTGTTTC
CTTAGTGAGTCTGAGTCCCATCAAGTTGATGCTCAGTACACATCTCAGTGATAGACACGT
TACATAACTGGAGCTGTTCAAATCCCACCCTGGGCCAGCAGTTGTAGGTGCCTCATTCTT
TCTGAGCACGAAGAGGCTGACACCAGGACAGGCCACGGTGTGGGAGTA
>TRINITY_DN122200_c3_g1_i2 len=528 path=[0:0-416 2:417-465 5:466-527]
TGTTCTATTTTTTTTTGCGGGGCCACGGAACGGAGCAACGGATTCGGACAGCACACGGAG
TGCTGTCCACATCTTTTGCGGCCCCATTGAAGTGAATGTGTCTGCACCTGAGCCGCAAAA
ACTGCAGCTCGGATGCGGACACGAAAAACGGTCGTGTGCATGAGGCCTAAGGCTCTCTAT
ATTTTACAAGAAGAATCAGGGCTTAACCAGGACCAAAAGCAGATGTAAGACTGTGTTCAC
ATACGTGTCACATACTGCATTGCACTTGTTGCCCTAACAAAAAAACACAATGCAAATGAG
AAAATAGCCTCAGACTGCGGCAATTCACTTTCCACTCATTCTACACTGGTTACGGACATT
GTAATAGCATTATACAATCAAAAACTAATTTTAAAGGGGTTGTCTCACTTCAGCAAATTG
CCTTTATCACGTAGACAAAGCCAACACAAGGCACCTACTAATGTATTATGATTGTCTATA
TTGCCTCATTTGCTGGCTGGATTCATTTTCCATCACATTATACACTGC
>TRINITY_DN130794_c2_g2_i1 len=528 path=[0:0-527]
GCAACACACATAGATGGGCCAATTTTTTAGTAGGGTCAGACATACCACAGTACAGAATAC
GATATCACAGAACCAAATACCACAGTGTAGTACAAAATACCTCTCCAGAAGCTGTCCCCC
TGTGGTGGCCATCAGTAGCTGCCACGTTCTGCCCTCCTCCTCAATTGTCTCCTTCAGCAT
GCGGCCTGGACTTCCTCTAATAAGAATATTCTCCCAGTACTATGTACACGTCCATCAGCA
GTGAGGAGAGCTCAGGTGGCCCTACTGACATCAGCCCACCATGAAAATTCCCTGTAGGGT
CTATGCTTAGTCCGCCCCGATCCCTACAATTTTCAATGGGAGTATAAAATAAACAATTTG
GAATCCACATATAATCGATAAAAAGTCCCTTGCCAGCCAATTCAGTGCACCATAAATGTA
TCCTTTTAGGCTAGGGCTCCACAGCGACATGTGTTCCTGAAAAGTCACACTACACTTTTT
TGTAATGATAGTCAATGGTGTCGCAATGCAACATACTGCAACGTGGCA
>TRINITY_DN151087_c4_g2_i3 len=528 path=[0:0-348 1:349-392 3:393-394 5:395-527]
CCAGCCTATGTTTATATAAAAAAACTTGTTAGCTTATTTATTATATTTGAATGTATCTGT
ACGGTGGGCCCCCAAAATACTAGTGGCCTGTCTGGGCCATCCAGTTGTCCATGTGTGTGC
CCTCACGTAACTACTGCTCCCAACATCTCTGACAGCTAGGTCAGAATGGTCTTGATGGCG
GGTTATTCATTGAAACGACCATCCTTCTTCTCTCATTATAATAATGTGCCCCCTCTCAAA
ATTTAACTGTTAAAAATGTCTTTGAGTACAACATAGAGGCATGTCTAGAAGGCAACGATC
TTTTACCAAGAGGTACCCTACCCAAAAGTAGCTTCTGAGAGCCTTTTATAGGGAAGCAGG
GGAAGTGCTTCCACACCCTCTTGTGGCAAGACGCAGCGTCTAATCAGACCACACCCGTAA
TCATTTATATATCTACATATGGGTGTTTTCTCCCTCTCAGGTGCACAATGGGGCATACTT
TCTACCTTTTGGCTATTTGCATCATATATCTCATGTGTTGATGGTAAT
>TRINITY_DN159607_c0_g2_i2 len=528 path=[0:0-253 1:254-527]
TACCGCCATTATATAAATCTTTATTCAACACGAGTTTTGTACATGGACTATCTGCTGCAG
AGGCGGCAGTGTTATATGAAGAAAAGTTGAAGTTAATAAAGAAGTTATTTCAAGCATTTG
GTGCGCTCTTTACACCTACTCTTTCCATAGAACGGTGCTCTCCATAGAGGTGCTCTCTTA
TAAGCAATAAGTTTACATGGGTATGTGCTAACTACGTAATTGGCTTAAGCATTCTTCTAC
AGTCCATACATCATATTGACACATCTGTGAGGAGAAGTGAGGATGAGCTCATCCCACAGC
TGTGTGCTCCCCCCTTCTCTGTTCATCATTGTATAAAAAGGCAGATTGAAGCAAAGGGAG
GAGGTGAAGCGCTTGCAATAAGGAACAAGCAGCTTAAAGCAACTACTTAAAAAAATCATC
TAAGTACAAAGTCGTAAAGATACAAAATATAGAATGATATTCACATCTCTATCATTACCA
TACCTACATTCAGTATTTCTTTAGACCTTGGAATCTATACAATATGAA
>TRINITY_DN143686_c2_g1_i1 len=528 path=[0:0-527]
AGCAAAAGGCAAAGAAAACCGCAAAGGCCGCGCCGAAAGGAAACGTCTCTGATGTCCGCG
CGCAGCTGCAGAAGAAAGTCGACGCTGCGCTGATCGCGGCAATCGCGAAAGATCCGCTCG
GAAAAGAAAAGGCCGGTTACCTTCACTCGGTCTTTACCGTCATGCCCGGCGACGCACCAC
ACCGCATGAAGTGGTAAGACAAGAAGAGAAAAAGAGAGAGAGAAAAAAGAAAATAACGAG
AGAGAGAAAAAAAAGAAAAAGAAGAAGAGTGAAAGGAACCGACGCGCCTTGAATATCCAC
CAGCCGCCTTTTACATTGTGAAAATGATCCCATTTTTTTTTGTTTGATTTTTTTTTTTTC
GTAATTTAAGTTGTTGATTTTTTTCGTTGTTGTTGACAACTATTGTTTGTTCTGTGTCTT
ACTCGGCTCACTTATTTTTTTTGTTGTTGTTGTTGTTTTGTTTTTCTCTTCATGTGTGTT
TGTGAGGAGTAGGATGAAGGGGGGGACGGAAAAAAAAAAAGATAGTGA
>TRINITY_DN158563_c9_g2_i2 len=528 path=[0:0-250 1:251-266 3:267-375 5:376-527]
ACATTTCCGGCGTATCACTAGGATATGGCACCGGCGTCCGATAGGTGCGGGTCCCACCTA
TGTCTAAGCTGAGACAACCCCTTTAAGGGGAAGTATTGCAGTACTATTTGGGGGAGGGGT
GGTCTGTACTGTCCCTTTAAGGAGAGCGCGCAGGTCCCCGTTACTGGTGCTAGTGAACAG
ATGAGGAGACGCCTTCACTCCAATACCTTTATTAATAGACATGATGGCAAAAAAATAAAA
TAAAAATAACAGCGGAGAATCTGGTGAAGAAGGGATGATGGCGGACGGATCAGTAGTTGC
TCTGATTCTGCTGGTCCCGCCGGTACCCCCGCCGCATGTAGCCGCCCTCCTTCCTCTGGT
ACGAGTCTTTTTGGTCTGGAGAATTAGGAAAAAAAACACACAAATATTCAGGGACCTCCA
CCACTAGAGGGGGCCATTCCTTCCTGCCCATAGGAAACACATGCCTGCTCGGTTGAGCCC
AACCTGTGGGGGGAGGGCGGGAGCGATAGTCGTGCACAGACGGCTCCT
>TRINITY_DN145316_c8_g1_i1 len=528 path=[0:0-527]
ACAAAGACTAAAGAAGCGGCTCGGTGCATTATAATGAACCGTGAGCCACAATCAAGCAGT
ACAGAATGTGTCGCTCCATGTGGCATATAATAATAGTCTTTACCCCTGCATTAGGTTTGC
ACCTATTCTTTTAAACTACAGCTAAAGTAGAACTTTGGAGAAAGTAAATGCGGTGGCATC
CATTTTAAATATTGAAAGTAAAGCTTGTCTGTAACATGCCGTATTGCCATTTGCTTCTCA
TTATGTGGATCTATTTCCTGGCTTGGGTGTGTGCTATCTTCCGAGGTTTACACTAGAAGC
AGTGACCATGCATGCTCAAATGGACGTCCAAATAAACTACACAAAGATTAATTGTAGCAG
ACCGAGAAGCTGCTTCACGCCACAGTGGGGCTCCCAACGTGAGTCACACACAGATGCAGT
AAGGGGACCCAAACCCTGGAGGAAGCCACAATAAGGCAGAGGTGCTCCTGCACCTTCGGG
CTTCAAAGGCTGCAGAGTACAGATCCACAGAAAGTATAAAGGGGATGG
>TRINITY_DN154878_c0_g1_i1 len=528 path=[0:0-527]
GCATTTTTTTTAACACAAAGGAGGTCATTTACTATCCAGAAATAAGCCCTATATTACGCA
TATTTCTGGCAAAGATTGCAGCGCTAAAGTTATTTGCAGCGCAAAAGTTATTTGCGCTGC
AATCCGCTCCAGAAATACACCTGATATGTTTGTGTTTCTGATAGTAAATCACCCCCATAG
TCCTTATAGAATAGCATATGCATATATATTCCCCATACTGTCCATTTAGCAGAAGTAGAC
TAGGACTGGCTGCAATCCTGAGGACAGGCCATCAGTTTGTGACGTGGGTGCTCCGTCTCT
GGTACTCCTCATGTAGAATGACAGTTCCCTTCCAAGACCACTGTGGTCCCCTATCATTTT
TCATGTGGCCATATCTGTTTCTACATTCAAGTAACTGTCAGCTGAGCTGCAGTACCAGGT
GCTGACACAGGAGGGCATCTCTGTGTCTAACACTTGTGCTGATTGGCCTCTCCTGAGTAG
ATGTGTATATATCCTGTATATACTACGGCTCCTGTGTGTGTGTGTGTG
>TRINITY_DN146497_c8_g1_i1 len=528 path=[0:0-527]
GGGGAAGAAATACAGTCACTAATAAAAAAACATTTGAGCTATTGTCTAAGGTTATAACAA
CTTAACCACCTTTGTAAAATTCATGTCCTTAGGATAGGCGATGAATATAAGATAGGTGGG
GGTACTGAGAGTTAGACCCTGACCTATCAATTATTTAAAGGAACCACGTCACCTTTAATA
TATGCCATGCACAGGTGGTTGAGACTAGGCAGCAATACTAGGCGCTAGGCATAGTATGGA
GCTATGCTACCAAACAATGATGGGGGTGTAGTGCTCTCCTTCAGACACTGACACCATGTA
GACAGTTGCCCTCCCCCAATTTAATATTGATGGATTAGGATAAGTTAGCCCTTTAAAGTG
TACATTTAAGGTCAGTTTTACTCACAGTCAGGGTCATTTATCAAACCAGTATAAAGTGTT
AATGGGTTAGTTGCCCATAGCAACCAATCCGATTCCACCCTTATTTTTGACAGATCTTTG
GAAAATGAAAGGTGGAATCTGATTGGTTGCCATGGGCAACCAAGCCAC
>TRINITY_DN149466_c2_g2_i13 len=528 path=[3:0-51 5:52-73 6:74-75 8:76-116 10:117-136 11:137-153 16:154-173 20:174-183 21:184-188 23:189-193 26:194-194 28:195-195 29:196-218 31:219-219 34:220-226 35:227-229 36:230-248 48:249-252 49:253-276 50:277-278 53:279-295 56:296-300 58:301-322 62:323-371 71:372-380 73:381-381 74:382-399 75:400-400 77:401-406 79:407-481 82:482-527]
ATCAATGGAGGTACCCGGTTGGGGTGCTAGGAGATCTGTTACATTGGTGGCAAGCAGTGG
GATGGCGTCCTAGTAAGAGGAGAAGCAGCTCGGAGACACCGTTCGTGGATTTACAAAATT
GAGGGCAACGCTAGTATGCGTACAGCGCCCCTGGATACAGCAGGATGGAATCAACTAGTC
TTCGGACAGCGTTCTATGACGAGGAGGAGGAGGCAGCCACGGACTACAGGAATGCAGACA
GAAAGGAAATCTGGTATGATGCCCTGGAAAATGCCCAGCAGCGGCAAGGTGAGAGCCTCC
CCAGTTATGAGCAGCGGCTACAGGAGCGTGTGGCAATGCGGATGAGTCTTTTGGGAGAGC
AGCCCCTGGATAAGTGGGTGACAGAACTGGAGAGCCTGGTATGGAAGTAGCTTTGGCTAG
ACAATGCCTACCAGGCACTCTGGTGGTATGTGATTCGGCACTCCCCCTGGATGGCTGAGC
ACGACAGACCCGAGGGTGAGGATTATGATGGCCCTGGCCTGTTGTTTG
>TRINITY_DN131575_c7_g1_i1 len=528 path=[0:0-527]
TTTGATTTGTTTAAAAAAAAATCGGCACTCTGTACAAAAAAAGGTTGCCGACCCCTGTAT
TAGTAAATCGATATCCAAGTACATCATGATGATCGGGCGGGCACCGGAGCTGCAGGGGCC
CAGCTGTGACTTACAGCCAGGCACCTGCTGTATCCCACGATATCCCTGTAAATGCCGATG
CCGGTGGATTAACCCCCTATTCCGCGATCCACACTGACCACAGAACATGAGAGGATTGCA
GAGGGAGGGGACTCCCCCTGCCTCTCCATTGGCCCCCGGCGCTGCAATGACAGGGGCGCG
ATGGCTGCCGTAGCAACCCCAGGCCACGCAAAGGCTTCAGGGTCTGCCATGTGCGAAAGT
GTTTGAGACCCAGCCTGGGTCTCACAGGCACACTGTTGGTGTATTACACTGATAGTCAAT
GTAGTACAGTACAGCATGTATTGCACTACATTGAAACAGGGATCAGACCCTGAAATGTTG
AAGTCCCTGTACGGAGACAAAAAAAAAAAAGTGTTTTAGAAAAATACA
>TRINITY_DN275089_c0_g1_i1 len=528 path=[0:0-527]
GAGGGCAGCACCCGCGGCCGCCCAGCAACCCCCCCACCACTCATCGCCCCACAGGGAAAG
GCTCTGGGTGTATCCCAGTCGTTGGTTACATCGCCAATGTGCTCTCCAACTCTACGCCTC
AATTCCCTGCTAGTCTTTCCGATATATTCTTTTCCACATGTCATTTTATAGAAGACTCCC
CTGGATCTACAATGAATCGTGTCCTCTAGGAAATATTCCCTATTAGTCACATTACTCTTC
ACTGTTTTACCAGTTTTTATAAATCTGCATGCTGCGCAGCCACTGCACCTGAACTGGCCT
TTATTAGGTTTTAGAAGCCAAGTCTTAGGTGTTAAGGAGGCCACAAAATGACTATGCACG
AGTCTATCCTTGATACTCCTACCCCTCCTGTACGGAATCCCGGGATGTTCACTGATGACG
TTTCAGATGTCCTGATCCATTAGCAATTATTTCCCTGACATTGGCTGATCCCTAATGGAA
GGCACTGATAAGACGAATCTGTCCCTTTTCAGTCTGTAAACCTCCAGT
>TRINITY_DN325549_c0_g1_i1 len=528 path=[0:0-527]
TCTCCCTACCACTGTGAGGTGGCCTAGCCACCAGTAACAGGGATGGCCTTTGGAGTTTTG
TTTCCCCTTTTGATGCTGCAGCCAGTCCTCCTTCCCTGACCCATTAATTGAGTAGTCTCC
CTTGCTCTTAAAGGGCCAGCGCACTCACGTCCTTATTCTTTCTCATCCTACCACAGTTCA
TTTCTGGGTATTTAAGGAGCATCTATCTAGGGGAGGGCACCTGAGCTTAGGTTCTTAGTT
TATATTTAACCAGTGAAAATGCATTATTCTGTCTAACTACCCATGTACCAAACTCCTGCC
TGTTAACTGACTTTGACTCTCTGCTGCCTGCTCTGACCTTACCTTGTTTCTTGTATTGAC
CCATTGCCACCTGCCCTGACCTTGGACCTGTTTCCCGGATACGTTAAACCCCATCTGCCC
TGACCTGTGCCTGTCTCCTGACTATAAATATTGCCTGACCCCTGTATGTCAGCCAAAAAC
TACACAAGGACTATTTCAAGAGGTAGTGGCCTGGTGGCTCCCCTGCTG
>TRINITY_DN300150_c0_g1_i1 len=528 path=[0:0-527]
GATTATCTAATGTGTGGTAAGCCCCATAGTTGAAGGCACCAGAGTTACGTTCCTTCCTTT
CATTGCTTATCATCTCCTGTTTCTCGGCATTTATCACCTCCTGTAGGTCTTCAATCATTA
TGGAGTAATCAATGTTGTTGGATTCCAGATAGATCTTCACTGACTGAAGACTTTCAAAGG
GAACTCGAACATCCACCGGTATTTCTGGGTTCGAAGGGTTGGTCCAGAAATCAAGCTGTA
GGTGTGCCAGTGATTGCAGGTCCTGCAACTGAACTATTTGGTCACCATTGCTTGCTTTGA
TCCTGAGCACTTGCTCTCTGTGCATGTTCTTGCATGTCCAGCATCCAAACTCCAGGCTTC
TGCATGGAGATGAGGAGCACAGAATATCAGCTTGTCTGCTTCCCGTTCTAGAGGCTTTAT
CTGCACATCCTTTGGTTCCTTAGTTTTGGATCCAGTCAGTCGGATCTTCATTTTGTGTCT
TATATTTTTATGTACAACTCCTTGCTGTTCCCTTCGTTTGACATTTGC
>TRINITY_DN132297_c6_g1_i2 len=528 path=[0:0-218 1:219-225 3:226-253 4:254-292 6:293-352 7:353-354 9:355-378 11:379-449 12:450-496 13:497-527]
TCTTTTTGCGGAACAGACAGATCATGGACACATTCAAATTGTGGTCCCCAATGCACGGAA
CAGAACCACAACGGCCGTGTGCAAGAGGCCTAAATCTGTACCTGGATAAACAATCGTAGT
AGTGATCCTTCATCCCCATACAGAGGGGATGACTGCTGCTTGTAAATGCAGCTGAGGTGC
ACGTGAACGATTGGGAACAATAGTTTGTGCCTGATCCCTGTCCTGTTCAGCCTTGAGATG
TAGCAGAAATCTAAACAACTTAAATGGCAACCAACGTCTTAAGTGTCTGTATACAGGTTT
ATTATTATTTTTCTTATGGACTGATAAAATATACTCTATATAGTGAATCGCAGCTTTTTA
GCATAATGTCCTTTTTATGGCTAACATTCTTGGGGTGGGGCGTAATACACACAAATAATG
CAGTAACCTCCCCCTCGTGGTGACGGCAGGCAGAACTGTATCATTTGGCCCCTTCGGGAC
CCAGACAATTCTAGTTTTTCTCTCTCCCCCCTCATGATATCCCGGCCT
>TRINITY_DN121800_c3_g1_i1 len=528 path=[0:0-527]
GCATTGTATTACTTTAGATATTGTGTAATTACAGCTAAAGCATTTAATTGCAGAGTCTAC
TGTAGTATACCCATGTTAGTGAATGCATTTTACAGAAAAAACTGCATTAGCATACCCATT
TTAGTGAACGTGTGTATAACTCAAGACACCCTGTAGTTACAGCAAAAGCATTTTACTTCA
AAAACTGCATTAGTATGCCTGCTTTAGTGAACACATTTTACTGCAATAACTGCATTGGTA
TACCCATTATTGTAAACATTTATCACTTTAAGATACAGTGTAGTTACAGAAAAAACATTG
CATTATTGCCAATGAAAATTGTTAATACCAGTGTGCTGCATGTTTAAAGAAGGGGATTGA
CATTTAATCTCACCTCTGTTATAAATTACAGCAAAGCCCTTGCAATTTTGCTAGTACCGT
TTAATTATCTGTGTACTAGACTCATGACTTTTCATTTATGAGCCTCATAATAAAATGTCT
GGTAAACGGAAGACTCAAAATATAAGTAGTATTTCAAACAGCAGTAGG
>TRINITY_DN118756_c9_g7_i1 len=528 path=[1:0-200 2:201-527]
CCCCCCGGTTTTTTTTCCTCGGGGGTTGGGGTCTTGGCGGGGGGGGGGTGCTGGCAACCC
ACCCGTCGGGGGTGCCCGGGGCGCGGGTTAAGTTTTACCATTTTTTGGCATTTGGGGGGG
GGGGGGGGTATTATAGGGGTTGGATTTCCCCTTTAATGTCATTTACTTTTAAGAATTCAT
CTAAGCTTTTTTTTTCAAACTGTCCACTGTTCCTGCTGTGACCACGTCTGGAGGAAGTCT
ATTCCAAAGGTTCACAGTTCTTACAGTAAGAAGCTTTGATGCTTCTAGAGACTCAACTTT
TTCTTCTCCAGTTGGAGGCAGTGCCCCCTTGTCTTTTGAGGGCATTTTACATGGAACAGT
TTGTGTGGCCCATTTATATATTTGTATATGTTAATCATGTCCCCCCTCCCCCCTTAGACG
TCTCTTCTCAAGACTAAATAAACATTATTTTAATCTTTCTTCATAACCAAGACCCTCCAT
GCCCCTTATCAGTTTAGTCGCTCTCCTCTGTACTTTTCAGCTCTAGGA
>TRINITY_DN142085_c5_g1_i1 len=528 path=[0:0-527]
AATAAGACTCTTCTATCACTTCTGCATGTACTGTGATGTGAATTCAGATATGGCTGTATC
TCGGAAAGTGAGATGGAGCCTTATGTGTCAAACCTTTCTTGAAAGGAGTCAGAATTCAGG
ATTTGTGTGATTTATCAGGACAAGACCCGTTTTCCTTGAAGACTGTTTTCATGTATGGAA
CTGACGATTATTATTTTTTTTTTTTTTTTAGGACCGATGTACTGCTTGGTATGCCAAACA
GGATTGGACATGTGCTCCATCTGCCTTGGCAAGGTGCACGGCTGTTGGTGACTAGGCTTC
AATATACTGAACAGGGCCAGATTGCACCTCAGCTTGTTACTGCCAATTTTTTCAACAGTA
TAGAGGCAGAGGACTTTTCTAAAATCAGTCATATGGTGCATGACTGCAATGTAATTCCCT
TTGTCATGAGGTCTAGAAACTATTTGCTGGTGCCAACATTCATATAGTGTACTAAAAGGG
GTTATGCGATCCTGTAAACACCCCCAAAATGACCGGATACAGAGCATA
>TRINITY_DN127851_c5_g2_i1 len=528 path=[0:0-527]
GTGGACTTACGCACTGGCATTGCATTCAGGGAGAGGACTCAGGACACCTTGTTCTCAGGA
TTGCTGGAGGTTCCAGTGGTCAGACCCCCCCACCCCATGATCCAATGAGTTCTCCGCTTT
GAACATTCCCAACTTGCTAGAAAGGTCCCTTAAAGAGGACCTGTGATGGCTCCTGAAATG
TCAGGTTTATTAACTACCTGCATTCCCCATGAGATAACAATTTTGGAACATATTTTCTTA
CAACAGCATGCTGTGTGGTTCCTCTAATATTTCTACTATAAATTAATCAGTAAATTGCCA
ACGAGGGTGTTACCATTTCCCCTTGTCAAAGTGGTGTGTTCCTGGAAAGCCAGCCATTGC
CATTACTGATTGGACAACGTGAGACTGTGCAGAGACACACCTCCAACTGGTAACACCCAT
AAATTTCTAGTAAGAGCAATAGAGGAATGCTCCAGAATTGTCATTTTATGTGGAATACAA
CTACATACTAAAAAAGGCTTGTCACGAGAGGTGTCCTCTTTAAACAAT
>TRINITY_DN130979_c1_g1_i2 len=528 path=[3:0-295 4:296-335 6:336-419 8:420-422 9:423-527]
AATCTGTAACGGGGCTGTTGTGCCATGTATAAGGCTACTTTCACACTAGCGGTTTCAATT
CCGCTATTGAGATCCATCATAGGATAGTGGATGAAAACGCTTCAGTTTTACTGTCCACAG
GGTGAACCTTGTGACGGCCGTCAAGCATGTAACCTGTGGTTCCCGTGTGGATTTGGTGTT
ACCGCCTTGGATTGCATGCAGGCCTTCCTCTTCTTCTCCTCCGTCTCCTCCTCGGCTGAC
TCCTCCTTTTCCACTGCTACCGCCTCTTCCGCTGGACCACCCAACGCTCCCCAGAGCCTA
TTCGACATGCCAGGTGAGACGTTGCCATGCTGTGCTACAGCTGTTGTGCCAGGAAGCCAA
GAGCCACACTGGTCCTGCACTGCTTTCAGCTCTGCGGTCACAGGCCAATCAGTAGCTAAT
CCCGCTCAATTTGACAGTTGGTAAAGTGGTGTGCGACAACGGTGCCAATCTGCTGAGCAC
GCTGAAACAGGGCAAAATGACACACATGCCGTGCATGACACACGTCCT
>TRINITY_DN100896_c0_g2_i1 len=528 path=[0:0-527]
TTTCAAAAGTTAATACAGGACTGTGTTCAGACACCTCAGGAGTCTATGTGCTGCCATACA
TCTCAGCATGGGAGAAAGAACCATCTATCGACCTCACAGAGGCTGATATCAAGCAGATGT
ATAAATTTTGCCTAGGACCATCTAGTTACGTCCTTTTACAAGAAACGGCATACAAACTAG
TCTGTCGATGGTACAAGACTCCGGTGGCGCTAAATCGCATAAATCCTACAATCCCAACCA
GTTGTTGGAGAGGTGTCCAAAATGTTGGTTCATACATCCACCTATGGTGGGAATGGCCCA
AAATCAAACTTTTTTGGACTAGAGTAGAGAAAGTCCTCTCAAACATTTGCCCAAATGCTC
CTCCCCTGACCTCTGAAGTAATCTTTCTTAACCTCATACCACCATTGGTGAAAAACTATA
ATAAACTACTCTGGAATCAATTAATACTATTGGCTAAGGCCATGATTCCTTTATATTGGA
AACAACCGATTATGCCTCCGATATCCCATTGTATCACCAAGATCGGTC
>TRINITY_DN120693_c5_g1_i2 len=528 path=[0:0-259 1:260-275 2:276-527]
GATGTATTGCTTGAAAATGGTCCCAGCAAGTGGACCGAAACGTTGCACGGGTGAATAAAG
GATCCCACATTTTTTCACCTACTGGAAGTGCTGCGGTGTGTTTCTTTTTATATATATAGT
AATTGTGATATTCATATATTATGAAATATATTTGTTATTTTTTCTGAGAAGCCATATTCA
GAATGTGGAAAATGTTTTACACAAAAATCAATTAATGTCACACAGGAGATAAGGTAGAGT
TGGGCAGATTTCTTGAAATTTGTGTTGGGTCCAATTCAAACGAATCAGTCAGCAGATTTA
ATTCGGGTAAGATAAATTCAACTAAATGGAAAGCACTAAGATTGCCCTCACAAGTTGTGG
ATGGCATTCTAGGGTCTCTTAGGACTGAATCCAACTGTTTTGAAGCTCTTAAACACCAAG
ACAACATTAGTAATCTTAAAGTGCGGTTCTTCTGCGGTTCTTTTTTTTTTTTACTTATTA
TCTAGCTTGTGATCGGCGGGGATATGACATACAGGACCCCCGAAGATT
>TRINITY_DN118830_c4_g2_i4 len=528 path=[1:0-47 3:48-50 5:51-73 6:74-177 8:178-211 9:212-221 10:222-325 11:326-509 12:510-527]
GATACCAATGCACACAACACACGACTGACAAACATGAACCATCTCCACAGACCCAGACCA
CTGAAGAAGGCCGTGACAGGCCGAAACGCCCGGCCACACATCCTCCACCCCCTCCACCGT
GAACACCGCACCGGAACCCCAAGCATGTCCAAAAAAATGCAAAAATGTGAAATCAAAATT
CAAAAGCATCAAGAGACACTGTGTGCTGCAATCTCCCCACCATCTCCTCTGCTCCGGACT
CCTCTCCTGCGCTCCGGACTCTCCCCTCCTGCTCCTCCAGACTCTCCCCTCCTGCTCCTC
CGGACTCTCCCCTCCTGCTCCTCCGGCCTCTCCCCTCCTGCTCCTACTGACTCTCTCCTG
CTCCAGACTCCTCTCCTGCCTCTCCCCTCCTGCTCCCGCTCTTGTCCTGCATCTCGCAGA
GCCAGGTAAGGGGCGGGAAGAAGCAGTCACATGATCGCATGACGTCATGCACCCAGAGAA
GCCAATACGTTCTACTCCTTCCTCCCTCACACTCTCCCCTCCTGCTCC
>TRINITY_DN156489_c0_g1_i1 len=528 path=[0:0-527]
TTTCTCATATGTGCGAATCAGTTCTTGAAATCTCTCATAATCGATCCAGGTCCACCACTC
ATTCTCAATCTTGAACTGGAGGAGACAAGTATTATAGCATTAAGATGTGTTTGCAGAGGA
AAAGAACCTAACTAGTGCCTCTAGAACACTGTTAGAATTTTTTTTTATTTTTTTTATAGT
AATACTAGAAAATTTAACAACACAGTTTTTTCTTCATTAAAACATAATATAAAAAAACAT
GGCCACAGAATACGAAACAAGTGTTTTTTTTAAATAAGGTTTAAGAAGTTGAACCCAAAT
TCACTTTTTTCTAATTTGTGTTTACATCTAGTAATGCAGAAAACGAGCGATGAGAGCACT
CTGCTAAATATAGCTGGTAAAAAGGTTCATGCTGCAAGATAAATAGCATTATCTTCACAA
CAGAATAAGGCTACTTTCACACTGGCGTTTTGGTTTCCGTTTAGGAGATCCGTTCAGGGA
TCTCACAAGAGATCCATTCAGAATTCATCAAGGGCAAAACTGATCCGT
>TRINITY_DN150440_c4_g1_i2 len=528 path=[1:0-223 4:224-272 8:273-308 9:309-347 11:348-527]
GATCCGCTCCGCAAAAAACGGAACAGATCAGGAAAGAAAAAACGGACGTGTGAATAGACC
CTAAGAGGCAAGGTCACGGACGATGTTGTGTCTACAGGGCAGGGTCCAAGCACATGATGT
CATCTGGACAGAAACGCAACACAGTGGAAAATGTGACCACGACGGAGTGCAGGAAAATGG
GGCATTAAACAATCACTATTAGGCCTCATGCACACGACCGTTGTTTGTCTCCACATCTGG
TCCGCAAATTTTAGAGTTTCTGATGCGGACCCGTTCATTTCTATGGAGCCGTTGAAAATG
CGGATAGTCCACCGTTTGTTATCCGCGTCTGTGGTTCCGGTCCGTCAAAAAAAATATAAC
CTGTCCTATTCTTGTCCGCGAAAAACGGTTCGCGGACCTATTCAAGTCAATGGGACTGCC
AAAAATGCGGATGCACAACCGTCTGTCATCCGCGTCCGTTTTTGTAGAATCAGTATCCTG
GGTGGAGATATTAAAATTACACTTTTTTTAATTTCATTTTTTTTTGGT
>TRINITY_DN132358_c15_g1_i1 len=528 path=[0:0-527]
TCTGGTATGTTCCCTGTACAATATACTGGATACTATAATATCAGATCACTTCTCATGATT
TCTAACCAAGGGTGGACTGTCCATAGACCCTACAGGGAAATTTCCTGGTGGACCAATGCC
CAAACGACCAGCGAAGTCCTTCTCTTGGCCATAAGCCAGATACATAAAGATCTGATGCTC
CCAGCATTAATTAATGTAGGAGCATGAGATACTTATGCACCTGGCCAGTGCCCGCAGGTG
TCCTCCTGAATTCATCTGTATTGCCTTCCTCAGGACAATAATGCAGTTTTATACTGTGGC
CCGGGTGGCACTATTGTGTGCTACACTCTGGTATTTGGTTCTGTTGAGGCGGTATTTTAT
TGTGCTACAGTATTGCTGGGCTCACCCTGCCCACAAGTTGGGCCTGACTACTTGTGTTGT
CTTACCTTCTGTGAGTTTGGACCCACCTACAACATGGGGCCACTTTTAGGTCTTTTGTCC
AGAGCCACTTTAGAGAGGACCTTTCACCGATTATTACAGTGTGAACTG
>TRINITY_DN145680_c0_g1_i1 len=528 path=[0:0-527]
GTTATGTAATTTTTATCTTCTCAAAGATTGTAAGCTCTTGTGAGCAAGGCCCTTAGTCTT
CTTGTTTTATTTGTGCCCTTGCTTGTTGCTATGTTATATTATAATTTTATAAAGATTAAT
ATTATCTTCATACTCACTTGCGTTCCAACCCTGAAACCAGTAGTGAAATCCCGAGCTCAT
ACACATATTAAAGAGGAGTCCTCTCCTTGCATTTTACTGCTGGATTGTGGGAGGACAGTG
TAGGAATGCAAGTGATTATGAAGATACAAATTACGTAATCGGACTCCGCGTCACACTATA
TGTTTACTCTAATTTGGAGGTGTTTTGGAGCTGACAGATTCCTTTTAATGTAAGAAGAAC
CTGTGAGCCTCCTGTAAACAAGTTTGCCACTATCTATTACATGTTCCCCCATAAGGGCTC
TCTGTCACGGAAAGTGAGGGAAGGAAAGCAAACCAAATACAACTAACAGGTAACAAAACA
TTAGCCTAGACCCCACAGCTAAGAAACAGGGAAAGGTCACCACCTGAC
>TRINITY_DN140382_c8_g1_i2 len=528 path=[1:0-33 2:34-527]
AAGTTTTAGGCAGGTGTAGAAAAAATGCTACAAAGTAAGAATGCTTTTAAAAATAGAAGT
GTTAATTTTAAATTTATTCGGCAGCAGGACACAGACACCAGACATACAATTAATGTCATT
AAAGGGATTTTCCACCAAAAATTATTTTTTAACAAGTTTCTGCAGCATGACCTCTGAAAC
AGAAATTCATTCTTCTCCACACTGCCCGGCCTCCGTGCTGTCTCCTGTTCCCAGCACTGT
TAGGATTGAGTTCAGCTGCCTGTCAACTTACACCCCTCTCACACATAAGGAGGACAGAAG
ACAGATACTCTGCCCATGTACAGGTGCAGCAGATCACCCGATTAACAAACAAAACACTTG
TTCATCGGGTGAATTCCTCTTTTATGCAGACACCTCAATCATCATTTCTGGGTAGCACAT
TTGGCTGTGTGAACAGGAATCTGCTGCCCAAATACAGTGCAGCTGTATGAGGACAAGTGA
TAGCAGTAGCCACTGTTCATTCTCCTACAGTGGAACTGGTTTGATCCT
>TRINITY_DN147564_c4_g4_i2 len=528 path=[0:0-142 4:143-197 5:198-220 7:221-527]
GGCCATGTTTAATTTGAAAGCAAACATCGCAGCCACCTCGGTAGCAAGGTCCATGGGGTT
GTTGCGAAATGAGCTAGAATCTCACATCAGCGATAATACTCCTAGGGAAATAATCGTAAA
GTCCCTTCCCTTATTAAAGTCCTCCACAGCATTTATGGCAGATGCCTCGGCAGAATCTGT
CAGATTTGCTGCTAAAGAGGCCGGTCTCTCCAACGCGGCCCGCCGGGCTCTGTGGATGAA
GAGCTGGTCAGGCGACAACACGTCAAAAATGAAATTATGCTCCATCCCGTTCTCAGGGGA
GTACATCTTTGGCCCTGTCCTGGACCGTATCTTAGAAAAGGCTCCGGACAAGAAAAAGAG
CTTCCCAGAGGAGAGACCCTACAAAAGGAAATATCCCTTTCGCGCCCCCACTAGCCAGAA
CAAATTCTTTAGGGATAAAGGGAAGTCAGGACGCTGGAGCTATCCGAAAGGGGGCAGGGG
TAGAAATAACCCCTCTTCCCAAAATAAGTCCTCAGATAAACAATGACA
>TRINITY_DN146813_c26_g1_i1 len=528 path=[0:0-527]
AGGTACAGGACTGGTTCTAGCTTTTATTTTATTTTAATTATTGTGTACATGATGTCCGGT
TTTCATCTTTTAAATTAATCAGGAGAGAACCCATATACAGATTGTACTGTTACTGATGGG
TGTGCAGCTGGAGCTGTGGGTCAATTAAAGGGGGTCCTGGTCCAAATCATGTAGCACTTG
CAGCTGATGGCCGGTACTGATCACCAGTTGCATTAGCGGAATTATATGAACTAGTTTTAT
ACACAGATCAAAATGTTCCCGTGGAAACAATGCATCCAAATAATTGAAAAACTGGCATTT
ATCGAATTACAAAGCCCCCGGCTCAACCCCGTAAACATCGCAGGAGACATCCTGACTTAA
TAGCTTTCTGGGAACCTTAGTAAAAGTGCAGGTTCGTAATGTGATCAGCGTCGGGTGAAC
TAGTGACCGGGGCCGCAGCGCAAGTTCACCGTGTCATAGGTGGCCGGTCCTACCAGAGGG
TGTGCAAATATCCGGAATCTGTTGGGTTTTTAGAAAACCGATCGAGAA
>TRINITY_DN144133_c3_g1_i1 len=528 path=[0:0-527]
CTTTCTCCACTCCCCTTTAAATAAGGCAGTAACATTTTTATGAACTGGGAAAGTACTGTG
GTGTCGGGATTCCAGCCCCCCAAACTAATGTTAGACCTGGGCTCTTTTGTCTCCTCCATG
CCCATAGTAGAACGCACAGCTTTCAGGAGTTTACCTGTATACTCCATGGGAAAGCACGGC
CTACCGCTAGTTTCACCTTCTTCAGCAGACGACAGGGAAGAGTTGCTAGAATGGCCAACT
AAAGAGGAATGGATCCCTTTCTCTGAATCAGATAATTGCTCTTGTGCCGACTCCCTGCGC
TTGATTCTAGGGTCTTTCTCCAACCCTTTCTTGAACGATAGGGTAGAATTGACCTTAGAT
CTAACCAACTGATGCAGACATTTATAAAAAAAAGATGGTGACTCTTCTGCCACTGTCTTA
TCAATGCACGGCTGACACAGTTTCTTCTCCCATTCAGAAGACAGACCCGCTTTACCTAGA
GCACACTCTTTATGCCTCTTTTTAGACACCACCTTCCTAGGTTTAGTC
>TRINITY_DN140473_c2_g1_i1 len=528 path=[0:0-527]
TTAGGAGGTCAGGGATAGGATGAGGGTGGCAATAGGAGGTATCCTTCTCCCTTATCCAGG
CTTCCAGGCCTAGTAGCTTTCCTTAATTTCAGACTTTGGACAGTGGGGAGTTTCCCCCAC
CCCCCATCGTGACAATCTGGGCATATAGGTGACAGTGCATCATAAAGGGGTATTCCAGCC
GTTTCCATCATCACATAGACTTTTAATAGATGCCATGTATGATTGCCACCCTATTCAAAC
TCATACCATGATCTTTCATCTGGGAGGGGCAGGGGAGAAGTGTTGAGGTCTCCTGTTCTA
GTGGTAGATGGGGATCACAGTGGTCGTACCCCCAACCATCTAACGTGTGTCATCTGTCCA
GTGAATAGGTATGTATGTGCCGGTTTAAAAAAATATATATATTTGTAGAAACATGAGTAA
CATTAAAGGGGTTTTCTGAGATTCTGATATCCATGAGCTCCAGTATCCTCAGGATAGGTC
ATCACCATCCGATTGGTGGGGGTCTGACTCCAGGTGAGTGCCACGGTG
>TRINITY_DN120505_c6_g1_i1 len=528 path=[0:0-527]
TGGGCACATATGAACATGGGACCAAGACAGATGTCTTCAGCTGCCAAGTGCACATGTAAC
AGGTCAGCCAGTGTCATCGGTACAAATCTGCTAACAGATGCCCTTTAAGACATTTGCCTC
CTCCACAGCACTGATTGCCTTCCTATTAAGTAAATTAAATTTGATCAGCAGACACTGAAT
GTAGCTTTCAGATTCTGTACCAACATCTAACCTCAGAAAAGGAATTCAATCAAGCATAGG
GAATCTGTGATTATTGGCTTGTTTGTCATGGGGTTGGGCAGTCAGAAAGAGCAAAAGGAC
TTTCAAGCCTCATGTGGCCAGTTTGGACGCACAGGGGGAATTTATTAAGACCAGCGTTTT
ATATGCTGGTCTTAATCGCTGTCCTGCTGGTGTCAGATGCACCACCATTTTTATGAGGAA
CGCACAGTTCAGCCTCATTCACACGTCAGTGTTCTTCACGGACAGCCTACCTCCCCATTC
ACTTTAATGTGTGTATTCAGATATCAGTGTTTTAGCACGGTCTGTGGG
>TRINITY_DN151194_c5_g1_i1 len=528 path=[0:0-527]
GCAGCGTCAGTAAGTAGCCAGCAGTTGCCGTATTTTTGGTCCGTTTTGTCGCAGTCTGAA
GCCATGTCACCCAGGGCTGGTTCCTCACTATTCTATCTGACAAGATGGATCCAAAAAGTA
ACAAAAATCAACACAAGTGAAAGAAGCAGAAGAGCGGCAATGACGTCCAGCGCTGTGTGA
CCGGACACTGGGTCCTACAGAAGACCGCGTAGCCGCCCATAAACACCAGAAGAAAGACGG
ACCATCATTCCAGGATATCTGCCCAAAATGTCATGTTGGATTTTTTCAGCAGTGGTCAGC
GTACGGGGTGATAGTTCAAGTGCAAATGATCATCTGCCGCTGTCACAAGCACCCACCCGC
GATCGGCCAGTTTAAGGGCTGATCGGCTGCATCCCGACCAATCGCAGTCTTACACCATAT
TTAAGGCTAGGTAATTTTGCTGAAAAATAAGAACTCATTTACAATTTAACGACCGTATAC
GTTTTGCAGTCCTAAAAAAAAAAAAAAAAAAGACGTTCCATATGGCAT
>TRINITY_DN656_c0_g2_i1 len=528 path=[0:0-527]
TGGAAAAGAGAAGGTCCAGAGAACGGTTAGGCATGGGGAAGATGTAATGGTCCGAAAATA
GAGGTGACATTATAAAACCAAAGTAATTACATACATACATACATACATTGTGCTGCAGTG
TAAAATATATGGCTTTGGATTTCTATTGTGCTTGTCTAGCATAGGATAGTCATAGACGTA
GGGGAATTATGCAGGATAGTTAAAACCTGTACATACAAAACTTTGGCAAAGACGACTAGT
TGGGAAATTCCACTTGTAAAATATGTAATGGCATCATAATGAGGATGGAAAGTGTCCTAT
CAGAATGTTTCAGACACATAAGCTCAACTATGATGTGTAAATCCATCCTGGTACAGCCAA
CAATCAAACTATATAAGTATGTGGTATGAATGGAAGGATATTTGCATTGTTCTCATGCAA
AAAGGATGATGTGGGCAGTAGTTTCTGGCCTTGGAGATTCCAAATGTTTGTTCAATAGGA
TGTAGTGCCCAAAGAACCTACCAGAAGTAATAGGAAGAATTTAAAGTA
>TRINITY_DN156948_c8_g1_i1 len=528 path=[0:0-527]
AATAACTTCGGACTCCGATTTTAAAACTTGAAAACCAGTTTAAAACTTGGATCTGAAGTT
GGCTTCGTTACCGAGGGTTTTTATATCATGTGTAAATGTTATTAAGAGCATGTATAGAGG
TAGTTCTACCAAACAAGGGCTAATGTCTACGATCAGAGATAACGCCAAATGTGACCACAG
TATCTGAAGGCTAAAAACGCAGAAGTACTGCACTTCAGGGCCAGAAACTCCTACCCTGGT
TGGCGAACAGGGGAGCTATGTCTTAGCTCAGATGCGCTGGGTTTCCCTGAATAAACCCAG
CGTATTAGAGCTGTAGTTCCTATGGAGGCCTGGAGGTGGCAGGGCTCCATAGGAAAACAG
CAAATAGGGTTTACCATGCAGTGCTAATGCATGCTAAAAGCAATCTGAACAACGAATTTC
ACCTCACCAGAACCCATACATTTCAATGTTGTACAGAGAAAGACCCATTCTCTGTACAAC
AGAGGTGGTCCCGGCGGAAGTGGGCGGAAGGATCGGATGCCTGCACCG
>TRINITY_DN144446_c6_g2_i1 len=528 path=[0:0-527]
GGGTGAAGGGAAAAATGATGATTTCTCGGCAGTAATTCGATTTTCCAGACCCCACGACAG
CACCCTTATTTTCCCCCTCTTCTGGGTTATTTCTGGTTCTCCTAGTCTCACACGGGTATA
GCATTAAAAAAAAAAGAGAAGGAATCATATGTATATTAGGTTGAAAATTATTGTCTGTTA
TCTAAAGATTTTATTCTGCAGGTTTCCTGTCTATGGGGGGCGGATCCTCCTCTCTCGTGG
TACTGTTGTGAGGTTTTGGAAAATCCAATTACTGGTGAGTAATCATCATTTTCACTGCCA
GAGAAGTGTCAGTGATATGCACCCCCAGCCCTTGCCCTCCAGATGCTGATTGACAGTTTA
CTCCATATGCCCAGTAAGTGCTCATGCACACAGCCGTCGTTTTTTTCTGCATTCAATCAG
CATTTTTTGTAGATCGGATGTGGACCCATTCATTTCAATGGGGCCACAAAAGATGTGGAT
AACACACCATGTACTGTCCGCATCCACATGTCCGGTCCATGACACCGC
>TRINITY_DN125013_c1_g1_i1 len=528 path=[0:0-527]
AAAAGTAATTCCACTTTCCAATGCAGACGAGGAGACGTCGCTTCCCCAGAACAAGTATGC
CTTTACCATTGCCTTGTCCTGTTGTATAACATGAATAGTTATTTTTAAAGGGATTAGGAG
AAATTAGGGCAGAGGATGGCATAAAATAACAAAGTAAACATGAATTACCTGTTAAGACCC
CTACTGCTCCAGCGCTGCCGGTAGAGTACCTTAGAGACCCGTGATCACATCCTCTCTGCA
GTCCTGTAAACAAAAGGTGGGGGGTCCAACAGGTAAGTGACGCCTATTTTGTTATTGAAC
ACTATCTTCTGCCCGTGCCCCAGTTTTTCCTCATCTAGGACAACTCCATTAAGTTTCTGA
TGTGATATTTGGCTAAGGCCTCATTCACACGACCGTATGTATTTTGCGGTCCGCAAAAAA
AATACGGATGACGTCCGTGTGCATTCCGTGTTTTGCCGAATGGAACAGCTGGCCCCTAAT
AGAACAGTCCTATCCTTGTCCGTTATGCGGACAATAATAGGACAAGTT
>TRINITY_DN138253_c2_g3_i1 len=528 path=[0:0-527]
ATGCCTTCCTTCCTGAAGGCAGATGCAACGTTGTTTTATCCCCTGCCCGGCGCGCTTCTC
CACACGGCCTCCTTGCTTCAAGTCACGGCAACCACGCCCCCCCTCGCTGCGACCGGCGGC
GCTTATGCAGAGTTCGACTGCCTTTGCCGAACAGCAGGCTGTCAGTCACAGGGAAGGGGG
TGTGGCCACCGTGACCCGAATCAACGAGGCCTCATATCAGCCCCCAGCCTCATGTATGCA
GCTCCCATGTCACAGAGCACGTAAAATAAAATAAAAACACCTCTCCTGCTCTGGTCACCG
CCACTCCTCACCTCCAATGCTTTTACTGCCACTGGCTGTGCTGTAAACCGATGCGCACAG
AGCTCCCTCACACGATGTACAGCCACAGCACAGCTGACAGCCGAGGAGCACGAAGTGGTG
ACTACAGAGCCTTCACTGCTTCCTGGTCCTCCGGTACTAAGGACTGCTTCCATAATGGAA
GCGGTATTCACCCCCATAAGACACAATGACATTTTCCCTTTTGTAGGG
>TRINITY_DN118835_c1_g1_i16 len=528 path=[2:0-112 4:113-152 6:153-158 7:159-169 9:170-217 11:218-223 13:224-241 14:242-244 15:245-252 16:253-287 23:288-315 26:316-325 30:326-329 37:330-332 38:333-381 40:382-382 41:383-384 42:385-385 44:386-394 45:395-406 47:407-407 52:408-411 54:412-428 57:429-430 59:431-440 61:441-456 63:457-470 64:471-478 66:479-527]
AGTAAGGTGCAACCATGACCAACACACGAGGAAAAAGGCGTGGAACGCCTTCTCAGTTCT
CAAGACCCGTCCGTACACATGGAGTGGTTCCCCTATCAACGTACAAGCGTATCTACAAGA
AGGGTGATATTGTGGATATTAAGGGTATGGGCGCAGTACAAAAAGGCATGCTATATAAAT
GTTATTATGGCAAGATTGGCCGGATTTATAACGTTATATAGCACGCCGTGGGTATAATTG
TTAACAAGTAGATTAAGGGTAAGATTCTTGTTAAAAGAATTAATGTTTGTGTGGAGTATA
TTTGCCACTCCAAGAGCAGAGATAGCTTTCTGCAGCGTGTTAAGGAGAACGAGAGGAAGA
AGAAGGAAGTTAAGGAGACGGGCGTTTGGGTGGTACTGAAGTGTTAGCCAGCTTAATTAA
AAGCAGCTTACTTTGTTCGTACTTATGGAAAGGAACTTGAGCTCTTTGAGCCAATTCCCT
ATGAGTTTATGGCATAATGTGTCATAATTAAAATATTCTTTGTTTTGG
>TRINITY_DN161123_c1_g1_i1 len=528 path=[0:0-527]
TGTTCAGAATGTGGGAAATCTTTCACTAATGAATCCTACCTTGTTGATCATCAGAGAATT
CACACAGGAAAGAAGCCATTTTCATGTTTGGAATGCGGGAAATGGTTTATACGTAAGACT
TCTCTTGAGGTACATCTGAAAGTTCACAGGGGGGAGAAGCCTTTTTTATGTTCAGAATGT
GGGAAATGTTTTAGCCAGAAATCAGTTTTTCTCATTCATCTGAAAACTCACACAGGGAAG
GCGTCATTGTCATGTTTAAAGTGCGGGGAATGTTTTAAGAATAAATCTTCCCTTGTGGAA
CATCTAAGAATTCACACAGGGGAGCAGCCATATTCTTGTTCTGAACGTGGGAACTGTTAT
AGTCAAAAATCTGGTTTTGTTGAATATCTAACAATTCACACAGGAGAGGAACCGTTTTCA
TGTCCAGAATGTGGGAAATGTTTTACAGAGAAATCTGGTCTACTTACACATCAGAAAAGT
CACACAGGAGAGAAACCATTCTCATGTTTGGATTGTGGGAAGTGCTTT
>TRINITY_DN271993_c0_g1_i1 len=528 path=[0:0-527]
GAAGTTGAAACAGCGTCACCCTTGTCCAAAGTCTGTGCCTGGTATTGCAGGTCAGCCCTA
TTGAAGTGGCCGTACAGTGATACCAGACACAGCCCATTGGCAAGTGTGACGCTGTTTTTC
AATTTTCATATAACCCCCTAGGCATTCACCATTTTATATGACTCTCTGCAGCCAGTTCAG
GCTCGGTGGGCTCTCATGGTCTATGATTTGCTGGCACGTTGGTCTGTTACGACACCCCAA
ACCTGCTGATGTCGATGTGTACAGGCGCCAGCATGTCATATAGTGAGGACTGCGCCATTT
ACCAATTAGTTTTAATCCAATGAATGTCTACTATAGTGAACCCCTCTCAGATTTTTGATC
TCATGAGAGAGCATTTTTACAGCACATATCCTATTATTTGAACTCAGGGATTGGTTGTCA
TAGCGATCATGGGATTGGGACTTACAGCAGTCAGGTACTGATGATGTCATCCGCACCAGA
ACTATTAGTAAGGTCACAATACGGGTAAGGGCACTTTCACACTAGTGT
>TRINITY_DN149147_c0_g1_i1 len=528 path=[0:0-527]
GGTTTATTCTGATTTCATGTCAGATATTGAGAAAAACATGCATAAGTGTATTTTTATATA
GTGTATGTAAACTTCTGGTTTCAACTGTATATAAAATGAATACATTCCCCCTCTCATAAC
CATACATGATGGGTCACACTTCGAAGACTATACATTGCACAAAAGGCGCTCATAGGGTGA
AGTCCATGGTCCCTAAAAGGATTACATTAAGCACATTAGTTTGTGTAGTGCAAAGTGGGC
ATAACACCAATGGAAGCTTAGGAGGTGGTAACAGAGGTCAGTGCGATAGTTCTTCTGCAG
GGGCAAAGGCCATTCAACTGATGGAGTAAGAAAACCACATGAAGGGAACAGGTGGACTGC
TTAAAGGGGTTATCCTGACATTTATTGATGATCTACCATCAGGATAGGTTATGAATACCC
GATCACTGGGAGTCTGACACCCGGTATCCCTGCCGATCAGCTGCCTAAAGAGGAGGCAAC
ACTCCTCAAGCACCGCTTCCTCCTCTGTATTACACTGCATGTTGTCTC
>TRINITY_DN124450_c5_g7_i1 len=528 path=[0:0-527]
CTTTAATTGTCAAATAGGGGTCAATTTAAGTCGCCAAATAGCCCCTATCTGAGGGTCAGA
AAGTGTAGACTAGAGAATCGCTTGTAATATACAGTATCTGTCTTATCAGCAGCGATTCAT
CACCTGTGAGGGGCTGTCACTGCATGTGAAGAAGCGCCCACCTGCCGCTAGATTGGCAGA
GCTGGACATTTGGCCCGGTCCTGACAATTTCTTGCTTGTGCCCTCACTCCGCTAATCGGA
GCAGCAGCGCAAACAGGCGGTTCTCACTGCCGGGCCGGATGTCCGGCCCTATCAATCTTG
TTCACCTACGGACACGTATTAAGAAGCCCTGCTGATAAGAGAATTAGATCCGGTATAATC
GATTCGCTCATCTCTAGTCAGAAGCAGGAATGTTCCGTTATTCTGGTTCGTTCAGACCTG
GCAGTAATGATATATAAAATACTAAAAAGCAGTTCTAGGATCCCAAGTACTTCTGTGCCG
CACATCAATAAAGGTCTCATCTATTAGTATTAGGTGGTTGCAGTTTTT
>TRINITY_DN156982_c0_g1_i1 len=528 path=[0:0-527]
ACAATAATAGGACAAGTTTTGTCTTTTTGCAGAACGGAAATACGGCAAGTTTTTTTTGGC
GGACCTATTGAAATAAATGAACGGATGCAGAAAAAAAATGCGTTTGTGTGCAAGAGGCCT
CAAGAAGAGATGTGACAGTGTGCAGCATGGCGGACAGCTTTGTAGTAGGTAATAGCAGAG
GTCCTGTCATCCGGTGGCAGGCGAGGCGCGGCGTTATCGGCTGCCTCCACCTCCGCAGCC
GTATTTATATTGCCCGAATGCATGTGAAAAATTCAATCATTTTGCAAAAAGTTCTAGTAA
AAAACATAAAAATCCACGTGTTTCTATGGTAACAGACTATAGTCCGCCCCTTCAGTCCTG
ACAGTCCAGAGGTTAGTATGGAGTAGGGCAGCCATCTCCAACCTGTGGCTCTCCATCTGT
TGCGAAACTACAACTCCCAGCATGCCCAGACAGCCAACGGGAGTTGTGGTTTTGCAACAG
CGGGAGAGCCGCAGGTTGGAAACCACTTCCACAGCAGGTTAGGGGACG
>TRINITY_DN134329_c9_g2_i1 len=528 path=[0:0-527]
TTAGTGACTGCAGCTCTGGAGGTTACCAAAGAACAAGACGTCAGCGGGTTAGTGACTGCA
GCTCTGGAGGTGACTGGAGTATAAGACGTCAGCTGGTTAGTGACTGTAGCTCTGGAGGTG
AATGGAGTATAAGACCGACCTCAGTGGGTTAGTGACTACAGCTCTGGAGGTGACTGGTGT
ATAAGATGACAGTGGCTGTCACTGCAGCTCTGGAGGTGTTGGAGTATAAGATATCAGCGG
GTTAGTGACTGCAGCTCTGGAGGTTACCAAAGAACAAGACGGACTGGAGTATAAGACGTC
AGCTGGTTAGTGACTGTAGCTCTGGAGGTGAATGGAGTATAAGACCGACCTCAGTGGGTT
AGTGACTACAGCTCTGGAGGTGACTGGTGTATAAGATGACAGTGGCTGTCACTGCAGCTC
TGGAGGTGTTGGAGTATAAGATATCAGCGGGTTAGTGACTGCAGCTCTGGAGGTGACTGG
AGTATAAGACGTCAGCTGGTTAGTAACTGCAGCTCTGGAGGTGACTAG
>TRINITY_DN134231_c5_g1_i2 len=528 path=[0:0-527]
GATGACATTTATGTTAGCCCAATAGAGACACTAGCAGGGTGTAGGAATGGTAACACAACT
CCGGATTGTTACATACCCCCTTACTTAAAACCAAGCCGCCCTCGAGTTGTGATTTCTGTA
TTCTCCAGGGTTCCCTTTATAAAGTTAAAGTGCTGCTTTAGGCTTTCTGAACTAACACAA
AGCAAAGTGGGACCATTAGCATTAGGCATCCTCAGAGGCAGTCCATATGAACAAGGAAGT
AAGGATGCTAACTATCTAGCTAACATTGCAAAGTCCAAAGTGCATAAGAGGTCACATTGC
TGTACCCATCAAAAAGAGTCCATACAATGGGCTAAGGTGCTTGAACATTGCTAAACTTTA
AAACTTTGGTGCAAAAATGTCACAGTAGAGGTTACAAAGAGCTCAAGTACACGTTTGGGT
GCTGGCTTGTGACGTTGCAAAACTGAAACACATAGGTAAGACCCCCCACTATTGGTCACA
TAATGTAGCACAACATTATCAATAACAGAAATTTTACTAAGAACCCTT
>TRINITY_DN133343_c4_g4_i1 len=528 path=[0:0-527]
ACAATCGCGTACCCTTGGCCGCCTGTGGCCGCACGCTCTGCAGCATGCATGTCGGTCAAC
CCCCATGCACGCGCGCGAGCGAGTCGCACTGATCTAATCTGCACTAATCGGAACATACAT
AGTATCACAGCGATGGCATGCAGGCACCCAACACGGTGCTCAAGCCAGCAATCAAGGAGG
TCATCTGAGAGGGCCGCGTGCTAGGTAATCACAGGGCTCGGCTGCATGCTATCAGGCGTT
GTCGTAATACGGTACGTGTTCCACTGTCGAGGTCCCGGGCGCACAAACACCTGGCCGCAT
TAAGCAACCCCTACTCTGCTCTCGCGTCGCCTGCCGAACGCTTCCAGAGCAACTGGAAAT
GGGATCGTCCGTCATCTAACATAATCAGTAGTACGGTACGTGACGAGTCCCAAAGGCCAA
GCACCCGCAAGCATCCATACCTAGGGCTCCACCTGCTTACGGGGCCGCTCCCGGTCCGCC
TCACCGCTGAAACAAGCTCTTCACACTCGCACAAGAATTGTAATGACG
>TRINITY_DN156320_c7_g3_i1 len=528 path=[0:0-527]
CTTGGTGGGGCGGCTCTGCAAAGTTTGCGCCCGAGAGCAGAATACTGTACAGCATATTGG
GGTCTCTACAAGAGCGCGACGTGTACAGCGGTTCTTACATACAGCTTCTAACCATGCACT
GTACAACTGCAGAGGATCTCTAGTACTAATATGGCCTTGTATTCTGTTGCCGAGTATCTA
CTAAAACTTGCACTGTCTAATGATGCCGAGTATCTGTATACAATGTGTATGAATGTGCTG
CACTGAATTACAATACTGAGAATTGGTAACCGTGTTCCTATTCCAGGTCTGACTCTTGAG
ATTTTATACTGTATTACCGGCAGGAGAGCAGAACGGTAGCATCAAGTAAGCCTAGAGCGT
TCATGGTGGGGGCAGCCATTAAGACTGTAATATCCAGGAGAAAGGGAGGCGCGGTGAACA
TTGGCCTTGTGGTGCTGTTTTCTGGGTGCCTTCAGTGGGGTTGTTCAGGACTAGAAAAGA
TGACTTCTCCGTTACAGGGCCGGCACCACGCCGTCTGCGGGTTGTGTG
>TRINITY_DN124989_c9_g1_i1 len=528 path=[0:0-527]
CTCCAGAGCTCCCTCTAGTGGTGACTGTATATATCTGTATGCAGTAATACCCTGAGCTCC
CTCTAGTGGTGGCTGTATATATCTGTATGTAGTCATCTCCTGAGCTCCCTCTAGTGGTGG
CTGTATATATCTGTATGCAGTAATCTCCTGAGCTCCCTTTGGTGGTCATGCACATATCTG
TAGTAATCTCCTGAGCTCCCCCTAGTGGTGGTTTTATATATCTGTATGTAGTAATCCCCT
GAGCTCCCTCTAGTGGTGGATGTGTATGTCTGTGTGCGGTGATCTCCTGAGCTCCCTCTG
GTGGTGGCTGTGTGGTCTGTGTGCGGTGGTCTCCCTCTGGTGGTGGCTGTATATATCTGT
ATGTAGTAATCTCCTGAGCTCCCTCTAGTGGTGGCTGTATATATCTGTATGTAGTAATCT
CCTGAGCTCCCTCTAGTGGGGGCTGTATATATCTGTATGCAGTAATCTCCTGAGCTCCCT
TTGGTGGTCATGCACATATCTGTAGTAATCTCCTGAGCTCCCCCTAGT
>TRINITY_DN115820_c5_g9_i1 len=528 path=[0:0-527]
GACGCTCAGCGTCGGGTCCAGCTCGGCGATCGGCTGCTTGACGAAGAAGTCGTCGCGGCC
GCAGACCTCCAGGCGCACACGCACGTGGTCGCCCAGGTAGACGAACTCGGCCACGCGGCC
GGAGAAACGGTTGACGCAAGACTCGCTGGCACCGTTCAGGCGCACCCGCTCGGGGCGGAT
CGACAAGGTCACCGGCTCGCCCGGCTGGCCGACGTTGACCGCCAGCGCCTCGACCTTCTC
GCCGCGCGGCAGTCCGACCACGCAGCGCTCGCCGTCGCAACTGAGAAGCTGCCCGGATAG
ACGGTTGTTCTCACCGATGAAGTTGGCCACGAAGGTGTTGCGCGGCTGCTCGTAGAGATT
GCGCGGCGGCTCGATCTGCTGGATTTCGCCCTGGTGGAACACCGCCACCCGGTCGGACAT
GGTCAGCGCCTCGCCCTGGTCGTGGGTGACGTAGACCACGGTGACGCCGAGGCGCTGGTG
CAGATGCTTGATTTCCATCTGCATGTGCTCGCGAAGTTGCTTGTCCAG
>TRINITY_DN137442_c5_g1_i1 len=528 path=[1:0-123 2:124-152 4:153-170 6:171-172 7:173-184 8:185-201 9:202-202 11:203-225 12:226-239 16:240-241 17:242-253 19:254-272 21:273-273 22:274-284 23:285-285 24:286-317 26:318-381 28:382-394 29:395-442 32:443-481 33:482-527]
GTCTAACGGATCCAGAAAAAAAAGGTTGTCTGTATCCTGGTTGCCGGATCTGTCTGCCGG
ATTCAAACGCTAGTGTTAAAGTACCCTTACCTGCTAGCCGCAGCAATTGCCGTGGGAGCA
CGTGTAATTACAACTACAGTATCCCCCTTCGCCTCCACGCGACACCTCTGTCCGTTCAAC
TGAATAGAAAGGAGCTGTCCCGTGGCAGCGAATGGGGACACCATACTTGAAACCACACCT
GCTCACCGCTAAAATTGCTGTGGCTAAAAGGTAAAAAAAAAAAAAAGCAGAGAAGGCAGC
ACTCGTGCGGGCACGGCCTTCTCTTCAAACAGCTGATCGGCGGGTGTGGCACCGATCTGA
TATTAATGATTTATCCTGAGGATAGGTCATCAATATTAAAATCCCACAAAACCCCTCTAA
CTCCCAGATACTTAAATATTACTTTATTATAAATATATTTTCAAATACCTTTCATCATTT
ACAATGGCTCGCCTTGTCTGGTGAAAAATAATCAGGGGAAACAAAATG
>TRINITY_DN152750_c3_g3_i1 len=528 path=[0:0-527]
ACGTCCGCAATTTCGTTCCGCAGAATTGCGGACCCATTCTTTCCTATGGGGCAGCACGAT
CCTATGGTTCCGTGGATCCGCAAAACACGTTGCGGACGTGTGACTGGAGCTTTAGGAAGT
TAGAAAAAAAAAAATCGGGAGGCAAAAAGGACCAACCATCCCATTTTCTTCCAGCCTGTG
AACTCCTGTCCCCCAGCCCTTCTGCACCGTATCAGTGGCATGTTCAGTCTCAGCTGAAGC
ATGGAGATCTAAGTGTCACCTCCATACTGTAGTGCCCGTTGCTAAGCAACAACTTAAGTG
TGGGTGAAGGGTTAGGAAATGCATAGGTTAACATGAACACGTGGAGTCTTGATATGATAT
CCTAATACTTTTTATCCTTGCAGAGCCGCTCACATTCTAGATGGGAAAGGAGCTGGAAAG
AAGGGTCGTTTTCAAGGCAAAGCCAACAAGATGAGTCAGAGAGGAGAGGTGGAGAGGCTG
CTTCAGGAGGCCATTAATGGATCTACACTTAAAGAGGAATGATGCAGT
>TRINITY_DN129758_c11_g1_i1 len=528 path=[0:0-527]
AATATATTGCGGGTCCATGGCGGAGGATCACGCTCACGCGCGGGGCCTGATTCCTGCAGT
CGACTCGCTCGTGTGCAACAGCCCTAAAGTGTAAGGTCATCTGGATACAGGACATGATTT
CTGCTCTATGGTAAAAAAAAAAAGCCTTACTGAGCCCTTGCAAATATTGCAGCAGTCCAC
TGGTTTGATATCTATTGATTGGTTTGGTAATACAGTGTTTCCAGTTCTGTTTTCATAACA
GAAATATAAAGTGTAAATAAAATTGCTATGTGGAGGCACCATTTCTGTTTGTGTAAAGCT
GGAGTCTCACACGCAGCTTTTTATGCAGGTTTTTGAGCCAAAGCCAGAAGTGGTTCCAGC
AAGAAGGATTAGTGTAAATCCTTCCTTTTATAGTTTCCACTCCTTCTTGATCCACTCCTG
AATTTGGCTTAAAGGGGTTTTCTCATCTCAGACAATGGGGGCATATCGCTAGAATACCAC
TGGGACCCGTACCTATATCGAGAACGGAGCCACGAAATTGAAGGAGAG
>TRINITY_DN89094_c0_g1_i1 len=528 path=[0:0-527]
AGTTGGCTCTTAGCTTTGTCAGTCTGTTGTATATAATCTCCAGGGTCAGAATGGGGACAT
CAATATATGGCCATGCCATAGAACATTGGGTGAAGGAGCAACCTGACATGTCTGTGTTGT
CATAAGGAACACTGACTATAATATCATCATTTAAAATAATTGCCAGTGAGGCTCTTTCCA
CGTTTGAGCACTATGATTGGTGTATGCATAGAGAAAGCTTCCAGCATATATAGCAAGTGT
ATCCATAGGGCTCCATTCACCTGTCAAATGTTGGAAAGGGTTTTCTTTGAGTATGCATTG
TTATACCTTTTTTTCAACTGTATGGTACTGTATGGTACAGTGTATACTGCCCAGTATGCA
TTTTAAATATGGAAGACTATGGGCAATGTGTGTCTGTCATGAAAAGGTAGGGAACAGTGC
AACCCAGTACTCCAGCCGCATCACTATCCCTAACTACTTGCCTACAACTGGACGACCATC
CCTTCTTAACTAAGTGGAGGGGCCTAAACCAAATGGGTAAAAAGTAAT
>TRINITY_DN160737_c6_g8_i1 len=528 path=[0:0-527]
ATGTGCTCCCCTGCCCCTGGCCAGAAAGCACTAAGAGGAGGGGGGCCCAAGCTTACCTAT
TGCACCAATAGCTACACCCCTGCTTGTATCTTTGCCTAGCATTGGGTGCACTGTGCTGTG
TCTTGTTATTTTTAACTTAGTATGGGAACTGCACTGTACCTCTGCATGTCCTCATTGTCG
CAACACCACTATCTCATGCACATATGCGACTATCTTTATCTGCGAGCATGCAGCGTGCCC
ATCACTTAATACTCTGTGCTACACAGATCTTTGGATATTAGGAGTCCAAGTTCTTATTAT
AAGGTCTCTTTGAAGGATGGCTCGGTGTGACGGGTAACAACAGTACAACTGGTTGTCTTT
TACTTGCAGACCACTGTGGCTTAACTGACTATTGAAACTAAGTAGAGATAACTCCCATAC
CTTACTGTCCCGTTAAGCCCCATCAGTCTAGTCACTTTGCTAGACTTGGATGGATAGGAT
CCTCATTAGTTCACTGGATCCTCCAATTCTGGGGACCCACAACCCAAA
>TRINITY_DN160926_c8_g1_i1 len=528 path=[0:0-527]
GGGCAGTGGTGTAATATCCTCAGGGTAGGTTCTCAATATCAGATCAGCTGTTTGAAGGGG
GTTGCGGTGCCTGTGTGAGCACTGCACTCATCTTCCTCTCCCATTCACTTGAATGGGGCG
AGCAGTTGTAATTAAACTGCACAACCGCTACAAGGGAGACAGCGCTCACACAAGTGATGT
TACCCCTTCAGACAGCTGATCAGCAGAGGTGCCAGGAGTCAGATCCTCGCTGATCCGATA
TTGAGGATAGGTCATCAATATTATGCCACTGCACAACCCCTTTAATATCATGTGATACTA
AATATATTCAAATCCCCGCCTGGTAGAACAAAGTAAAAAGAATGGCTGCTCCTGCAGCTG
TTAAAAAGTGGCATCCATGACTTCTATCAGAGACATGTCTGCATATATAATAAGTGGCGT
CCATGACTTATATCATGGAGACATGTTTGCATATACAGTTGCAAGAAAAAGCATGCGAAC
CCCCCGGAACGACACGGACCTCTGCACAAACTGGCCACAAAATGCGAT
>TRINITY_DN281162_c0_g1_i1 len=528 path=[0:0-527]
AAAGTATTCATTATCGTGCCCCAGAAGTAGCACTTGGCCTGCCGTACGAAACTGCTATTG
ACATGTGGTCTCTGGGATGTGCTGTGTATGAACTCGCCACAGGTATTCCGCTGTTCTCTG
GTGCGACGAACGCAGAGTTGTTGCAGCAGTACATTGCCGTACTCGGGGCACCACCACAGA
CAAATCTATTCTCGTCGCCGATGGTGAAGGAGGCAGAAGAGGAAGATAAGAAAAAGACGG
AAAGAGAAAATGCATCGCCTGTGAATGATGGAGATTATCGCAATCATACTTTACTTCACT
TACTGCGCATTGAACAGAGTCTAGCACGACGACAACCAACAGGCAATGAAACAGAACTCA
GAGAAGAAAATGACAAAAAAGTGCGGGAAAAGGCAATGGAGGGCGACGGCAACGACGAAA
TAAATAAAAAAGAAGAATAAGCACGAAAAGAACAAGATAGTGTAATGCTGTTGCGTTTGG
ACTTTCTACTCGGATGCCTGACATGGGACCCGGCAGAGCGTCTGACGG
>TRINITY_DN145012_c3_g8_i1 len=528 path=[0:0-527]
ACATTGGGGCATATCCTAGCTATATGCCCCCAATATCCAAGTTGGGCCAACCCCTTTAAG
CATTCAGAGTAAATATTCATATTTTTTTTTTTTTTTTTTCTCATTAAGACCAGCTTTTTC
CACACTGGTTTAAAGTCCCTTTGCACTGCTGGAGGAAGCGTGAAAGTTATGTAGGGGCAC
AGGACTTTTACATAAGTTTGGCGCTTCATCCGGCTGGTCTTGCAACAGACTTCACTTTAC
ACCAGCCCTCTTGCTGGTGTAGAATTAAGCCATTCTCTATGCCAAAAACCATTGTGGAAA
ATGATAAATGAGCTGGGCCTTCCCGATTCCCTGCCTACGCCACCCCTCCCTTTCTTGCCA
TTTTAGAAAAGTGGCAAGTTTTGACGCACATAAGCTATATGCCAAGACTTGCAACACCTT
TATGCAACTTTTGGCATGATAAGGGTCCCCATCAGTAACTACCACAGGGGACGGGATAGG
AGCGGGGGTGAGGTTGTAAGCAGTTACCTGAATCCCTTGTACACTGGA
>TRINITY_DN153778_c3_g1_i1 len=528 path=[0:0-527]
GTCGGAGATAGCCGAGTGCTGGCTGGGCCATTTTCAGCAGTCCCATAGAATCGAATGGAG
ACCGCACACTCTGGGGGTCCCATTCTGGAGATAGGTGGAGGTCTCAGACATGGGAGTCAT
GTTCAATTATCGATTGGTGGTAGTTTAAAGAACATATACGAAGGCCGATGAAAAGTGTAC
GGGGACAAATGACCATTGGTTAGTCCTCCATGCACTTTGCATTATTTCAGCAGCACATCC
CCTCTACACATGAGATGTGCTGACGACCAGCGAGAATCCCATCAGCCTACAAGTGGGTGT
TTTAGCTCGGTTATCGGCTGATTGGTGGGATGTCTATAATAAGGAATTTCTTGCAATTAC
GTTCCAAACCTTTTACCTCCGATGCCTCATGAAACACAAGGAAGGGGTGATGCGGTTAAA
TACGAGAAGAAGCCTACTTACTGGAAATTCAACGTGTTGGAATACAGATGCAGAGCCGCT
CGATTACTGTAAAGTGAAATCACAGAGAAAAATGACTATCGTCAATGG
>TRINITY_DN132919_c10_g3_i1 len=528 path=[0:0-527]
TTTAAGCTGTGGGCACTTATAATCCATGACAGCCATGCCAAGTAATGGCATGGCTGTGAT
TGGCTGGTGCATCATGTGACCCAGCCTCTATACAAGCTGGATAACATGTAGTACCGGCCA
TCAGCTCTTAGTAGTGCAGGTACAGGAAGCAGGCAGCTGAAGTGAGGGAGAGTGTCTGGC
TATTTGTTTTGTGTGTGACCTATAATGATTTTTTGTGGGTGCAATACACCAGCTTTGTAC
CCCTGACACAGAAATATAATACTAAATCTGGCTGTTAATTCTTTTTTTTTTATCATCTGT
GTTTTTATTAGTTTGTATATGCAGTAAAGAAATCCAATGAAGTAAAATAGCATTTACATA
GCAATCTCAACACGGGATAAAGGTTCAACATTGGGTGTCATATTACAGAGCAGTAGTCAA
AAGTAAGACCAGTATTATTGCATACCAGTGCAAAAGTACAGTTTAACAAAATACTAGATA
AAATTCTTGTTGTATAACAGTGAACAAATTATTTGGATGTGAGAGGAA
>TRINITY_DN123100_c5_g5_i4 len=528 path=[2:0-155 5:156-164 6:165-168 7:169-179 9:180-261 12:262-312 13:313-317 15:318-336 17:337-398 18:399-422 20:423-527]
GGGCTGTGGGACCTGGGTGCTGCGGATGTGCTGGTGGCCATCTGGCGGCCCGTGTCCCCA
GCTCTGTGCGCGGGATCGTGGTGACAGGTTTCCTTTAAATGTGCCCGGAGTTGTGTGGCA
TTTGTCATCCAGTTCAGCAGGGCATTGAAGCAGTCATCAGTGTGGGATGTGGCCAAAGGA
CGTCCACTTCTGTGCCTTTCTGTGACTCCTCCAGTCTCTCTGTTGCAACCTGCTGATGAC
ACTCTGTGACAGTCTAAGCTCAGTGGCCACTTCCATCTGAGAACATCCTGCTTGAAGCCT
TTCAATGGCAAGTTACTGTTGATCAATTGTTAGGTGTTGTCTTGGTCTCATGATGTCAAG
GAGAACTATTAAAATACCAATTCTAATTGAACCAGGAAATTTATTGGGCGATTCATGGAT
CAAGCACCTGTTGTGAATGTTGCTGTTAAGCTCCTTGTTAGAGAACAGCAAGTTGTGCAA
AAAATACTGAAACATTGAACAGTTAGACATGTGCATTCAAAAGTTTAG
>TRINITY_DN123270_c1_g1_i1 len=528 path=[0:0-527]
CAGAGCTACTTTCTATTCCGGGATTCTTTTTGCCGGCGGCGCCGCGGGGCCGCGATGGGA
TCGGGTGTCGCGCCGCCGTGCGCAGACGGCTGTGTGTCGTGTTTTGGGAGTCGTTTCGTT
TGTCCTGGCCCGCTGTGCACACGGCGTGGTGTCGTTTGGCGCCGTTTCATCGACGCCGTT
TTTTGCGTGTGGCGGGGTGACATTCGATCCCTCGCGGAGTTTGCCATGCACCTGGGTTCG
GTCTGGACGGGGTTGCGGTTTGTCGTGCATCAAGACATGGGTGGAGTTTCTTTTCTGGAC
ACATGGGTCCTGAGGGGGAGGGAGGGTCGACTGTATACTGATCTGTTTGCAGAAGAGACG
GATCGCGGTGGCTTGCTTGCGTTCTCCGGCAGTCATCCGGTCTCTGCGGGGAGGTCGATT
CCCTTTTCGCAGTTTCGGCGGGTCGGGAGGATTGTTGGCGGTGCTGAGGTCCGTGAGGCT
AGGCTAGAAGAAGTGGAGAAGGGTTTTTTGGCCAGAGGTTGTCCTGGG
>TRINITY_DN72120_c0_g1_i1 len=528 path=[0:0-527]
GTTAGTGACACCCCCTGAAGAGCGGGAAAACCTAGTGACGCCCATTTATGCAAAATTGTC
CGGCCAGCCCGTCATACCTTGCTGTATCCATTCTGGGAGGCCGAACCTATATGTAAACGC
AGCGTCGCCTCCTCTGCTTTATAAAAAAAGTTCTGCCATAGAACAAAATGGGTGGAACCC
TGTGTGGAATATCAATGTGCCCACCTGTTGTATGTTTTGACAAAAATGCAGCCACTCATG
AATATCCTATTACGCAAGAGACTGTTGAACCCTCACTTGCATTAACTCCATTATCGTGTG
TCACCCAACCACCAGACCCAATTGGAGTACTGACGCGAAATCGGGCTCAGATATGTGCCG
AAAGGTCTGGTCTGGCTACAGATTTCCCACACTAGCGTGGCCTACTACTGAGCAGGCCGA
ACTTTGGGCCAAGTTGTCAGCGGAAATCAAGTCGGCTCGACTCAGGCACACCCACGCTTG
TAAGAAGCACAATGAGGGTCTGACTCGCAAGTTGCTGGAGGAACCTGT
>TRINITY_DN144892_c2_g5_i1 len=528 path=[0:0-527]
CGCTGGCAGTACACAGCTCCATCCTTCAGGGTGGACGACGCAGGTTACTGCAGCGCTGCT
CCCCTTGAAGTGAATGGCTGCAGTTACCAGCTCCGTCCACTGCACAATGGACGGCACTGT
AATTCCAGCGCTGGAGTTACAGCAGAACAGCTGATGGGTGGGGGGTGCCGGGTGTCAGAC
CCCTACTGATCCCCAGTATAGACCATTAATAAAAGAAGACTGCAAAGCCCCCTTAGGGCC
CACTTTTTTCTGGCCCCACTGACCCTTTTGTGGAGCCCCATGTATTGCTGAGCTGACAGT
TATCAGTCCTGACTACCCCAATAACATACATTAGGTTTTGGCTATCCTTCAGGCTATTTA
CACAGTACATACAGTAGGTAGATGAGCAGCTGCCAAACAGCTCTGGCATCACTGATCTCC
ACGGGGCCAAGGAAAAAGCCATCCAAACTACACAGCTCCATCCATTGTGCAGGGGACAGA
GCTCGTAACGGCGGTGCGGCTTCCATTCACTTCAATAGAAGCAGCACT
>TRINITY_DN162276_c2_g1_i1 len=528 path=[0:0-527]
AGAATAAATGCTCCCGGATTTTTATTACATGTGGGGGGGTCGACAGACATGTCGGGAGAG
GCAACGGCTTACAGTACATTAGCGGGTGTCGTGTCTTTCTCTACAGGATAAATGCCATGT
GCTGAAGTGAGACAAACCCTTTGAAGTTACAATTATTGTATTTTTTTTTTTTCCTCTGCT
CTATCCATTTCCAATATTCTGTCAATTGTAATTTTTTTGGGCTACCCCCTCCCCCCAACC
TTCTCCATTCGAGCGCTGTACAATGCATTGCAAGGGGTAACCGGGGGGGTCATGGTATCC
ATGACATCTAGTAATGTTTTCGATTACTGAAGGGCTTGTTTCGTTGGGCCATGTTCTATG
GGGGCTTCTAATGGTGAATACTGCAGGGTTGTGTCATGTCGGGGGGGAAAAAAAAACCCC
CACAATATACACAACAGGAAATAATGACCTTTTATTTCCAATCCAATGAAATGTCTTGCA
TATCAATTATATTTTTTAATGTCAAAAAAAAAAACCCCCACAATATAC
>TRINITY_DN152585_c16_g1_i1 len=528 path=[0:0-527]
TGATCCAGAGTTGTTGTTACATGGGGAGTGCGGGTAGTTGCTAGGATAGACATGTCAGGA
GCGGTGACAGGTCCTCTTAAAATCTTATACATTGTTTGAATGATAATAAAAATCTTTTGG
CCTGGATGGATAATTTCTATCTGTTATGATAAATTATAATGATAGTTAACCTCTGGAAGT
GAGCAAAACTAGCAAATGATATATGTCAAAAATACTGAAGAAAATGGATGATCATGTGTA
AAACTAATTTAAAAAAACTATTCTGTATATGTTATATGTATACTGTTAGTGAGAAGTCTT
GGAAATAACATTTTTACATATTACAGATCCCTCCAGACATTACAGTTCTAACCACTGGTC
GGCCAGACAGACCGAATTCTGATCACATCTGTGGCCAAGGGCATATGTACCGTAGAGGCA
GCACATGCCTTGACCCTATTTAAATCCTGCACATTAATGTCGTCTGCATGCTAGTGTTGG
TTCCCTTATGTCGGGCGGCAATAATTCAACCAAGAACCATTCATTATG
>TRINITY_DN120892_c8_g3_i1 len=528 path=[0:0-527]
GAATCGAGAAAATCATGATTACTACAAGAACGCACCACAAGCTATTTTTAGATACAGAAA
TCTTCAATGCATTTGAGGAAACCTACAGTATGGTTTACATGTATAGCCTGCAAGAATTTC
AGACATGTCTTTGAAGTGGATGAGGTAAGTCCCGGACTGTACACAGCGATCATTACATAG
ACCTGTGGATATTCCACTGTATTTCCAGCTCACATCTGCTCTGTACTGCCGCAGGTAACT
GGTGGAGTGTCTGCCCGAGATGCCAGCTGCGTAATTCCTGGTTTATCTGGGCTAGGAATG
TTACGGAGCTGGTTGAGGTTGGCACCAGATGAAAAAGTATAACAATTTACTGTCAATCAG
AGCTAAGTGCTGCCTGATGAATTCACTGGAAGGTTTGTGTTTCCTGGACTCCATTGAGTT
ACATAAGGGAAATTCTACCAAGAAAATAATGATGTAATTACTGATGAGCACAGCCCTCAA
ACCAACACACGCCCTAAGTGATGTCACAAGATACGTATACGGATACGT
>TRINITY_DN133555_c9_g1_i2 len=528 path=[0:0-527]
AAACTTAGGGTCATAGGTACATTCAACTCAGCGGCCACACAAATTAAAGAAATCCTTGGA
CGGAACTGGGGCACGCTCCTGATGGACCCAGATCTGTCCAATGTGGTCAGCCCCCACCCA
TCGGTGACCTATAGGAGAGGGACTAACCTAAGAGACCAATTCGTCCACAGCCACTACAAT
CCCCCCCAAGAAAAGCACGTGGCTGCACGGACCAGTTAGCGGGTGTTTCAAGTGTGGTCG
CTGTACTTTTTGCAAATTTGTTACGCAGTGCAAGTCCCTTACACTTGACCCCACGGGCTT
TGCCCACGATATACGCAACTTCATTAACTGTCGCACTGCAGGGGTTATTTACCTTCTTAC
CTGCGAGTGCGGAATGAGATATGTGGGTAAGACCCGTAGGGAACTAAGGGTACGTATAGG
CGAACACATGGGCGATATCCGCAACAACAGGGATACCCCAGTGGCAAGACATGTCCACTC
TGCACACGGTGGACGGGCGTCGGTCGTAACATTTATAGGCCTAGAGAA
>TRINITY_DN253946_c0_g1_i1 len=528 path=[0:0-527]
GTGGGACCTGTAGATGACCGGGCCTGAAGCAGCCTTAATGACCAGATACGTTTCTGTGGC
TTTAGTGCAGAACAGATTACAGCTGCACAATACAGACCTAACGCATACGTACTTAAGAGG
CATTGTGAAAAAGAAAACGGTGCATACGGTGCGAACTCGCTATTGATAAGTTGGGGAGTC
AGGGAGCATAGTTGGTTGCCGAGTACATATGTGTTGTAAGCGGGGATGCGCACCAGTCTC
CCCACACTTTATGAAACTTTTGCAGACAACCTCTGTGTTTATAGACCATGTTTTCCATGG
AGACAGCATGATTTACCAGGGAAGTCCACTGCCCCCTTGAGGGGAATCTATCCCCCATCC
ACCTCAGGGCTATCGCCTTCCTGGCCATAAACAACGTCTCGGCAAGGAAGATTCTTTCTT
TGATAATGCGACCAGGACTCCTTGTCTATAACTCCTAGTATACCCAGCTTGGGGCATAGA
GGCAGTGTCACGGGAACCATGGTGGAGAGGACCTCCAATACTGAGGAC
>TRINITY_DN145759_c6_g1_i1 len=528 path=[0:0-527]
CCTCTGTGCTTCCTTTCTACACACTTCCTCCACACTGAGTCAGCAAACCCCAAGCTATAT
ATAGTATGTGGCGCCAGCACCACCTAGGGGTGAACAAATGCAATGACAATGCCAGCCTGC
TATTAGGAATTCTAATACGTTAAATACATATACAGAAATCTAAGGGGACCACTTATACAC
ACATAGTGGAGTCACTGGAGGGAACTTATCAAAAGGCAGAACACCGGTTCTCTGGAGTAG
TAAAAGTTACAAAGTTTTTACTGTACCCTCAAACAGTGAGCGGGGCAGAAAATCTGCTTT
TGTGCAACACAGACACCAGCAGATGTGCTACTCATTAAGAAATCTACGCCTCTTAATACA
TGTGTTACATTTTAATCTAGTACGTCTGAAATATTCATATTGAAACTTATAAAATGTCAG
TCCTAATAAGCCTGGCCCAACGTGTAAATACATTACATTACTTATCCTGTACTGATCCTG
AGTTACATCCTGTATTATACTCCAGAGCTGCACTCACTATTCTGCTGG
>TRINITY_DN319849_c0_g1_i1 len=528 path=[0:0-527]
TAAGAATTGTCTCGAAAGAGTAGGGTGAGAGCTGAAATGTTGCCCGTACGTAATAGGACA
GTCATGAGCGCTGCAGACTACAATATGTCGGCATGGTATGTTTAATTAACGTGATGCTTT
CCAGGACTTGGCACCACCAGTGACAAAGCTGCAGCGTACTGGGAACGTCAAAGAGGCTTT
AAATACATGCTGTGGGCGGACTGGGTACCATCAGCGGCATATTTTCCCATTTCCATATGA
AATGAAACAAATTGGTTTCTACGCCGACGAGCCAAGAAGTCGGGGCTCTTTGAAGTGTCG
TCCTGGAGATTCCTTGCTCACAAATGTATTCACTATTTGTCTCGCCAGATAAACAGTTTA
GAGTTTTGGGAGCATCTGTCGCCTGTACGTCAGCCGGGCTCGCGCTTCATGCTGCTTTAA
CTCTTTGCTGACCACATGTGGCATAGCATTTGGTTGTTTTTTTTGACCGCACAGCAGCCT
TTTCCTTTATCCCTTCATGAACAGGTGCTAATACTTCCTACACCCATG
>TRINITY_DN127503_c6_g1_i1 len=528 path=[0:0-527]
AGTCGCATTTCCCACGGCAAATGACAAAGAGGTAACCAGGTGTAAAATAGGGTCAGTGGG
TGGTAGAAATATCCATATTTACATGTATCGATATCCTGTAGATGGTCCAAAGCTTAGACA
GACTGTCTAGACCTGCACCAGATGTAGACCTGGCTCTGGCTATATGAGAAATGTGGTGCA
AGGATAGACATTGTTCTCTGACTATATACCAACCAGGGGTGTAGGTACCATGGAAGCAAG
GGAAGTGGTGCTACAGAGCCTGAACTCAGGAAAGGGCCCCGGAGGAGGACAAATCGATCC
ATTTTCAGGGCCCAGGGAGTGATAAGTATGGTGTGCACTGCAGTTCCTTATAGTGCCAGC
AAATTTGGTGTAAGAACAAGAATCCACTGCTTTATCTTCTCTGGCATGACGTCCTCCTAG
TGTGTGTCATTTAGTACAAATGTTTACAGGCTCATCCAACACATTTCATCGACTTGTAAA
TGGAGAAAAATGACCATATGTTTCAGATAATTTTACTTTCTAGCACTG
>TRINITY_DN144844_c8_g1_i1 len=528 path=[0:0-527]
TGTATTTCTTTAAATGGTTGTAAAATGCAAATCTTGTATAATCCTTGTTTTGCTTCAGTG
TGTGCACATGCACATGAGTAAAGACTACACAGAAATACAGTGCTTCTCACATTGCAGAGA
CGGGACCAGGGATGCAAAGCCGTTCTACTGGAAGATCCCACTCGCTGCACCAAACATATA
TGCAAAGCCAGGATAGCCACAGTAACCTAAAAAGATGAAGGGACTCTTTTAGTCCAAGCA
GACATTGGCATAGCTGTGGCTTACTTCCTTTTAAGAGTTCTGCAGTATAACATTGCATAG
AATTAAAGGGGTTGTCCTGCCTTTAGTGATGTCCTATCCTTCGCCATTACTAACTGATCA
ACAGCCGTTCAGTGTGCCGGAGCTAGAATGTGGAGGAAGATCGCTATTCCGGTATTGCTG
CCATTGCCTTCAATGGGAGCAGTGCTGTAGTGGCGAGCGCTGATGGTGTTGAGTAGATCC
GGCGTTGACTGCCATTAGCTGAGTCACACCTCATCCCCGCCTATCCTG
>TRINITY_DN152408_c8_g1_i1 len=528 path=[0:0-527]
GTCAGGACTTTCTTTTCCGTCTTGGATAACGGAAACCAGACGGCTCCATTCTGATTGCCC
ATAGACCTCTATTATGACAGATCAAAATGGAATGCCTCTAAAGGTTTCCGTTTTAAATTC
CGTCTGACAAATTCCGTTATTTTCCGTTATAACCATGTAACACTGATGTAAACCCATTCT
TAATTGAGTGTTGCGGCTTCTAAAATGTGGCCACTTGTGAGTTTCAGGAAAATTATGTAA
CAAAATTCAGGGTGAAAATTAAAGAACAAGGCTAAAACTACATATTATTGAAAAAAAAAA
TAGTGTTTTACTTCACGTCCCAATGTTAAAAACAACTCTATGAAACACCCGTTTTAATTT
ACCTCATACCTAGATTAATTCTTGAAAGGGGTCTAGTTTCTAAAATGGGGTCACTTCTAG
GGGTTTTCACTTGACTGGTACCTCAGGGTACTGCAAATGCCCTCCAAAAGCCAAATGATG
CTCTTTATCATCTGAGCACTACCATGTGCCCAAACAGCAGTTCACAAT
>TRINITY_DN144260_c7_g3_i1 len=528 path=[0:0-151 1:152-152 4:153-185 5:186-189 7:190-283 9:284-296 10:297-527]
CTAATTTAAATTAGCTCCCCTCAGAGCAAGCACAGCAGCAGCGCTTTATGGCAGGCAATC
ATTTGTATACATTAATTTGGTGCGCCTCTTCTGGTGGTGATATTAAACAATTTTAGAAGA
TTTTTAAAATAGTGTTGTATATTAAAATAATGGAATATACCAATTGGTGAACCAAAATTG
ATCTCATTTTTTTTTCGATAGCAGCTAGTCTTGTAGGCACTAGCATAAACTACTGTTAGG
GAGGGAATAGAGAGTCCCTACCCAAAGCTAAGACCTGCTTGGTGTCTTGGTAAATTTTGG
GCTTCATTAACATCTGTGTTGGGCATTCCAATTTTCTGTTTCCTTTTTCTGACCAAAGAT
GGATCAGTCATGTGCCAGACAAAACCCATTAACTATAATAGAGTCCATTCGGTTTCCCTC
ATGGTGGCCATCATATTTCCAGGCAAAATGTATGCCTTGTTTTGCCTGCCATTTTTGATG
GATTCTGCAACAAAAGCCTCCAACACAGATAAAAACAAAGCCTTACTT
>TRINITY_DN128260_c2_g3_i3 len=528 path=[1:0-248 2:249-420 3:421-527]
GGGGCCCTGTAGGGGGGGGGTTTAATGTATGTGGGGCTGTGTGTGTGGCATTTACTTCAG
GGGGCATGAAGGGGGACATATATATATATATATATATAGAGATTAAAGGGGCCCACATAT
ACATTAAAGGGGCCCACATTATATTAAAGGGGCCCACAATATATTAAAGGGGCCCACAAT
ATATTAAAGGGGCCCACAATATATTAAAGGGGCCCACAATATATTAAAGGGGCACGTGTA
TATGTATATGCATTCGCGGGCCACACTATATGAATTCCCACAGGGGCATGGATGAGCCCC
TGGGGAATATCGGAGGCGGATGGGCGCAGGTGCTGGGCACATTTGCGCACATCGTCCTCT
GCACCGCCAATACATATACATACACACACACCCACACAATACGCGCCACCCTTCCTCAAC
AATCCCCCTGTTGTCGGAAATGCGACAATCTCTTGGGGGGAAGGGTGGAGGCATCTTTGC
CCCCCTCAACCCCATCCTTGGTAATGGTCCAGGAAAACCGGAGTGCAC
>TRINITY_DN134528_c1_g1_i8 len=528 path=[1:0-64 5:65-91 6:92-116 7:117-179 9:180-208 11:209-217 12:218-222 14:223-233 16:234-244 22:245-251 24:252-252 25:253-258 26:259-267 27:268-268 29:269-289 31:290-290 32:291-292 34:293-298 35:299-309 36:310-329 37:330-335 39:336-347 40:348-348 42:349-359 43:360-382 46:383-383 47:384-390 49:391-396 50:397-400 52:401-404 53:405-424 54:425-425 56:426-434 58:435-442 61:443-465 63:466-483 65:484-484 66:485-527]
ATGGTCGGGCTATAACGCCGATCATATCACCAAGGGCTGCGTATCCGAGCAGGTAATATG
CACAAACTAGAGGCTTCCTTTATATATAAGGAACCTCTTCTCACCATCCACCAGGCTAAT
TTATAATTTCCTCAGCTGTTTATTACGGTAACAAATCATAATAACCAAAAACATAAACAG
CAGGACAATAAACATAGCCCCGGGGATGGCAATATACAGGAGGATATCTCCAAAACTCAA
GCTGGACAAGACGCCTCGAACTTCTTCAGGACTCTTATTCATCACCAGCAACTGGAAGGA
CCACGTCTTAACCAGGTCCGCCTCTTCCAAGTGGCGAGCCTGGCAGATGTACCTCCCTTC
GAATTCTTCATTTACATTTTTAAAAACGAGGGTATCAAAAAGTAGAATCCAGTCACTAAA
CTCCTGGCTCCACTCATACAAAAACTCCACTAAGGAGGAGGCCGAACACTTCACCTCCAC
CGTAAATCCTTTCTCTGCCCACAAAATATCGGGCACACTACTAAAAAA
>TRINITY_DN118234_c1_g3_i1 len=528 path=[0:0-527]
ATTCTCCCGCGGGCATTTCGAGCGCCGCACCGCCTCCGGTGAGCGGGTACATATCGAAGC
CACCTACAACCCGGTCAAGGACGGTTCGGGGCGGATAATCAAGGTCATCAAGTTCGCCAT
CGACGTTACCGAACAGGTCAATCGCAACGAGGAAGTACGGCGCGCCGCCGAGCTGTCGTT
CTCCACCGCGGAAGAGACCGCGCAGATTTCCACCCGCGGCATCGACTCCCTCGACCAGTC
CGTCGCCCTGTCGGCCAAGACCCTGTCGATGGTCAACACCGCCGTCGGCCTGATTTCCCA
GCTCACCCACCAGACCAAGGACATCGAGAACATCGTCACCACCATCCAGAGCGTCGCCGA
ACAGACCAACCTGTTGGCCCTCAACGCCGCCATCGAGGCTGCTCGCGCCGGCGACATGGG
GCGCGGCTTCGCGGTGGTCGCCGACGAGGTGCGGCAACTGGCGGCGCGCACCAGCGGCGC
CACGGTGGAGATCAAGAACGTGGTCACCGAGAACGTCAAGCTGACCCA
>TRINITY_DN136253_c2_g1_i1 len=528 path=[0:0-527]
GGCAGCTGGCACTGGCCACCACAGAGAGGTCGTTTTCGGGGAGGTATTTTGTGATGCACT
GCGGTATTTAGCTCTGCTGGCTTGGCATAATGTGCCGCAATATGGTAATGCTGGTCCTTT
TAAAAAAAAATTCTAGGCCCACTTTAAGTTCACAGCCCGACCCTGGTGGAGACTAGATGG
TATCATGCCTGCCCATACACAGGGCATGGAGAAAAATGGGGATCCTCTCTACAGCACACT
CTCAGAAGGAACAGCAGTAATGGATGACATTACACAGCAGTGAAGTTAGACAGTAAACCA
CAAATCAACAGCAGTCTCCGTGTCTGTCTCTCTTCCTCTGTCTGTCTCCAGCAGCCCTAC
TCTATTCCCTCCCTTTCCATAGACTTCTTTAGTAATCAGGCAGACCGTCATTTTAAGGGT
ACTTTCACACTAGTGTTATTCTTTTCTGGCATTGAGTTCCGTCCTAGGGGTTCAATACCG
GAAAAAAATTGATCAGTTATATCCTAATGCATTCTGAATGGAGAGTAA
>TRINITY_DN148679_c3_g1_i1 len=528 path=[0:0-527]
TCCTCAGCAGTGTGCCCAGAATCCAGGTGACAGGTTCCCTTTAAAGGGATTGTCCAGGAC
TATTCAAAGATGGCTGCTTTCCTCCAAAAATTGCACCATACCTGTCCACAGGTTGTGTGG
GACATTACAGTTAAGCCACATTTAGTTCAGCAGAGCTAAGCTGCAATAATTTTGTGCTGT
TTTTGGAAGAAAGCAGCCGGTTTTTCTAATCCTAGGGGTGGTTTTAACCCTGCAGCGTTG
TACATTTTCTGGGCAACACAGTGTTACATCCTATTACTGTGTGAAGAGTTTACTTTGTAA
ATTCTAGGCACACTCAACATATTGAGAAACGTAGTCTACATTGGCACGAATGGGAAAAAA
TGTCCACAGCCTTTTTCAGAACAAATAGAAGTCTATGGGTCTATTAAAAAAAAATAGGAC
ATGACAAACCATTTTGAATGGCCGTTTAGACAGGAGTGCACCTCGCTTATTGCAGTTAAA
AAGGGTAAAAGTGCCTTTAAAGGGAACCTGTCACCAGGATTTTGGGTG
>TRINITY_DN133486_c6_g3_i1 len=528 path=[0:0-527]
TTTATAGATAAGTGTATACAGAATGTATGTACGAAGCGTGGCCTCCATTACATCTCTGCA
GAGGTTGCCGCCCAGCTTTCCCAGATTGATGAATTCCAAAGTTACCTCATTATGTGGTGA
TAAATCCCTTCATATGGCTAGAACAACTTGCCGTTCAGAGTCCTGGAAAAGATGGGTGAC
AACACTGTGCTGCTGCAGAGGTGATAACATTATGTTGCCCTGGTACCATATGATGAATGC
ACACAGTGTGTATTTTATAGAACCAATATTGCCCCCATCATTGCCAAAACAGACTGTTAC
CCAGCTTTCAAAAACCGTAGAAAGCCAGATCAGCCTATTTGCCAATTGATGAATCCCCAG
TATTCTAGGATACCTAGCTGGATTTGCTAGCCAGGACCCTGGAAAAACTGAGTAAGCATC
CCAGTGACAAATCCTCCATACTGTAGCATAGCTAGACAGATTTGTCATTCACGGTCCAGG
GAAAGATGGGTAAGAAATGAATGACTGACTGCCTGTAAAGTGCTGCGG
>TRINITY_DN128013_c5_g1_i1 len=528 path=[0:0-527]
GGTGTCCTTAGTCTTTAATCCGGCCATACACATCCAGTGTGTCTCCCCACTGCCTCCAAA
CTCCCCCCACGTTCAGCTGATGTCAGTAGGGAATAAGGCGAAAGATGCTTCTGGAGTGAC
TTACTGGACTCTAAGGATTCTTCTGTCCCCGGATGTCATCGGTCATGTGAGAATTGGGAG
CTCCCCATACACAGTAGACAGTCGGCTGATCCCACTGTTCTCAAATGGTTTGGCCATCAG
TGCACTGTTTATATGGAGGTTTTTACACCCCTCTTCCATCTGAACAGAGTGTGTGTTTGG
GGGAGGAGTCAGGAGGAATAGGTGTTAAAGAACTAGTAAGGTATATGGTCGCCTTTATCT
CCTAGAAAAAAATGACGGATAAAACCGTAGCATGCTGCGCTGTTATCTCCATCCTTATCA
GTCAAAAAGACTCAACTGAAGGCATCCTGAACGGATTTCTCTCCATTCAGAATGCATGGG
GATAAAACGGAAGCATTTTTTTCCGGTATTGAGCCCCTAGGACGGAAC
>TRINITY_DN119930_c5_g1_i1 len=528 path=[0:0-165 1:166-527]
GCTGCCGTTCTCCTAAAAAACACACTTTTAAAATATGCAAATGAGCCTCTAGGTGCTATG
AGGGCGTTGATTCAGCACCTAGAGGCTCGGTCCACTAACCATTTATCCCACACAGGTCCT
CTGTTTAGCCCGTCCCGCTCTTGAGTGACGTCCGAGTTAGCTGGATTGCTGAAGAAATCC
CGTGCCTGCGCCATCCACTTCTGGATTCGGCGCAGGCGCAGTGAGTAAAGAACACGCTCC
TGGTGCCGGCTTCCTCACTGTGACGTAGGCTGCATAACAGAATTTCTAATGATAGAAACC
CTTTAAGAGTGATTTAGATAAAAGGTATAAAAAGTATATAGTAAGTATGAGCAAATCAAT
TGTTAACCAACTGGGTTTGTTACGAATTTCACAAAAATGTATCTACCAAAAGAACCCAAA
TCTTTTCAGGTTCATTTTGGATCAATCCAGTGAAATGGCATGCAGCACCATTTTACTGCA
TATGTCAGCAGGAAAAAACACAAGGGAGGAAGAATAGGGATGCTCATA
>TRINITY_DN301731_c0_g1_i1 len=528 path=[0:0-527]
TGGGCTGGCTAGGCATCCGCATGGATGAGCAGCGCAACCAGGCCGCCAACGGCCAAGGGG
CCTATGCCATCCATGCCCCGGACAGCGCCGTGGAGGTGTGGGTGGTGCCCACTGACGAGG
GACGCATTGCGGCCAAGGAAGCGGCCGCGCTGCTGGCCGGGCAGCCTGTGGCAGCCCAGC
GCCAGGCGCAGCACCCAGCGGCGTTGGCACAGGACTGAGCGTCGCCTTTCGCCGTGCTGC
GTCGCGGCTTCAGGCGGGCGTTTGCGCCGGACTGAGGGCCGTGGGCGGTTGCGGCAGCTC
CACCACCGTGCCGAACACCAGGCGCCGGCGGCCCTGGCTTTTGGCCTGGTACAAGGCGGT
GTCGGCCCGCTGCAGCAACTGATCCAAATTTTGATCAATGTCGGTCTGCAGGGCACAGCC
CGCACTGATGTGCAGGGCAAAGCCCAACTCCTGCTGCGCGCGCTGCAGCAGCGCTGCGCT
GAAGCGTTGGTAGAAGCTTTGCACGCCATCCGCATCGGCATGCAGCAG
>TRINITY_DN113516_c0_g1_i8 len=528 path=[0:0-28 1:29-62 4:63-109 5:110-118 6:119-195 8:196-209 9:210-210 10:211-228 11:229-240 12:241-342 13:343-368 14:369-398 15:399-419 17:420-422 18:423-423 19:424-527]
ATACTACATATATACAGTGTGCGTCTATACTACATATATACAGTGTGCGCCTATATACTA
CATAGTGTACTACATATATACAGTGTGCGCCTATATACTACATAGTGTACCACATATATT
ACATATATACAGTGTGTGCCTATATACTACAGTGTACTACATATACACAGTGTGCGCCTA
TATACTACATAGTGTACTACATATATACAGATGTGCGCCTATATACTACTGCCTATATAC
TACAGTGTACTACATATATACAGTGTGTGACTATATACTACATAGTGTACTACATATATA
CAGTGTGCCTATATACTACAGTGTACTACATATATACAGTGTGTGACTATATACTACATA
TATACAGTGTGCGTCTATATACTACATATATACAGTGTGCGCCTATATACTACATAGTGT
ACTCACATATATACAGTGTGCGCCTATATACTACATAGTGTACTACATATATACAGTGTG
TGCCTATATACTACACATATACAGTGTGCGCCTATATACTACATAGTG
>TRINITY_DN148327_c4_g1_i1 len=528 path=[0:0-527]
TGTGCAGAGCTTGCAGTATAGGGATTATTGATAAACAAAAAAAAGAAAAAAATGTGGTTT
GGTGGGATGACAGAAGCCCTTTAAGTAGTCGTGTTCTCAAGTAGTTAAGAATGTGCCCTC
TGATTTATTTGCAAGTAGTGTGACCACCTATATGGCTCCCAGAAGTTGTCACCCAGCAAT
TCTAGAGTACTGAATGGTCAATCTGCCTGCTTCTGCAGCTATGAGAACTGTATCTCTTTG
TACCTTGGCAGATTTGTGATTGAGGACTCTAGGAAAGATTGTATTTTCCTCCCTGTCTGT
TTAAAAAAAAAAAAAAAGCCAGAACTCTTTTTGTTTTCTATCAACGTAACCTTATGAGGA
TTTTTTATTTTTTTTTGCGGAATAAGTTGTATTTTTTAATGCCACCACTTAAAGGAGTGG
TCCAGGATTTTGATGGGCTTTCCTCAGGATAGGCCATCAGTACCTGATTGGTGGGGGTCC
TACACCTGGCATCCCCGCCGATCAGCTGTCCAGAAAGGCTGCTCCGCT
>TRINITY_DN118751_c3_g10_i1 len=528 path=[0:0-527]
TCATCGATGACAATACATTTTAATACTGTATGGAGCGCTCGCTCCGTACAGTATTCAATT
AAAGTATTATGTGAATCGACTTCGGATGAAGCATCTGAAGTCCACGTTACTCAGTACCGT
AAGATTATCAGATTATTTTGTTTATGAAAATGATGGTTGAGAGGAGATCTAATAACTAAT
AAAGAGATATCTCCCATGATGTATTTATACCCAGTAGTATAACTATAGCAAAGGGCGGTG
TCTAGAGGAAAGAAGGGGATTCTTTCTGTAAGAGCAGTGAGACCTCTGCTAGCGGAGGTT
ACGGTGCTGAATTTATTAGTTGTCTTTTTTGAGTGTACTAACGTTAAAAGTTAGATATTT
TGATTGCCAGATTTGTAGGGAAATAATTATTTTTCTAAGAAGATGAAAATGGGTCTTTGC
TTTCCTCTGTCTCAATATTGCAGCATAATATACTGAATTACATGGACATATGTTTTTTTA
ACCAGTAGGCACAAAGCTATAAAAACTGGATATATTTGCTTGGCTAAT
>TRINITY_DN160069_c1_g1_i4 len=528 path=[0:0-60 4:61-88 5:89-114 6:115-115 8:116-126 9:127-127 11:128-129 12:130-132 14:133-194 16:195-334 18:335-342 19:343-353 21:354-375 22:376-376 23:377-390 24:391-413 25:414-423 28:424-454 29:455-478 30:479-481 33:482-527]
GGCGTCTGGGGGGTGGGGGCTGCGTCCGAGTGTTGGTGGGTCTGCGGTTTTCGCTGCTCG
GACGCCGAGTCCATCACACACCTGGTTGGAGGGATGTCGGGCTGGAGCTCCCCCGGCGTG
TTTCGCCGCTGGGTGTGGCTTCGATCCGTTGATAGTAGCTCCATCCCCTGATGGGGCCGC
GTCTGGTGGCGGGGCATGTCGGGGGAGCTCTGGCTTGACATCTTTTTGGTTGGGTGTGTG
ATGGATTCGGCGTCTGGGTGGTGGGGGCTGCGGACTCGCTGGCGCTCGGGCGCGCCGGCG
GCGGAGGCTGCACCTGTGGTGCGCTGGTGGGGAGTGTTTCCTGAACGATGTGTGTGGGTC
TGTTTCTGAGCGATTCGTGTGGTGGTGGTGGCGCCTTGGGTGGCGCCGGTGGGAATCGTC
CCGGAGCGGTTTGGGACACATTCGTGGGAGTTGGGTCCCAGTGTGCTGCCGTTGGTGTCG
TCGCGGCACCTTTGAATTTTGGAGGGTTTTTCTTTCTTTCCTTCTCCT
>TRINITY_DN144585_c3_g1_i1 len=528 path=[2:0-94 3:95-115 4:116-162 6:163-281 9:282-336 11:337-417 12:418-527]
TGTCCACCAATAGCAGCAAAGAAATTAACATAAGAACCATGTCACCATAACAACCATAGG
CCCTCCCCAGTCCGCCCCTAAAACAGGTAGCTCCACATCTGGATCTTCCTCTTTCTTTGT
AACTCTGACACCATCTTCAGAACCTCAACTGGAAACGGAACTGTAACTGGAATCTGGACG
TGAAACCTCAGCTTCAACTGAACAGTAGAACTAAGTCAACGTGGCTAATACTCCTGGGAA
CCACAGAAGGATCTAGACCTCTAGACAATAAGCAATATAACCAGAGTGAAAACTAGGCGA
AAAACTGCACAAAGTCGGACATACGGAATCGGAAATAAACCGTAAGGCCGTACATTAAAA
TACAATATTAATAAATATCCACAATAAAAATACAATAGATTCTAACACATAAATAAATAA
CAAATGGGCGGGAAGAACCAACCAGGGTGGGCAATACTCGCCTCGGTGTCTTTAATAAAA
CCATGACTTTACGTCATAGACTAGGAAAATCATTAAGTTTTACAGCAA
>TRINITY_DN135051_c4_g1_i4 len=528 path=[1:0-133 2:134-157 4:158-251 9:252-527]
AAAGGAGGAGCCGAGCACACCGCCGACGAAAGCAAAGGAGGAGCTGGGCACGAACGGCGG
CGGGCGGCATCCCGGAGACACGAGCCTCCCCCCGGGCACCCCAATCTGACGAATGACAGG
CCAGACAAAACGCCTTCCACACCAAATGAGCCCACAGACCCAGCCCAGAAGACCACACCA
GGAATCACAAGGGCACCACGCACACAACCACATCCCTGAATGTGGGGGTCAAAAACCGGT
GACAGAATCCCCCCAAAGGGGCTGTCTCACTCAGGAATGGCATTTATCACGTAGATAAAG
TTAATACCAGGCACTTACTAATGTATTGTTATTGTCCATATTGCCTCCTTGGCTGGATTG
ATTCATTTTTCCATCACATGCCCCCTTTCATAGAATGCAGTGACAACAGTTTAGAGTCCA
ATGAGTTGTGCAGGGGCTTTATATTGATAACCTATCCTCAGGAGAAGTCATCAGAGTCAG
ATAGGCGGGGGTCCGACTCCTGACACCTTCACTGAAGGGCTGTATGAC
>TRINITY_DN120265_c8_g3_i1 len=528 path=[0:0-527]
GGCGGCGTGGCTATTGAAACCGCCATTCTGAAGCGGTGGGGTTTCTCCGATGGAGTCATT
CGCACCATGATTAAGGCCAGGAAGTCAACGTCGCCCAAGATATATCTCAGGACTTGGAAG
TCTTTCTTGCGCTTCTGTGCGGACCCTCGCCTCCCTCCGCTCCATTTCTCCCTTCCCACA
ATCCTCTCCTTTTTGCAAATGGGGCTGGATTTGGGTCTTTGTCTTAGTTCCCTAAACGGG
CCGGTGTTTGCTCTTGCGATCTTTTTCCAGCGACGTCTGGTGCAAAAGATCCCGGTTAAG
ACCTTTCTCAAAGGGGTGGCTCACACTGTCCCTCCTTATCGCCCCTCTTGTGATTTTAAC
CTTGTGCTTGGTTCTCTCCAATCAGCTCCCTTCGAGCCTCTTGACACGGTTTCTCTCCGC
ATTCTTTCCTGGAAAGTGGCCTTTTTGGTGGCAGTCACCTCCATCGGGCGCGTGTCGGAA
TTGGCGACGCTCTCCTGTAGGGAACCCTTTCTTATTCTGCACCAAGAT
>TRINITY_DN139964_c4_g3_i1 len=528 path=[0:0-527]
CAGGACATTGTATGGGAGTTTTTTCTGTACATATCTGCAGGACATTTAATATTGTTTAGC
AATTGCAAAAAAAAAAATGTAGCACAAGGTAAATTACAATAATCACAAAACTGTCCATTA
TAGAAGAAGAACAATTAAAATAAAGGAAACATCCTCTCTATCAAATGACAGAAATGAACG
TCACCTGATGGACTATAAGGCCACATGCACACAACTGTATTTGTTTTGCAGCAGATCCAT
AGCTGAAAGATACAATCTTCTGGTGAACAAGCAAGAGAAAAGAGGGGTCTAGTGTGTCTA
ATGTTAGTACACCAGAAGAGAAGCCTGTGTGAGGATCCAGGGAGACACCTTCACTGAGTA
ATTTACAGCTACCAGAAAATCAACTTTGCTAGGAATCAACCTTTGAGGGAAAGAAACATT
GAAGTTCTATAGAGGGTTGAGGACTATAAGGGACAGTGGATGGGCATAGACAGTAAAAGT
AATGGACACTTAGGGCTTTGGACTTTACTGCACATGGCTAGAGTTAGT
>TRINITY_DN147094_c5_g1_i1 len=528 path=[0:0-527]
TAAATGTTTGTTTGCGCCAGTGACCCCAAAAAGTCGCAAAGCCTCGCAAATATATTAAGC
CAGAATTCTGGCATGCAGGGCTTGATAAATCTGCCCCCCATAGGTACATAGGTACCTATA
GAGGGCTCTTACCTGCTGTTTATTTCTCTCAGATCTTGCTGCTTTTTAGCTCTATTCCAT
TAGTGCTGAGCTGTGTGATCGGTGACTACAGTTTAGCTACTTTGCCTACAGGGAGTATCA
GGTAGTCTGAGACACACCCCCCGTCTCATCATTGGTTCATTGCTTCCCCCTCCTGCAGCT
CTGCCTCTTGTGATTGGCTACATGTATGAACAGAAGTCTATCACAGGCCCTGCAGGGCAT
ATAGCTGAGGTGTGTGTGTATATATATAATTACACATCTCCATCCGACTATTTAGGCTGT
CTACACGGCGACATTTGTCACGCGACATTTTGTTGCACCAATGTCTTGCATCGATTTTTG
TGGTGGTGGTCTATGGTGTCGCACTGCGACATGCTGCGACTGATGTAT
>TRINITY_DN121129_c3_g1_i1 len=528 path=[2:0-57 4:58-117 5:118-188 6:189-193 8:194-225 9:226-255 10:256-416 11:417-475 12:476-498 13:499-502 15:503-527]
GTTCCCGGAATTAATACGTTTATATCTTTTGACTATTGTGTTTGTAGTTTTTTATTTTGT
TCTTTCTATGTCTGATTTCCACCAAATGACCAGCTACCTGTTGACCCTGGAGTTCCTCCT
TTTATATCTGTCGGGCCCGGAATTCCTCCCTTTATATCAAGTCCATTCACCGGCTGATTT
CCACCAAATTGATAAGACCAGCCACCTGTTGACCCTGGAGTTCCTCCATTTATATCTGTC
GGGCCCGGAATTCCTCACTTTATATATGTTGACCCTGGAGTTCCTCCCCTCATATCAAGT
CCATTCACCGGCTCATATACACCAAATTCATAAGACCAGCCACCTGTTGACACAGGAGTT
CCTCCATGAATATCTGGCGGGCCCGGAATTCCTCCCTTGAGATCAAGTCCATTCACTCCT
TTATATCAAGTCCATTCACCAAATTCACAGGCTGATTTCCACAAAATTGATAAGAAGGCT
GATTTCCACCAAATTGATAAGACCAGCAACCTGTTGACCCTGGAGTTA
>TRINITY_DN294417_c0_g1_i1 len=528 path=[0:0-527]
TGTTCTGGAGTTTCATGGCCGATGTGTTCTCCAACACACAGGCGCGTGCCTACTATGGCT
ACATCGGTGCAGCCGGTACCGTTGGCGCGTTCCTTGGTCCACTCATCACCAGCGCGCTGG
CACAGCGCGTGGGCATCGCCAATCTGATGCTGGTCTCGGCCGGTTTCCTGGTCATCTGCC
TGTTCTGCATCTGGCGCCTGCGGCACTGGGCGGTGCTGCGTGAGCAGGAGCAGCAACTGG
TGTCCGGCGAACAGCCGATGGGCGGCAGCGTGCTCGATGGCCTGAAACTGATCGTGCGCG
AGCCGCTGCTGCGCTGGCTGGCGGTGATGGTGGTGTTCGGCGTGGGCGTCGGCACGTTGC
TGTACAACCAGCAGGCCAGCATCGTGCGCGCGGCCTTCACCGACCCGGCGGCCAGTACCG
CGTTCTTTTCGCGCATCGACCTGGCGGTGAACGCGCTGGCGCTGCTGATGCAGGTGGGCC
TGACCCGCTGGCTGCTGTCACGCCATGGCATCGCGCCGGCGCTGCTGA
>TRINITY_DN127921_c4_g1_i2 len=528 path=[1:0-359 2:360-527]
ACAGATGGATTTGAGTGAATAACGCAGTAGCTATAATAAATGTTTAATTACATGCAATTA
CAAAAGTATTCATATCCAGGTGCTGGTTTGAAAAATGTAGAATATTACTTGTGGGACAAC
ACCTTTTAATGCTGATATAGCCAAGCATGTGTTCCCAAACCCTAATAGACCACGGTGGAC
ATTTTGTCAGAGAAAAGTAAGAAAGCTGTCAAAGAAGTGTTAATTTTTTTACCAATTAAC
AAAATGCAAAGTGAATGTACAAAAGAGAAATCTAAATCCCATCCGTATTTGAAGTGACCA
CCCTTTGCCTTCAGAACAGCATTAGTTCTTCTAGGAACACTGGCACATAGGTTTTGGAGG
ATCTCGGCAGGGGGAGTTGTTTGGGACATCTTGGAGAACTAATCACATATCTTCGGTGGA
TGTAGGCTTGCTCAGATCCTTCTGCCTCTTTATGTAATCCCAGACAGACTGGTTAATGTT
GAGATCAGGCCTCTGTCGGGCCATATCATCACTTCTAGGTCTCTTTGT
>TRINITY_DN109686_c0_g1_i1 len=528 path=[0:0-527]
TTGATCTTGGCGAAGTTCAGGGTGCCGAGGTCGCAACCGATCAGCGCGCCGCCGGGGAAG
ACCATCTTCGGCAGCGAATTCAGGCCGCCCTTGCAGATGGCCCGGGCGCCGTAGGCCACG
CGCTTGCCGCCTTCCAGGTACTGCTTGACCACCGGGTGGTGCTTGTAGCGCTGGAACTCG
TCGAACGGCGACAGGTGCGGGTTGCTGTAGGACAGGTCGATGATCAGGCCGACGAACACC
TGGTTGTTCTCCAGGTGGTAGAGGAACGAGCCGCCGGTATTTTCGTCGTTCAGCGGCCAG
CCGGCGGTATGGACCACCAGGCCGGGCTTGTGCTTGGACGGGTCGATGTCCCAGATTTCC
TTGATGCCGATACCGTAGTGCTGGGCATCGGCCTTGCTGTCCAGGTTGTATTTCTTGATC
AGTTGCTTGACGATGTGCCCGCGGCAGCATTCGGCGAACAGGGTGTACTTGGCCCGCAGC
TCCATGCCGGGGGTGTAGTAGCCTTCTTTCGGGTTGCCTTCGCGGTCG
>TRINITY_DN147234_c6_g2_i1 len=528 path=[1:0-122 3:123-163 4:164-214 5:215-303 6:304-527]
TTGTTTCCTTTGGATCCTGTCATGTGACGGCTCATGTGTAGCTCTGATCACTGATCTCCT
TGACTAAGAATTAAGTTTTTATGGGTTTAGGCAATCAAAAGTAGGATCTACACATGAGCT
GTCGGGTGATGGGATTAAAGGGGAACGGAGTGACAGAATGCAAGCAGACAGATTTTTGGC
CCCTGTACCTTTGAAATGGCTGAGCTTTTTTAATAAAGACCAAGTGAAAAAAACGTAATT
TTAATTTTTTTGTTTTTGTTTTTTGCCAGAAAATTAGGAAAATGCACTCGTACAAAAAGC
CCCAAAGGTGTCCATAGCTTTTAGGTCTATTACTCTGTGGATCTTTTATTAGACGCAATA
TCTAATTTTCACCGGCTATAGGCATTGCAGACATTTTTAAACTACTGCAAATTTGGCAAA
AGAAGGCGCTCATAGGGTAGTACGTTTTGGGTACCAGATCTAGAGAGTATGCAGTGTCAA
TTGTTATGCTCACTTTCTGGTGTTGTGCATGCGTCAGTACAACACTCG
>TRINITY_DN132137_c8_g1_i2 len=528 path=[0:0-145 2:146-155 3:156-194 6:195-200 8:201-201 9:202-254 11:255-331 14:332-527]
GGGCGACCCCACTTCTCGGTGGCTAAACCCTCAAAGACCCTAAAAACAACCCTGAGCCAG
GCTTCGATAGGTTGGATCCCGGGTTGTTCCCGATGCGTTTCTCCGGTGCCTGGGATGTGC
TGGTTCTTTAGGGCACCTTAAATTCAATGGGCTATGACGGACGGTCCTGCGTCGGGGTCC
GGTGGCCTCCTCGGATGTGGGGTGGTGAGCGGGTGTGTTTCTGCCCCCTTGGATCCTTAA
ATACCTTCCTTGCCCACTCCCATTAGTTTCCTTGGTCGCACCCCTGTTGTTTTTTTTGCC
TCTGGGCGTGCTGCATGCTGGAGCGCACGCCGGAACTCCTCATTTACTCCTGGTGGCCAG
TGGCGACTCTAGGAACACAGTGCCCTAACATAACTGCGCCCAGCAAATAGTGCCCCTGAC
ACAAATAGTGTAAACATAACATCCCCCAAAATTAATTCTGGTAAGCTGATACTGTGCCAA
GGTGCCCCCATAGTAATAGTGCTTCCAAAAGTCCCACCAATAGGAATA
>TRINITY_DN145910_c1_g2_i1 len=528 path=[0:0-527]
TCCTTTTGCACACATGTTTTGCAGAAACTATTGGGCGTTTTCTATTTAACACGTCCTTTT
TCTATGTCAACATGACTATTCTGCAATTTCTCTTGTGGATATTGTACCTCTCAAGGGTTC
TGTGTTCTCCAGGACCTGTTGTGAGTTGGAAGCTGACATGATGATGCTGGGAAATGTCCC
TGGTGGCAAGAAAAAAAAACACATTTTCGTTTAAGAGGTGAGAACAATATTAAGAGTCAA
ATAACAAGGAAATTTTTCTGATTACCCCTTAGCTGGCATACATAAAGAAAGAGCATTATG
AGCCCCCACTAAGAAGCCAGGCCTTATCATCTTGGACAGAAGGACTTTGTATTTTTTTCT
CTCAACGCCCTGCCTATGACTCTTGGCAAGTTCTCTACCCCTCCTGTTTGTTAACAATGC
AGTTCCTAGGGACAGGGGAGTCCTGCAAAGATTCTCACCAGTCACTTGCCAGGGATGGGA
CCAACAAGGACTAGACCCCCTTGGCCTCTCTCCTGCTCCTATGATATG
>TRINITY_DN142074_c4_g3_i1 len=528 path=[0:0-527]
TTACTATTTTCTTTTCAAAATCAGTTTATTGTTTTCAAAGTAAGGTAGAATAAACAGCAC
AACAGAGGAAATAAACTCATGGTGTCAGTGCATAAAGTCATCACGGCAGAATAAAGCCCA
AAATAGTACATTAATTAATTGTTTAATGACCTGAACAGAAAGCAACACAAAATGTCATGT
GCCAGCAGCAAACTCCTAGACATGTTGACTACCTGACTTGTAGAATTTAGCCAGCACTGG
TCTACAGCTACCCAAGCATCTTTTCAAAGTTTTACTACATAATTATGCCTAAGCATAAGT
ACAAAAAGTGGTATTAGAGAAGACAAAAGACCATGTCCAGCTTGTAAATATCATCTTCTC
TTATAAAATAGACACATGATCTTACACCGCCATTGCTTTTGAGAACAAAGGGCTGTATGA
AATAGCTTATAGGGAATCGGTCAGCTCCAAAACTAGAGTAAGGCTACTTTCACACTAGGA
TTTTTACTGCTCCACATCCCAGGACGGAAAGCAAACTACAACATGTTG
>TRINITY_DN150378_c11_g1_i1 len=528 path=[0:0-25 2:26-527]
AGAGGGTCCCAGAGGTGAGACTCGCACCTATCTGACATTTGAGGCATATCCTAGATATAT
GGGACAACCTCTTTAATAGGGTATTCCAGTTATAACAAGTTATCCCCATCCACAGGATAG
GGTATAACGATCACTGGGAACCCCGTATCCTGTGGATCCCCCCTGAAATGGACAGAGCAG
CTGGTTGGAAACGCACACCGCCTCGTCATTCATTTCAATGGGAGCTCCGCAGATAGCAGG
GTTGTCCCTTATATCTAATGTCAGGTGTAGGTCCCACCTCTTGTTATAACCAAAATACAC
CTTTAATAAAAAAAAAGGCATCCGTGCTAACGGAAAAATGCAAATCCTCTGAGGACTCCT
GACTCAGTGTCCCTCCATATTGTAATGACCCAAGGGTGGGGCAGCACTTCAGGCTGGAGA
TAAAAAAAGAAAAAAAAGAAAAGTGAATATCCTTTAGAGCTCATGCACACGGCCATTGGA
TGTTTTGCGGTCCGCATATTGCAGACGCACAAAACATGGATACCAGCC
>TRINITY_DN91776_c0_g1_i2 len=528 path=[1:0-311 2:312-527]
CATGGTGGTGGGAGCGGTGGGATACCTGGGTGCCGCTGTGTGTGTCGGGGTGCTTGGTTC
ACAGTGTTTTTCCAGGTGAGATGACCTCTTTAAGCCTGATAAAGATTCCCTAGACTGTAG
CTCCTACAGACCTATCACATTAATAAATGTAGATTACAAAATCCTAATTAGGGTCCTAGC
CACTAGACTGAACCAGGTGATCCTGTCATTGGTCCACCAGGACCAGACGGGATTCATGCC
GGGGAAGTCGACCACTGAGAATATTAGAAGGATGCAAGCAGTCACCCAGATTGGCTACTC
CATGGACCTAGACTACTTTCTATACACAAACTAGCCCAGGGGGTCTGGAGGGAAACCAAA
CTAACAACTCTGTTTACGGATGTCATCTCTGAAACCACTATGGCACAACCTATCACCTAA
TACCTATTACACATACAGGCAGTTATATACACTTCCCCCCTGAAGAAGCTTACGCAAAAC
GTGTGTCGGGGCTCTCTGGTTCACCACTTGGGTATCTACTCTATGGCT
>TRINITY_DN193697_c0_g1_i1 len=528 path=[0:0-527]
GCAGTCTCTGGAATTGTCCCAGCAAAATCTGGACTCTACCATATGCCCTTTGATACTGGG
TGGTAAAAACCTATACAGGATATATATCCAAGTATATTGCTAGGAAACAATAGGATGAGG
AACTGTCCCAAGGATGATGGAAGGAACATGGAGGAGGAAACAAGTGCCAGGTCCATCAAT
TCTTGTTGCCAAAACAGCCACTTTAATGAAGGAGGCCATTTTGATCTGTGTTTATAGGGA
CCTCTCTCTTCTATGAACCCCACTAGTGACATGGATGCTGGAAAAAAACAGTCAGCTGTA
AGCTCAAGCAGGTAGAGTAATGACTTTAGGATGAATTTGGCAAAACAATATTTAAAGTGA
CCCCTGGTTCAAGAAGAAAATTATATTAACTGGAGAACACACAGAACCCTATCCTGGTGA
CCTCTTTTTCATCTTATTAGTTGTAGATCGGCTAATTGTCAGGCTTCTCCTCTGCCATCC
AAGATGGCCACACCATGTGTCAGACTGCCTGATACACACTATGCATCG
>TRINITY_DN15095_c0_g2_i1 len=528 path=[0:0-527]
ACAAATACAATATACATATTATGCTAAGAAAGTGTGATGGCAATGGCAGATCATAAAGAC
TTGTGTCCTTTTAAGCTCCTGGATCCTGATACAAATTGTGTCACAGGCCCACCTTCCATG
TCCCATTTATGATACTGGGGTATAGGATAGAGGAGCCTTTGAGTGCCCTCAAGCTTCAGG
GACAGTGCGCAGATGCTTCTTCTGCGTCGTCTTTAGCTACACCCCTGAGGGAGGCAATAC
GCTAATAAATTGAGCTCAGATCTAATTGCAAAAATAATTATTAGTTGAACGATTTGATAT
TGATCGAGTAGCACATAGCTCACTGAATGCATGATGGGAACATGACTGCAGTGCTGGATC
CCTCAAATGATGGACAGAAATGGCGCCTGATGCATTGACTGTAATGGGGGCCCATTTGGT
TTCCTTTTAAGGTATCCAGGGTTTTTGATGGAATCTGTGATTGAGGCTTCTAACAGAATC
TCTGCTGCAGGTGTGAACATAGCTGTATGCAGCAATTTGGTCCTGGCA
>TRINITY_DN9114_c0_g1_i1 len=528 path=[0:0-527]
ACCAAGCAACGTCGGCCAGCCTGACCGCTAGTTGCTGGTTAACAGTGGAGTGGTTCACAT
AGATTAAAAACTAACACTGCCCCCGACATGTTTCGCCAGTATTCTTCAATTTTCTCCATT
AACAGAGTGTATATTGCTCAAGCAAGTAATTACTGAAATATATGTGAGAAGTGATTTTGG
GGAATAGGGAATTGCTGCTTATAGACTCCATACAGTCTGTGTGTAATGACTGCACAAATA
AGGAACATGCTTGTGGTGGAGAGGAGGAACAGGCACATGGGACTTCACACTAATCATCAG
TGGGTCTCCCAGCCATTTAACATATATCTCCTGTGCATAGTTGAAGGCCCTATAACATGT
CCCATAAATGGCTGAATGTCTGCTCTGATAAAGGCTTCCTAGTTTAGCAACTTATCCCTG
AAACTCAAGAGTCCCTCTAGAAGTATAGTCCTTATGAATTTCCTGAAAGAGAAACTTCAC
GAGCAATGCCTTGCAGAAAAACTACTATGGATGATCTTCTAGTAGTAG
>TRINITY_DN162075_c8_g1_i1 len=528 path=[0:0-527]
GATGCAAATAATGCAGCATCCTCTCCACATGGAAACGGTGGCTTTGGCAGTGGTCCATCA
CCCAACGGCAACAGGTAAGCTGTAACCCGAGCTGCAGTAGCAGAATGGTGACTATATGCT
GTACGAGCGCCAATTGTAAGACCCCCACCAATCTGATATCGTAGACTTATCATGTAGACT
GGTTATCAATATCTTGGACCTGAAAAACCCCTCTAACTGTTCATTTGCATGTGGATTAAA
GGTACTGATTGCTGTGCGACAGGTATTACACTTGGCTGAGGTAGCCCTACAAGGCAAAGT
GCCTGGTGTAACGGTGAATTTCCTGGGGACACACTCTGTTAAGTGTGTGTATTAATCCCT
TAAAGGTGTATTTCTGTTGTGACAAGCTATCCCCTATTGACAGGATAGAGGATAACTATT
TGGTCATGAGGATTTGGATTCCTGAAGTGAGCGGGGCAGCAGGTCATGAATGATCCACCC
CCTCACCTGAACGCCGTAGAAAAATTTAAATAAACTGCTAAAAAAGTT
>TRINITY_DN146079_c7_g2_i1 len=528 path=[0:0-527]
AAAGGTTTTCTTTACACAAGTTGAAACATACTTATTGCAAGCAAATGTAAATAATGACAT
ATAAACAGCCATGGTCAACAATTAAAGGCTATGGACAGCTTTTGGAGCATTTTTTTATTG
TTAAATTCTAATAATCAGGTTACAAATTTTAAATTTCCAATTGGTCTCTGTTAAAAAACG
TTCAACTGTTTGTCTTCTACAGACTTAAAGTGGTTGTCCCACAAATAATATTCAGCAGTT
TTCAAACCAGGATCTGAATATTTCTGTAATAGCCTGTCATTAAACATTTAGTATAGCCAG
TGGTTTAGTTCAATAAAATGTATCTGTTTTGCATCATTTGCCGTTTTTTCTTTCTCATTT
CTCTGTTCATCTCATTCAGGTGGACACCCATGCTCAGTTCCATCAGTTCCACCATGTGAT
AGGGAGACAGCTGCAGCAGAAAAGATAAACCCTCCTCAGCTGGACATGCCCCCTAAGGCT
ACTTTCACACTAGCGTTCGTCGGTCCGCTCGTGAGCTCCGTTTGAAGG
>TRINITY_DN161865_c5_g1_i1 len=528 path=[0:0-527]
AACAGACAAACAAAAATTAGCTAAAAAATTTTGTGGAGGCTAAAGGAAAATCCATTTACC
GGTAAGAGTAGTTTTCATCTTTTTCCCATGCCTCCACAACGGCACTACCTGGAGGATTAA
CAGAGAAATAACAACCACATTAGGGCGGGACCACAGCAGACAAGACCATCCTAACAAAAG
TCAAATCTCTGTTGGAAAGAACATCCAATTTCTAATGTTTGAAGGACTGGACCAGGTAGC
AGCCCTGCAAATCTCCAGTGAAGCCAAGGCCCCCTCTACCCAGGAAGTGGAAACTGCCTG
AATGGAATGAGCTCTCAGACCCACCAGAAGGGAAGATGCCCTCCAACTTGAACACATGAC
GATACAGTATTTGATCCAATGTGCTTTGGAGGCTTTACTTGCCCCCTTTTCTTTATTAAC
CCCAAAAAAACTGAACCAGTAACTGGTCGGATTTCCTCAAGGATTTTGTGGCTTCTAGGT
TTGTAAGACATTTTTTCTCACATCGCCTATGTACAAAATGAAGGGAGA
>TRINITY_DN1627_c0_g1_i1 len=528 path=[0:0-527]
GTGGGAAAATGAGAAGAGGAATAGGCGTTGCCCATGTACAGAAAAAAACAGGAAACCCAA
AAGCACATGGCCGACTTGGGTGCGCAGATAACTGCCGAACGTGTTGGTCAAATTGCGGAT
GAGCTTGAAACGCTCGAAGGCAAATTGCGTTCCTTAGCAAAGAACCACAAGGATGAAATT
AAACATAATCCTGTTGCGCGGGCGCAGTTTCGCCAACTTGCGGACTCTTTTGGTTGACTT
GATTTCATCCAAAAAGAATGTATTTGCTAACGCATTGGGGTTCGGCGACTTTTACTATAG
TCTAGCTGGGAAGATAGTAGAGGCATGCATGAAGGAGCAAATGTTTTGCGGCTCCTTTGT
TCCACTTCACCGCGTGGTGCAAGTGCTTCAGCGACAGTTTGACGCTGTGGCGACCGGCAA
TGACAAGCGGACTTTAATTCAGGAAGGGGATGTCAGCATGGCGCTGGAGGAACTCCATGT
GCTCGGTGAGGGCTTTAACGTGGTAAAACTTGGAGGGAAAAAGTATAT
>TRINITY_DN120416_c8_g1_i2 len=528 path=[0:0-239 2:240-527]
AATCAAACCCTCCAATCCCTAACTATCCACAGGGAGGGGTCTCCTTAAACCACCCCCTGT
CATGTTCGCCTCCCCCTAAGCTGCGCCCTCAGCCCGGCTCATTCTTATCGTTGGATGCTT
CCCAGTTGTCTGGTGTGTGCGGGTCCCGCCTCTGGGACCCGCACCTTCATTGAGAATTGA
GCGGTTAATTGAACTGAGGGCGCACTGCGCATGCGCGGCCGCCCTCCATTCATTTCTATG
AGCTCGGCTATTTCCATCAGCCCCATAGAGATGAATGGGAGCAGTGGCCGCGCAGGCGCA
GTGCGCTCCCATTCACCTGTATGGGGAAGAGTGCTTGGAAACCTGGGATCCTCCAGCCAC
CACTCTCCCCGGTCTGCTCTTAACGTATCGCTATGCCCCCATTGTCTGTGATGGGAATAG
CCATTTAATCCAGACCATTACCCCTCCATATTCTTCTTTGTACATGAACATCATCCCGTT
CATCAGCCTTAGCCATTGACGCCTCGAATGCCCCTTGTCATGATCGCT
>TRINITY_DN122142_c7_g8_i1 len=528 path=[0:0-527]
AGCGTTACTTTTATAATTGCGTGGTGTAACTAGGTTTTCATATTAAGTGCTTAATTATGC
TTTTGTTTAGCATAAAATTACTATTACAGTCTTCTTTATAATTCATCATAAAGAGGACAA
AAAGAATTGAAGAAATATTTGTGATGGAAAGAGCACTCACTAGACACGGTGCGGAATTGT
TTATTAACATTGAACAGATGTATACCATGTACGGTAGGATTCGGTCTGCAAATTTACCTA
ATTTAAGGTGCCTGTGCATGAGCTACAGTACTGCAACTGATATCAGGCAACCGATATGCC
TGGCCCCAAACTGCATTCCTGCAAGATAATAATTAGCGTTGATTGAGAACCAAAGTGCTC
GGGTGTTCGGGTGGTCGGATCAAACACCTCAGGATGCTCAGATGCTCTACCAAGCACCAG
TGCACAATGAAAGTCAATGGGAGAACCCAAGCATTAAACCAGGCACCCCCTGCTCTAAAG
AGGGGAGTGTCACAGGTTAAGGGGAAGGGAAAACACCAAATACACACC
>TRINITY_DN156848_c7_g2_i3 len=528 path=[0:0-144 2:145-153 3:154-435 4:436-440 7:441-466 8:467-527]
GGAAACTTGGGATGCTAGCTTTCAAACAAGACCACAACCACACATCCAGCTGCTACCAAT
CCCAAGATACAAGCAGCTAAATCAGCCTGCCCCCTTCCCAAGTCTGGCCTACCCTGGACA
CCTGGAACAGCAAATCCCACCCCGCTGGGCACTTCAGAGCATTTTACAGCACAATAAAAG
CATCCCTTCTGGACACGGAACAAAGACACAAAGTATACACAGGTATGTTTGGAATGCAGT
TGCAATCCTCTGTGGGGCAATGTTGTTAGTTATTTTGGTGAAAATGATATGACAGACTAC
CTTCAAGTTTGTTAGAGCATGAAAATCATCAATGACTGTCACTGGCAGGCAAAGTGCCAA
ATGCAGTAGCTCTGACTGGAGTTTGGCTTAAAGGTGTCGGTCAGCATGGTCAACCCTATT
AAATGGCATCCGTCAGTAGACCCGTACCTATGAATCTGGCTAACCTGTCACATGTGCGCC
TGGCAGCTGAAGGCATCATGTTCATATGTGCCTGCATTGCCGAAAAAC
>TRINITY_DN144720_c1_g1_i1 len=528 path=[0:0-527]
GATACATTTTATTGAATAACTCACTGGCTATACTAAATTTTAAATTACATGCAATCACAA
AAGTATTCAGATCCAGGAGCTGGTTTAAAAAAAAGTAGAATATTTTTTGAGGGACAGCCC
CTTTAAACCATAAAATACTAGTAAATGAAAATGTAAAACTTAATTGTATTATGTGGGTTA
TAGGCTCATTTGCACAAAAGCAGTTTCTTAGACCACTGATGAGCGATCAGTGGTGTGAAA
GATTGTGCCCTCCATCAGTGTGATACTTGCAGGTGGCATTATGGCTGGCGGTCGACAGCT
GTTGTGTACAGCGTACATTTTACTAACATTGTGCTGCCATTAAAGGGGTTTTCCGAGGCT
TTTATACTGATGACATATCCTCTGGATAGGTGATCGGTAGGAGTCTGACACCTGAGACAT
GCGCTAATCAGCTGTTTGAGAAGGTAGCGGTGCTCCGGTGAGTTCCGCGGCCTTCTCCTT
GCTCACCAAGCACAGCGCCACATATTGTGTAGTGCCTGTGCTTGGTAT
>TRINITY_DN93705_c0_g1_i1 len=528 path=[0:0-254 2:255-527]
GCTTGATGAAATAAGTCCTGTGTTGTTTTAAGTAACCCTTCACCCCTGCAAGGGAAAATG
ACAAGCCATGAACAGCGTGTCCAACAAACAAACATTTGAAAGCAATATATAATATAATGG
AAACTGATTTGGTAAGTGGGATTATGGTTACTCTGCTTAAAGCCTTTCTGAGATCTTTAC
AACCACTATTACATGCTGCGGAAGATTTATCAGTGTGCCTCATCACAAACTGGAGCGATT
GGGGACCTACTCCACTTGTATCAGATAGACAGATCTTTTTTGATGGGTCCTATTTTCGAT
AGTTTGTGAGAGTGGGTCCCTACCAGGTTTGGAATTTCTATTTAGGGTTTGTGCCTTTAT
TGAGAATTGCACATGGGGGCCCTTACGTCTGTGGCTATTGATTAATATATGGCCGCTTTT
TTTATCGATGAATGGTGTATTGGTTTTCTTGGGGATGTGTTTAGTTGATCGTACAGTTTG
AGATGTGTCAACAGCTAGTGTATTGGTATTAATAGGCTTAGTGTTATT
>TRINITY_DN142391_c0_g1_i1 len=528 path=[0:0-527]
AAAATGTCAGTAACTGAATAGCTGTATTTGAACCTGACATTTTATTTCTACAAAAACCTC
TGCGTCAACAAATACAGATACGGCAGCTACAGTGGCTGTTATGCGACAGAACGCAGTATA
CCTTCAGGCTTTATGACATAGGGGGAAACTAGCACCATAAACTGTGCTGGCACAATATTC
GGCATCATTACATCATTAAACAGCATCCGTCTATCCACTCCGCTCTGCTGCTGGATAGAA
GAGTTCCACTTTGAGCCTGAGAAAGGCTTTAGATAGATGGAATAGCATGTGTGCATTCAC
ACTCGGAAGGCTTGTCGCAGAAATGTATGTGACTAAAAATCAGTTCCAGTCATGTGAATG
GAGTTGTTTCTGCAGCAAGCACATGGATTTCTGCAAACCCCATTCAATATGAATGTGAAA
TCACTGGAATTTTGATTTGTGTGAATTCACCCTAAGGCTAGTTTCACACTAGCTGTAGCA
CAGTCGTTTTCTTCTGGACGATTATCGGCATATTTGTTGGGTTGCGGG
>TRINITY_DN138546_c7_g4_i1 len=528 path=[0:0-527]
GGCCGGCAAGGGAGGCAGTGTGAACAATGGCAGTGCATTGCTGGGTGCCTTGTATTGACT
TTCTTTACATGATAAATGACATTTGTGAAAGTGAGACAACCCCTTTAACTCTGAGTGCAA
AAATGTGCAAAGAGATGCAGGGGATTTGGAGCACAGTATATGCTGAATTCTAGAATTAAT
CAGTAGAGAATTATGAAATTTAAAACAAAATTCTGTTTATAATTTGAGGTACATGCCTGA
TTAACATAAACTTCTTCCTGAGCTAATACCCTTTTAACCTGTAGCTGTAAGGTGGCATCT
AAACTGCAAATGCCATTTAACATGTCATGAAATGCCAGATTAAAGCAGAGCTCCATTTTT
GCAGTTAGAACATACATAGTTTGCGATATTGCGACATCAAATTAAATCCCAGAAGAAAAC
ACAAAACCTAAAAGTTCAGCTGAACTTGATATAATTGTACTTTTTTGTGTTTGGCAGATG
ATTGAAACGAATGATGTTTCAGAAGAAAAAATAAAAATGAAAAAGACT
>TRINITY_DN86711_c0_g1_i1 len=528 path=[0:0-527]
TATGGGGACACACGCACAAGCGCGCCAGCAGCGCATCTCAAAAACGAACAAACGGGGCGC
AGCGCCAAGCGGCCGCGCGTGTGCCTCCAGCTGTGATCACGCACAGCGCAGAAAGGAAAA
ACACAGCCCGCGCGCTCCAGCACGACCAGTCACGGTCAAGCACGGAGCAACGGGGGCACT
ATCTATTGGGTGGCGCGGCGCACGGGCGCGCGCGCAGGGGCTGCCGGGCAGCCTTACTTC
TTCTTGGGTGCGGCCTTCTTCGCCGCCTTCTTTGCGGCGGGCTTCTTCTTCGGTGCAGCC
TTCTTGGCAGCCTTCTTCGGCGCCGCCTTCTTCTTGGGCGCGGCCTTCTTGGCAGCCTTC
TTGGGTGCGGCCTTCTTCTTGGGCGCGGCCTTCTTGGGAGCCTTCTTCACGGCCTTCGGA
GACGTCTTCGGGGACGCCTTCGGGGACGTGGCAATTGCAGCGGCGGCAGGGGATGACATT
CTTACGTGTAATACAGAGAGTATGGGCGCTGGTAGCACTTCAATATAG
>TRINITY_DN135801_c2_g2_i1 len=528 path=[0:0-527]
ATGAGGTCACACAGTGCGCCTATGTCCTCACACTGTGCGCAGGTCACAGCACAGCATGCG
GCTCTGGCACACGAATACCAGTGAGTGGTGAGTACAGAGCTAGCACAGGGAGCCCTGTAT
TCAACGCTCCCCGGTCCTGAGCCCAGTGCCGTAACTAGAACTGACTGGGTCCTCACCCTC
GGTCCCCTTAATGCAGACCTCAGACCTGACCAAAAGAAAAAATACTCCCCTCTCGTCTCC
TCCTGCAAGTGCCCCGCTCTTCGTGCAGCTCAGGTCATACTGTGCTCCTATGCAAACTAC
GTCCCGTTCTGAAGCAGAGCGCTGCAAGGACTTATTACAGGACAGGTGCCTGGAGAAGAA
GAACTGGGGGTGGTGAGTAATACCAATGATGGGACTAGGAGCACTATACTCACCTCCAGT
GGCATACATAGAGAACTAAGGGTCCCATAGCAAGGTTCAAATCACACCGGACAGAAGGGT
TTCTGCCTAAACACTTTGCAATGACCCTTCGGCCATTTTTCCACTGCT
>TRINITY_DN254193_c0_g1_i1 len=528 path=[0:0-527]
ATACAGAGGATACCCGTCTGCAGCGACCTGGATCGGGCGCTATTGCAGGGGGCCAGCTTC
GTACCAGAGGCAGGGTATAATTGGATAGCGGTAAAAGCACAATACGCTGCAATACAGAAG
TACCGCAGTGAATCGTACAAGTGATTGCAGGATCAAGATCCCTAAGGGGGGACTAAAAAA
AAGAAATACACGCAGCTCCAGCGACTGACACATAAAAAATATATGGCGACACATATGTGG
CTCCTAATGAACATGCCGCTTTTTACTCCAGCATGCTTGGGACGTCTGTGCTTGTATATA
ATTCCTTGCACCATATACTCATTTGGAGAAATCGACTCCCGGGAGTCACGTGCTGCCCCT
GACTGGTCTCTGAAACCTGAGCTGATGACCAGGTTTCCATCTCCTGGGATCCCTAGTGAT
CAACTGTAATCTGTGTGGGAAGCAACTTCCCTACACTACAGCACCACCACAGGCGAAATG
AAGTATTACATGGTGTCCAGACAAATCAATGGAGACAATGTACAGACA
>TRINITY_DN141383_c5_g1_i1 len=528 path=[0:0-527]
ATCCTGAGCATGGGTCATCGGTGTCTATGGCCTAAACAACCCTTTTAAGCCTGTCCACTG
TAATTAAAACTTCTGCCACAGCAGATGATTTGCTAAATGTGGATTCCAGACTCCTTGTAA
GAAACTCGGGACAGAAGAGAGATGACTGGGTGCAGTTGTAGAAGAAATATTGCTCTGTGT
GGGGTTTTCAGTCTCTGAATATGTAAGTCATTTTCTGTTCGCCAACAGCAAGCAGAGGTC
TTTTAATGTTCATGTCTTCAAAACTGCCTGTATGTATAAAACTGCCCATGTGGACAAGCT
GTGAAAACGAAGACGTTCCCAGCTCATTCTGCTGGTCAGTGGTGGTGCAAGAAGTTGGGC
TCCACCAATCTAACATTGCTGGTCTAATACAAACGTTTTTGGAAATCTGTGTTTGTTTGT
TTTTTTCCTTTTAATGCCGCGTTTGCCCTTAACTCTTTATTTCAGAAATTGGAGCAGCTT
AACCAGTTTCCAGACTTCAATAATTATTTAATATTTGTTCTCACCAAG
>TRINITY_DN132788_c7_g1_i3 len=528 path=[0:0-235 1:236-331 3:332-367 5:368-382 6:383-527]
CCTATGGTGCTGGGTGCTCCCGTGCGCGCGATGGGTGCCGGTCCGGGGCGTGTGGCCCGC
TCGCGGACTGTGTGTCTCGGGGGGCATGCGCTCGTGTGCATGAGCCCTAAGGAACTGACA
CGCTGCAGATTTCAGAATCCACGCGGCAGGTCAATTTCTGCACCAAAGAAAAAAGTTAAG
TATTAAGTAGTTAAGAGCTGTCTATTCTCATACACTTTGCTGGTATCGTATTACACAGCG
TTTTTTTCCACACGAAAATTTGCACTTAATCCACATTTTGTGCAGGGATTATAAGGATGC
CTTCACACGGAGCAGATTCAGTTACAGAAATGTTTGCAGCTAAAAAGCAGATCCATTCAT
CTGAATGGAGTTGTGTTGGTGGGAAGCACAGGGATCTCTGCAGGCCCATTCAGATAAGGC
CTCTCTCACACGACCGTTTTTTTTTTCCGTTTTGCGGGCCGTCTTTTGCGGTCCGTATAC
GGTCCGTATACGGAACCATTCATTTCAATGGTGCCGCAAAAAAAACGG
>TRINITY_DN144775_c1_g2_i2 len=528 path=[1:0-294 2:295-442 4:443-527]
GGATGAAGATCGGATCACATTTTGTGGCCGGTTTGTGCGGAGGTCCGTATCATTCCAGGG
GGTTCACATGCTTTTTCTTGCAACTGTATATAATTCACATGATGATGTGGAACACAATGT
GAAACCAGCTCCAACACAGGTGAAGCGCACTCCCACATATTAATAAAGTGCATTGTCAGG
AGTGGGATCCACCCACCTGGAAACCAGATGAATGGAGCGCACTCCCACATACTTCATACG
TGCATTATCAAGAGAATCACGGAGTAATAGACCCCATTGTAATCTATTAATCTTACATGC
CATATAATAGATACACATTTTCTTTCTTTTTCTTTCTTTCATGTTGTGTTTTTCTTTTTC
TTTCAATACTTGTAATCTTCATCTGTAGAACCCACACAAACACACCTCATCCACCATAGA
TATACGAAGAACATAGAAAGATCTATATGGAATCAGAAAAATCAAAAGAAAACAAAAATT
ACACAAAATAAAAATAAAAACAATATATACCCCACATGTTAAAATGCA
>TRINITY_DN141107_c2_g1_i1 len=528 path=[0:0-527]
AGCGGAGAAATGAACTTTATTTAGCTTCACATTTCACTTTATCGCTCTTGATAAACAGAG
GCGGCAAAACGAGGCTTTAACAATGTTTAGAAAACGATTTGCAATTACGGCATTTTCGTC
CGAATCTTTAAACAAGCGCCGAGGAAGATAAACATTTACTAACTGTAATAAGTGCTGTAA
GTGATAAGATACACAGCGCAGAGGAGGAGCGCAGCTGCTCGCCCCACACACCCTACAGCG
CAGCTCCAATCAGTCATTGGCCATGTTCTAGATTCAGTGATACCCCTGCTTCTCGTACAT
GTCACCCTATAGGTCAATGTCCTGTCCGGACGCACAAACCTTAAAGGAGTTTTCCAGTCT
TGTGTAAATAAAGCTGCATCACTGTATTAATGAGACGTTCTACAATCTTACAGATTTAAT
GTTTTAATTACTTATCATTTTCAAGATATCTGCATGCTGTAAATGAATGGGAGCATCTAT
GTTCAGGCAGTGAACGGATGGATCGATAGATAGATAGATAGATAATAG
>TRINITY_DN56855_c0_g1_i3 len=528 path=[1:0-106 3:107-225 5:226-527]
CCTTTATATCAAGTCCATTCACCGGCTGATTTCCACCAAATTTATAAGAACAGCCACCTG
TTGACCCTGGAGTTCCTCCTTTTATATCTGTCGGGCCCGGAATTCCTCCCTTTATATCAA
GTCCATTCACCTGCTGATTTCCACCAAATTGATAAGACCAGCCACCTGTTGACCCTGGAG
TTCCTCCTTTTATATCTGTCGGGCCCGGAATTCCTCCCTTTATATCAAGTCCATACACCT
GCTGATTTCCACCAAATTGATAAGACCAGCCACCTGTTGACCCTGGAGTTACTCCATTTA
TATCTGTTGACCCTGGAGTTCCTCCATTTATATCTGTTGACCCTTGAGTTCCTCCCTTTA
TATCAAGTCCATTCACCGGCTGATTTCCACCAAATTTATAAGAACAGCCACCTGTTGACC
CTGGAGTTACTCCATTTATATCTGTTGACCCTGGAGTTCCACCCTTTATATCAAGTCCAT
TCACCGGCTGATTTCCACCAAATTGATAAGACCAGCCACCTGTTGACC
>TRINITY_DN150305_c6_g3_i1 len=528 path=[0:0-527]
GGGCAGTGCAAGTTTACCGGCATCTTGGGTAAGTCCGCCCCCTCTCCTGCTTCCTTTCGC
CTGCCTTCAGCCTTCGCAACCCTCTCTTGGCCACCCGCCGCACACTGCCAGGCCGGCTCC
AGTTGCATCTCCTCCCACCCGCGTTGCGAGGTCACGTGGGCCACGACCTCTGAGCTTCGC
GGCTCGGGCATCCTGTTTCCCCGGCAACGGAGCTCTCTTCCGGGCCACGACCACGTGACC
TCAGCGCTGACATACAGCTGTTCAGTTCATTTGGGCAATTTTGTGAAAGATCTGCCTGTT
AATGGGGGGTCTGTTACGGCTTGTGGTTTTCAGCAACTTAGGAAAATTGGATAGGGGGAA
CTGATATGGCCAGGACATGTGGTTGGCCATGTATGGTAGGAATTTTTGCTGCAGGCTTGT
AGCGGATTTGCGGTGAATTCACGGCCGGTCCGCGCCCAAGTCGTCCCGTTCATTGCTGGG
GGTGGTTTAACCCTTTATATGCTTCAGCTTCTCCGGTCCTCACAGTTG
>TRINITY_DN144564_c2_g1_i1 len=528 path=[0:0-149 1:150-188 2:189-367 4:368-383 5:384-527]
GCAATATGGACAATCGCAATACATTAGTAAGTTGCCATGTATTCACTTTCTCTACATGAT
AAATGCCATCTGCTGAAGTGAGACAACCCCTTTAAAGTGCAAAACGACTGCAAGTCGCAT
GCGATTTAAGATTTGCAAGATCCAATACTCTTTAAAATCAGAAATCACTGACCTGTTGCA
AGTGAGATGCAGTTACAGGAAATTGGACTCTGCAGCGGCGACCAAAATGAAATCATTAGG
TTTTGGATTTTGCACAATTGTCTTGCGGCATTTTAATGCAACCACATTCACAGTCATTAC
TTGCAATATGATCACGTGGTCAAAATAGCTTATAAACCATAAACTTACTCGACATATTGC
TCCACCTTGTCTGTAGACTATCAGGGGTTAATTGTTGAAAAGTGGAGCTTCTCTTTGTGG
TAGACGGGGGCACTAACCGACTTCTCTCCCTCTCTGCAGCGTTGACCTATCCAGCATCAA
TACTTGTCCTCTACCAAAATCCGATACTCCTTCCGTCTTAGTCCTTCT
>TRINITY_DN139081_c1_g2_i1 len=528 path=[0:0-527]
ACACAAGTCAAATATATTAGTTTTTTTTAGAAGATTGTCTTTTACTATTCAGATTTTTTT
CCCCCATCATTGAACGTCTTTGCTGTATTTTTGCTCAGGATTTCCATGTTTCTTCAACAT
ACAGTCAGTTCCTATGTGATCTCGGGTCTTGTTCTGCGCTCACATGAGGAGATGAATACA
ACACACCCAGATCAGGAAAGAACTGACTATAATAATCAATCACTACGATGCAGTAAGTTC
AGGTCAGGGGAGACGCAGTAGGTCCTGGAAATGCAGCCGACACACAGGAAATGTTTCCCG
GATGGAGCACGGTCGTGTGAATCAGGCCTTATACTGATACAACTCTGTAATACAGGACTT
AACAAAATGTCAGGGACAAACCTCAGGAAGAAGCCGCTCTGTTAATCGGGTCATATGCAG
ACACATAAAGTAGGCCTGATGATAATACAGGTTTTTACTGACTTCAGGGTGACTCAAGCA
GGTTGTTATCAGAGCCACCGCTTCCGAAATACGTTCACAGGCAATGAG
>TRINITY_DN167101_c0_g1_i1 len=528 path=[0:0-527]
GGTGATGAAATAGAAAAAAAACATCACTTTTCATTTGAGCTTTTACGCTTTCATTTAAAC
ACAAATTATTTGCGATGAAAGTCTCTCTTTGGGATTTTCGCTTAAGCTTCTCTCTTTGGG
CTTTTCAACCCACTTGAAGGTTATGTTTTTCAAAGGTGCTGGACTCTACCACTCACATGA
ATGTGATAATCTCCTATGATTTGCTGCTCACTCCGGGATATTCCTTTCATTTTGAGGATT
TCCAGATTAGCCCCATTTTTTAATTAGTCTGAAATGTCAAGAATAATTTAACTCCCTAAC
TCTGTTGATGTGAAAAGCGCAATAGATTAAACTCTGAGGCTCAACATATTCAAGGGACCG
CAAAATCTCTTGCAGCGCAGTGTATACCGTGCATAGGACTATTTATTACTGTTCTTTTTC
AGTTCCATTCATCATAGTCCTTATTTTGAGTTTTACCTACCAACAAAGAACTTCAAGTAA
AACATTGACTGCTAATCATTAAGACCCCATCCACACGACTGTATTTTT
>TRINITY_DN130639_c3_g1_i1 len=528 path=[0:0-527]
GCACCCATGCGTGATAGACCTCCCATCCAGGACAGGAAACCTGAGAATAATAAAAAAAAA
ATGTTCATACCCCCACCACACCTCAGTTCAGGTTTCCTGTCCTCCGGATAGGAGGTCCTA
GGAAATCTACCTTTTTAAGTTCACACCAAGGACGGCTGTGGAGGGTCAAGGCTTTAGCCC
GTGGGTGACCTTTCCTATGGTGGCGTAAGTCTTTTTTCGTAGCTGCTTCTCGAGCCTGCT
GTTCGTCCAGCTCTCCTCCCAGATTCCCCCATGTTGGGAGCCTCCGTGGCGGTGCCAGGC
GGCTCCGATTTGATCACAGCACAGGGGATATTCAAAGATGGCTGCGGCGTCCTTGTGCTG
GGCGTGGGCATGCGCAGTAGTAACGTCAGATCGGCACCAGTATTTTGGCGTGAGACGTTG
GGGACAGCTACCAAGAGGGTGAGAGAATTTCTTTATTTCTCTTGCATTGCTGATCGGATT
CTTTTTGGCTACTTATTATAGGTGCTGTGACACAGTGAGGGGTTGTGT
>TRINITY_DN132221_c2_g1_i1 len=528 path=[0:0-527]
AATTGACCGTTAAACCAGGCATATGGCCTTGTAGGACTAGCTCAGCTAAATGAAATATGA
CTTTTTAACTTAGTGATCCGTTGCTTAATCCATAGGCAAATAAGCAGTTAAGTGCACAGG
GTGGCCCCACTCAGTGCACCCTTGCTCCTAACGTTTCCTCTTCCAGGTTCAGGCATAGTC
ATCTCTCCTGGCTCTGGAGAGGAAGGTGCTGGCATGGGAAAAAGGAGGAGCACGGGTGCA
GAGTGGCCTGGGCCCTCCCTTAGGCCAACTACAGCTCGTCTCTCTGCTACACTTTCATAC
CTTATACAATTTATATATAAAAGTAAATTGCATATAAAGAAAAGCTTGTATATAGGTTTC
ATTTATCTTGTACTGATCCTGAGTTACAGTCTATGTTTTACTCCAGAGCTACATTCACAA
TGCTGCGGGGCTTTGAGCCAGCAGGGAATACCGGGAGATATCAGCTCCATGTATGCATAC
TTAGGTGAGCTCCATACTGGGAAGTGCAGTCTATGCAGCAGGTACTGT
>TRINITY_DN135116_c8_g1_i2 len=528 path=[1:0-98 2:99-527]
GCGCGCGGAGCTGTGGGGACTGGGTGTTGCGGGTGTGCTGGCGGCCATCTGGCGGCCCAT
GTCCTCAGCTCTGTGCACAGGGTCCGGGTGACAGGTTCCCTTTAATGTTATGTAAGAAAT
GGAAGTGGAGTCCTGATAACTCGCTAGGGGCTAAAAGGCCAGTTTTTGGTCCCGTAGAGA
ACACAAGAAAGTGGACAGAAAAAAACACGTCAACTCGTTGTCTGGCAACACAGGGGTTAA
CGTGCGTGCATTATTATTATTTTTTTGCAAAGTGTTAATTGTCTATAATGTGAGGAGGTA
CTTGGGGTCACTTACTGATGATCTTATAATGTAAGGCACATGGAAGTCTAAGTTGATATG
CCATGTGCCTTATGGTAATGGTGGCCCCCATCGACTACCTCCTCACATAATGGACAACAT
GGGGTTGGTGCGAGAGCTGCATGATGGAGAAACTTACTAATAAGGTGAGGCACATGGTTT
TAACAATTTGGACCTCAATGTGCTTCATATTAATAGTAAATAACCTCA
>TRINITY_DN120353_c6_g2_i1 len=528 path=[0:0-527]
GCCTCCCACCATGAACTCTGAGCAAACTGCGCGTGTGCAGCTTTCTCCATTCACTGCCAT
GGGACTTGAGAAAATAGCTGAGCATTGTGGCTTGACTAATCTTGGAAGTTCGATAGCAAT
GAATAGAGAAGACGTTGCACGTGTTTGACATGCTATCCATTTACAGTAGGGCGCCATTCT
TGAGATAGGAGTGGGTCCCACCTTTGGACGTATTTGTGGCATATCCTATCGCTGTATCAT
AACTGTCAGGATGGGAATATTCCTTTAAGCTTGCCATATACAGTAGGTGAATGTTGGCTG
CTGATTTCCAGCACGTGTGTGTATAGACTTGGAAGCAATAACTGGAACTCAATTAAAGGA
GTTGTTCGGGTTCAGAGCTGATCCTGGACATATTCCCTTCTTCCCCTACTCAGCCCCTCT
GACATGAGCATCGGAGTATTTTCTGCTCCGATGCTCTCCCTTGCCCTGCGCTGTATAGAG
CAGGGCATAGGCTTTTTCTGCAGATCCGGTGGCGTACCGGGTCTCTGC
>TRINITY_DN136975_c6_g1_i1 len=528 path=[0:0-527]
GGGAATTTTTCACGTCAGTTGGTTATCGTAATTTACACCAAATTTTACAAAAGTCTAACA
CTTCTGTCTTGAGATTTCCTCCAATTTCTCCGCCGCCCCTTTTACTGGAGTAAGACTGCG
ACAATTTTTGTGACTTTTTAAAAAGTTGCAATTGATAAATCTGGCTTCTATTAGCCCAAC
ACGAAAACCATGGCAACATTTCGAAACTGGATGGAGTGGTGTAAAACGGCAAAAGGTTGA
CAAATGTCTTGTGCAAATAACCCCCTGGCGTCTCTTTAGGTTTTATTTCGGGTTTCAAAA
AGGCGGTATGGTTCCATTGTGTAGGCGATATCTGTGTACTGCGATCAGAGGTGCTTAGCT
AATCCTGGAGTTCCCCTTTAAATCTGCACTAGGCTTTACTAACCAGATGTGAAATTTCTC
TTTTAACCCCTTCAGGACCCTGAGATTTTCCATTTTTTGCGTTTTTATTTTTCCCTCCCC
GCCTTCCCATAGTTCTAACTTTTATATTTTCCCATTCACACAGCCTTA
>TRINITY_DN113623_c1_g1_i1 len=528 path=[0:0-527]
TTTTGCAAAGAATAGGCATTTCTAACATAGGGCGGAATATCAGGAATGCACACGGCCGGC
ATCCGTGTTTTGTGGATCCACATTTGCGATCACAAAACGGATATGATCATGTGAATGGGG
CCTTAGGCTTATGCACATGGCCGTATTATGGAGTAACCCTGCTTCAATCCGGTGCAGAGC
AGGGAAGCTATCATGGCAGTATTATCAATCTAGCGCCCAGAGGGGTTGTCACCCTCTGTT
ACAAGATCCCAGAAGGCAAAAGCTCAGCAATACCAGAGACGGAGGATTTTTACCATTCAG
GACTGTGGAGTAGTTGGAGGACAAGTTGTCTGACAACTAATATGGCGCTCGTCACCCAGC
TTTTCCAGGTTCCAGAGTGAGATATCTGAGCAGTCATACAATAGCGGGGGCTATATTACT
GTATAACGAGGCAGACGTTTTATACCGTGTTGTAAAAAGATGGGTGACAACTAATTTGGA
CACCTTAAAGCTCCCTCAGGTTGTCACCCACCATTCCCAAATTCCTGA
>TRINITY_DN125233_c1_g1_i2 len=528 path=[0:0-30 4:31-54 5:55-92 7:93-131 8:132-147 9:148-148 11:149-190 13:191-256 15:257-272 16:273-379 17:380-436 19:437-487 20:488-507 23:508-527]
CCCCAAGAACACTGTTCCAGCCGTGAAGCGGTGGAAACATCATACTTTGGGGGTGATTTT
TTGCAAACGGGATAGGACGACTGCATCGTATTTAAGGGAGGATGGATGGGGCCATGTATC
ATTGGCCAACAACCTCCTTCCCTCAGTAAGAGCATTGAAGATGGGTCGTGGCTGGGTCTT
CCAGCATGACAATGACCCGAAACACAGCCAGCGGCTCCGTAAGAAGCATTTCAAGGTCCT
AAAGTGGCCTAGCCAGTCTCCAGACCTGAACCCAATCTAAAATCTTTAGATGGAGCTGAA
ACTCAATGTAGCTCAGCGACAGCCCCAAAACTGGAAAGATCTAGAGGAGATCTGTGTGGA
GGAGTGGGCCAAAATCCCTGCTGCAGTGTGTGCAAGCCTGGTCAAGAACTGCAGGAAACA
TCTGACCTCTGTAACTGCAAACAAAGGCTTCCGGACCAAATATTAAGTTCTGGTTTTATA
TTTCATCAAGTACTTATTTCATGCAATAAAATGCTAATTATTGGGAAG
>TRINITY_DN146352_c8_g3_i1 len=528 path=[1:0-96 2:97-202 3:203-424 4:425-527]
GCAGAAGGCCTCGATGGTAAGGTGTGTCTTTTTGCTGATGACACAAAGATTTGTAACAGA
GTTGATGTTCCTATCACATCCAATGATGTCTCCTATGATGTAGATGTTCTCTTTCCTCAT
CTCCATTCAGAACAGAACGCACTGATGACTTCTTTCATCTCTGTAGAGTTTTGCACAGTC
ATATCACATACCTAGCTTTTCCTAATATAAAACATACAACATCAATAAAAGTAGAAGAAT
GTCAAGCTCACATATAATAAGAGCATTAAAATGACCATGAGAACCAGAGACCAGAAAAAA
AAAATTAACTGTCCTGCTCCTGGTTCCCCAAAGTGTTATCCTGCTGCTACCCTCAATGAT
GTGCCCACTGTGCTCCCCAATGCCCCCAAATTAATATACTGCAAAAACAATAGTGCCACA
TACCTCTTACATCCAGTAATGTCTACTCTGATGTTTCTCTTTCCTCATCTTCTCCATTTG
GACCAGACAGACATGATTATTTCTTTCAGTTCTCTTGTCTCTGCAGAG
>TRINITY_DN163005_c1_g1_i2 len=528 path=[0:0-49 1:50-55 2:56-98 3:99-125 4:126-316 5:317-353 7:354-380 9:381-527]
ATGTCTCCTGTGAAGGAGAACGTAACTCCGCCCCCAATGACGCGCGCGCGCGCGCGAAAA
AAGAGCACGCCCCCTGCTGCCGTGACTCTCAGGTTTATGCAGGAGCGTGAGAAACGAAAA
CCTTTGTCCGTAGAATAAGGCCCGCAGGCCCAAGTGCGCGGCGATATGCAGGTGGGTGAC
CTCACCGAGCCTCCTCTGTCACAATGTCCCCCGCCGAGCCCGAACCGCCGATGTCGGGCC
TAAGCCCCGCCCCCCGATCACGCACGGAGCGGCGGCGGCGGGGAGGGAGAAGGATGTCAG
GAGAGTAATCCGGGCCCAATAAACAGCGTGGGGAATCAGCCATTGGGGAGCGGAAGCAGC
CGCAGATGGGGAGATCTACAGCGCTCAAATGACGACCACGGGTGCCCCCCCAAACCCAGT
GCAAATAGGGACAGGGTATGGGCTGGAAAAGCCATCTTACCTGTCTTCACCCTCAGTTCC
TTCCAGCAGGGTCGCCCCTTCAGCTACTGGCACCGCAGTGGCAGGAAG
>TRINITY_DN120245_c12_g1_i1 len=528 path=[0:0-527]
GTTTTTATTAGTATTTTCATTTTTACCTTTTCCATGGACACCTTTGAGGTAATTTTTTTA
ATTATTTAATTCTACTTATTTTGGGCAAAAAATAAATAAATCATTTTTTCAATTGTTGTT
TACTAAACATTTTCAAAAGTTTTTACTTTCAGGTTTTATTTTTAGTGCTTCTGCTTTGCA
GTGAATCCATCAGGGAGCTGCTCTGTTGGCGCGTTCTGAAGCACTCATCTCTGAACTTAT
CTCTATTAGCACTTATCTCTAATTAAACTGATAATAATTTTGCCAAATCAGTGTTTATGA
GCTGTTAGGAAAGTGAAGATAAGGGCTACAGATCGAGCCAACAGAGCTGCTTCTGTGGAC
GGATTCTCTGAGAAGGGGGAAGCAATAATGTGCAGATACACTAAAAGTGAATGCTGTAGA
GGAAAAACTGTTGAAACTTTTTCATAAAAAACAACTAAAATAATGTTGTTATTTTTAAGC
CCAAAATTATTAAAATGCAATAATAATAAAACAAAATGCCTCCAAAGA
>TRINITY_DN29333_c0_g1_i1 len=528 path=[0:0-527]
GGGTCCACGATCATGACATTCGAGATGTGGATTGGAGCTTCGACGTGCTGAATGCCGCCA
GCCTGACCCTGTGGGCCAGCCTTGACGTGCTTAGTGACGACGCGAACGCCTTCCACGACA
ACGCGTTGCGTTTCGGGGATGACGCGCAGGACCTTGCCCTGCTTGCCCTTGTCGCCGCCC
TCAGCTACGGGAGCGCCGGTGATGACCTGAACCAGGTCACCCTTCTTGATGCGGATCTTA
GCCATGGACTAGCTCACCTCCGGTGCGAGCGAAATGAACTTCATGAAGCGCTTGTCGCGC
AGCTCGCGGCCAACTGGGCCGAAGATGCGGGTACCGCGAGGATCGTTGTCACTGCCTTTG
AGGATCACGGCAGCGTTTTCGTCAAAACGAATGTAGGAACCATCGGGACGACGGCATTCC
TTGGCGGTGCGAACGATAACGGCCTTTACGACGTCACCCTTCTTCACGTTGCCACCAGGA
ATTGCGTCCTTGACGGTCGCTACAATGACGTCGCCAATGCTGGCGTAG
>TRINITY_DN123158_c11_g1_i1 len=528 path=[0:0-527]
TGTGATATCTTGATTCTGTACCTATTTTACTTAACATTTTGTATCTGAGACTTTCACCCA
TTGCAGAGGTGGGATAAGCCCTCAAGGTGTCTAAGGCATATGTGTTCTGCCCTGGTCTCT
GACGTTCAGTGTGTTAAATGTCGAATAGAGAATCATTTATTTTACTTTTGTCCAATGATA
CTCAAGAGAAGAACGTACGTATTATAAGTACTTTGGCCACAAAATTGGTTGTACAAAGAC
ATTCAAAAACAGGGGGCTGCACACCCAGCTATTGAGTTTCCATAATGTTCCTATATCAGC
ACATTCATTGGGATTAGCTTGGTTATAGTTCAGCGACTGCTGGATGGTACGGCCTTGGGC
ATTGGAGCCAGTCGTTACATGATTTATGCACTTGCAGCTCCATTTGAATTTAAAGGGGTT
GTCTGGTACCATGAGGAAACACATGGAATCCACCTGCAATAAAGAATAGATCGTTACTTG
CTCAAGAGATCTCGTGCTGAGGCTCCTGTTCTCCTGGCTGGGCTTTAA
>TRINITY_DN174980_c0_g1_i1 len=528 path=[0:0-527]
GTCTTTAAAAGAATTGGCAACATTTAACTGGAGGAGACATCGTCTAGAGATCACATGACC
CTCCATCAGCGGCCATTTTATGGACAGGACCTCTGTGTGAATAGTGCAAAGGCTGTATCA
GTACCTGTCATACAGACATCACCAGGGAGCGGCCTCCCCCCGAGTAGCAGACTGTAATCT
ACTGGGGGTCACATAGAAGATTCTTATAGAGGACATCCTAAGGCTTCCTCCGCTTTCTGG
ATTCAGACATTCGTGCCACTGATTATCATCTGCGGCGGGCTTCAGTTCGGTGCACAATCC
CGCAGCACGCCGCCGCGTCATTCCAGCATTGATCCCGCAAGACCTGCCGCAGGAGGTCTC
GCGGGATTATAATAGGGTATGAAGTACAGCGCAGCTGCAATTAAAATATAAGGAGGGCCA
GCCGCCACACAATAAAAAACAAGCACTGTGTATTGCCGCAGCCCAGCAAACAATCTTCCA
GAGGTCGGTGGTTGGGGACCACTGCTGTAGAGCAAATGATAGCAGCTG
>TRINITY_DN121560_c2_g8_i1 len=528 path=[0:0-527]
AAGGTATCAGCGGCGTCCCGCTGTGTTAAGGTATCAGCGGCGTCCCGCTGTGTTAAGGTA
TCAGCGGCGTCCCGCTGTGTTAAGGTATCAGCGGCGTCCCGCTGTGTTAAGGTATCAGCG
GCGTCCCGCTGAAGTAAATTGAACTATGTGCTTTAACAATAAATTGTTTCTTGCCGGCAT
AGAATAAAGAATGTTCTTACCATATGAGGTATCTGTGCTCGAATATTGCTCTAGACGTTG
GTGGTGTACTGGAAAGGCCGGTGTCTTACGAGCGATTCCCGTCTGACCTCCCACGCTGGC
GGCTTGTACACACGTGGACCTTTGTTTTAAATAGCGGTCTTTGTAGCTTCATTTAGGCCT
CCTTTCGCACGGCAGACGGTATTCGAATATGCACTTCAACACGAACTTATGGCTCCATCA
TCATTTGTCGTGGTCATTGGGGGGTCTAAACCAGACGCGTTTCGGGGCAAGAATGGCCCC
TTCCTCAGTGGTGAACCTTTTACTGCGCATCGATTTTATTATCGATTT
>TRINITY_DN121090_c1_g1_i3 len=528 path=[1:0-58 2:59-82 3:83-178 5:179-213 6:214-220 8:221-264 10:265-273 11:274-527]
ATAAGACATGCTGAATCAGCAGGGTTCTGAATGCAGCTCTGGATGTGACTGGAGTATAAG
ACATGATGTAGGTTGATTGCAGCCCTGGATGTGAGTGGAGGCATGATATAACTATATGGA
GCAGGTTTTATTCTGCAGTGAGGTTTGACTTGTTTTGCTAGCAGTTGTCAGACAGAGCCG
CTCCCCTCCCCCGCTTGGAGGTCAGATCTCTGTGCCATAACATTATGCAGCTACCAGTAA
ACAGTGCACTTCCCCTTTAAGAGTTCAGTACTGAGGAAGGATGTAACTACAACCCCCCAC
ATCCACTCCCTGGTTCCTGACATTCCAGACACAAGTGTTGTTCCTGGGATTGTCAAATTT
CTCCCCCATTTGATACAATAGTTTACTCCGTGCAGGGGACGCCCCCATGACAACTCTTCT
TGTCAGAGCTCTAGACCAGACGAGCCAATGTGTCGGTCCTGGTGTGGAGCCCTGCTGACT
GTCTCCCGGTAGTTACAATGTGTCGGTCCTGGTGTGGAGCCCTGCTGA
>TRINITY_DN144157_c8_g4_i3 len=528 path=[1:0-208 3:209-234 4:235-260 6:261-261 8:262-276 9:277-285 10:286-527]
TGTGGTGGTGTATAGAGCCAAAAGAAAATGAATTGGGTTGATTTATGATTATTCTGTCCC
ATTACTTTTGGTCCCCCAACAAATGGGAGGCACACATGCAAACGGATGCAATTCCTACAC
CGTTCACCCGACCCGGATGCAAACACCCCCAAATCAAAGCTGACAGTCCGCAGCCAAAGC
ACATCCTGCCCGCGTCACCCCAAATCCACTGTGGTGGTGTATAGAGCCAAAAATGCCAGA
ACCGCGTCGATGTCCCAACATTCATGGTCCTGTCCCCACATACTCTAATCACATCCAGAG
CTGCAGTCAATATTCGACTGTTACATCATATGTTGTATGCCAGTCATTTCCAGAGCTGCA
CTCCACATTTACTCAGCAGAATTGTCAAGACAACCCCTGGAAGTGACTGGATTGCATCCG
GAAGCAAGTGCGGATGCGTTTTTCACTGATGGTTGCTAAGAGATGTTGTTTGTATACCTT
CAGTTTTTTATCACGCGCGTGAAAAACGCAATTGCACAAAAACTGACT
>TRINITY_DN131791_c6_g1_i5 len=528 path=[0:0-139 1:140-240 3:241-335 5:336-360 8:361-527]
GCCAGGCAGGGAAAACGTAACACCTGGCCCTGGCAATCAAAGTGGAGTGATCCTCTTGGT
GTAATGGTAACGGCCCCGTTGCTCCTGGAGGCACATTTGCATGTGTTGGAGCTTTGTATT
TTTCCGTATTGCTGAGAAACATGAACATGGGACCAGCATTGATGCCTTCAGCTGCTGAGG
GCACATGGAACGGGTCACCCAGTTTTATGGGTACAAATCTTCTGACAGATGCCCTTTTAA
AGGGAACCTGTCATCAACATTATGCTGATCTCACTGAGGGCAGCATAAAAAAGTGACAGA
ATTGCTGATTTCAGCGGTGGGCCACTCATGAGCTGGGGGTGGGTGGTTGCTGAGAACCAG
CCTCATAATCACTGCAGACTGGGCCTGGAGGAGAGTCGGATCTACTTGAGAGGAGTCCTG
GTTGTTCGTGGTCTCCTGCTCTTCCCCCCTGTCTGCTGATGATTGGTAGTTCTCTACTAG
AGAGAATGGGAGAAAAGTAGGTGGAGGACTGTCAGTCATCGGCGGGTG
>TRINITY_DN122580_c6_g2_i1 len=528 path=[0:0-527]
GGATTACTTTTTATTTAATACTATGTATATACTGTACACTACGGTAAACTTATGGTGACG
TTATCTGTGAGGTCTCAGTCTGTCCTTATTTTCTGGCCCAAAATATGAACTCCTCCCAGC
AGGACTAGAAAAAGCTGTTCCTGTGGGAAACACTGCATCTTTTGTTTTGTTTTTCTGGGA
AATCTGTTCTTTTGTCCAAAAAAGATAAAGTACCAGGGAAAACACTGGCCTTGGGGAAGA
CCATTGCATTCCTAAACCAGAGGAAAACAAAACTATTCAGTTTCGGTAGACTGCTACTCA
TGGATATTACCTCTGTTCTATTTATTTTTTATTTTTTTTATAGTATTTCAGATTTATTCA
TTTGTACTTTTGTGGTGTTAAAAGAATACAAGAGATTCCCAATAAACAAGCTTAGACTTA
GGCTACATGCACACGACTGCATGTGTTTTGCGGTCCGCAAAAAAAAGGATGATATCCGCA
TGCCATCCGTTTTTGTTTTGTTTTTGCGGATCCATTGTAACAATGCCT
>TRINITY_DN76660_c0_g1_i1 len=528 path=[0:0-527]
GGTGGCCAAGACCAACCTGACCAAGCGTCGCATCATCGACAACCTGCTGGAAGAACGCCG
CCTGCAGCGCCAGTTGTCGGACTACGACTTCGACCTGTGAGCAGCGCCGTCCACACCGCA
AGCAAGCCCCGCAATTGGCGGGGCTTCGTTTTTCCGGCGGCCATGAAAAGCCCGCCGAAG
CGGGCCTGAACACCAGTGCGATCGAGTCGAGACCGCCATGCCCAGCCGGCACGCGCCGGG
CGGCGGCCACGGCAACCGCTATCCGACGGTTGCCGTCCCGGCCGTCCCGGATAACGCCCT
CAGGGTCGCAGTTCGAACAGCGCCGGCAGCGGCGGCCACTCCGAAGGCACCTTGCGGAAG
CGACTGAAGCCGGCGGCCTCGGCCATCTGCCGCGCGCGGTCCTCGCCCATGAAGGCGCCG
AGGCCCTCGCCGCCGTGGGACAGCGAACAGGTCATGCAATACAGCGTGCTCTGCGGGTAC
ATCACGCGACCGAACAGGTTCATGTTCTCGTGCAGTTCCTGCGACAGG
>TRINITY_DN116462_c11_g1_i6 len=528 path=[0:0-150 4:151-196 7:197-199 8:200-241 9:242-242 11:243-258 12:259-259 14:260-262 18:263-287 19:288-288 21:289-290 22:291-323 23:324-527]
GTATAGACTCTTGTCACACTCAGGCTGTTTTATCTGTAATCCTAGTAACTGGCACTTGGT
TCGGTGTAGTATGTGGGCAGTGTGATGTTGTTTTATCTGTAATCCTAGTATCAGGCTCTT
GGTGCGGTATAGATTCTGGTCACACTCAGGCCTAGTAACAGGCTCTCGGTGCGGTATAGA
CTCTGGTCACACTCAGGTGTTGTATCTGTAATCCTAGTAACAGGCTCTTGGTGCGGTATA
GATTCTGGTCACACTCAGGCTGTTGTATCTGTAATCCTAGTAACAGGCTCTTGGTGCGGT
GTAGACTCTGGTCACACTCAGGCTCGGTGCGGTATAGACTCTGGTCGCACTCAGGATGTT
GTATCTGTGGTCCTGGTGGCGGGCTCTCGGTGCTGTGTGGACTCTGGTCGCACTCGGGTT
GTTGTGTCTGTGGTCCTGGTGGCAGGCTCTTGGTGCGGTGTGGATTCTGGTCGCACTCAG
GCTGTTGTGTCTGTGGTCCTGGTAGCGGGCTCTTGGTGCGGTGTGGAC
>TRINITY_DN124479_c7_g2_i3 len=528 path=[1:0-76 2:77-108 4:109-114 5:115-142 6:143-166 8:167-498 9:499-527]
TACTTATCCCTAGGAGGCTAACACTGGCGTCCTGTCCACACATGAGGCGATCACAGCTGA
GGATCAGAAGGGAGGCTACAACGCACAAATACAGTCAGTGGTAAGAAGATTCCCTCCTCC
ACAGATGACATCATGGACCTTTCTAGCAGCTCAGAGAAGAAACATTTTGTGGGAGTCTTA
CTTTGATGGGAGCCATGCTGGTACCAACAGTGACATCATCATTGATGCATTTGTATTTTT
TAGATCTTTTTATAATTTTATTACATTATGGAATATTTGTTTATTTTAGATCTACAGTTA
GGTCCATATATATTCGGACAGAGACGACGTTTTCCTAATCTCTGTTCGTCACCACAATGG
AGTCAGACGCCGGAGAAGTTCAGACTTTCAGCTTTAGTTCAGTCGGTTGAACAAAATGAT
TGCAAAAAAATGTGAGGAACTAAAGCGTTTTTTAAACTCAATCCCTTCATTTTAGGGGCT
CAAAAGTAATTGGACAAATTAAATAATTGTAAATAAAATGATAATTTC
>TRINITY_DN117317_c9_g1_i1 len=528 path=[0:0-527]
CATTTCACCAGTTCAGATCTTTGGGGTTCAAGTTCAGGATACAGAGCTCCGGGGGTAAAA
CAATGAGGCTTTTCAGGAGGACAGGGCCATTGGCGTGAATGCAAAGCCATTTCTTTAGAG
CTGAGCACTGGGGAATGTGCAGAAATCAGGAGCATTCGATTACAGACAGTGGATTTTATT
TGGATTTCTTTACTCCGCTTCTGGTTTTGATGTTCTTTAGTGGGAAATTCATTTGCAGAA
GAGGAAAAAAAAATCTTCTGAAGTTTTTGTGTTTGTCTTAGAGGTGGAGACGGGTATCCT
GAATGCCCAGAAATTAGCTGAGAATGGATCGGTCCTGTTTCATGTGAAGGGAGGTGGCAT
CTCAGGGCTGAAGGAGCGATCCTTTACATCCATTTAAATTGGATTAAGCTATTTTTTTCA
TCCCTCCCAGATTTGACTTTTTGGCAGTTCTATGTTTAACAAATGCAGATTTTTTTTTAT
TCCACCATACCGTAATTGCAGCAATTTTTTTGGGGTACATGTTTTCAT
>TRINITY_DN266419_c0_g1_i1 len=528 path=[0:0-527]
GTGTATTCGGGCACTGGTTCCAGGAAGCAGAGAGTGATAAAACACTGTGAGGACAATTCC
CCCAGGACGCCGGTTCTACATGGTGGGAGCGCACAGCTCCGTTACTTGGTGGGCGTGTGT
AGTTACTGTGGAGGTCAGATGATCCAGTCGTAAAGGTCAGGTGATCCGATCAGCTGGTTT
ATTCGTTGGTCAGCTGCTATGGTCATGTGACTCGCAGGTCCTGTCAATCACAGGTCCTAT
AAGGCAATATTGAATGCTGTGTTTCGATGGGGATAAAAAATAATTCTTTGTGGGCAAATG
GGAATTCCTTTTGCTTCTGGTCCGGACCAGCAGAAGGCGAAGAAAAGACGCAACTTGCCT
CTTTCTCAGTGGCTACAAGACTGCGCTCCTCCAGAGGTTTTTTATAGGTCTCATAATTAG
GACACAAATAAAACATGGATTGGACTCCAAAGTGTAAAACAGCTCCCAAACCAGTTAAAG
TGCACATATGTTATAATCATTGCACTTCAACTGGATTCGTATTTATAC
>TRINITY_DN119157_c7_g8_i1 len=528 path=[0:0-527]
GAGCCAATCTTTAACGCTCATGTGAAAGAGACCTTACTCTCATACAGTCCCATTGAAACG
AATGGGTCAGGATTCAGTGCGTGTGCTATGCGTTCACATCACGAATCGCACATGAATGGA
AAACTCATTTGTGAGATAAATCACCTCCTCTTATGCCACAGTCTTTTGTTTGGTCATGAA
AAAGTTAGATCTCAGAGCTTTCTCAATAACTGCAATACTTATAGGCCATGGCTTGACAGA
GGTTACTATTTTGGCAACTTCTGGCCAGCCAAGTAACAAGCAGCCATTTTGGTATTGAGG
CCTAAAGTACAGGCATCTTAATATAGGTTGCCCATCTTCTGACAATGTGATACAGTAGTT
TTTCCTAGGCCAACATGACTCACTTGTACTGAGCTACTTTCACACTGGCGTTTCTGGGTC
CGCATGCGAGATCCGTTTCAGGGCTCTCACAAATGGCCCACAACGGATCAGTTTAGCCCC
AATGCATTCTGAATGGATAAGGATCTGCTCAGACTATCAGTTTGCCTC
>TRINITY_DN228530_c0_g1_i1 len=528 path=[0:0-527]
TTGCATTGGAATATACCGATTCCTTTATTCTGTAACGTATAAATATCCAGTACGGAATAC
AAGAGGCAACCCAATGATGGCACGTTATAGTCCATTAAGGAGACAGACAAAAAATAATAA
TAAAATTACCTACAATCACTGAATAGTGAAAAGGCATATTTCTTTGCAACATACTTTTAA
ATGTTTAAATGTAAAGATCTGTTTGCTGTCAGCTTGTTTACACCCATCCAGATGCTGAAA
CTCATAGAAACCTCCTACGACTGAGTTTGATACAATTGTAGCCACTCGAGTTAATCTGTG
AGACTCACTCATTCCCTGTTATAGTAACAGTCTGCTACAATGTGTCACTGCAGGTAAAGC
ATCTCCGCCTACAGTGCAGCCTGTTTACTTCAAAGTATTATCTACACAGGACACAACTGC
AGCAAACCCCTAGATGTGATAAATCTTAGGTCTGTATAAGTTTTCCTATTGGATTACACT
TACCGGTAATCGGTTTTACTTGAACCTATGAAAGCACCTCTGGAGAGA
>TRINITY_DN135485_c3_g2_i1 len=528 path=[0:0-527]
CTGCCTCCTGGACCTACCCCAATTCCAGTGGTGGGGACCCCCAGTACCTACGGTTGAGAG
ATGCCATTGGCAACTATAGCATGGTAAGTGTCCACGAGGAGACGTTGTGCGGATCATGCA
CGGTAATGCAGATACAGTTTCCTTCAGATACAATATTCATTGGTACCAAGATGACGACAG
TTTGCTGACAATGTTGTTGAAACCTTAACTTTACATTAGACTCCTAAGGACGCAGAGACA
GTTGACAGAGGGACATGACGGAGCTGTCATCATCCCCATAGACCCACCGAGCAAGACATG
GGGGAAACATAGAGGTCAATCCAACAGATCCAGAATACACAGTGATGGGCACCTGTACCT
TTGTGTAATGGAAGGGGCTGTAACAACTTGTGCTCCTCACCCAGGGGGGCACCTAGCCTT
TCTGCTGCCTGAGCAAAAACTGTAATGACGCCCCCCCCCCCCTCCCCCCAATGCCAAATT
CTCAACCCAACCCCTTCTCTCCAGCCTTACTGTTAAAGGCATGCTTGG
>TRINITY_DN22668_c0_g1_i1 len=528 path=[0:0-527]
TTACATTTTGTTGCCATGCGAACGACAACCGGCCAGCGAGTCGGATTACTATAGACTCAA
GTTGTAAAAAATACCCTGAAAGATTCTCTACATAATGAGGTTAGAAATGAACTTGCAAGC
CAAATTGATGATGTCAGCCCTCTGTATCGGCACATTGCCACTCGCTCAGGCTGCCGACTT
TGAAGATTTCGGCAAGGTCGTGCGCGTCGTGCCGCAAGTGGAACAGATCAATCGTCCACG
CCAGGAATGCCGCACGGAATACGTGCAAGTGCAAGCGCCGCCGCAACAGCGCAGCGCTGG
CGGCTCCATCGTCGGCGGTATCGCCGGCGCCCTGCTCGGTAGCCAGGTCGGTGGCGGCAA
TGGCCGCACGGCCGCCGCTGCTGCCGGCGCGATTGCCGGCGCCGTCGTCGGTGACCGTGT
CGACAACCAGAACAATTACCAGGGCGGCATGCAGGAACAAGCCGTCAAGCAATGCCGCCA
GGTCGACCACTGGGAATCGCGCAACAATGGCTACCAGGTCACCTACGA
>TRINITY_DN154692_c1_g1_i1 len=528 path=[0:0-527]
ATTTTTATATATTGTTAATATTTAATTTTTTCTTCTTATTCTTTTTAACCCTTTTATTAT
GCCCCCTCAGGGGGCTTTTAACATGTTATCCTTAAATCCCTTGTCCCAAGTGGTGTAACT
ACAGTTGACTGGGCCCCACAGCAGATTTTTGAACGGCCTCTCCCCCAGCAACTTTTTTGC
AACCCCCAACTCACATGTAGCCCCCGCTCCTGTGACTAGTCAAGAGAAGGCATGGCAGGC
GCTCCGTCCGTTTCCTACAGTGTCACTGTATATAATGTCATCTTATAATACAATGAAATC
CTTCAGTCTTCCTCCTGAGGGGGCCCCCTGTGGATCTGGACCCTAAAGCAGCCGCTTCCC
CTACAGCTACGCTCCCGCTTGTCCCTTGCATTGCAATAAAATATGACTGTGTTGTGAAGG
ACTAGCTCCATTTTCCTATTGAGCACTGCCACCTGCAGGGCTCAATGGAAACTGCCGTTT
TATTAGGCTCGAGCTCTTCAAGGGGTTGTCTCATGGACGCAGTTCCGA
>TRINITY_DN128964_c3_g1_i2 len=528 path=[0:0-527]
CCGCCTACAGATTACATTGCATTTTCATGGTGACCGGTTCCCTTTAAAGGGTTCACTAGA
TCTGGAAACAGTTTAAGGGGTTCCACTACTGTAATAAGGTTGGAAATAAATACATTAAGT
TAGGAGACCACGTTTCTTCAAAGCATAGTCCCGCCTACAGATTACATTGCATTTTCATGG
TGACCGGTTCCCTTTAAAGGGTTCACTAGATCTGGAAACAGTTTAAGGGGTTCCACTACT
GTAATAAGGTTGGAAATAAATACATTAAGTTAGGAGACCACGTTTCTTCAAAGCATAGTC
CTATCTGGACCATCATTGTCTGTATGACTCTTTAGCACACATGGAGAGTTGGGTCCTTAC
TAGCCTGAGCAGACTGCAGCTCTTGCTTTAGCAGTCTTAGGCCTTCTGCACACGAACGCT
GTGTGCCCGTTTTGCGGCCCGCATACGGCGGTTCCGCAATACACGGGCACCGGCCCGTGT
GCACTCCGCATCATTAACTTGAATGGATTCGCAATCACGGAGATGCGG
>TRINITY_DN162842_c3_g4_i1 len=528 path=[0:0-527]
GGCTGTCACAAGCACATCCACGGGTCTCTGACCCATCTATAGGCTGCATTCTGGATTTCT
TGCAGATGGGGTTTGATAAGTTAAGGTTCAGATTTCAGCCTTGAGTTGTTTTCTGGACAC
CTCCCTAGCAGATCACAGATGGATTAAAAGATTTATTAAATCTATTTTCAGAATGAGACC
TACTATTAGACAGACAGTACCACCTTGGGACCTAAATATAGTCTTAGAAGGTCAATGTAA
TCTCCCGTTTGAACCAATTGAGCAGTTATCTGACCAATTGCTTTCTCTTAAAACCATTTT
TCTTCTAGCGATTACCACAGCACGCAGAATAGGAGAAATTCAAGCCCTTTCTATCAGGGA
ACCATATCTAAAAATTTTGGACGATCGGGTTGTATTAAAGTTGGATCCATCCTTTTTAAC
TAAAATTGTCTCTCCATTCCATAAAAATCAAGAAATAATTCTTCCTTCATTTTGTGCCTC
CCCCAAAAATGTACAGGAAGAAAAATGTCACTGTTTGGATGTAAGAAG
>TRINITY_DN127182_c2_g1_i4 len=528 path=[0:0-257 1:258-331 2:332-350 3:351-391 4:392-413 5:414-527]
ACATCCATTCAGAATGCATTAGGGATGTACGGATCCGTTCGGGGCCGCTTGTGAGAGCCT
TCAAACGGATCTCACTAGCGGAACCCCAAACGCAAGTATGAAAGTAGCTTAAGAAGAGCT
GTAGAGCCATGGCCTGTAGAGAAGGCCCATACATTACAGGCATCACAGCAGCCATACATA
CAGACGTGTACTACAGCTATGATATAACACATCATAGAGCCACCGCCTGTAGAGAAGGCC
CATACATTACAGGCCTCACAGCCGCCATACATACAGACGTGTACTACAGCTGTGATATAG
CACATCATAGAGCCACCGCCTGTAGAGAAGGCTCATACATTACAGGCCTCACCATACATT
ACAGGGCTCACAGCTGCCATACATACAGACGCAAGCCGCCATACATACAGATGTGTACTA
CAGCTGTGATATAGCACATCATAGAGCCACCGCCTGTAGAGAAGGCCCATACATTACAGG
CCTCAAAGCCGCCATACATACAGATGTGTACTACAGCTGTGATATAGC
>TRINITY_DN139926_c6_g1_i2 len=528 path=[0:0-127 3:128-188 4:189-342 5:343-527]
GAAAATAAATTGGATCTTTTGTATATATGAAAAATAATTTTTGTCTGTCTGTCCTTTATG
CGCAGCCAAACGATTGGACCGATCTGCACCAAATATGGCATATAGGTACATCGGGTGTAC
GGGAAGGTTCTCAGCTCTCTAGGACGTACCGTTCCCGATATTCCCCAAAAATGCAAATAT
GGCACCATCACATCACTTGCATTAGCCAATAGAAGCCCAGAGGTCTGTCATTCATATCCC
AAATACCATACAAACGGTCACATGACCCTTATTAGCGAATAAAAATTTTCAGGTCCTTCA
GTCTCAACATACACAGAGTTTTACACCAAGTTTCCATAACAACCCAGCCATTTTAATTCA
CTGCTGTAGGTCACCTTTAAAAAGGGGCAGGGAGCTATGGATGACACTGTTAAGGGGATG
GTCCGCTAGGGAGGTCAGTGTTAAGGGGTGGGGTGCTGTAGAGGTTACTGGGGGTGAAAA
CTTGGTCAGGACTCTACCCTCTAATGAAACAACTTTTAGCAAACAAGG
>TRINITY_DN151278_c6_g1_i9 len=528 path=[0:0-181 6:182-209 8:210-237 9:238-303 18:304-309 20:310-318 22:319-319 23:320-328 24:329-329 26:330-333 27:334-334 29:335-347 30:348-349 32:350-363 34:364-399 39:400-423 41:424-441 42:442-527]
GACCCGGGCTGTCACACTAATAAATACACGACGTTCTGTTGCCAGAAGGAACGAATTCAG
ACGCGTTCCAGGACGCGCTCTGACGTCATCACGCACCAGAGCCTCCCTTACGTTCCCACG
ACTCCGCCTCCAACCGGCGTTTTGTTCTGGAAGCTTCAGGCGCCGGGGTTTGACAGGCGA
GACCGTTCAATCCACCGTCATCCGCCGCCCAGTGACCCGCGCCGGGACGTGACCCTCTCC
GTACTACACCCGCCCGAAACGGTCTATCCATAATGCCGGATATCTCTGCTCCTAAAGTGA
TGGCGGCATCAGGAGGAGGCAATGGAGGTTCGAGCAAGAAGAGAGGAGCCTACCAGGACC
GCGACAAGCCGTCCCAGATCCGTTTCAGCAACATCTCCGCAGGGAAAGCTGTTGCCGACG
CCATCAGAACAAGCCTGGGGCCAAAGGGCATGGACAAAATGATTCAAGATGGTAAAGGAG
ATGTGACCATTACTAATGATGGAGTAACTATCCTGAAGTAAATGTAAG
>TRINITY_DN232358_c0_g1_i1 len=528 path=[0:0-527]
TGATGCGACGGCCTGAGGGCAATGGGAGTAGGTTAAACGAAGTAGGAGGTGAGCCAAGAG
GTCAAGGATAAGAGGGAAAAATAGAAAAGCCAGAAAAGAGGCTGAGGTCTTCATATTTTG
CATGGTTTCTCTTCAATAATGCTTGCTAATGACCCTCAAGACCCTAACTAGCATTTGTGG
GTTCTCTGACATGTACTACATTTTTTTCTGTAAGGTTCTAGTTGTGAAGAAGGGGGCAAA
AACTTATTATGAAAAACGTTAGAGATACCTAAGTCTTCCAGCCCTCTAAGAAACTGTAAG
CAAGTGGATCAGCTTCATAGGACATTGCTCATATGATGTAATCAGAAGGTGGCAGGTCTT
TATCATAGGTCCCAGATACTTTCTGACACCTTGATCTAAATGGAGCCCGTCTTGTATATA
ATGAACATTCAGCAAGGGAAAGGGATGCACAGACGCTTTACAGATTTTAGACTCTGTGCT
CGTTGTCGCCCCCTGCTGAGCAATCTACTTTGTCAAGTGGATTAGGGA
>TRINITY_DN116008_c2_g1_i7 len=528 path=[1:0-133 2:134-157 4:158-211 6:212-219 7:220-278 8:279-318 10:319-367 12:368-369 13:370-415 14:416-527]
CTTGAGCTTTCTGTGTGGTGGCCGCACTGGTGCGGAATAGTGCATTTTCAGACTAAGTGC
GCACGCGGGCGCATTTGGATCGGCGGCGCGAGGGTGTTTCCGGGTCCCTGCGCAGCCAGT
GGATCGGCGCTTGTAATGGGTAAGTCCGGTCGCAGCCAGGTTTCCGCACTGGGTGCTCAC
GCGGGCGCGCTGTGGGTTTCTACTTCGGTGGCAACTTGGAGATCCTGCTTGGCCGCATGT
GTGCATGTTGGGACGTGGAGTGGGTGGGTTCGGGCGTGTGCAGGGGTTGCGTGCTGGCAC
ACCTGGTGGGGCCGGATTGGCTGGCGGGACATGTTGGGGGACAGAGTTTGGTGTTTTTTG
GCTTCTGGGGCCTGTCTGTTCCGGGTGGGGGGTGCAGTGTAGCGTCGGTGCAGTTCAACA
GGCGAATGGTGGCTGAATTATACTAACGTGCGCAGGACGTTTGAGCGCTGGGTGCTGTGT
GGGTAGCGGGTGTGTGACCTGGGGAGTGCACCCCCATTGGTCGTGGCG
>TRINITY_DN152117_c3_g2_i1 len=528 path=[0:0-527]
ATAATGACATGCCATTAGAAATGTAATCAGACACAGGTGCTGGTTTAAAAAATAAAAATA
AAAAAATGCTGAATTTATTTTGAGTAACAACCCCTTTAATAGTTCATAATTCTGCAATGT
AACAGAATTATGAATCAAAATACAAAGTGTGTGTTAAAAAAAAATGGCATGACTCCACCA
CTTACAGGTTCTATTTGTAGTCTGCAACCTAAACTGTTGTGGGATATTACCCACCAATGT
TCGTATATACGTGGGTATAATGAATCATAAAATGCTCTTTTATGGTATGAATCCTTTTAG
GACTATGCAGTGATAGATGTGCTCAATTTGAAGTAACGTTGCTTGAATACATGGTAATTA
TTGTAAACTGGGATTGCAGCATTTACATAATGATGCAGAGTTAAACTCCTCTGGTGCACT
GGGAGGCCTTGCTTATAATAAACTCTTCCTATATATATATATATATATATATATATATTT
CTTGAAATAGTGTCCTATACCTGCTCTATTGTTAGGTGACGCACTGGG
>TRINITY_DN154948_c2_g1_i1 len=528 path=[0:0-527]
TTTTTGCGGACAGACTGAACTGTCTGCCAAAAAATGGATCTGCATTTTTACGGGCAGCAA
AAAACATACGGCCATCTGAATAGGCCCTTAAGCTAATGTTTGCCAATCTTTCACTTTGTA
ATGTTTTGTAATTACCTGAATGCATGGTATCTCTATCCTGATCCAGAATACAGTCACAAT
AACTGCCATTCTCCCTGCAACTTCCTGTGACATCATGTCCTTTCACTTCCAGTCTGGTAT
TCTGGTCTCCGCTGTGTCCTGTAGTGTGAATGCTCATCTAATTAGCGTGGGTGGGAAGAA
GGCAGGGCTCTACAACCCTCTGCATCCTCAGTAGTGAAGCGGAGATCACACTTTGGATGC
TGATAGGTCTGCAGTGCAGGTGTTAGCTGTTCCCTGCTTCTCTACAGTGTCTGCAAATGA
AGTACATGCACTATATGCTTGATGCTTTATTACTGAGAACACAGAACACTGAGAACATGC
TAATTCGATGGACATTCAGACTAAAGGACACAGCCCCAAAACAGCATG
>TRINITY_DN224014_c0_g1_i1 len=528 path=[0:0-527]
AGATATGAAACACCGTTCGCCAAATGCCAGTAGTAAAACCTATATATCATGCACCACCTC
ATCGCATCTATGCGTTCGCGCTCATGAGAACATGTCTTTCGTTTTGCAGGGGCCCATGGA
TGTATCTTGGGTGCGTAGCGTGTCCGATACGTGTAGATCGGTCATGTCGCTTATGCGGGA
ATAGGCTCGTAGGTGTTGTGGGCTTGACGGTTCGAGAAGAGGTAGTAGATGATCATGCCG
ACGACGGGGAAGAGGAAGACGACGAGTGCCCAAAGCACCTTGTTGGGGACGGGGCGGTTG
GACTTGAAGATCTCGATCCAGGCAATGATGTCGAGAACAAGGACGATGAATCCAATGATG
CCACCGCCGGTACCAGCTTGCCACGGCTTAGCTGACTGCACCGTCATGGGAGCTGCCTCG
GCGAGCATGAACATAGACAGCTGGAGGAGCAGCGAGAGGACGAAGTTCATCATGATGGCG
GTATTGCGTGATGTCGAGGTTGGTCGAGTGAAGAAGATGTGGTTTGGT
>TRINITY_DN147824_c9_g8_i1 len=528 path=[0:0-527]
GCAAATTCAACAAATGACCATTTTCAGTTCTTTACAACCTATAAAATGTTTTGAAACTCT
GTTGTGCAGAGCAATTTGAGTTTTTTAATTTATGAATAAAAAAAATAAATACTGTTATCA
TTGGGAGATTTGTTAAAATTTTGGTAAAATTTGATTTATGCTCTAACGGTAACTGACTGA
CTCATTTGCATCGACCATTTAGGAAAATCAGAGAAAATATAATTTGCATAATAATTTGGA
ACGCGGTGCAGTAACCTAGTCCCTCCCCTGCACACCCTGGGGTTGTGCCTCCTCCTCCAA
TATATTTTACTCCCATAGTCACACCCCTGTACCATCTGCAAATGCATACCCTACGCAAGT
CTTTAAACTGATAAAAGTTCCATTCGGCCATTTTTGGTTAGCAGTTTTACAAACCTGATT
ACATAAGTGTATTTCGTACGTCAGACGGCATAGGTGGTCATACTAAATGTTAGGCATGAA
TGATATACAACTAACGTGAACCTACCTGACCAAAGTTAAACACGGCAC
>TRINITY_DN161303_c3_g3_i1 len=528 path=[0:0-176 1:177-269 3:270-382 4:383-391 6:392-527]
TTCTTTATGCACCAAGGGGCACTGAAGCCTTTTTTTGCATTAAGTATAAATGTTTTATTT
CAAGACCGGTATCCTTTTAATCAGTAGGAGAAACTTTTACCGGGTGATATGCCTGGTGTA
GTGGGGTTGATCCTGCTGACAGGTGTTGTCCGGTATTAGACAAAGAAAAAAGTGAGCTGC
AAATGTTAAAAATTAACAAAACCGCCCACACCACTCGCCTCTTTAATCCCATGATGACAT
GCCATGGTTGCATGTAACTGCTGCAGCCAATCTGGCCTCCACTGTCACACGCCAGTAAGT
ACAGCACATGACTGTTGAGCCCATTGATTGGCAGCAGTAGCCATGTGCTGTTGGCTAGGG
GCCCTGTAGCAGCTGCCTGTTCTACCTCTATATATAATATACGCCATGCGATTGTGGAGG
CATATTGGACCTTTGCAGAAATCCCCTCCATGCACAGGTTGTGTAAAGGAGGGCCCAAAC
ATTTGAATAAGACTGTGAGGCACCACAGCACTCCAGTAGGTGGTTTGC
>TRINITY_DN139398_c8_g2_i1 len=528 path=[0:0-527]
GCTGCCGCCATGAACCCCGAATATGACTACCTGTTTAAGCTGCTTTTGATTGGTGACTCC
GGCGTGGGCAAGTCGTGCCTGCTCCTGCGGTTTGCTGATGACACTTACACAGAGAGCTAC
ATCAGCACCATCGGTGTGGATTTCAAGATTCGAACCATTGAGCTGGACGGCAAAACCATC
AAACTGCAGATTTGGGACACAGCTGGTCAGGAGCGGTTCAGGACCATCACTTCCAGCTAC
TATCGCGGGGCTCATGGCATCATTGTGGTGTATGACGTCACTGACCAGGAGTCCTACGCC
AACGTGAAACAGTGGCTGCAGGAGATAGATCGCTACGCCAGTGAGAATGTCAATAAACTG
CTGGTAGGCAACAAGAGTGACCTCACCACCAAGAAGGTCGTGGACAATACCACAGCCAAG
GAATTTGCAGACTCTCTGGGTGTCCCCTTCCTGGAGACAAGTGCCAAGAATGCCATCAAC
ATCAATGAGCTCTTCTTAGAAATTAGTAGACGGATACCCTCCAGTAAT
>TRINITY_DN133578_c2_g1_i1 len=528 path=[0:0-313 1:314-325 2:326-527]
GCTATAGTCACATCCAACACAAACTCTATCCAAGCACTGCACTGCAATTGTTAAAGTGTT
TCTAAGTATTATTTTAAATATGACTACAACCCCCTCATCCACAGGAATGCACCCAAGTTC
TGCAGTACAGAGATGCATCCCCAAGGATAATGAGGGGTCATAGTCACATCCAATACAAAC
ACAGGCCAATTACAGTACAGTCTGGGAGTGTCTATATTAAATGTGACCACAACCCCCCTC
ATGCCCAAGAATACAACCATGTATTGCATCAGAGGGTTTATAATCCTTTAATGCCCCTGA
GTTCCCTTTCATGTTCCCCTTCATGTCCTGACTTTCACTCACCCAGATAGTGGGTCCGTT
GAGAACCAGTGTCATTCACTTTCCTTTAGCAGTGGTGCACGGCTGGGCGGGAGTAAGCTG
ATTGGTGGAGGCATCGGAGCAGCAGTTCATGCCAGTGCTCACCACCAGTTAGCGCACCAT
GCAGGGCCGCACAGGCTGGCGGCATTCAGCTACACTGACTGTTTTGAT
>TRINITY_DN152414_c9_g1_i1 len=528 path=[0:0-527]
AACAAAAAAAAGAAAAAAAGTTGTTACAAAAAAACATAAATAAATAATAAAACTCTCTTT
TATGAAGCACGTTTTTCCCGCCACAGGTATCATCATGTCTGCGCCTCCTCGGCCGACAAG
GTCATCGCTCGCGATCTCCTCAAGACCAACACGTGCAGGCGAAACGCACATCATGCAGAG
CTAATTTTTATTTATTTATTATTTTAAGTAAAGAAACGGGTGCAGGCAGACGGGAAATGT
CGCGCGCCTCGCATCCGATCACCCCCGTCTAGCGGCACCCTTGCTCCGGCTTGCTCTCTA
GTACTTCAGCAACTCCGCAGGAAGCTCGCTGACCGTCGGGTACGACTTCTGCGTGCCCTT
GCGCTGCACGCTGATGGACGCGCACACGTTGGCCCGCTTGCACGCCTCCATCAGCGAGAG
GCCCTTCGACATGAAGAACACCATCGACCCGACGAAGCAGTCGCCGGCGCCCGTCGTGTC
GATCGCCTTCACGCGGATTCCGGCGACGTGCTTCGGCTGCCCGCCGTG
>TRINITY_DN230469_c0_g1_i1 len=528 path=[0:0-527]
CGCCCCAACGGCCGCATTGTCCGCGAATTCACCGTACTGCTCGATCCGCTCGGTTATACG
CCGCGCATGCTTCCGGCCGCGCGCAGCGGGATCGAGCCGCAGCGGCAATCCTCGACGCCG
GCGCCCGCGCCGCGTAGTGCCGCGGTCGTCGTAGACCCGGCACTGCTGGAGCCGGGCGAC
GACTACCTGACTCGCCCCAGCGACAACCTCTGGGCCATCAGCGGACGCCTGCGTGGTGCC
GGCAACGCCGATCGCGCGCAACTCATGGAGGCCCTGTACCAGCTCAATCCGCAGGCCTTC
GTCAATGCCGACCGGCACCGGCTCAAGGCCGGCGCGCGGCTGCGTCTGCCGGCCGGCTAC
CAGCCGGAGCGAGGCGCGCCCGGCGCCGTGAAGGAGGCGGCCGTGGAAGTCCTGCCGCCA
GCCGATGCCGCCGTGGTGGAAAACGCTCCGGCGGCTCTCGTCGAGGCGCAGCGCCAGGCG
GATGCCGAGGCCGAGGCGCTGGCCCGGCAACGGGAGGAACTGAGCCAG
>TRINITY_DN261891_c0_g1_i1 len=528 path=[0:0-527]
GGCACTACAAAAAAAAATTTGCCAGAGGAAAAAGGGGAAAAGGAGGAAGATTGCGACCCC
CATCCCAAAAAGATCAGGGAGAACTAACTGGAATATATAATTTGAGTTCTTACCAATTGA
CAAATGAGGAAAAAAAAGTGTTGAGGAAGGGCCTGAAATTTGCGCCTGTAAAGAAACTTA
ATAAGTTCAAAATGTTTTTAGATGTACATAGATTTATTCGCAAGCTTAATCTGGCGAAAT
ATATGGTGAATAATGCGAATATTGAACATAAACCGGTGGACCAAAACAATGTAATACACG
CGGGTCTGAGGGCTAGGAGCAGATTCTTTCCTGTTATTAAAGAAAATGATTGTGTGGATG
CCTTTAAAAGGGGCTTATTTAAAAGTGTGGAGAATATGGACGATCGAATGAGAGGCCACA
ACCTCACTAGAGAAGAGAAGAATGCATTGAGGAGCTTGGAAACTAACAGCCAGATTGTCA
TCAAACCGGCTGATAAGGGGGGGTTGTGGTATTGGATAGGTCCAAATA
>TRINITY_DN117430_c4_g2_i1 len=528 path=[0:0-527]
AAATAAATAAATAGATCAGAAAGCCAAATGTACCCCAAAATAGTGCCAATAAAAACTACA
GCTTGTCCTGCAAAAAAATAAGCCCTCACACTGCTCAGTTAACAGAAACAAATTTAAAAG
TTATGGCTCTTAAAACCATTTCTGCAAATTCCATGTTACAAAAAACAGATGCCGCTCCAT
CCCTTCTGAGCCCTGATGTATCCCCAAACAGCAGTTTACGAGTACAAATGGGGTGTTACT
GTATTCAGTAGAAAGTGGGTAGCAAATTGTGAGGGAATATTCTTCTGTTATCTTTTGTGA
AAAAGAAAGTTTGGACCTAAATCACCATTTTCTTGTAAAAATAATAATATTAAAATGGAA
ATTTCATCTCCATTTTGCTTTAGTTCCTGTGGAATACCTAAAGGGTTAACAACATTTCTA
AAACCAGTTTTGAATAGTTTGAGGGATGTAGTTTCTAAAATGGGGTATTTATGGGTGGTT
TCTATTATGTGAGCCTCACAAAGTGACTTTAGACCGGAACTGGTCCTG
>TRINITY_DN123345_c4_g1_i1 len=528 path=[0:0-527]
GCCGTCCAGTGTCATTTCCACCTTTTTTTCTCTTTTTTTTACTCACATTATCTGGAGGAC
TTGTCTCTTCCCTGTCTGTAAGTGGGCAGCAGCTTGTCCCATGTAATAATCGGTCACCTG
CAGCTCCAAAGAGTGCATTGCAATCAGCTCTTGTTAACCCCTTTCTCCCTTGAATAGAAA
GTGGTCCCTCAGACACAGCACCAGAAATTCCACAAATGAATAGCACTACAGTATACAATG
CCCACCCCTAGTATCTTCTCCACTGTCTATAGAGATGTATTGCTATATAGACTCCTCAAC
ATTGAAAATGCAACAGCAGGAAGGAAAGGTTGTGGAATTATGGAAACCACAGGATCGATA
GACAAGTTAATGATGTGCAAATTAGCAAAAAAAAATATATAAACACAATCCGACTTAAAG
TAAGCCAGTTCCCCTCTCCCAGTCCATAAAACCCCTGCCAATTGTGCCCGGCTCCCTTAG
TAAACATACCCACAATGCTACAGGGGAAGAAGACCCAAGCCAATCAGG
>TRINITY_DN126395_c10_g1_i1 len=528 path=[0:0-527]
AAAACGCAGCATGCCCTATATTCTACATCCTCCACGCAGCCCTGGCCCCATAGATGTGAA
TGGGGCTTCAGTGAAAATCCTGATGGCCAGGCAGCAGGCCGACCCTGAAGGGCAGGGGGC
AGGCCGACCCTGAAGGCCACACAGACCCTGAAGGGGTCACAGGAAAAAAAAAAGTAACCT
ATTTTTATGGATAGTCCAGAAATTTCTGGACAGTTGGCAACCCTGACACGGATCCTGAAG
GGCAGTGAAGGGAGGCTGCACGTCTCTTAGGTATGGAGTGACAGAGCCTATGAGTGCTGT
TGTACAAGCTCAGTCATGTGCCGTACGTACATAGCTATTCTCCCCTAGAACCAATGTTGT
AATAATTAGGTGAAAAGTAAAATTCCAGGTCATTTCTAAAATGTTAGTGGTTACGTACAG
TAAGAGCTGACATAAGCATTTTCTGTCAACATTTTGTGAGTAGTCCTGCAGTCAGCAATG
AACTAGACGTGCAAGTAAACCAGTCACAGCCATGACTCCATGTGTGAT
>TRINITY_DN318929_c0_g1_i1 len=528 path=[0:0-527]
AATGGATCATAAAAAAAATATAAAGGTATAAAGGACAGATACGACTGGCTTTTGGCTTCC
AAAATGGCATCAGGAATCGGACCATGTGGCCGGACCCCAAGCTTTCCAGCAGCCGCCTGG
CGTTGAGTAGCGATAACCATGTCTACGATCTTCCATCCTGCTGGGTTTCTGGCACTGCTG
TAATTTATTCTGATATCATTCATCCTGATTTTGACCCCTTTTCCCCCAATGTAATTATCC
CCCAGAGGTTCGCAGCATCTGGACTTGTGGCTTCAGTCCTGGTCACGGTTCACACATGTG
TTTATATCTGGTAAATAAGAATTAAATCTGGATCCAAAACTCTCCAATCTGGACACCATG
TCCTGGAGAGAGGGGGGGGGGCAACCGCCCCCAAGGGGCTGACATGTTTATTATCCTGCT
ATAAACTCCAGGCCTCTGATGGTGCAATCACTGACGTATGGAGGGGTCGGTGGGGGAGGA
CGGAGGTGACACCGAGGTGTCAGAGGGGAAGCAGACCCAAATCAGGGG
>TRINITY_DN162230_c1_g1_i1 len=528 path=[0:0-527]
ATTGCATTCAGAAAAATCCTGTCCATTAGCGACACGAGGGGCGTGGAGAGCAGGAGCTCA
TGAATATCAGGACTCATTCTCATGTGCTGGACCTGTTAGGACTTACAAATTAGGGCAGCA
TAAAATTGGTGACATTCCCTTTAATGTTTTTACAGTTACATTGTCCCCTAAAGGCTCTCT
CGTAGGTTTGTTCTAGTCCTTTAAATAACCCATGTTATCCGCTTATAGTCCGGAAATAAT
GGTACATAGCCGCCATGCGCCCCATACTAATAAATTTAATGTTGTTTCAGCCATTATTGG
TATTTTTCTACTGAGTCTCAGAAGCTGAAACCCAGAATCTAGAAATCTTCTGCTTATGCG
TGAAACATTCTTGTGGTTCACTAAAGGGTAAGTTAGAATTTTGTCACCGTCGTCCGAGCG
ATGACCACCTCACATGTAGACATTGGGAAGAGCATCTACAGGTCATTTTCAATAAATATT
TGTACAAGTGAATGCATATTTAATGAAACAAAGAGAACAAATAAAGAT
>TRINITY_DN126653_c7_g1_i6 len=528 path=[1:0-106 3:107-107 4:108-123 6:124-124 7:125-175 8:176-202 9:203-268 10:269-277 13:278-279 14:280-374 15:375-527]
GAATTTGACTCAGCAGAGATCACAGGCCTCTTCTTCACAGCAAAGATGTTATAACATGAA
CAGAGTTGAGAAAAGACCTTAATCCTAACGTCTACAAACCTATGAACGCAGAATCAACCG
AATCCAACTAATATGACAGGTTTAGTCTTTATGTAGAAAACGAGGATTTAAATCAAGCCT
TACTGACTAGCGATTTAAATCAAATCCACCCTGTTCTCGTCTTTACAAAATTTCAAGTTT
TCCATGGAACATAGGGCAGGCAGGTTACAGGGAAACGCGCATGCACTGTCTGACAGGTGT
TCCCCCTTTGTCCAACCCTGAGGGGGTGAAGGTATGTAGGAAGGCGCAAGGGGCCATCAT
TGATGGAAGGTATGTATCACCGAGATTCTTGGCCTCGGTGAGGTAAGAGCCGGTAACTTC
AAGGGTCAGCGGCAGCTAGTGCTGACTGACACTGTTTGCTGTTAGTATGGCTGTAAAGCC
GATCCGGACCGGCTCTTACTGGGACGTTCCAGGCCGGGTCGTTACTGG
>TRINITY_DN149991_c8_g1_i1 len=528 path=[1:0-180 2:181-436 3:437-527]
CAGGGTGCTCTGAAACGCGTATGGCAGAACTGTAACAACTTAAAAGGATATTCCCATAAC
ACGGAGCAACAATAACCTATGAATTGAAACTTCCCTCGTAAGACTTGTAGCTATACCGAG
ACAGCGCGCTGAATCGGAGGCTCGGCCTGTGAACCCGACGCGTGGGACGCCACGTGACAC
GCCGAACATAGGCAATCTACAGTCCGAAACGCAAGGAGCCGGATGCCGCTACTGGGGAGC
GAGATACTAACCTCTTAACCAGGGATTTCTCCCACAGAAGCCTGCATCACGGTAAAACCA
ACCAAACACCATCTGAGAGGTATGACATTATGTACCCTGTGTAAGAAAAGAGGTAAATAA
CTATGAAGAACCGTGAATAATGATTAATAGTCATAAATAATGACCTATGAAATGGGAATA
ACCATTTAACCAACCTCCTGTTGCTTACTCCTCCTACTCTGCTTCCTCATCCTCTACCGC
CTCCTCATCCGGTCAGCGTAACACCTTCACCACCAACTACAGCACACC
>TRINITY_DN143250_c9_g2_i2 len=528 path=[0:0-264 1:265-527]
ATTCACATCTGTACTACCTGGATGTGTAAGGCCACTGTCACACCGGCGTTTCTGGGTCGG
CCCGTGAGAGCCATTTCAGGGCTCTCACAAGCTGCCCAAAATAAATCAGTTCAGCCCCAA
TGCACTCTGAACGGATAAAAATTCGTCCAGAATGCATCAGTTTGGCTCCATTGCATCGGT
ATTCAGATGTGGCGGCGGACACCAAAACGCTGCTTGCAGTGTCTTGATGTCCGCCTGATA
CAGAGCCAAACGGATCAGTCCTGACTTACAATGCAATTCAATGCTGACTGATCCCTTTTC
ACTGACAATATGGTGCAATTGAAAACTGATCCGTCCCCCATTGACTTTCAATGTAAGTCA
GGACAGATCTGTTTTTACTTTTTTTTTTTTTTAAAGAATAATGCAAACGGATCTGTTCTG
AACGGATATAAGCGTTTGCATTATCGGTGCGGATCCGTCTGTGCAGATACCAGACAGATC
CGCACCGAACACAGGGGTGAAAGTAGCCTTACCCAAAGGAACAAGAGT
>TRINITY_DN34353_c0_g1_i1 len=528 path=[0:0-527]
AGGAAGCGTCTTCTGCGCCGCGGCCCGTATCTTCAGGCCGGTGGCCCCAGCGCACAGGGT
CCAGGGAATGCGGGGACCTCAGGGATGGAGTGAGAGTGTCGCAGCCCCTAGTGGTGGGTT
GGCGCCAGGGCGCCCTGTCGGCTACAGGAGTGGATACTGTGGCCCCGCCCCCTGACCTCA
CGGCACGAGGAGGCGGCTCACAGCGCCACAGCTGTGGAGTCGGAACTGGTAGGGGCAGGG
TTTACAAGGAGACCGCGGCCCTTATAATGAGGGCCCCACTACAGTGGAGAGTACGGGTCC
CCTCCCCCTCTGTCAGCAGCATGAAGGGGAGGTCTCACGGCTGGAAGAAGGAGAAGTGGA
TCCGGGAGAGTGTGCAGCGGCAGGCGGATAGGACGACTCGTTGGTGGAGGACGCCGTGCC
ATCCATGTTGGGCACGCCGGTGGTGACACCCGGGAGAGGACCTGCGGCTGCCGGGGAACC
CCTCCGGGGACGGCCAGTTGAGAGGACGTCATGTCAGGTTCCTGTTGG
>TRINITY_DN114939_c0_g1_i6 len=528 path=[0:0-82 1:83-83 2:84-84 3:85-119 4:120-210 5:211-232 6:233-244 7:245-245 8:246-259 10:260-260 11:261-263 12:264-264 14:265-296 16:297-300 18:301-330 19:331-336 20:337-352 22:353-364 23:365-376 24:377-382 26:383-395 27:396-396 28:397-442 29:443-448 30:449-463 32:464-471 33:472-509 35:510-527]
CAGCCAGATAACATATATGATGGTAGTGAGGCCGGGCGGCAGCCATCTTACACAGGAGAC
TGTCAGCCGGACCCCGGAGGTGACTGAGACCTCACTACAGTTATATGTAACAGCCAGCCA
CATACTATATAAGATGATAGTGAGGCCGGGCGGCAGCCATCATACACACGAGACTGTCAG
CCGGACCCCAGAGGTGACGAGACTTCACTACGGTTATATGTAACAGCCAGCCAGATAACA
TATATAGATGGTAGTGAGGCCGGGAGGCAGCCATCATACACAGGAGACTGTCAGCCGGAC
CCCGGAGGTGATGAGACCTCACTACAGTTATGGTTTCATGTAACAGCCAGCCAGATAACA
TATATCATACTATATAAGATGGTAGTGAGGCCGGGCAGGCAGCCATCATACACAGGAGAC
TGTCAGCCGGACCCCGGAGGTGACGAGACTGAGACCTCACTACACTCACTACGTTATATG
TAACAGCCAGCCAGATAACATATATGATGGTAGTGAGGCCGGGCGGCA
>TRINITY_DN92206_c0_g1_i1 len=528 path=[0:0-527]
AAAAAGACGGTGGCATGGCGTTGCTCCCTGGTGCTAGCATTTGTAACATGGTTCCCTGTG
CCCCATGTAGTGAGGAAGAAGAGGATAAAGATGGCAAGGAGGAGGTCATCAATTGTGTAT
TTCCATCTTGTATATTGGGCGTCTGATTCATCAGAGGTGTATTGTGCCATTTCTGATTCG
GATTAGATCCCACAGTGTCCCCTGGATTCTGTGGATGTTTTTTGGTTTGATTTCCTCCTC
TATAGTACCTATTTCTCTTTTTTTGTACCTGCTTGAAGATATCTCGTATTGCCCTCTGGC
TCTGAGATGTCAGATTCTGAGATGTCGGTGTAATCTCTCTGTTCCGTCCTCCTAGGGTAG
AAGGGCCTATTACTGTTCGTACTATTATAGATGTGTCCAGTCTCAAAATCCCTTCTATCT
CTTAAGTACTTTTTATGCTTCCTCTCTTTTATTTCAGTTTGTAGATTCTCTATGTTTTTT
TGAAGTCTATTTTCCAGTATGGAAAACTCTTGCTGAGTCCGAAAAGTT
>TRINITY_DN144804_c7_g3_i2 len=528 path=[0:0-130 1:131-160 3:161-263 5:264-287 6:288-527]
CCATCTAACTAGGTCAGTCACCTCTTCTTCATCCGCCTTAGTAAATACCGGTATTGCCCT
TGGAATAACAATTCTGAAGCATCTTTTCTTATACATCTGTGTTGTGCCGTTCCTCTTTTA
TGCCTCCTGAACACCTACGAACAAACCAACAGCTGGATGACACCATTCCCTTTGCAGTGG
GGTTATGTCTACACAGCTGGCAATCAGCACTGATAGAATAAAATCAGAGCAAGCAGGGAC
ACATCCCCAGTTGGTAACACCCAGTTGTCAATTAATTCATAAATGACTAGGAGGAACAAG
AGGGGATAGGCACAAATCACAGCTCCAACTAAAGGCTTGCAAATATTTATTAAAACGCAG
GTTTTAAGCACTGACAGGTCCTCTTTAAAAGGGTTTTCTGGGACTTAGGTACTGATGACC
TATAGGTCTTCAATATCAGATGGGTGGGGGTCTGACAAGCAACACTCCACCAATCAGCCG
TTTTGGGCAGTGGTCAGAAGCTATACAGTGTAGAAGCAGAAGGCTCTG
>TRINITY_DN286403_c0_g1_i1 len=528 path=[0:0-527]
TAGGCCAGCATGTGGTCTGCAGCGGGGTAGGGAGGTCTCAGGCCGTCGCTGTAGGTGTCC
ATGGGGTAGTCGCCATCCATGTCCATGTGCATATCCAGGGGGTCCAGAGGCACATCGCTG
GAGTACATGGGGCGGTAGGTTGCATCCATGTCGTCTGCATAGGGTTCGTTGATCGGGATC
ATGCTCTGGGCAGCCTCCCAGGCAGCTGGGTCATGCTTGAAGAGCGAGTTGGTGAGTTCC
ACAGACACTCGCTTACGGTAATCTGGGTTCTTGTCCTCGGAGATGCGGAACAGGACAGCA
GCAGCGTAGGTCGCGGTCCCCTCATTGCGGGAGTGGAGCAGTTCCATGAGAGGGGCAGAG
GCGCCCTCCGCGTCTATGGCATCGGCAGCCTCCTTGTCCTGGGCCAGCTCGCACAGCACT
CCGGCAGCCACACGCTGGATGTTCTCCACAGAGGAATACAGGAGCTGGACAAACAGGGGA
ATGGTGTTGAGCCGGAAGATCTCCATGCGGTTCATGGGATCTCGGGCG
>TRINITY_DN138982_c5_g1_i1 len=528 path=[1:0-174 2:175-264 4:265-527]
ATTGTAAATATTGTAAATACTGTATATAGTGGGTGTTCTATGGGGGAGTGAGTGTTGGGC
TGGACCGGTGTTGTCTGCACCGTGCTGAGCTGCATTATGTCCTGTATTTTTGGTTTGGGT
TTTATGTTTTGGTGTCATTTCTGTATTTATTCATTTTTTTTTTTTTTTTTTTTTATTTTT
TTTAAATTCTTTATTTATATGTTTCAAAAGTATTACAAAGCTTGCGACATGTTACATCAC
ATATCACAAATATGCATAGCCGAAACCCGTCCAGCATACTAATACAGGTGACACACAGGT
ATCCTGACAATATAATCTTAATATACATTGCCGACGGCAATCATGAAAGCAACCAAACAA
AATAATAAAGGACATGGCGGACAAATAGAGACTATACTCCAAAAGTAGCTAGTCTTGAAG
AACACCTATCAAGACCTGAGAACAGTAATCAGACCGACAAAAAGGAAAAGACACACCACA
TACGGAAAAAAAAAAAAAAAAAACAAAGGGGGGGGGGGGGGGACCACG
>TRINITY_DN147360_c2_g1_i1 len=528 path=[0:0-167 1:168-299 3:300-527]
TTGCCTATTTCTTTATACATATACTTTGGCCATATTTGCGTATATTGTATATCCAGTTAT
TTTAGCCATAGACCAGGCTTTCCACCATTTTTTGTTTATCACACCTAGTATCTGGTATTG
CGTACTTCTCTTATACCCAAAAGGGAAGTTCTATCAATACTTGCAAATTAAGCACGCATA
CAACTCTATGTCTAAAACTGGTAGTGTCAGGGTCTCGAGGGATGCCACTTTGCATTTTAT
AATCTCGGGAGGTGACAAAAAGGGTATAATATCCACAATATACCAATTGCTTCTAGATAA
ATTTCTGGAATCACACCCACTATCCAGAATGAGAGTCTGGGAGAAAGATGTAGGAGAGAT
AACGAAGGAACAATGGGAGGACATTTTAGAGGCAGTACTAAATCGTCCCTACACGAAAGC
AGGAAACTATCACAGCTGTTTAAAATCCCAACAAAACCCCAGTGTTTTTACAACGTATCG
GTGTCAGAGCAGATGCTAAATGCCCAAGATGTCATATGGATCCAGCAG
>TRINITY_DN129387_c4_g3_i1 len=528 path=[0:0-319 2:320-463 3:464-527]
GCCAGTTTAGCAGCCTCATTAACCCCTGGTGTTCTGCATTGTGGGAAAGATTTAATTAAT
TTCAGCTAGCTACAATAAAAACTGCATCCAGAACTGCACTGTGCGCCAGCGCCCTGAAAG
AATTAAATAGGCAGTTCACATTGCTCTCATTTAAAGACACTTGGAAGGATATCTAACGAT
AAGTTACACGTAGGAAATAGGTCTGGAAATTTTTTGAAAATTAACGTGCTTAATTAAGAA
ATTTGATACCTTTATAAATAAATGGGTACGAGCAAGAACGGTCGATATGCTCAGGTGCTC
TGATGTATAAAAAAACTAAACTCCTATTATAGATAGGTGGTGGAATGATGAATCACTATG
GGAGCGGGGGTGGTCGTGGGTGAATCTGTGGGAAAAATACTCTCCCTAGATGACCCTATG
GAACTATGTCCTCTGATGGTGGAGACACCCTGCCCCTGTACCTAGGCCTAGATGTGGCCC
TAGTGATGCCCTACTTAGTGAAGCTGGATTGGGAAATATTGATCCAGT
>TRINITY_DN127311_c5_g3_i1 len=528 path=[0:0-527]
CCGGCATAGAGCCCCGACGACGGAACTCTATGCCGGAAGACAATAACGCAGATGTGAAAG
AGCCCTAACCTTTTTCGGATTGATGAGCATCAACAACTCATCTTCTGAAGTCCTCAGAAA
TTTCTTATGTTCATGACAAGATACACTTTCATAAACATGTGTTATGAAGATCAAACTTTG
GTAGATCCATGTTCTTTAAATAACACAGGTCGCCCACACAGACCTGATTGTCATCCCAGT
GATTGAAAACACATGATTCTAATTTCACCTTCAAATAATCTGCTAATCCTAAAGGTTCAC
ACACTTTTGCCCCTCACAGATCCGCGACATGGTATCATTTCCCCCACTAAACAAATAACT
GCAAAATAGTCATATAAATATAAAATCAGATACACTCTCCAAATGTAGTGTTTGCAATAT
TTGGAGCAAAAAATATATCAGGATTTTTATAACAAATAATAATGAGATTTTATATATATA
TATATACACATATATATATATATATATATATATATATAAAAAACCATC
>TRINITY_DN151430_c2_g3_i7 len=528 path=[0:0-149 1:150-150 3:151-161 4:162-162 6:163-175 7:176-176 9:177-179 10:180-187 12:188-200 14:201-211 17:212-246 19:247-258 20:259-289 22:290-300 24:301-301 25:302-313 26:314-314 28:315-320 29:321-324 31:325-350 33:351-351 37:352-352 38:353-359 39:360-361 41:362-369 42:370-382 43:383-391 45:392-412 46:413-421 47:422-425 49:426-464 51:465-478 52:479-527]
TGCAGTACAGTGGTACACTCGTATAGTGTGTTGCTGTGGTGCAGCGGCGGCGTGGGGCGG
GCGCCGTCGTGGCGGCCAATGACGCCGTGCGCTCCTGCTCTGAACGGGGGTCCAGCCCGG
CGTGCCGCGGGCTGCTCTCGGCCGCGGAGCACGGCCGTGTGCATTCGGCCTTGCACGGGG
AGATTGTCGCTGGCGAGCGCTTATTGGCAGTAATCTGCCCGAACATTGGGCAGTGTAAAG
GGGCCAACACAGATATTTTTAGTGTATTGGCACCTGGGGTTGTTCAGCTTCGGTTTTCTG
CCCCTGTTCTATAATTATAGTCATCCTAACATCCATCAGGCTGGGTTCTTATTTTGAAGG
TTTTAATACCTTGTGTGAACTCAGACTATGGACACTGGAAATTTTCCTCTGTCATTAGAT
ACTTATAATAAAAAAGTCCCATTCTGAATGCACGTCTAGGGCACTCTTTGTTCATGTACT
ATATATAATTACCTGCATACATGTATTTAGAGGAAATGCATGGATGCA
>TRINITY_DN123333_c4_g1_i1 len=528 path=[0:0-527]
GGCCACAAAAAAACGGAACAGACACGAAAACAAAATGTTTGTGTGCATGAGCCCTAAATG
AGATTTGTGTAATCTCATACACTTTTCCGGTAATATAATACGCTGCTGTTTTTTCTGCAC
AGTATTAAACGCACGTATTCCACAACGTGTGCAGTTGGCCTGATACTTTCCGCAACCCTT
ATAAGACTTGGAAAAACAGGTAATAGCAGACCCTCTTAGCAGTCAGAGGCATTCCGTGTT
CTGTCATTACAATGAAGGTAAAATGTACAACCAGCAGAATCATAGATCCTGCCATTGATC
AGTTGTTACCCGTAGCTGTGGTTCCAGTAAGTAAATCAGGCTTTTCTTCACCAGGGGCAG
GCGTACAGCTTAGTGCCCCCGTTCCCTCTGAAACTTAAAGGAGTTGTCCTACAAAAAAAT
ATTCTACAGCTTTTAAAACGGCACTTGGATCTGAATACTTTTGTAATTGCATGGAATTAA
ACATTTTGTATAGCCACTGAGTTATTCAATGCAATGTTATTATAGCCA
>TRINITY_DN122374_c4_g4_i4 len=528 path=[1:0-199 2:200-391 4:392-527]
TCCTAGCCCAAATCATAGTGCGGATGACATCTGCCGAAAACCCTCTGTGCATTAGAATGG
CGGTTTCAATGGCCACGCTGTCAAACGAAGAAACCTTAAATGCTTATGGAAGACCGGTCC
CTGCGAAAGAAGGTAGTCTCTGAGAGGTAGTGACCAAGGGACGTTTCCTAGAAGGAGAAC
AAGGTCAGCGTACCACGCGAGACGAGGATCGTCGGAATGCCCTCCATCCTGATTTTCCAT
AGAACCCTGGGTAGGAGGGGGAAGCGAGGAAACACGTAAAGGAGGAAGAACCCCTGCCAA
GGTAAGATCAGGGCGTCCATGCCACAAGCTTCCGGATCCCTTGCTCGGGAGAGGAAGGTG
GGAAGTTTCCGATTGAGCCTTGAGGCCATCAAGTCCATGTCGGGGCGACCCCAACATAGA
CAGATCGCCATGAATACCTCGAGGGACCACTCGCCCGGATCTATTGTCGTCCTACTGAGG
AAGTCCGCAGTCCAGTTCGCCACACCCGGGATGTAGATTACTGAAATT
>TRINITY_DN157924_c6_g3_i3 len=528 path=[1:0-194 2:195-229 3:230-230 4:231-301 6:302-308 7:309-383 9:384-527]
GACTCTTCAGTAACACTGTGGGATTCCCCACTGTACAGCGATCTTCTGTATAGACCTGAG
TGGGGCCCCCAGGAGCAGTAGGCCCTGGTTTGCCGGGTTCTGACGCCGGCCCTGCCTGCG
ATCCTGCTCGCTGCAAATGTCCACCTAAAATGTATGGCAAAGTATAGTAAGTCGTTGGTT
TTCAGTAGTAATAAGTAAGGCTACTTTCACACTTGCGTTGTGAGGATCCGGCAGGCAGTT
CCATTGCCAGAACTGCCTCCCGGATCGGGAAATCCGTATGCAAACTGATATCATTTGTAG
ATGGATCCGTCTGACAAATGCATTGAAAATCCGGATCTGTCTCTCCGGTGTCATCCAGAA
AAACAGATCCGGTATTTTTTTTTTCCGCATTATTAATGGTCTGCGCATGGTACCGGATCC
GGCATTAATACATTCCGAAGGTAATTAATGCCGGATCCGGCATTCCGCCAAGTGTTCCGG
AATTTTGGCCAGAGAAATTAAAGGGACTGAACTGAAGACATCCCGATG
>TRINITY_DN300846_c0_g1_i1 len=528 path=[0:0-527]
AATGTGTGTGTATATGCACTTGTTAGCTACACGATTGCAACCTTAACTCAACTTGGCTTT
TGCTGTTTTAAATGTCAATTTAAAGTTTGCTGCAACTAATAATGTTTTATAGTTTGAGAG
TTTTCATACTCCTTTTCACATTGCCATCAGTCATATGGTATATATAATTACATTATACAT
TTCCATCCACCATTCACCATTGGTGGTTGAGCTCGATATATAACCATTGTGGTACTAGAA
TTTACATCCGCTCATCATGAGTCATTAGCAATCAGCGGCTCCTTTTTCTTTTCTGCTATA
TAATTTATTATTACTAATGACAACAATAATAATGGAATTCCTATTAAATCTACTTCATAA
TATTAGCGCGGATCACGTTGAGATATGCACATTGAATGTTCCAGTTTTGGGCACTGGTTT
CTACTTTTTGGAGCTGGATACATTTTGCATTCCAGGGTGAGATATTCATGTTGTATGTAA
GGGGTCCGTTCATCTTTTTAATTCAAGAACCATGCACTGCACAAAGGG
>TRINITY_DN143806_c14_g1_i1 len=528 path=[0:0-527]
GCAGGCAATACATTGGGAAAGAACCATTTCTTCCCGATAATTACTTGTTCATCAGAGGAG
GTGAGAGGTTGATTTAGATGCAGCAATAAGTTCTGCTGTATGGGGATGAGCAATGGCTGC
TGCGATCGCATGCCCCCATACAGAATAATTGCCTCTGAGCATCAGGTAACAGTTTACACA
GCTTGATCTGCTGCCCAGAAACAATGATTTTGGTATCAGCTGTCACCATCAATGATGCTT
TCACCCGATGAACTAGCATTTTCTGATCATCAGCCTCATCATTACACAGAGCAATTATCC
GGAATGATAATGTTCATACAAACATTTGTTCCTGATAATAGGCCTGTCATCTCACGTGAG
AGGAACTAAAGTTTACACATCTAAATATATGACCGTAGTAAGTCTGACCTACTGCTTGTA
TGATTTTCTTTTAACATCTTCACTCCCAGTGCCATACTTGTTTTAAACAGCAGACACCTG
CGATCGGCAATAATGCGGATCACAGACATTTAACCCCTCAGATAACAT
>TRINITY_DN152408_c6_g8_i1 len=528 path=[0:0-527]
AGCTCTGGAGTAATACGTAGGCACCGAAGATACACTGCTCTGTCTGTTGTGTAGTGGACG
GGGCTGGTCACTGCAGCACTGCTCCCACTGAAGTACTGCACTTTCTGCCCAATTAGACAA
TTTTTTTCTACCCAAAGTGGGGGGAAAATGTCAGTGCGTCTTATTGGGTGAATAATAATG
AGGGATTCCATTATGAAAGCGCTCATTAGTACAGGTGGACTGGGAAGTGGTGAATGCAGT
GCTCCGCAGGCTCTGAGGACGTTGGCATACTGTGACCCCACGCTTTGCGGCACTGGGTCA
CAGTGCAGCAGGAACACCAGGAAGAGCGCTGGCGGTGTCCGAAGGTCTGCTTCACATGGG
GGACTAATTAACATGGAGGTGTGATCTGAGGTCTGATGGGGGGGGTGGGGGGGGGAATTT
TAAAAATTGGGCATCTGATCCAAGGTTTGATTGGGGACCTTATCTGAGGTCTGATTGGGG
GTCTTATTAAGAGTGGGGGTCTGTTCAGAGGTCTGATTAACATTGGGT
>TRINITY_DN116646_c7_g2_i1 len=528 path=[0:0-527]
ACTTTCACCTCCATTTTATATTAATTCTTGTGTAACACCTGAAGGGTTAAAAAAGTTTGT
AAAATCAGTTTTTAACACCTTAAGGGGTGCAGTTTGTAAAATAGGGTCATTTATAAGTGG
TTTCTACTATGTAAAGGTACTTTCACACTTGCGTTAGACGATCCCGGCAGGCAGTTCTGT
CGCCGGAAACCCGTAGGCAAATGGATGCCATTTGTCAGACAGATGCGGATCAGTCGGACA
AATGCATTGAAATACCGGATCAGTCTCTCCGGTGTCATCTGAAAAAACAGATCCGGTATT
TCTTTTTTTCCACAGATTTAAAGACCGGAAGACCGAATCCGTCAATGCAACAATTTTAAT
AATACATTATGCCCGATCTAGCATTCCAGCAAGTGTTTTCCGAAATTTTGGCTGGAGAAA
ATACCGTAGCATGCTGCAGTATTTTCTCCGGCCTAAAAACGTAAGAGGGACTGAACTGAA
GACGTCCTGATGCATACTGAACGGAATTCTCTCCATTCAGAATGCATT
>TRINITY_DN126036_c7_g2_i1 len=528 path=[1:0-104 3:105-130 5:131-174 6:175-236 7:237-274 8:275-293 10:294-331 13:332-527]
CAAGGACCCAGCCAACAATCAGCTCCAGGTAGATCAAAGAAGGACTAAAGTTACCTGTGA
GTACTGTTGCAATTAGAAGATGCCTATGTGAAGCCAAGCTATCTGCAAGAAGCCCCTGCA
AAGTCCCACTGTTGAAAAAAATGTGCTGAAGAAGAGGTTACAATTTGCCAAAGAGCACAT
TGACTGGTCTAAAGAGAAATGGCGCAACATTTTGGGAACTGATGAAAGTAAGATTGATCT
TTTTGGGTCTAGTGGCCGGAGACAGTTTGTCAGACGACCCCCAAACACTAAATACAAGCC
ACAGTACTCTGTGAAGACAGTGAAGCATGGTGTCGCAAGCACTATGATATGGGGATGCTC
TCATACTACGGTGTTGGGGCCTATTTAACGCATACCAGGGATCATGGATCAGTTTGAATA
CATCACAATACTTGAAGAGGTCATGCTGCCTTATGCTGAAGAGGAAATGCCCTTGATGTT
CCAACAAGACAACGACCCCAAACACACCAGTAAACGGGCAGCATCTCG
>TRINITY_DN146453_c5_g1_i1 len=528 path=[0:0-238 2:239-271 3:272-527]
TACATAGAAAAATGAATGGATGATTAAAGGGGTTCTTTGGGCTTTTTTATTTATTATTTT
TTTTTTTTTTATCCGTGCTTTCTTCTAACCTGTGGAGGAAAGACAGTTTAGTTGGTACTT
ACCCTGCTGATGCTGCCATCTCCGCTGTACTCACACAGGCTGCGGGCTGAACTGGGAGAA
ACGGGAAGACATCCGGTCGGGACTCAAGTGGAGATGGCAGCATCAAGCGCTGGAGGGGTA
AGTATCAACTAAACTGTCCCTCCTCCAAAGGCTAGAAGAAAGCATGGATTTTTTTAAAAG
CCTGAAGAACCCTTTAAGAAACTCTCTATTGCTGCAGCTTTATTATCAGTTATAATAGTG
CACCGCGCAGGCATCTGAGGAACTGAAAGTTTATAGGAAGAACTGCAGCATATCTCTTTC
ATAAATGGAACACTACTATAAATGATATGAGGTTTAGGTCTAACTTTTTTCTTTTTTCTT
TTTGCAGTACAAATTAGGAATGAATCCCAAGATTCTCAAAGGAGAGGT
>TRINITY_DN153414_c3_g4_i1 len=528 path=[0:0-527]
CACACCACCTTTGCAGTCAGTGAATGGCTGCTGCGGTCACGTAACCCATGTCAAAACGAA
GACCCGGGACCTGAACAGACGGTGAGACAGAGATGGAGCTGGAACTCAGTGCAGAGGATC
AGGATATATAATGGGTCAGAAAAGGAGAAAATCATCAACGGCGCTGATCACGACATTGTA
AAAGAAGTCGCCTTCCTACATTACTTTATCTAATATCAAGGAGAATACAGTACTCTGCGT
ACTTGATCTAGGTTTTCCCATTTTTTTTCAAACTCACTTGTTTGTATTGCTTGATTATCC
CATATTTGAATCTGTTTTCTATTATCTTACAGTTGTGCTCCTAAAAGCAAGAGCAGTTGT
GGCATGGTGGCTCAGTGATTAGTACTGGTGCCTCAGCGCTGTGCACTTTCACATCTGTGT
AAGGCTACTTTCACACTTGCGGCAGTGTGATCCGGCAAGCAGTTCCGTCGTCAGGACTGC
CCGCCGGATCCGCCGATCTGGATGTGACTAAAAGCATTTGTGAGGCGG
>TRINITY_DN193054_c0_g1_i1 len=528 path=[0:0-527]
AGATACCATGGCCAGGGTTAAAAAAACATGGCTGCTTTCTTACAAATACAGCGCAGCACC
CGTCCATAGTTTCTGAAGTGGAGACGAGCTGCAACACCAGACACAATCCATGGACAGGTG
GGACACTGTGTTTGGAAGGAGTGAGACAATGAACACCCAGGAGTCCTATAAAACATTTAT
TTTCAATGCATGAAAAAGTCCATGTGCATAATACACAGTATTAAAAGGCTATGAATTTTG
ATAAAACACCTTTGTCAAAGCTTCAGGCAAAAGTGTTCCCATATACACTGAAGCCGATCA
CTGCCTTCAGGGGTCTATGGCACAAGACTGCTGAGGCCATTGATTGATTGGCTGCAGAAG
TATCACCGCTGCATTGAAAGAGAGGGTGCCAGTTACAAATATTGGAAACCTTCTGATAGC
ATTAGAGTTTAGTCTCATCCCCAACTAGATAAATCCGAATTCCCCTGGATGCCGAAAAAG
CATTTAAGGCTACTTTCACACTGGTGTTTTCGTTTCCACTAATGAAGG
>TRINITY_DN128685_c6_g2_i1 len=528 path=[0:0-527]
CCAAAACAACCCCATTCAGATGTATGAATTATATTTTCAGGCAGAGAAATTTCTACAAAA
ATATAGTCTCAATTCACAATCCTCAGTTTGTTTCAGAAATAAAATAACAAATATTATTTT
TGAGTTGCAGTTACTGCCCTCCTGTCTCCTGACAGCACTTCATGGCTCCTGAGCTTAGAC
TTTCTGAGGAGCAATGGCAATACAATACTGATTTCATATATCTAGCACACGGAGGTTCTC
GGATAGGTTGTTAGAAGCCTCATTGGTCACAAGAACAAGAAATGTTGTCAGTCCTCATAG
GATTTAGGGAATACAATATCTCATTATAAAAATCCTCACAGGAAGAATGTAAATTCATTA
TTTGTTAGAATCTGTCAGCAGATTTGTACCTGTGGGTTCGGCTGACCTGTTGCGTGTGCG
CTTGGCGGCTGGGGGCATCTGTGTTGGTCCCATGGTCGTGTGTGCCCGCATTTCGGAGAA
AAATGAAGTTTGGATGCATTCAGATGGGCCGCTGGGAGCGATAGGGGC
>TRINITY_DN124422_c6_g10_i1 len=528 path=[0:0-527]
AGGTTCTTGCGAGCCTGAGCCTAAACTGTGCACAGATCATCAACGATAGCATCCACTGCA
GGATTCAGAGAGTTGGACCCAGAGACAGAAAAAAGATGTGGATTAAAGCCATAATTACAA
AAAGCAGCTGACCAGTGTCCATCAAACATACATCTCCCCTCCTTGGAATACACGATGGGC
AGACCACCTGCCAACCGCGGAGCTCATGTTCCTGCTCCCTCTAGGTTGCACTTCACTCGG
TGAAGGACTCCCACAACTGCGTTTAATGCTGGGCAGAGATGGCCCTTGTAGTTCTCCACA
CCAAGAAGCGGGGCATCATCCACCTTGGAGTCCTGAGCAGTGGCAGCTGTGTCGCTGTCG
CATTCAACGGCGCTTCAAAGCTGCTGGTGTGAGGGAAGGTGATGGAGCTTAGCATCACAC
ATCACCCATGCTCCTCGGCCCCCCAGACATAACTTCATAACTTTGCCGTGGGGCCCCAGA
AATGCCAAGCCCATTTCTTGCTCTGATAACAGTACAGTCGTGTGAATG
>TRINITY_DN115944_c3_g3_i1 len=528 path=[0:0-527]
TGCACACAAATGCGAAAACAACTCGTTGTCCCAGGCAACTGCATGCACGGCAGATGTGTC
ACAGCAAACTACACCAGAACCGAGAAACAGCCGTGACAAGAGGCTCCTGCTGCTGCACAG
TGGCTCATACTTGAATGGCATGGTAGGTCGGACCTGCACAGATCAGATTTTGATGGTCTG
TTCTAAAGATAGGTCATCCGTATCCCGTCCATCATTTACTGTCATAGAAGCAGATTATTT
CTTACCACTCCTTCCTTAAGGAAATTATGGCTTGAAGTCATGATAAAGCCGCTGTAAAAA
CTCTGCGGAAGGATCCTGTAACTTTTATTATGCTTGTAACCTTTATTCCTTCCTCTCATT
ATATGATGTATTTTGCAGAAGTGTATTCACATACTCGGCCTCTTGATTGCTTGCATTATT
TATGCATTCTCAATCAATAGTCCATACCATAAATCACATTTATTCCTAATTCTGCCCCTC
TGACTATGTATACTGTTTATTATTTTTTTATTTAGAAAAAGGATAACG
>TRINITY_DN135308_c15_g1_i1 len=528 path=[0:0-527]
TTGGCCCGGAATCTGACCTCGGCCAATCTGATGTTGATGACCTATCCTGAGGATAGGTCA
TCAATATTTTTGGCACTGCTCAACCCCTTTAAGGTCAATAGATTAAAGCCTGATTAGAAG
GAGTTGGTGACTTACAGTGTCAAATGCGGCAGAGAGTTTCAGAAGAATGAGTAGAGAGGC
CAATTGTCACTTTGGTAAGGGCAGTTTATGTAGCGTGTAGAAATCAGATTGTACGTGGTC
AAGGAGTGAGAAAACTGACAGATAATGGATGAGGCAAGAGTAGACCAAGAGTTCAAGACG
TTTAGAAATGAAGGGGAGATTAGAGAAAGGACATGAGTCAGTTGTGCAGGACAGGTTAAT
AGATTTTTTATTTTTTTTGCAATGGCTATGGCAGAATTTCTGAAAGAGAAGGTGAAGATG
CCAGAGGAGAGAGGTTGAAAATTTTAGTTAGGTGACAGCTGGGGAGAGAGACAGGAGGAG
GTGCAAGGGAATAAGCACAGTAGTGCATCTGGTAAGGCAAGAACAAAG
>TRINITY_DN145652_c4_g1_i1 len=528 path=[0:0-527]
ACAATGAATGGGGAGATCTCTGGATCCATGTGAGGTACAGGGCTTGTTCTAGCTTTGTTA
GTACATGGCAACCTCTTTCTATGATTTTTTACATTAATCGTGAGATAATCCCTTTAAAAT
CAGATGCTGAATAATCTCTTACAATATCTTTACAGGCGCTGGAGCCGTTTTTCTATTCCA
GAGCTCCAACGTCTTTGCATGGTCACTGCTAAATTTCTACCAACACTAGAGGGAGCTTCT
GAGTGTGTTGCATACAGTTTACAAATTGCACTCAGTAACACAGCAATCTCCTGAGCTCCC
CCTAGTGGTGGCAGAATTTTATCTTTTAACTCCACAGAAGATCCATTTTAGGCCTGTTTT
GTGGTCTGCAAAATGCGGACACCTTCTGGGTGCAATCTGCAAATTACTATTCTTGCCTGC
AATACTGACAACAATTGGACATTTTCTATAATGTGCTGAACCAGCACATGGATGACATCC
GCATGCTGTCCATTTTTTTTGCTGACTCAGAAATAAATGGGTGAGTGT
>TRINITY_DN138259_c18_g1_i1 len=528 path=[0:0-527]
AATATTGAAGAGAGGGAGCAAAGAGGAAGAATAAGAACAATAAAAAAAATGAGAAAAAAA
AAAAGAGAAAACTAGGAACAAGAGAATTAGGATGAGAGATAAAAAGAAGAGGAGGTGGAA
GAAGAGGCTGAAAAGTAAGAAGAGAATAAGGGGAAAGACAGAAAGAAAAGGAATTAGAAG
AAGAAATGAATATTGAGGGTAGGGAGGGAAGAGGAGGCGTAAGAACTAGTGAAAAGAGGA
AGGATCAGAACAGGAGAATTAGGAGGACAGAGAGCAGGGCAAGAAAGAGGAAGAATAGGA
CACAAAAGAATAATAGGAAGATAAGGAAGAAGAGAATGAGGGGAAGGAGTGAAAAAAGGA
TAAAAGGAAAAAGAGGGTGAATAGTAATAATAAAAAGAGTAAGAAAAAGAAGATAAAAAA
GCAGAGGAAGAAGAGAATGCGGAGGAAAGATAGCAAGATGAGAAAGAGAAGAAGAGTGTA
ATAAGGAATAATAGTAAAAGGAAGAGAATGAGAAGGGAAGAGGAATAG
>TRINITY_DN335251_c0_g1_i1 len=528 path=[0:0-527]
GGCCACAAGGGGTTAGCTAATTTTAGCTGCAGAGAAATTCGAAGGTTCTGGCCTTCAACT
AAGCCTCCCTATGTGACTATTGACCTGCAATGTCCAGGAACAATAAATTTGTAAAAAAAA
AAAAACGATGGCCTTCTATGCGGCTGTTCATTTAGTGTACCGTAGTAAAGCTATAGGATG
CATAATATACAGTGCAAATTTTGAAGCAGCTAAAAAGCAGATAGCAAATGAACATTAGTC
ATTACTTGATGTTGTTAAATTAATTAAAGCCATTATTATCTGGCAACAGCATGTCCATTA
CCCAAGCTTTATAATGTTGTCAGCCTCTGTGAATGAAATAATGAAATGATAATTTATCAC
GTACCAACAAAAAAGCTGTATTACCAAATCGCAAGGACTGTGGTATTCAAAAAGTTTGCG
AATGGTCAGAAAAATATTCTTAAGGCCCTTTTACACTAGCCGAGGATCGGGGCAATTATC
GGAAATGGGCCTTTGTAGGAAAGCTCATTCCCAATAATTGCCATGTGT
>TRINITY_DN119485_c6_g3_i2 len=528 path=[0:0-50 1:51-76 3:77-100 5:101-121 6:122-412 7:413-414 8:415-458 10:459-527]
TTATTAAAAGTACATTAAGCTAATTTTAAAATTAATTTTATTGCTAAAAAACAAAAAGTA
CGGCATATAATAACATGTAGAGATACAGCTTCATTATTACATAGAACAAAAGTAATGACA
AGAACTAAAAACAAAGTCACAATCAACAATCCAGAACAGTACAATACAAACAGTAGGTTT
ATTGACATAAAGCATATACACTAAGACGTATACCTGTTAAATACTTTCTTTAAGAGGTCA
CCCATTGCTCATAACAGTCCATGGTAATAACATAAGTTTCAGCACCCCAGGACATTAAAG
GGGTTATCCAAGAGGAAGAGGGGTGATGTGGAGATGGACGTGGACCAAAGCGGGAAGGAA
AACCAGAGGCAGTATCCAGGTAAGGCTACTTTCACACAACATAGAACAAAACATACAATG
CAACAGCTCTCTGCAAACCAAACAAAGTACAAAAACGCACCACGATTGCCAATGCCATGC
TCACAAATTAGAGATGCTTGGCAAATACATTTTGTACAAAATTATTTG
>TRINITY_DN262272_c0_g1_i1 len=528 path=[0:0-527]
TACACCTCCGGGGAAGTGCAAGCTTTCCATATGGACCGAGCCCATCGCATCCACGGAGTC
AAAAAAGTCTCAGGACTCCAAGGACCCCAGTATATTTGCTCTATACCAGATGGTGGCTTT
GCGGTTAGCGAAGAGTGTAGAGACGTCAAGTTATTTACATCAAACTTAAAATTAGCTGGT
TCCCTTTCCGAAACTTACCGGCATGAGTTTGGAAACCCGTCAGGAATATGCTCCGATCCT
GAAGGCAATGTTTTAGTAGCCGATGTCCAGAAAAGAAACATCACCCTCTTTCCACCCAGT
GGGTCCCCTATTTGCATTGTCTCCCAGGGTCTTTCTGAACCAGTGGGAATAGCATGTTCC
CCTTTTGGGCTCTTGTATGTGGGCGACACTGGTGATAATTGTGTAAAGGTTTTCAAATAT
CGCGCAAAACCGTACTACACCCCCACTAGCCCTCGTAGATCGGGAGAAGCCCCCTCTTAG
ATGCCAACGTACCATATATACATTGGAGATTGACTATTCCCCCTAGCG
>TRINITY_DN5081_c0_g1_i1 len=528 path=[0:0-527]
AATTCTAGGAACTCGCCATGCGCCCCACGGAATACCTTGGTCATTGAGGGTGTTTAAGCT
GGGGGAGCTGAGGTGGTTGGGGGGGCAACATGTTTTTCTAAATTTGCTCTTTACATTTAT
AAAATATCTCATATGTAAGAACCTCTGTAATAAAGTAAACCCATGTGTCTGAGCCATAGA
TGTGTTGACTATTCACTGTTGTAATAGCCTATATTTACTTAGAGCACAGTTTAAACAACA
TTATCAGCTTCCCTTATCTTAGAATAACTACAAATGTCAAAACTCTTAATGATTGTTCCA
GCAAGATTATTAGTTTACACGTTTTGCATGGTGTGTTTTTCATGTCTATTGTGCAGTTAC
AGCATGCTTAATAGGACCGTTACTAGTGAAAATAAAAGACCAGAGAATGTTGTGCCAGGA
GCCGCACCAAGGAACACTCAACCAGTCAAAAATAAAGGCTGTATTACACCTGCCGATTTT
TCGGCAGATGATCACTAATGAGCATTCGTATAAACGCTCGTTAGTGAT
>TRINITY_DN282811_c0_g1_i1 len=528 path=[0:0-527]
GGTTTTCTCCTATACTCAAAAGACATACTGATAGGAAATTTAGATTGTGAGCCCCATTGG
GGACAGTGTCATGCTAATGTCTGTAAAGCGCTGCGGAATATGTCAGCGCTATATATTTGA
GTAAAATAAATAATGAAGACATTTTTCCTGATTAGAAGCTGTTACAGCATACACTGGGCC
AAATAGTACTCAGAGGAAAGCGCGCATGGGAGGATCCTGGGGGGGACAGTATGACACTAC
ATGCTTGCTTTTGTTTACAGCATTTAAAAAAATTAGTCTAAATTGACCAACCCCTTTAAT
TGGAGTTTCCATAGAACAAAATATTTAATCCTTTGAGCTGGGTCAAAAATAGTTATACTC
CCCCTCAATGATCCCTAATCGCTTCCATTGTAAGGATGCCAGGTTCCCTGCTGCAGCGAT
GATGTCCTGACACTGGGACACGTGCAGAGGTGGTAGAGAACTGCAGACGACTCGGCCCCT
TGGAACAGGAGTGGTGGGGGATTGTTGAGCTACGTAAACTTTTTTTTT
>TRINITY_DN64803_c0_g1_i1 len=528 path=[0:0-527]
GGTGGCGGCATATGGAGCGCAGCGCGTAAGGCGGGCGCATCATTAATACCATCGCCCATA
AAGCCAACCACATGCCCTTCGCGCTTCAGTAAGGTCACAATGCGTTCTTTATGCATCGGC
GTCAGGCGGGCAAACAGCGTGGTACGCTGTGCAAGATTTGCCAGTTCGTCGTCAGATAGC
GTTTCAATATCACTACCAATGACCACCTCTCCCGCGTCCAGCCCCACTTCATGGCACACT
TTCGCTGCAACTAACTCACTGTCGCCAGTAAGGATTTTTACGGTGATTCCACTCGCTTTT
AATGCCTTCAGTGCCGGAGCGGTTGTCTCTTTTGGCGGATCAAGGAAAGCAATATATCCT
TCGAGGATCAGGTCGGATTCATCCGCCCGCTGGTAATCTCCTTCACGCGCTGGCAGGTAT
TTCGTCGCCACCGCAACCACGCGCAGCCCCTGACGATTCAGCGTATCAGTAACCCGCTTA
ATCTTACGCAGCATAATGTCATCGAGCGGCACAATCTCGCCATTGTGA
>TRINITY_DN142997_c3_g1_i1 len=528 path=[0:0-527]
AGTGGGAAAAAAGAAAAACCTTTTAAAAAAAAACTAAAAAAAAGTGCAAAAATATTTTCC
GACCGCCACGGGGGGTATGCAAGACTGCACAAATCTTTCAATGTACTTGCCATGCAAGAG
GATACAGCTATCGCATCTTTCCGTGGAAACTCAGAGATTGCTTTACTGTATTGCTCAATG
GGAACTGTATGGTATTCAGCAGGTTCCCCCTAGTGGCGGCTGTAGGCATGAGCTACAACT
CTTACAAATAAATATTAGGAAATTAAACCTGTGAGTATGCAGCCTTGTTTGGGCCCAAAA
GAGGTAAGGAATTTGTTTTGTTTTTTTCATATCGTCACGTTCTGAGAGACACTATTTTTT
TATATTCTTTTTCCGTCAAGTTAGATTATTTTTTACTTTATTCACCATGCGGGATAAATA
ACAGGTTGACTTCATAACTTTATAGCATGGATTATAATGGATGAAGCAATACCAATATAA
TCTTTCTTTAATTATGGGGAACAAAGAGGGTTTCTTTTTTTTTTTGCT
>TRINITY_DN287171_c0_g1_i1 len=528 path=[0:0-527]
GGCAAGCCATGCGTAGGTCGGATTAGGCCCCTTGGGCCGTAATCCGACAACATTGTTGAC
GTCTGTGGTGTTGTCGGATTACGCGCGGCTTTGCCGCGCTCATCCAACCTACTCTGCCTT
GGCTTCCGCCTTGGCAGCCTTGTCGGCGGCTTTATCCGCTTTTTCCGGCTTTTCAGCAGC
CAGTGGCGGCAGTTCACGCACGCCCAGCGAAGCGCGGACCTTGTTTTCGATCTCGCGGGC
CAGCGCCGGACGCTCTTGCAGGAAGGCGCGGGCGTTGTCCTTGCCCTGGCCGATGCGCTC
CTCACCGTAGCTGTACCAGGCGCCGGCCTTCTCGACCAGCTTGGCATCCACACCCATGTC
GATCAGCTCGCCCTCGCGGCTGATGCCCTCGCCGTACAGGATCTCGGTGATGACCTGCTT
GAACGGAGGCGCCAGCTTGTTCTTGACGACCTTGATCTTGGTCTGGTTGCCGATGATCTC
GTCGCCCTTCTTGATCGCGCCGATACGGCGGATGTCCAGGCGCACCGA
>TRINITY_DN116788_c1_g4_i1 len=528 path=[0:0-527]
AAGGGTGGCCGCAATGAACAAAGAAAAACATGAGACAGAAATGGCAAGACTGGCACCGGA
CGCAACAACGCACAGAAAACTGAAAAGCAATCCCACTCAAGAATACAAAAAGATCCCCGA
CAACATCCCGAAAGAGGGCCACAAAAAGGGGACACCAGACAAAAAAGAACATGAACATCC
CACCGTTCCCCCTCCGGCAGCACCAGCGACACACCACCCGCCAAAGGCACACAAGAGCCC
GGTCGACCCCCCGGGAAGACCCACAACCCCGGGCCTCAACCCACCAACATGCAGGGCCAC
CGAGCACATAGACCTCCATCTGCAGGGACATGCGGCACAGAATCCCCCGCACCCGAAAGA
CACCGGGGCAGCACCGCAACCGACCAAAGAACCAAGTCCCCCCACCACCAAAACCCGGAC
GGCCACAATTGACGCGGCACCCCCACACACCGTCACCCCAAAGAACCCAGGGATGGAAGC
CGTGGAAAACAGGACCAAAAAAGATGTGAAAATAGGGGAACCACAGGG
>TRINITY_DN114813_c1_g3_i1 len=528 path=[0:0-527]
ATCCAAACTCACCCCCCCACTTGGCAAACACGCAAACACCCAAACCCCTGCAGACGCGGT
CACCAGGGACACACAAAAAATCAAAGCATCAAAAAGAAACATGCACAGCAACCCATCCAC
AGAAGAACAAGAAGCAACGAGGGAACCAACAGACAATGACAACCCAGCCACAAAACCGTC
GGACAAAGGAGGGAACACTGTCCTCCTGGAGAACAAACACCATGAACAAATGATAATGAA
ACTGCTCAACGAGAACAGCACACACAAAGAACCAAGCGCAGACCCCACCGACAAGCACGC
GATGGAACCAAAAAAACCACCAAAAAATGCCAGGGATAGGAACCCAATCACAAAAGAAGA
ATTCAAGGTCACGCCAAGACCACAGCCCACAGTAGCCACCCCCCACGCCACCCCAAAAAT
TCACAAACAAAGGGAACCAATTCCAGGCAGACCAACAGTCCCAGGCAACCAAAGCCCACG
CGAAAACACCAGCGAATATGCAGAACAGGCCACACCACCATCCGTGAG
>TRINITY_DN121175_c9_g1_i1 len=528 path=[0:0-527]
ATTAACACCATGTGGAACTGTGATAGATAATTAAATATTTTACATCGACCAAGACAAATC
GCCCTCATCCTCCTAAACAGTGCCATTATAGGGCGTAATGATCGCGGTCGCAGAGGGTGC
GACCGTGACCGGGCTCTGCACGAAAGGGCGCCCGCAGCCCCGAACGTGCTGCACTCAATT
CTAACTTGTAAGTGCAAGACAGACCCGCCGTGGGAGGTCACGGGTCTTGCTCTCGCAGGA
TCACAGCTGGAACGACGCGTCGGTGCCGCCAACGGGATTGTGCGACTTAAGCTCTCAGCC
CGCGAGTAGGGAGCTGTGAGAGGAACAGTTGGTATTTTTTTTTTTGCTAATGTATGGCAC
ACACCGGCTTCATACGGGGGGGATGATCAGTGGTGCAGCAGGCGGCAGCACTAATGTCTG
ACTCTTAATTCAGAAAGGGGGGGCCCGAGCCGAACAAATGAGGGCAGGCGGCAGCAGCCA
GGAAATAATGAGGTGGCAAAATAAATGAAATATATACAGAGGGGCAAA
>TRINITY_DN188814_c0_g1_i1 len=528 path=[0:0-527]
TGAAAGAGGCCTCAATTTGATCAGAACAGAACAAAACTATCTTTTAGAGTTGGTCAGCTG
GAAAATTAAGAGAAAATGTACTGTATGGCAGAAAAGCAAGAAGGAGCACTGCTGGATGCC
TACATGGGGGTGAAAGAGTGACTGCTGTTCGGATGCTGCTCGGGGCCTCGATGATCTCTA
CTTCCAGCTCCTGTCTCGCTGAGCAGCCTCAGTCAGTGATCGGCTGAGGGGGCATTTTGA
GGCATTTGCTGAATGTGAAAATGGGAGTTCCAACTAGACAGCAGCGGGGATCTGGGCAGT
GTTGGATTGGTGTGCGTGTGTTTGGACCGGGAGGTGGTTGTTGTCTTCTTTTAAGTTTTT
AAGCCCCCGCTGCAAAATATGTTTTGTTTCGCTGGAAAACCCCTTTAAAATCAAGAGACA
TTTAGCAGATGGAATAATTACAGTGCACACTAAGGCTACTTTCACACTAGCGTTTTTGCT
GGATGGGTTCAGCAAAAACGCTTCCGTTACTGATAATACAACCATCTG
>TRINITY_DN340302_c0_g1_i1 len=528 path=[0:0-527]
GACAACATGCATAAAGAGGATGATGTGGTCAAAATACTCATTTGCCTAATAATTCTGCAC
GTAGTGTATAGTATGTATATGTCTATATTTACATATTGTTACCTCCGCTATAATTATATC
CTTCTATACTTATGAAAAAGCAAATTGCTCTATCTCCTGATTCAGCCCCGCAGGTGCGAT
ACTGTTTAAATTATAAATCCATTTGCTCTCATTTCTGAACATCAGTTTGATATAATCCCC
CCCCTCTTGGGTCCTGTTTTATTTGTTCAATACCCCCAAAAGTAGAGCTCCCAAATTTCC
ATGTGTTCTCTAAAATGACGTTAAAGTGGGTGATCATAACAATTTTTGTTTATATTCCTT
ATATCCTAACTTATTCAGATTTTTAGTGGTTGTTTCGTTCTTCCCACATAATTTCTCACA
GGGGCATTTTATATAGTAGAAAATTCCACTTGAGTGGCATGTAAGGTGACTCGTAATTTC
TGTTCATTAATAAGTTCCATGATGGGTTTATTACATTTCAAAAATTGG
>TRINITY_DN143801_c0_g1_i1 len=528 path=[0:0-527]
GGGAGATAAAAAAAAAAAAAATAATTGGCTGTGCCTGGAAGGGGTTAACACTTAATAATT
AAAATATATGTCACGGTCAGGTGCTAGTTCATGTATTGCGTCACACATTTTTTTTTCAAA
TAAATTTTAAGTGGCCACAAATAATCTCCCCTAGGGGGACAAAAATCGAAATTATGTGTA
ATACAGTTTAATAGAAAAGCCTGGACCTGTGATTTTTCTTTTTTCCATCAACATCCTCTA
AATCATCAACATCCTCTAAATCATAAAAATGAGTCAATAAAATGCATGTACCCCAAAATG
ATACTAATACAACTATAACTAGTCAATGAAGAAACAAATCCTCATGGGGCAAAAAAAAAT
AGATTTCTTTTTATTGTGCAAAAGTTGGAAGACCTAAAAAAAATGATTTTTGCCTCCACC
TCAAAAATAATACAAGCGATGAACTAAATGTACCTCAAAAGGTAGAGTGTAACTCATTCT
ACAAAAAAAAGACCCATACAACTACATTGAGGGAAAATAAAAAATTAA
>TRINITY_DN141809_c1_g1_i2 len=528 path=[0:0-237 2:238-245 3:246-298 5:299-352 6:353-527]
GAAAAAGTTGGCATTACAGGTAAAAAATTTGAAATAGGGCCAAAAAGTTTATATTAATCA
CCAAAAACCAAAAAATCCCCCCCCCCCCCCCCAAAAAAAGTTGGCAATTCAAGTAAGCTC
TTGATGAAGGAATTGGGGTTAAATAATTTTAGGGGAAAGAGAGGAGAGAGGAAAAACGAA
ATTAAAGAGACGAAAGAAATCAAAAATGATCATTCTCTGAGCCCTATTAGATCAAGAGTT
GGGCAAAGAATAATCAGAGAAGAGGGCAAGATATATGCAAGGTATAACCAATCGAGGAAT
AGCATAGATGATAGTATGTTAGGTCTGTTGATATACACAGACATAGAAGTACTATAATCA
TAAAGTAAACTAAATAAAGGGGGAAAAAATATCATAATAGCCTCGGCCCACCAGTCTCTG
CCTCCCCCCCGCCCTGGGTGCGGGTGACAGGGGGGGGGCCGGGGAGGGGTGTGCGCCGCG
GCGGTGGGATAGTGGGGGGGGGGGATGTGACCGGTGGGGGAGGGGGGG
>TRINITY_DN160196_c17_g1_i1 len=528 path=[0:0-527]
GCGAGTTTTGGTGCTGCTGTAGCAGTTTTCTAGGCTGCGGCAGCTCTAGAGCCCGCCCAT
TGGTGTGAGTGGCATCACCGGGCTCACTGCTAGTTGTAAGCCTCCGCCAAGATTTCCCCA
TGGAGACCCCGGTACGTCGCAAGATCTCCAGAAAAATACTTTGGCCTGCGTGATTCAGCG
CAGGTCAAGGGAGAGCATTGGAGCATAGGATGCTCTGATGCTCATATCGGAGGGGGTGCC
TGATTGAAAATGAGGCTATAACCCCTTTAAATGTAGACTAATTGATAATTTTTTTTTTTA
CATTTCTCGCTTATATCATTAGGGGACACAGACCTAGTGGCAGCAAACAACTATACCCAT
GGGGGCGACACTAGGCTGGGGGCGGTTGGCTCCTCCCCCGCCAGCTGTGCCCCCTCCGGC
CAGGATAGAGCTCTGTTTTTAGCTTCGTGTCGTAGGTGGCAGACCCCATGCTCTGCAAGG
TGCTTATTTTTATTTTATTTTTTATCTAAAAAAATAAAATAATGTATT
>TRINITY_DN139252_c5_g1_i2 len=528 path=[0:0-77 1:78-96 3:97-182 5:183-192 6:193-527]
TGCGGACTCATTCATATAGTCATGTGAATGAGCCCTCAGCCATTTCAATCTGAGATTTGT
TCATTTACAAAGAAGAAAGATAGCGGATCTCAGACAGAAATGGCCGAAACCGATGCAAAA
TGAGCATAATGGATGCCTGAAATACAGGATCCGATTTCTTTTTTTGTGTTCTGGCGGATC
AGAGGAACGAAGGATGAAAGGGCAATGTGAACCTACCCTATCAAAGGTAAGTAGCAGTAG
GTGTCACCTATATAGGAAGCTTACTAGGCAGCAGTTTTTCTTGAATGGCATGAATTTTGA
GTTGTGATCCCAAAAGAAAAATTCCTTCTTTTCCATTTCTACCCCATTTACCAGTACTAT
GGTGAGGGGAGAGATCAACTTTTCCCATCTGCTACATCACCTTTAGGCCTCATGCACACG
ACCGTTGTGTGCATCCGTGGCCGTTGTGCCGTTTTCCGTTTTTGAACGGAAAATGCACCG
TTTTGCAGCAGAGACCGTGATCCGTGTTTCCTGTCCGTCAAAAAAATA
>TRINITY_DN130873_c3_g2_i2 len=528 path=[0:0-527]
CTCCTACAGACGATGACTCTTACATCCAGGGATATCTCCTGTCATGTAGACCCTCTCTTT
CCTCTTCTCCTCCGTTAGACCACCATGAGAAATTCTTTCAGCCGCATCTCGTCTCTGCTT
TATATTTGCATACCACTCCTTGGCCGGGATGATAGGTTTTTGTTTCTACCTTCAGTGGCT
TAGAGCCATGGATCATGTGAGTCAGAGGCGGCACCCGGATTCCCCACCAGTGACCAGGAG
AAGGCAACAGGAAGGAGAACATGTAAGAGCAGAGAATGGCACAGCAATTATACAATTAGC
AATTTCACATTTCAAATGTTACAATGTAGCAACTGATAGCTGTAGACTCCAGCATAGAAG
GCAATCTGGGATCGGCACTACCGCTCATGTATGGGATTATATGGAGTTCAAATATCGCCC
CGTGTGTGGCTCAGGTGGTGCTCAGCAATTCACAACCCATTCACATGTGAAGTGTAGAAG
AATAAACTTGCGGCACTCACCAGATTCCTTTGCAGCTTGTTTATCAAG
>TRINITY_DN149129_c4_g5_i2 len=528 path=[0:0-389 1:390-527]
GAGCTCCCCCCTCCCCAACACTGCGTCCCCATCTCCTCCTCTCCGCAAAGGCCCCACACC
ACCCACAACTCGAAAACGAAGCTGGCCGACCGAACGCCCCGCATCCACAAAGTGCCCCGC
GACAGGTCCACCCACGCCCCTGCCACGTATGGCACTCCCATGCCCACTGTGTCCCCATCT
CCTCCTCTCCGCAAAGGCCCCACACCATCCACAACTCGAAAACGAAGCCGGCCGACCGAA
TGCCCTGCATCCACAAAATGCCCCGCGACAGGTCCATCCATGTCCCCGCCACGCATGGCA
CTCCCATGCCCATCAACACGCTCCCCAACCTCCATGGCAGCCCCACCCACGCAGGCGAGG
CCGCAGGGACACCGGACGGCACACACCACACCACGCGACCCACACGCACAACAACCACCG
ATTCCACACTTCCTGCCACTACATGGATGGAAAAAATGGTCCCCCCTGAGAACACTCCCA
CAACCGCAGCACGACAGACACGGACACGTCCCATTCCTGCGGGGAGCA
>TRINITY_DN109443_c0_g2_i1 len=528 path=[0:0-527]
GGTGAGATTTAATGAATATACACACAGGAAGAGTCCTAGCAGCTACACTGCGGCCTGCAG
CACAGAACACAAGAGTCTGGCTGCCAGCCCCAAGCAGCAGCTAGGTGCTTGATGAAGCCA
GTGGATATAGTGGAACAGTGGCACGCACGGAGTGCCGCTATGACAAACCTCTATTGTTGA
TTAAGGAGACAGTTGTTGCAGAAACAATAGGTGTTGGAGAGACAGAGCCGTAGCTAGGCT
TACTTTCAGTTCACCTTGTTGATCTATACCTGTATCTAAATATCTTGGCTAAGGAAAAAT
TGCTTGTTGGCACCTCCATGGTACTCAGCACCAGGGGTATATGCTCTGTTTGCCCCCCCC
CCCCCCCCCAGCTACACCCCTGTAGTGAGATGTGTATTCAAATTTTTCTTTTCCAAGTAA
TTCACCTATACTCCGCCTAAGGCCTTTTTTTTGCGGACCAGGTAACAGAGCAACGGATGC
GGACTGCCCCATTGAAGTGAATGGGTCCGCATCCGAGCCGCAAGAACT
>TRINITY_DN115512_c3_g6_i3 len=528 path=[1:0-274 2:275-301 3:302-323 5:324-367 8:368-405 10:406-416 12:417-527]
GGTCTCGGATTCACTCACTGTTTTGGCGGCGCCTCTGTGGATTTCCTCGATTTGGTCATT
TTTTTGGAGGATGACGGACTGGAGGCTGGGACCTTTTTTGGAGCAGTGGATGTGGGCGCA
TGCGTGGCGCTCGGGAGTTGTCGTCATCCTTCTTGGCTTGGGGGCATGCCCGGGGGCCAG
TTTCGGCGCATCTCAGGGGGCTGTGCCGGGTTGGAGGACTGCAGAGAGCAGGGGCAGATG
GTCGGGCATGGATTTTTGGAGGGGGGCTGTGAAGGGGGTTTTTTGGACCGTTGCGGGGAT
GAGGTGGAGCAGAGGCGTGTTGAGGGTGGGCCCCCGATTGGTGGGGTCGGCAGGGCAGTG
GCAGGGAAGGATTTTGGGTGCACTTTTCTGACCCAGTGCAGTGGCAAAATGGGCCATATT
GGAAGTGTGATTCGGGAGAGCTGGCTACGGAAGATCTTCTGCAGACACCTCCACATTCAG
CTTTCCCATAGAGTGCACACAGACACGATCTGAAATGGCCTCCACTGC
>TRINITY_DN149210_c4_g6_i1 len=527 path=[0:0-526]
GGGCTGCCTGGGTGGAGGTGGGGGTGTGTCTGGGTTCGGCTCTGAACCCGGACAACCCCT
TTAAGGTTTATTTAGACGATTGTTCACACAAACGATCTAACAGTTGATTGGCTACATTCT
TGCCAATCATAATATTGAGCAGCTTTAGACCAGACTAAAAACTGGGGGTGTTACCTCTAA
CTACCTACTTTTAGTGCTATTTTCACTTGCAGAAAAGCTGTAAACTGATTAGTTGCACCT
TTTACTGCTCTAGTTTTTAGATTTACAGTAAGTGCTAGAGTTAACTTTGCAACTTTTTCC
ACATAGGGAAACAATAATCATCACAATTCAACCATGTCAGATTTTTGTGATATTTATAAT
GTCGATTGCAGCTTTTCCATAGGAAAGCATGAAAGTTTGCTGCCAGTCGTAGAAAAATCT
TTGTCGCTGTGAGCCCTAGCCTCATGTTTGAAGCATTGAGTAGAAAGGGATGCAAATGAG
GTCTTAACAAGCTCTGCCTCTAATGCCTCTCACCCAGTGAAGCCAGC
>TRINITY_DN128531_c7_g1_i1 len=527 path=[0:0-175 2:176-526]
GTCACAATGTTTAGTCCAGTGAGCCTTTATTTCAGATTTATTCATATTTGGAACAAACAG
AGGTATTGTCAGGAAATAGTGTAGGTCACAGACGAGACCTGAAACCTCTAGGAATTGATA
AAGTATCCAGATATAATAGAAAGCAAATCACATGAGTCTTTTAGACTTAACTTCTAATTT
TCTCTCCAGCAAGGCCACAGCAGAGGAAGTCAGGAAAGACCTATCCCCACAGCTCTGCCA
AGTAGTATTCAACGTCAGCTTGTCATACCAGATTGTATTAGAATCCATGGGTGCTGGTCC
AAGAACCACCACTGTAGACCAAACTTCAATATAGACAGCACTAAAGGTGATTAAGAAAGT
GGGTGTTGCTCTGCTATTTTCGGTACTCCCATAGGAATGAATGGAGGGCAGCAATGTATA
TGGTTGAGGTACTTTGAGGTCTCCATTTTAAGTATATCCTAGCGATATGCCCCCAATGTC
CAACATGGGACAACCTCTTTAATAATCAAAAATGACTTTGTCCACGG
>TRINITY_DN133605_c2_g1_i1 len=527 path=[0:0-526]
GGTTGTAAAATAAAATAACACACCAAGAAGGAGTTGTTGTGTGACTGTAATGATGATATA
TGTAAATGATTACAATATTAGAGAGAAAGGATAGGTCAATTGGGGAAAACTGTACAATTG
AAAGGAGTCTCTCTCTATATGGTATTCTGCCATGCATTTGTCCACCATGCATCTCGGCCT
GTAGATCATGCACACTTGTATGTTGCCAAAGCTGATGGCCCAGATGGCCCCCTAAATGCT
CAATTAGCAATAAATATGGCGATCTGGCAGGCCAAGGAAGTGTTTTAGTCTGGCAGAGAC
ATTTCTGGGAAAAGCTTACTATGTGTGGGCGATCAATATTCTACCAAGACAAGTCAGTTG
GTAGCCCTGCCATGAGAGGCAACACATGTGGCCACAGGATTTCCTGCACCTATTGCTGAG
CTGTTATTGTCCCTTGTATCATCGCAAGGGGTGACCGACTGTCATATGTGACCGGTCCCC
AGATCATTATATCAGCAGTTGGGGCAGTGTGTCACTCCAAAGCAAAG
>TRINITY_DN135098_c4_g1_i3 len=527 path=[1:0-526]
AAAAAACAAAAAAAAGTTGCCATGAGCAATATGGCTGCATTTCCTGCTAATATACTGATG
TATGGCCAGGTTTCACATTTTTGGTGAGAATTACTTGCAATTTCCTTGGTTGAGCAGCAA
AGGACCAAAAAAAAACACATTGTATCGTATCCCCGTCTATAGGCAAGTTAGTCCTAAGGA
ACAAACCCACAGCTGCAACCATACTTGGCGGCGCTCAGATATGTGCAAATGTTAAAATTT
TTGTTTTAAAAAAAATTGGTATTACATTTATGATAATTCAAAAAGTCTGCCTTTGCACAG
ATATCTTGGCACATGCAGCATTGCCTGTCTTATAGGAAGCTAGTGCCCTCTAGTGGCACT
TTAGTATATCCTGTGCAGTGTGAACATCCAGCCTCATATGTTTTGGTCTAGTGCAGGGGT
CGGCGACCGTAAACACTCCAGCTGTTGTGAAACTACAATTCCCAACATGCTCCATTCTTT
GAGATGTCTGAGAAGAGTAGAGGAAGTATGAATGCTGGGACTTGTGG
>TRINITY_DN139112_c6_g1_i1 len=527 path=[0:0-526]
AGCCTAGAATATTGAACCTTTTCACAAATTTCTAATTTTAAGCTGCATTAATGCAATTCC
TTTTAATTTGCATTACTGAAATAAATAGACTTTTGCACGATATTAACATTGTTCGAGTTT
CACCTGTAGTAATAGACATAGTACCTACAGCTGAAAAGCTAATCTGCCTAGTTATAGATT
GGTAATTCTGCCCCTCAATGCATAATTGTGTAGATTTACCTTTTAGCAGCTTTGGCAAGC
CAGATAGCAGTGAAGGTATGCTGGAGACTAAATGATAGATGTAGTGTATACCAGGGGTAT
AGCTATAGGGGATGCAGAGGTAGCAGTCGCTACCGGGCCCAGGAGCCTAAGGGGGCCCAA
AGACCCTTGTGCCACATAAGACACTGGCATTATAGAAAGTGCATACTGGTCGATTTACAC
CTCTGGCTGGAGGGAAGGGGTTAGGTCTAGAATTTGGCATTGGGGAGAACATTTGCTGTT
TCAATTTTTGCCTCATGCAGCATGAAGGATCCGTGCTCCATGCCCCT
>TRINITY_DN142551_c6_g1_i1 len=527 path=[0:0-526]
CCAACGCACCAACAAAATGTCGGAATTTCTCAAACGGGCGCAACACATCCCTGGCTGTAA
AACTGGATGACTTTACATTACTAGCACACCCCCCCCCCCCAAAAAAATAAAAAAAAAATT
ACAAAAAAAATATTTTTCTTTCTTACAATAATATAAATTATTTTATTTACAGAAACTTGT
TACAAAACAGAACTATAGATCTTCTCTTAAATATCCAAAGTAATTTCTATCCCATGACAT
TGGTTTGTTCATGAACTATACAGCAACCCAAAAGTCCAGCTGATCAGATGCTCTTGATTA
TGTGTACAAATTCTCAAACTATTCACACATTGTACAGAGAGAAGCGAGCGAGCCAAGATG
ATTTTCAAGAACTACATTCACATTGACGACCTGTAGTGCTTGTGTTAACCTGTAATGCAA
ACCTTGTCGTACATAACGTCATCCTACATTACCCTCCTGGTTTTGAGGTCTACCATTCGT
CCTACACCCGTTTCATACAAAGGCCGTGAGACTAGGGATGAGCGAAC
>TRINITY_DN151410_c8_g1_i1 len=527 path=[0:0-526]
ACATATAGGTGTGACATGTCGTTATAATCCTGCATGTGATGATAATCGGGTGATTTCTGA
GAGGTGATCTCTACAGAACAGGAAGTGTCAGGCGATGAGGAGGCTTAGTTGTTAAAACAG
CAAGATTTCAATTTTTTTTATAGGTAGTGGCATGGAAAATGAAAAAAAAATTAAAAAAAA
ATCCAGAAATTCCTAACAAAATGTTATCTTAAAACTTGCCTTTAGACAGTGCTGTGTCAA
ACCAGTAAAGGTAAATGGAGCCATGAACCGACATGCTCCCTACTGCTCCATTTACACGGG
GAACTAAGGAACCCCTGTTTTGGGGATTTCTGAGAGTTGATGTTATTTGTGGGATTACCA
CCTTAAAGGTGTCTTGAGAAGAAGTTGCCGGAATTGCACAGCTCGGCTGTTTGGCTACAG
TTCCAGGAAGAAAACTTCTGTTTTGACGTAGCCATAGCCATGCCCACAGCAGTGCCCTGC
TCCCCTTGTGTCATGTCAATTAGTCAAGGAGGAGCAGATCACAGCTG
>TRINITY_DN160365_c7_g1_i1 len=527 path=[0:0-526]
GGTCTAGTATCGAAAAAATGAACATCCTGATACCGAATCGATACTGGCATTTAAAGTATC
GATTGGGTATCGAAAGTTTGATACCCGAAACCTTCCTAGTTGGCACAGGCTTCTTAATAT
GTTTGGCACATTTTCTAGCAGTCCATGCTCCAGAATTTGAAATCTACGCCATCTATGATC
TAGTGTAGACCTAAACTATAATTTATGCCAGTTTCTCGCATAAATTTATAGTAAATCCGG
TTGGACTGGGGAGGCCACATACCCTGCTAAGCCATGCCTCCTTCTCTCATTACTTTTGAA
AAGGCAAAACATTTTGCACAATTATGTCATGCTCCATGATGTGGAACTTTTTATGCTATA
AAAGTGGTGTCAAAACTTTTACAAATTTTTAAGAGACTACAAGTTACTGTCATTTTGCTG
CGGGTTATTTGTAGCAATGAGTACAGCATGTCATTGCAGCTCCAAAGTATGGGCACTTAA
AGGGGTTCATAAAATGTGTTAAATCATAATAGAATCTGCAAACTTGC
>TRINITY_DN219495_c0_g1_i1 len=527 path=[0:0-526]
AAAACACCTGAAAATTCGGCTCCTTTTGACAGGACTTTTGCAGCCATGTACATTGTAGGT
GGCAATATTAAGTACTAGCGGTGCCATTCATGTGCCATAAATATAGCTAAGCATCCCTGT
AAGCATCAGATTGACCAGAAGGTGGAGCATAAAACAATAAGAGCAACTGATAAGCCAACA
GTAAACCGTGAACAACTCATGCATAGATAAAATTGTAAGAATCCCATATGGAATTCTATG
CAATGGGGGGTGGGGATAAATTCCCATCAATATTCCCTGATCGGCCTAGATTCCCACTAC
AGCCCGTTTGGATAAGGTACCTACAGAGAATAACTACCCATTGTTATGCATAAAAATCAA
CCTCTCGAAACAATGGAGAAAGTGCATGAAAGAGAAAACTAATATCAACTATGCCAGAGG
CACAGAGTGAGCCTGAAGGGGTTAACTACCTTCGGTAATAATACTACACGAAGTATAATG
TCCCTTTATGCATACAAATCGTAACCAGCCGATTCACGGTTACCGTT
>TRINITY_DN143555_c1_g1_i1 len=527 path=[0:0-526]
GAGGTGTGAATTATTTTGCTATTTTCATTCTGCTGAGACATTTATAATATATTTTATTTC
ACTGGAAACACCTTTAATGCGAATATCCATCCAAAGACAGCATTTCTTTTAATCTATATA
GGTCAACGATTCTCTGCTGATTTTTTATAAAAATATCATCCAAAGTGCTATACCCGGCTA
TTCCTGTCAGCCCCACAGAGTTTATATTGAGCATCAGTACACATCCACAACCACCACACT
ATTCAGGGGACACAAGACCACTTTTTCATCATTGGTGGGGGTCCCGGTGGAGGGACTACC
AGTGGCCGTACACTTATCACCTAACCATTAGATAGGTAATAAAGTATAATTCTAGAATGG
GCATATATTGTGTCTGTGAAGAAACCAGTAATATGTATTAGCTTTCTAAGGATAGAAAAC
CATTATTATCAACATGGTAGGTCTATAGTCTGGAGGTAAGTGCTCTTCCTTCCATACAGA
GGGTCTCAGGTTTAAATCCTAAATAGACTTGTACGTTTTTTATTTGT
>TRINITY_DN144862_c3_g1_i21 len=527 path=[2:0-173 3:174-174 5:175-180 7:181-190 8:191-204 9:205-205 11:206-206 12:207-209 13:210-210 15:211-228 16:229-229 18:230-231 19:232-232 21:233-234 23:235-239 24:240-240 26:241-254 28:255-255 29:256-256 31:257-257 32:258-267 34:268-268 35:269-271 36:272-272 38:273-278 40:279-279 42:280-280 43:281-282 44:283-283 46:284-286 47:287-289 50:290-290 51:291-291 52:292-292 53:293-293 55:294-296 56:297-297 58:298-301 60:302-302 62:303-303 63:304-304 65:305-309 66:310-314 67:315-315 69:316-317 71:318-322 72:323-323 74:324-326 75:327-327 78:328-328 79:329-330 80:331-331 82:332-333 83:334-340 85:341-341 87:342-342 88:343-347 90:348-348 91:349-350 92:351-358 93:359-359 96:360-360 97:361-372 99:373-392 107:393-395 108:396-396 110:397-402 112:403-403 113:404-409 114:410-410 116:411-420 117:421-421 119:422-423 121:424-424 122:425-431 124:432-432 125:433-448 126:449-452 128:453-456 131:457-526]
ATAATATTATTTAATTTAATAAGGCGTGGTTGCATATGTGTATAAACGGTAGGTGAGGCA
TGTTTAGTCCAATTGCTACAACTATTAGGCGTAGTTGACTTGATGTTGAGTAGGCAATTA
TCTTTTTGATGTCATTTTGTGTCAGGGCACATGTGGATGCAAATACAGTTGAAATGGCTC
CCAAGCATAGTCAGGTGGTTAGGGCAGTTTGATTATCTTTGATTAAGGGGTGGATGCGAA
TGAGAAGAAATACACAGGCAACAACTATTGTGCTGGAGTGTAGTAGGGCAGATACTGGGG
TGTGACCTTCTATGGCGGAAGCAAGTCATGGGTGGAGGCCAAATTGAGCTGATTTGCTGG
CGGCTGCAATAATTAAGGCTAGAAGAAGGGGGTTGGGGCTTTCCATTGAAAAGATAAAGT
TTAGTTCAATAGAATCGTAGGAGGAGATTAGTCAGAATATTGCAAATAAAAATCCGATAT
CACCAATTCGATTATAAAGGACTGCCTGAAGTGCGGCTGCACCAGCA
>TRINITY_DN141645_c0_g1_i5 len=527 path=[5:0-23 8:24-51 10:52-52 11:53-53 12:54-66 13:67-69 16:70-92 17:93-99 18:100-101 19:102-103 20:104-229 21:230-240 22:241-253 23:254-258 25:259-394 26:395-526]
ATGGTATTATGTGATGGGTACCTATGTTACGCCCCGCCTCCTCTCTATATACAGTATGTT
GCCATGGTATAATACGATATGTTGCCATGGTATCATGTGATGGGTGCCCGTGTTACGCCT
CACCTCCTCTCTATATACGGTATTTTTCCATGGGATCATGTGATGGGTGCCTGTGTTACG
CCTCACCTCCTCGCTATATATGGTATTTTGCCATGGTATCATGTGATGGGTACCCGTGTT
ACGCCCCGCCTCCTCTCTATATATATGGTATGTTGCCATGGTTTCATGTGATGGGTACCC
GTGTTAAGCCCCGCCTCCTCTCTATATACAATATCGTAACATCGGAACAATTAAATCGAA
ACACTCTTAACCCACGCCTCATCACTGTAGAGATTAATACGATATGTTGCCATGGTATCA
TGTGACGAGTATCCATGTTATCCCCTGTCCCCTCTATATAAACAGTGGTTGAGACCTCGG
GGGTCTACAGAGCTCTCGAGGTTTGTTCTTTGTCCTAATAAATGAGT
>TRINITY_DN139801_c6_g1_i6 len=527 path=[3:0-19 23:20-26 24:27-32 26:33-43 27:44-56 28:57-57 30:58-58 31:59-59 33:60-62 34:63-65 35:66-66 37:67-76 38:77-77 40:78-84 41:85-89 43:90-90 45:91-95 47:96-96 48:97-106 49:107-107 51:108-113 53:114-117 54:118-124 57:125-158 65:159-179 67:180-182 68:183-526]
TGTGTATGTTAAGGACCTGCGAGCTTCTATTGGCTGATAAGGGACATGTGACCGTGTTTA
TGGCAGTTGGGATATGAAGAGAAAGACCTGGCTTCTATTGGCTAATGTAGGTCATGTGAT
GTGCCTTATTTGCAGTTTTTGGGGAATATTTCAGGAACTGTATGTGCTAGAGAGCTGTGA
CCCTGACTTACTTTACAACATAATTTTTCACTAGCGTTTTCATTCCCCGTTTCTGTTAAG
CCAATGTGTCTTTCTAAAACTAGATGCCTCAGTTTACTACATCTAGGTGCACTCACATTA
GTAAATGTGGGCCTATCTGCTTGTGTGACGTCCCTCTTAGCCAATGCCTGAATGGTAGTT
TCAACCTTTTCCCTAATCTTCTATTGCCTAGAAACACATTTTTTGTCTACGATACTTCTG
CTCAATAGTTTAAGGCCTCGTGCCCATGAACGTATTTTCTTTCCGTGCCCGTTCCATTTT
TATTTTATTTTTTTCGGCCCATTCATGTCAATGGGTCCGCAAAAAAA
>TRINITY_DN155697_c8_g1_i1 len=527 path=[0:0-526]
TGGCTCTGTGCTTGGTGAGCTGGAAACCGTTTTAATGGTCTATCTACAGGATAGGCCATC
AATATCTGAATGGCGAGGGTCCGACGCCCTACACCTCGGCTGATCAGCCTGACCTACACA
GCTCAGTGCACTGTGTAGTGGATAGAGCTGCAGTTACCAGCTTTGTCCACTATGCAGTGG
ATGGAGCTGTGCAGTTACGGGTTGGCGTGGTGGTGTCTTGCAGATAGGCCATCAATAGTA
AATTCCTGAACAACCCCTTTAAATTGTAACTTCTCTATTGGATGTACAGGTCAATGTAAT
CTGTTGATCTGTTATCAGCCATTTTAGACATGGGCTACTCTGACTGGCAGCACATTTAAG
AAAACCTTTGTCTTATGCTTCTGGATTTAGGGGTGTGGGGGAAGATTATGGCATTACTTT
CTGAAACCCCCAGTAACATCCACTCTGATATTTACAGGTATGGCCAAACGTGGACAAGTA
TGAACTCTACCAAAAGCTGGAACTGCCAAAAGGTCAGAAGAGGAAAG
>TRINITY_DN127158_c4_g1_i3 len=527 path=[2:0-289 5:290-298 6:299-310 7:311-311 9:312-327 10:328-334 12:335-382 13:383-398 15:399-402 16:403-444 18:445-526]
CTTGAATGGGAAGTACAGTTGCAATTCTACTGCTTTGCCACTACAGGGGAGACAGTGTGC
AGGTAAACATTGAAGAGGACACTGCGCTGTCATGTGCACCACAGCTCCTTCAAACAGATG
ATTGGCAGGTGTCCACCTCACGATACCCTGACAATCTTGATATTGCTGACCTATCCTGAG
TATCTGTAACCCAGACTACCACTTTAAGTAAATATGGCCATGATGTAATTTTTGTATTCA
TAAAGTTTTTTAATTTTTATTTTAGGTGGACTCTGCAATCCAGCGATTTCAAGGATTTCC
CTGTGTTTGTTCCTTTAATATTAGGCAGCAGTGACATAAAGGAGTCACCCCAAGAAATTG
TAAATATATTATAAATGTGGATTTTGTCGTTTTTGTTATAGTTCTAATGTTTATGATAGG
ATTTCCTACATCCAACTGGTTTGTTTTGAGTGATTGTAGGAGCTCCTTAAAGGAGACTGA
TAACCTGCACAAAAACACACAAAATCTGATTTTTCTTAAAGTGGCCA
>TRINITY_DN166844_c0_g1_i1 len=527 path=[0:0-526]
GTTACATAGAGTGTCTCTCAGTCTTGAGGACCTGCCCTGTATTCCACAGTCAACCCAATG
TTTGGAAGACTTTGACACGACTTTCACACTTCTACTCTACTGAATTCATTAGAGCTACAA
TAAATGAGACGTCCAGTTACAGAAATCTCCCACTATGTTTGGGCCGGCTTGGGTGATCTC
TATTGGTCCATTTGGGAATCTGTGGTGGTCCAAACTCACTGTCTCCTAATGACTTCTGTG
ATGTCTCCATGAGATATGATGAGTCAACTCTGATTTACCATTTGAGAGCAGAGACACAAA
TAGCGGACTCTGTCCAGCAGAGATATGGCTGTGAAGTGCTTGAAAAGCAACCTGCATTTT
ATTTACCACAAGGACTGTAACAGTTATTATAAAAGCATGCCAATTTGAGGTAAAACAAGT
ATTTTTGTCCACATTGCAGCCAATATATATAATTCTACCCTTAAAGGGGTAGGATATGCC
CCCATTGTCTTATAGATGTGAGTCCCACCGCTGGGACCCACACCTAT
>TRINITY_DN218094_c0_g1_i1 len=527 path=[0:0-526]
ATTTTCCTCCAATTTAAAGTATGAACGTAGATTATGATATTTACATAGGCTGTACTCAGT
CTAATAATCAGAATAATAAAAGCCATGAACGTACGTATAAGACCCTTAAAACTATAATTT
TTAATAAATCAATCTAAAACCTATTGCCCAAACTATGGTTGGAAAAAGATACCAGTCAAT
AACCCTAATGATACATAAAAGAACACAAATCAATAATAAAGCACATGTATGAGGAGGAGC
GGGCCGGGGTCCCAGGGGAGGGTGACACACTGACCCTAAATGACCCTGTGATACCCCTCG
GCCCAGAGAAGAATCCTGATGGTGAAGACTCTGTCCTCGTTCCTAAACTAGAATACCCTA
AATTACCCTAAAGGTGTATTGGGGTAAAAAGCCCCCAAAACCCTGACGCGTTTCCCCCAG
CAAAGTTGGTTCTTTAGGGGGTCAGGATATTAGGCATATTGATAAACAGATAAATAAATT
ACGATAAAGGTGGGGAAGACAAAGGGGACTTCTCCATGGAGGAAGCA
>TRINITY_DN334705_c0_g1_i1 len=527 path=[0:0-526]
TGCTAAGCTTCGATTCTTGTTGCCAATTTGCAGTATTTTACATGCTTCCTCTGTGCTAGT
GATATTAAACCACTTCAAATCTTTCACATAAGAAGTGCCTAACTGATCATCACAAATCTT
CAGTGTTGCCCTCTTTTGGTTCTTTGATGTAGAGAACTGGTCCAGTAAGTCATACACATA
TTCATTGTAGATTTCAAAGAAGGATATCCAAGCAGAGAACTGATTTTGGTCACTACATCC
TTGATCAGCAGCTAAAGCATCTTCAGAAACCAGACTTCGCAGATTTCCAGAACTAGTAAG
AGTTTTCATACCATCCTCTTTTAGACTGGAAAACAGAGCTGCTTTTAAGACTTCTTCTTG
CTTTACTTGAGCAGGATCCAGTTTCATAATATCATTGCCAAGATACGGCTTTAGATTCAT
CTTGACATACTGCCGACCTTTAATATGACCAAAGACAACGTCCAGTGATCTAGGCAGTAT
CCCTTTATCTTTTGGTGCCCCCTCTCATCACAAATCTTCAGTGTTGC
>TRINITY_DN153500_c5_g1_i1 len=527 path=[0:0-526]
GCCTTCCGTCCACAGTTCCAGCAGCTCTACAAAAAAAAATGGGAAAAAAAGGAAAATTCT
GTAAGAACATTTAATGGTTTAACTATGTTCATTGCTTCAAAGAGTAACATTAGACGAACT
GTAAATTACAAGCACAGGTGGAAAAAGTACGAAATGTGTTCTGAACACATGGTGAGACAT
TTGTGCAAATCCACTGAATTTGCCTTATTATAGTGAAATTGCAAAATGCTATGTAAACAA
TCTGCTCCGGTTTTTCTGCAGCAGATGACAGAAGACGCTACCAGCAAAGACATGTTCTGA
CTTTCAAAAATAAATTTTTTTCCCCTCTTTTAAGCTACTTTCTTTTTCAAGTCTATAAAA
TGCTTTTGATATGTTACCATCTTTCCTTCATCTGCCAAACTTTACTTGAAAGTTTTCAAA
GCTTTGATAAAAAAAGCCTTAAAATAAAAGGTGGAATGAGATTTGACGGTGCCATAAACA
ATGTATTTTGCTGAAAGGGACCAGCTCTGATTCTAGTCTCTTTGATT
>TRINITY_DN144551_c4_g2_i2 len=527 path=[0:0-161 2:162-526]
GGAGATAATACCGTAACATGCTGCGGTTTTATCTCCAGCCCAAAAAACTGAACACTTGCC
TGAATGCCGGATCCGGCATTTTTTTCCATAGGAATTTATTAGTGCCGGATCCAGTATTCA
AAATACCGCAATGTCTGATCCGTCCTTCCGGTCTGCGCATGCCAGGCAGCAGTAGGGCAT
TAGTGTGGGTGAGTATGGTTTGTTTCGTATTTTTAACACTTTGGCTTTTTTCTTCTTTTA
ATCCATGGCCTAAAGTGGCATTATGAATGTTACACATCCCATACAAATAACATAGCGCTC
TATTGCCTGTGGGTGCTTCTCCTAGATTCCAGTACTCATATAAACTTGGGAGCGTGATAT
AATTCCCTTTGGGGTGTAAATGTGACATGTTTTATAGTTTCTGATTAATAATATATTTAA
ATGTCAGTTTTAGGCCTCATGCACACGACCGTTGTTCTGGTCCGCATCCTAGCCGCAGTT
TTTGCGGCCCGGTGCGGACCCATTCACTTCAACGGGGCCGCTAAAGA
>TRINITY_DN130309_c0_g1_i1 len=527 path=[0:0-526]
ATTGCCACAGCACGGCCACGGGGCGCACACGTTCATGTGCAAGAGGCCCTAAACTAATGA
TGTTATCATACTAGACAGGCTGAGGGAAATCACTAACTGATCAGACATATAGACAAAAAA
GTCATACAGAATATGAGTAGAAGGGCTGAGAGTATATGTACACAAACTATGGGACAGGGG
AGGCCACACAGGTTATAGGACTAAAAAAGGACCTAGAGTGTCTAAAGACTAAATACCCAG
CGTATGCTACTGCAAAGTATAGTCTGGTAATGTCCTCTTTCAGACAAGTGTATCCAGTGT
GGAAAACACGCTCCGTGTGGGAGCTGCTCATTTCACAGGATTGCATGGCATTATAATGAT
TTATAATGCAGAGTGTCTCTACAGAATTATATTGACAGCATTATGTCAGTACAATCTTTA
TAATGCCATGCGTTTCTGTGAAATGAGCGGCGTCCATAACGGGAAATCACGCTCCCACAC
GGAGCATGTTTTCCGCACTGGTCTGAAAGCGGCCAATTGCAAAGTGA
>TRINITY_DN162901_c1_g1_i1 len=527 path=[0:0-526]
ATTAATTTAACATTGCAGTCTATGGGAGATTCAGTACATCCCTATCAAGCTTTGGAATCT
GTACAGCAATAGGATGATCTGGTATCATTGTGTTTATTCGGTCCAAATAAAGACAATCTG
TGGAGCCAACTTCCTGCTGATGAGTATTTACTGGCAGCGCCGTCATGCTACCGGATCATC
CTATTGTGCAGACTTCATCCATTCCTGTGTTTGGCGTGTGGATCCGGGGATATACATGGT
GTTGTGCCCTATAACACAACCATCGAAGTTAAGCAGCCCATTATCTTTCACATTGTCCTA
TACTGAAACGTATTACACTAGGAGCGCAGTGTTTATATTTCTAAGGAACTTTGCTGTGGC
AAGCCTTGGAGCCTTCAGAAGGCCTATATGTCACAGCTGTGTCTCGGTCTGGTTGTTGTG
CACCGTGACACGTTGGCCGTGCATGCTGGTTGCCAGGGGCAACATGTTGTTGCAGCATGT
TTGTGCTTTCCACCTTTCTCCTGGTTCTTTCCCTGTCTGGTGCTGGA
>TRINITY_DN132082_c4_g1_i1 len=527 path=[2:0-310 3:311-320 4:321-347 5:348-401 9:402-526]
GCATCATTATTGGGACTCCTTAACCTGTACATGTATGTTAATTAAATATTTTTGTTCGGA
GTGCTGTCCCCTACTAGATCATTTGACACCAGTGGCTGCTTAGAGGAAGATGAGCTAGAG
AATGAGACGAGCTGCAGCCAGCCTTTCATGACCACAGAGAGCTTAGAGTTTTCTTATTGT
ATGTCTGGGGCTGGATTCAGCGGCTCGGACAGCGGTTGTGTCTCTAGTATTCTACAGGAC
AATTTGTCTGAAGATGCCGGGTTTTCGTGTGACGCCTCCGCATAGTACACCTTTCTAGAA
AGAAGGAATAGCTGGTGTCACCTCCCCGGTGGTGGAAAAATTTAGATTCATCAACCGCTA
ATATATTTCTGCAAATTCAAGCCATATTTTCCTAAGTCCTTCCACTATTGTCTGAATGTT
TTTTTAACATTCAGTGTGAATAATTTTTCAGCTATTGGATTTGATGAAGCCGCGTCCTCC
CGGATTATCAGCCCTCCTAACAGATGACTTAGTGATCTGCTCACGTG
>TRINITY_DN251466_c0_g1_i1 len=527 path=[0:0-526]
ATCATCAGGTCCCTTGTGACATTGGGGAAAAAGAAACAAACATTTTTCTTTGTTTCCTTA
CAGATTCAGTTGATGACTGGAATAATTAACCCATTATTTCTGTCTCCTTTATAAAGTAAA
TCGGACATGTAAAGGTGGCCAGTTTATGCACTACAATGATATCACTTATTCCATTATCAC
TTATTCTCATCTAAGATATAAAGAATGCAAAGTTGTTATCTCCATTGTTACTTTGGACTG
ATGTGCACATCTACATATCTGCGGGTATAATAAGAATGACTGTTATGTCCTCCTATTATC
ATGACACATTGATGTACCCCCGTTGAGATCAGTATCAGAGATGAACACAATAGTCCATAC
TGCGTTTAAGATCGACCCTCACTGATGGCGCTGACTGCTACAAATTGCCACTACTGTATG
TTTCCTTCTTATTTCTACTCTTTCCTTTGACTATACATTATTTACCACATTTATAAAAAT
GATTCAGTGGTGCTTAGGTGCTTGGAAAGACAACTTATGGGGGTCTG
>TRINITY_DN160687_c8_g1_i2 len=527 path=[5:0-88 7:89-149 8:150-181 9:182-188 11:189-207 12:208-211 13:212-274 17:275-276 18:277-277 19:278-298 21:299-305 23:306-318 24:319-319 26:320-332 27:333-342 29:343-343 30:344-347 32:348-348 34:349-360 36:361-372 37:373-381 38:382-413 40:414-415 41:416-456 43:457-469 44:470-526]
ATTTTTTGCACGTTACACCCACAAACTTAAATGTATTTTATTGGGATTTTATGTGATCGA
CCAACACAAAGTAGCAAGCACAGTATGTGTGAGGAGAAGAGAAAACGATCTATGGTTTTC
AACATGTTTAATAAATAAAAATCTGGACACTGTTACATGCATTTGTATTCAGCCCCCCGG
AGTCAATATTTTGTAGGACCACCTTTCGCTGCGATTATAGTTGCAAGTCTTTTGGGGTCG
GTCTCTACCAGCATTGTACATCTAGAAGCCGAAAATTTTGCCCATTCTTCTTTGCAGAAT
AGCTCACGCTCAGTCAGATTGGATGGAGAGCGTCTGTGAACAGCAATTTTCAAGTCTTGC
CCCAGATTCTCAGTGGGATTTAGGTCTGGACTGTGACTGGGCCATTCTAACACATGAATA
TGCTTTGATCTAAACCATTCCATTGTAGCTCTGGCTGGATGTTTAGGGTCGTTGTCCTGC
TGGAAGGTGAACCTCCGCCCCAGTCTCAAGTCTTTAGCAGTCTCTAC
>TRINITY_DN317334_c0_g1_i1 len=527 path=[0:0-526]
ACATTTTATGGCAAATGGAATTATGTATCATCAAGTGCTAGGAGACGATTGACAAACGCT
GCGGCCAGTGTGAAGAATGGGCGATCTCATCTGGAGGTTACTGCCCACACTCAGGATAAG
TATATGGAATTATCTGTCCTTGGATTCTGCTCGGCAGCAAGCTTTGATGGAGATTTCAGA
GGTTCTCAGCTGGAGGGGACTGTGCTCAATGAAAAAAATATTGTGTATCAAATAGAAAGC
CATTTCAGACACCGGTAATATGATAACTTGCCTGCACAAAGATGTTCAACGTAAAAATCA
TAACACATGCATAGTGGGGATCCAAAAGCATTTCAACACAGGCATACAATCGCTGTATCT
AGGGCTGTGTAGTGATTGTACGGTAGACAGAGGATGTGATGATTTTGATCATACGGTTTA
TGGATATTATGGTAATTTGAAGGCAGTTTATATTGCATATTGGGCCCCACATCCAATCTC
ACTGCCATTATCACTGCTTGTCCATTCCTAGTACAGTTCATAGGGGG
>TRINITY_DN118049_c1_g1_i1 len=527 path=[1:0-215 2:216-245 4:246-248 5:249-526]
GTGAAAGGGTCCACATCTGACCCACACAAAAAAAAAAAATGCCGCTCGGATTTGGACCCA
AACAACGTTCATGTGCATGAGCCCTAATACAGTACTAGCAAAGTTAATGAGATTTCACAA
ATCTCATGTGTAAACTTAGCTTTTTTTTCCTTTTGTGTGAAAATTTAAAACGAGGAATTT
AAAAACCTGCATCGCCAGTTGTGTGTGCGCAATTCCGCGCCTTCTGCACAGATATCCACA
CAAAAAATAAAAAAAGTGATAATAGTGCAGATTTATGTGAGTTTTTCTTGCCAATTTTCT
ACATAAAAACCTGCACAGTGCAGTGCTTAGGCATGATGAGTGTGTCACACCAGACTGCAG
CTTAAAAATTAAACAAAATTGCCATATAATATAGCGATTTTATTTGTTAATAAATGTCAG
TTTGGAAGACAGAAACTTTGGAACTTGCCTTTTTCTTTGGATTGATTACTGTGTCCATTA
TCCCTGCGCTGTGACATCACTACGTGTAATATCACTGTGCTGTGACA
>TRINITY_DN147751_c13_g1_i5 len=527 path=[1:0-319 2:320-320 4:321-325 6:326-327 9:328-348 11:349-361 12:362-372 13:373-463 20:464-476 21:477-526]
CGTATTTCTGGCGCAGATTGCGGCGCAAAGGTTTTTAATAAATTACCCCCTCTGTGTTTC
TATCCCTCCCTATTTTCAAGAACTCCGATTCCCGCCAGTAAATAAAAAGATTCCATCTAC
ATCAGGGCTGAAACATTGTAGCTCTGTGACCAGGACCAAGTAAGGACAGGTTCCCTGCTT
GTAGATGTCAACGAAAAACATTCGATTTGCTGACAGCAAACAGTGTTCTTGAAATTGGTG
AGAAATTATTGCCCAGAGTTGTAGAACTTTTATTATACAATGAATGATATTTAATTATGT
AACACTACACAAGCCGTTTTAGGGGCATCTGTCAGCAGTTTTGTGCCTGTGGCGCTGGCT
GGCCTGTTGCATGCGCGCTTGGCGGCTGGAGGCGTCTGTGTTGGTCCCATGTTCGTGCGT
GCTCGCAATGCTGAGAAAAAGGATGTTTTGTTGTATGCGGGTGGGCCTCTGGGAGCAACG
GGGGCGTTTCTGTTGCACCTGGATGCTCTGCTCTCTCTGCTATTGCC
>TRINITY_DN10034_c0_g1_i1 len=527 path=[0:0-526]
GGGGGTCCCTCCCCGGTTCACGGTCTCACAGCATAAAGGACACGCTCTGTGAAAGGACAT
GCCCCTGAGGTACCAGCCTGAAATTAGCAGAACAGTTGGAGAAATGAATGGATTATCGTA
TATTACTTTATGCCGGGTTTATAAAGCTCAATGGAGATGGCAACACCTGGATAGATATTG
TCATATTCTACTATTTCTGGTAACATGGGCCCAGATTTACTAATGTGTCTGCACATAGAA
TCTGTCTAAAAAGTGGTGAAAATTTGTATAATTTTGACACATTTAGGGTTTCTCCAATCC
TTTTTACTTGCTCAAAAAGGGGGTGAGGCTTACTGGAAGGGTGTAGCTTTGTGAAAAGGG
GGCATAGCCTAAGAAGAAACATATTTCACCCAAATTATGTCAGTATTCTGGCGTAAAATT
CTGTCTCAATGTAAGCCAATCAAAAATTGGTATAGAGCTAGACAGAGGTGTCTATCCCTG
CACCAGATTTATCATCCAGTCTGAGCCCCTGTGATAAATCTGGTGGA
>TRINITY_DN143783_c5_g4_i1 len=527 path=[0:0-526]
GACCCATTCCCCACAGACACATGGAGCATCAGACTAAAGGATCAAACATATGATTATTAA
CAGACTGGGGCTACTATGAGGAAATGCTGGCCGTTTTATATGCGTTTTTGAGGTGACAGG
TTCCCTTTAAGTACTGTATTTGGCACTTATAAGAACAAATCTGTACAGTATCAACACCTA
AATGCCTCTCTACTCCAGCATCGAGGCTCCCGTCATCACAACTTCTGCTTCCCAGAAGCC
GGTCCACAGAGGCTTAGAGGTCGCATACCAATGGGAGACACATCACCACTGAGGCTAGTG
AATGGCTGCAGCAGTGCACATGTTTGATCCATCCATCATGTTTGGCCATCTGGTCTTATT
TTAATAATTTTAATAGCAAAAAATCACTAGGTTCATAGTAGGGAGGGATCCGCATGGGAT
TATGGCCATCCCTGTTGTGGATCTCTAAATTTTATTGCTTTGAGGAAGGTTTTCCTACCT
CAAAGCTATGTACTTTCTCTGGTACCATCACACAATAGGACATGGGC
>TRINITY_DN158941_c4_g1_i1 len=527 path=[0:0-526]
GGTGGCGATCATACCCACCCGGTCCCTGCTGCTGGGTTCCGTCTCTACCGCTTCCTGGTT
CACAGATATCAACATCCTGTTGACAGAGGGAGAGGGAGTAAAGAGCATGTGACCTCTGCA
GCCAGTAGCTGATCACAGTGGTAACCTGCTCACCTTACATCATGAGAAATAGTCACATGA
CGGAATGGGAGCAGGTCATCATGAGGCCAGCAACTGGCTGCAGCAGTCATGTGCCCCCCA
TCAATAGGATGTTGACATCAGTGCACCATAGAGATGCCGAGACGGCTGTGGAGCAATAGA
GACCAAACCCAGCAGAGAAGACCTGGCAAGCATGCTCACCACCAAGGTCCAGCCACCCTG
AGGTCCGATGTAATGTTGGATAACCCCAGCACTTGTGTATTACGTCTAATGTACATATCC
TAGCCATGAATGAGGTACCTACATACAGTAGACCTCTATGGAAGTAGCTTATAAACACAT
TAGCATAGCTGCAGTTATTAAAATGTATGTAACCCATGTGAGAATTT
>TRINITY_DN128312_c6_g9_i1 len=527 path=[0:0-526]
AACCATGCGTGAAAATCGCATTGCATCCGCACTTGCTTGCGGGTGCTATGTGATTTTCAT
GCATCCCCATTCATTTCTATGGGGCCTGCGTTGTGTAAAAAACGCAGAATATAGAACATG
CTGCAATGTTCATGAAACGCACAAGTGATGCGTGAAAATCACCGCTCATGTGAACAGCCC
AATAGAAATGAATGGGTCGGGATTCAGTGCGGGTGCAATGCGTTCAACTCGCGCATCGCA
TCCACGCGGAAATCTCGCCCGTGTGAAAGGGGCCCTAGAGCTGATCTTTTGATCATTATT
TCATTACTTTTTCTCCATTGACCTAATAGTTTAAAAAAATTCTGCTGGTGGTCCCTGGAA
ACAGTCAGCAGTGTGGCCCCACCTGACTGTCAGACATGTGACCCGACAGCTCAGCACTGG
CACCCAAGCTCCCACAATGCACTGCTCTTCGGCAACTGGAAACCAGCAAGATTCTGAATT
TAGCTTTGGACAGGAACGGAGAAGAGAACGCCATGGGACTCAAGATC
>TRINITY_DN276345_c0_g1_i1 len=527 path=[0:0-526]
GTGTGCTGTCCGCATGCGCACTTCCGGGCCGCGGCTCTGAAAAAAATAGAGCATGTCCTA
TTCTTGTCCGCAGTTGCAGACAAAAATAGGAATTCTCTATATAGTGCTGGCGATGTGGGG
TATCCGTGTTTTGCTGTCCGCAAAACACTTCGAACATCTGAATGGACCCTTAAGCTGTAA
TGTCTTTTCTGTATATGTCTTTATCACTGGTTAGTAAATTTCGTATTCACTTCGCTATTG
TTTAAGCCTATTTATGCTCGTACCTCAGAATCCATCATAAAACATGTAGCTTCAAAAAAA
GCAGCAATCTTCCTATGTTTTACACCTAGGGTACCAGAGCATGTAAGGAAATTAAGGTGG
CCTTACACCTTCGATAGAAGCCAGACAAACACTTATTTGTTTGACAGTTGTTCCTCACAA
CCCCACCACCATACACATTCACACTCAGCTCCTACGAGTGTGGAACAGGAGGGACACTTC
TGACAGCTGCTTATCATCTGTGATAACAAAGGATTGGACAAGAAGGC
>TRINITY_DN26364_c0_g1_i1 len=527 path=[0:0-526]
TCTGGGGTATCCATGTAGAGGAGGAGAAGAGAATCCTCTTGGACATACAAGTCCTGAATG
TTGGCAAGAGTGACGTTCTCACTTTTTATGATGGTGATGACTTGACAGCCCGTGTCCTGG
GTCGATACACGGGAACCCACAATCGCTTCAAAATCTACACATCAATGGCTGATGTCATCA
TCCAGTTCCAGACAGATCCCGGCAGTAATGTCTTTGGCTACCAGCAAGGTTTCATCATTA
ATTTTTTTGAAGTAGCAAGGAATGATACATGTCCAGAATTACCAGAAATTCCCAACGGAT
GGAAGACCACATCGCAGTCTGAGCTTGTCCATGGCACTGTCGTAACCTATCAGTGTTATC
CAGGGTATGAGATTGCAGGAGCCGAGCTTCTCATGTGTCAGTGGGACCTTACATGGAGTG
GAGACCTTCCGTCATGTGAAAGGGTGACTTCCTGCTCTGACCCTGGAGACGTAACTCACA
GTCGCAGAATTCTTTCAAACGCAAAGTTTCCGGTGGGCAGCACAGTG
>TRINITY_DN139430_c2_g1_i3 len=527 path=[2:0-114 3:115-198 4:199-321 6:322-526]
ATTGCTCTTAGTATAAATAAGGCGGATCTAGAAGTCCCTCCTGTAGAGCCCCCAGTAGTA
ATAAGAATGCCTATAATGTCCCCTGGGTTTATAATGCCCCTAGTATTTATACTGACCCCT
ACTGTTATAATGGTCACCCTGAAGTGCCCCCAGTATTTATAATGCCCCTTGTAGTTATAT
TCCCCCTTTCACCATACAGTCCCATGTAAATAACATTACCCCTTAACATTCAATCCCATG
TAAATAATATCACTCCCTCCCACAGCTGCCTTCAACATACAGCCCCATGTAAATAATATC
ACTCTCTCCCAGGGGCGGCCTTCAACATACAGTCCCATGTAAATAAAACCACCCCCTCCC
CAGCCACCTTCAACATGCAGTTCCCATGTAAATAACATTACCCCTTAACATTCAATCCCA
TGTAAATAATATCACTCCCTCCCACAGCTGCCTTCAACATACAGCCCCATGTAAATAATA
TCACTCTCTCCCAGGGGCGGCCTTCAACATACAGTCCCATGTAAATA
>TRINITY_DN157980_c7_g2_i6 len=527 path=[0:0-279 2:280-307 3:308-308 5:309-322 6:323-356 13:357-373 14:374-376 16:377-413 17:414-417 19:418-418 20:419-421 22:422-438 23:439-450 24:451-451 26:452-476 27:477-480 28:481-526]
CAGCGTGTGTCTGCAGCGGTCTCGTGTGCCCGGCACCCTCCCTCTACAGTGCCCCATGCT
GAACCTGAGGTATTAACTGCCAGGGATCGCAGCCCCCTGCCCATTGAGCCAAATCGGGAG
TGAGCCCCACCCAGGCCTTTCATGTGACCTTTCCACTCTCTCTCCTACCATTTCCTGTGT
CCGGAGGATGTTCTTCCCCCAGCAGAGGCAGACGTCCTGACAGCAGTAGGAGGAGCCCCG
GCCATAGCGGGACCGAGCAGAGCCCAGCGCCTGGGGACCGAGTGTTTCCTGAAGGTTACT
TTGGATTTCACCTAACTGAGAAGTAAATATTAGCCATTAGAGGACTGGGGAGGATATATT
ACTGGAGACTGAGGACACCATGGCTAGCAGGGGAAGTACAAGGGCTAATGGAGTTAGCTA
GATAAAAATCTGCTAGTTTAAACTAGTGTTGCTTGGAGACATGGCTGTAGGAAAATCCAG
TCTTGTGCTGAGGTTTGTCAAGGGTCAGTTCGATGAGTTTCAGGAAA
>TRINITY_DN147072_c11_g1_i1 len=527 path=[0:0-526]
AGTTAACTGAGGGTAATCCAATCACTGAAATGGAACTCAGAAAAAGCCAATTAGAAAGGT
GGATTGTATGTGACACAGCATTTCTGGGTGAATGTAATAATGACTGATCAAGGACAAAGC
TCTCAGTCAGTCACTAATGCACAAGCTTCCTGTAGTTTGAAGGAAGACACGCCACTTGAA
TGCTGGCATTTTACCAATTGTCAAATATTTCTTCCTGCCAAGGTTAAAGTGAAAGTCAAC
TTGTGAAACTTTTAACTGGAAAAGAATACATATATGAAAAGTAAAGTAAAACCTATAAGA
AATAAATCACTAAGCCATATCTTCGCATCTTTAGGAAACACATAGAAAGCCAAAAGGCTT
AAAGGAGACTAAAAGAGGAAAAAAACCTCAACATATTTGTACTGTAGTGACCACAGGCCA
ATTTACCTACACAATAACTATAGCTCCTATATATTAATATTTACAGTCACATTTTCTGCA
TTTGTAAGTATTAATGTAGTGCTCTAGAGCAGGGAGTACTTTGACAT
>TRINITY_DN137805_c12_g1_i1 len=527 path=[0:0-526]
AATTGTTCCATTTATTATACCGGTCCTTTCACCTGCATGTGATGTCAGTACAGCTGGGGC
TAGCAATGTCAATGTCAAATGAGGCACAAAATTCTTTTACATACTCCTCAATATATTGGC
TTGTCTTCAGTACACTTGACACTATCATTTTAATGTATTGTAGTATAAGGATATAATGAT
ATAGACCATGCCTCATCTGTCAATTTTATTGTAGCCAGAAAAGTTTCTTTGCAAATTATT
TTTTTCTAGCTGCTTATATAGCAACCTCTATGCGACAGCGCTTTACGGGGATGGTCATCA
CTGCCACCAGTCCCTGTTCTCACAATTTAAATTCCCTAGCACAGTAGAACCAGTTTAATG
GAAAGCCAGGAAACGTGTTAGAGCATAAGAGGAAACCGGAGAACCCGAAGGAAACCTATG
TAAACACGGGGAGAACGTACTACCTCCATGATGTTGTCCTCGGGCAGGAATCCCAGACCC
CAATGCTGCTAGGCATCAGCCACTCACTGAGCCACTTTGCTGCACGT
>TRINITY_DN127763_c6_g1_i1 len=527 path=[0:0-526]
AGTGTGAAAGAGGCCTTAACAAAATAGCAACTTATATTTTTGTTGTTTTTTACCTCCTTC
TAAAAAAATAAAAAATAGAAGCAGCCCTGTAAGTCATATGAATCCAGAGATCTTCCATTG
ATTTCTCCAATTGCTGTTAGATTCTATTCAGGCTGGTAGCTCAGGGGGCACACCCTTCTA
ACAGTAGATACGGCAGGTGGACCTGCACATTACTATACCGATTAAAGACTGTGGGTGACA
TTTTAATGAAGCAAATATCTAAGAACTGGAGCATTTTTTAACGATGTAAATTTCAAAAGT
AACTAGTTGTTCCTGCCGAATTATATTTAAATAACATTTAATGGTGCAACAACCCTGGTA
ACTGTTTTCAGGATACTGATTTCAGTGCTAAAACACTTGTCCAATGTAATAAGAAACATT
TAATGAAGATTACTTCAGCAGTGTAAGATAGTTTGTATACATTTGAAGTATAGAACAGAT
CATTGCACTTGCCAGTGTTAGCGGTTTATGAAGTTGACAGATCGGAA
>TRINITY_DN334954_c0_g1_i1 len=527 path=[0:0-526]
ATGTGGCAGAATTTTGATTCTCCATCTACCTCTCTACTCGGCTCCTCTCACTTTGTGACC
CCAAGAACACACGAAAAGATAGAGCCGAAGACCTATTATAGTCATAAAACGTGCTGGTTG
ATTTTTCGGTATTTCTGCACAGCTGTGAGAATAAATGGGATGATGGATGAAGTGCTGGAG
GTGGGGTTAATGGAAAAAATAGGCTTGGGAAAAGTTAGCAAATTATGACAAAGAGCAGTT
AACATCATGAAAAGGAAAATCTGAAAAAGCTACTTAGACACTTACATTATGTTCTGATAT
CTGGAAAGTATCCTTCAAGATTTCAGCCTTAGGTTCTAAGCACTACACGCAACTGCAACA
ACAGCGGTCCGCAAGAGGTCGATTTAAGATTAGATAAGTGTTTTGTGACGCTAGTTGCAA
TGAAGCAACAACGGGACGGAGTCCCTTTAACCACTTCATATCCGCCTATAGGATATAAAC
GTTCTATGGGTGGATGTTTATCTCTGAATGGACGTTCTGGAACACCA
>TRINITY_DN102961_c0_g1_i2 len=527 path=[0:0-378 1:379-461 3:462-526]
GGGTCGGGGGGGGTGCGACCCCCCCCGCCCCCCCCCCACAGCTGAAGGACACATGTGTGA
CCCTGGAATCATACGACATACGTGATGGTGGAAACATACAAGGTTCACACGAAATGTAGA
AATTCTGTGTATGTCACGTGTAATATATACAGCGCCGGGTATATAATATGTACAGAGCAA
TATTCACCACTCGTACTGTGGAGCATGTAATATGTCACGTGTAATATGTATGGAGAGATA
TTCACCATAAGGTGCACACGATACATTACACGTACCGCGGAGCATGTAATACGAACAGAA
CATGTATGTAATACGCACAGAGCAATAATCACCCTGCAGCTCACACACGATACGTGTACT
GCGGAGCATGTAATATGTCGCGTGTACCGTGTACGGAGCCGTATTCACCATAAGGTGCAC
ACGAAACGTTACATGTACTGCGGCGACTGTAATAGGAACAGAACATGTATGTAATATGTC
ACGTGTACTGTGTGCGGAGCATGTAACGTGTACAGAACACGTCTTAG
>TRINITY_DN202363_c0_g1_i1 len=527 path=[0:0-526]
CAGAATTACTAATGCCCCCATTGGTGCCCCCCATCCTCCAATATTAATACTGCCCCCTTC
TCTGCTTGTGCAAAAAAAAAAACTCACCTCATCCATTTGATCGCACCGCCGTGAGCTGCT
CACTGGAGGATTGATGATGTTTCGTCCTTACCCCGGCACCATCAAATGGATGAGATTAGT
TAAAGGCTGAACTAATGAGCGCTCCACAATGTAAGCGGGCACTAAATTACCTGCTTTGCC
AGTAAGTCACCGGCCAGGTGGCAACCATAGATTGTAATCATAAATGTAATCAGTGTCTCA
GGCTAGATGGTGCATTTGGTGTAGACAGTTTCATCTAACTTTATACCGTCCATTTCTATT
TTTTTGTTGTGCGGAGACGCGGACTGAAATCCCGCGGAAGCACTCCGTAGGGCTTCCATG
GGCTTCCGATCTGCGCCTCTGCTCCGCACCTTTTCCGTCTCTTCCAGATTGCGGACCCAT
TCAAGTCTTGAAACAGAGTGCATATGGCCAGCGCCTGTATATTGCGG
>TRINITY_DN153729_c0_g1_i1 len=527 path=[0:0-526]
TGTGAGTTATAGTTAACATGTGACCATAACCTTGGGGAGAGTATCTTTGTCATGGCATCT
CAGGTATTGCTGCTAAACTTTTTATGTCATTCATTGAGTTTTGTATTAAATTCCATCAAT
AAATTATCATTTTACATCATATGTGTTTGAATATTTGGCGATTTTATTTGAAATCCAGCA
AACCCCAATCTGTATATCGAACGGTTTGTGAATATTTAAACACATGCACGAATTTCCCAT
ATTATCAATTGTGTGATTTTTATTTTATTCCCCTTTTATGCTATACCAATTAATAAATAG
CAGTTGCTTATTAGGCAAGTCTAGACCAGGGCGCTCTGCCACCTACCGTGACTCATATTA
CTAATATAATCTTATAGTGTTCCAATGATGTATATACAGCAGTGGCTTTGTGAATTTACA
TTCTAAACAATAAACGTGTGCCAAGTTTCCAAAAAAAAGGATATTAGATCCCTGGGAGCT
CTGTGTTCAAGTGTAAGATGGGCAGCAAAGTCATCTGTGACATGATT
>TRINITY_DN120456_c8_g7_i1 len=527 path=[0:0-526]
GGAAATGGCCACGGGAGATTATAAAGCGCAGCATGATGACGAGTGTGAGGTGTCGGGCTG
CGTGTGTCAGGCCACACAGTGTCTGTGTCACAGGGCGCCGACGAGGTGCTCCTTCTCCTC
AGCTTCGCGCGCGAGGACACGCAATGCGTCCTCGTCTCCAGAGTAACAAGGGGCGGGGAG
GACCCGGCCACGCACATCTCTCCAGCGTGGCTGATGTCCTCCGCTCCCATAGTAACAGTG
CTGAGTCTGAGCACCGAGCTGAGCACTCGGCGCTCCGTTGGATGCAGGAGAACGAGTCAT
GTGACTCTGGCCCTGTCACATGACTCCTACTCCTCACTATTTAACAGGCAGCCTGCAGGC
CACAGGTTGTCTGTGATTAAGGACCTTCACCTAGTGTATATTTCTGCGTGATTTCCTCTG
GTTTAGGTATTGACTCCCGGCTCGTATATTGACTCGTCCTCTTCTGCTCCTTGTGTCTTG
TGGTATCTCCTGGTATTGACTCTTGGCTCGTGTTTTGACTCTTCTTC
>TRINITY_DN157778_c1_g3_i1 len=527 path=[0:0-526]
CTATTCTTCCCACCAAATCCCACGTTGTTTGCTACAGTGGCTCCAAAGCAAATGAGAAAA
AGTTAGGGAGAATTTATCATTGTAGGTGTATTTGAGGTTAGCTTTTAGGCTTCTGTTGCT
ATGTGCACCTTTGCCAAATTTATGAAAATGGTGCACACAGTAATAATAAATTTGGCACAA
GTGAAATGTGGTTGCACCTATTTCAATGAATGTATGCCTGAGGGATGCCTGGGGTGGAGT
TGTGACTTTTTTGAGACTTTTTAAAAAGTTGGATGTGACACAAAAGGGATCTGACATCCT
GATCAAATTTCCACTCCACATCTGTTGATGTTATTGGAAGATGTGCTCAAAAGGTCACAA
TTTTTTTGTTTGCAAAGCCCCTAGTTGCAAGGTTTTGAAGCCAGAATTCAGGTGTGTAGA
ATTGAATAAATTCCCCCTTAGGGCTCATGCACACGACTGTATGTATTTTGCAGTCTGCAA
AACACGGATCCGCAAAAAAAAGAATGACATCCGTGTAACATCCGTAT
>TRINITY_DN117998_c3_g1_i1 len=527 path=[0:0-526]
GGCTCTAAAGACAAAACAGTGCAGATCTTTCCCTTTTACCTTATGTCTATGGAGGCTCCA
GTCCTGGTCTTGGCTCACCATCACTGATGGAAATCACTGACCAAAATGAGGTTTTAGGTC
CCAGATTGACAGGCTGAACAATAAGCTCCTTTAGTTTTGTTTTCAGTACTGTTCTGTAGG
TAGGCACCTGTTGTTTCTGCCCCTCCAGATAATAGCAGATGACTGATAGGCTTCACATAG
AGCTGATAGATATAGCTAGCCATAGATAATTAAAGGGGTTGTCAGGTTCAGAGCTGAACC
CAGACATAACCCATTCTTCCCTCATTCAGCTGTATCTGTACAGAACAAGGGCTTTTTCTT
TAGATCTTGTGTCGTAACGGGTCTCTGTATGGGAATGCTGGGTGGAGGCTTCCGCCTAGC
GGTGATCCCGATGACGTCACTGGCACTAATGAGTGGTCCTTAGCGCTGCCCTAGCCTGTA
AAACAGTCTGGAGCAGTTCTGTGGACTGCCCAGTGGTGCCGGTGACG
>TRINITY_DN234695_c0_g1_i1 len=527 path=[0:0-526]
AGAGACGCAGCTTTCCTCTAAGGCCAGAGCGTCTAGTAGGAAGCTAGCAGGCAGCCTTCC
ACTACAGCGACACCTGGCGGCGCTAATGGAAAGTGTCAAATCTCATTACTGAAGCCACTA
TGCGGGTTATGAAATATGGCAGTTTACTGCGATGAAAACGTGTAATTACGTCAGGATATA
TTGTGTTATTAGTATTACAAGTAGTGATGGTAGGAGCATTCATGGAGATAGAAATACTTT
GCAAAATGTGCAATCACAATAGATTACAGGGGGAACCTGTATGAAAAGCTATATAGTCCT
GCTTTACCCAGTATTTGTTAGGGGAAAAGATAGCAGTGCATTTCTGTCCGCAGTACTGTG
GTGCATGCTGCACTGTGATCAGCACTATTCCATGCTGGGTACTTTAGCTCACAATATATA
CAATATGGTCCAATATATGTTCTCCAATGGCGCCTGCTGGTGTTGGCTTATACACACGGC
CGTAGTTTTGGTCTCCACCCGATCTGTGTTTTTTGCGGGGGCCGCAA
>TRINITY_DN140236_c4_g1_i2 len=527 path=[1:0-141 2:142-526]
AATATATTTTGAAAAAAACTATGGGGGTCGTTTATCAAACTGGTGTAGAGTGGCCCCTGG
CAACCAGTCAGATTCCACCTTTCATTTTTTGACAGCTCCTTTGGAAGGTTAAGGGAGGAG
TCTGATTGGTTGCTGTGGGCAGCTGAGCCAGTTTTCCTTTGCACCAGTTGTGATAAATCT
CCCCCCATTGTTTGTTGGCAGTACATACTCCGGTGTAAACAGGGTGTTCTGCCTACAGAC
AATGAATCTTTAAGGGGATGAATGATCACAGTCCTGGTCATTCACCCTTATATAGAGGGA
ATGACTGCTGCATGTGAGTGCAGCTTTAGACTTGCACGCTCGTATAGTACGGATACTGGT
TGCATGCTTTCTACTTATTTTTTATATTTTTTTACTACTACTAGCTATTTTTGTCTGCAA
AATGGACAAGAATAGGACACAAATGGACAAGAATAGGACATGTTTTATGCGGATCTGTGT
GCTGTCCGCATTTTTTTGCAGACCCACAAAAATGAATGGGTTTGCGT
>TRINITY_DN162141_c4_g3_i1 len=527 path=[0:0-526]
AAAAAATGGAAGACTAGCATTGTTAAACGTAGCTACTCAGGGTGTTCACTTATGGGATTT
GCAAGACAGAGTTTTAGTGAGAAAATACCAAGGCGTGACGCAGGGCTTCTACACAATACA
CTCATGCTTCGGCGGTCACAATGAAGACTTCATCGCTAGCGGCAGTGAGGATCACAAGGT
ATACGTCTGGCACAAACGCAGCGAACTGCCCATCGCAGAGCTGACTGGACACACACGCAC
AGTAAACTGTGTGAGTTGGAACCCACAGATTCCCTCCCTGATGGCCAGCGCCTCTGATGA
CGGCACAGTTAGAATATGGGGACCAGCACCTTACATAGAAAACCAGGAGTTTGAAGGAAT
GCAGTAGCATGGACAGTTGATGGCAAATTTTTTTCTTTTTTTTTTTTTTTTTCGCTGAAG
ACGACTTCTCTAACTTAAAAAAAAACAAACAAAAAAAAATTTAGTCGTATTTTTAAATGG
CTTGGGATTGGTGCAAACGTTAAATTGATATCGGGACAGACGCTTTT
>TRINITY_DN147261_c9_g1_i1 len=527 path=[0:0-526]
GTTGAACACTAGCCCCTCCTAATTCTGCTCTGGCCTGTACAATAGGAATTTCCGTGATAT
TTACTATGAGTGCTTTGTCTGCCGGCGACGAACATGAATCATGTTTTGTCCATGTTCCTC
GGTTCATCACGCCCATTATAGTTTGTGTTTGTGAAAACCACGGGTGCCATCCGTTTTTCA
TCCATGCTTCACGTATTATTAGGAAGAGATGCTTTGAAAAAAACTCAGCTGCAGTGTCCG
TGAAACACGGTCATCTACACACGGATTTTTCACAGACATCTTCACGGAGATTTTCATGGA
TTTGAACACGGACGTGTGAATGAGACTTAAGTCTAACCCTTCTGTCTTGAAATGTTACTC
TACTTTATTAACCTCTTCTTTACTGGCTTAAGATTAATTTTTGCCACTTTTAAATCGCAG
TTGATAAATGTGTCTTAGATCAGCTTGACAGGCTAACCACATCCACTTTCCTACTAACTT
TTCAAAACTGGAGTAAATGGTGAAAAAACACAAAATGCATGCAGATA
>TRINITY_DN126904_c3_g7_i1 len=527 path=[0:0-526]
GAAAACAGAACAAAACGAAAACACGACCAAACGGTCAGGGTACCGTTTCTTATCCACCCT
TCTTCTTGGATACTCCCACAGTGCGTCCCTTGCGGCCGGTGGTCTTGGTGTGCTGTCCAC
GCACGCGAAGACCCCAGTAATGACGCAGACCTCTGTGGAGGCGGATCTTCTTCAGACGCT
CGAGATCCTCACGCCACTTGTTGTCAAGACCGGTGGACAGGACCTGGGAGGTCTTTCCGT
CCTTGTAGTCACGCTGTCTGTTGAGGAACCAATCGGGGATCTTGTACTGGGTGGGGTTCT
GCATGACGGTGGTGACCTTCTCGATCTCCTCCTCAGACAGCTCTCCGGCGCGCTTGGTGA
CGTCGATATCGGCCTTCTTGCAGCACACGAAGGCGTAACGACGGCCAACACCCCTGATGG
CGGTGAGCGCGAAGGGGATCTGCTTGTTACCATCGATGTTGGTGTTCATCACACGATGAA
TGTGCTGGAACTTCTCGGGGATGACCAGAGACATCTTGGAAGTAGGA
>TRINITY_DN260456_c0_g1_i1 len=527 path=[0:0-526]
AGATGTCTCTACTCTCCCATACACATTTATACCCAGTTCAGCCCAGCATGTTTGTTTTGT
CAATAGTGAGAGAGGGGAAAACCATTGCTAGCCACCTCTGACAGTGGTTTATCTCCTGGG
ACAACTGAATTCTTTGTTCGCCCAATCGGGAGCTCCCCATACACACTAGGTTGTCGCCCA
AATCCTGCCTTTCTCGGTTGGGTAGTTTGACAATACACTATGGTGTATGGGGACCTTAAA
GTGAATCTGTCAGCACCAATTTCACCTTTTAAATGGTGAATAATGCCTGGTAGGGCTGCT
TTCCAATATTGTGCCCAAATTAGCTCCCAGATCCGATCATGTAATCTTGAGAAAAATGTC
CTTTAATCCATATACAAATTAGCTCTTTGCTGAGGATTGGTCAGTGCTGCTCACTGCACC
ATAGCTCAGCCCTAGAGATGAGGGAATCGAAAAAATTTGTCCGGAAATCGAATTTCCTCA
TGCTTCGTGGTAACAAATTATATTTTTCCTAAAATGGCTACTGCATG
>TRINITY_DN110013_c0_g2_i1 len=527 path=[0:0-526]
GTTGTATGTGGCGGGGCCCCTGCTAAAGGCTGGTTGTATGTGGCGGGGCCCCTGCTAAAG
GCTGGTTGTATGTGGCGGGGCCCCTGCTAAAGGCTGGTTGTATGTGGCGGGGCCCCTGCG
TTCTATAACGTTTTAATACACTTTGGATTTCAGTTCTTTGCCTTTTACTGGACCTCTGCT
TGCTGTCAGTGTCAGCTTGCTGTCTTGTTTACATTCCAATCCCGTGGAGACCTTGCCTGT
TTCACAGCTGAGAGTTTGCTACAGTGGTATCCAGTCCTTCCTCCTATAATAAGTAAGCCC
AAATCCGGGACGAGGGGTTCATCCCACAGTACATATAGATGAGGGGCCCGGGAGAAGCTG
CGCGCGGGCGAAGGTCAGCCAATGCAGTTTTGTGAGTCTGAGGAATTAAAGGGGTCGTCT
CACCTGATCACATATTCTCCAGCTTAGGCCACCAGTGTCGGGTACAGGGCTGCCCAGGAT
TGTTCATACCCCTGGCAAATTTTGACTTACTTTCTGGTTGAATAAAA
>TRINITY_DN130451_c14_g1_i2 len=527 path=[0:0-32 3:33-70 4:71-72 6:73-85 7:86-162 8:163-163 10:164-176 11:177-358 13:359-462 15:463-526]
AAAACTCCAACCCCCAACATGCCCAGACTGCCTACAGCTATCAGTCTACAGCAGGGCATG
GTGGGAATTGCAGCCCTACAACAGCTGGAGAGCCCCAGGTCGGCCAGCCCTGCGCTATAC
AATGGACAGCGCTGTGCTTGTGAAAAGGCTGCAGCGCTCATGCTAGCCATGTGTCCCTTT
CACACAGCTGACTTGGACCCTCACCCATCTGATATTGATTAATCCTGAAGATATGTCATT
AATGTTGTACTCTGAGAAAACCCCTTAAACAACTCCCCTCAGGTTGGAGAAATCATTGTC
GATGTAACTGTTTATGAAAGAATAAATGAGCCAGAACAAATTCTTTTTCTTTCTGGTGTC
TGGTAATTTCCACATAAAAGGTTTAAAAAAAAAAAAAAAACACATTCCATTCCTGCAATT
ATTAGTGTTGTGTGCTCAAATATCTGGAATATGTCGTACCCATCTTCGATTAAATAAAGC
CATTCTTGAACCTTCCCTGAAGACGTAATGGGGAAGATTTATCAAAA
>TRINITY_DN145607_c1_g1_i1 len=527 path=[0:0-526]
AACTTATGTGATGAAAATGACAGGACCTATTGCAAGGTGAGCACAACGGATGCTCAAAAT
AATGGATATGGGGTTTTTTTGTGTTTTTTTTTTTCTGTTCTTCTGACTGGTCAGACAGGT
CAGAGGAACGGAAAAGTAAACGGTAATGAGAACGTGTCCTTAGTTAAAAGAAAAACTTGA
GATTCTACTCGTCTATCCATCATCCAGACTAAATAGCAGTGAGTTAAATTTCTCCTATTC
TGCAATGTGGGTCTGACTGTGACCATAAAAAACTGCAACGACTTCCAGGATCCTGCATCT
ATATACTTGCATAAGCTTAATTTTGTAAGTGTAGTATGCCTGATTTGCAAAGTGGTACAT
AATAGCTGCAATTAATACAAGTCAAGTAAATATGCAGTTATACTTAACCCTTTCATGACC
AAAGGTCATTGATGCCCCAGTGTCCAGGTCAAAATTTACAAATCTGACATGCGTCACTTT
AAGTGGTAATAGCTTTGGAACACGAGTGAGTTAAATTTCTCCTATTC
>TRINITY_DN136854_c5_g1_i1 len=527 path=[0:0-526]
GTTCCACCTCTATGGTTCTCTCACTGGTCCTCCAGTCCCAGTCTATCAACCTCCACACAG
ACGGGGTCACGTGTGCTGCTGCAGCCAACGACCAACCCCAGCAGTCCATGCCACATGAGT
CATCGGCTGCAGCAGCACACGTGATCCCGTCCCCGCGGAAATCGACAGCCGACGACCAGA
AGACCACCGAAGGGAACCAGTGCGCTGGAAAATGAGCAAGTGAGTGTGAATTTTTTAGCA
GATACAGCTGACTGGGGAGCAATAATTTATTTTTTTAAACTGGACACCCCCTTTTAATCT
GGCTCTGCCTTTTTTCAGTTAGAGACATGTCTACATAGCTGTATTAGATCAAGCACAATT
CATGGCAAATGGTGTGCCTACCATAGGGGCAGGGCATGGCATTGAGGTGTTGTTTCCTCT
GCTTGGTGTGACAGTCGTAGCTTCTACCTGCCGCCATTGAGTGGAGCTCATGGCTTACAA
ATTGTTCTGGTTCTGACAAAGCTGCCAGTTTGATTTGATGTACTGCT
>TRINITY_DN131579_c14_g1_i1 len=527 path=[0:0-526]
TTCAGATCTCTGGCTTCAGAAATATTTCTCACAGCTGAGGGTTTGTTACCGTTGCATCCA
GTCCAGACAACTAAATGCATCATCAGCGCAAATCTTATTACAATGTTTCAGTACAGGTAA
AATGTATCAGTCTGGATACAACGGCAACAAACCCTCAGCTGTAAGTAAGTATTAGGGCTG
TACAGGTTTTCAGCCTCTATATCATCATGAATGTTCATATTCACTAACAGCAAGCAGAGG
TACTGCCAATTAGAAATAGAAAAAAGTGATATTATAAAGTTGATGAATATGGGGTAGTTA
TTGTTAAAGGGATGTACAATAACCAACATTAATCACCTACCTGCAGGATAAATAATAAAG
GTATGGTTGCTAGAGATCTGACAACTGGGACTCCTGGGTTCCCTATGTGAATGGACCAGC
AGTGCGCATGCGCTAGCCACCAAGTTCCCTAAATGAATGGAGCGGTGGGGTGCATGTGCT
GGTCCTGAGTCCCTTGTGTATATGGAGCGGTGGTGTCACAATCAGTG
>TRINITY_DN143375_c7_g4_i1 len=527 path=[0:0-526]
TGTTATCCGTATATTTTTTGCAGATCAGTTTTTTGCTGACTGAAAAATACATACGGTCGT
GTGCATGAGCCCTTAAGGGGGAGGCCACATGAGGCCCGACGCCGCCACCGCATGCGTTCA
GCACCCCACCCAATCACTGCACAATTTTACTGCAAGGCTGTACGGCCCTTAGGCGGCTGT
AGTTGGGGGTGGCTTGGCAGCGTGTCATCTGGCCTCACCCTTAGGAGAAAATTGTGTGCA
AGCCTAGAATTTATTGCCCTGTAAATGATCCAGAATATGCGTTTTGCATGTGTCATTGGA
TGTTTTATTAATAGTGTCCCATGTTCCAGCAATGATGCCAACCTATTTATTTATTTTTTT
TGCATCATTTTATATATTTTTTTAACATAATAGTTTTTCATGTACTAAAGGTACATATGT
AGCCAATCCCTTTAAAGGGGTTATCTAATGTCAATAACTGCCCCCCCATGTGCCGGGCCC
CTCACAGGGAATATACTTACTTGGCTCCCCGCACTGCCACTGCTGCT
>TRINITY_DN138917_c1_g1_i2 len=527 path=[0:0-89 2:90-117 3:118-186 5:187-526]
GTCCTAATAGGGGACAAGCAAAATGGCTCATCAACATTTTAAAGAAGTTTGCTTCTTTCG
CTGAGGGGATACGGTTAATAGGAGGAGATTTGAACATGACACTTAACCCCTTAGTAGATG
CCTCTGATGGCACCTCACAATTAACTCAGGCAGTATTGGGCAGGGTTAATAGTTACCTCG
CGGATGCTAACCTGGTGGATTCGTGGAGACTGCTTCACCCTGTCGATAAAGATTTCTCTT
TCTTCTCAGCACCACATAACACCTATAAGAGGCTGGATTATATCCTGATTTCTGGCAGCT
GTGCGGACAGGCTGGAGCGGTCCACCATTGAACCCATTACGGTTTCTGATCATGCCCCGG
TAACTGCCTCACTCCGATTCCCAACTTTACCAACTCAGGATAAACAATGGCGTTTAAATG
AGACACTCCTAGATAAACACTCAGACCTAGATAATCTTAGTCAGAAACTGACTTTATTTT
TTAAAGAAAACTGCACAGAAGGAATGCCACTTGCAACCGTCTGGGAG
>TRINITY_DN151000_c4_g1_i2 len=527 path=[0:0-397 2:398-526]
ATGAGTACACTGGAACCAGTACCCCCCACAGCTTCCCGCACCATGAGTACACTGGAACCA
GTACCACAGGAGAGTCCCACACCATGAGTACACTGGCACCAGTACCACAGGAGAGTCCCG
CGCTGGGAGTACACTGGAACCAATACCCTCACAGTGTCCCGCACCATGAGTATACTGGAA
CCAGTACCCCCCACAGCGTCCCGCACCATGAGTACACTGGAACCAGTACCACAGGAGCGT
CCTGCACCGCGAGTACCCTGGAACCAGTACCCCCGAAGCATCCCGCACCATGAGTACACT
GGAACCAGTACCACAGGAGCGTCCTACACCGCGAATACACTGGAACCAACACCCCCCACA
GCATCCCGCACCATGAGTACACTGGAACCAGTAGCAATAATACAAACACAGACAGGTGCG
CTCTGCGGTCTTCTAACCCTCGTACTGGTGTAAAATTGAGAATTAGCCAACATGTCCTAC
GGTGGAGTAATGTCTGAGCCCGCGCACCCTGGAACCAGTACCCCCGA
>TRINITY_DN52372_c0_g1_i1 len=527 path=[0:0-526]
AGGTCCCAAATACATTCAATACCAAAGAATATATAAAAAAATAAATTTATGGTCTGAGCT
GCAGAAAAAGAAATCCTAGAGGTAACACCAAGTGATGCTGCTTCCAATGCTTCCTGCTTC
CTCTGATCTCCTCCTTCGCAGCTTCTGATTCTCTAAACCAACGGGCAATACAGGATTGTG
TTAATCACACAAGATCGTAGTCTTGGAAATCACATAAAACATATGGTAGTGCCCGACCCG
GGTTTCGCTCAGCTTCGTCTGGGGCGTTCTAGTGGTGTCTAGGTGAAAGTGTCTATAGCC
TTTAAGTACTAAACACGGCCCATTACATGTGGCCCATTACGGAAGCTTAAACTACCCAGG
GGACCCCATTAGCTGCTATCAGTTCTGGAGATCAGACAAGAACCATTAAAATCAAAGAAC
AACTACAAAGTTACATCACCTCTTCAGATTCTCATTGTATTGCTATTTTCACCTTTCATA
TCAGCTAATCATAACCATATGATCGATGTGTCTCCTGGTAACCAAGG
>TRINITY_DN115420_c4_g1_i1 len=527 path=[0:0-526]
CCCCCCCACCCCCCCCCACACCTATAAATACACCACCCCCAGCCACACCAGCTCGCCGGG
CAAAAATAAACTCTTTACCTAATCGTCGCTCTTCAGATGTTATAAAGGGAGGAATTCCGG
GCCCGACAGATATAACATGAGGAACTCCAGGGTCAACAGGTGGCTGGTCCTATCTATTTG
GTGGTAATTTGCTGGTGTTTTGACTTGTTATATTGGGATGTATTCCGGGCCCGACAGATA
TAAAAGGAGGAACTCCAGGGTCAACAGGTGGCTGGTCTTATCAATTTGGTGGAAATCAGC
CGGTGAATGGACTTGATATAAAGGGAGGAATTCCGGGCCCGACAGATATAACATGAGGAA
CTCCAGGGTCAACAGGTGGCTGGTCCTATCAATTTGGTGGAAATCACCCGGTGACTGGAC
TTGATATAAAGGGAGGAACTCAAGGGTAAACATATATAAAATGACAAACACCACTATAAA
AAAGAAGCTGTTCATTATGAGTAAAACAGCAGAATAAAACAAATGAA
>TRINITY_DN174852_c0_g1_i1 len=527 path=[0:0-526]
GATTTTTCCCTTAGGTTTGTATAGTTCACCCCTCCTATTTGTTCAGAATTTTTAATTGCT
GGGGTTTGGTTGTTAATAAAATACTTAGCCAAATAAATTTTTCTAATGTATTCATGTACA
TCCAGAAAATTTGTTTAGCCCCTTGTTGGGTACAAATTTAAGTACTCTCCCTAATACACC
CTCCTCATCTTTAGTCAAAACATAACTACTCAAATTAAAAATACCTGTTTCCTTCCTCCT
CTCTTTCCTCTATATGTATTCTTTTCTGCGAGGTTCCCGTTTTTTTTTGAATTGGCTGTC
TGTTAGTCCTCAATTTTCCTCTGTATTCCCTGTATCCACTGGTGTGGAAAATTTTGTGCA
TTCACAGTTTTTCTATTTTGATTATCCTGACATCCCTGTTCTGGAATTCCATTGGTGTTA
TTTATATTCCCTCTGTTGTATTTATAATAATGAGTCCCATAAAACTCCTGGCCACCATAT
GTTCTATTCTCAAATTGATAGGTATGGTCTCGATATCTTTTTCCAGT
>TRINITY_DN116383_c3_g1_i1 len=527 path=[0:0-331 1:332-338 2:339-526]
CACAAGCTAAAGCAAGGATCAGCAATCTCCGTCACTCCAGCTGTTCTGAAACTACATCTC
CCAGAATCCTCCTTTAACTTCTATGGGAGATATAATAGCCAAGTAAGTGCATTCTGGGAG
TTGAAGTTTATTAGCAGCTGTAGTTCTAAAATTTGCTGAACCCTGAACTGAAGCATTTAC
AGAAGAAAGAGAACATTTGTATTAGGAACATTCAGTGAACTCTGAACCTGCAGCTCCACA
GCCAAGGACCATGCCCTGAGCTCTGAACCTGCAGCTCCACAAGCAGGGAACGTGCCCTGA
GCTCTGAACCTGCAGCTCCACAAGCAGGGAACACACCCCGTGCCCTGAGCTCTGAACCTG
CAGCTCCACACGTAGAGAACATGTCCTGAGGTCTGATTCTCCAGCTCCACAAGCAGGGAA
CGTGCCCTGAGCTCTGAACCTGCAGCTCCACAAGCAGGGAACGTGCCCTGAGCTCTGAAC
CTGCAGCTCCACAAGCAGGGAACGTGCCCTGAGCTCTGAACCTGCAG
>TRINITY_DN117420_c0_g1_i1 len=527 path=[0:0-198 1:199-526]
GGAGGCCTACTGAGGAATCCCCCGCCTCCCCGGTAGGCCAGTCCGAGCCTGGTCCGGGTT
GTTAGACCCCCCACCAATATCTAGAACAAAAGGGTTGAACTGGATGTGTCAGTTCTGTAT
ACCAGTGAGATACAATACAAAGACACGTAGTATCAGATAGGATACGCAAAAGGGAAGACA
AAATGACTAAGTGACCGCCATGGTAGCATCACCTGGGGCCTATACTGTAGCAAAAGGACT
ATGGAGCTCCAGCAGAAATTCTACTGCAGCAAGTATCTGAACCTCCTTCTCCAAGGATCA
GGCCCCGCTGGAGCAGCAGTTCTTTTTAATCACGTCACCAGAAATACTTGTATTCCCCAT
AAAATGACAATTCTCAAGGAACTTTTATTGGAACTGCAGCATTGTGTGGTTCCTCTGTTA
TTCTTCCTGGAAATGAATGAATATATTGACAACTGGGAGTCACCCCTTATCCCTACTTAG
TCCAATCGGTGCTGATATTGCCAGACTATGTAAGGACAAGCCCAACT
>TRINITY_DN33579_c0_g2_i1 len=527 path=[0:0-526]
ATCACACCCCATTGCAAAAGTCTTTAAATAGTTAATTTCTATACTTGCTACAAATAAGAT
CAAATTAAGTGCAATGTACTAAGTATCCAGTGATGAGCTAGCCGTGGAGCTGCTCCAGCA
CTGAACCTTGATTTCCCAGGTCCAAAATCTGCATGTGGGAGATGGGCACCATAATATTGG
CAGTTACAGTGGGCAGCTGGCCATGTCTAGCACTTTTACACATTACACAGGCTATCACGG
ACTGTTGCCCATTAATTGCGCCCTGTTGCAAAAGTCTTTGCACCCATTTTTAATTAGCTA
TTTTTATATATTTGATACAAAGAACGATACAACAGATCAAATTAGGTGCAACATACTAAA
TATCCAGTGATGCCCCATGACCCACGCCAGTGTGGTAGTGGCCACTGACCATTACTCTCC
ATCTAAGTATCGGGAGCTTCCCCCCTTTTTCGTAGACCCTGTAGAATTCCTACCTTCCTG
GCCTCCAGCATGCGGATGAGCTGCAGGGATATCTGGGTAAATGGAGG
>TRINITY_DN258199_c0_g1_i1 len=527 path=[0:0-526]
GAAATGGCTTGCTTGCATTAGAGGCATTGGTTAACAGCTGCACACGCCTTTGAAGGGAAC
TTAAAAGTTCAGAGATGACAAGAGATTGCAAATCACAGCATTAGGAATTACATAGTTTTG
TCACATTAATATGCAAACAGCTTTCTGTTTAATGAAGAATCATGCCAAACTGGTGACAGA
AGAGAGACATAACATTTACTTTGTCCACACTTTGGATGGGAGTTGGCGTAGACTAAGTCT
TGGCAGGAGGCTGCCAAGCTATGACATTACAATAACCATGCAATAAAATCTAAAATCCCA
TCAGAAAGTATATAGAGTGATTTAGTATTTTACATATTTCTCCCTAAACAGTAAATATAA
ACTCTACCTTATTTGCCCTCTGAGTTATCCCAGGAATATACGGTAATTGAGGGTTCCCAA
CGCTCCCCCTCCTCTCACACACATACTCCTGGAGACCTATGATCTAAGGGTAGGTTCACA
CCTCAATTCAACTGATCCAGCAGGCTGCTCCGGCAATTATTCAGAAG
>TRINITY_DN158197_c12_g1_i1 len=527 path=[0:0-526]
GTGGCCATCAAAAAAGGAACAACGAGATGGCACTTACTGCATTGGCTATATAGTCGGACC
TGTGGCTTTTGGCCACCTTTCAGTTGTGTGGCGGCTGTTATACGAGACAATGCTTTTATG
CAGATTCCCTGGTCCGTTGTGTGCATATGTCGGCCATCAGCACCCCCAAAAGCTGATCAC
TGGAGCTAGCTATGGTCTTGTATCCCCAGCGCTGTACCTAGTTTTGCAAACCATTGTGAA
ACCACGGTGCAAGCAGTCCTAGCCAGCTGAGACATAATGGTGCCAAGTGGACCATAGTGG
AGGCATTCAATGGCTGCACTCACATCAATTCAAAAAAAAAAAAAAAACTCTTGTGAAACC
CTGATGTAAAGGCAAGGTCTGTAATGAGGTTCCTTCCCCTTAGGGGCATAGTTGGACAGT
CCCTGAACTAAAGAACTTGAGCTGTCCTGCTAGATCCAGGACATGCGAGATGTGCAGCTC
CTATGCAGTTCTATAATGTCTCCATGGTTACAGACTACAATGTGTAG
>TRINITY_DN329849_c0_g1_i1 len=527 path=[0:0-526]
GCGCCTGGCCGGTAATGCCGAGCAGAAAGAAAAGGCGCCCGCCACGTTCGAGCGGGCCGC
CGAGCAGCTGAACAAGGTGCTAGGCGAGGTGCGGCGCATTTCGCACAACTTGCGCCCAGC
CATCCTCGACGACCTGGGCCTGGCGGCCGCGCTCGACCATCTGGTGCATGAATTTAACGA
CAGCAGCAGCGCGCAAGCCAGTTTCACGGCCAGCCCGGCGGCGGCGGGCGAGGGCTTGCC
CGACATGGTCAATACCGTCTTGTTCCGCATCGCCCAGGAAGCGCTGACCAATTGCGAGCG
CCATGCCCACGCCCGCGGCGTGGAAGTGAGCCTGCGCGAGGCGGGCAAGGCGGTGGAATT
GCGCATCCAGGATAATGGCGGCGGCTTCGACTTCGACGGCATCGCCCTGCATCCGCAGCG
CGGCATCGGCCTGCGCAACCTGCGCGAGCGCATGGCCGCGCTGGGCGGCCAGTTCGACAT
CGTGTCGATGCCGTCTGGTACGCGGCTGGTGGCGGTGCTGCCGGCGA
>TRINITY_DN86493_c0_g1_i1 len=527 path=[0:0-526]
TGATCGCTATTTGCGGCCAGGTGTCCTGGTTGCTTGGTAACCGGAAACGCTGGAGCAGTG
ATACATAGAGAAAGGATAACCGTTCGCTCGAAAAGGGATATGCACAGTATGCAAGAGACT
GTGCGGGGTCACGTGGTCACTGCATATTGTGACCACGTGACTTGGTTGCTATGAGACAAG
AGTCGCAGTTGTGCTCTCACTGGGCCTCTGATTCGCATGGGTTTATAAGTAAGTCCCCTG
TTACTATGGAGATAAAAAGCCTACGAATGGATTTTTTGGTAATGCCTATTTGTGAATAAA
GCATACAGAGAGGTAAATTGGGCTGCAAAGAAAAAGGGAACTGATATCAATTATAAAAAA
GGCATACAGAAAATGAAAAGAATGAAAGACGATACATTATGGACAAAAGAATTTGTGTCT
ATGTCATAAGTGTGATAGATTAATACAAAAAAGCATTATGAAAAGAGTCCAAATGGACCT
CAAAATAATTTGCTTATATACATATGTTTTGTAAAGAAATATTGAAG
>TRINITY_DN60955_c0_g1_i1 len=527 path=[0:0-526]
AAGCAAGTACTGTTTGCCATTAAAATAATTAGTAGGCTGTTTTGAGGCTTTTTTTTTTTT
TTGGCTGACTGAGGCGGAAACGTGCCAAAAAATTCAGTGTGAATTGCCTCGTACAGACTA
AATCTGCTGTTATTTTTCCTTCTATCTGTCCTCTACTTCTGGCTAATCTACCAAACGTTA
GTAAAAAGTACGGGCCAAATGGAAAGTATGAGAATGCAAGACGGCAGAGTTACACTACCC
AAAATGTGTTTGCTGTCTCCATCGAGAGCTGCAGAAGCAAAACACGTTTTTAATTAAAGA
TCTACAGCAACATGGTGTCACTTTCATTTTAGATTTACTGGAAGAATTAAAAAATGCCTG
CAAAGGTGTGGGATACAAAGTGAGAGTAGCAGTAATGCTAAGGACGCTTTACCTAACTGT
TATCTTACACATGTCGCTGTCCTCTCCTTCAAGATATTCTGGTTTAGAATGGCGGAAATC
AGACAGAAAAAAACGCTGCATGCAGCAATTCCCGCCATTTTGCCGGG
>TRINITY_DN137140_c3_g4_i1 len=527 path=[0:0-526]
TGTATTGGTGACGTATTTTATAATGCTGCAGTTAATTGCTGGTTTTAGTGAAGTATTGCA
TGAAATTACGTATTATTATGATAGGATGTCACCGGTGCAGGCAAAATAATATATTATAGT
TGTAGCCCAGTGGAGAGGACGGAGCGGCGCTGCTGGATGGGAGGCAGCTCAGGAAGGTAG
GTTTTTAAAAAAATAATTTTAATTGGTTTCGAGCAGTTTGGAGCATTAACAAGAAAGGAA
ATTCCTTTAACTATGGCAGAACATTAATAAACCTAACATGTTTGGACCCACGTGTACGAT
GAATCTTTTGTACATAGAGAATAGGTTTAAGGAACTCTGCTTTATTTGATAAGGTGAGGA
TCCAATATAAGTTAAGACTGCCTGTTATATAGGAAAAAGCTACTTTCCCTATTGTTGGTA
TGGTCATTACCCAATACCCCTGAAGAGGCCAGGGATCTGGCAAAACATTTTGGTGGCAGT
GCACAATTATATTTGATTAGTTTGCTACAAGCTACCGCTAATAATAT
>TRINITY_DN269015_c0_g1_i1 len=527 path=[0:0-526]
GGAATGGCACAACATACAGACATAAGAACAGATGCCACAGAACTGCCACCAGATGGGGAA
CGCAAGTAGCCGCCAAATTAGGCATGTCAGGAGAGGTGAAAGGTCATCTCTAATCACAAT
ATTGTTAAGTTACCCATATGCATTAGATAATTGGTGGAATATGTCTAGCAAGCCTGATTG
CATCAGACGAGCTACTGTAGCACAAATTGTTGAAACAGTTAATTCTGGATGTCATAGTGT
CAAACACAATACATTACAGCTTGCTGTGTATGGGGCTGTGCAGCTGAAAACCGGTCCAGG
TGAGTCAGTTACACAAGGAAGAGATGGCACCAGAATTCACTGTGGGAGGAAGGCAAGCTG
GTCGGTGGAGGCAGTATGATGCATCTGGGCAATGTTCTGCAGGGAAAGCTTGGGTCCTAG
CATACATGTGGATGTTTACTTCAACATGAACACCAAGGTTACGCATTCATGGCAACTGTA
TTCTCTAATGGCTATTGCCGTTGACACTGCCAACCGTTCATGAATGG
>TRINITY_DN187867_c0_g1_i1 len=527 path=[0:0-526]
GTCTACAACTCGGCCGAGCAGAAGGCCGAGGCGGGCGGCAAGGGCAAGATCTTCCGCGCC
GCCGCCGCGACCGCCGTCGAGCACTCCGCGCTCCTGCAGGACGGCAAGAAGGTGCCGCTG
TTGACCAAGATCAAGTTCGCGCTGTTCGACAAGCTCGTCTACAGCAAGCTGCGCGAGGCG
ATGGGCGGGCGCGTCACGTACGCCGTGTCGGGCTCGGCGCCGCTCGGCCCGCGACTCGGC
CACTTCTTCCACAGCCTCGGCGTGACGATCCTCGAGGGCTACGGCCTCACCGAGACGACC
GCCCCCGCGACCGTGAACACGCCCGAGAAGGCGAAGATCGGCACCGTCGGTCCGGTGCTG
CCGGGTGTCGGCGTGCGCCTCGCCGAGGACGGCGAGATCGAGGTGCGCGGCATCAACGTC
TTCAAGGAGTACTGGCGCAACCCCGAGGCGACCGCGGCCGCCTTCGACGGCGACTGGTTC
AAGACCGGCGACCTCGGCTCGTTCGACGACGAGGGGTTCCTCTCGAT
>TRINITY_DN125970_c6_g1_i2 len=527 path=[0:0-180 1:181-194 2:195-300 4:301-362 5:363-526]
TTCCATAAAATATTCCTCTGGCTGCGATGAGATTGGTCGGGGTGTCAAATTCCGCTATTC
TCCCTTTGTCCAGGACTAAAACCCTGAAAGAGATTACAGAAATTTTTACAAGTAAAATCA
CAAAGGTATAATGTACAGAGTGAGCGTGATAATAAACTGCAGTTATTCATTTTGGCCACC
AGAGGCAGTCTTAGATAATCTTAACAATTCATCATCTCCCTTGCTGGTAGCAGATGACCC
CCATTCCCGTTCACCTGTTTTTACCTGTGTAAAGCTGACCCTAAGCAGAAATGTGTTTGG
GCTGGTGGGGAGCAGTGGACGGTGGTGAAGCTCCTGGGTCCTTTTGTGAAACCTTTAGCA
GCACCCCCATCCCTAACGCATGGTTCCTAGAATGTAATGTGCGATTTTGCAGCAGCGTTG
TGGATGGAGCCATATATGACCGCACACATACCTAGTGTAATCCATGATTGTGTTCAGCCG
ATGAGCAATGGTGAGCACCGTACAGTCCTCAAAATGCATCCTGATGG
>TRINITY_DN118775_c9_g2_i1 len=527 path=[0:0-526]
GGGAAGGTCCTCATATTGTAGAGGTTAAAACAGCTGTATCTAAGGGAAAAACTCAAGGAA
AACAGTAGTATGTGAGGAAACTAAAGATTGCTTTATGCATATTGCTGCTGCAGCAGTAAC
ATATGCAAAAAATTATTTTTTTGATGAAAACATGACAGTTACACTTTAATCCTTTATTAA
CATCTTTCCATTAGAATACATCTCAGTGTACTTTCAGGTAGCCATCACAGAGAATGCGGA
CAGCACACAGTTTGTCCGTTCCATAGCCCCGCAAAAAATTTAGAGCATGTCCTATTCTTG
TCCATTTTGCGGACAAGAATAAGCATTGTTAAAGTGGATCCACAAGAAAAACAGATGCAA
TACGGATGCCAAAAGGTAGTCATCCGTATTTTTGGCAGATTAGTGTTTTGCGGATCACAA
AACACAAACGGTCGTGTGAATGTAGCCTAATTGCGAGAAACAGCTATTTATGTCCAAAAT
ACGGACAAGAATAGGACATGTTCTATATTTTTTTATTGAAGACCCAT
>TRINITY_DN150562_c0_g1_i1 len=527 path=[0:0-526]
ACAAAACACAGATCGCCTCTGCTGTCAAACACAAATACAGCATGTCAGCCAGTCTCATGG
CACAAATCTGCTGGCAGACGCCCTTTAACTTGCTCCTTTGCTTGGACAGCAAACAGCTTT
GCTTGACTTTTTCACCCAGACCATTCACTGCGGTCAGAGAGCCCACCTGTAGTGACACAG
AGCATCACACTGATAAGTGCACTGCTCTTCTGTGAACATCATTCCCTAGGCCTGTCAAGA
GAACAATAGCTTTTTCATACTGTCATCCTAAATTCTACATCTACTATTGTACTGGCAGAT
AACACCTTTCCCTTGCAGCAGAAGTAAAATAAACAATGGGTTATCCATAGGTTACCGGAT
AACCTCTTTAATGTTATTCTTGCTCAGTTTCATGCTGGTGGTTTGCGCATGAGATCCATT
AAATACTACTGGTATGTTGAGACGCTTGTAGAATGTTATGGCTTTCAACAAATTTGCTAT
ATTTTATGCTTTATCCACAAATTATTACTTCTTATTGTTCATTTTTA
>TRINITY_DN116547_c2_g3_i1 len=527 path=[0:0-526]
AAAACTGACCATCGGAACGCAATCAAAATTGACTGCAATTGCGTACCTTCTCGCGCTATT
TTCCCTGATCGCAGACGCAATGCATCCGGACACGCTAGTCCGCAAGGGGCATTAATCAAG
CACAAGCCGCGGTTCTTGTTCGCCTTCCCGGATTCCGGGCCCGCACATCCTGTATTCGGG
TGCCGGCGCCGACTTGGGTTGGGGCCGGACAGGTGGAGGTGGGGGCCAGCGAACAGCTAC
AAGTATTTTTTTGCACTATTTGACAAAGACAATGAGCTGCCTATCATCAAATTTGCCCAG
CAAGAGGTTCCATCATGTTCCCTGATGCCGAGAGCACATGAGGTAGAATGGGCCTTCAGC
CACATTTATCCCCACAAAGCAGCTTGCCCTGATGAAGTTCCTGGAAAGGGCCTAAAAACC
TGTGCTAAACAGCTAAAAACAGTGTTTACCAGTATATTTAGCAGCTCACTAGAGCAGGCC
ATTGTCCCCACTTGCCTCAAGTCCTCCACAATTGTCCCAATCCCAAA
>TRINITY_DN141149_c5_g5_i1 len=527 path=[0:0-41 3:42-151 4:152-175 6:176-526]
GTCTTTGGGATCGGGGGATGCGGCTGCTGCCGGCGGGTGGCTGCCCTGCTTGCTGGTAGA
CAGGTGATTTGCATGTTGTAGAAGTATGTTTTTGGCAGGGTCTACTGAGCCGGGGTGATT
GATCACATTGTGTATGGATGGATCGCAGTATAGGGATTATAAGTGACTAAAGTGGGAAGC
CCTTTAAATAGTTGTTTTTTTGGAGAGGTAATAAAGAGACCTTATAAGTCGATCAGTTTA
AAGCTTATCAAGTATTTACATTTTTTCTGTAAGTCAAAGTTGCATGCAAAGATAATACTC
GTTAAAATGTTCCTTTCTTAACTTATCGTACGCCACTTTCTCCCTATTCCTGACTATTGT
CTGCTCAAAAGCTCTGCACTCACTGAAAACAAATATTAATTATCACTTTGTACCACTCCC
AGTAATTTAGTTAATAGTATACAATGAAACATTTTTATCTTTATACTTTCTTCTATTCCC
TCTGTATGCCTGCAGACTGGTTGTGCATTGTATCGAGTCGACTCTCA
>TRINITY_DN150947_c4_g1_i1 len=527 path=[0:0-207 2:208-526]
CTACACGTTACAGCCTGGAATTTGGAAGGTCATTACTGATTAGACAGGGGTTTTTCGGAA
GCTCTAGTCAGTGTCTACCTTACTAAAAAGTAGGAAAGCTGTGATAGTTTCCATCTATGC
TAGTGTTTGTAAAAAATTCTTAGAATTTTCAGGGATCAAGTCTGGTTCTTCAATCATTCA
GATCCTGGAGTTTCTCCAGAGGGGTTTGTCTCTGGGGTTAGCAAAGAACACTCTGAAAGT
TCAGGTTTAAGCCCTGTCAGCCCTCTTTGGTCTAAATTGTTCCATTGACCCCTGGGTGGT
AAGGTTCTTTAAAGCAGTAGATAGAATTATTCCGGTTAATCCCCGTGGGATCTAATCTAG
TTTGAACCATTGACCTCTTGTTCAGTGAAGGTCCTTACCTTTTTAAGTTAGTCCTTTTAG
TAGCTTTAACCTCTGCGAGAAGGGTCAGCGAAATTCAGACTATCTCTATCAATCCTCCCT
TTATGTCTATCCTGGATGATAGGGTGATTCTTAGACCAGATCCTTCC
>TRINITY_DN149261_c13_g1_i1 len=527 path=[0:0-526]
GACGCAAAAGATGCTGACAGCAGGCAGTGTGCTGTCTCCATCCATAGTTCCGTGGCCCCG
CAAAAAATATAGAGCATGTCCTATACTTTTCCGCAATCGCGGACAAGAAGAGGCATTTCT
ATATAGGGCTGGCCGTGTGCGTAACGCAAAATGCGGAACTTACGCGGCCGGTCTCCGTGT
TTTGTGGATCCGCAATTTGCGGACTGCAAAACATGGTCATTTAAATGTAGCCTAGGGGAA
TGCTAAGTTGAAGTGTTTCCTCTACACGGGTGCTCCTGTCCATCCACTGTGCAGGGAATT
GCAATACAGCCACAAGCACTTGAATGTGGCGGTGTAGCAGATCCCTGCACAGTGGGTGGA
CAGGAGAGCCCATGGGTCAAAAGCCCAATCATAAGCAATATGCCATAACATTACAGGATG
AAAATGTAATAATATGAAGGTATATCTGAAACTACAACTCCCAGAATCCTCCTTTCACTT
CTGTGAGACTAAGGCTACTTTCACACTCGCGTTTGGTGCGGATTCAT
>TRINITY_DN325302_c0_g1_i1 len=527 path=[0:0-526]
AGAGGGCATCTTCAGGAGTATTAACTACAAGCTTCACGCCGTTGAAATGAATGACTGTAA
CATAAAGCAAAAAGAGAAGGGATTTTACAGAACTGTAATTACAATATGTTTTATTCTTAC
AATCTGACCACAAGAGTGAAGGTTTCTGGGTTCATTCGTTCATTCAGCCATGCAGTTTGA
GAGGCCATGGAGTTTGAGGCTGGTGTTGAGAAGGAAATCCTATTATGTCCCATCTGGAGT
GTTACTTTAAGGACAGCTTAATTAGAAAAGTCACATTTTTAATAATCTATATATTCTGAG
AACCCGAAGAACCATGGCTAATATGACTGGATACATTGTATACAACATGGCAGACTGTAA
TAATGCTATGCAAGGGTGTAACAATAACATGGCAAAATTTGGAACAGGGGCTGCACTCTA
TCAAGGAGTGTAAAAATCTTATCATTTGTCTGGATCTGACCTCCAAGTGGAAATGGGTCT
CTTTAGTTGCTACGGACTGTAGAAACTGTTTTGCCCGCCACACTGCT
>TRINITY_DN302931_c0_g1_i1 len=527 path=[0:0-526]
GGAAATTAATTTCAAATCATATTCTACCAACCATCTGTGGAAACCACAGACCAAACATGG
ATAGCGTCCATGTTGTGTCCTTGGTTTATACGGACTCGTAGACTGATGTACATGAGGGAT
GCGTAATCACAGGCCAAAATAGGGCTTGCTTCCAAGGGGCCAACACGAACCCACGCTCCG
TGAAAAACCGCTGATGTGTGAATGCACGCATTAAAGTCAGTGGAGACCATGGACCTCCAT
GATTCACTCAAGTCAGCGGGTGACCATGGTTCCCATCTACATTCACCGACCAGTCCTGTA
GTAGGATATGGCATGGAAATTGTCCCAGCCCGATACGGGGCATCATGATTGGTATTGCTG
ATTTGGCTTATAATTTGAACTTCATCGGAGGGTGTAGGGCGGGAGCCGGTAGGACAAGGT
AAACTGTTTAATGCTGCCGCCATGTGAATGAAGCGGTGGCAATTGTGTGCTCTCTGATGT
GCGCAGAGATTCAGCATGAGTCATTTCACAAGTACACGCGGGTGTCA
>TRINITY_DN111933_c0_g1_i1 len=527 path=[0:0-526]
TCAGCAGCGGGGTCGTGATCGCGACCGTAACCGCGAAGAGAAGATCGACGACGGCATGAT
CGAAAAGCTGGTCGCGGTCAACCGCGTCAGCAAGACCGTCAAGGGTGGCCGCCAGTTCAC
CTTCACCGCCCTGACCGTTGTCGGCGACGGCGAAGGCAAGGTCGGTTTCGGTTATGGCAA
GGCCCGCGAAGTGCCGGTCGCCATCCAGAAGTCGATGGAGCAGGCCCGCAAGAACCTGGT
CAGCGTTGACCTGAACAACGGCACCCTGTGGCACACCATCAAGGATGGTCACGGCGCAGC
CCGCGTGTTCATGCAGCCGGCTTCGGAAGGTACCGGCGTCATCGCCGGTGGCGCCATGCG
CGCCGTGCTGGAAGCCGTCGGCGTGAAGAACGTGCTGGCCAAGGCCACCGGTTCGCGCAA
CCCGATCAACCTGGTGCGTGCCACCGTGAAGGGCCTGGCTGCTGCGCAGTCGCCGGCCCG
CATCGCGGCCAAGCGCGGCAAGAAGGTGGAGGAACTCAACCATGGCT
>TRINITY_DN138849_c2_g1_i1 len=527 path=[0:0-526]
TCTATAATGTGCGGCTCGGCCACACGGATGACGTCCGCAAGTGGTCAGAATTTTTTGCAG
CCCCCATAGAAATGAATGGGTCCGCGTGCGATCTGCATAAAGTGTTGATCCGACCAAAAA
CATGGTCGTGTGAATGCACCCAACTTTGAGACAGATTTTTACAGCAGAATTGCGCCAAAA
TTTTGGCACAAAATAGTGCATCTACAGTCTGCCTCTAACAAAGCCACGCCCACTTACTAC
TAAGCCCCACCCCAGTCGAGAATAATCGGGAAAAGTGTGTAGATACTCTAGATGTGCAAA
ACCGTGCCCCTTTCACAGATTTTTGGTGCAGATAGGGCCCCTTTGGGCAAAAACCACCAG
TAAAAAAATAAAATAAAAAAAAGGCACAAAAAGTACCAAATAAAACTAAAATGCAAGAAT
TTATTTGGGAGCCGCCCAAAACTGCTGTAGACAAAAAGATGACGTTTATAAAAAAAAAAA
AAAAAAAAAAAAGGAAAATCCTTAAGACAGACCTTTGCAGATGTATG
>TRINITY_DN133104_c1_g1_i1 len=527 path=[0:0-526]
CAAATTGCGGATCCGCTAAACACCGATACCGGCATTTTGTGGAACGCACAGGGCCGACAC
TATATAGAAAATGCCTATTCTTTTTCGTGAATAGGAAATGGACAAAATTGCGGAACGAAT
GCAGACCCATTCTTTCGGTCGTGTGTTGATCTTATACTTGCTGTATGGGGATACTAGACT
ATAAAAATTATTCTGTATATAAAAAAATATATCCCAATACTCTTTGATTTATAAAGCTAT
ATGTTATTCATGATTTTGACAATAGGAAGAAAGTGCTGAGAATCTGCAATAGTAAACTAT
TGCACTCTGTAGTATAAGCAATCAATCTCATGTTCAAGTTTACTAGGGGGACTGAAAAAA
GAAAGATTTTACATATCAAAAAAGTATATTTGGTATTGTTGTGTCTGAAAATGTTTGTAC
TATTAAAATATAGAAGTATGTTTCCTTCATTTTAGTGGTAGACAAAAAATAAAATAAAAA
CTAATATAAATTTGTTATTGAAGTAATTGTGCTGACCTGCAGACTAA
>TRINITY_DN141676_c9_g4_i1 len=527 path=[0:0-431 1:432-526]
GCTAATCTCTCTCCGTTGTTTTATTTTATGCCATGTATAATGATAATTATTGTCCGATTC
AAAACGCGTAGGTATTGTGTGCCTCCTTGTTTTTTTTTTTTTTGTTTTTTTTTCTGGCTT
TTAAATAGACGCGCAAATGAATTCCCCACTGCCTTTTATCCGATGCTGGATTTCCTTTGC
CGGTGTTTCAGAATATTTAACACGTCCACCAAATTAAAGGGGTTATCCAATTTTACAAAC
AGCCCCCTCATGTGCTGGGCCCCTCAGAGGGAATATATAGAGAGAAACCACGGCACTCGA
TAAGTCGTTTTTCAAAATTAAATTCATTTATTTGTTGTCTATCCCAAAAGGATCTTTTTT
ATATTGCAATTGTACAGAGGGAATATACTTACCCTGCTCTCCAGTCCTGGTCCCCGCACC
GCCGCTGCTGCTCATCCGTGTTCTTCCATTTTGCAAACAGTTGGAGGCTTAGAGTGGCTG
AAAACATAAAAGAGCTGATCCTCCCCGATCCTTTGCCACTTCTGTTC
>TRINITY_DN8782_c0_g2_i1 len=527 path=[0:0-526]
CTATATCATCCCTCCTGATTGGTTGAGACTGAACCATTATGGGCAAGTCTGCTATGAAGG
GCCCTGACAGGGGTCATGTGATCCTCAGCCTTTGTCTACCATGCTCTGCTGTGCTCACTA
TCGTGCTGATATTTAAAATGGAAGATGATATTGTGAGAGATTCACCCAAATTGAATTGCC
AACTCTTTGGCTTTGTTTGCAAACCAGATTTTTTGGAAACTCTAAACAAATTTGATTAGT
TTAGAATCTATTCGCTTACCTCTACTTGCCAAATAAGTTGTTCTATTTTGGAAGCCTGTC
ATTCACTTACCCTGACCCAGAAGACGGGCCCGTTTTCTCACTGGTGAGCTCGGGCCCCTG
ACTACAGTACCAGCTGTCCCGATAAAGACTAAAGACGGTCTTCTAAGATTCCATAATTTA
AAAAAAAACACAACAAACCAGTTGATGTTCACATTATATGGATTATATCTGACTCTCGTC
TCGTAGCTTGTGCCACAAAAGGCATATCCATGGCTGCCTGACATGAG
>TRINITY_DN116287_c0_g1_i15 len=527 path=[2:0-148 5:149-188 8:189-208 9:209-213 11:214-230 13:231-232 14:233-233 16:234-234 17:235-242 18:243-258 20:259-260 21:261-261 23:262-266 25:267-286 26:287-298 29:299-304 30:305-311 32:312-359 33:360-360 35:361-364 36:365-383 38:384-387 40:388-414 42:415-417 45:418-526]
TAAAAAATACACCCAGACACTCCAGTAAAGAGTCCCTTCAAGATGGTGTCCACAAAGCAG
GACCGGACCACCAATATCTTCTCCATATAATCAATGGTGGAGTCCCCTGAAACCCGGGCA
CTAGCGCCATATACACCTATTAAATCAATAAGCCTGAAGGTCTTCTCACCATTGGCCGCC
ATCCAGTAACTATTCTCTGTGGTGGTCTTGGTGGAGGACCTCTCCATGGCTAATAATTTC
CATAATGTCTTCTCCAATGCTGGTTTGGGCAGCTTTCCGGTCTCTACGGCCGGTTTTTTC
TCCGGTCTGACTGCCATTTTGACATGAGAGGGTAGGATCTCTGGCTCAAAAGCCATTTAA
ATATAGTCCCCGTTTGGAGCGTAGCTATAAATCTCCATGGCAATATACTCTGCCTGATGG
GGGTCATCCTTACTAGTGGTCTTCTCTGACTTAGATCTATAATAAATACTAACATACTCT
CCGAAACTAAGCGGTCTACCGTAATTTCTAAGCAGCATACTAGGCCG
>TRINITY_DN126603_c7_g1_i1 len=527 path=[0:0-526]
ATCGACCACTGTTGGTGGATACATATCTCCATTTATTATCTGAAGTACAAACAGACCCAT
GAAGAAAATTTTTCTTTAGGTGTATGTCAGATTGAAACTGGTGACAAAAAACTGAAGAAA
TGCACTGCAATACGGTACTCATTAAAACAAGCGCTTTCATAGCAGTACAGCTTAGGCTAT
CGGGGCTCTGCTGCAATTCAATGCAAGTAATTTATGCATTACCATAGGATTTGCAGCGTA
AACTCACATTTAATGTGCTACCCGAGATAGGAGGAGACCATTAAGGGGTATTCTAGTTGT
GACAAGTTGTCCCCTATCAGCAGGGGTGTAGCTAAAGGCTCACGGGCCCTGGTGAAAGAG
TTCAGGTTGGGTCCTCTTCCCTTAGTGCTTTGTGGCCAGAGGCAGGAAAGCACATAGCAC
TTTTGCAGCCTGAGGCAAAAATTTTAACGGCACCCCCATCCCAAATTCTTGACCCAACCC
CTTCCCTCTAGCCAGAGGTGTAACTTGACCTGCATGCACTTTCTATA
>TRINITY_DN122623_c8_g1_i1 len=527 path=[0:0-526]
GGTTCCCATTCTGGCACCTGCTTGTATCTCTATTGAATGGTTCTCCTGTGCCTGCACAGT
GTGCTCTCCATTCATCACTATAGAAGTTCTGAAAATAGCTAACTTAGCACGCTCGGCTGT
TTTTGGACGTCCAATAGCAGTGAAGGGAGAACACACCACGCAAGTGCAGCCGCTGCTCCA
TTTGCTGCTCTGGGACTGCCAGAAATAGCCAAGTGAACAAAGGGTGGTCGCACATGTTCA
GCTGCTCTCCATTCACTTGAAGGGCCCCATTTTGGATATAGGTCCATGTCCCTGAGGTGG
TACCAACACCTATCTGAGATTGATGGCTTATCCTAGCGATAGGCCATCAATGTCCCAGGT
GGGCCAACCCTTTTAGGATACACATGTCCAGTAACTAGACTTTTTTAAAGTTTACCTGCG
CTTTGAAAAAACTTTTGATGTGTCATAACGACATATCATAGGTTTTGATTGGTGGGGGGG
GGGGGTCTGAATGCTGAGACCCCCACTGATCACTAGAACAAGGAAAA
>TRINITY_DN139073_c10_g2_i1 len=527 path=[0:0-526]
CTTTACACCAGTTTGATAAATGACCCCATATGCACGGAAATCACATTAATGTGTGTGTAT
GAGGGGATGTCTGGTTTACCTTTAGCGTATATGCCTGAAAAGCTCCTGACCCAATCATTA
CCTGAAGGCTTTGATGGATGCCTAACATCGTCATCTGTAGGCTATAATGGCAATAATTTA
ATGGCTACGTCATGAGCTTTTCTAAATATCCTTTTCATGACGCAACTGACACTGTCCACA
TGGTGAATTTTTCCTATGGAAAATCTGCCTCAGGTTTCTGCTGCGGCTTTGCAATTGGAA
TTCATTGGATCTAGCCCCATTAAGGGTCCATTCACACATCCGTGTGTGTTTTGCGGACCG
CACATCGCCACGGATATCTTTTGCAGAAGCAGATCATCCATGTGGTTTCCCCATCTGTAC
GTATGTCCGTTCTACAAAAAGATGTCCTATACTTGGCCGCAAAATGCGAACCATGCACCC
ATTCAAGTCAGTGGGTACGAAAAAAAAAACAGATGCAATATGGATGT
>TRINITY_DN137913_c2_g1_i1 len=527 path=[0:0-106 2:107-146 3:147-300 4:301-394 5:395-526]
CAAGTTCCTGAGACACTGACATTTTGTGGCAGTATACCCAGCACTGGTGTGGGCTTCTGT
GTCAATAAATTATTTGAGATGAGGAAATCACCATTGCTGCTTCTACCGAGTAATGTATGT
GCTCTGCATGTAATAGTTATATGTGCGCTGCATGATGTGCGGGGGAGATCTCCCATCACA
GGACTATGTCATTATAGTTAGATAACAGCTGAGCTGTCAATCACCATGTAGACCCGCCCA
CAAGGAGCCGCCTTGCAGTATAAACCCTGGGGGCAACTCATCAGCGACCAGTAAACTATA
AGTGAGTGGATCCCCAGTTCATCTGCCATGTGTTCCATCACCGTCTGCCTCCATCTTTCA
AGCAGCTTCACATCTCGTCATTTTCCTCCTTACAGACCGTTCAGCAAGTTCCTGATTTGT
GCCGCCATGAAGACCTTCACATCCCTGACGCTGTTGCTGACTTTCCTGACCATGGTTGTC
GAGGGAAATAGTCCCAGTAAGGGTCAGTTGAAAAGCTCAGAGACGGC
>TRINITY_DN142292_c6_g2_i4 len=527 path=[1:0-330 2:331-503 4:504-526]
ATTTTAATGATGTTGATGGAAACTGAACAACTCCTTTAAGACAGTCTCTCAGGCGACTCC
TTCAATGCTTGTGATTTTTCCCAAAGTAAAACATATCACAGATTTACTGTCTTGTCTAGT
AAACAGAACATTGTACAATGTGAGGTCGGTGCACGGACCTGAAAACTGGCAGGAAGCTGT
CATTACCATCCCTCCAGAGCCGTCTCTTATGCACCTGTCATCTGAGCTGAGCTGCCACTG
ACAGCACCAAGACTCCAAGCACCAAGGGAAAATGCGCTTATTAATCTCTAGGCGCCGCGT
CTGATATATGAGAGGTAAGTGGCAGACTCACTGTGACATGGAGAAGTTACTCTGAATCAA
ACTTTGTCTCAAGTCAGTTTAATATGGCGTCTAAGATCCAATATTGCTTCAGCTGTCCTG
TTACTACATGTTCTGGTAGTGCGTGCTGTGTTTCTTGCTGTGTGTCTTCCAGCTTTACTA
TACTCTTCGTGTAGATATGTCCTACAATGTACTAGGAGATGTGATCT
>TRINITY_DN117957_c13_g1_i1 len=527 path=[0:0-526]
GACCCATTCACGTCAATGAGGCCGCAAAAGATGCGGACAGCACACCATGTGCTGTCCGCA
TCAGTTGCCCTGTTCCGTGGGAAAAAAATAAAATATAAATAAAATAAAAAACACGGTCGT
GTGCATGTAGCATAAGGCACAAGTGACTATGTAGCAAGTCCCTATTGACATGGGCCACTT
TCACAGCTGCGATTTGGCCGAAAGCTGTACATTTGGAGTGATAGCTTGAGTCATGAAACC
CATCCAAAGTTTTTTGCCAATCTTTGCAGCTATAAGAGCCTTATATACATAGTTAAACAG
CCATATTACAGCCTCTTTACAGATAGCAAAAGCCATTATACAATGTATACTTTGCTCATT
TTAGAGTACAGTGAGGAACAGAAGTACCTAAACACGCCGCGACTTCTCAAGTTCTCACAA
AATTCACATTAAAGAGGCATTCCCACTGTGTGGGAATGACATCTGATGCTCGCTCTTCCC
TCAGTCTCCAGCAAATCGCACTGGCGCAGCCCTCAGTGGGTACTGCG
>TRINITY_DN160376_c8_g3_i3 len=527 path=[2:0-74 3:75-160 4:161-357 5:358-526]
TTGTAAAATTTGCCCTCATGTAGGGGTAGGCAACCTCCGGCACTCCACCCGACATGCAAC
CACAACTCCCAGCATGCATACTTCCTTTGTTCTCTCACAGAAATGAATGGAGCATAATGG
GAATTCCAGTTTCACAACAGCCGGAGCGCCGGAGGTTCCCCGCCCTAAGAGGTGGGTATG
CAGGGGGACTATTACTGGTGTAAATTAATCAGCCAGTTATAGTAAAGTGATAAAGTACAG
TCTAGTATTGTGGATCTTCCCTGTACTTTATCAATTGGCTATAATAGCCTACCTGCATTC
ACTATACCAGGGATCAGCAGTCTTCAGCACGCCAGCTGCTGTGAAACTACAACTCCCAAC
ATGCTCAGGTGTTCTCTAACTTGAATGCAGACACATTCATTTCAATGAGGTCGAAAAAAC
GTAGACAGCATACTGTGTGCTATATGTATTTCATATGTGTTCTAGACTTGTCCGCAAAAC
GGAAAAGAATAGGGCATTTTGACAATGGGGCCTGCAGGACGCTCACG
>TRINITY_DN92088_c0_g2_i1 len=527 path=[0:0-526]
ACGTCGCCTATCCCGGCCTGGTGATCGAGATCGCCATCGACCCGCAGGTTCGTGCCGTGG
TCGACCCGGACCGCTACGCCCAGGTCGCCGCCAACCTGCTGAGCAACGCCCGTCATCACG
GCCTGCCCGGCCGGCCGGTGCTGGTCACCCTGACCCGCCAGGGCGACGAGGTGTGCCTGA
GCGTGCTCAACGAAACCAGCGGCCTCTCCGAAGCGCAGCTGGCCAACCTGTTCGAACCGT
TCAAGCGCGAGTCGGCGGACAACCAGCGCAACCGCAACGGCCTCGGTATCGGCCTGTACA
TCTCCCAGGCCATCGCCCAGGCCCACCAGGGACGTATCGACGTGGACTGCCGCGACGACG
TCATCACCTTCTGCCTGCGCCTGCCGGTGCGCCAGGCGGAGACCGGCTCCTCGTCCTGAC
GACGAGGACCGTGCACAATGCAACGCTTGCAGGTATCTTCGGCAGCCATCGCCGTCTGAC
CGGAACGCCCCGTTCCATGCCCCGCCTCCGCCTCCGGACCGTCCTCG
>TRINITY_DN103009_c0_g1_i1 len=527 path=[0:0-526]
GTTTAGAAAAAATATGACTGAGAGGAGATCTAATAATTATGTATAAATATATGAGGGGTC
AGTACAGAGATATCTCCCATCATCTATTTATCCCCAGGACTGTGACGAGGGGACATCCTC
TGCGTCTGGAGCGGGTGTAGGCAACCTCCGGCACTCCAGCTGGGCCCAGACAAAATCTAG
CAACTTCTGTCGAAGCCGATAGGAACACTATACACTCTACTGAATCGTAATGGCATTGCA
TAAATATTAACACCCCGATCTGTACTGATCGTCAGGATGCTTCTGTTTAGGAGCGGGGAA
GGGTCCTGTAAGCTGCGCAGAACTCGCTGCGGCTCGTTCCCCTAAATACAGGGCTGCTTG
TGGCATTTTTGGGCTCCAAAAATGTATTACACATTTTCGGCTACAGTTTTTCTCCTACAG
GGTTAACGTTTCAGCCTAGCTGCAGAGTGTGTACAAATAAAGACCAATTGAAAACATGAT
TTTTAGCCCATAATGAGAAAAAATGCATTTATAAAAAAAAATAAAAA
>TRINITY_DN134571_c2_g2_i1 len=527 path=[0:0-526]
CATTAAACACAAAATACAGACGCAAAACCACAACTGATCCCTAATGGATTTGAGGAATTC
TAGAAACTTTAGAAATTTGATGAATTTGATAGAGAGAAAAGGGTGGGTATCAAATTTCTC
AAATTCCTCAAATCCATCAAGGATCAGCCACAATCTCACGTCTGTACTTCACATGCAATG
CACACCACAATATTAATGGTACCTATATAGATACATTGCAGCCATCTTCACAATGAAAAA
TAGGGACCCTAGACTGCAAGCAACCAGACACGAAGTCCCCACCACACACAGTGGCACACT
GCACCGACTGGGACACCCGGGCAAAAAAACGCACACGTCCCCCAAAAAACGCATGAAAAC
CGCAAAGAGAAAAATATGGAAAACGCAGCACAAGACCACTCCCCGGACAACCGGGAACAG
CATGAGGAGCAGGCGCCCGCGACCCCGGATGCAATCAAAGAAAGGACAAAACTGGAGGCC
AGGCAGGCAGACACATTGACCACCGAGGAAGGGAGAGCGAATCCACC
>TRINITY_DN115382_c4_g1_i1 len=527 path=[0:0-526]
GGGGCGTCATTAGAAGGGTATTAAATGTTCCTGATCGCGATGCGTTCCACTGTGGAACGC
ACCGCTATTCACTTCCGGGGATCCGTTCTGTGTGGGAAACGTGGCCAGTTTTGCTTTGTT
TGGATGGATTGTAGACGTGCGTGTCTCTGGGATTGGGGGAGGGGCGGGACGGGGGCTCGG
TGTGCCTTGGCTGGTCCGCTGGGTTTCCCCGCGTGGTTGCCGGGCCGGGTCGTCGGTCGT
CCCGGTGCGCTCCACTGTGGGGCGCGCCGCCGTCTTCTTCCGGTTGCTGGAGGGTGTGGC
TTCGGGGGGCGGCCGGACGGGTGTTGTGTGGGTGCAGGTGCGGTGCGTTCCGCTCTGGAG
CGCGGCCTCCCTGGTGGTTGGCTGTGTGTGGTGGGGGAGGAGGTGGATGTGTGTGTTCCG
TGTTGTCGCTGTGCTGATGTGCTGGGCTGGATGTCTGAGGGATCCTTGAGGTGGGTTTGG
GTTCGTATTTGGAGATGGGTGGCCCCTCGGGAGCTTTGGTGGATGGG
>TRINITY_DN2908_c0_g1_i1 len=527 path=[0:0-526]
GGAAGTATTACTTCCCCATTTTACGGAGGTATGTAACAGACTGATGCAAGGTGAGGCCCT
TCCTCGACAGACACAGGAATCATGTGTCACTCTCATACCCAAGGGGGGGGGGGGGACCCA
CTGAGCTGTGGTAGTTACAGGCCTATCTCGCTCTTGAACATTGACCTGAAGATATGGGCA
AAATTTTAGCTATCAGACTGGGGTCTGTGCTACACTTACTCATCGGATGTGAACAATCTG
GATTTCTTAAGGGTAGGGAAGGCAGGGACAATGCTCACCGTATATATCATTCTATTCATA
TGGCACAAAGAAGAAAGATCCCTCTAGTACTCTTAGGTACTGATGCAGTAAAGGTATTTG
ATAAAGTTAGGGTCCGCAATTTACATCTGTAATCCACGAATCCGCAAAAAACTGACATTG
GCGATGTGCGTTCCGCATTTTGCGGACCGCACATCGACGGTACTTAATCGAAAAGGCCTG
TTGTCCATCATAAGTTGGCATCTTGTCCAAATATTTTTTTTCGGGAA
>TRINITY_DN151281_c13_g2_i6 len=527 path=[3:0-136 5:137-154 7:155-158 9:159-160 10:161-192 11:193-203 12:204-204 14:205-214 15:215-252 17:253-253 18:254-257 19:258-264 21:265-420 22:421-426 24:427-526]
AGTTTGCAAATAGATTTTGAGGTGAGCCTGTCACCGGGATTTGATGTGTGGAGCTGAGGA
CATGGGTTGCTAGATCGCCGCTAGCACATCCGCAGTGCCCAGTACCCATGGCTTTGTGTG
TTTTTTATTGTGTGGAAGGGATTGTTTGCTCCATGTGCAAATTGGCCCGCGATGTGTGTT
GTGCGTGGGGCGGGTCCGGCGTGGAGGGGCCCGGTGCCGCCCCGCATCCTCGGGGTCTCC
TCCTTGCTCCCCGACGTCAGGGGGCCAGCGCGTGGTAGTCTTGCGATGCACGAGTTAGCG
CATGCGCAGTTCCTTCCCTGAGGCTGATGCCAGCACAGGAAAGGAACACTATGACGACAC
TGCGCATGCGCTGGCTCCCGCATCGCAGGATTGCGGCGCTTTGTCTTGCTCCCCGACGTC
AGGGGGCCGGCGCGTGGTAGTCTTGCGATGCACGAGTTAGCGCATGCGCAGTTCCTTCCC
TGAGGCTGATGCCAGCACAGGAAAGGAACACTATGACGACACTGCGC
>TRINITY_DN125259_c12_g1_i1 len=527 path=[0:0-526]
ATGTCAGATCATTCAGCGAGTGTGTACAGTATATGTGTGTTTGTGTGTGTGTGTTTGTGT
GTGTGTGTATATATATATATATATATATATATATATATATATATATATATCTGTATTCAG
AGAACTGCAAACAGCATGCTATGAACAGCTTTATGTATTAAATAGGCACACTGCATAGCT
CCTTAGATAAAATGCTATCCTTATGGGGTACTCTGTTAATTTAAGATTCATGTTTAGCAA
GTGGGCTGACTTACTGACTTTTTTTTTCCCTAAAATTGGTATTCTACATCAATCGGCCAT
AACATTAAAGGTTGTATTACTCTGTCCGATGGTTGGCCAGATAATATCTAACGAGCATTA
GTAGGAACGCTTATTAGCAATGATTTGGCAGATTACCTAATGAACAGCAGATGGCGGATC
ATGCTGTGTAATCATGGTCTGCGGCTGGCAAACAATTATTCAGTATGGGGACGAGGGATG
GCATTAGCTATTGCGCCCTACCATACTGTGGAGGAGACTTCTGCATG
>TRINITY_DN144916_c1_g2_i4 len=527 path=[5:0-292 10:293-293 11:294-324 12:325-370 16:371-379 17:380-380 19:381-387 20:388-423 21:424-424 23:425-431 24:432-432 26:433-443 28:444-447 29:448-526]
TCAAACCCTGAGTAAACAAAATAGAGGTGATAAGAAATTGGCCCCGAACTGTCACCACTA
AACAAGTTAAGACGTTCCTAGGAATGATAGGCTATTACATGAGATTTGTTCCCCACTTTG
CCACTATAGCTGTGCCCTTGACAGAGCTCTTGAAGGGATGAAAATCAGTGATGGTTCGCT
AGGATAAGCGGGCGGAAGAGGCTTTTTTCACTTTGAAGTCGGCCCTGTGTGGGTCACAGG
TTTTTGTGACGCCCGACTTCAATCGGGAGTTCGTGGTACAGACAGATGCCTCCGAAGTAG
GCCTCGGAGCTGTACTCTCTCAGGAAATCAATGGGGAGGAACATCCCATTGTTTTTCTCA
GCTGCAAACTCACCCCAGCCGAGACTAGGTACAGTATAGTGGAGAGAGAGTGCCTGGCCA
TCAAATGGGCACTCGAGTCTCTCCGCTATTATCTGTTGGGGAGGAAGTTCCGTCTGGTGA
CCGACCACTCCCCTCTCAAGTGGATGAGCCAGGCCAAAGAGAGGAAT
>TRINITY_DN129844_c0_g1_i5 len=527 path=[3:0-114 6:115-123 8:124-155 10:156-156 11:157-170 12:171-175 14:176-177 15:178-187 16:188-194 19:195-251 21:252-344 23:345-368 25:369-526]
ATCCAGGGTTGCACTTTTCAGTTGAAAAGCCTGTTGTGTTCTGTAAAAGTGTAAAAAAAA
CTAAGGCCTAATTGCCCTTGTGCGGTGCAGTGCTATACTCTAAAGCCCAGTTTGCCGTGT
ATTACTGGCTAAATACAAATATATTCGCCGTTCATTGTTGCACTTATCTGTTGAAAAGCC
TTTTGTGTAAAAATATAAAAAAATTAGGGCCCAATTGCTGTTCAACGATGCAGTGAGATA
TTTTACAGCCCAGTTTGCCGTGTATTACTGGCTAAATACAAATATATTCGCCTTTCATCG
TTGCACTTATGTGTTGAAAAGCCTTTTGTGTAAAAAAATAAAAATAAATTAGGGCCTAAT
TGCCGTTCAACAGTGCAGTTATATGTAGTAAAACAATTTTTGCGGGCTTGACCGAATTAC
ACAGAGGTGAAATTTGTTATGGGAAAAAGGCTTTTTTTGGGGAAAATTGATGGGTGATAG
TAGACTTTCTTCTGTATGAACTGAATTCCATTATCCTTTCATTGGTG
>TRINITY_DN118685_c8_g2_i1 len=527 path=[0:0-526]
GATATTAATATGAGATCCGAACAATCTCATCATTATGACCATTTAAATGTTGCCATTTTT
TTTTTTTTTACAGGATAGCCCCTGGCGGCAGAATTCTCCTGGATCCACTTCTGGCACTTG
CTTAAAAAGTGCATAAAAAATATCAGTGGTATTTTTCAAAACATGGTGTGTGTCCCCATT
GTAATTAGTCATTAGGGAGTACATTTTGGGGAATATTGTCCTTCCTAGGCAGCACTCAAT
TCTGCCGCTTGCTTCAGACTTCTATGTGCATGATGCCTTACGGAGCCCTGGACCACTCCG
TAAAAATCATATAAGTTGGGTTGTTTAACATTCAGTTTGTAGCCCGGCACTTTGATCATT
CTGCCTTTACAAGCCGTCTGCATTATTCCCAATGGATTAGCCCTTTGTAAAACGGTGAAT
ATGGTCTCAGGGTTCCACCGCAATCATCTCTGCCAGTGACCTGTTTAAGAAAGAAATTGC
TTTGCAATTGAAGCTCTTCATTATATCCCCCCCCAGCGTTGGTGAGC
>TRINITY_DN138124_c6_g1_i1 len=527 path=[0:0-526]
GGAGCCTTCTGCTTCCATCCATACACAGTATAGTTTCCAGTGCCATAAACAGCTGATCGG
TGGGGTGCCGGGTGTCGGACCACCACCAATCTGACTTAATCAGAGGATAGACCATCAATA
TCTCTAGCCCAGGCAATCCCTTTAAACATTGTACCATCGCAAATACGGCATCTGATCTAC
CTTGTACCGATTTCACTTCTGCTCCATTCACACCCTGAGCTGCAGTCAAAATTCTATTGG
TTTCTTCTCTACAGCTTTCTGGTACTAGTAGAATTTTGAATGCAGCTTTGGAGGTGGCTA
GAGAATAAAAAATAACATAAAATCAATTTATAAAAGACAAGAAGGCAATTTTTATTAGGC
AGTCTATGGAATGTGTGTGTGTTCTGTGAGGCTTTATTTACAAATTGATAACAGCTGTTA
GGGTCTATTCATACATCCGCAATTTCGTTCCGCATTTTGCAAAACGGAATTGCGGACCCA
TTCATTTCTATGGGGCATGCCCGGATACGGAATTGCGGACCCGCACT
>TRINITY_DN96655_c0_g1_i1 len=527 path=[0:0-526]
GGGGCAGTTAACCCCATCTGTGCTGCTGTTAGGACTAAGGGAAAACAAATTATCGTTAGA
AATTAACGATTTGTGTATTCGTGTTAAAGTGTTAAAGCCAGGTACTTTCAGCATAATGCC
TTCAGGATAAAAACAGATGGTTGGCACATGGGATCCACATCCACTGTTTGTAACTATTAT
TACTGAGGGTATTAAACGGGGGCATAATTATCACTGGGAACATAATAAGGAACATTATTA
TTGTTGGAGGCCTTAATAGGGGGCATTATTATTGCTGGGGACATCATAGGGGTCATGATT
TCTACTGGGGGCAGGGAGCACTATTGGTTCTGCAGTATAGTATTTATAGACATTAGAGAA
CACAATTCGCACAGTATGAAGGAGGCAGCAAGATAGAAAGTTTGTTTAGAAGATGGACAG
AATTAGTGATGTTCGCGAATCGCAAGTTCGCGGCCGGCCCCATTCACTTTAATGGCAGGC
GAACCTGAAAAACCTTCAGCTCATATTTGCAGCCACCAAATACTAAG
>TRINITY_DN320000_c0_g1_i1 len=527 path=[0:0-526]
GGCATGAGCTTCGTCACCCTGGGCCTGGCCGCTGAATTCGGTCCGCAGGGCGTGGCGGTG
AATGCGCTGTGGCCGCGCACCGTCATTGCCACCGATGCGATCAACATGATTCCGGGCGTG
GATGCGGCCGGCTGCCGCACGCCACAGATCATGGCCGATGCCGCGCATGCGGTGCTGGTG
CGCGAAGCGGCGGGCTTCCACGGCCAGTTCCTGATTGACGATGAAGTGCTGGCGCAGGCC
GGTATCACCGATCTTTCGGGCTACGCGGTGGATCCGTCGCGTCCGTTGTTGCCGGATCTG
TTCCTGGATTGACCGCGCGTCGCGGGAAGAGGCCGGGGGCTGCGACCCTCGGCCTGCTGC
GCTAGAATGCGCGGCTGTAATCGTTTCCAACAGGGATGTGAACGCATGTCACGTACTCTT
TCCGTCGCGGCGCTGGCCGCTTCGCTGTCGTTGATCCTGACCGCCTGCGGTGGCAAGGCC
CCCGCGGCTGCCGATGGCGCCGCTGCTTCCGGCACGCCGGACGCCAG
>TRINITY_DN158666_c4_g1_i1 len=527 path=[0:0-526]
AGCAGATGACTCCTTGGCTGTTGATATTACAGTGATAGATTCTGGTTCTGAATGTGACCT
GAAATTCAAGGAAAGTAAAACGGTGCATTGAGTGTAGGTGCTAGATATATTAATAAAACA
AAGAGCTCATTTGGTGTACAATGACTTTTCCCCTCTCACAATGATATCATACCTCACCTT
TAAAGGGGATCTCCGTGAATAAGGACATTTTAGTAAATGCCCACAGCCTGCCTCCCTAAG
CTGTAGATTCATACTTACCTGCTCCCTGCCACTCAGGTCACCCGTGCTGCCTCCAGTGTG
TCCATGTCCATGTCCTCCGCACTGTTGACTTCCGGCTTAGCATGGACAATGGACATTGTC
ACATTCTCCACTGCAGCCAATGACCGGTCTTGGCGGTGGCATGACCACAAGCAGCGCGCC
ACTGCTGAACCCAGTCAAACAAAAGGTGATAACACAGCTTAGGCTACTTTCACACTAGCA
TTTTTGCTGGATCCGGCAGGGTTCAGCAAAAACGCTTCCGTTACTGA
>TRINITY_DN116144_c8_g3_i1 len=527 path=[0:0-526]
TTGCCTTCAATAATGCACCTTTTAAGTAGTCCCATTTCTCCTGGACTCGAGGACCACCTG
CATGTCTCTCAATCACAGGGTTTGCCCTAGGGGTAACATTCTTTTTCAAAATGTCATTAA
TGTGTTCACATATCCTTCTCAATTCCCTGATTGTCTTCCCAACGCAATCTTTGGAAATTT
ACTTTTACAGTTGATAAAGTCCCGTATTGTAAAAATACGATTTGTGGCCGAGCATGTGAT
TGTTTTCGAAGCGGAGATGAAATCGCATGATTTGCACGTCCCGCACCGGAACATGCCTAT
TGGTCTACATTCCAACCATGTACATCAGGAGACACATAGTGACTATGTACTAGGGCTGCA
CGATATATCGAAAAAAGAATCGAATCGCGATAATCGCCAAATGCAATATGGCGATTTGGC
CGACCCGAAAATGCCGCGATTATATATGAAGGGGCCCCGCGCGCATAACTGGCTTTGTGT
GTAGGGTATTTTACTGGTGTGTGGGGCAGTCTCTCTCCTGTTGGTGA
>TRINITY_DN112365_c0_g1_i1 len=527 path=[5:0-103 7:104-138 8:139-154 9:155-157 10:158-180 11:181-184 12:185-188 13:189-197 15:198-228 16:229-232 18:233-236 20:237-237 21:238-316 22:317-326 23:327-349 24:350-353 26:354-373 27:374-380 28:381-416 31:417-420 32:421-427 33:428-459 34:460-526]
AATATACGTATAGAGGCTCTTATACAGATGCACATTCATCATACATATACAAAGGCTCCT
ATACAGGCACATATGCATCATACATATACGTACAGAGGCTCCTATCCTGTACAGGTGCAC
ATACATCATACATATACAGAGGCTCCTGTACAGGCTCTGCACATACATCATACATATACA
GAGGCTCCTATACAGGTGGTACAGGCGCACATACATCATACATATACAGAGGCTCCTGAT
ACATGTTCACATACCTCATACATATACAGAAGCTCCAATAAATGTGTGCATCCATCATAC
ATATACAGAGGCTCTTATACAGGTGCATATACATCATACATATACAGAGGCTCCCATACA
TCATACATATACAGAGACTCCTGTACAGGCGCACATACATCATACATATACAGAGGCTCC
TGTACAGGATACAGGTGCACATACATCATACATATACAGAGTCTCCTATACAGGTACATA
TACATCATACATATACAGAGTCTCCTATACAGGTACATATACATCAT
>TRINITY_DN139008_c3_g2_i1 len=527 path=[0:0-56 12:57-73 13:74-80 15:81-129 18:130-139 19:140-153 20:154-176 24:177-200 25:201-358 28:359-385 30:386-409 31:410-485 33:486-526]
AGTAGGTGGATGCAGAGACCCCCACGACTGGTGTAAGGAGTAGGACAGGCAATTATCTCA
AGGAAAAGGGATATGCAGATTAGCTCTCCTCCAAAAGAAAGAAAGTTGTCTCTGTAGGTG
CCATCTAGTAGAAGTAACTGATGAGGGGCAAGAACCCTGAAACGGCTGTCTGCAGAGGGG
TCACTTTTCCTGTTAGAGAAGACCCTTAGTTTGCTAATATCCTTAGTCATGTTGTCAATG
ACTGTAAGGCAGCTACCCCCTTAGAAGAGAGCAAATCTGCATATCATTTTTCCCGGGACG
CATTGCCTGTCATATAAAAATCCCGGTGCCAGTTCTGATGCTCTCCACATAGAGAAAAAT
CCCCCCGCCCCTCTTCTGAAATCCTTGAAGCGATCTTAACAATCCGATATGATTTGAAAG
AAGGATTTCTATGGGATTCTTGTGTCTGAGGATTTCTTCCATTAGAGCAGGGGCGTAGCT
ATAGGGGTGCAGAGATAGCAGTGGCTACCGGGCCCAGGAGCCTGAGG
>TRINITY_DN161229_c0_g1_i2 len=527 path=[0:0-526]
GATAATCTGCCCGTCTAAAGCAGCAGCCGATCATCCAGTGAATGAGAGAAACGCTCGTTC
ATCGGGTGAACCAGTCCTTCGTGCAGGCATGTAAATGATTATCTCCGGGCAGCAGATTGG
GCGGTTTAAAGAGCGGTCTGCTGCCCGGATACAATGCAGCTGTATGAGGACGAGCGATCA
CATACTGTGGAGGAGATCTCTGCCTGTAAAAGCAGCGCTTCTTCCCCATTGAACGTGCAG
CCAGTTGTCGGGAAGGAAAGCTGCTTCTCTGCACGTGTAATCCCCCAGCAGCTCCATCGC
TGGGGAAATTAACCCTTTCCCGACCGCCAAACGTAAATTTACATCGGCAGCCAGGCATTT
AAAAATGGCCCCGCTAGCGCATGAATCGGGCGTCATAGCCGCCCGGCACTAATGTCCACA
ACCAGCGGTAATGCCGCTAGCAGACTTTTAACCCTTCAGATGCTGCGGTCAAATGACCAC
GGCATCTGGATGCCCTAAAACCTGGAAGCACATGCTTCAAGGTATGG
>TRINITY_DN135153_c2_g1_i1 len=527 path=[0:0-526]
GTCACTATAGAGTAGCAGGCCAGGGGCACACATAAACCAGCGGCAAGACGGATCCGACAG
GCCGTTCACCCGCCGGAACAGCCCGCCAGACTATGTCAGGAAATCCTCCCAAGATATACT
TTTTATCTACCCAGCAAATGCAGTTTGCAAAGATCTTAACAAATGTAAACTTCGGGAGGC
GTTGGGATTAGATTTGGGGCTCATGCACACAGCCGTTGTTTGGGTCCACATCCGAAGAGC
ATTTTTTGCGGCTCAGAAGCGGACCTATTCACTTCAATGTGTAAAAGATGCGGACACCGC
TCCGTGTGCCGCCCGCATCCGTTGCTCCGTTCCATGTCCCCGCAAAAGGAAAAAAAAAAA
AAGGAACATGTCTTATTCTTGTGTGTTTTGTCCATTTCTATTGTAGGCCGCCGGTTCCAT
TCCACAAAGTGCGGAACACACACGGCCGGCATCTGTGTTTTGCAGATCCGCAATCTATGG
CCTGCAAGACACGGCGCGGTCGTGTGCATGAGCCCTTATGCCTATTA
>TRINITY_DN127273_c3_g1_i1 len=527 path=[0:0-281 2:282-526]
GCGAAACATGTCGGGGGGCAGTCTTAGATTTTAACTGCTTTGCACCTCTACACTGTTACC
AACACCTCATGGTCATGTGCCGATGGTGGTTGGTGTAGTTCAGGCATTCAGTGCACTGCA
GCACACGTAGCTGGACACTGAGTCCCTGTTGTGGTTTGTGAATTAGTCAATCTTCATTGT
GACTATTCACAGTGGTGTGTGTTCCCCCATCCGCACCACTCTAGCTTTCAGTATATTGCG
AACTGCGGACGGTGTGACGACAGTGTGTGAAAGCAGCACTTTGTCTATAGGGACACTCAG
TGAGAGAGAGTGCACATCTCTCCCCCTATAATATAGTGCAGTATTACTGCTAACAGCGTT
GAGGTGCTCTGTATTTTTAATATTTCATTCCTTGGTTGTCCCAGTTCAATTAAAGGGTGT
ATGCACATACCGTATATACTAGAGCAGTGATGGTGAACCTTTTAGAGACCGGGTGCCCAA
ACTGCAACCAAATACCCACTTATTTATCGCTAATTGCCAACACAGCA
>TRINITY_DN150799_c0_g1_i1 len=527 path=[0:0-526]
GCAGACAGGACTTTTCTTTACTGCTGCTTCCAAACGCTACGGTTTCTCGTAACTCTTATC
ATATGAGAATCTGCCTGACAGGGCTGTGTAACACCCGTGCAGGGCCTAAAGCAGCATCAC
TAACAGTAGTACTAGTGTGTGTAAAGCGTCCAAGTGCCCTCACTCATCCAGCATGGCTAG
CCAACACATGCTGACCATGTGATGTTTCCTCCAATGAATTGAGCCTGTGTGCAAGCCTGT
GCAGTCTGAAAGCTCTGGGTAAATCAATGAAGATCATTGGATTACTCCATGGATACTTGG
TTTAAAAGATTCACGATTATGAATGAACACCGCATCCTTGCAAAAATGTTCCAGCCAGAG
TACCGACAACTACCTCCTTACCGCCTAGTACAGGGGGTCAGCAAAAACAGGCACTCACAG
CTGATGGGAACCCACAACCTCCTGCACGTTCAATACATTTCTATTGCACTTTCTAGAACC
AACGAGCAAGTGTGCATGCTGGAAGTTGTAGTTTCACAACATCTAGA
>TRINITY_DN149634_c4_g1_i1 len=527 path=[0:0-251 1:252-526]
TTATTTATTTGAAATGTCTGATCAGAAGTCAGATGGGGGTTGCAGCGTGCAATCTGAGGC
TGAGTGGGGCTGGGGGGTTCTGATCTGAGTCTAATGGGGGCTGATCTTAAGCTGATGGGG
ACTGTGGTGTTAGATCTAAGACTGATTGAGGCTGGGAGGGTCCAATGTGAGGCAGATTCG
GGGTCTGATGGGGGGCTGCTCTGAGGATAATGGAAGCTGTGGGGCTGATCTGAGGCTAAT
GGAGGCTGGGGGGGTCCAATCTGATGCTGAGACGGGGATATGCGGAGACATCTCAGAGGA
AGCAATGTAAGTTTATAATGTATTTGAAACGTCTGATCAGAGGTCAGATAGGCACTGGGG
GGTGTGATCTGAGGCTGAGCAGGGCTGGGGGGCTATGATTAGAGGCTGATAGGGTCTGAT
TGGGAGTCTGATCTGAGTCTGATGGAAGCTGTGGGGCTCCATCTAAGACTGATTGGGGCT
GGCGGATCCAATGTGAGGCTCATTGGGAGTCTGGTAGGAGGGCTGCT
>TRINITY_DN118739_c9_g1_i1 len=527 path=[0:0-526]
GGTGACAAAGTTTCTGGCCAGTTTAATAAACACTCTCCCCATTCACAACACGTGCATACT
TGGCCAAGCAGCCCTGTGTATTGGGGGTGGGGACAGATAGCCAAATGAGCATTCAGATAC
CCTCAGGGGATTTTCCAATTTCTTGATACTGATGACCTATCATGAGGATAGATAATCAGC
ATCAAAATGTTGAAGGGGGAGATGTCTGACTGCTGCTCTCCAGCCGATCTGCTGTTTCTG
CCGCAGCCACTGGTGCCAGAATCAACACAGAGTATGGAGCTGGAAAGAGAAAGCTCTGTC
TGCTGTATAGCGGCCATGCTGGCTTACTGCATCTCGGCTCCCATAAGCAGAAGTAGCCAT
GCCGGCTTACTGCAACTCTGCTTCCATTCACTGAAATGGGCGCTGAGCTGCAGTACACAG
ACAGAGCCACTACACAATGTATGGAGCCTTCTGCTTCTGGTTCCATTCACTGTCTTGTTT
TCCGATGTCAGCAACTTTCAAACTCAGCTGATCGGCAGGGGTGTCGG
>TRINITY_DN121868_c3_g4_i1 len=527 path=[0:0-526]
TGGTGTCTAATTCACCCATTGACACATAAAGTGTATATCTATCAGGATTCTTCATGGTAG
CTGTCACTTTTCCAGAATAAATAGTGTTGCATTTATGGAAAATAACACAGAAACTTCAGG
GCAGATGTGAACAATGCCTTAAATGATATCTATTGCCCTCTTACTTATTACCTCTTGCCT
TCACTTGATCTAAGCTTCATGGTTGGGGTCCTGAGGGTGTCATATTTAAAAGAACAAATG
AGTCATATCCCCACTTACAAAAAAATTGAAGTTGTCATGGAGTATGAATGAATCTGAATG
AAAACATAAAACTTAACTCTCTAAATCAAAAGTAAATAAGAATGTAGTTCTATAATGCAA
TTCCAATGCTTCTTGAAAAATCTTTTCTCTTTAGTGTCTAGAATGTACTGTGACATTGTC
GTCTTTTCAGTGAAAGAAAATCAGCATTCATTTTATTGCTTAGTCACAATCCTGCTCAAA
TCATTTATTTTAAATGATTAATCCTTCCAGATGTATTGGCTAAGCAG
>TRINITY_DN170647_c0_g1_i1 len=527 path=[0:0-526]
AATAATTCTTTAGGGGAGTGTAGGTGTGTATGCTAGGCTTTCCGATGGAGCAAAGGTTTA
TGCATTTTGAAACCCTTGATGCAAAGTGGGGGAAAGTTAAATGTCCTCAGTACACTCTGG
CAGGTCAAACCCCACATTAAAGAGAATGCCGGTTCTTTATTCAAAGTTTAGCATTGATGG
TGGGTAATGCTGCAGGAAAGACTTGGTGAGTCAGTTGCTGAGGCAGCCATTGGACGTCAA
AGCCTCACCTCCTCAGGGGCTTTGCAGGTCAGGCTTCTGCATCCAGTGCTAATGTTAGCA
ACTGGTTGTTCCATCTATCAATTCTTGGCATTGGGCAGAAGAGCGGACATTCTTTGGACG
TGGAGCTACATTTTAATTTAGTAAATGGACAGCTATATATCCAGAGGTTTGTACATGTGT
TCGTACTGGGCTTGTTTTGCCTATCGAGGTTCCTTCATGTTGAGTACATACTCCTAATGT
TAGTGGTCCATTAGTGACTCTCTTTGCTGTAGCACAGTTTCAGTAAT
>TRINITY_DN139181_c5_g2_i6 len=527 path=[1:0-102 9:103-104 11:105-122 12:123-149 13:150-150 15:151-158 17:159-208 18:209-209 19:210-220 21:221-232 22:233-233 23:234-247 24:248-256 26:257-260 28:261-268 32:269-297 35:298-315 37:316-322 39:323-332 41:333-361 44:362-382 47:383-386 48:387-398 50:399-424 52:425-435 53:436-526]
TCCTGGCCTCGGTGAAGTAAGAGCCAGTATTTTCAGGTGTCCGCGGCAGCGAATGCTGAT
TGACACTTTAATATTTTAGTATGGCTGTAAAGCTGATCAGGGGCGGCTCTTACTGGGAGT
AGTCAAAGTGCTGGGTGGGTGACTACTCCCCACATTCCAGGCCGGGTCTTGACTGGCCTT
AAAAAATCTCAGCTGGCAGTGTCAGCTGTGAGTGATTACCTCTCTCTGACAGAGCTCCTC
TGACAGAGGAGCTCTGGCAATAGCTGGTGTGGGCTGGAAAGCTGAGACCTGTGTGTTGGG
AGTGCAGGCCACCTAAAGCCTGCATTTGGACTGATGGAGGCAGAACCACAGAAAAGGTGA
CGTTTTTTTATGCACAAACTTTCTACTTGGTGTGAACAAACACCAACCTTGCAAAGAGTG
TTTTTGTTTGACCTTAGGTGTGAATAAACATGGATATTTGAATTGCGAATTTGTACTTTG
CCTCTGTACTGCACCCGCTTATCTCAACTACCAGAGCGAATCCCCAG
>TRINITY_DN131815_c8_g1_i1 len=527 path=[0:0-526]
AGCACAATATTGCCCAGAACATAACACTGTTTCTGCCGGCTTGCCTTCTTCCCATAGTAC
ATCTTTGTGCCATCTCTTTCCTGTTGCCCTGCACCAGGTTGGCCAAATCATTGTCCATAA
AAGAAAATGAGATTCATTAGGCTAGGCCACCTTTATCCACTGCTCCATGGTCCAGTACTG
CCATTCATGTCCCTACTGTAGGCATTCAGTAATGAAGTCGGGCAGCATAAGCAGTCTAAC
TGGTCTCCTGCTACACAGCCAATACATAGCAAGCTCTGATGCACTGCAAGTTCTAATGCC
TTTTTATTATAGCCAGCAGTAACTTTTTCAGCAACTTCCATGAGCCTATGACCCTGTTAA
AGGTTCATAGATTGTCCTTCCTTGAACCACTTTTGGTAGGTTCTAACCACTACATACTAG
GAAAACCCCACAAGACCTGCCATTATGAAGATGCTTGGACCCAGTTGTCTAGGCATCTTT
ATCAGGACCACTCAGGACCTTGTACGTGTCCATTTCCCCTCCTTCCA
>TRINITY_DN124593_c10_g2_i1 len=527 path=[0:0-131 2:132-526]
TGTGCTCTCTTCACAGCATCTATGCCCAGATGTGCCCCCTTCACAGTAGCTATGCCTAGA
TGCACACCTTCACAGTAGTTATACCCAGATATGTGCCCCCTTCACAGTAGTTCTGCCCAG
ATATGTGCCCCTCACAATAGTTCTGCCCAGATATGTGCCCCCTCACAGTAGCTATGCCAG
ATATGTGCCCCCTAAGAGTAGTTCTGTCCAGATATGAGCCCCATTCACAGGAAGATAAAA
ACGAAATGGTAAATGCTCACCTGGTTCCTCCGATGATCACAGCTCCCAGCAGCAGGATAC
AATCACATATCGCACTGCTGTGTAGGAGGAGAAGCAAAGAGGCCGATTCCACTGATCCTC
CTCCACAGGACATCAGTGCAATGTGTGAGGGCATGGTGCTGCTGCTGGGGAGCGCCGGCA
GCCGAATGGTGAAGCGGAGAGCAGACGGATCCCTGCTTCACCATTACAATCAGAGCGGGA
CATACCTCATCCGTTACAGGACAGTGGGACAGCCACTGAAATCCAGG
>TRINITY_DN133017_c4_g1_i1 len=527 path=[0:0-526]
GCTTTGCATTCTTAATTTTAAATCTGAATAAATAAGTCAGGAAATAAAACGTTCTATATG
TGAATGTAATGATGATATATTTAAGTGATTACAAAAATAGAGTGAAAGAATAAGGCTAGT
TTCATACCAGCGTTAAAACCATCCGCCAAGCACCAGTTTTTGTCCAGCTGAATCCCGACC
CTAATACCGGAAACAGGGTGGATCCTTGCTGTGTTCCATTCCAGTCAAAGGGGGCTGGCA
CTGCTCTGGCCATTTTCAGCGATATGATGGACTCCAGCAGGCTGTTCCTCTGCCGGAACA
GCTTTGCGGATGGTTTTAACGCTACTGTGAAATTCACCTAAATTTATTGGGGAGAACTGT
ACAATTGACAGGAGGCTCTAGTATCCTGTTGGGTCACCTCTAGCCTGGATACAAGACAGA
GGTGTAGCTATAGGGGGTGCAGAGGTAGCAGTCGCTACTGGGCCCAGGAGCCTCAGGGGG
CCCAAAGACCCTTGTGCCACATAAGAAGACACCGGTATTATAAAAAG
>TRINITY_DN242226_c0_g1_i1 len=527 path=[0:0-526]
AGTGCTCCATTAGTCAGAAACACTAGCACACGGTAATATAGCAGCTGAGCAATGAGCCCA
CTGCTAATCCCCCCGAGCACACGTAGAAATAGAGCATTACATCGTTGCTAAGGATGCTGT
CGGGTCACCAGGGGGCGTGGCTCTGCAGCGAGCGCAGCCTTGCCAATGCTGAGGATCGCT
TTGTATGCATGTTCTTGTTCTTTTGATTATGCAGAAATAAATGGCAGGCAGACACAGGAA
ATTCACTATGCAGAAAGCAAATGTTTCACATATGGCTTCAATAACCTACTTGCGCAGTTC
ACAGCTTATTGTTACAGCAGTGGTGACAATAGATCTCATGGGGCCCTCACAGCAAAATTT
AACAGTAAAACGGGGCCTCAGTTTCTGGGTTTGTACAAAAAGGCTTCAGCCCTCCTAGGA
GCAACAGGATCTCCTACCACTCCATGTGGCTTCTACCACGCTCTGCACTCTTCTTTTTTT
TTTGCCAGCCCTGTTATAAGGCCAATGCAACAGGATCACCATATGCT
>TRINITY_DN13856_c0_g1_i1 len=527 path=[0:0-526]
TGGTGTCTGAATACCATTTGGCTCATCCTTTATTTTTGACTCCATACTGATGACACGTCT
TCTGACCATGGTGGCCAGGTGCTACTCAAAACTGCCAAAACGGGTTCAGCAGTGGTGTCT
CAGCTTCCTTGGGGTTCCGTGGATTAAGTTGGTTTGGGAATCACTGACTTCTTACTATGG
GTTGGACGTTTTGTTCTTTATGGCAGGTTCCTCGGTTAGTGGACGGCTATCTGTTACCCC
CTGAGTCCCATCCGGCAGGTGTCACATTGTGTCTCCAGTAATGACAGCTGAGGGAAGGCA
TCTGTCAGGCTTGTTATGCTGTGATAGGAATCTGTCTCTCTCCTATGCCGTGTGCGTGCT
CTGTCCTGACCTTTCCTGTATCATCTCTGATAATACATCACTAGCAGTCTGGCTGCTTTC
ACGGCCGCTTATTATTATTATTATTTTTTTCTTCTTCTTCCGTCATGTCTTCTACAGCAG
CCTGATGACCAGCTCCTGCTCATCGGATGACATTGATCAGGAGGAAA
>TRINITY_DN137316_c4_g1_i1 len=527 path=[0:0-526]
TCAGACGTATTTGGGTCTCTGATATGACGCATTTCAGCGTTCTGGATCCTTTTTCACTTC
TTTTTCTGGGCTAAAACAGTCTCTGTAAAACTTGAAAAAGTAGCCCAGAATGCGCCGTAT
CATAGATAACCAAGTCCGATACCATATGGTCTTCGATTGCATCTTGAGATGTTCTTGACT
TGGTGCTGATCTTCACAATCAAGCACATCCCTCAGAGAATTTCACTATTTTGCTGTTATG
GCTGCTTAACTGCAGGCTAGGTTCTTGCAGGTAACCTATATCCATCACCACATTTGAGCT
GGCTATACATTTTAAATAGCTGTGTGACCCCCAACTTCCCCATATTCACCTGCATGCTGG
GCTTGGCTGAGTGTGCATGTGTACTCAATAGGAAGATGGGAGTAAAGCTGGATTTACACT
AGCCAACTGAGTGGCCGATTGTCAGAAAGGAAGCGTTCCTTCCCGACAGTTGGCCACTCG
TTCAGTGAAGGAGACAACGCATTTACATGTAACTGTCTCCTTACCTG
>TRINITY_DN116900_c4_g9_i1 len=527 path=[0:0-526]
GCAGCACCAATGGGAAACCTCTACTTTTGGCCAGTTGCATTGCTGAGATCACTCTACATG
AATTTTGACAGCCTTCACGCCCAGGCACAAACCCAGACTGGTCAGGATGGATCAACCTTG
GCAGCAATGTGGCGAGGCGTGTCGCCAAGACTTTGGCCCAAATTTTGATATCCACATTAA
GGAGCGAAATCGGTCTATAGCTACCGCACTGGCTGGGATCCTTCCCTGCTTTTGGCAGAA
TTGTGACCGTCGCTTCTAAGGATTGTTTGTGTAGGGAGGCTCCTTCCAGCAAGGCATTAC
ACCAAGTGGTCATGTGTGGGAGTAATGTAGCTGCTAATTTTTTATAATATCCCGCCGAGA
ACCCGTCTGGTCCTGGGCTCTTCCCTAAGGGCATAGAACCCAAAATGCCAGCTAATTCTT
CCCTGGTCACCGGTGTAAGGAGCTGCTCTTTCTCCTCAGCCCTGAGTGCAGTTAATGTGA
GGTCGGCCAGAAACTCATCTGCTGCTTGAGCAACATCTACTTCCGTA
>TRINITY_DN28025_c0_g1_i1 len=527 path=[0:0-526]
AATACTGATTGAGGGTTGCGATAAACCTGCTTCTACAAAATACTGATTAAGGGGTGAGAT
ATACCTGCTTCCACCAAATATTGATTCAGGTGTTCTATATACCTATTCTGAATATCGCAC
TACCGTATTAATATAAGGATTTCAGGGTGTTGAACTTTGTGTATGTTCTAAAGTATCGGA
AAGACCAAGTAATGGAATGATCAGTGACTTTTCATGCCGTACAGCCGCTTTGATACAATT
TGTTACCAATAGCGTAATGGAGGTGTTGGACTAAAGCTGCCATCTAGCATTGTGTTGCCC
ACTTTTGCTACTCATTTGCCATTTACTGGACTGAAGCTGCTATCTAGTATCTCGCTGCTA
TATTTATTGCAATTAGCGATTGTTGCTTTTTAGGATATACATATGCACAGGATTTTTAGA
CAATATTCTTGTCCAATTTTATTCCTGCGTATTGTGTATTGCTTATCTAGATTTTAGGTA
TTAGACATAGATTATTTTGGGAATTTTATTTCAGTAAATCATCCTTT
>TRINITY_DN151655_c6_g1_i2 len=527 path=[1:0-169 2:170-526]
TGACGGTTTTGTATTTCTGTAAATGGTTCTGGCTCCTGGAGAACCCCTTTAAAGGGCTCT
TCCCACAAAGAACCTATATCCCCAATCCGCAGGTGTCTGATCGCCGGGGGGGGGGGGGCT
ACTGAGAGAATGGGGGGGGGGGGTCTTGGAGTCCCCTGTCTGAATGGGGAAACACTTGTG
TAACCAGAAGGGGCGCTGGGAGGACATACCCCATATAAACCAAGGAGGTAAACTGTGCCG
TTTATGGGGGCAGCAGGGGCACGTCCGCACGGGTCTTGGATTTCTCAGCTAAATCCACAG
GGTGGAATTTAAAGGGGTTATCCAATCCCTATAATGACCCCCAGAATGCCCAGGCCTCTC
CTATAGATGACGCTTACATGCTCCCCTGCACCCGTGTCCCTCCAGATCCTTGCACGGCCG
CCGCGGATCAAAACATTCGGCGATGGAGGGGGCAGCCAATAGCAGGCCACGACGGTGACC
AGCCTCCTTCGCATCGCGGGTGACATTAAGGAGGCTGGGAGATGCCG
>TRINITY_DN157093_c1_g2_i1 len=527 path=[0:0-526]
CGCATTTGGATTCCGTGAGGGGCATGGTGAGTTCATGTAAGATTTCATTTTTTTGTCAAT
GAGGAACAACCCGGCCGCCCGCAGGACGCATCCCTGCGTTAGGCGGTCGGGAGAAGGTTA
AATATATATCTCCACAACAAAACTGGAGAAAATGTTTTCTTATTTCAAGTGATAAGTCAA
TATACAGAAATAGACACTTGTTACTACTCTAGTTGCTAGGTACATGTGTCCTATCATGTA
GAACATGGATGACAAGCTCTCCTTAGCCACGCTTAGTTAGTGCTTTGCCAAGAAGACACC
CTGTTTTCTTTCACTAAAAGTATATTACAATAAATGTATAACATCCCTGTACCTACAATA
TATTAAAGGCAAACTGGAACAAGTTATACTTTATTTCTAAGGAAATTCCTTTTGTTAGGG
TACTTTCACACTGTTAAAGTTTTCCGGTATGGAGTTCTGTCCTAGGGGCTCAATACCGGA
AAAAAACGCTTCAGTTTTATCCTAATGCATTCTGAATGGAGAACATT
>TRINITY_DN138486_c4_g1_i1 len=527 path=[0:0-526]
GAACAATAAATTAAGTTGATCATCACTTTAAATGAACAATCATTACTACGATCATTCATT
CCCCATACTTTAACACTATGTCAACAGTATATCACCGGTTTACACAGTGGCTAGTGCTGC
TGAGCTGACTATTGGGGAAGTTACTGCCCCCATAAACAAGTAGATAATTGAGAAAACTAA
TGTTTTCTAGGATATTTACATGGGCCAATTTCTCACAATGCGCGTCTGTTCCTAAAAATT
GATCATCTGCATGTGTAAAAGAGCCCTATGAGTTGTTTCTTGTTCTCTTATATCCCCTGC
TATCTGCCAGATTTTTAGAGAACCTCTCTTAAGGCCTCTTTCACACGAGATTAGGTCTGG
ATGCGTTCAGTAAAAAATGCGCGATTTCGCAGGCAAAGTCATTCAGTTCCGTTTTTATCC
CGCGGATGCAATGCGTTTTATGCGTATACAAACAACCATCCGTGAAAAACGCATCGCTTA
TAGAACATGCTGCGATTTTCAAGTGATGCGTGAAAACCAACGCACGT
>TRINITY_DN135271_c3_g3_i1 len=527 path=[0:0-526]
AGATCTGCTCCGCAAAAAACGGAACACACCAGGAAAGAAACAACGGACGTGCGAATGGAC
CCCAAGAACAAGTGGGTGAATGCAGCTTTGGATGTGAGTGGTGCCTAAAAACATGGTATG
GGCACAGCTCTGAGTATGAGTATGAGGAGCATGGTATAAAGCAGCCGTATGAATGCAAAC
TGAAAGTGAGCAGAGTATAAATGTAATGCAACAGCGGACACATGAACGCAGCTCTAGTAG
TGAATGGCGTATAGGACAAAATGTAAATGCAGACACACGGATGTAGCTTTGAAGGTAACA
ATTCTAACCACGATGATTTTACCATTAGCGCCCTACCCCCTTCGCCCCAGAGCGCTACAA
GTCACAGACCGTGTAACATATGCGATGTTCGATCCGCCCCCTATTCGTCATCATTGTGTA
AACTTTGACCCTGTACCTCACAGTCAGCAGACACATTCCAGCCAATCAGCAGCAGCCCCT
CCCTCCCAGACCCTCCCACCTTCTGGACAGCATCCATTTTAGATTCA
>TRINITY_DN48245_c0_g2_i1 len=527 path=[0:0-526]
AGGTGGGACGCTGACTTTTTCACAACCTTCCGGCGGCGGCACGTTAGTGAGTATTAGCTT
TCGCTCTGCGGAGGGTGAGGAAAGTCAGTTAATGTAATGCCTCCTACTGACCAAAGAATA
CTTGCACTTAAGGTTCAGTATAAAAGGGCATGATAATTTACATTAACTCCTTTTTTTCTC
CACGATTGGCTCGTACCTTGCCGCTACAGTGAAGCAAGTCAAGCCTACAACGATACGCAG
AAACACGAGGTCCTCTTTTAATGGCGAATTTCTTTATTGATCGCCCCATTTTTGCCTGGG
TGCTGGCAATCCTGTTGTGTCTGACAGGTACCCTGGCGATTTTTTCATTGCCCGTTGAAC
AATACCCCGATCTCGCGCCACCGAATGTGCGAGTGACCGCTAACTATCCCGGCGCATCGG
CCCAGACGCTGGAAAACACCGTGACCCAGGTTATCGAGCAAAATATGACCGGCCTCGATA
ATCTCATGTATATGTCATCTCAGAGCAGTGGCACCGGTCAGGCATCT
>TRINITY_DN135782_c6_g1_i1 len=527 path=[0:0-526]
TGCAGCACACTAGGGGCTCTGACTTTACTGTATTACTGATTTCTACAAGGTATTTAGAAG
AACAGGTGCACTTTAAGGAATGTCGCCTTATTCCACTGACTGGGAATTTCAAGGAATTTC
AGGCGGCTTCGGACATCTAGTTCCAGTGATGTGTGATGTCGGACTCCTGAGATGCGACTT
TCTAGTGAGTTCAGCATAACTTACTTCCCTCTTAGTCGTTCTCCGGCAAAAGTGAAGGGC
AAATCATTTCTGTACTTTGGTGCCAATTTTGGTTTGGCCGAGAGCCAGCATCATGGTCAC
ATTGAGCTGCGCACGTCCTGAGGCTCAGTGCATTCCTGTGGGGGGCGCTGCTGTTCCCAG
GGTTCTAGCCGTGACCCTAGAGGAGCAACATGTAATGGGCTCAGGTCTTCTATGGGCGTC
GCACCCCTCTGACACTGGTACTAGACTGGCAGATTGTCATGTTGGTGATTTCTCGTCCTC
GGAGCTTACAGTCCGTGTGATAGTGAGACCTTTTTGTTTTTATTGTG
>TRINITY_DN138810_c3_g2_i3 len=527 path=[1:0-126 2:127-161 3:162-221 5:222-248 7:249-363 8:364-404 10:405-526]
ATTTGGGCATATTGGACATCAAAGCCTCTGTTTCTGCCCCCTGGACTCTTTACTGGAACT
ATTTGGGGCATGTGACCATGCGCACGGTGGGGAAAAAATAAGACTTTCAGGAAATTCCTG
AACCAATCTGGGTGATTTTTGGATAGGTTGTTCACCCAGATCGAGGCTATCAGGGGATGT
AACTTTTATGTGGATATGTGGTGTTTTGGAGTGTTTTCTGCAGTTGGGAAAAATTTGTAT
TTTATGCCTATTCTGTTATTGATTGCGTCACAGGCAATTCCATTGTGTTGTTAATTGCGT
CACAGGCAATGCCTAGTCTGTTATTGATTGCGTCACAAGCAATGCCATTGTGTTTGTTGA
ATGTTTAGTTTTTGTGTTTAAACTGTAAAACTGTAAATGATTGGCTGCTATGTTATGTCC
TCAGTTCCCAACCACAGGGGTGATACCCTTGTTGGAAAATGTGTATATAAGTCAATGCTT
GTGTGTTCAATAAATAGTTCCTGTTTTACCCTTCATCATGTTGAGAC
>TRINITY_DN122842_c2_g2_i1 len=527 path=[0:0-526]
GGAGTTCCTGGCCATGGGTCCAAAATGTCAATGTTTTGTTCATCAAGCCACTTAGTTCAC
TTTTCTCTTGTGACATGATGCTCCATCATGCTGGGAAAAGCATTGGTCATCACCAGTTTT
AACCTGGCTTGTAAGAAGTTGCTCTTGAAAGACATTTTTTGATACCATTATTTATTTATG
GCAGTGTTCTTAGGCAGGATTGTGAGTGAGCTTCCTCTTGGATGAGAAGCAATGCCAGAT
GCCCCAAACAGTCTAAAGGGGGCTTCATTAGAGAAAATTACTTTACCCTTGTCCTCTGCA
GTCCAATCCCTGTACTTCCTGCAGAATATCAGTCTGTTCTTGATGTTAATCTTGGAAAGA
AGTGGCTTCTTTGCTGCCGTTCTTGACACTAGAACATTATCCCCAATCCTTCACTTCTCT
GTGCCTGCAGATGCACTCACACCTGCCTGCCCCCATCGCTAAGGCTACTTTTACACCTGC
GTTTGGTGCAGATCCGTCTTGTATCTGCACAGACAGATCCACACCGA
>TRINITY_DN153353_c12_g1_i1 len=527 path=[0:0-526]
AAGTCGCATGTTATCACATGGGGAATGCAAGTAGTGACTGAAACCGACATGTCAGGAGAG
GGGACAAGTCGTCTTTAACATAGACATGAAATTGGTCAAAGCTAGCCAAGAGCACAGAGG
GCGTTCACTGTAGGTTACATGTGAAGTAACCAGTGCAGACCCTCAGTACTGCAGAGCGCC
GTTAGTTTGTGGCTCACTATAATAAAGCTATTACTAAGAACCTGGTGACTCCTACTCAGC
AATCTGCTGCGATTATAGCGCTCGTCATCCGGCACGTCGAAGGATGCTGGTAATTCTCCT
AATATATTTTCTAATTAATTCTCCTAATATATTTTCTTAATAAAAGCCATATTCTTATTA
AAGCATTAAGGGCCCTTCAAAGCAATTCTAAAAGTGTATAAAGACGAGTTACACAGACAT
CACTATAGGAAGACAAGGACACGGGGGGGGGGGGGGGGGGAGGTACATTAATATGCTGGA
GGACGGGTGGGCTTGGATAACAGGTTGCACTGGAACAGTGAACGGGT
>TRINITY_DN135759_c5_g1_i2 len=527 path=[0:0-120 1:121-185 3:186-250 4:251-526]
GCTCCACATCTGGATATTTCAGAGGTTTCGTTGTAAAGACGAAACAAAACAACAACAACA
AAAAGTCCTAAATGTCAAACTTGTGGCCCTCCGGCTGTTGCAAAACCAACTGTAGGCTGT
CTGAGCATGATGGAAGTTGTAGTTTTGCAACAGCTGGAGGGCCGCAGGTCCGACATCCCT
GGTGTGCTAATTGAGGTTAATTAGCCATTCAAGTTAAGAGCAGAAATTCTAAAGGTTTCC
CTAGGAAGTAGACAACACATATGCTTCCCTCCACTGTCTGAACTGTGACTTAAAGGGGTT
ATCCCAAGTAAATATAATTATCTATCCTCACATCAGCAGGGGTCCTGCAACTCATGTAGT
GCCAGCCTCTTCTGACATAATTTTTTTGACTTATCCTCAGGATAGGTCATAAATCTCAGA
TAGGCGAGATAAGCAGGGGTCTGACACCCGGGACCACCCGCCGATCTGATACTGGTGACC
CATCCTGAAGATAAGTCAAAAATATTAATTTACCGGATAACCCCTTT
>TRINITY_DN120934_c0_g1_i1 len=527 path=[0:0-526]
ATCTGTCCAGCTCCAACTTAAGCTTTTAAGGAGACACGGATGATACACGTGAATGAGTGA
CGGATGGGCTGAGAACACAAGGTCATACGTAGATCGGTTAATGGATGTTTAGAGAGAAAA
AATCCCAAACGGGTGGATTTCCCCTTTGTCTGGATGAGTTGGGTTGGATGGTTTCCTTTG
TTGTCTTACTGAGCAAAGTTCTCAAGACAAGTCGTTAAGATGACAATGGATTGAACTGGT
GACCATGGCGAACAAGGAGACTCCTTCCTAAGCTGAAGGTGGAGCTATATCTTCCTTATT
TCTATGGATCTTGGATTCGGAGATGCCACTTCATTGTTTAGTTGATTTCTGTACTATTAG
ACATTTTTCTTAAAGCTGGCCATACACCTTAGATCGATGTTGAGTCAGCCTATCTTTAGA
TCCTGTGAAAGAAAAGCTGCTGCCTAAGGCCTCATGCACACAAACTTATTTTCATTCCGT
GTCCGTTCCGTTTTTTTTTTTTTTTTTCGGTAATACGTGTGGATTAA
>TRINITY_DN117903_c8_g2_i1 len=527 path=[0:0-526]
CAAAAGGACAAGCTGTCTAAGAAATGACGCCAGACTACAGGTAGGAGGGAGACTAAAATT
CTTCCCCTCTGCCTGGAGAGAGGTCGCAGGGAAATGGGTAACCAATATTGTAACAGAGGG
CTTAAGGCTGCAGTTCAGGGGACATTGTCCTCAAAGGTTTGTGGTGACAAAAAAAATCAA
GAAAGTTGTCAAAAGAGGTAGATCAGCTGTTGGAGAAAAGGGTGTTAGTACCAGTACCAA
GGGCAGAACAGGGAAAGGGCTTCTACTCTACTCTGTTCTGTTCTTGGTCAAAAAAAACGG
ACGGATCCTACCGAACAATTATAAATTTGAAACATTTGAACAAATATCTAGTAATAAAGA
GATTCAAGATGGAAACCATAAAATCTGCGACTCATTTCGTTTTTCAGGGTTGTTTCATGG
TGGTGGTAGATTTGAAAGATGCATATCTACATATCCCAAAGCATCCCCTTTTTCAAAAAT
TTCTGAGGGTAGCGGTTGCAGAGAACAATGGAACCAGACACCTTCAG
>TRINITY_DN155810_c4_g1_i2 len=527 path=[0:0-526]
AGTCATACAGTTGCGCTCCGCCGACACCAGCGCATCACCAATGCCAGCCAGGTACATAAC
CATTGTTCTGACGACAGAAACCCCCCAAGGGATCCATTTACTGTAACACAGCCACCAAGA
TGATGTCACTGCACCTCTGTGAATGGATTATAAAGCTAAAGTCTCACTATCGCTATTAGG
TGCAATTATTGTGCTCTGTTATCAGCCACTGCAGGCTGGGGAGAAGCTGGAGGGCTCTTC
TAGCAGAAAAGTGCCATAGAGTGCAGAATACCCTGTCACAGAACGTCCCACATCTCTCCA
TGGATGGAGGACTGGCAGAACACGCCGCCCCTGCACCTGAATAGAAGGGGACTAATGCAG
GGACTTGCAGAGGCACGCGCGCTCAATGTCAGCAGGGGCAGTAAAGGAATTAATACCCCC
ACCCCCCGCTACCTGTGCGCTGGTGGAGAGTCCCCGAATAAGGCCGAACGCAACAAATCT
TACGATACGAAAAAACATAACGATTACAGGAACGGACGCAAAGAGCA
>TRINITY_DN142764_c11_g1_i1 len=527 path=[0:0-526]
GTTGGGGTAATTTATCAAACTGGTGCAAAGCAGAACTGGCCTAGCCGCCCACAGAAACCA
ATCAGAACGATCTTTTCATTCTCTAAAGAATCTCTATGGGCAACCAAGCCAGCCCTCCCC
TGCACCAGCTTGACAAATCTCACCCAAAGTTTCAATGCAGCGGGGAGGTTGTATAGCCAG
GCCCCATCAGTTGCAGTACATACTAGATTAACTTTTTTTATACAAAATTTATTTTTATTT
TTTTAAATCTCTATGTTCTTTGTATGAAAACAGGGGCATGCATCATGAACGCCTACAGAA
GTCCTTCAGAGCTGGGTGCATGAGACCTAAAGGGATATTTCTGTCTTGACATTCATGGAA
TATTTACAGGATATGCCAAAAAACATTCATGTGTCAACATTGTGTGTCTGTCTGGATGAG
GAATTATCATGGTAAGTATGTAGTAAGCAATGCTTGACTGTTTTCAGAACTCCCAGAGAA
GTGAACAATGAGAGCTACACGTAAGTTTCCACCTCTCCATTCACAGT
>TRINITY_DN159711_c4_g1_i3 len=527 path=[1:0-119 3:120-169 4:170-193 5:194-327 6:328-526]
TGAGTTATATATAAAAAAAATTAACTGCATTAGCCAATACAAGCGTGCCAGCCTTTCACT
TAAATCCTAACTGCAAACTGACGGGCGCTGTGGAGTTCACAGTTAAAGGGACGGTCACCA
TGAAACTCACTTTTAAAGGGCCGTTCACCGTGAAAATCAATGTTAAAGGGACGGTCACCG
TGAAAATAACTGTTAAAGGGCCGGTCACCGTGAAAATAACTGTTAAAGGGCCGGTCACCG
TCAGTCACTGTTAAAGGGGCGGTCACCGTGAAACTCACTTTTAAAGGGTCGGTCACCATG
AAACTCAACATTAAAAGGCCGCTCACCGTGAAAATCAATGTTAAAGGGACGGTCACCGTG
AAAATCACTGTTAAAGGGCCGGTCACCATCAGTCACTGTTAAAGGGGCGGTCACCGTGAA
ACTCACTTTTAAAGGGCCGTTCACCGTGAAAATCAATGTTAAAGGGACGGTCACCGTGAA
AATAACTGTTAAAGGGCCGGTCACCGTCAGTCACTGTTAAAGGGGCG
>TRINITY_DN257765_c0_g1_i1 len=527 path=[0:0-526]
GCTCTGCTCCCTATCCTCAGTCTGCACTTCTTTTGCATTTCTCAGCCTTCTCATACCAGA
GCAGTGTCCGGTGTTTAATTCAAAAAGCTTTGGGAAAAGTGCAGCGAAAGGCAATTATTG
GTTATCCCAGTCTACTAGCCTAATTGTACTTCATGTTGATAGATTGCTAAACTAACCAGC
TCATTATGTTAACAGCACGAAATATTCCATCTACACCCCAGGTAAATTAGCCGAGCCCAT
TACAAAACTCTCTCTAATACTTCATTTTCCACATTACTACAGAAACATGGCAGCACTGAA
GAATCACGTTACAATTCCCGAATCGAAGCCATGAACAAATGTGTCACTATCAATCCTGTT
TAACAAAACACATAATTTAAGGAGGACCTGCCATGTAATTGTACAATGAGACTTTATCTA
TAGGTAATTGTTTCCATAATCATATTCATGCATTGCTATAATGGTGCTAATACTGTCTCA
GTTATGTTGGTTGGGTTGATGTCTATTAAAACAAAAAAACACACTTT
>TRINITY_DN133443_c9_g5_i3 len=527 path=[1:0-221 2:222-376 3:377-423 5:424-526]
AAAACGGACTAAAAAAAAGGCAAAAAAATTTGAAGAAAATATTTCAAAACCGCTGATCAA
CCGTCCGAAGTTGACAGCGGTGGGGTGTGCGATGCGCTAACAGTGGCCAGATGCTAAGAG
TGCCGGCCACATTCAGCGTACACAAAAAAAAAAAAATCCTGCACCCCAAAAAAGTTGGGG
GGGGGGGCAGGGGGCAAGCGGCAGCACCCCTGGGGGGTCTAGGGTCACACAGCTGTGCTG
TGGACCCCAGACACCCTAACTTAGGGTGATGCAATCAAAGTTCAGAAACTAACTTTCCCT
TTTTTTTCCCTGCCTAAACCAAACTTTCCCTAGCTGTCCCTATGTACCTGATGGGGTCCT
GGGGGGCACAGATCGGGTCCTGGGGGGCACAGATCGGGTCCTGGGGGGGCACAGATCGGG
TGCAGCAGACACGTGCAGGCAGCTCCTCTCTCCTCCGGCTCCGGAACACAAAAGGAGGAG
GAGAGGGGCGCCTGCCTCTTTTGAATCTGCCGCCGGACCGCCCACAG
>TRINITY_DN114336_c0_g1_i6 len=527 path=[0:0-51 1:52-120 2:121-155 3:156-162 5:163-186 6:187-197 8:198-268 9:269-305 10:306-326 11:327-345 13:346-379 14:380-397 15:398-408 17:409-445 18:446-468 19:469-490 20:491-515 21:516-526]
GGCTTCCTCTTGTGGGGGCACTGGTACTGTCATTATTATGGAGGCACCGGCTTCATTATT
ATGGAGGCACCGGCTCCTCTTGTGGGGGCACTGTTACTGTCATTATTATAGAGGCACCGG
CTCCTCTTGTGGAGGCACTGTTACTGTCATTATTATGGAGGCAGGAGGCACCGGCTTCCT
CTTGTGGGGGCACTGTTAAGAGGCACCGGCTTCCTCTTGTGAGGGCACTGTTACTATCAT
TATTATAGAGGCACCGGCTCCTCTTGTGAAGGCACTGTTACTGTCATTATTATGGAGGCA
CCGGCTCCTCTTGTGGGGGCACTGTTACTGTCATTATGGAGGCACCAGCTTCCTCTTGTG
GCGGCACTGTTACTGTCTTTATTATGGAGGCACCGGCTTCCTCTTGTGGGGGCACTGTTA
CTGTCATTATTATAGAGGCACCGGCTTCCTCTTGTGAGGGCACTGTTACCCTCTTGTGGG
GGCACTGTTACTGTCATTATTATGGAGGCACCGGCTCCTCTTGTGGG
>TRINITY_DN147484_c2_g2_i1 len=527 path=[0:0-526]
TATTTTATACATTTTTACTTTATTTAGCAATTTTGTTTATAACTAGGGTATCCAAATGTG
GCAAGTGATGCTTGTGCAGCATAACGGCCCCTGCCTGGCAAGGTCGAACCCACTATGTGC
ACAGGCAACCACCGACATAATATATTAAGGGGGAGTGTCCAAAACCATCCATAAGAACAG
TAAAGGATCACTACCCCAGGCCCTGGTTTTGTGCTTCACTAGGTATGATTGAAAGACACA
CTACTCCCATAGATTTACGATGTGTCATGCAGACAGACATACTCTTATCAATGGTTGCCC
CTTTCTCTATTACTACCCATGAGCTGTCCTCATGCTCAGTGGATATAGCCCGTAGACATC
CTCTCTGTCATTCCACTTGACTGCAAGTAACTGATCATTTACAAGTGTGAATGACGCCCC
TTTTTCCACATCTGGACACCAGCTCTTGTGGGAATCTAGCTCTATTTTTGGACTTTCCCA
TAGGCCCCTGTATTTGCAGTTTTACAGGAATGGAGGGTCCCCATACT
>TRINITY_DN118238_c10_g4_i1 len=527 path=[0:0-526]
TGAGGGAAAATACGACCCTTGGTGTATGAGAGGAGGGGACCAGAGAGAAATTGGAAAAGG
AAGCCTGCAGAGGCTCTGTGTGGTCCCAGCCAGGAGGGCTGTGGGGCAACAAGGCTGAGG
AAGCCTGTGTTTGAGGGGCCCAACGATGCCTGAGGAAAGAGGTGTTGCCTCACACCCCCT
TCCTGCTAAGTCACATCCCCCTTGGCGAGCTAGGTGCAGTGGATTTTTTATTTACATTTG
ATTCATAAATACACCTAAATCTAGATGTGCTGAAAATATGCCAAATATTGGCACATTTGA
CGACAACGTCTAGGCGCAATCACATTAGTGAATTTGGGCTATTGTCTTTAGGCTATCTAA
TGTTTTTAAGAAAGAACATGAAAAATGGAAGACTTTATCATGTGTCTATGACTAGCTTCA
AGCAGGGCTGTGGAGTCGGAGTCAGAGTCGAAGAGTCGGAGTCTGAGTCAATTTTGGGTA
CCTGGAGTAGGAGTCGGAGTCGGCAAAAAATGAACCGACTCCGACAA
>TRINITY_DN131786_c4_g3_i3 len=527 path=[1:0-232 8:233-364 10:365-371 11:372-526]
GTGGTGTGGTATCGACCACTTGGATGTGTTGCTGATAGCCTGGGATGGGGGTGGTGGCTG
CGGGGGTGGTGTCTGGCTTCGGAGGTGGTGTCCGGTGGGAGTGACATGGGTGGTGGTGCT
GGCGGGGTCCTGTGTGTGTGGCGTCGGGGAGCGCGCGTGCCTTGGTCTGTGTGGTCGTGG
GGTTCTGGGATGGTGTGGGGACGCTGCGTGTCTGTTCGTTTTGTGGGGTGGCGGGGGGGG
CGTGTCTGGCGCCGGCTGGCCGGCGTCGTGGGCGTGCGCGTGTGTGGGCGGGGGTGCTGG
GCTCGCGTGGCTGGCGTCGCGGGCGGGCGCATGCGCGGAGCGATTTTGTGTTCGCGTGGG
GCCGGAGTCGGATGGCGTGTGTGCGGGCGCGTGCGCGGTCGGGGGCGCTGGTCTGGGGGG
GGGGCTGGCCGTGTCGGCAGGGATGTGCGCATTTGTGTGGTGGTCGCAATGCTGTTGGAC
GAGGGGTGTTGTAGCACGGAGGACACAGAGTGGACATTGATCTTGTG
>TRINITY_DN198893_c0_g1_i1 len=527 path=[0:0-526]
GAGGGGTGTCACGCTCTCGGTAAACTGTGCCCGCGCCAAGGTAGGCGCTATCAGGGGCAC
CATGAAAAAGTTCGTTCTTCCTCTCGGCATCTTGCTGCTGTCAGGCTGCGCCACGTTTGC
GCCAGCGCCGCCGCGGCAGGTGGCTTTGACCACCACTTTCGATCCCAGCGAAGTTGCTTG
GTTCTCTGAGAAAGGCACTGGCGCCATCAACGGCCAAGCCTTCTTCCAAACCCGGGGTGG
TCAGCCCAGAACCTGCGCGGGGTTGGAAGTCTCCTTGCAGCCCAAGTCCGGCTATGGTCG
CGAGCGCCTGCTCGCGCTTTACGGCAGTGCCGAGAGCGGGTATACCACCGTGGGTTCGGC
CAACGTGCAGTTCATCCCTGACAGCGCCGATTACAAGCAGGCGCGTAAGACATCGGTTTG
CGACGCCCAAGGCAATTTCAGTTTTACTGGGCTGCCTGCAGGAGAATATTTCCTGACCAC
CGGCATCATGTGGTCCGTTCCCGGTCAAGAGTTCATGCCTCCGCAGG
>TRINITY_DN144975_c1_g6_i1 len=527 path=[0:0-526]
AGTTCAGGGCCCTCTAAAACATCTAGATCTGAAAACCTTGAATTTGATGGCTTGGATCCT
GAAAGGGAAATTATAAAAAAAGCAGGGTATTTCGGAAAAAGTAATTGCAGCCTTACAAAA
GTAGGCTAGTAGGATAGGGGGAAATTCAAGCTCTCTCTATGAAAGAACCTTATCTAAAAA
TTCTTGACGACAGAGTAATCTTAAAATTAGACCCAGCTTTTTCTCCAAAAGTAGTCTTTC
CTTCCATAAACAGGAAATAATTCTTCAGTCCTTGTGTGCTTCCCCTAGAAATGCCAAAGA
GGAGAGTTTCCATTGCTTTGATGTACGGAGGACGATAGTCAAATATCTCCAGTCAACAGA
ATCTTGGAGACAGGATTCAAATTTATTAATTTAGCATGGAGGGAAAAATAATGGCCAAAA
AGTTGCTTAACAAACCTTGGCTAGATTGATTAAATATACAATTCGAGAAGCATATTCTTC
ACAAACAAAGAGCTGTCCAATCTCCATTGAAGCCCATTCGACCAGGG
>TRINITY_DN143793_c3_g1_i1 len=527 path=[0:0-526]
GTGCCATGTATATATCTCACAAACACGTTGGTCAACAGTAACCAGAAAGTGGCCAACTAC
TTTAATACCAAAGAAGTCCTTCATGTCTCGCATGACACATGCCCGATATGAGGATAAATT
ACCTCAAAATAAGTCCATGTGCTTAAACATCATCAGTGCAATCACAGTGCCACCTCCCTG
CCCCCGAATCTGATCATATCCGCCTCATTCATGCAGTACATGAAGGTCACCATGTCTTCA
TTATAACTACCAGATGTTTTCTAACATATAGGGCAAAAGTTCACTGTCTGTATTGCTCCA
GGATTAAAAAGGAACAAAGAGACTTTTTCGTTTACACCACACAGTGAATGACCTCGTAAA
AATGAACAATACATCGGTCACCTACAGGACAGGCACGTTTGGTAATAAAGGTTTCATTAC
AGTTGACAGGAAATGTGATTTCACTGCAGTTGTTTCAGGTTAAAAAAAAAAAAAAGGAAA
TATGTTAAAATTAAAAATAAGAAAAAAGTTTTGTACACTTTGTAAAG
>TRINITY_DN144246_c7_g6_i1 len=527 path=[0:0-526]
TTCGCGCCGGCCCAACTTTGATTGAAGTGTTTTCAAAAGGAGTGGTGGATATGGAGACCT
TATTCCCGCTCTGTAAAGGAAACATGCATCATCCCACCACGAAGAAAAGAAAACCGCACA
GAGCACTGCCGGAGGGCGAGAGAGAAACAGAGCGGGGATGTCCGGAGCAGCACTATGTAC
TGCAACCTTCTGTCGCACCAGGACTATTGCTCTTCCACTGCCCTATTCTTTACACTGCAG
CTCTGCTTCTTGAGAGGGAGTACATGGAGAGCTGCACACGTTACAAGCTGACTGATCATT
TACTACTGAGGGGAGAAAGACATGGGGGAGGGGCCTCAATAATCAGGAGGAGGCTGAACA
AGGGGGAGGGTCCTGGAGACCACCCTCAGGAAACACTTTTACGACAAAGGATTTTTACAA
AGCCCAGTCCGCGAGAGCCCGTTAACGATCAGAAGGAGGTGCGCCTCAACAGGTACCTTC
AGGATCAGCTCCACCACCTCGGTATGGACCAGCCCATGGACAGCCTC
>TRINITY_DN155457_c1_g1_i1 len=527 path=[0:0-526]
ATGTACCATTACCTGTTAATGTGAATTGACAGCTTAAATATATAATATATATAATTTTTT
TATTTTTTTTAAGACCCAAAAATGCAGCACACCACATTCCTGTATCCAATAAAAAATATA
TTATTTTTTATTATTATTTTACAATGCTAGGAATTAAAAAAATACAAAATATATATATTA
TAAATTTATTTTTCCTAGCATTGTAAAAAAAAATACTTTTTATTACTTTTTTATTATATC
GGATTCCAAAATGTGGTGAGCTGCGTTTTTGTATCTTTATTTTTTTTCTATATACGTCAG
AGGCATAAAACATTATATATATATTTTTTTGTTTCCAGATTTTCACCACCACACTGCTAT
AGATTATGCATAGTTTTGAATTTGGTTTAAGACCATGTCAAAATTAATGTTAAAATTAGG
GTAAGGCTGAATGCACACGGCCGCCTTCAGCGGCCGAGAGCGGTCCATGGCAACACCGCC
TGGACTCCCGTTGAGAGCAGGAGCGCACTGCATCACCGGCTGCCACG
>TRINITY_DN124129_c10_g1_i1 len=527 path=[0:0-526]
GTTTCATTTCCTTCTGGGATTCGTGTCCCCACCTATCCCTTGGTTGAACTTCATTGACTT
ATGTCTTTTTTTCAACCGTATGTAATTCTTTAAGATTTTATTCATTATTATAAGAAAAAG
CTATTTTGTCTAACTCCTTCCCGATCAGTGCTGTCCTACTACGTCATTGAGCACAGGTAC
TTAACACTCAGGGCTGTAATGGTACGTCATGGCGATGGCACAGGTTATAGTACAGTTGGC
ACTCAGCTCTCACAGCTAGGACAGGAGAAAATTCTGATCCTGGTAGGTCTACCCATCAGA
TGCCATGTTCAATAGCGACTAGGGTGTGTAAGTGGCTAGACAGAGGTAAGAAGCTCCCTG
TGTCCTCCTATCAGGACCAACTGCAGGGTGCCGAGTAGTTGTCATGGTAAGAAGGGCCTT
CTAAAAGGACCTAAAGCCTGCCATATCCCAGCCGCTAACTGCATCCTGACTGCTTGTCAG
AATCATTACAGTTATATAACTGTGTATATGTGCCATTATCCCATTAT
>TRINITY_DN127736_c10_g1_i1 len=527 path=[0:0-526]
GTCTCTTGACTCCTTTCATGCACCTTGTGTGTCCGACATACAAGTTTTTTTGCAGGCCGG
CCTAGACAAGAATCTAAAAAGTACAACTTTAAAAGTCCAAGTAGCTGCCTTGAGTTTTTT
CTATAATGTTAGGTTGGCAGAACATTCCTAAATAAAAAAGGTTCTCGTCAGCAGCCTCCA
GATTACGGCCCTCCTTAAGACCTCTGTCTCCCCCATGGGATTTAAATTTAGTATTATCCG
CCCTGACTCATCCCCCATTTTAACCTATTAAGGAGATACAATTAAGATGCTCACATTGAA
AATGGCCTTTTTGTTAGCCATCACATCTGCTAGGCGAGTTTCTGAGATTCAGGCCCTTTC
AGCTTTCCCTCCTTATACTGTACAAATATTTTGTGTTACTCCCAACAATCCTAGATAACA
GAATGTCCGCTCTGATTAGATTGCGCTCACAGCCAGGGAGAAGGAGACGCCCACAGCAGA
AGACTGCATTTTCGTCCTGTTGCGAAGTTAAAGCTCATTACAATACA
>TRINITY_DN126581_c3_g1_i1 len=527 path=[0:0-526]
TGGCTCCTAATAGAACAGCACTATCCTTGTCTGTGATGCGGACAGTAATAGGACATGTTC
TATTATTTTGTGGAACTAAGATACGGAATGCACACAGAGTAACTTCCATTTTTATTTTTT
GCGGCCCCATTGTGCAAAAAAAAATGGAACGGACATGGAAAGAATATGCGTTCGTGTGCA
CGAGGCCTTAATCCTGATAGCATCCATCCTTACTAGAAAATATCCTTCATCTGGAAATCT
CGTACAGAATGACAACTGACTCAACCGGTAGATATGGTAACTGCACCTCTTGTCTATTGG
GGGAGCAGCACTTAGTATGTAACCACGCCGCTGTCTAGCCAATGAACTATACACATCTGC
CGTATTCAGGCAACGCCCTCCACTAGATCGTCCTGTAAAGTGGTGGCCATTTCCTTAGTT
CACTGTCGTTTTTTTACTTTCCATGTGTTTTTTTTTTTCTTGAAAACTGAAAAAAAAAAA
AAAAAGAAACCTAAAAAGAAAAATCCCAACACAACGGCATGATGTGA
>TRINITY_DN137994_c5_g3_i1 len=527 path=[0:0-526]
GGAGTCATAGTTTCTTGAAGAATTGCACAACATTGCTTTCAGCCAGGGTGCTGCTCCTTA
GCTGGGAGTGGAGTAGCTCCTTCGGCTACATTAGTGATAAGGAACAGTGTTCATGGCAAT
AACACCTCTCGCCCATCCCTTGAGGCAGCCATAGTTGTGGCTGGCATTGTGATATGCACC
TTAGCTGCTGGATTTATTATTTTGACATCCACTCATTGAAAAACAAATAAAAAATTTCAC
ATTGCTGCAAAACTCTGTATGCAGTTATATCTTAGGCCTCATGCACACGACCGTAGTTCG
GGTCCGCATCCGAGCCGCAGGTTTTGTGGCTCAGGTGCGGACCCTTTCACTTCAATAGGG
CCGCAAGAGATGCGGACAGCACTCAGTGTGCTGTCCACATCCGTTGCTCCGTTCCGTGGC
TCCGCAAAAAAAAAATATAACATGTCCTATTCTTGACCGTTTTGCGGACAAGAAATGCAT
TTAATACAACGGAAGGACAATTTTGTAAGGCACACGATTTTACCGCG
>TRINITY_DN31781_c0_g1_i1 len=527 path=[0:0-526]
TCAGTGATAGGCGGGCAGAGTTGCTGGTTCATGAATATCAAGCACACGGACATACTAACA
GGATACAGGGCCTGCAGGTAATATAGTTTTCTGGCACCCATACAAATTAACCAGTAAGTG
ACAAACCAATATAATCAGGGTGTCTGCCACCAATTTATTCTGTTCTCAGATAGGGCTTTG
GATTTACTTTTATTTGCATTTGCTTTTATTTCCACACACAGGAAAACAACTTTTTACATA
CTGCATTATTATGACCAATGTGATGCAGTGAAGCATAGGACATTACCCTGGGAATATCTG
TGTTATGAAGGGAAATAAGCCAAGATCATATGAAAGTACAGTCTAAAACTATGCATAAAT
ACTGTACACATGCGTAGCACATGAAGAAGTACAACTAATCCATGGCTCACTTGACACCTT
GTGATGCCTCTGTTGGCTCAAGAACACATATAAGACAGTTAAGTAACAACATATAAACTC
TATTCAAATCTATAACATTAAAGGCTTCTCTGCAGAAGAACAACATG
>TRINITY_DN157266_c1_g1_i1 len=527 path=[0:0-526]
GAATGGTCCAAGTCATCCCCTCTATACAAAGGGTAGGGGCCGCTCTATTCATTTCTATGG
GAGTTCTGGAGATAACAAGTACAGTGCTCACCTATCTCCAGAACTCCTATAGAAATTACT
GGAGCAGCCGCACACGTGTGACCAGTCGCTGCAGTAAGTTCAGGGGAGCTGCAAGGGGCC
CCCAGGGGGCACGGAGTCCCCGTTCTTGTGGTGAGGATCACAGCGGTAGGATCCCCACCG
ATCTTAACGTTATTACGTATCCTATGGATAGGGGATGATTTGTGCCAACCAGAATACCAG
TTTAAGGAAAGAATACATTTTTCCATTATAGGGGTTGTCCGCGCTTTTGCTATTGATGGT
CTACCCTCAGGACATGCTACCAATACTTGATTGTCAGGGTGCCTAAACCCCATACTAGGG
ATCGACCGATTATTAGCGCTACCAATATTAATGATTTTCAAAGTTATCGGCATCTAACCT
TGCCGATAATGCGTCCAGCGATGACAATTAACGTATAATACAAATAC
>TRINITY_DN151636_c6_g2_i2 len=527 path=[0:0-185 1:186-526]
GCGAGAGGGGAGGTTTATGTCTGTTTTGAAGGCCCTTTGGGGGCGCATTTGAAACCGGAG
GTAAGGGAAAAGATCTGGAAGGGGGAGTATGTGGAGATTTTTTCTCTGCTCCCCTTGGAC
AAGTTTAACCTGGACAGGGTGAGACCGGAAGAGGGTAAGAAGGAGGAGGAGGAGAAGCGG
AGGTACAGGTTGATTCCGCGTACGTTTTTTAATTGGCTGCAGGCTTTTGCTATTTTTGCC
AGTGTGGTGGGGGAAAAGGTGCCTGAGCACTGTTCGGCCCTTTTTTGCTATATGGATGCC
ATAGGGGAAGCGTATCGGACATATGGTGGGGTGGCGTGGCTCAGGTACGATGAGCAGTTT
CGCCAGAGGAAGGCGGTTAGGCCTAGTATTCGTTGGGATCATAAGGATATAGGTCTGTGG
ATGCGTTTGATGACGGCTCCAAAGGGTGTGAGTCAGCCCTTTCGTGGGGCGGCCGGGGGT
CCCTCGGCGTCAGAGTCAGCTGGGGGGGTCCGAAAGGGTTGTTGTTG
>TRINITY_DN154427_c3_g4_i1 len=527 path=[0:0-526]
GAGGTCCGCTCCGGCCCCATTTACTATAATTAGTTCCTCTGACTTGTTTTAGTTTTTTTC
CGGCCTCCTCTAGGCATGTTTCATTGTGGTGGATGGGGCCGGAGCGGACTTCCAGCGGCA
CTTGTGCACTAGCGGCAGCACCGATCCGGCAGGCTGTTCAGCAGGCGCAAGAAGGCTGAC
GCTAGTGTGAAAGTAGCCTTAGCGATGATATACATCCCACATACTGTATGTTAGTCAGAA
TAGAGGTGTATGTCAGCTGTTAGAACCTGTCTACTGTCCATTATGAGTTATACAGTATAA
CATTCAGGCCCAAGTTAGAAGAATTCAGATAGGCTGCAATTTGAATCAGTTCTTTGACAT
AAAACTGCAGATGGTGTAGCTGAAGATGAAATGTCTTGGGTGACAGACCCTCTTTGCAGG
GGTTTTATGTAAATAATATCTAAATAAAAGTTAAAGGATAACTGTTGTATATTTTTTGGG
GGAGTATTGGAATGTGGCGATTCATATCACCTTGGTGGCCCTATTTC
>TRINITY_DN118215_c6_g1_i1 len=527 path=[0:0-526]
CAACTGCATCAACAATTACAGCAAAACGAAAGTGTAATGCAAAACTTAAAGGATGTCTCC
CACAGATATGGGAAAGGATGAAATAATGTGCATTGACCATCTGAAACCAGTTTTGATTTA
CAATCTTAGGATGTCATGGGGCCCAAGACAGAGTCTGCGCTACAGAGACATTCGGATTTC
TGTCCGAAATGAACAAATACAACTTAACTTATTCATGTGTATATGCAACTTGTATCCACC
CAAAAGCTTCATTAGGCCCCATGCACATGACCATATATTTGGTCCACATCCAATCCGCAT
TTTTTGCAGTTTGGGTGTGGACCTAGTCATTTCAGTGGGGCTGCGTGCTGTCCACATCAG
AATGTTTTGCTGTACTGCAAAAGTATTGAACATGTCCCATACTTGTCCATTTTGTAGACA
AGAGTAGGGATTTTTACAATACTTTGGCATGTGCAGGACGTACATGGCTGATGTACCATG
TTTAGCAGATCCACAGTTTGTGGACAACAAAACACAGGGTTGTGTGT
>TRINITY_DN134026_c3_g2_i4 len=527 path=[1:0-170 3:171-188 4:189-226 5:227-250 6:251-297 8:298-320 10:321-325 11:326-370 13:371-398 14:399-422 15:423-526]
AGTAATCACGTCATTTTTTTCCTCTATAAGCTTATAAAGCAGAGGCGGATAAAAACTTTT
ACATCATCCAATTAATCCCGCAGATAGCTTCTGTCTTTAGTATTTTACGAACCATTCATC
ACTCTTGTCTACTGACATTACATCATTAAGAAGCTGATCAGCCTTTAAATCAAACTGAAA
CAATTCTTAAAATACTTCATCTTCAACAAAGCAAATTTCATAACCATCAGGATCAGCCAA
GATAACAACTTAAACTATAGCTTTCCCCGGGATATCCAGGCTTACAAGTAAAATTAAAAT
CTTTTAATTCTCTCTTTTCATAACTACCTCAATAACTAAAAGCTCATCTTTTAGACAAGC
AAATACAATTCATCCAAACGCTATAACATAATCCACTGGTCCCCCGATATCCTGCAGCTC
CAGATTGCACTTTTTTTCAGCATAACACAAAAGTACGCTCTTTTTGGCCTTATACTCATT
ATAGACACTGAGGCCTAACAATACAGACCAGTAGGAAGTAGACTTTT
>TRINITY_DN126226_c2_g1_i1 len=527 path=[0:0-526]
GTCCCCTGCGTTATACAGTATAATGTTCTGGTGGCTATTGATACATTAGGAAAAATCCCT
CTATAGGCATAAAGCAAGCCTTCACTTGCCAACAAATAACTCTTTATGCACATCATGCTA
TTTGGACGTTTTGGGTGAAAATCCTCTTTAATTATGAATGCAAACAGGAGTCTATGAAAA
ATTGAAGGAACCAACACGTGAAACCTTTCAGCACATTTGATTGGACATTAGGGCTCAAAC
TTTTAATTTGCATATTGTACACAGAAAATCCCAAATTGCCCCTAACTTAATCTATGTCCA
GATACCCTTCAAAATGATTTTACTATAACAGCAGATAACGCTTCCTGTGATCTTTGATCT
ATAAGACCTCATCACTCCAAGTTCCGTTCCTTGCCAAATTGGATAATACGGAATGTCTTA
CCGCAGACTGAATCTGTATAAATGAGTTAAACTGTAACCTTGGAGAGAAGTCATAAATGA
GATGGGACTTTGACTTTTCTTCCAGTGTTAAAATACTAAGATCGGAA
>TRINITY_DN144158_c0_g1_i1 len=527 path=[0:0-526]
CAGTGTTGACCATTGCACATCGGCTGCACACCATCATGGACAGTAACAAGTGAGGACAAT
GCTCAAAATGAACCTAGAACATAGTCGAGGGCATGACTTATTTTGGGTTTTCAGGCATGT
TGATGTCCATGGTGGACAAAGCAAAATGCCACTGTGACACATTGTGTGGGCTGTCTATAC
ATTTACAGACAACTCAGAAGTTCGTATACAATGAGCTCCCTCTAGTGGTTACAGGGGTTT
TCCAGAATCAGAATACCGATGGCCTATCTTCAGTACTCTCTCTACAACACTCTTGAGGTT
GGACTCTTGGCTTCCCACCGAATGGCTGTAGCAAGTGGCATAACTACCATGAAGGCAGAA
CATGTGACTGCTATGGTGGCCCAGGGTGAGATGGTGCCCTGGGCTGAACTCCTTCAAGTG
GTGGCTTCAAGTAAATTCCTTGAACCTATGTGCATAGAGATTTGTACAACTTCCATTGAG
TGCAGTTAGTAGCAATATAAATTCCTAAATACTGAGCTCCCCCTACT
>TRINITY_DN134504_c5_g1_i2 len=527 path=[1:0-176 2:177-205 4:206-526]
TGAACTCCTGCATGAAGCATACCGTTGTTATAATAAATCTGTATCGGTGTAAGGGCTCAT
GAACATGACCGCGATTGGCCTAGAAACGCAGCCAGTGTGTCTGCCGGATCTCCCGGCCTG
ACCGTGGCTCCCCTGAATGGAACTGACAGTCTCATAGTGTTTTACGATGCAGTCAGTTAA
AATCTGATTATGGAACGCTTTGTACTGAACAGTTCGGTACAAGAGACCCTCGATCAAATA
CAAACTGACTGCATCATAAATTACTATAATACAGTCAGTTCGGGTTGGGGATCCACAGTC
GGCGTGGGAGATCCGGCAGACACACGGACCGCGTTCGACTCACTAATATATTTTGTGTTA
AATTCCTCACTATTTCCCAACATCTCTTCATCCTCTTGCTACCCAAACATATCAAAATGG
GCATGTGAGGATCATAACATGGAGCAATGGAAGAAGGCGGCCTGGTCTGATGAATCACGG
TACATCATGTGGATGGGGAAGAGATGGCACCAGGATGCACTATGGGA
>TRINITY_DN124446_c13_g1_i1 len=527 path=[1:0-431 2:432-526]
GAAGCCTCTCCTCAGAAAAAAATACACATGAAAGCACCTAAATGACCCTCAGACTGTGAG
AAACAAGATTCTCTGGTCTGATGAAGCCAAGATTCAACTTTTTGGCCTCAATTATAAGCG
TCATGTCTGGTGGAAAACAGGCAACGCTCATCACCTGCCCAATACCTTCCCTACAGTGAA
GTATGGCAGTGACAGCATCATGTTGTGGGGTATTTATTTTTCAGCATCTTGGACAGGGGA
ACTAGTTAGGGTTGAGGAAAAGCTGAGTGGAGCAAAGTACAGAGATATTCTTAATGAAAA
CCTGATCCACACTGCTCTGGACCTCAGACTGGGCAGAAGGGTCACCACAGCCAAGACAAC
ACAGGAGCGGCGTATGGATAACTATGAATGTCCTTAAGTGGCCCAGCCAGATCCCCGACT
TGACCCCAAGCGAACATCTCTGGAGAGACCTGAAAATGGCTGTCAACCCAAAGTCTCCAT
CCAATCTGACAGAGCTTGAGAGGATCTGCACAGAAGAATGGCAGAAA
>TRINITY_DN147011_c10_g2_i6 len=527 path=[1:0-75 2:76-85 3:86-148 4:149-421 6:422-526]
CCCCAGACCGGGATTAACAATGAACAGTGCAGAGAAGTCACATGATGAGCGACCCCCAGA
CCGGGATTAACAATGATCAGTGCAGGACAGTGCAGAGAAGTCACATGATGAGCGACCCCC
AGACCGGGATTAACAATGAACAGTGCAGGGAAGTCACATGACGTCAGACTCTGCTGCTAA
AGCATCAAAACCATAAAGAATCCTCTCGATAAATGTCAGACCACTGGGCTTTACTGGTCC
TCACAGCATTGCTCCCCCGCAGGAGAGACCTGCTCTGAATGCAGAGTAGTCAGGGATGAG
ATTGTGAGCCCCACTGAGGACAAGTGATGGGAATGTCTGTACAGCGCTGTGGAATAGGTC
AGTGCTACACAAGTGATGAGATTGTGAGCCCCACTGAGGACAAGTGATGGGAATGTCTGT
ACAGACCGGGATTAACAATGAACAGTGCAGAGAAGTCACATGATGAGCGACCCCCAGACC
GGGATTAACAATGATCAGTGCAGGGAAGTCACATGATGAGCGACCCC
>TRINITY_DN102322_c0_g1_i1 len=527 path=[0:0-526]
GCTTTTTCGTTACTAGGACTATTTAGTGGATTAAGGTTAGTCGCCGACTACCCCGGACCA
GGCTGCACATGATCCACGGCAGCGTTACACGTGGGGTCAGCCTCAGAGCGCCGTCACACA
GCTCCTCCTGTTTTCGTGTAGCCTACTCACCAGGATTCGGTCGGTTTGCACTTTATTTTG
CACACGTGATTCTCTTATCCTCACTGACTATTAGCACCAATCGTGTATCTTCTGCAGTTT
CTTTAGTGCACGGACAGAAGTTACTGGTTGGATTATGAGCTGTGCTGTGGGTACCCCCTC
CAGTGCCCGATGGTTACTTACATCATGTGAAGTGTAAATACATGCGGATAGCCCCCTGCT
TGTCCTGTAACTGGTGGAGCCCAGCATATCATCATGGTTACATGTAATTTTGGCATATTT
AGTGTTACCTTTTTAGTGCAGATTGAATAATACGATAAATCACCCCCCGTCATTATAACT
ACTACCACCACCATCATCACTAAAGCCTGCGGCTGTGGAGAGCTCAG
>TRINITY_DN143418_c0_g2_i1 len=527 path=[0:0-526]
AAGTGGAAGTTATGATTTGGATTTTTGTTATATGTTTGATTTTTTATAGGAACAATGGTT
TATATTCTAATACCTATATGGTTTTTTTTTTTATTTCTTTTTTTTGTTTTTTTTTTTTTT
TTTTTTTTTTTTTTTAGTGCACAAAGGTGTCCATAGCCTTTCAAAGGAATCTGTAACCAG
TTTTTATGCTGCCCTAACTCCCTGGCCCCTTTTCACTTCCAGATTAGCTTACGAGGGTTC
ATATGAGCACTCGTTGGCATTAACCTTCCTGGGTAAAAGCCCCTCAGATTACCATTGGTG
GCGACGCCTAAATCGTCGCCTGCCGGCAGGCACAATTCAATATAGGGGTGAACAATGACT
CCTCCCCATACTGCATGTAATGGCAGTAGTCTCCTTCACTGAGGAGCCTTGTCAGGAAGG
AATGCTTCCCTCCCGACAATCATCTGCTCAATTGAGAAGTGTAAGGGCTGTTTCGCACGA
CCGGATGCTGTGCGTGGCATCCGCTCCGTGGGGGGGTGAGATCGGAA
>TRINITY_DN131976_c2_g3_i3 len=527 path=[2:0-297 5:298-373 6:374-376 7:377-526]
GGGTTGCCCAAACTTTCGCATCCCACTGTATAATCCACGTGCAAGGCTGAGGATAGTCTG
TGTTACATGTAAACTTCTTCCTCCTTATTTCCTTGTCTGCAATCTGAATGTCCATCTTCA
CCTCCGTGAGCTGCTGGACATTCTGCCGCCATCTGTACGGGGCAGAAGGAGAACCCTGTG
CCTCCTTCCTGAGCTCTCGAGTCCTCGGGCACTGGCCTGAGCGCTGGGTCCTTCTCCGCT
CCCATTGATATAGAACAGGTTCAGATTAGTTTACAGCAAATAATTGAAAGATCAGAACCT
GAAATTGCCGTTTCTCCACATCAAAGAGCAGGCCCCCCGACTGCCACAATCAGGGTCTTA
ATTAAGAGGAAAACACCAAATTTGGAACATGAATGTTCTCCCCTGGTTCCGAAGACATCT
CCGCACAAAGCCTTTTCAGTCTGTCCTGTTCTCACAACATGTACCCCCGGGGTCTGTATG
CAGTTCAACAGGCAGATATCACCATTCTACTAGTCAATAAGATGAGA
>TRINITY_DN288560_c0_g1_i1 len=527 path=[0:0-526]
GTGCTTGTGTCTTCTGTGACTGTCCCCTTCTTCACTTTCATGGCGACGTCTACTATTACT
GCGAGAGGACTTGTGTCTTGTTTCCTCCTTCTCTCTGTGACGTCGTTCTCTGTGCCGCTC
TTCTTTCTCCCGACTAGCTCTATGGCGCTCATAGCCTCTCTCTGCATACTCCCTGTATCT
GTATCGCTCTTCGTCACTGTTGAAAACACTTGGGGTGGGGCTGTGGTCGCGCTCTCGCTC
CCGCTCCCGGGTGCGCTCCCTTTCTCTGTCCCGGTCCCGCTCTCGCTCTCTGTCTCGGTC
TCTCTCCCGGTCTCGGTCTCGGTCTTTTTCTCTCCTTGCATAATAGTCCCACTGCTTGGT
GGTGTCCACAAGGCTCGGCCATGAGGGAGCAGAACTGGTAAGGTGGGGAAAGGCGACATT
GCCATAGGGAAACGCTCGTGCAGAACGGCTGTCATACCCGGAGGAATGGCCACTTTCTAT
TGTTGGTATAAGAGATGGAGGTGGGGCGCCTGGTGGAGGGGGGAAAC
>TRINITY_DN160194_c0_g1_i1 len=527 path=[0:0-526]
TGTTCTCAGAATGCCACAGAAATGAAATGAGATTAATGAAATTCTAGTTTCACCACAGCT
GGAGTCCCAGAGGCTAGCCACCACTGCCCTAGACCATCAGAGAAGTGGGAATGAACCCTT
GTACTACCCTTAATAAGGGTAACTCAAAAAAGGGAAACTGACATTAATCCTTCCATTGCA
TTAACCTCTCTACTACTCTAGAGCACCAGGGAAGCAGCCATGAATCCTTCATTGCCAAAG
ACCACCAGGGAAGTAGATAATAACCTACATTACTCTAGACAACTGGGAATATAGGCATCA
TCCCTTTACCTTAGGCCACAAGGTCTTGGGTGGTAAAAATGATAATCTTCGCTAAATAGT
CTGGAGGGTTGCTTTCTGGATGTGTTTGTGAGTTTCTCAGAATCTCTTTGTTAGGGCCCT
TGCTCACGACCACATGCCCTCCCAAGACACACGGTCCACGAGCGGGCCACATGTCCCGGA
GCGGCACCGACCGTGCACACAGGAGCACACAGCCTCCTAGATTACAA
>TRINITY_DN118716_c5_g1_i1 len=527 path=[0:0-526]
GTTGGCTGAAGAGGATCAGGTGACAAATCCCATGAAACAAACCCCTGATTGAAATATAGA
GATGCGGTAGCCAGCATGGAGGACCAGAGCGGCGGAAAGCAGTTAAGCATGATCCTTTCA
GTAGGGGCAGGCCAGCTGCCAGCAACTATTAGAAATCACTTAGTCATGGACAATCGTTTT
AAGTCTAACTTTTGTCTTGAGATGTTCCTCCACTTTCTACTGCACTCTTTTACTAGAGTA
AGACTTTGGCAATTTTTGTGATTTTACTGCGCACTGCCACTCCATTCAGCTGTACAGGGA
CTGCTGGAGATAGCTGAGTAGAAGTGCTTGTTTATTTCTGTCAGTCCTATAGAGATGATG
CAGTGGGCATACGCAATCTGCCAGTTCATTAATGGACATATGGAGAAAAACTGTGAGATT
AATCCCAGGAACACATTTTATGATCAAATGTAACAAAATAATAACAATAAGCTACAATGA
AATGCATTGAAAATTACAATTTCATAAACATACACAACTCATGGTAA
>TRINITY_DN332954_c0_g1_i1 len=527 path=[0:0-526]
GATCTCGAACATCTCCAGTCACCCGGAGGCGGTCCCGTTCCCGAACCTCTCCAGTGACAA
GACGACGCTCCAGGTCTCGAACTCCGCCAGCAATTCGAAGACGATCTAGGTCTCGGACAC
CACTGTTGCCACGCAAGCGCTCTCGAAGCCGCTCACCACTTGCTATCCGCCGCCGTTCTA
GGTCTCGTACTCCTAGGGCAGCTCGAGGCAAGCGGTCCTTAACAAGATCTACTCCAGCCA
TTCGTAGGCGGTCTGCATCTGGAAGTAGTTCTGATCGTTCACGTTCTGCCACTCCTCCAG
CAACAAGGAATCATTCTGGATCTCGGACACCTCCTGTAGCACTTAGTAGCTCTAGAATGA
GCTGTTTTAGTCGTCCTAGCATGTCACCAACTCCTCTTGACCGATGTAGATCACCTGGAA
TGCTAGAACCCCTTGGAAGTGCTAGAACACCCATGTCTGTGCTCCAGCAAACTGGTGGCT
CAATGATGGACGGTCCAGGTCCTCGGATTCCTGATCATCCAAGATCA
>TRINITY_DN135851_c8_g1_i3 len=527 path=[1:0-148 2:149-179 3:180-526]
AACATTGAACTCCACAGAGCTCCGTTCCCTTAAAATGTGACTTCCACAACACCCCACCCC
CTTAACAGGGACCTCTACAGCACCCCGCCCCCTTAACACTGACCTCTATAGCGCCCCTTA
ACTGTGACCTCCATCTTTCCCTGCTCCTTACAGAGACCTCCACAGTGCCCACCCCTTTAA
CAGTGACCTCCACAGCATCCCATCCCATTAACAGTCACCTCCTCAGCTGCTGCCCTTTTA
TTAGTGACCTTCACAATACCCCATCTCCTTAACAGTGATTTCCAGAATACTCCACCCCCT
TAACAGTGGCCTCTACAGCAATCTGCCCCTTAACACTGACCTCTATAGCGCCCCTTAACT
GTGACCTCCATCTTTCCCTGCTCCTTACAGAGACCTCCACAGTGCCCACCCCATTAACAG
TGACCTCCACAGCATCCCATCCCATTAACAGTCACCTCCTCAGCTGCTGCCCTTTTATTA
GTGACCTTCACAATACCCCATCTCCTTAACAGTGATTTCCAGAATAC
>TRINITY_DN130652_c7_g1_i2 len=527 path=[1:0-205 3:206-225 4:226-229 5:230-230 7:231-231 8:232-241 9:242-268 10:269-269 12:270-287 14:288-310 15:311-339 17:340-400 18:401-526]
ATATTCATGTTCAGAGTGTGGTAAATGCTTAAACCGGAAATCAAGCCTTGATGTACATAA
AAGAATTCACACAGGAGAGAAGCCATATTCATGTTTAAAGTGTGGGAAATGCTTTAACTG
GAAATTAAGTCTTGATCAACATAAGAGAATCCACACAGGAGAGAAGTCATGTTGATGTTT
TTTGTAAGAATAATGTTTTACAATGTAATTAGTCTTTCAAACTTGCAGACTTGTGTGTTC
ATTTTACCTCATTGTGCCAATATTGTATGCGAGTGAGCAACAGAAGTCATGCTTACAAGT
CGCTGATAAACTTTTTGTTTCTTTTTACTTCATTCCAATATAAAATGGTACATCATGAGG
GACGCTGAGACAGACATCGTTCACACCTCCTCCCCTCCACGCGGCGTTTTGGGAGAACTC
ACCCCCTTACTCATGCACCCAGCGCTGACGTGGTCACATGGCGTTGTATTGATTTGTGGT
GCTGTGTGGCCTTTGCAGTTCTGGAGTGTGTTGGATGACACTGACAT
>TRINITY_DN244368_c0_g1_i1 len=527 path=[0:0-526]
ATTTTTACAGTGTACAATAAACGTTTGAATAACTTTATTCTGTGGGTCAGTACATTATTG
TTATTTGGCAATACAACATTTTATATCGTTTTTATGTTTTACCCCATACTTTCAAAAACA
TCAAAGTATTTTTATGTCACAATATTCTGAGAGCCATGACTTTCTTACTTTTCCTTTGAC
GGAAATGTGTAAGGGCTTGTTTTTTTGATGGGTGAGTTGACGTTTATATTAGTACCACTT
TGGGGTACAGTAAAGACTTTTTATTCCATTCTTAGGGAGGCGGGATGAACCATTTAAGTT
TTTGTATAGTTTTGTCGTCCTGTGTTCACTGTGTGTTTATTATGGAAGCAGTAATACCAA
TGATGTGTATTTTAACACTAGATCCCCTATGATACAAATAAACTATATAGAGAAAAGTAT
TGGGGCACACATCTTAATCATTGACTTCAGGTTCTTTCATTCAGTCCCTTTCCACACAGT
GTATAAAATCCATCCTCTAGCCATGCAGTCTGCCATTACCACACAAG
>TRINITY_DN29632_c0_g1_i1 len=527 path=[0:0-361 2:362-526]
CTGAGATTCAAAAAGAAAAATCACTGTCAGAGCTAGCCTTGCCTAGTGAGTCTGTGTCCA
CAGGCTGTAACAGGGTGGAAGAGCAACAGTAGGCAGCCCAGGGAGCAGCATGTGCTCACG
GCATCATGTGGCAGTGGTGTGGGGTCTCTGCTCAGTGTGTTGATACAGAAAAGCTGTTTT
TCCTTGTTTGCAGAAGTTGACCAGACAAAGCAAATGGAGGGGCACCTCTGTGTACCCTCT
TCACCTAAGTGTTTATAACCAGCAGTACCCTGCTACAAGCCTTGGGTGCAGCCATCACTG
GATTTTGATCGTCAGGCCAGCAGGATGGATGACATCTCATTGATAGTACCCAGATGTTGG
TGGCTTTCTGAGTTGCCTGTTTACTGTTGATGGAATTGTTCTGATTTTTAACTAAATGCA
AATATGTAGTCCTCCTTTCTGCCTCATCTCAGAAAATGAAAAATAATACTTTTGACACTG
TTTCTAGAATTTTAAAGTAAAAAATGATGATATAATCCAAAAATTCT
>TRINITY_DN288551_c0_g1_i1 len=527 path=[0:0-526]
GTCGAGGGCGAAATATTCCCAAAGATGTTCGCGCTGCTCAAGGATAGCGACGACGTCGTC
CGAAAGAACGCGGCGATTTGCATCCGCGAGATCGCCAAGCACACGCCGGAGCTCGCGCAG
CTCGTCGTCAACGCCGGCGGCGTCGGGGCGCTCGTCGACTACACAACCGAAACGAGGGAC
AGCGCGCGGCTGCCGGGAATAATGACGTTGGGATACATCGCCGCCTTCTCCGAGACGCTC
GCCCTCGCCGTCATTGTGTCCAACGGAATTCCGCCGCTCGCCCACGCCCTCGAGAGAGAA
GGAGAAGATCACATCAGAGCGGCGGCCGCGTGGTCGCTCGGGCAGATCGGACGGCACAGC
GCGGACCACGCAAAGGCCGTCGCCGACTGCAACGTTCTCCCAAAACTCGTCGACGTGCTG
CTCAGCCCAAACAGCAGCGACGACCTCCGAACAAAAAGCAAACGGGCACTCAAAAATATT
ATTCAGCGATGCGTGCAGCTCCCGGCGCTCGAGCCGCTCCTGCACGT
>TRINITY_DN49346_c0_g1_i2 len=527 path=[0:0-266 2:267-526]
AACGAAAATTGCTCTTTCCAGTCTGCCACAAAAATGGAGCTGCACATTTGTCATTGACTT
CTTTGAATCTCTGGCATGCTCACATGTCATGGCATTACATAATAAGAGTGGGTATGATGT
ATAGCCTGTCATTGTGTCATCTTAAAGATCAAGCTTCATCTGTGCCCCCCGCTTGATTTA
CTCTGCCAGCCGTAAACTTGTGTTGCTAACCATTACTTCACTTCATCCTGTTGTAGGAGA
AAACGGTATGATCTGATCGTCAGCTCTGTAACAATGAAGAAAAGGGTTGACTTATTGCAG
TAAAGAGTAATAGATTGCATTGTAATCCTCTTTTATTTGGTGAGCCAGGTAAACACATTT
TTCTTGTGTTTCATGCCTTATAAGTAATTTGCATTTTTCTTCTCCTCGTATGCTCAGACA
GTGAAAAAATGAATCTCTGTCCTTGCAACCCAATTCAGAGACTCCTGCACCTTACAAAAC
ACTTTCTCCTTCATGCTCAGACATTGAAAAAATGAATCTCTGTCCTT
>TRINITY_DN118535_c9_g1_i1 len=527 path=[0:0-526]
CCTACGTGCATCCGACTGGATTTCATTGAAGGCGTGAGAAGTTTTCCTTCAAAACAACTT
TTTTTTATTTTTTTCATTTCTCTTATTTTACTTTGATAATGAAGGAGTACTAAGAATTAA
GAAAAATAAATAAAAAGTGTCTGTAACAAAGTAATAAAAATCATACAATGTGCAATATAC
ATGGATGACCATCTATAACAAAGCTGTATGTATAGATATCGGATCTGAATTATCGACATT
CCCTCTTATTATAAATGATTCCGTGAAGTCCTGTTACTGAAGCAATCAGATATAATCTGG
GGGTGGCCCTGACATCAAGTACTCAGTGTCCCTGAAGCGCCTCTACAGGAGGAAGGAGGT
ATTACACAGCTCTCACTGAAATCAATGCTTGTCTCTAACAATCGATAAATAAGTGATTTA
CTTGACAGCAATTTAACGGGTTGTTCTAGGTTCAGCACATAAATGTTAAAGGCTATGTAC
ACCTTTGGGGTAAACTTTTTGATGACTGCATTTTACACATTTTTGGT
>TRINITY_DN89903_c0_g2_i1 len=527 path=[0:0-526]
TCCGGTAAAAAACCGCCGCCGAGTTGCAGGCACAGTCACCACTGGCATTGTTTGATGAGC
TGGGATTACGTGCGCAGCTTAGCGCCTCACGCAGCCAGGGGTTAAATGCGTTAAGCGAGG
CGATTATCGCTGCGACGAAGCAGGTTTAAGCACAGAACCGGGTCGGATAAGACGTTCGCG
TCTCATCCGACCTGATTGTTTAACCCTGACGCGCCGCTTTCGCCATCATCTTCTTCAGCG
CATGAGAAACCGCAACAAACCCAAAGGTGGCGGTCACCATCGTTGCCGCGCCAAATCCAG
ATGCACAATCCATCCGCTTCGGCCCTTCTGCCGTGGCTTTCATCGCACACACCGTACCGT
CTGACTGCGGGTACACCAGCGCTTCAGTAGAAAACACGCAATCCACGCCGAGCTTACCTT
TACTGTTTTTCACTACGCCAAAATCGCTTTTCAGGCGCTCGCGCAACTTCGCCGCCAGCG
GGTCCTGAATCGTTTTCGCCAGATCGGTAACCTGAATCTGCGTCGGA
>TRINITY_DN140230_c9_g1_i1 len=527 path=[0:0-526]
CTTTAAGAGGCTAAACCCATGAATATGTAAATCAAGAGTACCGTATTTTTCGCCCAATAA
GACGCACCTAGGTTTTTGAGAAGGAAAATCAGAAAAAAAAAATATTGAACCAAAAGGTGT
GTTTTGGTGGGTATTTCATTAGACATCAGAGCCAGATCAACTGTAACTATCTAACTGAAC
TAGACTGCTTTTTCTTCTTAAGGCCTCATGCATACGGCCATGGCAGGTCCGCAACACACG
GACATCGGCCGCATGTACCCCGCATCATGGATGCAGACCCATTCACTTAAATGGGTCCGG
AACAGAAGCACAGATCGGAAGCACTCAGTCGTGCTTCTGTGGCGTTTCTGTCCGTGCCTC
CGTACCACAAAAAAATAAAACTAGATGTTCTATTTTTTACAGTGCGGACGGATCTCGGAA
CCATTCAAGTTGAATGGGTCTCGATCCGTCCCGGCCGCCGCACGGATGTGCATGGAACAG
CCACACAACGACCGTGTGCATGAGGCCCAACAGTAATATTACAAAGG
>TRINITY_DN128635_c1_g3_i1 len=527 path=[0:0-58 2:59-65 3:66-130 5:131-165 6:166-231 8:232-526]
AGTCTGATGGTGTTGTGGGACAATCGGAGCTCCTTGTGGCAGTACGCCAGGAAGGCCAGC
ACGAACGAGACTCTGTCCCTGTCCCCCCTGGGGTTAAGGTGTGCAAACCGCCTGAAGGTG
TTCCACCCCGTTAGATAGTTGCGGGCAGAATTGACCGAGAGTGACCTGCGGATGAGACCG
TGGGCTGCGGAAATGTACTCCTCTAGTCCATGATCAGGGCTTCGAACCCTGGTGGGTTGA
TCCCGACTCTCTGTGCTCCCGGCATGACCTGAAAAAACAAATTGAAATTTAAACGGGACA
GAGCATCGGCTGCGGTATTTTTCTTGCCCTCTATGTGCCTGCAGGTGACATGAAAATTAT
TCTGGAGAGACAGCCAGGTGAGCTTACGGACCAGACGCATGACCTTTGGTGAGCTGGACC
TACCCCTGGCGAGGATGTCGACGACTGCCTGGTTGTCGGTCATGAAGCACACCGGCCTGT
TACTCCATGACTGCCCCCAGATGAGAGCGGCTGCGACTATGGGGTAG
>TRINITY_DN113378_c0_g2_i1 len=527 path=[0:0-526]
TGCGGACGCAGCACGTTGCCGGCCGATTCCAGCGCCGGCATGCCACCGACGCCGGTGACC
GACAGTGCCGGGCGCCAGGTGCGGTTGAGCACAAGCTCGGTCAGGTCCTCGTTCATCGGA
CGCAGACCGTCGACCATCGGGAACTTCTCGAAGATCTCGGTATCTACCACTTCTGCGGCG
CGCTTGGCCTGTTCCTGGCGCTCGGCCGGAATCTCAACGTTCATGCCGTCGATCAGGATG
CGGCCGGTGTCCTGGTCCTCGATGCGCGACAGCAGCTGGCGCAGCAGGCGGAAGCTGGAC
GGCACCACGCCGGAGGCATCGCCGGAGTGCACGCCTTCGTTGAGGACCTTCACGGTGAAG
TTGCCGCCGGTCAGGCCGCGCAGCGAGGTGGTGCACCACAGCTGGTCGTAGTTGGCGCAG
CCCGAATCCAGGCACACCACCAGCGACGGCTTGCCGATGCGGTCGGCGAGGTGGTCGACG
TAGGCCGGCAGGTCGTAGCTGCCCGACTCTTCACAGGCTTCGATCAG
>TRINITY_DN89868_c1_g1_i1 len=527 path=[0:0-526]
TTATTAAACTCTGTTTTAACTTTGTCATTATGGGGTACTAAGTACAGAATGATAGGGAAA
AGTGTAAACTTTATTTAAATTGTATTTTAACACAAGGCCGCAACATAATACATGTGAGAA
AAGTTAAACGGTTTGAAGATTTTCCGAATGCACAGTATACCATTTGCCCAGTAAGTTGAA
TAAATGTTGATTCGACATAATGCATTAGTATGGATAATGGGTGAGAGGGAGAAAGAAAAA
GAAAAGAGATTGGTTCTCTTACTGGGTGTTAGGGGCCAAGTAGGAATAAGAGAAATAGGA
GGTTGTGTCCCACTGCATTGTAAGCAAACTAATATTGTAACAAACAGTTTATTTGAAATC
ATTTCACCACCTCTAAACAAATGGAAAGTCCACTCTGGATTAGTGTTGCCTGGAGGTGAG
TGAATGGAGGCCAGGTGTGAATTAGTCCATAAATGAAGAATACTCCAGCATCCACATGGC
TGAAATAAAAAACACTTCTTTATTACAAAAACATTAAAAACAAGATG
>TRINITY_DN128574_c5_g1_i1 len=527 path=[1:0-113 2:114-131 4:132-170 5:171-186 7:187-193 8:194-212 10:213-265 12:266-526]
ATCCAACTCACAACTTTTACTGTTGCTGGTTTTGAGTAGCAATGACATTTACAGATAACA
CAGTCTCTCTCCTGTATGCAGAGGTATTAAATTGTAATCCAAGGTAACAGGCTTCTTGTA
GATAGGGATGTAATGGATTCAAGTTATGAAATTGTCCTTACTGGTAGGTGGTCCTATCTT
CCCGTTCCTTTCCTTCGAGTAGAAATTCGTGAAGTTGCCGGAGGCTAATGAATCCTTTAC
CTGGTCACAAAGGTCCTCAAAGCCTGTTAAGATAGCTGTTACTCTTTGCTTGTATACTCC
TACTTCTCCTCCAATTGATTAAGGAGCTGACTGACACTGAGTCTCAGCTCTTACCCCTCC
TGGGGCTAACTCATAACTCTCCCATGACTAACCTAAACCTCAACTCAACTCTCCTCTCCC
GTCTAGGCCTGAGCTGGGGTATATATATATATATAGTGAATGTTATCCCCATCTCGTGAT
GGATGTGATGTAGTGCACCCTACCAGCCTGTTAACAGGAATTAAGAA
>TRINITY_DN138665_c3_g1_i1 len=527 path=[0:0-526]
GATCGATAGGGGTCTGAGCGCCGAGACCGCACCAATCCCCAGAACGAGGGAAGAGCAGCA
CACGCATATTGCGCTCTCTCCTCACTGCTGAGGAAGGAATCGAGATGGACCCATGTAGCC
TGTCTAAGTGCTATTTTCGGCTTCTCTCCCCTCATTCCAGGGATCGTGGAGGTCTCAGCA
CTCTAATCTAAATCTAAACTTTTAATATGATTCTATGACATATAAAAAGTTTGTGAAAAA
GTTTAAAAACCCTTTAACAACTATCATATCTATGTAGCCTGCAGGTGGCAGTAAACACAT
TACCACTAAGCTTAGAAAGAGTAAGAATTTCAAATGATAAATTATACTGTAGGTATACCA
AAGGTGGCGGGATCCAAATTTATAGTGGTTACTTCTGCTGAGACACTCCTTAATTAGTTC
TGTCCTGTACTATAAGATGTAGGATGCACAGGGTTTCTATATACATACAAGTGGGCCTGT
ATAGGTTATTAAAACAAGAAAAAACATGTAAGCGTAGTAATGACGAC
>TRINITY_DN255959_c0_g1_i1 len=527 path=[0:0-526]
GGCATTTGATAGGGTTCATTAGACTTTCCTAGACTCCACCTTGAAACTAATTGGGCTAGG
AGCCAGGTTTTTAAATGGAATCCGTGCTTTATACTCAAATCCCACAGCCAAAGTGAGATT
TAATGGGCTCCTGTCTCCGTCAATACTGATCCAGAATGGGACCAGGCAGAAGTGTCCATT
GTCTCCACTGTTATATGTTTTGGTGTCGGAACACTTAGCCAACGCACTTCACAACAACCC
ATTAATACATGGTCTCAGAATTAAAAACTCCCAATACAAAACAGCATTATATGCAGACGA
TCTTCTGCTATATGTCACTCAACCTCCTATATATCACTTCCCTCGATATTAAGCGAAACG
GTTTGGCGATTTAAGTAATTTCAAAGTTAATTATACAAAATCCGAAATACTTAATATAAA
TATCCCTCAGAGTTTGCAAGACTTCTTACCTGATTTCAGTTTAGACTTCAACCCTCCTCT
CTTAAATATTTAGGAATATATATTCCAGCAGATGGAAATCACTTACT
>TRINITY_DN129682_c6_g4_i1 len=527 path=[0:0-526]
ATAATAATGGAACATGAACGGTAATCGGGGGTGCACCACCATTGAGGCGGTCTCCTCGGG
CAGCGCAAGAGAGGGGCAGCCGAAGGGCCATAGGCTGAAGGGAAGGGGTTAGGTTAAGAA
ACTGGCTTGGTGGGAACGGGGGGGTGCCGTTTTAGTGTTCACCTCAGGCAGCAGAAAGGC
TAGATACACCCCTGTGGTGTAGTGTAATTACAAGTGAAATGTGGCAAGAAAAATAGTTAA
AGTGGCACTACACACTGATTTCCTCTTGTGAAACAGGTGGCCACTAAATAAGTGGCCGAG
ATGTGTAAATTCGCAGCGGTGCTCCACTGTATAAACTGGGTATGAAACTGTGGTGTATAG
CTTTAAGAAAAAGCAAAGAAAGTCCAGTGGCACTCACCATTAGTTGCGGTTCTTCTTTAT
TGTATATTCCAACATGAGGATACATGTAAAAGAATGTTGTTATATTTATAATATGTATAT
ACATAGCAGTCTTTAAAGAGTGCAGAGTTCTAGGCATAGCGATTTGC
>TRINITY_DN110531_c0_g1_i1 len=527 path=[0:0-526]
ACCTGTGGCTCTCCAGCTGATGCAAAACTACAACTCCCAGCATGCAAAAACTGCCTACAG
CTATCAGCCTACAGCAGGGCATGGTGGGAATTGTAGTTTTACAGCAGCTGGAGAGACGCA
GGTTAGCAATCATTATAAAAAAATGTCACGTGTTGCCCTAGCCTTAGGCTAAAATTGTGG
TCTCCGCTTAGCTCAGCTTTATGCCAATGCCTCAATATATTCGATGGTTGACCATAAACC
TTCCCAGAAATGGTTGAGTGGAGCAGTAAGGAGGAAAACTGGCTGGCGCCACTGTCACTT
CATTCTAGCAATCAGCAGGGTAAGGGCGGTCATCCTTAGCAAGGTCTTGATAGAAACCCA
TTCGCTTATAAAGGTCCCCTGCAGCAGGTTGCTCACACCAAATAGTCTAAACTCTAGAAC
AGGGGAAGGCAACCTCCAGCACTCCAGCTGTTGTGAAACTACAACTCCTAGCATGCATGC
TTGCTCTGCTCTTCTAAGAACTCACATAGAAATTAATGGAGCATGCT
>TRINITY_DN131921_c8_g1_i1 len=527 path=[0:0-526]
GATGTTGATTCACCATACCCTTGAAAAGTCTGAACAAGAAATATGGAAATATGGATGCTG
AATAACCGGTTTCTCACAATATAACCTGCCTTTTTAATCAGTGCTTGACAAAAGGAGGTG
TCAGAGAAGTAAAATGAGAGATGTAGGAAATTCAAAACAAATTCTGCGTGTGAGTTTCAT
AGAAATGAATCAAGCGGTCAAAGATAACCACTTCTTACGGGAGATTTTTAATTCATCCCG
TGCCAGTACAGTTCATCTAACTGATTCCAGATGCACAGTTATATTTACTGATAGTGCTAG
CAGAAATCACCCCACATATGACAAAGGATCATAGCTATGTCATTATGCCAGCAATATCAG
AGGCGTAACTTAAAGGGGTTGTTCTATCTCTACTAGTACATGCCACAAATCTCAGATAAG
TTTGGGTCCCATCTCTGGGGCCCGCTACTATCTCCAGAAAAGGTTTCCAAAGTGAAGGGA
GAGCCCTGCTTTCACCGCTGTGGGAGTTCTGAAAGTGCTGGCTCTGC
>TRINITY_DN162143_c14_g2_i2 len=527 path=[0:0-202 2:203-243 3:244-348 4:349-361 5:362-526]
AGGTTGGAATCTGTAACTTAGTTCATCCATCTATAAAAATGAGGCCTCATGCACAAAAAT
CGCGGATCTGCAAAAAACGGAAGCCAATTATGTCATAAACAATTTTCCAGCGGGCAAAAA
CGGAACTGTGGAGCGGATTCTAAAATCCTCAGCATGTCGAAAGGCGAGATCAGGGGTTAA
TCTGCAGGTAACACATGTGGATTCTGGTGAGGATTGGCAGCCAGAAAATCGCCATACACT
ACTCTGTGCATGCAGAGGAAACGCGTCAAGCATGGTTAGCACAGGGGTTGAACGAAAAAA
AAAAAAAAAAAAAAAAGTCCTTAAAAATCCTACACAGTGGAGTCCCATTATTCTGAGCAC
TTCCTACTTTCGACGTCGGCAGAAGGAAGTCAAGTGTGGCGAGCTGGCCCGGGGGGTACA
TAAGGTGTGCGATAGGCCAAGGGAGGCAGTAATTCTAAATCTGCACAGTCTGGGAACTGT
TCATGTGCTGCTGTAGTGAGCGTATATTGTGAGTGGACAAATGGCTC
>TRINITY_DN53235_c0_g1_i1 len=527 path=[0:0-526]
AATGTGAGGCTCACAGAGGGGCATGTGCCATGCAGGAATGCTGCCCAGCAGAGGAAGCCT
GAGGCTGGCCACAAGGTGAATTCACAACTGGATTAACATGAGAAGAACTTACTGTCCTAA
ACAGCATGCACTTTGGTTTATACTACTTTGGGTAGCAGACATCTGTGACTCTTCTACAGC
AACATCTTCTAAAGGCTTGGATTGGAGTACATTAAAATATATCTGTGAACTCCAGGAGCA
ATCATCCAGATGTTCATCTGAAATAACGGATAATAGTACAGTGTTTCACACTTTCATCCA
AAAGAACTCAAACCAAACTATAGTAAAATCTTGTTTAAGCCAAAAAGGAACAATAGCTGC
TGATCTTCTCAATGATGTACAGCCAAAAACAGCAACAAACAACACTTTAACCCAATTACA
CTGTTATAATATAAGTTGTGCTTTAAACTAGCAAGAAGTACTAAAACGTTAATTCCACCA
AAGAAATTATGTCCAATGAATTATCCCAACATCTGTAAATCATCTTG
>TRINITY_DN148015_c7_g1_i1 len=527 path=[1:0-123 2:124-223 4:224-294 5:295-324 7:325-352 8:353-526]
GTAGCTCTTAATCCTAGTCTGCAGAAGACCGCCATACCACTGCTTGCTGGAAAGTGGTAA
GTACTAGATCTATGGTAGTGGCCAGAGGATGGTCTCCTCTCCTGACATCTTAGTAGCTTC
TTCCCCATGTAGTAATTCTGGAGCCTCTATTCTTATGACTGTTGTGCTAGTCCTCTACTA
TTCCTTCTAGATGTTGTGAATTAATGTCCAGATGGGTGTTACCAGTTGGGAGTGTCACCA
TGCAGCACCAGATATAAACTGTCCAGGGACTGGAACATGGACAAGCAGGGCGCAACCTGG
AGGACCAGGCACTTATTTGTGGAGGAAAGCTGCAGGGATTGGATAAAAAAAAAAAATCAG
CAGCTGTTGTAAAGCAATTTTTAATGTTCTCTTACGACTTGTCTGGATGGAGACTTACTC
ATATTCAACGTGCTCCCCTTCCAGCATGTGGCAGCCTGTACTAGCGGGCCCCCCCCCCCC
CCCCCCCGGCACAGCCGGACACGGGCAGCACTGATTGGATAATGACA
>TRINITY_DN141407_c5_g9_i1 len=527 path=[0:0-526]
GTTGGTCACGTGACGGAGCTGAGGATCAGAAGGGAGGGGATAACTCAAATACAGTCGCTG
GTAAAAAGATGGGAGTGCTTCTTTTAGGGTACGGTGACATTGATTACGTGACGGTTGTAC
CCTCAGTCTACAGACTGCCGTATGAAGCAGCAGATAATGCAGCATTTTCTGGTGTTTTTT
TTTCCAAAGTCACCTTTTTATAGGAACTAAAAAGACAAAAAAAAAAAACTTACAAAATGA
AAAGCCAGAAAAACAAAAGGCTTGAAATGCATGGTGTAATTTAAAAAAAATGTGTGCGCA
CACCCACACGATCATGGCTTTAGGGTGTATCAAGGAACTGTACAAACAATTCCCCAGAAC
TGGTGGTGGCTCCACAGTGAATCTACACTAAAAGATCTCATATTTTCATCATGCCACTTT
TCTCAGTCTTGTTTTTCCTTATTCCAAGGGACCCAGCTTTCAGTTGGAATGTGATGGACT
AATCTTCTTTGCCTTCACCTGCCCCCGTTGAATGAGAACCCCCTAAT
>TRINITY_DN142439_c5_g4_i1 len=527 path=[0:0-526]
TTTGGATCCTGGCTAGCTATTACCCTAGCCAGCATCTTCCCAGGACGCCTGGCCTCTGAG
AAATATTTTCTGTTGCGCTTTATCCAGAAGAAAATCAGAGAAAGCCTGGCCTGTCCTCTG
CATAATTTCTCTAGCTTCCTCTGATTTTAACTTAGTATATCCATTCATCCCAGCCACAGC
TGCTTCCTCTAGTTCTTTCTGCTTGATGGCATAGCATTTACTCAGGTTAGCAATTATGCT
GATAAAAATCCCTCTCATAACTGCTTTGAATGCATCCCAAACAAGTTGAGATTTAGCTGA
AAAGGCATTTTTATCCCAAAAGGAAGAAATCTAATTTTCTATCTGTTTATGATTATCAAT
TATTAATAGCCAATGGGGATTCAGTCTGAATGGGGGTTTCTGCCTAAAACTATTCCTGCC
CATGTACAGCTCTATTAGGAGGGGTACATGATTTGAAACAGATCTGGTCTCATATTTGAT
ACGTTTGATCCAATTTATAAATCCTGTATTTATCAGGGCCAGATCGA
>TRINITY_DN148338_c4_g1_i2 len=527 path=[1:0-102 3:103-123 4:124-147 6:148-171 7:172-209 8:210-526]
ATCATGTGTCTGGTGATTTATTTGTCCAGCTAGCTGAGTGAGCTTAAGGATCAGATGACA
GAGTAATGAAAGCAAAAGCAGAGGATTGGTCTCCTGGGGCAGCTGGCTTATCTAAACCTT
AATCCCCAGTAACCGGCATAGTGGACTGTATTCAACGTGGCGTTTGCTTCTTCATCCCTG
GTAGTGTTTTGGGTGAAATTTGTGCTATTTGAGCCTGTTGTTCCACCCCCCCCCCCCTTC
CACCCTTTGTCTGCCACCACCACTACTGCTGCCACTCTACCCAACCCACCTTTATAGAAC
TGATGGCGTCCAAGTCTAGTGCCAAATGCTCCCGGGTCTCGGGAAGGAACGGACTTTGCA
CTTGAGAATCTATAAAATAAACTGACTTTAGAGGGAAAGCTCGTTTTTATACTTCAAGAA
TTCTATTTATGAGAATTTACTTATTTCCTTTTTTTTTTTTTTTGTAATTTATGGCGTCTG
TGTGTATGGACCACTATGTATTATAATGCTCTAGTACCTTGTGTTGG
>TRINITY_DN153195_c1_g2_i1 len=527 path=[1:0-186 2:187-526]
AAGTGTTGGGCCTCATGTTAATTTCTCTCTTTATTTTAGGACTGTTTGCTGGTCCTCCAG
ATAGGTCACCAATATCAGATTGGTTAGGGTCTAAAACCAGGTACTACCACTGATTAACTG
TTTCAGGTGGCTGGAAACGACAAAGTGAACACAGTGCAAGCAGCTGATTGGTGGGTGGTG
TCAGACCCCCACCAATATAATATTGATGACCTATTCAGAGGGTAGGTGCTTCATTTAAAA
AAAATCTAGAACATCCCTTTAAAATATTAATGTAAGGGCTAAAATAATTCATAGCGAATG
AAGCTATATTAACGGCTTCAGATACACCTAAGTTCATACAAGATTTAAGCAAATCACTAA
AAAGGTCTTACTCCCACTTTCCCATAGACATCACCAAAATCAAAGATTTTGTCAACAGCG
CTTTAGAATTTTATTTCCAAGCTAAGCCTGCATTCACATAGCCGTGTGCGGTCCGTGAAA
TACGCTCCGCGCGGCAGCCAAATTTCCCGGACCGATCATGGATCATG
>TRINITY_DN138502_c2_g1_i2 len=527 path=[0:0-312 1:313-358 3:359-382 4:383-526]
TCTCTTTACCAAAGGAGGATCCTGTGGCCCTGGATTTATGGTTCTGCTTCCAGAATTGTG
GCCGGGTATCCGGCTTCATCCACACGACCTGTGGGTCTTTTGGTGTTGAATCTCGCCGTT
TGTAGCGCTTTTTGTACGTACATTTTATCTTCTCATGTACCCACATAAGGTGGTGCTCCG
ACCAATACCTTCCACATCATCACGGACATGGTTTTCCTTCCTTCTCACTCACATTCTAGA
GAGCGGACTCTCTATCAGCCATGAGATTGGACTCTGAGGTTGGCTAGTCCATGTCTAGCT
TTTTCCGCTGTACGGACTCTTACATGGTTTTTCCTGAAGGTCCTTGTAAAGGCTTGGCAG
CCTCCAAGGGGACGTTCCAGGTGGATCTGTTTGATAGTCGCTGGGAGAGCCCAGCGGAGT
TATGGCCCACCCGACTACCGGTCAGCGCTTCTTTGGTTCATCTCCACCATGCATTAGTTT
TACAGTTGTATAAGGAATTTTCTTTGTTTTGAAGATGTTTGTGTAGG
>TRINITY_DN126709_c1_g6_i3 len=527 path=[2:0-217 3:218-219 4:220-255 5:256-273 7:274-401 9:402-526]
ACCAAACACAATCCCTTCCAAAATATATGAAACACAAAACACAAAGAAATATACACATAG
ATGGTCAATAGCAAACACAATCAGATACAATTCCCTCCAAAGTGTATGAAATACAGAACA
TCAAGCAAAAACTACATGCCATCCACATCTTCAGAAGAAATGCACGAAATGGTGCACAGA
CAACCCGCACAACATCCTCTCAGGCAGATGCCAACTTCCTCGGTCCAGAAGCCAGCAACC
AGCACACTCCAAGGCCTCACCTAGACCAAATGGTGAAAGTGCACTCAACCCACACATCCA
GAACATCTCCCCTCCCGACAGTGCCCGACAGGACCGCGGAACCCATTCCAACGGAGCCAC
CCCCAGGCCCCCAGAGTCACCCCCATGACACAGCGAAAAATGCCCAGACACACCATGTGT
GATCCCCTTCCGCTCCACACTCGAGCGATGCTCACCCACACGCTCCCTCAGAGCCTGTAC
AGCACGACCCACGCACAAAAGCCCGCAGGGACACTCCAGCAAACAAA
>TRINITY_DN128129_c3_g1_i1 len=527 path=[0:0-526]
GGTGCTAAAACTGCATGACTTTAGGATGTTTTAAAAATATAGATAAGGACACGTGTTCTA
CCGCTATCATGGCCGGACGTGTCTGAGAGCGGCTCCGACTCTCGTTGATTATCCTGAGCC
ATCCTGCATTCTCCTCACTTGCACCTAAACAGTGTCCCCAAGAAGTCAGAAGCTACAGAG
GTGAGACATGAGCCCCAGCAAAGCCCAAATGGCAGCAGAGCACCTTAAAGAATATTCCCG
GTAGGAGTCTCAACATGGAGCCGCCGTTTCATCTCTCACATGTGCTCCACAAACCAGGGG
ACAAACAGCGCAGCAGCTCCCTTCTGAAGCACAGGCTGAACCTGAGCTCACGCTGCAAAC
TTCTCACATGCAGCTGATGGCAGTGATCACCGGCTGTCAGTCATCCCTTACAGGGAAGAT
AGAGGAGGTTAGAGTCGACCTAGGGCTCCTGCGTCATGATGTCCAGCAACTTCGAGAACG
CGTCAAACTTACTTAAACATGTGTCTCGGACCTGGAAGACTCAACCA
>TRINITY_DN156165_c1_g4_i1 len=527 path=[0:0-526]
GGCTTCATCTGCCTGCGTACGTGCCACCTATTTCCTATCTGACACTCCACTTCCTGTTTA
TGTTATCTTGCAGAATTCCAGAGCATTCCAGGACAGCTCCGTCACTCCACGGACAGTTCC
GCTACCAGAATCCCCGCACGGTCACTTCAGTGCATGCATCTCAAAAAAGGGTGAGTGAGG
CCATATGTCTTGGCGGAGTGATCTTGACCAGAGTAGTTAAAGGGGAACTCCAGCTCTGTA
ATCCTTAGTTACTGGAGAGTGAATTACTAATAGACTTTGCATTTCAATTCTTCACCATTT
AACTGCTGAATTTTCGCAGTGTACCATGACCAGATCCTTTATGAACAGGAACCACGGTGA
CACATACCTGGACCGTTCCACCTAAGGGGCTCCTCCATGTTTTCCATACTGGATGGGGAC
TCCGGGGCTTTGTAAGTCGGGCTGTCTTCACACGCTGGAGACTGGACCACTGGGACACCT
GAGGGGGAAGATTCCTCAGCCAGCTCACACACGTTCGGCACTGGGTC
>TRINITY_DN119810_c2_g1_i1 len=527 path=[0:0-526]
CGCCCCGCACGGGAAGGGCTTGTTCAGGCACGGACTACTGGACCAGCTGGTTCATCTCGA
TGATCGGCATCAGCACCGCCATCACGATGGTCAGCACCACCCCGCCCATGACCACGATCA
TCAGCGGCTCGAGCAGCGCGGTCATGCCCATGGCGCGGCGCTCGATGTCGCGCGACAGGG
TCTGCGCCGCGCGGTCGAGCATCGGCGGCAGCGCGCCGGTCTTCTCGCCGCTGGCGATCA
GGTGGGTGAGGATCGGCGGGAATACCTGCCGCGTGCGCAGCGCCAAGGCCAGCGAGACAC
CTTCGCGAACCTGCGCGGTGGCCTCCTCCACCGCCTGCGCGAGGCAGTCGTTGGCCAGCG
TCTGGCGCGCCGCATCGAGCGCGCGCAGCAGCGGTACGCCGGCGCTGCCGAGGATCGCCA
GGGTGGAGGCGAAGCGCGCGGTATTCACCCCGAGCACGAAGCGTCCGAGCAGAGGCAGGC
GCAGCACTCGCCGGTGCCAGCCGAGCCGCGCCTGCGGGTCGCGCAGG
>TRINITY_DN160182_c3_g3_i1 len=527 path=[0:0-526]
AACTTGGCTTGACCCCTTTAAATAGCCACCGCTCCATTGCCGACACCAGTGGTCGCCACT
GTTAACTTTCCTGAAGTGATGACGTGTGCGTTTTGAAGTATATTGGTCTGCTAAATGCAG
TGTGGAGGACAGAAAGACTGACATTCAGCAGAGCTGTAGCTAGAAAGGTGAATAGCACCA
GGTATGTGTTTAGTTCCATCTTCAGTTAATATGAACTTTCTGTTGAGTCCTTAAGACATC
TGTAATATGGCTTCTTGAGCGTTTCCTCGACTGAATACACTCTTAGTATTAGGATCCGAC
CCAAAATCAATGAAGCCCACACACTATGAACGGACCTCATTTATTAGATACTTAATTTGC
CTTAAAAATTCTTCATAATTCTTTCTCACTAACAGGTCCCAGGTCGTCAGATTAGGCAAT
CTGACCTCCAAACCGAGGGTCACCAACACTGGCGCCCCTCAGGGATGTGTACTATCGCCG
TTCCTGTTCTCTCTGTACACGAACGAGGCCTCGGTTAAAGTCATCAA
>TRINITY_DN121821_c11_g1_i1 len=527 path=[0:0-526]
GTGGCCCTCCAGCTGTTGCAAAACTACAACTCCCACAATGCCCTGCTGTAGGCTGCTACC
TGTAGGCTGTCCGGGCATGCTGGGAGATGTGGTTTTGCAACAGCTGGAGTGCCGCAGTTT
GCGATCCCTGGATTAAGGCATTGATCTCAATAATAAAACTTAATTTAATAAGTTCCTACG
GCTCCCCCTAGTGTTTGCAGCAGCCTGTATGTTCTCTATGCAGCTGGTTTAGAGCACTCC
ACAATATGCAAAGAGGTATCTCCCAAGGGAGAGAGTCCTGTCGCCAGGTCCACCTATTGT
AAGTGGCTGTCTGAGTCAAGATCCAGCTTTCCAACAAGCCTTGGTATTTGAAAAGGGAAT
ATCTGAACTGCGACCATTATAAATGTATATTAAGAAATGAATAGGCCCTGAAAACACATA
ATGATAAGAACATATAACTTCTAGTAATGTGTCCATTCATTCTGACCAGTCAGTGCATAT
ACTGATGCGTCTCTATCACACAGGATCCTGCAGTTCCCTCGGCCTGT
>TRINITY_DN245070_c0_g1_i1 len=527 path=[0:0-526]
GCTTGTTATAATGTGATTGTACAAGTGATATTCTGGAATTACTGGAAAATTAGGACATGC
TGCTAGCTCCTCAGTTACATGTGTCTACTAGATTGAGAAGTTTATATTCCTCCTCAGAGG
GTTGTTTTCGTAAAGTATTAAAACTGACTATAAAATTACCAGTTTATTACTTTGTTTATT
AGATGTAGCCATCACTCTACCGTGGAGTAAAATATTCCAAGATTTACAGCTCTTGAAATG
CCCAGAGATTATATGAATAGTACTGATTTCTTGTTTTGGAACAGCATTTCACATAAATTC
TGTATCTATGTGCGGACGTAGTAGGAGGTCCTCTGTGCAAAGATGGTATGAGGACCTTTT
ACTGTTTAACAGTTCATTTAACAAAAAAGGCTCATCAAAGTGCTCCTTGTCCCTTACTAT
GACTTTTTGATCATTTAATGGATGATAATCTCAGTAATTTTAAGCCAAGGGAACCTTGGT
GCCTTTTCTTTTATTGAGGCATGGGCCCACTTGCCTATAGGTGAAGA
>TRINITY_DN150828_c0_g2_i1 len=527 path=[0:0-526]
GCTGGGCATGCAAGATGTGCTCTCAGTTCATGTCAGGGCCCTGTTCTTGAGATAGGAGCG
GGTCTGATCGATATGCCATAAATATCTGTTTGAGAAAACCTCTTTAATATGGGAAGGTTT
TTCTGTCATCCTCTGTTTTTCAGCTCTGACAGTCTTTCCCATCCTCTCCTTCATAAGGGA
TAAAATATATTTTTGGTCATTAGGGATGTGTCACACAAACCAGAGTCTTGACCGACATTA
ATAGCCTATAGGGTCGCCAAGAGGAAACCGTCAACAAGCCTGTCAAGAGACCTACCTCCT
AACAGTTTAAGGCTGTGCTTCATTAATGTTGTGGGACCCTTTCATAGGATATCATAAGTA
ATTTATTCATAAATTGATGTTACCAGAAGAGCAATAAAACAAAATCATCACCACCTTTCC
CCATGTTCTTGTAGAGCACAATTACAAAACCTGACTGTTGTGTTTTTTATTTTTATAGGG
GTCTTGTAAATGGAGTGGAGATTCAAAGAGCGTACACCCCCATTAGT
>TRINITY_DN85358_c0_g1_i1 len=527 path=[0:0-526]
ACCGTCGCGACCTTCACCGGGCAAAGCACCAACAACGCCATCATCGGCAGCAAGGTGCTC
AACTCGGGCGGCGGCGGCAAGGTGCAGATCCTGGTCAGCGTCAATGGCCGCTCTTCGGAT
CTGGTTTCGGCGCAGGTGATCCTGGCCAATGAGCTGAACTTCGCCCTGGTCGGCTCTGAA
GACAGCACCGACAACGACTACAACGACGCCGTCGTGGTGATCAACTGGCCGCTCGGCTAG
CGTCGGAAAAGGCGGCGGGGACGCTTAGCCAGTTCCCCGCCGACCGTCATCGACGAGAAC
CGAGAGTCTTCTCGTACGACATGCGCATGTCGGCCGCCCAACCGTCCAGCACCGCCTTGA
CATCGTCTCCCGTGATCGGCTGATCGGAATCGTCCAGCGCCTTGCCGGTGCCCTGGCGCA
CCATCTTCGCCAATACCTTGTTGTCCCCACCGTCGAGCAGCATGGCCTCGGTGGCGATCT
GGGTATCCTGGTCGCGAATCCCGACCGCCGTGCTCATCCCAGCAGCG
>TRINITY_DN144465_c8_g3_i1 len=527 path=[0:0-526]
TGCCACATATCCGCTCCCATGTGTATACAAGAATTCTACCATATACACTTACCAGGAGGT
GAGTTAGAGGAAATGGAGATTACTACTAACTTTTAGGAACAAAGGATTCCATGTCAAATG
GATTTTGGCTTTTCAATGGGTTGTGTCATTTGGGACTTTGATGGCATATCGTGGTGATAT
GCCATCAAAGTCAGATAGGTGCGGATCCCACCTCTTAAACTCGCAATTATCTCCAGAACG
GGCCCCTAAAAGGGAAGGAGAGTGCACCGCGCACGAACAGCATGCTCTCCACTCACATCT
ATGAGAGTTCTGAAAACAGATGAGTAAGCGCGCTCAGCCATTTTCAGCAGTCCCATAGAA
ACAAATGGAGAACACACCACGCAAACGCAGCTACCGCTGCATTCACCTCTATGGGAACAC
CAGAGACAGCGGAGCCAGCGCTCAGGAATCTTTGGCAATCCCACAGAAATGAATGGAGGG
CAGCCTCACATGTACGGCTGCTCTCCGCTCACTTCGGAGGTCCCAGT
>TRINITY_DN137394_c12_g1_i1 len=527 path=[0:0-526]
TGCCGTGCATGTAGCCGGATTCTTCGTTTGTTTGCAGGATACAAGAGCACATGAAGCGTT
GACGCGTTTCAGGCTACACTTGCCCTTTGTCAAAATGTATTGTTAAAAAGGGTAGTGTGG
CCTGAGATGCGTCAGCGTTTTATCTGCTTTTGTGTCCTGCGGGGAAGTGGAGAGTCCCGT
TTTATGTGCGGCAGTGCTGGAGCATTCTTTATTTTATAGCTGAAGTTCTGTTTGACCGTG
TCACGTCGATTTGTAAAGCCCATGTAGAGTGGATCTGGGGAAGGTGATTACCTATTTTGT
ACCAAGTTCACATGTCTGGGTTTGGTATATCATCACTGGAGGTACATAGACTAACAGTGG
AACATCAAGGGTCGCATGGGTTGGCCAGGGAATCAGTAAGGTGATATATGTAATATTATT
GCATGGTGGAAAACATATAAGAATGCAAATACAGAAAAATGCTGGTCATGAAGGCTTAAA
GAGTAACAAAATTTTTGTATGATTTTTTGTGACTGTGTCCCTAATGC
>TRINITY_DN71613_c0_g1_i1 len=527 path=[0:0-526]
CACAGCATGGAGAGAAAATCCAGAAGATCTGTATAGCCGTCGCGCAGCAGAACGAGCGTT
TTGCCTTCCATACCAAGGTGCCAAGTACAGCGGCGGCGCTCCTTGGTGCGGATGTACGCT
ATCGACGTTCGTGCGGATTGTGATGTCCCCCGTTCTCCCGTTGTGCGACCGTCGGCCCGC
TTAGCCACTTCACGCATGCGGGTTGCGACAAACGGCGGCAGCGCCAGCACAAGGTCGAAG
CAAAACGTCGTCGTGAGGTTTTAGGGGAGCCGCTTCAGCGCGTAACCCCACGCCCCCGTG
TCCAGCTCGCGTGAGGCGAGCTTCGAGTGGATCACATTGTCAATGTTAGTGTACTTTTCC
AAAATGGTCCACAGCGGCAGGTAGTCGTTCTTCGCTGTTATAGGGGAAAACACGTAACGG
CAAAACTCGCGCACCGGAATAAATATGTCCTGCTCGACTATATATCTGCTAACACTCTGC
GCAAAGCGCGGATTGGACCGCAGCAGATTTCGCAATATTGCGTGCGG
>TRINITY_DN148680_c3_g1_i1 len=527 path=[0:0-22 2:23-115 3:116-130 4:131-526]
GTCAGCACACATCCGTTCCCCACAAAAAAAAGTTCCTATTCTTGTCCTATCCTTGTCTGC
AAAACGGATATTTCTAAGTAAAAAAAAAAAAAAAAGTGGGATCCCGGTTTTGCAGATCCC
CATTTTGCAGACCACAAAACAGATGCCCCCTCCCCCCACCTGCTTAACAGACAGGCATTT
TACCAAGCCTTGACAATATTGCGCCTGCACTGCTGCTCCGAGTTGCGGTGCCTCTGCTTC
CAGAGCAGTGACTGTTCATGGGCCACTACTCAGAAGTGTAGTGGTGCACACACAGCCGCT
GCTTCAGTATTGGCAGCAGAGCCTCTACGTTTGCGCCGCTACTTGGAACAGCATTGCTGG
CTCAAGGTGTCTGGCCCTGTCTATCAAGCAGCAGCTCTGCCAGTAGAGGGGGCAGCCCCT
TGCAGTTGAAGAACTCATGATAAACAAACGGAGTCGCTCATCACTAGTGAGAAGTCTTCT
AATGCAAGGTCACGTATTTCTCATTGGCATCACGCACAACCATATAC
>TRINITY_DN140862_c14_g1_i1 len=527 path=[0:0-526]
TAGTTGGACCAGTCTGCCAAGCTGGGCGGCAATTTTAACTCCTAAGTAAGCAATAGGAGA
CTGTTGCCATTTAAATGGTGTAGAGGTCTTGACGGTTGACACCATCGCCTGAGAAGCAGA
AATATTAAAATCGCTTCAGTTTTAGAATGGTTAACCTTGAAGCTAGATAACATCCCATAT
TGTTCGAATAGGTCAAGTAGATGCGGGAAGGCCTCGACAGGGTTTGTTACCCATTTTATA
GATTCTGATGATATCGAGGGCTAGGTGCCAGCAAAGTCTTTACCCATAAAATGTTAGGGC
TGAAATTTAAAGAGACTGTGACACCAGTAAATGTTATTTTAATAAAGTTCAGCATGAAAA
ACTGGTTACTTTTGTAATTTGCTTCATTTGTGAGATTCTCTTAACTTCATTATAATGGCG
TCCCCTGGTGTTTAATCTGTACAGTAAGGTTTACATCCACCTACATGCTAATCTGTACAG
TAAGGTTTACATCCACCTACATGCTAATCTGTACAGTAAGGTTTACA
>TRINITY_DN126280_c0_g3_i1 len=527 path=[0:0-526]
GTAGCCTGACCCGCACCAGCTAAAAGCTATGACTGCTTTGGCGTTCTGCTGACTGGCCCT
GTAGGTGTCTACCTGTGTATAGACATGGTAGAGAGAGGCTCCTAGGGCTGCATTTTGACT
TGCATGACGCACATAGATGTCGCTCATGGTTGGTGGTGAATGTGGCTGCCATGAAGCATC
CTAGACTCCTCATTAAAACTCTATCACAGGGCTGTAGTTCTGGTGCCCGAGCTACTCTGA
AACAGCTGATGGCAGAGGGGGGGTTCTGGGTATGGGATCCCCCCCGCCCCCCCCATATCC
TGGACAACCTCTTTGGTTCTCACATATGTCTGTTTTGCGGTCAGCCCGTGTGCGTTCTGC
AGTTCTTACTCCCATCAGTAGACACGGCTATTCTCAGCAAAATGGGCAAGTATAGGAAGT
GTCATCCGTGAGGCCAAATTCTACAACACCGGTCTGCAGTCCATGTTTGTTTTGTGGCTG
TGTGCATGAGGCCTTAAAGGATATGCCACCAGTGTTGGATAGGTTTG
>TRINITY_DN147886_c6_g1_i1 len=527 path=[0:0-526]
ATATAGGGACATATTTTTTTTAAATTGCCAAAATTTTAAAAAAAAACACGCTTAACATAA
AAACATGATTTAAACAATTGGTCATTTTCTGATTCCACATTTTCCTTATGTTTCCTCCTG
CTGGAAAAGTGCCAGAGGTTCACCCATCTAGGCTTTATAGGAATACCATGAACATTTGGC
ATGGTGTGCTGAGGTGCCCGTACACTATAGATGAAAGTTGCCTGAACCCTTAGATTTTGC
GGTATCGCTCCACCATCTAATGTGTATAGACTGGTTCCTTCTCTCCCACAATGAATACAT
TACATTGAATGCCGAGTCTCTTCTCATAAAACCAGAAATAAATCTGTCCATCTCCTCCTG
CTCTAAAGCATGCAGCCTGAAGATTGCACTGCATTCTCATGAAGACAGGTTCCATTTATG
ACACGGATCAGCAACCTTCGGCACTGAAGTGGAACTACAAATCCCGGCATGCAAACTTTC
TGGGCTGTGCTTGTAACTGTCAGGTGAGGGGAGGATTCTGGGAGTTG
>TRINITY_DN157425_c10_g2_i3 len=527 path=[1:0-62 2:63-276 4:277-526]
CACCACTAGGGGGAGCTCACTACATGCAGACTATACAGCCACCACTAGGGGGAGCTCACT
ACCTATATATATATATACAGCCAACACTAGGGGGCACTCACCACCTATATATTTATAAAG
CCAACACTAGAGGGAGCGCATTACTAATATATTTATACAGGGTAACAATGTTTTGAACTT
TTGACTCTCGGGCTCCATATCTCACCATCCACTACAGCTTCCAACGTGAGACTCCCATTA
TTTTATACACAACCATCTTGGCTATCTCAAACATAAATTGGACTTGAAAATATTTAGCAT
ATGATTAGTTATGCATATTTTTTTTATTTTTTGGGGGGAAATTGTTTTTATAGAAATTTT
TTGTCTCAATACAGAATATCCATGCATTTGCATCAATAGGATAAAAAAAGACATGTATCA
ATCGCACAAATACATCAAGAATAAAGGAATAAACATCGCGACTCTTTAAACTCGTGCGTT
TTCTTATATATTATGTCATAATTTATCTAATAATTAAACCAGAAACT
>TRINITY_DN121203_c13_g2_i1 len=527 path=[0:0-526]
AATTTTGTTTGACTCAATTTTATCACTGTCATGAAGTACAATACGTGACGAGAAAACAAT
CTCAGAATGGCCTGGATAAGTAGAAGCGTTTTAAAGTTATCACCACAAAGTGACACGTGT
CAAAATTGCAAAAAAATGACCCGGTCCTTAAGGTGAAAAATGGCAGGGTCTTTAAGGGGT
TAATAGTGATCTCTAAAACTACATGCTGGGAGCACCCGATAGTGGTGACTGCAGGGGGGG
GAAGAAGAAGAACAGAACAGTGAAAATATGGAATAAGTTTATATAAAGTACATTGCACAG
TGACATAAAAGCAATAGTAGCGACACACAATGTATAAAATAACCTAAAAAGGGTTTTCTC
GGATTCATACACTGATGGCCTATCCTCAGCACAGGTCAATATCCGATCGGTGGCGGTCTG
ACTCCTGGCTCCCCCGACGATCAGCAGGTCATGTGATGTCCCGTTCATCGGTCACATGGC
CAATGTGCAGCTTAGTCCCATTCAACTGAATGGGGCTGCTATACCAA
>TRINITY_DN122769_c10_g1_i1 len=527 path=[0:0-526]
TCCTGTATTATACTCCAGAGCTGCACTCACTATTCTGCTGGTGCAGTCACTGTGTACATA
CACTACATTACTTAGCAGGTACTGAACATTTTTTATTCCATAGTAAAAGATTATACAGTA
TTAGAAAATCCACATTACAGTTTTTTTCAGCTTCTCTTTTTGGTATGAATACTGTTAACA
GGCATTTTTTTCAGAAATTTTTAGCTTTCACAGAGACGTCTAAGTGACCAAATAACACAA
TACTGCTCACATGCTGCACAATAAAACAGCAGAAAAAAAGCTTTGTCTGTGCTAAATTTC
ATAATTCACATTAGACTTTAACAATACATCCGGCCACATGAAAATAAACAGGAAAAAAAA
TTCTCAAAAAGCAGCGTGAAAAATATATAAAAAAAATACCGCGGGGGAGTTATCGGGACA
GTTTTCTAGTAGTGAAAACAAGTCAAAAATGACTGCGCCATCAGCAAATATTTTTGTCTC
AGCCAATGATTGCTCTGTATACCTCTGAGGCCAGGGATTGGCTGCAG
>TRINITY_DN122231_c3_g1_i1 len=527 path=[0:0-526]
GCATATTTTCTTCAACAGAATCATTTACAACATACTTGGTAATAATCACGACCTTCGTCA
GACCAAGACTGTGACAACGATCAAAGCATTGTTCTTCAGCAGCTGGATTCCATGCCTACC
AGTAAGTAGGTATAAAAGGGCACAAAATGGTCACAATAATAAATAACCAGAAAGAACTAA
TTCAATTTATATTCAATAATTCATAGTCTTTTTTTGTAAGATATCGTATTTTTCAGACTG
TAAGTGAGGAAAAAGTGGAAAGCAGTCTTATCGTCCAAATGCTAATGACCACTTTCATTA
TGGAAGTGGTCGTCTGCATGTGGGAGGCGAGGGGAGTGGTGAGGGAAGCGCTGCGTGGCT
GCGCTCACCCTCCCTATTCCCAACTCTGCATTGTGTCCTGACCGCGTACAGCGCCAGGAT
GTAGTCCATGTAGGCGAGCACTATGACCTGGCACTGTGTGACGTCAGGTCACAGTGCAGT
GCAAGCCGGAAAAACAGCAGAGCGGCGAGTGCGTGGCAGAATCTTCT
>TRINITY_DN140766_c3_g2_i2 len=527 path=[0:0-95 1:96-97 2:98-218 4:219-256 5:257-297 7:298-318 8:319-526]
TTTTCCCCTAAAATTAGGAAAATTGACCTCTATCGGGCAATCAGAATAACTCCCTGGATC
ACCAGCCCTTCTCCAGAACTATATATTATATATATATACCCTCCAGAGATACACGGAGGC
CCCTCTGGAACTCTTTTAGGCCATATTCACATCTCCATTAAGGAGATCAAGTTGCCTGAT
CCAACGCAAATACTGGATATCGGCCAGGCAAAAAAAAACTTGCAGACGTTTTTTGTCTGG
CTGAAACACGGCATTTGTGCCACAAACCTTTCGGAGTACCGCCAGACCTCATTAAAGTTA
AAGGTGATCCGATGCTGAAGTGGTAGAATCGGGCAATTACGGATTCTGCGAGGTCTGGCA
GGCTGCTCTGTGCCAGAATAGGCTCCCGGATCTCCTAGCGGGGATGTGAATGAGGCCTCT
TTCACACGGACGATACGGATTGGCTCAGGGTGCGTTCATTGAAACTCGCACCATTTTGCA
AGCAAGTTCAGTCAGTTTAGTCTGCCTTTGTGTTCAGTGTTTTCTGC
>TRINITY_DN147231_c5_g2_i1 len=527 path=[0:0-526]
GGAGCGCGCTGCGTCGTGGCAGCCGATGGCGCCGTGTGCTCCTGCTCTGAACGGGAATCC
AGCCCGGCATACCATGGACCGCTCTCGGCCGCGGAACACGGCCGTGTGCATTCGACCTAA
GGCTGACTAAATATGTTAGATAGTTGTTGGCCAAACTAATGTCGCCCACAATCCAAATGC
ACGCTTGGTTCAGCCAAGTGTGCATGTGTTTGCAGTAGGGAGAGTGGAGAATGCTGCTCT
CCAACGTTTCTAGTGGTGTTTTATCTACCAGAGAACAAAAGGATTGGGCAAGTTGAAATC
CAGCTGCCATCACCTCCTCTTCCCAGACATATGCTGTGAAAGGCCCTCATACTTATGAGA
TGGTTGGCCCATCTTAAAGGCTATGAACACTTTCAGGAGCAATTTTTGTTATGATTGTAT
TTTACTCGTTTTCGGCTGTACAGCCCTCATCTCTGAACTCCTGACATCTCAAACGGTCAT
TATAGGTACATTCTTATCAAACTGATAAGAATATGGTGCAGCTCATC
>TRINITY_DN116580_c2_g30_i1 len=527 path=[0:0-526]
ATTTACAAAAGATTGGAGTATAAGTTTCTATCCATCACAGGGCATCGACCACTCGTGCCA
AGCCCCCCAAATCTGCAGCCACCCGCCCTGCCGGCGTCAACACCCGAGCAACGCTCCAAA
CTTACTTCCATCGACTTTATCCGTTGCTCACACACATACAACAATTCACAATCCCGGTCC
GATGTTGAGTTCTCCTCAGCATGCCTCAACTAGTCCGCCAGCGCCTCTCAAAGCTGGGCG
GGTCACGTAATCAGCTGTCTCGCGTGGACGCCCCAACGCCGTATACTATACCATGCGCTG
CCCACACGCACACACAACGGAGTGCACGGCAAGGAGCAGCGGAATGCCCTGCAACCCAGG
TGCAGTGTGGCCATGCGCCGCTGCCAGCACCCCTGTCCTTCAACAAAACTGGTACACGTG
TGGGCCGCCGTGCCACTCGGGTTGATGGGCACTGGCTGGCTATCGCACTGCCACAAATGC
CTTGTAACGGCACCGTAATCGTGACACGCAGTGACACGAGTTGTCAA
>TRINITY_DN142009_c6_g5_i4 len=527 path=[1:0-65 6:66-66 7:67-82 8:83-89 11:90-96 13:97-97 14:98-186 16:187-210 18:211-257 19:258-266 20:267-526]
TTGACGTCTCCAACATCGTTGGCGGACATCATTTCTGCTCAGCGTGAATCGCCTTTCATC
AGTGACCAGCACTGAGGCCCACTGGTCCCTTGTCCAGCGTAGATGCTCCTTGGTCCATGC
AAGACTGTCGTCTGTGCCTGGTTGTGTGGTCAGGTTTCCTTGCAAGTCGTCTAGCATGCA
GACCATGCTGATGTAAATGGTTTTGAATGGTTTGACGTGACACTTGAGTGTCTCTCACCT
CCCTTAATTGTACCTGGTGTTGTGTGGGATTCATCATCCAGTTCCACAGGGCATTGTTCA
CAATAAAGCGGTCATCAGTGTAGGATGTGGCCAAAGGACGTTCATTTCTATGCCTTTCTG
TGACTCTTCCAGTTTCTCTGTATCTCTGTTGCAACCTGCTAACACTTTAAGCTCAGTGGC
TACTTCTGTTTCAGAACATCCTGCTTGAATTCTCGCAATGGCAAGGTACTGTTTATCAAT
TGTTAGGTTTTTGTATTGGTCTAATGATGTCAAAATATGAACAGCGT
>TRINITY_DN124197_c1_g1_i1 len=527 path=[0:0-526]
GGGGACGGATTACACCAATGATCTCCAGCTGTTTAGAAACTACAACTCCCAGCATGCCAT
ACAAGGAACTGTAGTTTCTGAACAGCTGGAGAGCCACAGGTTGAAGACCACTGGACTGAA
GGCAGCAGAGAACGGATGAGCAGGATCCAGTCACTAATAAGTGATCCTAATTACAAGTGG
CACCTTCCTGAGCTGGAGAGTGGTCAGCAAATCACAAGAAGCAGGGAGGACTGCAGATCA
TAGTGGAATTACTGATGCCGGGTTCAGTTTATCTTCAGTTCACACTAAATGCAGTCACTG
AATTTCAGGTGGTACTTAAAAGGGGTTGTCAAGATTTTTTTTCTTTCTTTAAGGCCTCAT
GCACACGACAGTATTTTTTCACGGTCCGCAAAAACGTTTTTTCATCCGTGGGTCCTCCTT
GATTTTTGGAGGATCCACGGACATGAAAAAAAAAGTCGTTTTGGTGTCCGCCTGGCCGTG
CGGAGTCAAACTGATCCGTCCTGAATTACAATGCAAGTCAATGGGGA
>TRINITY_DN155778_c5_g1_i1 len=527 path=[0:0-526]
AATGCATTAGGATAAAACTGATCAGGATTCTTCCGGCATAGAGCCCCGGCGACGGAACTC
TATGCCGGAACAGAACAACGCAAGTGTGAAAGAGCCCTTAAAACAGTTTTATTTGTCCAC
AGTTGTCTTGACTTTGGGAACGTTTTGTACACATCTGTCATTCTGAATAGATGGTTAAAC
TTTCTTTTGTTATAGTATTGTAGGACTATATCATATCTACTATCAATATCTACAGTAGGC
ACAGCAGTAATCTACAATATAATTACCTCTTTACTCTCCTTTAATTTTGTACACATCTTT
TGCAGCCCCATTGAAGTGAATAGGTCCGCACCCGAGCCGAAAAAATGCGGCTCGGATGCG
GACCACAACAGCAGTGTGCATGAGGCCTTAATGGGTCTTTTAGAAATCCATGTGCTTGCT
GCACCCTTCAAATGAATGGAACTGATTTTCAGTTGCAGAATTTTCTGCTACAAAATCTGT
TGCATGTGAAAGAACCCTAAATATATATATATATATATATATATATA
>TRINITY_DN149085_c4_g1_i1 len=527 path=[0:0-526]
GTGTGTTGCGGATCCGCAACACACCACGGACATGTGAATGGAGCCTTACTATTTGCTTCA
CTATGGATTCTTTACTGTATTAGCATTTGTACTTTATTGTTCTGCATTGATCCACATAAT
ATGTCCCCCCTTGGTGCATAGTAGTTTCCCCTATCATATTTTCATGTTTTTAATTGTATT
AATTGTGTAATTGTTTCCTATTTGCAATGAAATTGTCATGGAGTGCCTTTGTTTCTAGGA
GCTATGTGGCGGCACACAAGTCAGCATGCTGGAGTCCTGTGTGTTTTTCAAGCATTTTGA
TAGCGCCTGCTCTATATGGAAAAAACACCATGGAGAAAACAGAAGTGGTACGCCGGTCTT
GGTATCTGCCAGAGGATGCATTTAAATGGGTTTTCCAGGACTATCCTCAGGATAGGTCAT
CAATATGAGATTTGTGGGGGTCTAACGCCTGGCACCTCTGCCCATCAGCTGTTTCAGGAA
GCCACGGCGCTCACCCGAGCTATTTGAGCGCCACGGTCTCCTTGACG
>TRINITY_DN122721_c0_g1_i1 len=527 path=[0:0-526]
TGCCAGTGTCTTAGGGTCTTTGGGCCCCCTCAGGCTCCTGGGTCCGGTAGCGACTGCTAC
CTCTGCACCCCCTATAGCTACGCCCCTGAAAATACTGGTTTCACTAATTTTACTTTCAGA
AGTTGAGTGAGAAGTTGCTCAGGTTTTGTTGGTAGATCATTTTTTAAAAAACTTAAATGT
TACAGCCAGTTGCAACTCCATGCCGGTTTACCCCTAGAAGTACCTTCACAGAAATAGGAG
AAACAACATTGCACTAGCGCCAAATCTATTTAAAAAAAACATATAGAGGGTGCGACCACT
ACCGGGCCCGCCAGGGGAGGGGGCCGGCAATTGCTTTTAGCCATCCCAGTCTCCCTCCGC
TTTGCTTTGTCTATTTAAAAAGTAAGTGGCTAGTGCGGCTGCGCACATCCCCATACATAT
ACCCTTTCTGCTCAATGTCGGCGAGATCCGGCGCTGGAGGTCACGGGTCTCGCGGGAAGA
CGTGATAATGCTGCCAGTGAGACAGGATGACCGTACGCAGAACAGAG
>TRINITY_DN140078_c14_g2_i1 len=527 path=[0:0-526]
GCTTGCAGTGTGGGGATTGATGTTGACGGGGAGAGAGGGAGGGTTTGGTGGGCTGAGCGG
GGGCCCTTTAAGCTGGGTCTTTATGGCTTTAATGCACGTGGCATTATCACGCTGATGTAT
TTCTGTGGTGTCACATTAACGTGTCCCCCAGTGTTATTCTCCTGTCTCTTTACATGCCCG
CTGGTTATCATTGCCACGGCAAAAGTACAGCACCCAGCGAGTTTCATGCACAAGTCCTAC
CTTAATTGATGGGACCAGTACACGATACTCGCTGAGTGTCATGCAGACGGCTGCCTAAGA
AACTATATCGCCCATTCTATGCCCGATCTTAAGATTGGTTGGGAGGGTAAGGGTAAGTTC
AGATGTGACAAATGTGCTGTGGATTTGTGGTGCAGTCCCACAACAAATTACAATACACTG
CATGTGGGTGGGGGTGAAAAGCAAGCACCTTCAATGTATAGGGGTGAGCAGTGAATCTGC
ATGAAACATTTGAATTTGACTGTGGAACAGCAGCAAGATCTTTGGCA
>TRINITY_DN318506_c0_g1_i1 len=527 path=[0:0-526]
GTGAAGGGTCCTCTTTAATTCTCTTGTTCTCCTGGGCAACTGAGGAGGACACATTTGACA
GAGGATCTCAAAGTATAGAAACCAATTAGTCAGAAAGTATGACTACTAAAGACTACTAAG
ACAACTAAAAGTCATATATACACTAGTCAATGGGCAGAATTTAAAGGGGTTGTTCAAACC
CCCCAAAAATTAGGATAAAAAAAGTGTTCTAATGCACAAAAAATGCACTGACCTATTGAA
CGCTGCTCCCTTCTAGTGGTGAGGGCATTTCCAAGGTGGACACCTGTTTTCACTCCTCCA
TATGGGGAACTGGACTTTGCTGCATGAGCCACCAGACCACTACATCAAAGAGCAGTTTCT
GTTCACAGGCTGCTGACCCAGGCTGGTCAAGAGATACTGGTGCGTGGCACCAAGGTGATA
GGCAAAATCATGTTAAGGGGAAAAGCAGAGGTTAGGACAAGTAGAATTCATGCAATAGAC
TAGTCAGGCAGCAGGTCAGGGCGAGTGGCACAGGGTCAATACGGAGA
>TRINITY_DN158199_c4_g5_i1 len=527 path=[0:0-526]
CTACCAAAATAATCTTAATTACAAACGTATAATATTATTTTCGTATAAAATGGCAATCAA
TAAACCTTGAACATGTCCAATTAAACACCAGGATAACAGCCACAACCAAATTGAATGCCA
GTACGCTTAACACTAAATTTTTTGGATCATAGGCCATAATCCGATTAGCCAGAACAACCA
AACAGCATTCCTAGTTAGGAATCAGAGCACCAAGATGGCATATACAACACCAACAAAAGA
AACATCACAGACTAGCACTGGTAAAAATACTTGGGATTGAGAGACTGCAATCTAGGCGCT
GACAACGGATTGAGAGACTAACACTACTAGAACACTACTTGGGATTGAGAGACTGGAATC
TAGGCGCGCTCGCCACGGATGCGGCGAGCAAGCTGGATGTCCTTGGGCATTATGGTGACC
CTCTTGGCGTGGATGGCGCACAAGTTGGTGTCTTCGAAGAGACCAACCAAATAAGCCTCG
GCCGCCTCCTGCAGGGCCAACACAGCATGGCTCTGGAACCTCAGATC
>TRINITY_DN125242_c4_g2_i1 len=527 path=[0:0-526]
CTAAGGTACTTTTTAGTAGTTAATGATTATAATTAGTTAGATTATAATCAAATATCCACA
TGACAGGTTCCCTTTAAAGTGTGTGTGACTGGTACCACTAGGGCCAACCGCAATGTAAAG
AAATGCGATGTAAAGTGCTTACGCTGCAGGTTCTTGTTTTCACGTTTCAAGGTTTCAACT
TGTTCTAGAGCTTCCTCGTAGGCGTTCTTCAGCTTGAAGATCTCTGTGCTCAGACCTCGA
GCTTCTTTCTGAGCTGCCTCCAACTCAGCCTGACCCTCTTCAAACTTCTGCTTCCATTCA
ACAAGGACCTGCACAAAGATGGCCATTTAATCACAATCTCGTATTCTCATAAAAATAAAC
CAAGAGTGTTTTCCATTGAACCTGGTAATATTATAAGGAGATCTTACCTTGTCAAAGTTC
CTTTGCTTTTTATCAAGAGCAGCAGCTGCGCTATTTGCCCTCTCAACATCAACCATCAGG
TCCTCAACTTCAGCCTGGAGCCTTTGTTTGGTCTTCTCCAGGGAGGC
>TRINITY_DN137732_c6_g1_i3 len=527 path=[3:0-324 5:325-396 10:397-402 12:403-403 13:404-419 14:420-433 16:434-463 18:464-526]
ACCAAAAAGAAGCTGTCACCAGGAGAATGCAGTGGGGTCTGCGGGCTGCATGTTATAGAG
CAGGAGGAGCTGAGCAGAGTCCTGTGGGTGGGTCTAAGGCGTTACTGTGAGCATGCACAG
ATCGCTGTCAGTCACTGAAGGGACCTCCCACATGACTCCTCAGAATGAACAGACATTTAA
ATGAATAAAGTACGAGTTATACTGAATCATTGCCCACATATTTCAGTTTTCTCAGCATCT
CCTGCTCTGTGACGTGCTGCCTGCAGACTGGACTGCGTTTTCATGGTGACCGGTTCCCTT
TAAAACCTGATGCAGTGTTTCTTCAGTTCCAGTTTTAGATGCATTGGTGGTTGTGATGGA
TACCACCCCTCGTACCCGCTTGACAACAACTACGTCAAGCTCACGAGACGCGGTATGGTC
CCTGGTTACCAAGACGTGACGTTGCGCCCTCCTGGAGGAGCATGTAAGATCGGCTTGGTA
CAGTTTACACAGACACCTCCTGTCCACACGAGCACAGAGAGGCAACA
>TRINITY_DN154985_c3_g1_i4 len=527 path=[2:0-224 3:225-246 4:247-248 6:249-249 7:250-251 8:252-258 10:259-282 12:283-299 13:300-323 15:324-337 16:338-526]
GGTCAGCTCAACTGCAGGCCCTCACATATAGATTTTTACAGGGTCAGCTCAACTGCAGGC
CCTCACATATAGATTTTTACAGGGTCAGCTCAACTGCAGGCCCTCGCATATAATGTTTTA
CAGGATCAGCTCAACTGCAGGCCATCACATATAATGTATTACAGGTTCAGCTCAACTGCA
GGCCATTGCATATTATGTTCTACAGGGTCAGCTCAACTGCAGGCACTTGCATATAATGTT
TTACAGGGTCAGCTCACCGGCAGGCCCTCGCATATAATGTTTTACAGGGTCAGCTCACCT
ACAGGCCCTCGCATATAATGTTTTACAGGATCAGCTCACCTACAGGCCCACGCATATAAT
TTTTTAGAGGGTCAGCTCGCCAGCAGGCCCTCACCTATAATCTTTTACGGGGTCCGCTCG
CCAGCAGGCCCTCACCTATAATCTGTTACAGGGTCAGCTCACCTGCAGGCCCATGCATAT
AATGTTTCACAAGGTCAGCTCACCTGCAGGTCCAGGCATATAATTTT
>TRINITY_DN61554_c0_g1_i1 len=527 path=[0:0-526]
TGTGTATTTAAAAACAGTCCTCATTTTGCATTAAGCAATCCCTGCCTTAAAGTTGCCATT
CTGTGGGCGTTCCCAGGTGGTCGAAGGGACTAGACTTAAACGTCATGATCATTACTTTTT
AATTGTTGGCACGTACAAGGGATGTCCAATCCCCCCTAAAAATTGCTGGTGGCCAAGAAA
GTGTTTAAAATAAAGAAGAAAAAAAAGCCACTCACATACGGAATGCTGCTCTGTTCCAGG
GGTGAGGCTCTCGTTCCCGTTACTTCTGGTCCCTGGCAGACACAAAGTGTGATGTTTGGT
CCGTGGTCGTATGGACTGCTGCAGCCAGTTTCTGGTTTCAGTGGTGACATGTTGGTGACG
TGTCTGCAAACGGCACATGACCACTCAGCCTCTGCAGTGACAACCAGGTGGGGACACATC
ACCAGAGATAGGACATCACGGACAGGACATCACACTTCCGGTCCTCCGGGACTCAGGAGG
AGCAGGGACAGGAGCCTCGCTCCTGGAACAGAGAGGCATTTAATCGG
>TRINITY_DN133305_c2_g1_i1 len=527 path=[0:0-526]
TAGGAATTCCGTTTATGGTCCGTGGTAGTGGAAACCATAACGGAATTCTTATAACCTTGT
ACGCCGAACTTGAAATAAGAAGTTCGCTCAACACTAGTCCTGTGCACGGCTGAGGCCAGC
GCTCGGAGAAAGCAGTTGAGTAATTGAATCCTTTGCTATTTTAGGCCATTTACAAGGGTT
GCAAACATAAGGAGCACTTCCAGACTCCATGCAGATGCTATCTTTGGTCATGTTCGAACC
CAGGACCCCAAGCACTGCAAGGCAACAAGGCCAACCACAAAGAGATTTCGCAGTCCCAGT
GCTAAACACTGGTCCTTTATTCCCTAGGTGAGAAGCTCACCCTGAGGTGTCAGACAGTAG
CTTCTAATACTCTCCCTAAATCAGAGCAAGTAGTGCAACCTCCTTCCATATGCCAAGCAG
AGCATAAAGCACTCGTACGTTAAAGGAACAGCTCCTTCCTATTCAAGTGAATAGGAAGGA
GCCATCCCATTGAAGGGCATGGGACGGCCTAGTTGTAATTACACTTG
>TRINITY_DN252116_c0_g1_i1 len=527 path=[0:0-526]
ACGCCTACATCCGCGCCTTGCAGACCTGCGACGTGGACATCACCCTGCTGCCGCCGGACG
AACGCTTCCCCGACTCGGTGTTCGTCGAGGACCCGGTGCTCTGCACCTCGCGCTGCGCCA
TCATCACCCGCCCCGGCGCCGAATCGCGGCGCGGCGAGACCGAGATCATCGAGGAGACCG
TGCAGCGCTTCTATCCGGGCAAGGTCGAGCGCATCGAGGCACCCGGCACGGTGGAAGCCG
GCGACATCATGATGGTCGGCGACCACTTCTACATCGGCGAATCGGCCCGCACCAACGCCG
AGGGCGCCCGGCAGATGATCGCGATCCTGGAGAAACATGGCCTCAGCGGCTCGGTGGTAC
GCCTGGAAAAGGTCCTGCACCTGAAGACCGGGCTCGCCTACCTGGAACACAACAACCTGC
TGGCCGCCGGCGAGTTCGTCAGCAAGCCGGAGTTCCAGGACTTCAACATCATCGAGATCC
CCGAAGAGGAGTCCTACGCCGCCAACTGCATCTGGGTCAACGAAAGG
>TRINITY_DN261288_c0_g1_i1 len=527 path=[0:0-526]
GAGTCATTAAGGCGTTATGGATTTGGAGGGGAAACCATTATCTGACAAATTGACGGACCT
GAAAGACCATTCTAGACGTTCTAACTTGCACTTTTGGGTTTCTCAAAGGGCTCTGAGAAT
GAGGACATAGTCAGTTTTATTCAAAACTGGCTATTAGAGACATTTGGGTTAGACAACCTT
TCATCCCCATTTTCTGTAGAACGGGCGCATAGGATCCCTGGGAAAAAGCCTCCACCTGGG
AGTCCGCCCAGAGCTATACTCGCTAGAATTTTGTTAAAGAGGGACAGAGAACAGATCTTG
AGACTGAAAAGAGATCTACAAGATTTAGTTTACATGAGTAATATAATTGAGATCAATCCA
GATTATTCAAAAATAACCCAGAACAGACAAAGAGAATTCCGAGAGGTTAAGAAGAGACTG
GCCCATGTCAATATCAAATGCTCCGATTTACCCCGCTAAAAACTTAGAATTGTCTATCAG
GATCATATCCTTTTTTTCTCTAATCCCGATGAGACCTTGACCTGGCT
>TRINITY_DN137095_c6_g5_i1 len=527 path=[0:0-526]
TTATTACATAAGGAATGCAAGTAGTTACTAGAATAGACATATCAGGGGAGGGGACAGGTC
CTCTTTAACGGTGCTACATTTATGTAGTTTCCAGCCAGAGTACCAAGCTTGCCTTTTGGG
CAATTATGTTCATCTCCAGTCAAATCAGAGGCCCTGGGGGAGAATCATCAGGACCATCGC
TTTCCGTGCCGGTCTTGATATCCCCTGCACTGTTGGAGGATGTGCCTAATTAATGACGAG
GAGTGTGCATCTTCTGGCAGTCCACGCACCTCGACAGAAATCTACCACAGCTCATCATTT
GCACTAGAAAACTGACAAAAATGAAGATAAATTTGTTGCGGCCGCTGGCCACGTCCTTGC
CCTTTTCAGAAAAGCCTAAAATCACCACTTGTAACAATATATTGTCACAATGTTGCCTAA
AAAGTCTCAAACAGGAGGTGTACAACTTTTTTGCACCAGAAATCATGCCCCCTATATGTT
TTAAGGCTTTAACGTTTCTCACTCTGGAGGATAAAAATAAAAATTTT
>TRINITY_DN83591_c0_g1_i1 len=527 path=[0:0-526]
CTTTTATTTTATTTCCTTCTTTATTCCTTCTTTCTTTTTACTCTTTTTTTTTATTTTTTT
TTTAGGTTAGTTTTTTTTTTTTTTTTCTTGGACAACCAGGTAATACCGACACCCGAGGGG
CCGGCGAAGATGAACGAGCCACCGGGTCGCTTGGGGTCCTTCAGCCCGGCACGGGTACGG
CGGATCGCCCGGCTGAGCGCCCGAACCGCTTCTTCTTGACCAATAACGCGCTTGTGTAGC
TCGTCTTCCATCTTCAGAAGTCGAGTCGATTCTTCCTCCGACAGCTTCACGATCGGAATG
CCCGTCGCGACAGCGAGGACTTCGGCAATGATTTCCTCATCGACCTCGGCCACCGCGTCA
GAGTCACCTGAGCGCCATTGCTTCTCGCGTTCAGCGCGCTTGTTGTGCAACTGCTTTTCT
TCGTCACACAATCGAGCAGCAGCCTCGAAATCTTGCCCGTCGATGGCTGCTTCCTTCTTG
GTCCGCACCTCGGCGATCTGCTCATCGAACTCACGCAGGTCCGGTGG
>TRINITY_DN124410_c8_g1_i1 len=527 path=[0:0-254 2:255-368 3:369-526]
GGCGGCCCCCTGGGCATTGGCCTGCCAGGAAATTTCCCTGTAGGGTCTATGGCCAGTCCA
CCTCTGGATTTGTCCAATCAATGGAAAACGCTTGCTGTTCAGTTGGTACATGTTATTTAA
TTTGATAATAATTGCTGATGACATACTTCACTAGTCATGTGACTAAGGAAAGATTTTCCA
TCAGATCCTTCATTAGATTTACATCAGTGGGAGTTGTGTATCTACTGACTTGCCAATGTG
GTGTTCAATATGTGGTTAAAAGCAGGCGCGAACTGCGGAGACTTATTGGTGAACATCTAC
TCAATATAAAAAACGGACGCGACACTTCTGTGGCACGCCATGTGTGTGATCATCATAGCG
GTAATCCAGAGGTGTTGAAGGTCCAAGGGATTGAACACATTGTGACATCCATTCGCGGAG
GGGACATTGATGTCCCTCTGCTCCGTAAAGAAACCGAATGGATATTCAAGTTGGAGACTG
TATACCCTAATGGATTAAATGAGGCAGTATCATTTTCCTGCTTCATT
>TRINITY_DN115896_c5_g1_i3 len=527 path=[1:0-132 2:133-224 4:225-225 5:226-266 6:267-279 7:280-370 9:371-411 10:412-424 12:425-439 13:440-526]
GTCACTTGCCTAAAGTGTGAATAAAACACTGAACTGTTTGATCCAAAGAACTTGTTGTTG
CCTCTGTACTGTGTCCGCTAATCCTGTCTACCAGAGCGAAACCCCACAGTATGTGTGTGA
CTGCGTGTGTGTATATATACCCGGTATGTGTGTGACTGTGTGCATGTGTGTATATACCCG
GTATGTGTGTGACTGTGTGCGCGTGTGTGTATACACCCGGTATGTGTGTATATACCCGGT
ATCTGTGTCTGTGTGTGTGACTGTGTGCGCGTGTGTGTATGCAGTACAGACCAGAAGTTT
GGAGACACCTTCTCATTCAGAGAGTTTTCTTTGTTTTCATGACTGTGACGGTTGTGGATT
CGCACTGGAGGTGTATATACCCGGTATCTGTGTCTGTGTGTGTGACTGTGTGCGCGTGTG
TGTATGCAGTACAGACCAGAAGTTTGGAGACACCTTCTCATTCAGAGAGTTTTCTTTGTT
TTCATGACTGTGACGGTTGTGGATTCGCACTGGAGGCATCGGGGCTA
>TRINITY_DN261962_c0_g1_i1 len=527 path=[0:0-526]
GATTTTAGCCTCAAGGTCTGCATTTGCCTCTTCTAAAGCATGGACTTTATCTAAATATGT
GGCCAGGCGGTCATTTAGGTTTTGCATTGTTTGCTTTTCATTTCCAGAGAGTAATCCGTC
ATTTCCACCAAATCCACCACTGCCACCACCTCCCCCAAAGCTGCCACCACCATAGCCAAA
AGCTCCAACTGAGCCACTACTAAAGGCACCTCCTGAGCCACCACCAAAGCCAAATCTGAA
GCCACTGCCAAATGCACCTCCTGAGTTACCACCAAATACGACACCTGTGCCCCCACCAAA
ACTACCTCCTGACCCAGCACCACTAAAGTTTCCTCCTGAGTCACTACCATACCCATCAGG
AAGACATGTTATGCCCTGGACACCACCAAAGCCTAAACCACCACCTCTACCACTACCACA
TTGTCTAAAAGATGAACTGCTGGCATTAAAACTATAATTAGAAGAACTAGACCCGTAACT
AACTCCTCCATTCCTTTTATATTGATTTGCCATGGTTTTCAGAATCA
>TRINITY_DN110580_c0_g1_i3 len=527 path=[0:0-126 2:127-297 3:298-356 4:357-526]
AAAAAGAGTACAAGCTAATTCAATCGATGTATACTTGTGATTTGTGCCATGCAAGAGGCC
CAAGTACCATCTAAGAAGCCCATGCACCATCTTAGGATCTCAAGCACTATCTAAGAAGCC
CATGCACAATCTAAGAAGCCTATGCACCATCACGAGGATCATGCACCATCTAAGAAGTCC
ATGCACCATCTAAGAAGCCCATGCACCATCAAGAGGACCATGCACCATCAAGAGGACCAT
GCACCATCAAGAGGACCATGCACCATCAATAGGACCATATACCATCTAAGAAGCCCATTT
ACCATCTAAGAAGCCTATGCACCATCAAGAGGATCATGCACCCACTAAAAAGCCCATCCA
CCATCTAAGAAACCCATCCACCATCAAGATGACCATTCACCATCTAAGAAGCTGATGCAT
CATTTAAGAAGATCATACACCCTTTAAATAGTTTTTGAGCCATCTAAGAGGCTCATGACA
CAGCAATACTCCCTGTAACCCAGGAGTACAAACTAATTCAATCAATA
>TRINITY_DN91157_c0_g1_i2 len=527 path=[0:0-526]
CAGCGGCTGCACGGTGGTGTCGACCACGTAGAGCACGCCGCCTTTGCCAAGGTTGGGCAC
GATGCCGGTCCAGGTCTTGCCGGCCTTGATGGTGTCCCACATGTCCTTGTAGACAGCCTT
GGGCACATCCGGATGGCGCACGATGCTGTGCGGCTGGCCGATCAGCTCCTCGCGCGCGAA
CCCGGTGAGCGTGCAGAACAGGTCATTGGCGTAGGTGATGTTGCCCTGCAGGTCGGTGGT
GGAGATCACCATGACGTTCTGCATGGCATTCAGCAGCTGGGCGTTGTCGGGGGTGTAGCT
CATCGCAGGTCCTTTGGATGCCGGTGACGCCGGCGGATTGGGTTCCTGCATAGAGATACG
CCCGCACGGTGGCGGGCGGTTTGACATTGATCAAGTGGGTGACGCGATGGCCTGCGACCG
GGTGTCGCAGGAAGAATCCCTGTAGAGCCGAGCCCATGCTCGGCTCACGGGGCAAACGGG
ATTGCCGGCAGCCGGGCGCGGGCTCGGCTCTACATGAGAGACACGGG
>TRINITY_DN144091_c2_g5_i2 len=527 path=[1:0-388 2:389-429 3:430-526]
TATTTAGGGGCTCAGTTTGCGGGATGAGGCGACTGTTTTCATTTTTTTACGGTGTTCACC
CGAGGGGTTAGGTCATGCGATATTTTTATAGAGCTGGTTGTTACGGACACGGCGATACTA
AATAAAATAAATAAAGGGCTCATTCAGATGTCCGCAATAATGCAGATCCTTTTTTTGCGG
ACAATTCAGCATGTCTGCAAAATAACAGATTGCATTCAGTTTTTTTGCTGATCCATAGAC
TTCAATAGGGCCATGAATGAAGGAAGGAACCGGCACTCCTTTGTACTGCAATTATATCAA
GTTTATTTGCCACTCAGAAGATGTGACGCGCGTTTCGGGACATGCAAGTGCCTTTATCAA
AACAATGAGCAGCAGGATCCTAACCTCGAACCCATACCTTCACGCAGTGCCGCCCAACTA
TTCGTAACCAGCCTTCAATAGGGCAATGTCCTGATTTTTACTGACAAGTATAGGACGTTT
CTTTTTTTTTTTTTGCTGAGCGGTGCAATAGAAGAAAAGGGCCCCAT
>TRINITY_DN140961_c5_g1_i1 len=527 path=[0:0-526]
GCAGAACTCTGGTGAGCGCGGCGGCTCCCTGAATCAGCTGATCGGTAGGGGGTGCCGCTG
ATCTGATAAGGATCCTTTTCCAGGATAACCCCTTTAACACAAGCAGGTGGTGTCAAAATA
AGAATTCTTGAATAAATAAATCTACTATACTGCGTATCCATGGCTACAGACTACAAACAA
ACCCTCGGTGTAGTCATGTGTTACTCCCCTCACTCTACATGTGCTTCTTTGTAACCTACA
GATAGTAGGAGAGGGGAGAGAAGACACATGACTACAAGATCATACTAAGCACAAGGACCA
TGGAGACACATAGGTGTCTGCATAGGAGCCGCATACAAATTATTTTTTTTAAAAACATTT
TTTTTCGGTGCATTGGAGCTATAAATAAATGCTCTCCAAATATTAGAACAATAAGAGGGT
CCATGTTGGTGAAAGCATCATTAACGCATTACTCTCCAGTATAGGATTAGCATTAGAGGT
TGGTTTATCATATGTAGGAACCGAAATGAGAAGCATCAAGTCTTGGT
>TRINITY_DN131835_c0_g1_i1 len=527 path=[0:0-526]
GTTTGGACCCATGTCTGGTTTTGGCTCACAATCACTGATGGAAATTACTGACCAAACACT
GACTGTGTAAATAAGGCCTAACACTTATAGGAGGTAGTGTCATCTAAGACATTGCTGACA
CCAATAAGAGACATCACCAACCAGTGACTACTCATCTGCTCCATTTTAAAGCCGAGAGCT
AGAAGAGGGCGTCGCAGGGTAACCAAGGAGAGTGGAGTATTTCATTTTTTATTTTTCAGC
CCACAAGGGGTGCACATAAGTACTGTCCACTCAGGAAACTAAACTATTGTTCTGATAACT
TCAGTCTTAGTTAATATCAGGTATAGGCCTGGATTGTACCAGCCACTATTCCCAATCTTT
AACATGTTATGACTGAGAACCGCTACTTTAAACAGTTATACAACAGCAAAAGAAATCCAT
AACCTTAATGTTCCCATAAAATTGTTTTTATGTTAGGGTACTTTTACACTAGCGGCAGGA
CGGATCCGACAGGCTGTTCACCCAGTTGGATCCGCCCTGACGCTGTT
>TRINITY_DN136777_c3_g3_i2 len=527 path=[1:0-174 2:175-526]
CTAAAGCCCTTTTTGGCCTGTATTAGTGGCAAAATAAAATATATTATTTGCTGTTCAGTG
GTGCAGTTATGTTCTAAAGCCTTTTTTGAGCATGTATTAGTGGCACAAAAAAAAAAGTAT
TTGCCGTTGTGTGGTGAAGTGAGAAAATTACAGCCCTTTTTTGGCGTGTATTAGTGGCAA
AAAAATATATAAAACCGTTCAGTGGTGCAGTTATATGTTCTAAAGGCATTTTTGGTGTGT
ATTAGTGGCAAAAAAATATATATCATTTGCCATTCAGCGGTGCAGTTATATGTCCTAAAG
CCCTTTTTGGCGTGTATTAGTGGCACAAAAAAAGTAATTGCGGTTGTGTGGTGAAGTGAG
AAAATTACAGCCCTTTTTGGCTTGTATTAGTGGCAAAAAATATATATTATTTGCCGTTCA
GCAGTGCAGTTATATGTTCTAAAGCCTTTTTGCGGTGTATTAGTGGGAAAAAGGGCTTAT
TAGCCATTGTGCTCTTAAGTGACAAAATGACAGCCTTTTTTGGGGTG
>TRINITY_DN47771_c0_g1_i2 len=527 path=[0:0-243 2:244-526]
ACGTGGTAGTGCTGTGAAACTGAGCTGTACATTACACAGAACACATTCATAGCATTTGCA
GGAACAAACTTAAAAGCAAAATTGAAAACAGTTAAAAGAAACTTGAAAGTTGAACATGTT
AAGGTCATAATGGCGTATCAAGCCTGACCAGAAATTAGGGTCAAATGACCAAAGTGGGTC
TGAGTTGGGACAGAGAAACAAAAGCTCCCTACCTCGGACCAACACTATAATCTACATTTA
ACTACTCCCGATCATTGGGAGACTCACATATCAGACAGTGTCCCAGTCCGGGGGGATCTT
GTCTGGACAAGATATATTATCCTTCACCAACTAGGAGTCTTCAGTGATGAGGCCTCATTC
AAGTAGCTGACGAGATGCCTCTTGTGGTGAGTTAAGGACCTGCAGGGCTCCTTTGTAGGT
AACAAGCACTTTTATCAGGAATCCCCAGCAGTATTTGATTTGGCGCTGTCTCAGCACTGT
AGTAATTGGAGCAAACTCTTTCCTTTTGGCGAGCGTTGCTGTGGAGA
>TRINITY_DN142249_c6_g7_i1 len=527 path=[0:0-526]
ATGATCAATACCAGGGGTGGGCGGCCTCCGTCTCCCGGCTGTTGTGGGACTGCAATTCCC
AGCATGCTCAATTCATTTCTATGAGAGTTCTTGGAGGGGCAGAGCATGCTGGGAGTTGTG
GTTTCGCGGCGGCTGGGGGCCGGAGGTTGCCTACCCCTGATCTATACCTTTCATAGACAC
CATTTTGAGGTCTATCTGACTTTTTTATCCTTTTTATAATTATTTTTGTAGGAGGTGAAG
TGGCCATTTTGTTTTTGTTTTTCCATTTCACTGTATGGGATAAATAGTTTATATCTTATA
GAGGACCTATAGCTCCTGCAGTTCTTCAGTGAATAAAATCACTCAAAATCTGAATGGTCT
TCTGGGGCTTTATCTGCTGACCTCATTCTCCCCTCACCCACAATATGGAACCAAGTTGCT
AAGTTTAAAACATGCCCCTTTAATCAAGTTGTCCTGTTAGAAGCTTTACACACCGATCTT
TATCTAAGACATACACACATTGTTAAATAACTTGCTGTAAAAGCTGC
>TRINITY_DN126765_c1_g2_i1 len=527 path=[0:0-526]
TGTGTAGTGTGGTGGAGGGGTGGGTCCGGCCAGAGGGGGAGGCAATGTGGGTGGTGACGG
TGCACTGGTGGGTGCCTTGTGTTGGCGTTCTCTACATGATAGATGCAACTTGCTGAAGTG
AGACAGCCTTTTAAATGAGGGCAGGAATAGACCCTTTTCTCTGACTCTGAACCAGCCACT
TTGTGACAGAATTTTACTCCAGAAATGTTGCACAATGCACAATGCACACATTTTGGGCAT
CGACCCCTTTTCGATTAAGTCAGAAAAAGTTGTCGAAACCCTAATTGCACCAGTTTGTGC
CACTTTTTAGACAGATTCTAGGTGCAGATCCATTAGTAAATCTGGGTCCTGATTGTAATC
AATCCAGTCCCTGTATCCAGTGGAGCTCACAGTCTAAGTTCTCTATCAGTGAGTATTGTG
TGGGAAGAAAATGGAGGAAACCCCCAAAAACATGGGGAGAACGTACAAACTCCATGCAGA
TGTTGTCCTTGGATTGGAGGTGCAAGGTACCAGTGCTAACCACCGAG
>TRINITY_DN127471_c8_g2_i1 len=527 path=[0:0-526]
CCCTGCCACTAAGGCCAGCAGTATGGGTGCTGTTATAGAACATGTAAAAAAAAAAAAAGA
TGTACCTTTTACTTTTAGCATCTATTATGAACACCATTTTTATGGGTTAAAAAAAAAAAA
AAGCTGCAAACACTGTGACTTCTTAAATGTCACTGCAACAATATCAGTGGACATGGCATT
TCTAAGCAGCCTTTGTCACGTTACGAAAAGGGGCCGTGACCAGCAAGCCCACCGCATTTA
TCCTCATTTACGCCGGTTTTCTGGCATAAATGAAGACAGAAATCTATGCTGTAGATTCCA
GATGAGGAACTGCTGGAGGATGCGCCCAATTTATGATGTGGCCTGCGCCTCACCATCCTC
CGGCAGCACAGGGGATAGCTAGACCTGCACAGGAAACACAGGTCATGTTATAAAGGAATG
GTCACAGGGAAGAGAACAGAAATTACCTTTATAAAGGTTCCAGAAAAGAAACAGCTCCCC
TCTGCTGGCAGTGGTGCTGCCGACGTGACCAAATAAATTAACCGTCT
>TRINITY_DN142715_c7_g1_i2 len=527 path=[1:0-207 2:208-274 3:275-284 4:285-308 6:309-325 7:326-526]
GTTACGCCACTGCACTTGATTCTGTGAGTAGAAGGTAAATGGTCTGAAAATTGAGTAGTT
GTGTTAGAAGGGTATTTTATAAATTAAATACTGATTGGTTCTTTCCCCTTTAATTATTAT
ATTGCCTTTTTATATTCCTTGAATGTAATTACTTATTTTGTTTTGCCAGTTAGTATATAC
AAGGCCCCCATTATGCTGTGAAGACTAGATTGAGGTACATACGTTCTAAACACTGGACAT
CCTGAGGCGCAGGGGCCAGAAGGTATAAGGCTTTGTGCATTAACACGCTTCAAGCTCCAG
GAGACATCATGTGAGGAAGGATGTCTGTCACTAGACCACTCGTATTACCTTGGTCATCGG
TGATGTGCTACATTGGTAGCGTGGGTGATTGTAGCTTGTTTGTTAGTTTGAAAACCGGTC
AGAGTGATTTTTTTTATTTTTATGTTTTTAACTATGTATGGGAGTTGTTTGTCTGTTTTT
ATCTTTTAATATATTTAATCACATTTAGTAAATATATTTATTCACAT
>TRINITY_DN142577_c5_g1_i2 len=527 path=[1:0-281 2:282-319 3:320-335 5:336-526]
AACACAAAAATAAACCTACTGTGTGAATACGGTTTTCTAATTCAGAAAAGAAATTGCCAA
CTTCACACTAATTGATCAGGGTCTCCTTAAATAACACTAAATGTGATATAATGGAAAGAA
AAAAAGAGATTCAAAAATTCATGTTCAAAGCATTTACCAGGCTCCTGTGCACTAATTTAC
TTTTAATTACTCGTTAAAGCAGCAAATCACCTATTTTTATTTTAACATTTACATCTCACA
TATTTCCTCAAGGTTATAATCCAATATTACCGGGAAATAAAGAAAAAAAAAATATAATCT
CCAGGTAGCACAGGCTATTTGCTATTACAATATTTATTAGACGGAGAATAAAACACAGGG
CATTACACTAAATTTCTGGATCTAAGTTTACTAGTGAAGAAGAAATAGTATCTAGAGAAG
TCTGCAGAAGGGAATAATTGGCTGCTGAAGCTGGATTTTTGGCTGTAATTTGCTTTCTTT
TAGCTTTACCGCAACACACGCTGAACGCTTTAACTGCTTAATTATAG
>TRINITY_DN151113_c5_g2_i6 len=527 path=[0:0-108 3:109-137 5:138-147 7:148-154 8:155-156 9:157-181 11:182-185 13:186-194 14:195-200 15:201-243 16:244-274 18:275-285 19:286-387 21:388-440 22:441-441 24:442-442 25:443-443 27:444-471 28:472-473 30:474-500 32:501-501 33:502-526]
ATTATAAACACTTATTCCCTTTCCTCAAGACAGGGGATAATTATCTGATCGGCAGGGGTC
ACCACCAATCACAAGAATCGCTAATTGGTCCCCAAGCACTTGTACTTCCCTAAAGTGGTT
TTCCATCTTCGGGGAGCCTTTCAGGCAGAACCCCTCCCCCCGATGCCAAAACTGCGGAGG
GAAGCACACCCACCCGCTTCCGAATTGTTCGCTTCCTCACCTCTGTTGCAGCGCTCGGTC
AACATGTGGTTTGACGGCGTCCGCAGCCGAGCACCGGCCACAGCAGTGACGTGTCCCCCC
CGCGTCATGTCAGTGGATCACATGACGCAAAGCAGATGAGTCCCCACTGTGGCCAGGGAT
CGGCTGCAGCGACCATCGAACCGGATGTTGAAACTCATGGAGCAGAACGTGGCAGCGGGG
GAGCAGGTAAGTATGCTTTCCTCCGCAGGTCCGGCTAAGGAGATGGGAGATGTCTGCCTG
AAAGGCATGAAGAGCATACTCCTGATTCTAGATCAGGGATCAGCAAC
>TRINITY_DN128524_c4_g3_i1 len=527 path=[0:0-526]
ATTGCTGTAATATTGTAATCAATCATTACATTCACACATAGAAAGTTTTACTCCAACAAC
TTCTTGGTGCATTATATGTTTTTTTGTCAATGAGTGTACTAACTGGTGTGATACACATCA
TACAGCATTTCCTGATGCACACAGGGTATTCCATTTTCAGTGATCGAAAGTTATTCTTTG
TATTACACAATTTTCCAATATACTTCCTGCTCCAATTCCTTGTGGTTTCCAAGATCTCTG
CTTGTTGTCATTCAATAGGAACAGAGGGAATAACAATCTGTCCTGGTCAGGGGAGGGACA
CACAGAGCTCCTATGCATATATTGTAACTGTAATCAGTCACATGACACGGACAGATTTAT
AATCAATAAAGGTTCTGATTAATTTGACAGCAAGCAGAGATCTTGAAACCAGTAATGAAT
TAATAAACTACACTGGAAAATTGCATTTTTATTAGACAAAGAGAGAAGGTATTACTACCA
AAAGCTAAAAAAAAAAATTGCTGTAATTACACTGCACCACCACTTCA
>TRINITY_DN112726_c1_g1_i2 len=527 path=[1:0-338 2:339-406 4:407-444 5:445-526]
TATAGTAGCAGCAGCGAGGCTCCCATTTTTTTCATGGCGGGTGTCCTTAATTGGGAGGAG
GATAGAAGTAACCGGGCGGTTATGAAGGTTCTGCCCCCGTCTCCCCCTCAGTTGGAGGAC
GCGTGTTACCGGCGGCTGTCCGGCTCGGCGCTGTTTCAGGTGCAGGAGGAGTGTGTGAGC
AGCGAGAGTCTGTAGCTCGTACAGCCGCCGGTGCAGCCGGGAGATGAGGACGTGTGGAAA
TGCGGCTATTTGAGGAAGCAGAAGCACGGTTATAAGTGCTATTTTGTGCTGCGGACTCAC
AGCCACCTGGGGCCCGCCCGCCTGGAGTACTACGACAACGAGAAGAAATTTCGTAGCGGG
CAGCGGTTGGGCTGCCCCCCGAAGAGGGTTATCCTCCTCTCCTAGTGCTTCACCGTCAGC
CGTAGGGCCGACGTTAAAAATAAGCACCTGCTGGCCCTGTACACCAAGGACGAGTACTTC
GCCATGGTGGCGGAGAGCGAGCAGGAGCAGGACTCGTGGTACCAGGC
>TRINITY_DN133757_c17_g1_i1 len=527 path=[0:0-526]
GTTATTGTTCACTTCTTATCAATCGGATTTACTCTTCCTGGCTTAAGGCCTTATTACACG
GGCAGGTTATTGTTAAGATGATCGCTAACGAGCGTTCGCAGTAACACTCGCTAGTGATCA
TCTGGCAGTGTAATACTGCCGCCGGTAATTAGGATCTTTTAACATGTTATAAAATCCTGG
TTTGTCAGCGGCAGATTGTGCCGTGTAATAGGCGCTCTGCTGCCGGCAAACAAGGAGACC
GTATAGAGACGAGCGATACATTAGTGATCGCTCGTTCCTATAACGAGGAGGAGATCACTG
CACGTAATAGCAGCGGTCTCCTCCTCCAGCGAGCAGGCGATTGACAGCAAGGAATGCTTC
CCTCCCGACCATCGTCTGCTCTATCTGCCCGTGTAATAGGGCCCTTATATCGTAGTCATA
CCTTTCTGTTCTTGTTCTAGGGGATGGGACTGGTGATCGCCCGGGCATTATTTGAATATA
ACACGTATGTACGCAGAAGTGCGCCACTTTTTATTGTCCCATATTGT
>TRINITY_DN153998_c0_g1_i3 len=527 path=[1:0-252 2:253-302 3:303-303 5:304-345 6:346-383 7:384-422 8:423-423 10:424-526]
GGTTGGTGGCCATCTCTGGTAGGCTGCATCCTCAGGCCCAGAACGGACGCAGGTCAGTAC
ACCTAGTTGCTGATTGTAATATATTGTGTGGCGCCTGAAGTAACAGAGACTACCCTAGGC
CTCGCATTAGTTAGTGAGTTAGGATTTTATCGTTTGCTAGGCTTTACTGTAGTGGACTGC
AGCGCAGTTATTGACTTGCAGTCTCTGCTGCATCTGCCACTGGCTAGGGGTGTTCTCTGT
AGCGGCACAGCACGACTTGCAGGCTCTGCTGTGTCTGCCATCGGCTAGGCCTGTCCAGTG
GGCGGGGACATTGACTGTGGGTCCGGGATATAGCGTTTTCTATGCGTATTTGTATTATTT
TGGTTATGCCTGTGTTATTACTTTTTGCCTAAGTAAAGTTTCTGTTCTTGCATAGTAAGC
TGGTGTCAGTGTCGCTTTCCTTGTCTGTGACTTCGCTGTATCCTGGGGAGCCCACCCCGG
TACTCGGCTTACAGACTCGGGTGTAAATGTTAGTGAGAAAATATGAC
>TRINITY_DN150076_c6_g2_i1 len=527 path=[0:0-526]
GACAACATGCATAAAGAGGATGATGTGGTCAAAATACTCATTTGCCTAATAATTCTGCAC
TCCCTGTATAGCCATATCCTCCACAGTATGAGGAGGAATGATCTCTAATACCATTGCTTG
TCCCCATAATGAATCACTGTTTGCCGGCAGCAGAGTGCTGTGAGATCCAATTACCAGATG
AACGAGCATTTCTCTCAACCATCAGTTAATTGGCGGCATCTTTACCCAGACAGTTTATCA
CTAACGAGTGTTCGTACAAACTCTGTCTGAATATCGGGCAGTGTAAAGGACCCTAAAGTA
GTGCAATGCACAAGCTTGTATAGCAACCAATTTACTGCTTTGGACAGCAGCTGCCACTTA
AGAGTTAAAAATCAACCAAAGGTAATACTAAAAGTGTAGGTGTAGCGCAAGCCTAAAGAC
TTAGGCCTTATGCACACGACCGTTGTTTTGGTCCGCATCGGAGCCGCAGTTTTTGCGGCT
CGGATGCAGACACATTCACTTCAATGGTGCCGCAAAAGATGCAGACA
>TRINITY_DN158647_c4_g1_i1 len=527 path=[0:0-526]
AAATGCTCTTCTGGCACACGCAGCCTGAGCACTACAACCAGCACCCGAGCGGAAGCTACC
TGCGGTGAGTGCGGGGCCGCCGAACGCTGCACAGCTGAGGGGTTGTCACAGTGTGTCAGC
TCAGGAGCAGCACGGTTCCCTGTTTTGTTACAATGTATCAGTTCTGATTGGCACTGTTTC
AATTCACTGACAGCAAGCAGAGATGTGGAAAATGGTGATATTATTATGCCAAGTTCTGCA
ACTTCGATATACTTTGTGTTATATTTATAAGTATGTGGAGGTTGCAGAACTTGTCCTCAT
GCAGAGACCGTTCATGTAGATAGGACCGGCTGCCCCTTAGGGTGACCTTTTAGCTCCCCA
TCCCTGACCGTTATCCACCTGGTAACCCATGGATACCCGGGGTGACCTGCTGGGGGAGGG
TGATTGTGGCCCCTGGGCTCGGTGACCTGCTGGGGGAGGGTGGCTGTGGCCCCTGGGCTC
GGTGACCTGCTGGGGGAGGGTGGCTGTGGCCCCTGGGCTCGGTGACC
>TRINITY_DN150451_c2_g1_i7 len=527 path=[3:0-278 5:279-311 6:312-316 7:317-317 9:318-319 12:320-323 14:324-324 15:325-329 17:330-342 18:343-348 20:349-363 22:364-394 24:395-412 25:413-422 26:423-434 27:435-526]
TGAGGGCGTGTACAAGCATTTTCGCAGCCTCAAAGTTGAGGAAAGCACGGATGCGGGAGA
TGTTTTTGAGTTGGAAGCGGCAGGTGGTGGAAAGGGCTTGGATGTGCGTTCTGAAGGAGA
GGGAAGAATCCAAAGTCACTCCAAGGCAGTGGACTTGGTTGACCGGGGAGAGTGTGCAGC
CATTGATAGATAGGTCTGTTGTGGAGGGGGGATAAGCAAGATGGGGGAAAGATGATGAAT
TCAGTTTTATCCATGTTAAGTTTAAGAAAGCGAGAGGAAAAGAAGGATGATATAGAAGAT
AGACATTGTGGGATTCTTGATAGTCAGGTGGTGATGTCTGGACCAGAGAGGTAGATTTGT
GTGTCATCAGCATAAGAGTGATACTGAAAGCCATAGGACTCTATGAGCTGTCCCAGGCCA
AAAGTGTAGATAGAGAAGAGCAGGGGTCCTAGGACAGAGCCTTGCGGGACACCAACAGAG
AGCGAATGAGACGAGGAGGTGGTGTAAGAGTGGGATACGCTAAACGT
>TRINITY_DN123251_c9_g1_i2 len=527 path=[0:0-155 2:156-219 3:220-246 5:247-350 6:351-526]
GATTGGTTGCTGTGGACAACTAAACAAGTTTTCCTTTGCTTGAGTTTTGATAGATCTCCC
CCATGTGTCTATAGACCCGAGAGCCCTACTGGGTTAGGTTATTGGATGGTGTTGTATTAA
TTGACAGGCCAGGTAGTGGCAAAACAGCGAGGAAAGTAAATGAGGGGAGCTTGGGTGCAA
CTACAGGACCGGTAACGCCCAGTTCATGGCTAATTTGCATGTTAAGAAAAGACAGAATTT
GGGACCGGAGCCTCAGATCAACCACAACAAAAATAAAAAGGTGAACCACGGCTACGTGTC
TATGGAAACAGCTGGATAGGGAGGTCACAGGCGACAGATTCCCTTTCAAAGGTGAGTAAG
GCAACTTTCACGGTGCCCGATCGTGTCGGATCCGGTGAACTTGGGCAGGCCGTTCCTCTG
CCAGAATTCAGAATGCTTCTCTGAACATAGCCTGGGGCTACTTTCACACTAGCGGCAGGA
TGGATCCGACAGGCTGTTCACCCTGTCGGATCTGTCCTGCCGCTATT
>TRINITY_DN160406_c0_g1_i1 len=527 path=[0:0-526]
GGAGAGGCTGGAGAGTAAGCTCCAGCTGCTCCGCCAAGACATGTTTGTGCCTTTAATACG
ATTCTGATTGCAAGCTGATATGTGGCTCAAGCAGTTGCTGGATCTTCAAATATGAAGCGG
TTTCCAAAATCACAAATAATGTACTCAAGCGATTAAATGCAGAGGATAAAGCTGCAAACC
ACTGTGCACTGCTACAACAAATTATATCAAATGGCACAGAGCATAACATAACCCTTTCTC
TACTGCTTTAAAGGGGTTATCCCATGAGTAATATTAAACAATGAAAATTGGACATTATAT
AGTACATGATCGTTTCTTTCTAACAATGCTAGAACCAGTCCTGTACCTCACATGGATCCA
GAGATCTCCCCATTCATTGCTCTGCTAGATTTATATCAAGCTGGCGGTTCAAGGAGAGTG
TCTTTTCTGCCACAGCTCAGGGGGAGTGTCTCAGCTCTCCTTATCACAGCTCAGGAGGCA
TGTCCATGCTCTCCCTATCACAGCTCAGGGGGCGTGCCCATGCTCTC
>TRINITY_DN127915_c2_g3_i1 len=527 path=[1:0-250 2:251-526]
CAGGTGGGTGGGGAGATGTAGGAGCTCATGAATATCAGGACTCATGGGCATGCACTGCAA
CTGGGGCAATTAAAGATGGGAACCCAGGGTTTTGGTAATGGGATATGTCACTAATATATG
CTGACTTTAGTTAGGACACCATAATACTGGTGCCAAATTTCCTTTAAAGGGGGTTTTCTG
ACATATTTCAAGTGAGGACCTATCCACCGGATAGTAGGGTTGAGTGAATCTTTTAAAAAC
TATGTTAATAATATGGGCTCCATCCTACTGTAAAATGTATGGCCTCCGTGGAGGCCTTTC
CAAAGTATCAGCAAATATCGCAAGACTTACACATAAACTAACGTGCCTCATAAATGAAAC
CGAGGTCAGCTTCGTATTTTGATACTGTAATTTATGCGAATAAACGAAGTGACACCTAAT
TGAGGTGAGACGAAGTCAGTCTTGCGATATGACCTGTAAGAAGTGTAAGAAGGAACAAGG
AGCCGTCATTGACGGAAGATACGTGTCACCGAGGTTCCTGGCCTCGG
>TRINITY_DN157904_c6_g2_i7 len=527 path=[1:0-83 3:84-122 5:123-123 6:124-130 8:131-147 9:148-165 10:166-171 11:172-196 12:197-244 13:245-245 14:246-246 15:247-274 16:275-281 18:282-282 19:283-295 20:296-364 21:365-367 22:368-426 23:427-434 26:435-526]
ACTGCTGGAGACTAGATAGGCAGGATTGTGCCGCTGACGACAGCACGCAGGAGAGTATTC
ATACACCGGGCTATCACAGGGGCTGATAGAAGGGAGTACTAATGACAGAATGATACCTGC
TGTACTGCTGGAGACTAGATAGGCAAGACAATGCCCCTGACAATAGCAGAGGTAGCAGTG
TATATACAGTATCTCTTCAGGAGAGTATTCATACACCGGGCTATCACAGGGGCTGATAGA
AGGGAGATACTAATGACAGAATGATACCTGCTGTACTGCTGGAGACTAGATAGGCAAGAC
AATGCCCCTGACAATAGTAGCAGTGTATATACAGTATCTCTTCAGGAGAGTATTCATACA
CCGGGGGATTGTGCCGCTGACGACAGCACGCAGGAGAGTATTCATACACCGGGCTATCAC
AGGGGCTGATAGAAGGGAGTACTAATGACAGAATGATTCCCCATTGGGGAAAGCACTCTG
TGCTAAGAATGAGCCGCAGCCTGTACTAAGTTTCCAGGCTCATTGTT
>TRINITY_DN124607_c9_g1_i5 len=527 path=[3:0-139 7:140-213 8:214-236 9:237-237 10:238-239 12:240-329 14:330-339 15:340-344 17:345-364 18:365-365 20:366-389 21:390-526]
CTCAGCTCACAGCCCCATGTCAGACATCAGCCCCCATCCATCAGCCCCCCCAGCCATCAT
GCCGCCATGTACGCCATTAGCCCCCCCATGTCAGCCATCAATCCCCATCCATCATGCCCT
TATGTAAGCCATCATGGCCATGTCAGCCATCATGCCCCCATGTCAGCCATCATGCCCCCT
ATGTCAGCCATTAGCCCGCCATGTTAGCCATTAGCCCCCATGTCAGCCATCAGCCCCCAT
GTAAGCCATCATGCCCCCATGTCAGCCATTAGCCCCCATGTCAAATCACCCTCCTATGTC
ACATCAGCCCTCCATGTCACATTTTTCCGCCCTCCCCCAGGGTGGGCCCTAAGGCAGCCG
CTTGGTCTGCCTTATGGTAGCACCGGCCCTTTCAATATCTGATCGCTCACGCCAATTTTG
AAGATGCTTTTTTTGAGAGCTACAGTCTCCTCACAGCTAACCAAGCACAGCGCCGGACAT
TGTATAGTGGTTGTGATTGGTATTGCAGTCGAGGCCCATTCACTTGA
>TRINITY_DN125718_c6_g1_i3 len=527 path=[0:0-171 1:172-177 3:178-195 4:196-196 6:197-210 7:211-223 8:224-272 9:273-273 11:274-280 13:281-281 14:282-297 15:298-306 16:307-526]
ATATGAGGCAAAGCTGCAAGACACTTATGCACTCAACAAGATGGAGGCCATTGCCTACGG
CGGCACTTTAGTGGCCAACAGCGTGAGTGCGACTATTCTGTGTGAATCACTTTTTCTTAC
ATCCTTTGTAAAAATAGCTATTTTATGTCTGTTCATTGAAGGACAATATCCAGAAAGCTG
CACGTCGGGCCCAGGAGAAGTATTCAGCTCCCTTCAGAGTCAACAGCTTTGTCTGGATTA
CTAATGGCGCGTACTGAATGAGCAAGAAAAAATGGCTGCGGTTTTGCCGGGATTTTGCAA
GAACTGCTGCATATTAATATGGATTTTGTATCAGTCACAGCAAAAAGTGACCACTTCTTC
AATAACTTAAAATTCGCAATTCTTTTAAATTAAAAACAGTTTTTAATGACTGCATTTTAC
TCATTTTCGGCTGAAAATCCTTATTTTTTTTTAAATTGATCTTTATTAAAAATGTTCAGC
TGTTTTTTAGATACAGTGGATTAAAAATCAGCCAGTTTGCAGAGTAT
>TRINITY_DN143588_c1_g7_i1 len=527 path=[0:0-526]
CACAAGGGGTTGTAGCAGCTATGACCAGGAGGGTTAGGAGAGGGTTAACTGTCCTACCAG
TGCCTCAGAAGAACGTCAGGAGAAAGAAGGTCCGGATCAGCAGCAGCAGAAGGCAGCAAC
AGCAGTGAGCCAGATAGCGCCCACAGAAACCGAGCAATGTACACAGGAGTCAGAGTCCCC
CACGTGTCCCAGCTTCCTTTCAGGAGTGAGGAAGCGCGGCAAAAAATCTCAGCAGAAGCG
CGGGGAACAAGCTCCGCCCCCTCCAGCGCTTGAATGTCTCCTGTGAAGGAGAACGTAACT
CCGCCCCCAAATGACGCGCGAAAAACACGCCCCCTGCTGCCGAAGACTCCCAGGGCTATG
TAGGAAGCGGTGATGAAGAACCATGCCAGAAGAATAAAGGCCCGCAGGCCCCTAGAGCGC
GGCGATATATAGGTGGGTGACCTTTCTGTCACCATGTCCCTCGCCCCGCCGAGCCCGATA
CGGCGTGGGGGTGTGGAGGATACACCTGAGGGGAGTGGGGAGAGTCT
>TRINITY_DN151098_c12_g1_i1 len=527 path=[0:0-526]
ACGTCTACCTCATACCTCCCTAAAAGTGAAATGGATCCTTTCATTTCTGATGGGTCTGGG
GGCCTGTCCCTCACCTCGCCTGAGCTAGCTCCATGTACGCCACAGGCCTCATTGGATGAG
TCTTACCTCTCCGCCTTGTGCGATCCCTTGTCATCCAGTGTAGACTTCAGCCATTTCTTC
AGCTTCTTGCCTGTCAGTCTCCCTCCTTGTAACCTCCCTTTACCCAACCCTGAGATATCC
ATGGGAGAAAATCAACAATTCCTAACATCTGGCGGCGGCTGTGGTGGAGATCTGCCCATG
CCTCATTTTACCTCAGACATTAACCCTACGACATTGCCTCAGTTTCACCAAGCCTTCAAG
TAAACCTGGTGAGACCTTTTTCTAGATTTTACCTCATATGATAACCGGAAACAACATCTT
GGCAACTTATTTTTTTATTTTCTTACCATATTTTCAAGATAGATTTTTTAATTTGTCTGT
TTTTAAAGCTATATTCTTCGACAGAGCATCATACCTCAGGATCAGAG
>TRINITY_DN109110_c0_g1_i2 len=527 path=[0:0-70 2:71-153 3:154-526]
GTCAATCACACAGGCTGTACTTCTTCCTACCATTGTAAACATTTTTCAATGACCTCCTGG
GACGTCCGCCAAGCTCCAACATTGAAATCGATAGTGCCCATAGGGCACTGAGACCTCCTA
ATCCTGATCCCTCAAAGCAAAGGGACGTCATCTACAGAGTCCACTTTTATGCCATCAAGG
ATCAGATTCTGCTTAAAGCCCGACAGATGTCGTCTTTGTCCTATGACTTATCCCGCTATA
CCCTAGCCCAGCGCGCTGCTTTGCGCCCGCTTTTGCACCTCCTCAAAGAGCGCAGTATCC
CCTATCGTTGGGGCTTTCCTTTTGCACTACTTGTGGGTACCAAGGACCAAGTTGTCACCC
TGCGAGACCCTACAGATCTTCCCCATTTTCTGCAGCAGCCGGACTTACCGCCGGTTGATC
TGGGGCCTTGGCCTTCTCTTCTCCCACCTGCCTCTGAGTCGACGGGACGACAGCGTCCAT
CGCCTGCCAAAAAGGCGTCCAGATCTGTTACCCCGACCTCAAGAGGA
>TRINITY_DN134696_c5_g2_i4 len=527 path=[0:0-89 3:90-94 4:95-150 6:151-317 7:318-324 9:325-501 10:502-526]
TGCCTTACATCACAAAAATTGCAACACCAAGCGATCAAAAAGGCATATAACCCCAAAATA
TGAGTCCTTACCTAAGACAATTGGTCAAAAGATAGAGAAGCTATGGCTCTCAGACTATTG
ATACACTATAAAATATTATTTCAGTTTCAAAAATGCTATTAGTGTAAAACTTAAATAAAT
AAGAAAAAATAGACATATTAGGTATTTCCACATCCGTAACGATCTGCTCTATAAAAAAGT
CACATGACCCAATAAAAACTGTGCCAAAACAACACATTTTTTGGTCCTCTTGCCCCATAA
AGTGTAATAATGAATGATGGAGAAGTCATATGTACCCAAAAATAGTACCAATAAAAACGT
CAAGACTATCAGCACAAGACGATCAGCAGAAAAAATTAATAAAAATAGGACGTTCAGAAA
ATGGTGATACAAAAACCAAATTTTTGTTTTCAAAAATGCTTTATTATGTAAAACGGATAC
AAACATCATAGAAAGTAGAAATATTTGATGTCATTGCATCCATGACA
>TRINITY_DN88153_c0_g1_i1 len=527 path=[0:0-526]
GACAAGTGGGGGAGGGGGGTGGCAGAAGGGCCATGGGCAATGAGCGCTTCTGTTGTGGAA
GCGTTTATCTCTCACTATTCCACTGTATCGCCACCCTCAAAACTGCGATACAATTAAATG
CTGTGGCAGGGCACGGAAGACATATTTACCTGTCCCTCCGTTCTCTCAGGCCTAGTGCCT
GTAGCTTTTTATAGGCAAATGCAGTTACTGTGATGACATCATCATCATCACTCCTTTTGA
GATGGGCAGCATACAGCTCAGGGCATAGTACAGAAGAGGCCTGTGTCCTGCACCACATAC
TGACAGCCGCATGGTGGTAAGTATTTGGGTTTGTTATTTTTCTTTGGCAGCATGGTGTTG
GGCCATTATGGGGGGCATTATTATAACTAGGGGGAGCACTATGAAGACATTGGTTCTACA
TGGCACACTAAAAAGGGACAGTTTTGTACACATAAGGAGGCATTTTTTGTACTAGCACAC
ATTATAAGGGGGCATTTTTGTACTGGCAAACGGAAGGTTGCTTTTTT
>TRINITY_DN292700_c0_g1_i1 len=527 path=[0:0-526]
GGGGTTTTAAAGTGCACAATTTGCATAGTACTAATGGCGTCACCTGTCACTGCGTGTTAC
TGCACTTGTTTTTACTGAGATGAAAGCAGGGACGGACCGGAGTGCTTAGTCCATGAATCA
ACCTGCCATAGACACAAAGGTGACCCAGACACCCACCGATCACACAATGATGACCGAGGA
TAGGTCATCGACATATATTCCTGCAAAATCCATGTTCAAGAGGAATCAAAAACCACCCAA
ATATCTATAGAGACGGCCATAAAGGGGCAAATTTCCAGATTCTGATGATCGAAGAAGATA
ATGTCTTCATCATCAGGTTTCATAGGTGTTACGACCGATATGATTCATCCTCCGCTGTGT
TAATTAAGTTAATGGGTGAACCTACAGAAATTAGAGGTGCCACTGAATCGTTGCCCACCA
TGTTCTTTTGTAATGGTAGCTTCAACCAAATGGTGGGTACAACAATGCTCATTGTGAGGC
ATGAATCCCCTGCCAATGGTTGTCTGCCACATCTAGGTATTTAGTAC
>TRINITY_DN118478_c5_g1_i1 len=527 path=[0:0-526]
TGTGTCAACTGAACATATTTGACTTTGGGCTACCCCTAAGAGCGTTATCCTGGCAGTCCT
CTGGTTTTCACCCTTTAACCCTTAGACAGGGCTCTTAACTTTGCTGCAGGGGAACCACCA
GGCCGATTGGAGTAGTCTCTGTTTGGTTGACATCTGACCCATGGAGATTTGAGACACCGG
TGCAGAACACTGAGGCGTCAGGCAGAATAATAGTCAAGGACAGGCCGAGGTCAGAGGAGG
CAGAGTTCATGAAATCCAGGAAACAGTCTGACGTCACGGCAGACAGCAAAGGGTCAGTAC
GATGATCAGGCACGGGTCAGATCAGGCAGTGAATGGTCAGAATCCAGGAAACAGGCAGAG
GTCGGTACTGGGACAGACAAATATAGCACACTTTAGCAGGAACTAATAAACTAGGATCCT
TATTGCTCAGACACCCTCCCACAGGGGAAGCTACACTAAGTACCCCGAGGTGGCCAGCCA
TAGGCTGGTGAAGATTAGGGTGTGCCCACCCTAAGGGTACAGAGCGG
>TRINITY_DN121653_c4_g5_i2 len=527 path=[0:0-210 1:211-212 3:213-218 5:219-224 6:225-254 7:255-261 10:262-287 11:288-526]
TTAGTCGGAACACGGATGTGTTCTCGGACCTCCCTGGACGCACTTCCATAATCCAGTATG
ACACTGTCACTGAGCCTCAGGCAAAAATCCAGTTAAAACCATACCGGGTACCCGAGGCTC
GGCGACAAGCCATCGCGGAGAAAGTGCAACTAGACGTCAGTGAGGAGTCCAAAAGTGAAT
GGGCCAGTCCGATAGTCTTAATACCCAAGCCGGACGGGATGTTATGGTTCTGTAACAATT
TTCGCAAACTAAACAAAATCTCTAAGTTTGATGCGTATCCCATGCCCCGGGTAGATGAGC
TTATCGAGAGGTTAGGACAAGCCCGATATTTTTCTGTTTTGGACCTCACGAAGGGCTACT
TGCAGGTGCCCTTAACGGAGGCTGCCAAAGAGAAAACTACCTTCATCAAGCCTGAGGGAC
TGTATCAATATAAGGTCTTACCCTTTGGTCTGCATTGCGCCCCCCACTTTTCAGCGACTA
ATGGACATTGTGCTTCGTCCACATCGTCGGTATGTTTCGGCTTACCT
>TRINITY_DN319838_c0_g1_i1 len=527 path=[0:0-526]
TGCACTCCTTTATCAACGAGCGTGGAGAACGTTTGCAAAAGTGGGGTCCTAACTCTGACC
AGCACTGCCTCGCCATGCGGGCATCGCTGCCATAGACGTTGCCCTTCTGCAGGTGGAGTT
TTCTGTGCCCGCCAGCCTGGCAGACTCCGGGTGTAATTACTTCTGCTGGGTTCTCCTTCA
CGACCAGAGGAACCCACGTCCCATCTGCTGCACTTTGACCCAGGAGTGCAACCGGAGACG
GGCGGCATTAACATTTTAGGACCAGGGCTGCGGTTGGGAGAGGAGGGGGCGCGCAGGGCG
AGAAGTGAAAGGGCTCCACCTTCCCCACCCTCAAGCCGAACTTTTTGTTCCTCCAGTGAA
GCGTCACTTTGTGCCCTGTAGAAGAGTCGGGAGATCTTTTGTTCCGGGGCTCAATGGCTT
CCATCTGTCCTCGGATACCTCCAGTTTCCTCATCTGTCAGACCATCAACTGACATCTCCG
CTCAGCTGTCGTCTCGCGCTTCCCCTTTAAGGTTGGCACGGATGGGG
>TRINITY_DN220805_c0_g1_i1 len=527 path=[0:0-526]
GCCTGCAGTGCAATTGCGCCGCGGCTGCTGCACAATGTGATGGCATCGCCGGAAATGGAT
GAGATGGTGTACGGCCGCCTGGGATGGAATCCAGTGCACTGGGCGCTGGCACTGAAGGAG
TTTGTCACGGCGAAGCTTTTTCAAATTTCTCCGACGCAGCGCATGTACTCGCGGGTGCGC
ATGACAAACCTCGCCGGGGCCCGCGATCAGGCGGTGTGCCAGCGAGAGATTCGACGTGCC
GTGCGAATTATAAAGTTACGTGAGACCGCAGTGGCTGCGGCAACAGCAGCAGCAAACGAA
GAACAAAAAGAAAAACCAGAGCGTCCGTTGCCGCTGAAACTTGTGCTTTTTGGCTGCAGC
CGCGGGGCGACGACGACGTTTTACGCGGCGATGAAACTGCCGCTTCATTTAGCGCGTTAC
GTATCACTTGTGATTGTGGAGGCGCCGTTTGACACGCTTCACGATGTGCTTGAGACCTCG
TGCTGGTTTCCGTCCTTTTCCATGTGGTTCTTCCGCACGTTCTGCGA
>TRINITY_DN116407_c4_g1_i1 len=527 path=[0:0-526]
CACACCCCGAAGTAAGTTTCGCTCCGCCTTTTCAGGTGCCTTGTGTGGATTTTTTGGCGT
GCAGGGCATTTGGGATTGTGGGATGGGTTTCAGGTGATCATTGGTATATATATTACAATT
TGTTATTGCTCATTTGCCCTTGTGCTGAGCAAGCTTAGATATTGGGATCTTATACCTTAC
CAGTCAGCACGTGAGCTACTTCTCGCAACACTACCTGTATTGCTGCTTTACTTGTTTTAG
ATAATTGTCTTGAATTATGGGTCGTTGTAATTATTTGTCATTAATTACCTAATAAAGCTT
TATATATTTTTTGCATGCGTGTCCCTATGGGTCTTTTGGTTTTCTATGTGATGTCATGCA
TCTTACCAACATTTTGTTGGTTTAATAGGTTGAACTAATAAGAATAATTCCGTAGATCTA
CGACCCTAATCCAGAAATCTAATAACTATAACCTGTAATATTATTACCCTCCAGAAATAC
ACCCAGGCCCCTCTTGAACTCTTTTAGTGAGTTCATCATCACCACCT
>TRINITY_DN156471_c12_g1_i1 len=527 path=[0:0-526]
AGTTTTCCTCCACACCAGTCTTGACAAATCCTCCCCATCCTCTTTAATAACCATTTAGAG
CAATCCCATTCTCCAATTAAAAGGAATGTCTCAACTGTACAATACCCTTTCATAGTGCAG
CCAGGTGGGTATTCGGCTACTAGTGTAGCCCCCGTATTGGCCAGTAAAGGAGGCCAATAT
TATTACTAGTATATGATACTTTAAATTAATGAGTGAACATAAAGTTCATGACCATGTTAA
ATCCTCCAGAATTCTGTTCTAATAGAAGGGGCCCTGAGCAGACAACATCCTTCTATGACA
TCTATATGTGTAAGCAAGGTGGAGTTTCCCATTAAAGATAAGTTCTGACAACTGATTTTG
CACATAAATCTGACACTTTTCTTTCTGACATTACTCTTATGACAATGAAAAATGAAGCTA
AAATGAGTAGGATGTCATGGTGTGATTGCCCTCTTCCTCCCGACAGTATCCATTATATAT
GTCACAGAGTTCTAAGTTTGTAGACTTTGAAATTAATATATGTTTAT
>TRINITY_DN138998_c3_g2_i1 len=527 path=[0:0-526]
AAATGTATCTGTAGAGCGCCACCTGCTGTCTGTCTCTTTCCTTATTTCTCCATCCACCTC
ACTGAGGTGGTCGAACATGCTCAGTTTAAATCTTCAACAGGAACTATCTGTAGTTTCTGT
TAGAAGCTGTGGCTGTTACAGAGAAAGGATACGAACCATAAGAAAGGACACACACCCTGA
GCTGCAAACCTAAATCTAGGAGAATAATTGAGGCAATGAATGGGGAGATCTGTGGTTCCA
TGTGAGGTAGATGGCTGGTTGTAGCTTTGTTAGAAAGGGATTATACTGTATGATGTCTGA
TTTCATTTTTCCATCAGTCATAATATAACCCCTTTAATGATCCAGAATAGCGCTTATACA
GCTCTTTTCTGGATCGAGGAGGGAGCTGTCTGATCTGTTTGATCAGTGTAGGCTCTAGAG
ATAAGAGAGCAATCATGGAAAGGACTGTCAGAAACACAGTCCTCTCCATCCCGAAGTGTG
ACATCATCATGGTCCTCAAGCTGCAGTTAGTCAGAGCTCCTTCCCTG
>TRINITY_DN134985_c4_g3_i1 len=527 path=[0:0-526]
CATTCTGACATTCAGTTTGGAGTTCAGGAGATTGTCTTGACCAGGACCACAACATGCATT
GAAGCAACTGTCATGTGATTGGTTGACTAGATAATCGCATTAATGAGAAATAGAACAGGT
GTTCCTAATAATTCTTTAGGTGAGTGTATATAGCAGTGTAGGTAAGCAGGAGTACCAGTA
TAATCCAGAAGAGAGTAGTCACAGAAAACTACGCCGGCCAGCTACCCTTTTAACTGCTCC
TGCCCCCCTTCTCCCAGCGCATATGGAACGTAAATCCGGCCTCCCTGAACCACTCGCAGA
GAGACGCGGCCTTCCAGAAGACATGATCCCCTCATGGATCCCGGCCGCATGCGGTGGAAC
GCAACACCCCCTCCTGGGGCTGCTTCCCCTTCAACTCTGCCGCAAGTTGAGCCTGCTCTG
GGCGATAGACCCCAGCAGGTATTTACCACATAGCCCTCCAGAACATCTCTGGGACTTCCA
GACTACCTCTATAGACCTGAAAAATAAACTGCAGGTCTCCCACTCCA
>TRINITY_DN139838_c4_g1_i1 len=527 path=[0:0-194 8:195-213 9:214-220 11:221-225 13:226-226 14:227-235 16:236-295 25:296-341 32:342-349 34:350-357 35:358-359 37:360-384 39:385-439 40:440-471 42:472-476 43:477-526]
AGATCGTGTGGGACTTAATGCACCCACTGCTAGAAAAGGGTTACCACCTCTATGTGGATA
ACTATTATACCGCATACCCCTATTCATGTCCCTGTCCCTTGTGGAACAGCACGCAAAAAT
CAGTGGCCTCCCTAGATCCTGGTAGGGCAACTACTCTGAAAATGCGACAGTAAGGCTCTT
TGCCATGAGAATATCCTGGCGGTTAAGTACAAGGACAAGAGGGATGTCCTTGTACTGACC
ACCTTTCAAACTCACACCAGTTCTCCTGCCTGAGTGCGAGGTACCGCAACCACTGTCAAG
CCAGACTGCATCCTTGATTAAAACAGACGCATGGGAGGGGTTGATCTGTCTGATCAAGTT
ATGAAGCCCTACAGTGCCATGCGTAAAACTAAGGTGTGGTACAGAAAGCTTGCCGTATAG
ATTGTACATCGAACTGCAGGCCACACAGGAACTTTCCTTCAGTTCCAAGAGGCGGAAATC
AAGGCCCTAATTTTCCAAAGTCAGGAAGGGGAGGGCTCGAGTTTCCT
>TRINITY_DN135232_c3_g1_i1 len=527 path=[0:0-526]
GACTTTGAACATAGCATAATCTAATTTAAAAAAAAAGAAGCAATTATTAAATACATTAAA
AACACAATGGTGATTTCTTTAGTCATTAAACATATTTTGAAATTTGGTACATATCAGGAT
ACAAAAAGTAATCTGCTTAGCCAAACAAACAATCCCACACAGACAGTACAGTTGAAATAC
AGACATATCCTGAGTAAATTAAACCAAGGGATGACAGAGGATGTGGAAGTAAAGACATAT
ACAATGCATTTGGAAAGTCTTCAGACCCTTTCACTTTTTGTTTTGTGGTGGCCTTGTGCT
AAAATACAAATACTAAATCAAGTTTTCCCCATAAATCTACACACAGAAACATCTCCTTTT
TTGCATCCATCAAAAAACCTGAAAGTGTGGCAGTACCCAAAGGAGTTTCAACTAACTACT
GAGTAAATGGTCTTAGGGGGTAATTTATCAAACTGGTGCAAAGTACAACTGGCTCAGTTT
ACCATAACAACCAGATTCCTCCTTTTATTTTCCAAAGGAGATGTCCA
>TRINITY_DN138362_c1_g3_i1 len=527 path=[0:0-526]
GTCGGGGACAGGACTCGTCTCGGATTGGTTTGCATATGTGTCAAATGTTTTTTTTTTTTA
CACAATAAAAGCACACAGAGCGTTGGGGACTGGGTATTGCGGATGTGCTAGCGGCCATCT
AGCTGCCCATGTACTCGGCTCTGTGCCCGGAATCCCGGTGACAGTTTCCCTTTAAGTGGA
GAGGGGAAGAGAGGGGACCATCTCCTGCCGGAGAATGAGGAAGCAGCTCCTAGAACACCC
ACTCCCTAGAATCAAAGTAAAGACTCAAGTAAAGTCTTGGGATCCGAGACAGCAGAGTGA
TCTGCTACATCCAGCTTCTGTTTACCCTGCTGTGAGGTGAGGGAAAACAGGCCACAGACA
CCCTCATCACCAAACGGACAGTAACATCTAAGTGCAGAATTGCAGCCATCCCATCTGCCA
CCATATTCTTCAGCTGGTGCCAGAAAAGAATTGCACTAAAGCTTGCTGATACTGTTTGTA
TTTGCAAGTTCTCTGTTGCACTTAGGGCCCATTCAGACGGCCGTATG
>TRINITY_DN148216_c11_g3_i1 len=527 path=[0:0-526]
AACCAGTGGTACGGCCATTTCTTCCGTGTTCCAGGAGTCGTTTTTTTAACAGGGCAATGC
CAGGCTGCATGTTGCTTGTGCTACTGTGAGCAGCCTGTGTGGCCAAAAAGTGCTAACATG
AAATGCGGCTTCTCTGGAATTGTCTCCCATCCAGCACATATGGAACGTCATAGGTCAGCA
ATTGCAAAGGGAGCAGCCAGCAGTGAATCTTGATGATTTCCATACCCAACTGCATTCAGC
ATGGCAGAACATACCTCAGACAACCATTAAATGGATGTTGTCCTCAGTGCATGTGGGAGA
ACGAATCCAGTGGCAGGGTTCAGGTGAGCATCATCTCCACACTGGGTTGGCAGGTCTGGC
CCACTCTTTTACTGTTGGTGTGCCCAACTGCATTTGGGGTGGCAAAACATTCCTCAGACA
ATCATTAAAGGGGTTATACGACAGTCATACCCTTTAATAACCTCACTGATAGCATGCCAA
AATGTGTAATTGAGTGTACTCCTGCCTATTGCACTCATACTCAATAT
>TRINITY_DN156461_c1_g2_i1 len=527 path=[0:0-526]
AGTCTTATACAGTTTGTTTAAATATTAGACAGAACTAGTCAATCTACCTCAATTCATTAA
ATATTTTAAAAACACTCAATTTTCCAATACAGAACGTCAAATGTCCTGTATAGACACACA
TGGTCACACAGTGTTGCTTAAATTAATATTACAGACAAATATAAGTAACTTTATAATTCT
AAAAGAAAAAGAAATGCCTATTTCTCCAAAAAAATAAATCCCTCCTTCTCTACTTATCAG
GCTCTTTCCTTCCCCCTTCTTAAGTGACATTCACTTTGCATTACATGCTAAATATGATAA
AAATACAGCTGCCCATAGACATCTATGGAGAGGGTAGGGGAAAGAACAGTGAGCTCTCCA
GTGAGAGGGAGAGACACAGACATGCCTCAGCAGGTAATAGTAGGTGTTTTAGTCTCATCC
ATACTGTTCAGTACTCCTCTGTAATATTTTCCATACTACTTTGTACACGAAAGATAGTGA
TAAGGGAGCAGGATCTTCTTTTTTCTGTGTGCTGTGTATGGGAGACA
>TRINITY_DN37019_c0_g2_i1 len=527 path=[0:0-526]
AATTAGGTGATGCGTAGTGTTGAGGGAAAGTCGCGCATGAGGAGTGGGAGAGGAGTTCGG
GAGCAGTGAATGCGCAGGATGCGCCGTGTGCACCCACACATGGCGGCGCCAGGAGCTGAG
CATGCGGCACCGTACATGACATCAGGCGCCCCGCGCCAAGCAATACATCAGGACACGGCA
AGTGGCACGGCACTGTGGAATATTAAGATGTCTTATTTGTTGGAGGTATTCGAACACGCC
AGGGCAATCAAATTAAGGCCCTGTGAGAGGGTGTGGCGAAGTAGTTTCTGGGGCCCTGTT
GACGGCGAGGGATTAATCTTTGTTTTGAGGCACCCTGGGTTCTGCATGACAGCATGAGTG
GCAGAACCCAGGAGTGGACTGATATGGCGCACTGCAATTGGGGACTGCAGGTTGTGCTTG
GACGACAACAACATTGGATTTGAGGGGCTGCACGAAGGCTGAAGATATGTGAGACACACG
ACGTGACCGCGCCAGTCAACGCAGAAATTCTTGTAACAACTAATGTA
>TRINITY_DN134344_c2_g1_i2 len=527 path=[1:0-205 2:206-233 3:234-235 5:236-271 7:272-294 8:295-526]
TTTGAATGAGAGGGTGTGTCCAAACTTTTGGTCTGTGCTGTATATAATATCTAATTTTAA
TTTTTTACATCAATGACAGCATTTAAAGTAGTTGTCTCATTAATGCATCTCCTAAAGACA
GCTGCCCCTCTGTTCATCTGATCGCCAAGGACTGAATCCAGGAAAGCATTGGCGATCAGT
TGCCATTGATATTCTACTTCTATCGCCAAGTAGTTACAGAGGAGAAGAGGGTTTCCATTG
CACCTGATATGGATTAAATTGTAACCTTTATTAAGAAGTAGTAAAAAAGGCAATATTTAT
GGCCTTGTGTGATCTTTTTTCTACACATTTGTTGTCGCAGCTTAGAAATGACCTTGTGGG
GCCAAAACATTGCCTTTTTGTAATATACCTTAATAAAGGTTAAATGGATTTTGCAGCCTG
TACATATTGATGAGCTTTTCTCAGGATAGATCAGTATCTGATCATGGGGGTCCTACTCCC
GACACCCCTGCCGGTCACCTGTTTGAAGAGGTGCTCATCCTCTTCAA
>TRINITY_DN271632_c0_g1_i1 len=527 path=[0:0-526]
GGAAAGAGAACTTATGTTCCACCCCAAAATCAATTCTCAAGAATCGAAAGAAAAAAATCA
GCTAATATGCAACAAAAACCAGCGAGAGTTAGCTTTTCATCTGAATTGGACGGTACTGAT
CATCTGGGGGCCACACAGGATGTGGTGAGGGGGAGTTTGTGTCCTCTTCAGAATACAATG
GAGATCAGAGTAAGCTGTCGTATTGTAAAAGGAACAAAACCATGAATAAAAGCAACAAGG
ACAAAACCAATATTGGGGATGCGACAAAAAAACTAAGAAAAAGAGCCGGACGTAACATAG
GAAAATCACTTCAAAGGCTCACTCGATTACAAAAGAAACAAATGTGAAACAATGTAATGT
CGATGAACTGAATGTTTTGAATTTGTCTAGGCTGGAGTTGAGCAAAGAACAGGTTGGGGT
ATTGTCATTGGGTCTAAACTTTGCCCCAACAGCTAACTTTGATTTATTCAACACCATCCT
AAACATAAACAAATTCATCAGAAATGTGATGGTTTTCAGACATTTCT
>TRINITY_DN162348_c4_g1_i4 len=527 path=[0:0-92 2:93-94 3:95-136 5:137-137 6:138-143 8:144-170 9:171-226 10:227-227 12:228-230 14:231-288 24:289-337 25:338-364 28:365-373 32:374-382 34:383-383 35:384-422 36:423-427 38:428-526]
GGTGTAATGCTTAAATTTACATGAGTACCTCTGCTGATGTGACTTGCTGCCAGCGCTGAT
CACTGGCAGCTGTGTACGTGTCTCTGTACAGGAGGAGAGCGGAACATGTCTTCCAGCGCT
TAGAGATGACGGTAGGTATACGGTAACACAGGGCACTTGCTGTCAGTGCATAACGCTGCT
GCCACGGTCTTCTCCCCATCTTTCCAGTGTGTCTCTTAGTGCTGGTAAGATAGGCATAGG
TGCGGGGGTGTTCTACGCTGACAGTACATGCGCTGTTACTATATACCTAGTGTCGGTGAT
GAGCGCTGGCAGTCCTGGTTTCCGCTCTCCTCCCTGCAATTACTAGAAAGGAGCAGGGAA
CATGCACAGAGCTATCGGTGGTCAGCACTGGCAGCAAGTCAGTTAGGCAGAGACTCATAT
AGTAGGATAGGGGCTGAGGTAGTGACAAGAGGCAGGCTGGAAGCCTCTGTATGTACACAG
TCATTATCCACGCTCATTAGATGCTGAAGCCGGACTCTCCCTAGCAA
>TRINITY_DN109904_c0_g1_i1 len=527 path=[0:0-526]
CGAAGGAGCACGGCGTGCAGTGCGAATGGCAGGGCGACGAGCTGACCTTCAAGCGCAGCG
GCGTCGACGGCAGGATCGCGGTGGGGGCGGACAAGGTCGCGGTGGACGTCAAGCTCGGCC
TGATGCTGTCGGCCATGAGCGGCCTGCTCAAGGGCGAGATCGAGAAGGCGCTGGACAAGG
CGCTGGCCTGATCCCGCCGGGCGTTCGCCGTCCTGGCGGCGCCCATCTTCCGCTTAGTAT
GCGGTTTCTAATTTTCCCCGATACCTTGCTCTCACGCTGCCAGCGTTCCGGCGGCGCCTG
CGGTTTCTTCAACCCAACGAGCGTGAGGTGCCCCATGGCCAAGATTGCCCTGAAGAAAAA
GACCGTTTCCGAATCCACTTCCCTGGTCTCCGAGATCCGCCACTATGCCCGCCAGATCTG
GCTTGCCGGCCTGGGTGCGTATTCCCGCCTGGGCACCGAAGGCAGCGACTACTTCAAGGA
ATTGGTGAAAGCTGGCGAAGCCCTGGAGAAAAAAGGCAAATCGCTGG
>TRINITY_DN126096_c3_g3_i1 len=527 path=[0:0-526]
GCATGCATGGGGAACCCGCATTCCCTGAATTTAATGGAGGCCGGTACAGCAGCAGTATTT
AGTGTAGGCTCCCGTCCCAGAGATCGCCTCGCCGCTGGCAGACAGGCACAAACAACCTCG
CACAACATGTATTTGCGAAGAATCTCACATCTACAGAGCAGCATCAGCACTTCACATTTT
CTATTGTTTTTCTATTTGCAGATTGTTGTTGAATTGTTTGTCTTTTGTTTTTGTGCCTCC
AGCCATGGCAATGTATTGGGATGTGCTGACTGACCCCCAATTTTGTATATTTCAGAGACC
CTGTGGGCACAGCTGCATTCATCTATAATGGACTGTGGGCATCTGCATGGTCCCCGAGGA
TGAATGATGGACACAATGGAAGCAGCACAGCCACCCCAACCCCCCAGGGTGGCTACACAT
AGGAAGGTGTCTGTCTGACATTTGGTGCAATATATATATATATATATATACAGGTCCTTT
TCAAAAAACCAGCACACCGTGACAAAGTTCACTATCCTCTGCAATGC
>TRINITY_DN264584_c0_g1_i1 len=527 path=[0:0-526]
ATTAATATGATCGGATCCGTTCAGAACTGATCCGATCAAGCGCAAGTGTGAAAGTAGCCT
AAGTTTAATTTAGAGCCTGCTGTGGTACTCCATTTCAGCGAGAGAACGTCACGACCGTAT
GGCTGTACCCGAAGACCTAATTGAAATGGCCACTTTTTTCATGCATGTGCAAGGAACTGC
ACTTGGACCCAGAGAAGTCAGTGATTCTGTTCATACCTCTGTTTTTAAGCACCGGTCGGT
CTGTGTGGAGAAATGCGCCAGGCACTACTTTGGTGTGTTTCACAAATCGCAGAACTGTAG
ACTTTTATCGTGGACCACACTGCATATTAAAAATTGTCCGTGTGTGGAATAAACAACGTG
GCTGGTTTTTAACATGGTTGTCTGAAGTCTATGCCATCTAGGGCTGGATTCATACAAGCA
GGCTTTTTAAGGGCTTTTATATCCGCTAAAAGGTTAGAATCCAGCTTAACACAGCTGGGA
GAGCTTTGTGACTGAAGTCTGTGATCCAAAATTACACACAGTCCTTG
>TRINITY_DN162150_c1_g1_i1 len=527 path=[0:0-526]
AGGCCTTATGCACACAAACGTATCGCAAAAATATTTGAGGCTTCTGTTGTTTTCCCCCTC
CCACCAATAGAAAGGGCTAATCTCATCCAGAAAAATAGACAAAGGGCGTGAGACATAGGC
CACATGCACACAGTTTGGGTTTTAGTGTGGGAAGTCTGCGCAATCCAGTACCAGCTAAGT
AATGATAAATTAAAGTCTCATCTACACGGTGCAGACCTCTTTCCACACAGAAATCAACCA
GCTTTGGGGTTTAGAAATGCACCGCCTGGTAATGGTTTGCACTGCAATGGGTGAGATCTT
GGGCAAATCCACAAATAACACTTGCGGCAGTGAAGTGAAATCTGCCCAGAAAATTCAGAA
GCTTCCCTTAGGGGAACCTGTAAAGAGGTGCGAATTTCCATATGGATTTTGTTGCGATTT
TTGCCCAAGTCTCTCCCTTTGCATTACAAAGGATGAGATCCGCATAAAAAAATCCTCACG
GCAGGTCAATTTCCACAGCTAAGGAGAAAAGCAGGCAGTCACTTTGT
>TRINITY_DN135370_c4_g4_i1 len=527 path=[0:0-526]
CCGATCTAATGTATTGGCTCCGATGAGCCTAAGTTATTACCTCGCAAAGTCTCGCGAGAC
TTTGCATAATAACTTCAGAAATTGATTTCTACTGTAAAAAAAATCATTTCATATGGAGGA
TTTTTGTGTGAGGTTTATAGGGAAATAATACCGCGGAAAAGGAATACCTTCGGTTGTATG
CAGCTACCAGACATGTAGACATGGCCTGAGGCTGGGTTTCAGGGCGGATGGCCATAGACC
TTACAGGGAGCTTTCCTGGTGGGCTGATGACCAGGGGGCCGCCTGAACTCTCCTCACGGC
TGCCGGCCTGGTGCATAATGATCTGATGCTCTCAGCATTAATCAGGCCAGCAGCCGCAGG
CGCCCTCCTGAGCTCAGCTGTATCACTGTCCGTAAGACAGTGAATATTGTGGTGAGGGTG
GCGGTATTTTGTGCTGGACTGTGCTATTTTGTTCGGTTGGGGCAGTGTTTTGTGCTGCAC
TACAGAATTGCAGGCTAGGCCTACTTCTGTTGTCCTTGCCTACTTGT
>TRINITY_DN159626_c8_g1_i1 len=527 path=[0:0-526]
AGCAGTGCCACAGGCTGATTGCCTCCATGCCACGCCGCAGTGAAGCATCCTGGGCCTCCA
TAACACCTGGGCATGCGCAGGATCTCGGAACGTCGGGGACAGCAGAAGCCGCCCAGCGAA
GTGAATATTGATGATTCTAACTTTTTAATATTTCTAATTTGTCCCAGAGACGTCACTGAA
AGATCTTTTGGGGACACAGACTTTTGTTTTGTACCATTTCCACTGTGACCGAAGCAGCCT
GCTGTGGGGGCTTTGTACAAGGCTGAGCTGACCCTACAGATCTGCACTGCTTCTGCCTGG
GCTCCCCCGTGGTCTGACGTCCGGGGACCCGTCCCGCTACAGTGCGGGAGCAGGACCTGT
AAAGCTCCATCGCGCTGCAGGCAGTAACACAACTCATCGCACGATCATCTGTTTCTGTCC
AGGAGGCCGGGGGCCGCTAACCTTGGCTCTGGGGGCCGCATGCGGGTCGTGCAGCCCTGC
CCTAGATCATAGTCTGCCTCCGCTGAAGCCCATGTTGTGTAGAAACG
>TRINITY_DN117108_c7_g2_i1 len=527 path=[0:0-526]
CAAATCTGCTGACAGATGCCCTTTAATGTAAGAATACGTTGTAGTAAGGAGGAGGGGTGA
AACTTCTATGAAAGGAACGAATTTTGGCTTGCTGACTGTTTTCAATCCAGAGGCCTCCTC
TGGGTGTATGACTTGTATCCAGAGATTATTTCTAGAACTTGCGTTCTGTCGTTGGTTAAC
TGTACCATATAATCCCGTTATTTCCATGGTACTTTGGTATGTCTATAATGGGCCTTTCTC
AGATTCACTGTGTGTTTAGGAGAAGCGGACCCCATAACTCGTGAGTAGCCGCTTTTCTTG
CCAGAGTAGAAGAAGTTCAGGTTGCCTCATACAACTTCCTAATCCGGACGGGGGAACACC
AACCTATCCAGACTAAGGCCCCTTTCAGACGAGCGCGTGTCTCACTGCGCCGGGCCTGAC
CTCCCAGCGCTGCCGGGGTCACAGAGCATTGTACTGATTTGTGATGCTATGTGGCCCTTG
CAGTTCTGGAATGTATTGGATGACACTGGTCGCATTATGTCAGTGTC
>TRINITY_DN124201_c9_g1_i1 len=527 path=[0:0-526]
GTGTAAAACTTGTATAGCCATGTGGTTTGTTGTCTTATTCCAATTTATAGTAGCCCATGT
TTTGTTTTTGTATGGAACCATGCCTTACCTATTGAGAGGGGAACAAGTAGAATACAACTC
CCACAAGTAGAACTGGCACAAACAGAAAGTAAAAATGTACTGTAGATGTACATAACCAGT
TTGTAGACCAGACCTTTTCAGATGTAGGAATAAAGCATGTCACTGCTCTGAGGTGGAGAG
TCACCTAATAATAAATGATTGACAAGGACAGCAGAAGTGGGAGAATCCTTGTACACAGAC
ATAGGGGACCATTTATTAAGACCAGTGTTTTAGACACCCGTTTTAATGACCCCTGTGCTG
GCAGTGGATCCACTAAAGTTATGAAGAGATGCCAGCGTCTACATAACTTTGGCGTATCCC
TGCCTGTCTAAATCTATGCCAGCTTCCTTGCTGGCGTAGATTTAGAACATTTTCTATGCC
TAAAGCAGGTAAAGAAAATAAAAAAATAAGACGGGCCTGGTGGCCCG
>TRINITY_DN261314_c0_g1_i1 len=527 path=[0:0-526]
GGACATAGATATATAAATTGGCAGCATGTGATCAATGGAGAAGAAGATGAGTCATTTACA
GCTATATTAGATGCGGTTGAACTTGGGGAAGTACATCAGGCTGACATTTCAATGAGCAGC
AGTGACGATTGCAAGCTGCATATCAAAAGGATTCATGTAAAGGAGTCTTCAAGGAACAAG
CTCTATGTATTTAATGTGAATGAGAGCTTTTCAATTCAGAGAGAAAAACCTGAGACAAGA
ATAGAAGTTGTCATTTCTCAAGTTGTCCGTGACCAGCAAGGAGAAACTGATAATGGCTTA
CTATTAACCTCCGATCCTACAGGAACTGTGGAGGAAAATTTAGTGCAGCACAAGATCATA
GTATACACGGGTGATATAAGAGGAGCAGGCACCGATGCCAATGTTTATATCATCTTGTTT
TATGATAATGGATTCTCGATTGGACCCGTCTGGCTAAAGGAGCCACAGGAAGAAAGCAAA
CCCTTTCAAAATGGAAAGGTTGATACATTTATAATTGCAACAAAGAC
>TRINITY_DN263173_c0_g1_i1 len=527 path=[0:0-526]
GACGCTAGCGTCCTGCCCAGCGGCGACAAGGGCCGCTTCGCCGTGACCAAGACCCAGAGC
GACGAGTACGTATTCCGCGCCGCGCCCCTGCGCAATGTCGCCCTCACCGCGCCGTACTTC
CACAGCGGCCAGGTCTGGGAACTCAAGGACGCGGTGGCGATCATGGGCAACGCCCAGCTC
GGCAAGCAGTTGGCGCCGGACGACGTGGAGAACATCGTCGCCTTCCTGCACAGCCTGAGC
GGCAAGCAGCCGCGCGTCGAATATCCGCTGCTGCCGGCCAGCACGGAGACCACGCCGCGT
CCCGCGGAATAACCGCCACAAGGAAAAACGGGGCTCCCTTGGAGCCCCGTTTTTTTCCTC
TATGGGACGACCTCAGACCACGCCCTGCGCCAGCATCGCATCGGCGACCTTGACGAAGCC
GGCGATGTTCGCCCCCTTCACGTAGTTGACCCGCCCCTGCTCCTCGCCGTACAGCAGGCA
GGCATGGTCGATCGACTGCATGATGCCGTGCAGCTTGGTATCCACCT
>TRINITY_DN193378_c0_g1_i1 len=527 path=[0:0-526]
AGCTCTGGATGTGACTGGAGTGTTTACAAAAATCTCACATCATCATCTGCATCATTACCG
TCCCTTTTGAATCCTCCTAGCAGCCCCTCCCCCGCAGCGCGTTTTCAGCGACAGATTGGG
TCCATGTTTCCGATAACATTTCCATCCATGTTTTACGATCCTCCCCAGAATCCGCAGAGC
CAGTAAATAAACATTGCGCCATATATTCTGCTTCGATTCGATTCTCTGCGTCTCGCTAAA
TCGTATATATATTTTTGAAAGACTGCGGTAATAGGTGATAAATAAGATGGCGGCAGATAA
ACGGCGAGCGCCTTGTCCCGGCCACCGCTCCGGAAATTAAGTGTCTTTCCAATAAATTGC
ACACAAGTCTCGGCGGCGCTCGTCCGATCACCACATCTGTACACAGAACGCACCCTTCAC
GTAACCTCTGCCGGCTGATTAATGGCTGCTGGCGAGCGCCGCGCCATCCGATGCCAGAAC
TACACAAGCCCAAGTTTTCACAAGTCCCGGGGGCCAAAACATGCACA
>TRINITY_DN151354_c8_g1_i1 len=527 path=[2:0-103 7:104-115 8:116-158 10:159-162 12:163-212 13:213-247 14:248-526]
ACCTTATGTCTGTGTGGGATCCGCTCCTGGTTTTGGCTCACAGTCACTGATGGAGATCAC
TGACCAAATACTGACTGTGTAAATGAAGCCTAAACCCTACAGTTCATATTTACCACACAT
GGCCTTTTTAGGTCTGTCCACCAGTCTCCTCTCCTGTCCCCTTTCTCCCAGCCTCCTCCA
GCTTTTCCTCCAGCTTTTCCTCCAGCTTCTCCCATACCCCAAAGCATGGATCTTTTATCC
CTTGAAAGTTCTCAACCCCCATTCTTGCCAACGCCCCACATCGGTAATCTGAGAGTCTGT
GGGCCTGCCCAGAGTCATGGTCAACCCGTTATTTTAGCATTTTATGACACTTTGCTCTTG
TTCACCACACATTTTGGGTGCCCTTTGTTCTGTGCCATCCAGCATATGTAAGAGGTACAG
AATCCTACAAGGCCTACACGTCTGTGTCCGTGCTCAAATCCGTGAGCAGGTGGTCATTGA
TGCATCCATGAAGCTGTCTGTGAAGGATCCGTGTTGGGTCCGTTTTT
>TRINITY_DN119009_c4_g1_i2 len=527 path=[0:0-372 2:373-420 3:421-526]
GAGGTATCAAAACTGGTGTAAAGGAAACTTGACTGATCCTTTAATTCCTCCTTTCTAAAG
GAGTTGTGAAAAATAAAAGATGGAATCTGATTGGTTGCTATGGGCGACTGAGACATTTTT
CCTTTACGCCACTTTTGATACCAGAATTATGGATTAGTTTTATGTTCTTGTGCAGTTCAT
TGTGGTTCATTGTCTTGTGATGGCAGTATTGCATCTTGTATGGAGGAGACAAGGAAACCT
CCCCTTACAGTACATGCGCTAGTACACATGATATATCGCCCTGAAACCTCTTTCAAAATT
GAAAAGATGGCCAATATACTTAGTACAGTGGTGTAGTGTAGGTTGCCCGCACCCGGGGCA
AGTCAAGTATTGCACCCCAACCCCCCCCGCCCCCACCACCACCACTGTGGCCACGCCCCC
TTTTTTTGCAGATAGTGCAGTAGATGTCACCTGCAGTCCTATGTAACACCACAGATAACA
CAGTGATAACTCTGAGTACAGATAATGTAGTAGATGGGTCTGAACAC
>TRINITY_DN120344_c0_g1_i1 len=527 path=[0:0-526]
GTACATCTCACCGGATCAACACCGCGGGCCCCACCCCAAAACGCGGGCCGCCCCACCACC
CCACACCACCCCCCCCCTCCCACCTACCCACGGGGGGGGGGGGGGGGTCAATCCACAAAA
ATAAGCCACTGGCAGGCAGCAAAAGGTGACCGCTTTTCAGATTCCCAAATTTTGGTAAAA
TTAAAAAGACGAATAAATAACCTCCCCCCAACATAACACCAGTCGAGAGGAGATACAGAC
TGAATTTGGTTGGTAGAAACACAACAAAAAGGACAATGTACTAAACAGTGTGCCAGCTAG
GCCTGCTCAAAAGATTAGGCACCAAGTATCATCCGAAAAAAAATTAAGTGGTTACTTTAT
GAATTTCTAGAAAAATAGATTTATATAATTCTTTGCTTTTTAATAATCAAATGCAAGATT
TTTTTTCTTTTTTTTTTTTTTTAAATATTGTGTCCCTCTTCATGGTCTTTGTAGCAAAGC
CAATTTGGCAACACACAAAGAAAAACAGGGAAATCAAAAACAAAAAC
>TRINITY_DN124039_c8_g1_i1 len=527 path=[1:0-212 2:213-252 4:253-281 5:282-344 7:345-356 8:357-374 10:375-526]
GCTTCTGGGCCACTCACGTCACTGGCCCACAAGCAGCTTTAGCAGGGAGGAATCATAACT
TCAGATGGAAAAAAATTACGAATATTCTAAAAAACAAATAAATAGCACTATTGCTATGTA
TTTGTTTTTTTTAGAATATTCTTCAATCACGATAGTGCTATATATTCGTTATTTACAATA
TTCGTCATTTTTTTCCATCTGAAGGGAACAGGACTATTCGCTGTTGTGAGATCGTGAAAA
CTCAGATCCGATGGTATATTCTAACCCTGAGGCGTTCCCATGGTGATGGGGACGCTCCAT
GCGCACGGCAACGGGCACTGACTGGAGCGGGCTGAAATCCTAGGGGGCCCGGACAGAAAA
GAACAGTTTTTCGGGGACACCCTAAGCAGAGAGGAATCATGTGTACTGTTCACTTCAGAT
GGATGATGAAAAATGACGAATATTCAAAAAACGAATACATAGCAATATATTCTAAATCTT
CGCGAATCATCGAAGTGGCGATATTCACGATTAAAATCTGTTATTTT
>TRINITY_DN129811_c3_g2_i3 len=527 path=[0:0-130 2:131-526]
GCCAGGCAGGTTACACTGGACCCACATGTTATGAGGACCTGAATGAGTGTCAGCTAGGTG
AGAAGTATGGAGAACTGCAGTCAGCACCCGATTAGATATGCGCCGTCACGGGAAGGAGGA
AACTCCAGTCGGCAATGTAACAAAATCCCAGCGGACGCTCGCTGCACCCAATTCATATGC
TCATTCATTTTTTTAAGTATTTATCCATATAGAGGTTGTGTTTCAGCCAGTCCAGCCGAT
GAAGGCCTGTGGAAATAAATGAGCATATGAATTGAACACAGCAAGCGTCCGCCGGGACAC
CGCCACATTGGCCCTGGCAATCAACATGATGAGGGTACAGCCAGCCGAGGGAGAACCGAG
CCCCCAAGACCAGGGGCAACATCTCCACTGCTCCTACAGGCCCATAGAAAGAAGGGACAA
AAGCTGATGACAGAAGCCCTTTAAGTACATTTCAGAACTCTTCACTGAAACATAGTTTAA
CAGCTTGCAAAGCTTCTTTTTGATGATCTCGAAGTGCAATACTGGGA
>TRINITY_DN134842_c5_g1_i2 len=527 path=[2:0-291 4:292-320 5:321-357 6:358-364 7:365-372 9:373-385 10:386-409 12:410-431 13:432-526]
GGCCACTGTCTTAACTCCTCATGCGGTTGCCACCTCACCACTCTGTGACTGGGCCACTGT
GTCCCTGTTTGGCCTTGTTGACATTAGCATTTATTTTACCCTTCTTCTGATCTGTCAGAA
CTGAAAAACTATAAACACAACGGATCCAGTCTTTGAAGCAGCAATAAGGCCTATATCTAT
TTTGTAGCAGGATATGCTTATAATTTGGAAGCCAAAAGCAGGAATCATACAAACCGGATT
CCAAAAAAGTTGGGACACTATACAAATCGTGAATAAATACTGAATGCAATGAGGTGGAGG
TGCCAACTTTCTAATGGTTTGTTCAGAATAGAACATAAATCACGGAACAGGGGTTTGGAC
TGAGAAAATGTACTATTTTGGGGGAGAAATGTGTTGAGTCGGAATTTCATAGTGTCGGCA
GGTCCCCCAAGGGTTGGGACAAGGCCATTTTCACCACTGTGTGGGATCTCCCCTTCTTCT
TACAACACTCAACAAACGTCTAGAAACCAAAGAAACCAATTTCTCAA
>TRINITY_DN331436_c0_g1_i1 len=527 path=[0:0-526]
GCACGGCGCTTCATGCACTTTGCAGGCTCTCAAGAAATAAAGGAAGACGACGGCAGAAGA
AAGGGGGTGGGGGGGGCAAGAGGCTGAATGAAGGACCTAGTGCGGTGATGGAAGGAGATT
ACGGAGCAGCGAGCTCCGGGCGCTGTTGTTAGAGGAAATTATTTGATTCTTCTGTGCTTC
GCTGCCCTCCAGGCTCCGGCTCATTTCTCAGCCACAAGCTGACGTCAACTCTGACAGCAA
AGCCCCGCACCAGCCCATGGGGCTCTGAGGGATGCAGCCTAGACACAAAAGAGGATCGCC
CCCTGTGCCCGCTGATAAAATCCACTAAAATGTCATGGAGCATCCACAGGGAAAAGCTTC
CTGCTACTCATCCTCCTGCACCGATGTAGCAGAGCCAAGCATGTCATTGCAATGCATGGA
AAACCATAATGAACATATCATGGTATCATAATGAATTGCAAACTGACTCAGCTCTGCTAC
ATCTGTAAATACAAGAGAATGGTTTTTCGCTTGATTGTCACATCAGT
>TRINITY_DN138439_c1_g1_i2 len=527 path=[0:0-315 1:316-526]
CTTCCAGTGCTTCTATTGATTTTTCGCACACTTTTAAGACCAAAAATTATGATTTTTTTC
CTATTCAATCGCGCTCACAAGCTCTGGGTCACTTTCTGGAAAATATTGAGATCTCAATAC
ATTAATGGGGTAGTGAAAGGGTTACATAAAGGTAATTTAACGCTGAAAGAATCAATTGCA
TTACGAGAAGTAAAACTTTCCGATGATGTAGTCGTCAAGCGGACGGGGCGGTGGTCCTCG
ACGTGTGTATAAGCTAGAAAACCTGTTCCAGGATGGATCCGCTCTTGGTGCACAACCCCT
CCCCCATCTTAGAAGGAGCTTTTGCTCAGGGTTGTGCCGATATCCTGTTGTGCCGATATC
TCATTCCCCCCCTAACTGACTGGCAGGTTATTGGCCCTCATGATGTCCCGGTCACCGCAC
GTGGCCGTTACTATGCTTCCTACACGTGTATGCAGAGTTTACTTCACAGTTTCTCCGACA
GGCCATGTGGTTTTCGCTGAAACATAATTTCTCGCCCAGTTTCCTTG
>TRINITY_DN110084_c0_g2_i1 len=527 path=[0:0-526]
ACCAAAAAATGTCGATGATAACAAAATGAACAAAAAAAGAAATCACGCAAATGACGGATG
CTCAAAGGCGCACATGCGGCTCCTTACTTCTTCGCAGCCTTGCGCTCGGCCATCTCCGCG
CGCACCGCCTTGCCCTTCGCCGAGCGGTCGACCTTCTTCGACTTGGCACGCACCTCCTGG
ATGTACGAGAGGTCGGCGCCCACAATGGCGCGCTCCGCCTTCACCGTACGGGCGGCGCGG
CGGCGGCTAACGCGGTCTGTCGTCGTCTTGCGGTGGATGCGGCGGTAGGTGCGCGTCCAC
GGGACAAAGCGCGGGTTCTTCTTGCGCATGTACATCGCAAAGCACTTGGGGCGCGAAAAC
GTCAGCACGGGCTTCGTAGACAGAAATGCAAACGGGACATAGCGGCGGCCGTGGCCGGGG
TACACCGCGAAATGGGAAAACTCGCAATCAATAGTCCGCATGGCTCCAATATAGCACAGA
AACTCAAATAATTCACCATGGTCCATTTGACAGATCATGAGCTCAAG
>TRINITY_DN162452_c4_g2_i4 len=527 path=[0:0-60 4:61-99 5:100-126 10:127-151 12:152-153 13:154-156 15:157-157 16:158-158 17:159-164 18:165-169 20:170-179 21:180-188 23:189-189 24:190-201 26:202-202 27:203-204 29:205-210 31:211-212 32:213-216 34:217-217 36:218-218 37:219-219 38:220-241 40:242-243 41:244-245 43:246-246 45:247-250 46:251-256 47:257-257 49:258-267 50:268-277 51:278-281 53:282-293 55:294-294 56:295-295 58:296-303 60:304-305 63:306-356 65:357-359 67:360-378 68:379-385 69:386-451 70:452-526]
AAAGTCCCGGAGAAGCATGAAAAAGGGGTGTTTGCACCAGGAGCGTGTCACCAAGGGGCC
CGGCCTTGGTGGAGTAAAGGCCCTAGATATAGGTGGCCACTAAGCTAGTTGGTGGACACC
AAGCTACTTAGCTTAGCTGGCTCCAGCTAGTCCAGGGCGGGCTTTTACTGGGAACAGGCA
ATGTGTTGGATGGGTGCCTGTTCCCCATGCTCCAGTCCAGGATTTTGGAATATGCCCATG
TCCAGGGATGGTATTTAATCCTGTTGCTGGACTTGGGTGTGGCTCCCAGTCTGGGGAAGG
AGACAGAGTTTTTGTGAAACACAGTCCTGCTGGAGGCTCTGGAAGAGTGGTCTCAGCTGG
GCTGGCTGAGGGGCCACGGGGCTAGGTGCTAGCCGGATTGTTGGGGGACGCTGTGGCGCT
TGGGCGCAAGTGGTCACAAGGCCGGAGTCGGGAGGACTTTAGACCGTGTGTGAACGGTGC
TCTGTATAGGCATGAGGCTGATGGACATTAGGCTGGGAAAGACGCAT
>TRINITY_DN123763_c2_g1_i2 len=527 path=[0:0-208 1:209-526]
AGCGGGTAGGGAGACGGCATGCCGTCTCCTCATACAGCTGATCGGTGGGGGTGCCGGGTG
TCGGACCCCTGCTGATCTGATATTGAGCCCGGATAACCCCTTTAAGCCATGCCTCCTTCA
CCGTGAGACACGTCTCTTTCCGCTAAGCCTCACTTCTTTGTCTGACAAGGCATAAAAAGT
GTCTAAAACACTTGATAAATGCAGTGCAAAGCATATATGGCATTTTTGACACATTTTTTA
TAGTAAATCTTCCCCAGTGTGTCTTTTAGTTACAGTATTTAATGAGGGATGGACAGTGCC
TTTTCATTGGGTAGAAATTGATGGAGGGAGGCACACTGTCGCTGCATCGGTATGAATCCA
CGGATCATAATGGAGATCTTCCAGAGCAAAACAATGCAGCTGTTGTGACCCCAGAAAATT
TGATATAGATAACCTATCCTGAGGATAGGTTAGAAATATTAAACACCCGGAAAACCCCTT
TTAATAAAAGATTTAAAGGGGTTTTCCCGAGATTTTAATACTGATCA
>TRINITY_DN155508_c3_g4_i1 len=527 path=[0:0-526]
AGAGTTTCACAAAAATCTTGTTTTCTCGCTGGTATCATTGGGGGACACAGGACCGTGGGA
CGTCCTAAAGCAGTCCACGGTGAGGGAAAAAAATCCACGCCCATGGAATAGCACTCTCGA
GAATGCTTAATGCACTGCTGCCTGCGAGACCCGGAGCAGCACTGGCGATGCCTAGGAAAC
AAAGAACTTGGTGAACGTGCTCCACCAAGACCAAGGCTCTGCCCCATACAACCGCGAAGG
TGATGCAGGGAGAAACATTTATCTCACGAAGAGGTGACCGCTGGTCAGATGTCCCGAACT
CCACTGGGCAGTGCCTTGCCCTGGTAGCAGAATGCAGCCGCCAACGGAACCACCTGGAAA
CCCCTTGGAGTCCATCGAGCCCTTCCAAGGACCTCCAGGAATGACCAGGTAAAAATCCGC
ACGGCGGAAGGAGCTAGCCATGGACGAGCAAACCTCAGAGCTAGAATTCATTCTGATGGA
GAGCTCACTCTGTCGACGTGGAAGGCGGCGACTACCGTCAAGAAAAA
>TRINITY_DN162389_c5_g2_i2 len=527 path=[0:0-149 2:150-173 3:174-179 5:180-526]
CCCTGGGTTGAGGGCAGCATTTCAGGGCATAGACTGGGAGCAGCTACTGTCACATAATAA
TACTGAGGATAAATGGGAGAGCTTTAAATCCACATTGAGTAATTGCACTAAAAAATGTAT
CCCTTTAGGTAACAAGTATAAACGGCTAAACCCCCCATGGCTTACAGCTACTGTAAAAAG
GGCAATAAATGGGTAAGCTGTAACCTTTGAAATGTACAAAGGACTTAATAAAATCTGTAA
AATTTGCAAAAATACAAAATGAACGGCAGGTGGCCAAAGAGAACAAATAAAATCCCTGAG
TCTTTATGAGCATGGTCAAAGCATGTAGATTCCCCAAATAATGGTAAAGGCGGGTTAGTC
ACTGAAGATAAGGAATATGCAGATATACTGTACTAAATGTGTTTTTAGTTCTGTATATAC
AAAAGGGCTGTTAGTACACCCAGTGATATACTCAATTGGCTAACTGTAGATATGGTACAA
GCTAGGTTAAAGGGGTTCTCATCATGGACAATGGGGGCATACCGCTA
>TRINITY_DN331147_c0_g1_i1 len=527 path=[0:0-526]
GAGGGTAACTACGCCCCTGGGCCGGATGGAACCATTATACCGCAGTCTGGCACCCTCCGC
CCGCGCTTTGTAAAAATGGCCTATGACGATCTCATCCTGGAACACAACTATGACGTTAGT
GATCCCAGAAATATCTTCGCCCAGGCCGCCGCCCGTGGGCCCATTGCCATCATTATGGAC
GAATGCATGGAAAATCTTGGAGGTCACAAGGGCGTCTCCAAGTTCTTCCACGCATTTCCT
TCTAAGCTACATGACAAATTTCCCAAGTGCACCGGATACACTGTGCTGGTGGTTCTGCAC
AACATGAATCCCCGGAGGGATATGGCTGGGAACATAGCCAACCTAAAAATACAGTCCAAG
ATGCATCTCATATCCCCACGTATGCACCCATCCCAGCTTAACCGCTTTGTAAACACTTAC
ACCAAGGGCCTGCCCCTGGCAATCAGCTTGCTACTGAAAGACATTTTTAGGCACCACGCC
CAGCGCTCCTGCTACGACTGGATCATCTACAACACCACCCCGCAGCA
>TRINITY_DN138016_c4_g1_i1 len=527 path=[0:0-149 2:150-526]
ACATAGACAGGCATTCTAACAGTTTGCCCCAATTATTTCAATGACATAAAATCATAAAAA
AATTTAGTATGCAGACATCATCCCACCTCCAGTTGGCTCTGTCCATAATCTTCCGAGTGT
GTCCTTCATCCTTCTGCAAGCTTTGGATTAGAAAACAAGGAGGAACTAAGAGGGTCATGT
TCCCCTCCTGTTCTACCATGAATGGACACGGAGGTGGATACAATTAGTACCAGGCTTCTC
TTGTCCCACGATGTGGTAGGTGTCTGGTGGAAGACCACCTCTACTATGTAGATGTGCCAC
AAGCCCCAGGGGAGCAGAGCAGAGGATGGGAGTGGCCCTTGCTGCATCAGTTAGTCACAG
GGATCATTATCACACCGACGCTCCCTAGTGCCAGGGCAGTGACAAGAAGGTGCACTCATT
CTTCCCTCGGGGCACAACCTGATGTTGGGGCTCCTGACTGATGGTAGTTGGGGTGCCATT
GGTGTTATAAGTGTACGGGGTGCAAGGCAGGAGATGTAGGTGCGGTG
>TRINITY_DN126006_c5_g4_i3 len=527 path=[0:0-333 2:334-334 3:335-350 5:351-353 6:354-377 7:378-378 9:379-380 10:381-388 12:389-423 14:424-426 16:427-526]
GCAATATCTTGTTCTCGTACAATTCATTGTTTCTGGGCAGCAGATCACTGTTTACACAGC
ACAATCTGCTGCCCAGAAACAATGATTTAATGTGCTGCATAAACAATGAATTCACCCAAT
GCATAGATAGCGTTCTTTGGGTGATCTGAGAGACTTTTACACTGGCCAATTATCGGAAAT
GAGCTTTCATACAAACATTCATTCCTGATAATCGGCCTCATGTAAATGCTCCTGAAGTTT
AAAAGTCAAGCATCAAAGAGTAAACTTTTGCTGGCAGTTTTCTACCATGTTGCGTTTTTT
GTTGTGTTTTTTATATGTATGTATTTTTTGGGTCGTTTGTCGGGCGGGTGTGGGGTGGAG
CTGGCCTGGTTCCCCAGGGCAACCAATCAGCTTACACCTTTCATTTTTGACAGATCCTTT
GGAAAGTGGGGGGTGGGATCTGATTGGTTGCTGTGGGCAGCTGGACCAGTTCTACTTTGC
ACCAGTTTGATAGATGACCCCATTTGTTTGTATGTTCTGTTAATTAT
>TRINITY_DN331933_c0_g1_i1 len=527 path=[0:0-526]
AGGGGGGAAACCGGGGAATGTACTGACCGTTAACGGCAACTATACCGGAAACAATGGCCT
GATGACGTTCAACGCGACGCTGGGCGGCGATAATTCGCCCACCGATAAGATGAACGTGAA
AGGCGATACCCAAGGGAACACTCGCGTTCGGGTTGATAACATTGGCGGCGTCGGTGCACA
AACGGTCAACGGTATTGAACTCATTGAGGTTGGCGGTAATTCTGCAGGTAACTTCGCGCT
GACCACCGGAACTGTCGAAGCTGGGGCTTACGTCTACACGCTGGCTAAAGGGAAGGGGAA
TGACGAGAAAAACTGGTATCTGACCAGTAAATGGGACGGCGTAACGCCAGCGGATACACC
CGATCCCATCAATAATCCCCCTGTTGTGGATCCGGAAGGCCCATCAGTTTATCGCCCGGA
GGCCGGAAGCTATATCAGCAACATTGCCGCAGCCAACTCGCTGTTTAGCCATCGTTTACA
CGACCGTCTAGGTGAGCCGCAGTATACAGATTCACTGCATTCTCAGG
>TRINITY_DN258699_c0_g1_i1 len=527 path=[0:0-526]
TTCTCTCCAGAGATGTTCATATGGGTTCAAGTAAGGGATCTGGCTGGGCAACGCGAAGAA
AATCTCAGAATTGTCCCAAAGCCACTCATGAATTGTCTTGACCATGTGCTCAGGATCCTT
GCCTGGTTGTAAGGTGAAACTTCACCTTAGTCCAAGGTCCAGGTCATCTGAAGAAGGCGT
TCATCAAATGTCTTTCGCTTTGCTCTTTCAATTTGACCAGGTTCCCAATAAAACTCCAAG
CAGACTGTCATGTGTGGGCATGGGGAGACCAGAATAAGATGCATCTGACAGAAGTTTAGC
TCCTCTTCCGGTCAGCCGCTATTCTTCAGGTCTGGCGTTTTCTTGTCCCTGCTTGCTGAT
CTTCTCCAGGCCCGCACAGTAATGTGACCTGACTGCATACAATGTCAGGACATAGTGTGT
GCACTACATCCTGTCTTGCTTAGTGGCCTGGTCTCGATTGCAATCGCTGCGACCCCTATA
GCAACACCACTACACATTTCCCATACGGAGGAGTAGAGTAAGAATAG
>TRINITY_DN129897_c0_g1_i1 len=527 path=[0:0-526]
TTAACCTGACAAACTCTTAAATAAATGACTCGACCACCTTTTGTATCGGAGCTGCTTAGA
GAAGGTCTCCTGTGACACAGAGCAGGGTGACTGATGCTCCTGATAAGCGGCACACAGATG
GGAGTTGGCCGCATGTTTTCTTAAACTTTCACTAATCACTTACTTGGGGCCAGTTCAGAT
GGATGTTTGAATGGACTCATAAGTAGGGATAGGGGCCACTCTGCCGTAGTGTAAAGACGC
ATTGACACAGGGCGAGGAGCAGCATGGAAGCGTTCTTCCCGACAGTCGGCTGCTCGCCCA
TGGCGGTCAAACTTTGCTTTTACATGCAGTGATCTCCTCCACAGTATAAAGACGAGCGGT
TGCTATTGCGATCGTTTGTCCTCATACATGTACATTTTTTTGGGCACAGCAGATCACTGT
TTAGACCGCACAATCTGCTGCCCGGAAACCATAATTTAGGTTCCTGCACAAATGACAGGA
TCACCCAATGAACGAGCGTTTCGCCACGTGACTTGTAAGCTCTTATG
>TRINITY_DN144295_c1_g1_i1 len=527 path=[0:0-526]
TGGCTATGTTAAAGATAATACAACCAGATCCGTTCATAACGGACGCAGATGGTTGTATTA
TCAGTAACGGAAGAGTTTTGCTGAATCTTGCCAGATCCAGTAAAAATAGCCTAATACTGT
AGTGAATTACATAACTCACTATAGACTTTACAGTAACATCTAAAAAAAAAAAAAGTAAGG
AAGAAAACACACACACACTGCCGGAAACATGAAAATCTCCGTCCAGCCCCATTAACTATG
ATGGAGACAGGCAGAGATCCGGCAAGTATCCGGCAGAGAATCGGCCGGATGAGCCATGGT
CAGCCAAACATTTCTGCAGCATTAAATGCTGGCTATTCTCGAGTCCTACAGAACAGCTCT
TTGCTCTGCTTCATAAAGGAGGAAAGTGGTGGGGGGATTCACCTGACTGGGGGACCCACC
CGTACGTCCCGATTTAGCTACGTAAAGCGGACTTTCCCACTATTATGTTTTCTGAAATCT
CAGTAGAACAGACACCAACTATGCTGATCCGTCCTGAACACCATTGA
>TRINITY_DN148410_c2_g1_i9 len=527 path=[2:0-184 5:185-211 11:212-231 14:232-239 15:240-262 17:263-271 18:272-278 20:279-301 22:302-317 23:318-350 25:351-352 27:353-399 30:400-408 31:409-449 32:450-526]
TCCATGGAGCCAACTCCCAAGGGCGAAGAGAACCGTCTCCGATGAAGAAACGTGCGCACA
AAGGACCGACACGATGCGCACACGCCTCCCGGAACGAGGCCACCCGAAACCCCCACCCAC
CCGAACCAAACAGAGGGCGAGGCCGGCCGACAGGCGCACCGCACCACGGAAACCAACAAA
GGCGGCCCCCGAGACCAGGGCCCCGCCCGTGTCCATCCTCGGCCGGGACAGCGGCAACAC
CGCCAACATCCCCAGAAAGGAACGGCACACACTCCAACGAGGACCGCCAGACACAGAAGC
GTCCAAATCCCCGCCGCCGACGGCACACAGACGGAACCCCAGTCTCCGCGACACACCGGT
CAAACCCGACGCGGGCGGCCAGTCACCGACACAAAAACCACCCGCACCACGCAAAAACGG
GACCCATCCATGTCCATCCCGCTGCAACCGTGGCAACGCTCTCAAAGGCGATCACCTCTC
CCACCCCCACAGTGGGAAAAAACACAAAATCAAGGGCCACCACACCT
>TRINITY_DN160516_c7_g1_i1 len=527 path=[0:0-526]
GATCTACCGGAGAGCGGGGCGAGAAGAATGGGCCCATTCACTCATGCAGTCGGCATTTAA
AAGCTTCATCCCCACTTTGTAGTACACAGGGGGAACGAGGCAGAAACGCTGCAAGGTTAT
TTTATTATCGCTCTGGCAGTATGTACATTTGTTCTTATCCTATAACGAGCCCTTAGAATG
CGATAAAGAGTAGATAGAGAGGCAGTAAGACTTCTGAGATGGGGGGCGCTCCAGAGCCCG
ACTGCGGTTATAGGAGGCGCTGCCGTTTGGTGCCCCTTTACATAGGCAGATTTCCGGAGA
TGAACATTTGCTGTCCCCTGCTGCTGATCAGCCAGCAAACGGCAAATGCTCGCCTGTCGG
CCGACTGCATCTTTTTAAGCAGCATTAAAAAAAACTAATAAAAGAAATGGTGGCATAAAC
TAGGTCAGTATCCATGTTTTGCAGACCCGCGATTTGTGGATCACAAAAAAAAGATATGGA
TGTGTGCATGAGCTGTATCAATGGACCATTAAACTTATGGTAAAGGT
>TRINITY_DN141715_c5_g2_i3 len=527 path=[0:0-122 2:123-141 5:142-151 6:152-179 8:180-198 12:199-221 13:222-227 15:228-231 17:232-246 18:247-247 20:248-262 21:263-290 22:291-301 24:302-302 25:303-318 27:319-526]
AGATCAGGCAAATGGGATCTTCAGTTTGAGAGCGGTTGGGGTCCCACAGGTGTCAGACCC
CCCACTGCTTGTTGAGTCATCTTGTATCCAGTGAATGTGGGATAACTTGTAGTCACCAGA
AATGTCACTGCAGTTGTTGTCACAGAGTCAAACCAGATGTTGACCCGGGACCTGTAAAGC
CGGTGCTGGGCACAGATCCGGTAAGAGATTACTACTGCAAGTCTGGCTGGGGCTGGGGGG
GGGGCGTGCTCTAGATAAGGTGCGAACATCCCCTTTGAAGGAAGTAGTCAGCACAGAAAT
ATTACATTTTTTATGCATGTTTACCCTGAATGGTTGTCCCTGCTGAAATGGAAACTTCGG
ACATTCACGTTCCTCTTTTCCCCATACACCACGAATCATTGAATTGCGCACAATGACATT
AGGCCGTTCATCAAAACGGGGATTGCAGTGGAAAGCAATATCATTTCCTTCTTTATAGTC
AATAACAAACCTTTTGCCATTCGGTACGCCACTGATATTCAACAGCA
>TRINITY_DN117121_c6_g1_i1 len=527 path=[0:0-526]
GTGCATGCTGGGAGTCGTAGCTCCACCACAGCTGGAGTGCCAAAGGTCGCCGATCCCTGG
TCTAGAAGATGCCAAGTGTCAATCTAAACTTTACTGCAACTGGACACTTAGTGTTACGGT
AGAGATTGTGCAAGTAATGGCAGTTTTCTGCTCCATGGCTGAGCAGATAACAGACTATCT
GGGTCTATTGCACAGGGAAGGTGTGACATGAGCTCAGGGCTGAAGACAATACAAGTAGCT
GGGTCAGCTAACCCGGATCCAATGGACCCATCAAGTGTAGTACTAAAATTCTGTTTTACT
ACACTTTATGGCAAACCACGAAGACGGGCAGTGACATTTTATCTGCTGCTATTCAGGTGT
GTCAAACAATCCATAACCAGTGTTCACCTGTACAATAAAGTGCAGCAGGTATCTTGTACA
GTGGAGCGCAGTCACTAGTGCAGGGATGCCCAACCTGCATCCCTCCAGCCGCTGCAAAAC
CACAACTCCCAGGATGCCTAAACATCTGTAGTCTGTCCAGGCATGCT
>TRINITY_DN115853_c2_g1_i5 len=527 path=[3:0-35 5:36-53 7:54-54 8:55-60 9:61-61 11:62-67 12:68-71 14:72-89 15:90-90 17:91-96 19:97-97 20:98-98 22:99-113 23:114-126 24:127-127 26:128-133 28:134-137 30:138-138 31:139-139 33:140-144 34:145-149 36:150-153 39:154-158 40:159-161 41:162-184 43:185-185 44:186-194 45:195-195 47:196-196 48:197-197 50:198-203 52:204-204 53:205-207 54:208-208 56:209-209 58:210-211 59:212-212 61:213-219 63:220-224 64:225-228 65:229-229 67:230-235 69:236-240 72:241-244 74:245-253 76:254-256 77:257-259 79:260-277 82:278-355 85:356-364 87:365-365 88:366-379 90:380-380 91:381-414 92:415-415 94:416-420 95:421-421 97:422-526]
AATAAATTATAGAGGATCATAACTACAGGCTAATGTCTAAATCCTGTGAACTACGTGTCA
CGTGACATGCTCGAGTCTGGTAGTATATAGCAGCAGGGCTAAATACCATGCACGGTGATA
TCCATCAGTAATACCTAACCCTAATAATAATGGGCTGGAGGCTTCACATGCCACGTGACG
CTGTGAGGTCAGAGGATCCTCAGAGCACATAGGCTTTAGCAACTTACTAGCCTACAAACT
ATTATTCTCTTCCTCCCCCCCACATTTAGACTTGGCCCAAACTAAGGAGACGAATTGGTT
AACTCAGACTGTGAACCACAAAGTAAAACAGATACCAAAATTATATACCAGTATCTGATG
CCTGTATTAGCCTTCTTTAGAAAGTAACTTGAACATTTCATTTAAGTTTAGAGCTGCTGA
TGGAGCTTTTAATTTTTCACCTTAAGACTTCAGACAAGTTCATAACACCTGTAAAATAAA
ATTTGGAGAAAACACAATGTTCCCCAGTACGGAAGAGCGTCGTGGAG
>TRINITY_DN302856_c0_g1_i1 len=527 path=[0:0-526]
GGATTTGTTGGCTGAGCCGTCTCTTTCTTTTGTGCAGGCGGCTGAAGAAAAAAGAAAAAA
TAATGAGAATAATGATGAGAATGATTCTCGCGATAATTTGGCGCTGCCTTGTCTGCCTTT
TTTAGATAAAATGTTTTTCTGTGGTTCCGCGCTGCGAATTGTGCCGAGTCCTCTGGTGAT
TTATGAAATTTTTTTATGCGGCGGACACGTCCCGCAGCGCGACGAGACAAACTCGCGAGA
AGAAAGAGTTCACCCGACGAGACGGGCGAAAAACTCCAGCGGCTGTTTCAACTGCGGGTC
GACGGCGCACATTGCGAGGAACTGCACAGAACCAAAAGAAAAAATAGAAAAAACAAAATT
CGCAAGAACGGAAGAGACAACAACGCATTCCGCTAAACCAGGCGGATGTGAAAAGTGCGG
CTCAACGGCACACTTTACGCGGCACTGCGATGGTTCGGGAAACGAGAAGGTAGTTGAAGT
GAAAGCTGTTGAAGCGAAAGCGTTGGAATCACCAGGGAAAAACATTA
>TRINITY_DN135588_c2_g1_i2 len=527 path=[1:0-271 3:272-360 4:361-403 5:404-413 7:414-526]
CAAGCTGCGTTTTGGTGACCACCTAAAAAACGCAATGAAGACCAAACGTAGCCAAATTGA
TGCATTCTGAACGGATCTTTATCCATTCTGAATGCATTGGTGCTGAACTGATCTGTTTTG
GGGTCACTTGTTAGAGCCTTGAAACGGCAGTGTGAAAAAGCCTTAGTTATACAATTATCC
GTATCACAGGGCAACTAGGACCAGGTTCGTTTTAGAACAACGGGGTGGTAATTCAGGGAG
CTGCCCGACACGTTTTCACCACATTTTGTTCCAGAGACGAACGGTCTACCAAGCTGGACA
GATTTCCTAATTCCTGGTCGAATTGACCTTTACTTGTACTATGGGCACTTTTTAAAGGAA
AATTCCACTTTTGCACAATATATGTACAACATTCCACAGTTTAAAGAGATTTTCCAGGAA
TTGCATGTCCACAAATAGGTCATCAATATCAGATCAATGGAGATGTCCGCCAATCGGCTG
ACTGAAGGGGCTGCAGGGCTCAGACTAGCGATGCAGCCTCTACATTG
>TRINITY_DN120597_c15_g1_i1 len=527 path=[0:0-526]
TCGGACAGTTATCCTTTTGAACTTGTCCTTTTGCTCTAATATCATAATCACTTACATATA
TCATCATTACATTCAAACGTAGAACGTTTCAGTCCATTCCAACAACTTCTTGGTGCATTT
TATTTTGTCTATGAGTGTACCAAAAGCACCATACATAAGAAGCCTCTTCATCACAATGAT
ATGGCAGGTATCAATGCAACAGCTAGAACATAATGTTCAAATTTCCTATTTTGTGTAAAA
AAATATCACAATGCATGTTAGCATAAGAGCATGGTTAACATGCCAAAAATATTATGCACC
AATTTCATAAATCTGGTGCAAATTACTTTAAATTCCTGCACGTTATATGTAAGGAAAACT
ATTGCAGCCTATATTTTTCAGTAAAGGTGGTGCAAAAAAAAAGTCACATGCATTTATGCT
GGATCATTTATATGATCTACGGTATGTTCAGTAACTCAATTCGCTGCAGGAAATTTATTT
GCCCATCCTGCGTGGAAGACGTGATCAGGCTCCTTATAGTGAGTGTG
>TRINITY_DN112935_c0_g1_i1 len=527 path=[0:0-526]
TCTGGAAGGGGACCGTGGAGTCTGAAGGGGGCCGTGGAGTCTGTAGGGGGTTTCTCAGTC
TGACGAGTGACAGAGAAGTGTGCAGAGAACAGAGGATTCTTGAGAGGACAAAAATGAGGA
GGAGACAGTGGAGTGTGAAGGTGACATGGGGAGTTGACGGAATAGAGGGGTCAGTTGGAG
ATACATAGGAGTCTACACAGGACAGAGTGATCGGGATCTTTTGGATCTAGGTTTCCATTG
ATGGGAAGCTGACTGTTGTTTGACTTGAAGGATCCTTTCACTACAGAACCTGGTAAGTTT
AGCTGTAGGTATATGTGTGTGGGGGGGTTATATCTGTCGGCTGAGTGAGCGTTCGCTCAT
CTGCTATGTGCGGTGAGGCTCCGTATCCCACCCTAGCGGAGCTCATCCTCCCCGACGCTT
CTCCACCCCCTGTACATGTAAGGCTGGGTTCTCCTCAAGTTTTTCCTGTGTTTAACGTAT
ACAAAAAAATATATATATTAAACGGACGCCTCCAACGGATTCCACAG
>TRINITY_DN138768_c5_g6_i1 len=527 path=[0:0-526]
CTTATGGTAATAGATTGTGTGGACAGAGCTACCATTTAACCCCTTAGTGACCACCCATAC
GTATTTTTACGGCGGTCACTAAGGGGCCTTAGGCTGGGCCGTTGCTTTTTTACAGCGACC
CAGTCTAAGCGCTGCACGGTTTCACATGAGAGCCTTGCCCTGCTCTAACAGCCCAGACCA
GCAGGTGTGCCGATCCAGGCTGTTTAACACTTTACATGCCGCGGGCAATGACGCCCACCG
CATCTATAGTGCTAACAAAAGGAGCGGACTCGATCGCAGGGTGCCGATGTGTGTGAAAGC
TGTCTGTGGTCTATGAAGGCCCCAAGCCTGCTTTGATTAGTTTCCAGCAGGCTGCGCCTC
TCTGGCTCAATGTCAGAATAGCACTTTTCATTAAAATTCAATGCACTATAGGGATAGTGC
ATTGCATTTTAAAATCAGTAAAAAAAAGCTGTTTGTTATAGTCCCCTTGTGGGACTATTA
AGTGGTAAAAAACTCTAAAAATGTATTCAATAAAAAAAAACTAAAAA
>TRINITY_DN162409_c11_g1_i1 len=527 path=[0:0-526]
GTTTATATTTTTCTTTAAAATGCTGAAAATCATCTCGTGACCATGCCCCTTGCCCAGTTT
TTATAGCGATATCCTGAAGTTCTAAAGCCCCCCTTCCAGCCATGGAAGCTGCCATATTTG
TTTGACGAGCATGCATCTTCAGTCATGTCCTGTTGCAGAAAGCTCAGTTTTTATATCATT
TGCATGTGTGCCTGTTGATAATATTTCACTCAACTTTCGTTTACATAGTGTATGCAGTCT
TTGAGATGTTTTCTGTCAATGTCAAGACAAGTCTCCTTGGATGAAGATATCATTAGGTGC
CTGATCAAATCACATCCCATCTCCATCACTTATTTCCCATCTTGGACATTGGGATATATC
GCTAGGATAGGTGGGAGTTCCACCTCTGGCATCCGAACCTATAAGAACGGAACACGCAAA
GTGCCAGAGTGTGCACCACGCACGCACGCGCACCCACCCTCCATTAATTTCTATGGGCCT
GCAGAAAATAAGCGAGCAACGCGACAACGAAATGAATGGGAAGCGCA
>TRINITY_DN128076_c14_g5_i1 len=527 path=[0:0-526]
TTTTTCCATCTCATTATACACAGCTCGTTTCCATGGTTACGACCACCCTGCAGTCCAGCA
GCAGTAGCCGTGCTTGCGTACTATAGGAAAAAGCACTGGCCTATGTGTACCCCATGGTAC
TTTATGCTATGGCCCCCATTACAACTAGGGGCTCACGTAGAAAGAGCGTTCCTCTGTTCA
GCAGTATCCGCCACACAGAAGAGCAGCAGACTGGTCTCCATACAGACGTCTAGTCACCTG
CCAGTGATGGATGTGTTCTCCAAGGACCGCACATGTACCCATTCATCATTGTAATGTGTG
TATTCACACATCCGTATTTTGTCCATCCGTGGAGGCAACACATACGCCATCCATGTCTTA
CGGATCATTGGGAAGAGATGCTTTGAAAATTATTTTTGATGACACATGGGCAGCAAAAAA
CAAACACACAGATCCTTCACGGAGGCATCCCTGACCACCTTTTCACAGATTTGAGCATGG
ACGTGTGAACGAAGCTTTAAACCCATGTGCCCATGGGTTATAATGCA
>TRINITY_DN123628_c1_g1_i10 len=527 path=[4:0-39 7:40-56 9:57-65 11:66-83 13:84-107 14:108-112 17:113-115 18:116-120 21:121-123 22:124-127 25:128-128 28:129-131 30:132-167 36:168-168 37:169-200 39:201-206 42:207-207 46:208-208 48:209-209 50:210-212 53:213-268 57:269-288 59:289-320 77:321-321 78:322-324 79:325-339 81:340-353 82:354-474 84:475-526]
ATGCGCAGGAACCTCGGAGCCCTATCTTACCCTCCGCAGATCCCTGAGCTAGGAGCTGGG
TAAGACTACCTACTCCTCCAAGGTACGGAGGAGCAGGAGTCTCAATGGCCAAGCTGCTGG
GAAAAGGGGAACCGAAACAGACTAATGGAAATGGCAGGTGAACTAAGGAGTTCCACCAAC
[truncated: 73,182,887 more chars]
