# Supplementary material for: Comparative transcriptomes of three different skin sites for the Asiatic toad (Bufo gargarizans)
Source: PeerJ. 2022 Feb 22;10:e12993. doi: 10.7717/peerj.12993 (PMC8877344; doi:10.7717/peerj.12993)
Supplement: Supplemental Information 8 [file peerj-10-12993-s008.zip › gene.part-5.fasta]

>TRINITY_DN110659_c0_g1_i1 len=367 path=[0:0-366]
CCTTGTGGTGGGGAGGATGGGGGCTGTGGCGGTGCCTCGGTTCGGTGGCGGTGTGGTGTG
CTTCTGGGGTAGATGGAGCCCCATGGCTGGGCGTGTCGGCCTTTCTCACAGTATTTTCCA
TTGAGCAATAGTGTCTTTTGAGAGTTAATTTTATAATGGAAATACCAACACCGAGCCAGA
GTCTACATGTACCCTGATGGCCTCAAACAGTACCACTGATCAACCACCACGCCCCGTTCA
GTCCAAATCCAAGCATAGTGTTACATTCACCCATAGCAGCAGATGTGGTCCTCATAAGAC
CCATCAACGCTTTATTTGCAAACCCAAGCCGTTCCACAACAAACATCAATCTAATTCCAA
GCTACGA
>TRINITY_DN151619_c2_g1_i1 len=367 path=[0:0-366]
CCAGAAGGTTTGTGGAGTGCGCCATTGGTATTTTTTCTCATAAATGGTGTGTTCTCCTGT
CGCCCATCTTGCTGGCCCCCCAAAATGTCAATGTGGTGATCTAGGCGTGTGTAGTGCTGC
ATAACGGGTGCATCCGGAACCACTCTTCGCCTGGTGTTGCATTTCCTTGCGGAACTGGTC
CCTGTAGCTCCGCCAACGATTCTTTACCTCATCCACAAAATTCTGATGACTTTAGCCATG
TGTTTTATCCCAGATGGTTGAAAAAAGCTCCTTGGTTACTTCCACCCAGGCCTCATCTTT
TTTGTAACAATCGTGGTAGTCGCCACTCCGTGTATCCCGGATGCAGGGCCTCTCTTGGAC
GAGGACT
>TRINITY_DN142656_c6_g1_i4 len=367 path=[1:0-65 2:66-87 3:88-111 5:112-126 7:127-127 8:128-176 10:177-182 11:183-261 12:262-316 14:317-366]
TCTGGACAGGCCACCAGCATCCGATCGCTGGGGCTCAGACACCCAGGACCCTCTCCCGTC
AGCCGTTGAAAAAGACACTGGCGTCCATACAAGCGCCACGAACTTCTCTCTACTTTTCCT
AGGCCGAATCACGACACATTAATGTGTCACGTGGTCTAGGAGCAGCTCAGAAACATTAAA
ATAAATGGGACTGAGCTGCAATACCAAGCACAGCCGCTATACAATGAACGGCACAGTGCT
TGGTGCCTTCTCAAACAGCTGACTGTCGGGGGGCGTCGGACCCCCACCGACCAGACACCG
ATGACCCGCCCAGAGGATAGGTCATCAACATAAAAATCCTGGAAAACCCTTTTAAATATT
ATATATG
>TRINITY_DN134599_c8_g2_i2 len=367 path=[0:0-89 2:90-366]
CGGCGTCGTGGCGGCCGGTGGCGCCGTGCGCTCCTGCTCTCGGGAGGGATCCAGGCCGCG
GTTCCGCGGCCCGCACACGGCTGTGAACAACGGCCGTGTGCATGGGGCCTTACCCATTTG
TCAGTTTTCATTTGTGTTCTTTTTACTAATTACATTTTACTGATGTTTTTAATTTTTTGT
TCCAACCATTGCATTGATAAAATCCATTCCACACATTGTCTTGATGTTCTGTCTTTTTAT
TTTAGGAGGTTTTTCTAGGCATCTGAAGCAAGTCATTAACCCCTTCCTGACTGCCATACG
GCTTTATACGTGCTAGCTACACATGCCCCGTGCAGCTAGCACGCGTATAAACGTCGGCAG
CCTGAAA
>TRINITY_DN133954_c13_g1_i1 len=367 path=[4:0-80 6:81-81 7:82-132 8:133-175 10:176-191 11:192-255 13:256-281 14:282-321 16:322-366]
GTCTGTCTGCATTTGCAGATCCGCACTTCTGCATCCTTGCTTCCATTTCTGCAAAAAAAA
AAAAAAAAGAACATGTCCTATTTAGAGTTGTTGCGATACCAAATTTTTGATTCGGTTTCG
ATACCATGAAAAAATATTGCGATACTCGATATCATTCGATACCACGCGAAAAAAAGAAAC
CAAAAAAGCCACGTGCAATGGCACAGTTTTTATAAAATTTTCCTGTTCCGGCGTTCACCA
CATAGATTTTTTTTCAATATTTTAATAGTTTGGACTTTTCTGCCGTGGCAATATGTAATA
TGTTTATTATTTATACATTTTCTATGTGAAATTGGGAAAAGGGGGTGATTTATACTTCAT
ATTTTGG
>TRINITY_DN152759_c3_g7_i1 len=367 path=[0:0-366]
TTGCAAACAAAGGCTTCTGTACCGAATATTAACCCTGATTTTCTCGGGTGTTCGGGTGCT
TTGTGTTCGGCAGTGCAGGACAGATGGATTCTTTAAAAGTCATACAATGCGATTTCCTGA
TTTTAATTTTTTTTATTTTGTTCTGTCTTGGGGGTGCACCTGTAGTGTGGATTTCGGACC
CCTCCATGATTTTTAAATGGGAGAACTTGCAAAATCGCAGACTTCTGTTCCTCACTGTAT
GTACGCCTGGTCTGTAACAAAGCTTGGTTAAATGTGTGTGAATGTATTATATTGTAATAA
TAAAAACAAAAAATAATATAGCATCTAAGAATTAAATTAATCTCTATACTCCATTAACGC
AAAAAAC
>TRINITY_DN119077_c6_g1_i2 len=367 path=[0:0-203 1:204-366]
TGATTGACAGCGTTAGAGTATTACTTCGACTTGGGCTAGCGCTGTCAATCAAGGGGAGGT
CGGTAGGCGTCGCATAGCGGTGCCCGTACTGAAAAAGTCCGCCTCCTGGTGCTCTAAATT
GCCTGCCAGCAAAGGAATAAAAGTAGGATTTTATCAACAATCGTGGCGCCAACAGTGAAG
AGGAAGGTGTCATTTTGAACTGCAGGACCACCGCTACCAGTCTATGTGCTTGGTGACGGA
TCCTCTTTAAGGGTATATTCACAATGGCCATGTAAAAATGACACTGTCGATTTTTCATGG
CTCATTGATTTCAATAGGTTCCGTCTGGTCATGATAACGGGCAAAAATAGGACAGCAGCT
ATTCACT
>TRINITY_DN159819_c4_g1_i1 len=367 path=[0:0-366]
GTTGGCAACTATGCCTGTGCATAGAGTATAACTTAATGTATTGAGAATACCCCTTTAAGG
ATAGAGCTGTCTTGCTTGCCCATGGCAGCCGGTCAGAGCTCATCTTTCATTTTTTCACAG
CCCTTAAGGAAATGAAATGTGAGCTCTGATTGGTTGCTATGGGCAAGTAAGCTAGTGTTA
TCGTTAGATATTTTTGATAAAAGGGGCCTGGTGTGTTTTTCAGGAAGACATTCACTTATC
CTTAGGATAAGCCATCAATGTGTGATTGGGGGGGATCTCACCCTGGAACCCCTGCAAATC
AGAACAAAAGGATAATAGGTGTTGAAGTGGCCCTGTGGCCTTTTATTGCTTATCCAGGTA
CACAGGC
>TRINITY_DN70923_c0_g1_i1 len=367 path=[0:0-366]
GTTTTTTGAACTTTAAAAATTATGTGCAAATGGTTTATATGCAGTAAGGCGTAACACCTA
TTAATGTCTGAATTACTGTCTGTAGCCGACACAGCCCTGTAAGCTTGTCACACAGCCATG
CCCCTGGTGTTTATCTCCTGCTGGTGTGACATCCCATTGTGGATGCCACAGATTACATCT
CTGTCATGTCCGTATTTCACATGCTGGGCAGCAAACAATGCAGTGTATGTGAGCAAACCA
GTAACAGAACAGATAGGGAGCTATTAAACCACTACCTTACATATTGTAATAGAGAGGCAT
GCAGACTGCTGAAGTGGGGAAATCTTCTGGGTCATCTCTTATTAATAAGAGGCCGTTTCT
ACACACA
>TRINITY_DN160295_c2_g1_i3 len=367 path=[2:0-129 4:130-366]
GCAAGGTAGTTTGCGTATTATAGAGCTTGATTTTTGGCAAAATCTACTGAACAAAGATTA
GTGTTTGGCTTATGTGCAGGGAGCTTGCAGTGAGGGGATTGATATTGACCAAAAAAACAG
AGAAGGAAGGAACGGTTTAGTGGGCTGACAGAAGCCCTTTAAGGAGTTAAAGGGCTGTTC
CATCAATCAACATTTATCAGCTCTCCTCGCCAACTTCCCTTTTGCTATGAGGCGGTGCAC
ACCTTCCTGCTGCTCCTGTGTAGGAGCACTTTGTAGACCTTATTCTGTACTTATTGGGGG
AGACTTTTCAAGCTGGTGTGGGGTAGAGCTGACTCGGTTGCCCATGGCAACCAATCAGAT
TCCACCT
>TRINITY_DN121911_c2_g1_i1 len=367 path=[0:0-366]
GTCCTCAGCTCTGTGCCCCGGATCCAGGTGACAGGTTCCCTTTAAACCGTCTTTACATGA
GGCAACCCAACATGCAATTATCTGGGACTATCTTTCTATTCCCAATAATTGCCTGATTGT
CAGAGGAGGTGTGAGCTGCATCTACATGCCTCCACTGAATGGGGATAAGGGATCGCTGTT
GCGTTTGCTCAACCCTAGAGAATCATTGTTTATACAGCAGGATCTGCTGGCCAGTAACTA
GTTAGGTGACCATACAGTTAGGAGCTCAACATTGTTGAATGTTTCATATATTTTTTTTTA
CATATTTTTGTATGTATGTACTGTATCATTGAGGATAATTCATCAAAACGGCTGAGAGAG
ACACAAG
>TRINITY_DN153603_c10_g1_i1 len=367 path=[0:0-163 2:164-366]
GGTAGGGTCTGGGGGGAGTAAGGAAAACATACCGTACCTTTTGCAGAATGTAAAAGCAAA
GTTCTCAGCTCACCTCCTCAAACGGCACCCCCTGTGTAATGCAGAGCTGCACAGAAACTC
TAGGCCGACTCCCAGATGCAGTGAGTCCAGTGTTTGCACAGGCAAGATATCCAGCAGCCG
TCAGTAGTCTTAATAATTATTTTGCTACTACTGACGGCTGATGGCTATTTTGCCTGTGCA
AATATTGGATACTCACCAACTCTTCTCTGTTCTGAGTGACACTTGTAGAGGTCTCCTGGT
TGGATGCTACTGTAGTCAAATTTGAAGCATTTCAATGCAGAGAACAAGTCCCTGTGAAGC
TCCACCG
>TRINITY_DN122247_c5_g1_i1 len=367 path=[0:0-366]
GCGTGTGTCTGCCCAGTCTTCCCCTGGCAGCACTGACTGGATAGTGTCAGACTGTGCAGG
GACATGCCACCAATTGGTTACACGCAGTTGGGCCATTTTTAAAGACTGTTAGTAATTCAT
TCATAAAAACACGTCAGGAGTGGCGACAGGTCCTCTTTAAATCTAATTTCAGTGTTAAAG
AGGACCTGACACCTCTTCTGACATGCCTGTTTCAATAGCTCCATGCATTCCACATGTAAT
ACCAATTATAGAGCATCTATTCTTATGGCTCTATGTTGTGCCACTCCTTTTCTACTTGCA
CCAGAAGCCATGAACCAATCTCTACTAGCCTTCAGTAAGGGCACAGAGAGGTAACCAGTG
GGGGTGG
>TRINITY_DN34607_c0_g1_i2 len=367 path=[0:0-366]
TTTGGAGCTAGCCGTCGAAGGTGGGACAAATGATTGGGGTGAAGTCGTAACAAGGTAGCC
GTATCGGAAGGTGCGGCTGGATCACCTCCTTTCTAAGGATATATTCGGAACATCTTCTAC
GAAGATGAGGAATAACGTGACATATTGTATTCAGTTTTGAATGTTTATTAACATTCTTTG
TACATTGAAAACTAGATAAGTAAGTAAGATTTTACCAAGCAAAACCGAGTGAATAGAGTT
TTAAATAAGCTTGAATTCATAAATAATCGCTAGTGTTCGGAAGAACACTCACAAGATTAA
TAACTAGTTTTAGCTATTTATTTTGAATTGTTATTCAAAATATGGTGGAAACATAGATTA
AGTTATT
>TRINITY_DN145942_c8_g5_i2 len=367 path=[1:0-92 2:93-366]
TGCCGAAGAAACACATACGCCGAGGAAGAGGCACCCACCGATCCAAAACCGACAGGAATC
CAGACCCGCTCACAGGTGAAATGACCACTGTCACACAGATACCATACAGCACTGCCATCT
GGATATCCCTATTACAGTGTTCCATTTCAGACTACTGCTCTCACCCTGTGCCTCATCATG
CTATTGATAGATCACCTAATGATGATATATATGCCTATATGATTTTGGTCCGTTCTTGTA
CTCTCCTATATACGATAGAGACTTTTTTCCCAATAATGACGTTATCATGTCAACTATATC
ATGTGATTTAACTAAGAACTATTTGCTATTATTATAATATATATTTAAATATTAATGTAT
AACTTAT
>TRINITY_DN90516_c0_g1_i2 len=367 path=[1:0-234 2:235-366]
CGCTGCCCTGTGCCCGCAGTTCCCGCTCGGCCCCAGCCCGGAGGGCCCAATGGCCTCAAT
GAGCACGATGGAGCCGCACCACGTGAACGGATCCCTGGGCTCGGGCGATATGGACGGGCT
GCCGAAGAACTCCCCCGGCGCCGTGGGCGGCCTGAACAACGCCCCGGGGACCCCGCGCGA
CGACGGCGAGATGGCGGCTGCCGGGACCTTCCTGCACCCGTTCCCGAGCGAAAGCTACTC
CCCCGGCATGACTATGAGCGTGTGATAGCCCCGGGTCCTGCTGGTGAGGTCTCGGGTCGC
GGCAGCACCCCTGCCATCCGGACTCCTGGCTAGCCCGGCCGGCCGGCAGGACCCCCACGA
AGGACTT
>TRINITY_DN127181_c1_g2_i1 len=367 path=[0:0-82 2:83-110 4:111-143 5:144-366]
GCTGCTGGGCCGAAGCCTCCGCCTGGCAGTGTAAAAATGTAAACCAAAAAGCAAAAAACA
AAACATGAAATGCTCTGATGCTAATCTCAGAAGGGCTGCCTGGGTGAAAAAAGGGATATA
TGCCCGGATTCAGCACTGGCCCTAGACAACCCCTTAAATTTTTATTTATTGTGCTGCCTA
CTTAATTTTTGCAACTTTTTTTAACATGAAACATGGGGCTTTTTATTAGTATGTTTTTCA
GAGATTTATTTTCTTTCAAACTCAAGCGCCTTATTCTTTAAATATGCAGATTGACATCAA
AATAAATGGTTAAAATTGGTTCCCTGTTTTGGTCATATTGACTGTTTTTTTTGTTTGTTT
TTTTGTT
>TRINITY_DN150976_c1_g1_i1 len=367 path=[0:0-366]
GATAAAACTAATGTGAGGATCATTCATAAACACTCATTTAATCCGAACTCCCATTAAATT
GATAAGATTTCAGCTTAAATGAGTGTTCATGAGCTCTCAGGAATGCAGAGGTAAGGGCTA
CAGACCCAGTCATCAGACAAGCTCCTCTGATGGATTTCACTGTGAAGGGGACAGAGCAGC
CTCCAATACAGTGTATGTGAAAAGAGGCTGGTTGCAGAAGACAAACTCTTAATATTATGG
AATAAAGATCTAAAGGAAACAATGGTTTTCAAACATGTCCATAGCCTTTAAAGTTATCTG
TCACCAGCCACCAACTGTTGGCATAGACACATAGCTGTGATTCGCCCGATTAAAACGCTG
TTTTTCT
>TRINITY_DN156500_c1_g5_i1 len=367 path=[0:0-366]
GCTTTAGTATGCCGACATCAGAAACTACCGTGTATGGAGCCTTCTGCTTCCACACTGTAC
AGTATTAGCTGATGGTGCCGCAGAATCAGATTTTCGGCGATAATTTGCAGCTTTATTTTG
AAGTCAAGATCTGGATTGGATGCAACAAAAAAGAAAAATGTTAAAAATCTGCCATTATAC
TTTCTGTGGTTAGGATCCTCTCCTGGTTTTGGCTTGGAAATCTAGAAGAAAAATACTGAC
CAAATCTGCAGTGTGTGAACGCGGCCTTACTGCTAGAAAGATGTCAGTGGATGCTTCCAT
TTTTCTTTCTTCTCAGAGTAATTAAGAAAACTTTAAATACGTCAGTAGAAACACAGAAAA
AAACAAA
>TRINITY_DN153936_c6_g1_i2 len=367 path=[0:0-49 2:50-64 4:65-78 6:79-79 7:80-90 8:91-98 9:99-100 11:101-118 12:119-119 14:120-127 16:128-128 18:129-155 19:156-160 20:161-161 21:162-258 22:259-303 24:304-307 25:308-308 27:309-366]
GGTTTTTTTTTTCATGAAATGGTAGAATGTCTCACTTTCGACCTCTGATATGTGTTCTGT
GATCTGTTGGGAATAGGACGTGGATCTGTGAGATTTTCAAACCTATGCATTCTGTTTTTA
TTTACACTGGTGTACAGCTTGCACAGCGGCCCAACTTTTTTTAATGGGGTTGTATAAAAG
GTATAGAGCCCTTTAAATTTTTGGAGAAATCCTAAAAAGAAAACCCATAGCTAAACCAGC
AAGAGCTTTTAACCAATTAGGGGGAATTTCCGGCTTTCGGTGTTGATGGCCTGTCCTCTG
GGTGGGTCATCGGCGTCAGATCATCGGGGGTCTGAAGCCTATATCTCCTGCCGATCAGCT
GTATGAA
>TRINITY_DN116850_c7_g9_i1 len=367 path=[0:0-366]
CCGTATTCCGCTTGTGGGGGAGGATCAGGTAATAGTAGGTACCGTCTTTTGGCATACACC
CCCGTGGAGGAGGAAGAATATGACAGGAAATATAGTATCTGGTGCTGTGGCGTAGTAGAC
CTAGTATCCAATGGTGGTGCAACTACTTCACCCGTTCATGTGAATACTAAACTTGCGCGA
GTAGGTAACACAGGAAATACTATCCACTGATAGAGCAATTACCCCACCTATGGAAAGGGG
TAATGCGACTGCCTGTGCCGTCTCCAGTGGACGTGCAATTACGCCAGCTATGAAGGGAGG
TAATGCGACAGGCTGTACAGTATGCAGCGGTAGTGCATTTACACCACCTAAGAGAGGGGG
GCAATGC
>TRINITY_DN152968_c0_g1_i1 len=367 path=[0:0-366]
GATACCACGAGGCCCTCCAGGGGCATCAGGGAGCTTTTCATTTGGTGGAAATCTTCGGGT
GAATGGACTTGTTAGTCTGGGAGGAACTCCAGGGTCAACAGATATCAATGGAGGAACTCC
AGGGTCAACAGGTGGCTGGTCTTATCAATTTGGTGGAAATCAGCCGGTGAATGGACTTGA
TATAAAGGGAGGAATTCCGGGCCCGACAGATATAAAAGGAGGAACTCCAGGGTCAACAGG
TAGCTGGTCATTTGGTGGAAATCAGAGGTCGGAAGAGCGTCGTGTAGGGGCAGAGTGTTG
AGGTTCGTGTGTGTTTGGGGGGGGGCGGGGGGGTGAGAGAGAGCGGGTGGGGGGGCGGGG
GGGGGGT
>TRINITY_DN159206_c0_g2_i1 len=367 path=[0:0-366]
ATGCTATGTGAGAGGCCTAAACCACTTACAGAAAGCATACATCTACAACATGATGAGATA
TGATGGATGAAATAGAAATAGAAGATACAAAGATGAGGACTGAATAATCAATGAATAGAG
AAGGAAATAATAATAAAAAGGTAACACTATAACACGGGGATCAAAACGCCTGGTTGAAAT
ATATACTGTGCAAGAAAAACTTAGATGAGCAGCGCTGTATGTACATGAAGGACTGAAACC
CAATGAGAACATGTAAACTTCTCAGCCCTTTACTCATCCCTCTTGAGCTCTGGTCTCTTC
ACTTTCTGAGGGTGGGCAGTCACAGACAATGGCTAATGTGATAATCAAGCACCTGCATCT
CCCAGGA
>TRINITY_DN157070_c9_g1_i1 len=367 path=[0:0-366]
AAAACTTACCAGGAAAGATTAAAGAACCTTAACATGTATAGCTTGGAAGAAAGACGAGAC
AGAGGGGATATGATGGGGATATAAAAAATTTAAACGTTCGTTAAAATGAACCAGGCAGGG
ATCCCTCAGGACTTGTCCGTACCTTGTGCAGAAAAGACATGTATACTGGCCTCACCCAGC
CATTGTTGTACTCCAGCGCACTCTCTCTTGGTTTTATTTTTTATATTTCCCAATGTTTTT
GGGAGTCTACCCAAATTTAAACAATAAATAAATAAATAATAAAATAAAAACCAATGTTGG
CTACCTCCTCCACCGCCGCTTCCACCTACCCCGCCACATCCACCGCCTCCTCAATCTCCT
ACTCCAT
>TRINITY_DN289263_c0_g1_i1 len=367 path=[0:0-366]
AATCAGTTGTCCCATCTGGATATATATGGCATGTAAGGATAAAATGCATACCATTATTTA
CGCTTCTAGATTTTTGCACTTTACATAGGGAAAGTGGAAATCTGTTGGTTGCCAAGGTCA
ATATGCTTCGTCCTATGGCTCTAGTTTTCACAATGAAAATGAAAATAGATAAACTATTGA
TGATCATACAGTATAGCTAAGCCTGCACATTCTGTAAATCTCCAAATAACAGCCTGGTCA
AAACAATATTTGTACCAGTCAGTTCAAGACTTGTTTTCAATGGCAGACATTATATTACAG
ATAAGCATCAGAAATTTCAGTGGCAAACATCCCATAGTCATAGACGCACCTGCACAGTAG
TCTCAAA
>TRINITY_DN136563_c12_g1_i1 len=367 path=[0:0-366]
GTATGCGACCGCTGCGACGCCTATAGATACGCCAGTGAGTGAAGTATAGAAAGAAAGCAC
CTACTCTCAGATAGTGTTCTTCATATTGGCAGAATGTCAACTTGTGTGAGATGTGGTGTA
ATATCATTTCCGCTGCACCTTTCCACCACTGGTCATACTTACCGATTTTTTCGTTATATC
ATGACAATGAATGGTCACCAATACCCAGGAATCATCACTCCTCTTTACTACAATCCTGAA
CGGTAAACCTACCGAATTATGCGGCAATTTACAGGTGACTCTCAATACATTAGAATATCT
TTGAAAAGCTAATTTATTTCAGTAATTCAGTTTCAAAAGTTAAACTAATATATTCTATAG
ATTCATT
>TRINITY_DN117518_c2_g2_i3 len=367 path=[1:0-76 2:77-320 3:321-326 5:327-366]
TGTCCGGGGAGTGGGAGCATCTCGGGGTTCTGATGAGGGTTTCGGAGGGGACTTTGGTCG
ATTGTAGGGTGGAGGAATGTTCGGGCTTGCGGGTCGTTTGGTGGCGGGACGCCGCTGCCT
GCGCTTCTGCAGCGGGACGCCGCTGTGGTTGGTTGTGGGACACTCGTTCTTGGTCTCGAT
TGTGGGTGGCCAGTTTTGTGGACGTTTGGAGATCTTTCCGGATGCTCGTGGCCATTGGAC
CGATTGTATGGTGTTGGATGGAGGTGTCGAACATTTGCTCTTTTGATATGTTGTATGTTG
GTTTGTATGGTGTTGGATCGAGGTGTGGAGTGTTTGCTTTTTGGACACATTGTGTACCGT
GTTGTTA
>TRINITY_DN138339_c11_g5_i2 len=367 path=[1:0-192 2:193-366]
GTAAAGGAAAACCTAAAATCTTGCATTGACATAAGTCTTCAGACTCTTTACTCAGGACTT
AGTTGAAGCCCCATTTGGCAGTGATTACAGCCTTTAGTCTTCTGGGGGATGATGCCACAA
GGTTCGGACACCTGGATTTGGGGTTTTTCTTCAGATCCTCTCCAGCTCTGTCAGGTTGGA
TGGGGACTATTCATGGACAGCCATTTTCAGGTCTCTCCAGAAATGTTCCATTAGGTTCAG
GGTTCTAGCTAGGCCACTTAAAAAGAAAGTTGTCCCTAAGCCACTCCTGTGTTGTCTTGG
ATGTGTGCTTTGAGTAATTGTCTTGTTGGAAGGTGACCCATCAATCCGAGGCAAAGATCC
AGGTCCA
>TRINITY_DN158960_c5_g1_i1 len=367 path=[0:0-366]
GTTAGCCAAGAGGGCTATGTACACTGTTTCCATGGCTCCCATACACGTGAATGTGAATTT
TGGAAACAGTGTAGGACAGTGAACATCTCGGAAGTTATGGAAATAGGGTAACTCAATGTG
CTGCGCTGTTTCGGTAACTCCCATGCACTTGTATGTGAGCTACAAAAACTGTAAGACAGC
CAGCACTGCCGATCCCATAGGTCTGACCACCAGGTGGGATGAGGTCGGGGGGAGATGTCG
GGGCCTGTCCTGAGATGAGCTCTGTGTGAATTGCAGTTTAAAGCTTTGTATTGTCTTCTG
CTGAGACGGACAGAATTCTAATATTCTGTGTATTTATTTTACAGAGAAATTCCTAAACTC
GTTAAAG
>TRINITY_DN51193_c0_g1_i1 len=367 path=[0:0-366]
GAAGATTGATGTTTTTGTTGTTCGTGAAACGGCCGTTCATGCAAAGCACAAAAGGATCGC
ACAAAGTGGGCCAAAATAACACAAGCCGTGTCCAACTGCTGCACATCCGATTTGTCCCAC
ATTTCGTTGTGCTGCAGAAGACGACTCGATTGGTGAAGAATAATTCGATGCACATCACAG
CGAGACGCCGCGGCCCCACGAGGAAAATGTTCCAAACCATTCAGAATCTCAAACTTTGTC
GCAAAAAGAGGCCGCAGAACATCAGCCGTCACGGCACTCCGCAATCCACCGGCGTTCTCC
ATTATTTCTTCCGCACGTGAAAGAAGTTCAAAAGATTTGTCTCTCTGCGCCGCCCACGTG
CGAGGGG
>TRINITY_DN121411_c1_g7_i1 len=367 path=[0:0-366]
TCTTATCTGCCGACACATTCTATGTTTCCGAGGTTATTATGGCTGTCCTATAAGAATTTT
AAGTATTTAGACAAAATTAGAATTTGCATAAACAGGATTATGGCTCGTTTTATGCCGCTA
ATCTGGGATTTTCTTTTAGATACATGGACTTGGAAGGTGGTTTTCCCGACAAAATAAATC
TGTCAGACATTGGTTTGTACATTTTATTTGCAGGCCATGATTGAATTAGCTGTAGGTGGG
GTGGGGTCCATGCCGCCTGTTTAGGTGGCATGGTCCGTTGGGTAAAGTCGCTTGTCAATA
AGTGGCGAGTGGACAAGTTGATTCAGGTATTTAGGCCGAGCTTATGGCTGGTCTAATTCA
GTGGTTA
>TRINITY_DN303593_c0_g1_i1 len=367 path=[0:0-366]
GGGAACTTTGGAATGTTCGGATGCGAAGATGGGCGAGGTGGTTGAATCGCACTTGCCTAA
CGAGGTTCCATGCGAGCAGGTGTGGTCCAGTCGGTCTAGTTCCAGAGCGCTTGCGTCTGG
GGGGCACGACTTAGTGCCGCGCTTGGGGGGCTCCTCTGAAAAGGTGTCTCGAACTCGTTG
GCGAGCATTCTTGGCAACGCGTGTCTTGTTGGCATGGTCTGCCCAAGAAACCTCGTGTCT
CCTCCTCTTGATGCCGCGTAATGGAGCACGCATGTCGTTACCAGTGATCATCAAATCGGG
TCGCATCTCACGCCAGAAAGTGTTCCACTGGTCCGGAGTCTTGTCGAGTGGCGAAAGTGG
GGTCTCT
>TRINITY_DN15344_c0_g1_i1 len=367 path=[0:0-366]
GAAGGCGCGCTTGTACTGCAGGCCATCGATGATCGGTGCCGGTGTCTTTCCGGACAGCGT
CATGCGGATCACCCCCGTGTCATCGATGATATCGATGCGCCGTGCGGTGATGCGCTCGTG
GTCCGGTGTTTGCACGCGCGTCTGCGCTGCCTTGTCGACGATCAGGCGCTGCAGGGTTTC
AACGGAAGGACGCTTGGGAGATTCGGAAGGCTCTCCAGCGGCAGGCAATGCAGCGAGCGC
GGTCAGGGCGACGAACATGCAGGCACTGCGTTTCATGCGGACTCCTGGACGGGTGGCACG
GCAGGCGCTGCCTCAAGATGTGGCAGCGCCGTGGTCGAGCATCCCGCAGATGATGGCCTG
CTTCAAC
>TRINITY_DN9645_c0_g2_i1 len=367 path=[0:0-366]
TATCAGAGAGAGGGAGAGACCAATGTGTATTTAGTACCCTGTACAGATCATTCCACTGGT
TGTTGAATCGGGTGATGAGTTGTACTTTGTTAATTGATGGTCTATGTCTAGGTATAAAGA
GTTCCGAGCGTTTGGCCTTATGAGCAATTTCATAAGCTTGGGACACTGCTTTCTTGGTGT
ATCCCCTAGAGCGGAAACGTGTAGTCAGATCTCTTGCAGCCTCTTTAAAATCTTGCATAG
TTGTACAGTTGCGGCGGAGTCTCAAGAATTGTCCCTTTGGTATTCCTTTGCGTAAATGGC
GGGGATGAACGCTTTTGAAGTGTGGGGGACTGTTGGTGGCCGTTTCTTTGCGGAATAGGG
AGGTCCG
>TRINITY_DN43228_c0_g1_i1 len=367 path=[0:0-366]
GGAGTGGTGAAAGGTGCTCTTTAAACTCTACTTTTCCTATAATTAGGAGTCCAGTGGGTG
TTTCTACAGTGATTAACAGCCTTTTATTTATGAGCATTCTTACAGAGATAGCTGTCAATC
ACTGGACTTCTAAGAATGGAAAGACCAGAAATTTAAATGAATAGAGTAATGGTCACGTAA
ACAGTTGGTACTTGACTTTTCTGTGTTTCTTAGGCATTTGCTGTGAGGTATCTACACTCT
AGATGTGCTTGACTTAGTGGTAACATATACAGGTGAAACGCTAGGGATTGGAGTGTCGTG
CGGGGGTTCATTTGTTTCGGTGGTGCAGCTTGGAGGGTGAGGCTAGCGTGTGGGATGGAC
TCATTGC
>TRINITY_DN142348_c5_g1_i2 len=367 path=[1:0-141 2:142-177 3:178-245 5:246-366]
CATGGAGAGCAGTCTGACAGACGCACTGACCGGACGCTTCTTACTGACAATGTAGAAGAA
CGAAGAGAGGGCGCCCCCACCATGGGGAATGAAGAGGTTACAATTACTCAGATGGACACA
TCAACACAACAGCCTCTGTCCACACATGTCCGGGTGAAGCAGGAGAGGACTGGAGGCTTG
GTAACTGGAAAACATGCTGCTGAAAGGGAGAGAAGAGGAGGCCCTCGTGAAAATGAAGAA
AATGTTGAACAATGTGGTCCACCATTAAAGAAAAAGAAATGAATGGATCACACGTTGCTC
ACGGCCCCTTGGATCTCCCCTAGTGCGGTGCACGCAGACAGGTGGTTGTTCTGGAAATGT
CCATCTT
>TRINITY_DN120907_c3_g1_i1 len=367 path=[0:0-366]
GGAATGGACTTGTTTCAGCAAATTATGGAGAAGTCTTACCCATCTATTATATTTTACTGT
CTGTCCGTCTTACTTTTTCTCTCCACTCTCTCATCCCTTATGGCGATCTGTTTTCTGCTC
GCTTCTGTCACACAATCTCACCCTTCATGCCTATTTACCACTGCCTTTGCATATTCATCA
ATGACAAACTTGCCTAGTTCCTATCACTAGTTCATAGGCCCACTCCAAGTATGTTCCAAA
CCCTCTGTAGTAACATGAGGCATCAATGTCCCATACAGGCTGCCTATTATTGTGCTGGAC
GGCACATAACTCGGTCAGTTGACCTTATTTCCCCCAAGATGTTTAGCTTAGGGGTGACCC
TACGCTT
>TRINITY_DN118832_c5_g1_i2 len=367 path=[1:0-196 2:197-366]
GCAGCTTGGGAAAATAGGTCCCATCACAAATTTTCAACCATTTGGGAAAAATGGAGATCT
TTTAGAGGCTTCCATTAAATTGCGCATCTTGTTCCACTCGCCTCAGAGAATACCTCTGAT
CTAGGTCCTTTCTCTCTCGGAACACGGATAAGAACTACTTAAGTGTTATTTAACATTTGC
ACTGTTAACATACATCCTTAGTGTTATGTTTTGACTGTTCTATACCTACTACTGTTAACC
AGACAATATATGTACATTGGGGGCTTGCTCCTCCTTTCCTAAAGATCAGATTCATATGTA
ACAGATCTTACTTATTCAATAAAGCTTTTGAAAAATAAAATTAAAAATAAAATTAAGGTG
TTGCTTT
>TRINITY_DN117545_c1_g1_i1 len=367 path=[0:0-366]
AGCGAGGATGAGGATCCCGGGCAGGACGAGCGCTGGGGCCATGCTGCACGGTGTGTCCCT
AACCCTGGCCCTGGCCGAGACAAAATCCCCGACAGTGAACAACTACACGGCGACCCCCGG
GGAGTAAGGGAAGAAGAACACGCTCATCTGCCATAGCAGAGGCTTCCACCCCCCTCGTAA
CGACATGCGCCTGAAGAAGGACGGTCCGGACAAGCCGGACTGCCAGGAGAGCTACCTCTC
CTTCGAACAAGACTGGACGTACTACCGCGAGGAAGTGCTGACTAAACTGTGGACACCGAG
CAAGATGAACCCGGGGAGTACGAGCGCTGGGGCCCTGCTGCTGGGTGTGGCCCTAACCCT
GGCCCTG
>TRINITY_DN118476_c3_g1_i3 len=367 path=[0:0-88 1:89-366]
GTATCTGTCCAACCGAATACAGGCATTAATTCCCACCAGGTCTCATTATAGTCAATGGGG
CCTGGTGGTGCTCCAGCAGTTTCTGGCTACGATGGATGTGATGGGCTCCGGAGGGCTGTT
TCTCTGCCAGAGCAGCCTGCTGGGCGATTTTGGTGCTAGTTTGAAAGTAGCCTAACTGGG
CTTTGAAGAACAAATAGGTGTAAACAATCCAGTAGGCATCTGCTAAGAGCAAATACCTTG
GGTAAATCTTCCATCTACTGCTTGTACCATGTTCTGCACTCAGGGGCGGATTGGGATCTT
AAAGTGGCCCTCGAAAAAAAAAACTAAAAGTGGCCCCTTGTTGTAGGAGTGTCTAAATTG
ACCAGAG
>TRINITY_DN301921_c0_g1_i1 len=367 path=[0:0-366]
GGTCAAGGCCATGTATATGGACCAGGTGAAAGAACTTGGCGCCGATATCATCCTTGGCAA
TACCTATCACCTGATGCTGCGGCCGGGTGCCGAGCGCGTGGCGCGGCTGGGTGGCCTGCA
TGAGTTCGGCGGCTGGAAAGGCCCGATCCTGACCGATTCCGGTGGTTTTCAAGTCATGTC
GCTCGCGCAATTGCGCAAGCTCGACGAGAACGGCGTGACATTCCGCTCGCATATCGACGG
CAAGCCTTATGAAATGACGCCGGAGCGATCCATCGAGATTCAGGGGCTGCTGGATAGCGA
TATCCAGATGCAGCTCGATGAATGCGTGGCGCTGCCTTCACCGGAAAAGAACACCGAGCG
CGCAATG
>TRINITY_DN144884_c2_g1_i1 len=367 path=[0:0-366]
ACTTATGGGATTTCATTTTGAGGTCTGACGAGACATAAATGTGCTTCTTGTGACATGCGT
TTAAAGTAAAAAAAAAAAAAGAAATTAAAATGTTTCCATATGTAATCCATTCATTTTGCA
ATGAACTCAATAGATTTACACAGAAACTATCACGGTAAGGTTTTTACAGTATGCCTATTT
TTTTTATTTCAACCTTTATGGGGGTTCTCCAAGAATAGGAACCATGGGGCTGGGCATGGT
GTGATATAAAACAAAACAACTCATCTGTTCTGAGTGTTTCACGTCCAGAGCCAAGCTGTC
GCTGCTTCTACTGGTTCCATCTACATGGACATCACCACCGCGGGGCCATCAGTGACCTCA
GAGGAGC
>TRINITY_DN266740_c0_g1_i1 len=367 path=[0:0-366]
GGGAAATTTGTATGTTAATTCTTTCCCCCTCCGAGTCGCATAGCGTGTCACATGATAATG
TCAATTTTGTGTGTCAATTTTGACCGATTTACCGCCATCAAAGACTTACACCTCTGTGGG
AGGTGACAAATTTGATTGAAGTGGAACAAGAGGCCCTTGAGAATCTATAGGCCTTACTAG
ATGAACAACATGTCAGTCCAAAAAGTAAGTTTTTTTAACAACCTCTTACCGAAATCTTCT
AACTCTCCTTCTTTGTCGCTGCAGTCTAACATTGACCTTTTTATACAATTGGTCAGTAAG
GAATTTAACAGGATCTCATTAAATGACGCCCATGATAATTGTACCCCTAAGATGAGCAAG
GTGATTT
>TRINITY_DN116331_c4_g5_i1 len=367 path=[0:0-366]
TACCAGGCTGGAATTTAGCAAGATCTTTACAAACACTTGTGAAAGAATGACTTGTTCTAA
AGGCAGACTGCATGGCTAGGGGGTGGATTTTATACACCTGTGGCAATGGGACTGAATGAA
TCACATGAGCTCAATGATTAAGAGGTGTCCCCTAATACTTTTGTCAACATAATGTACTGT
ATGTGTATGTATATACATGTTCCGCGATCACTCAAAAATATAACCATCGATTTTAATGAA
ACTTGGTATACACATCCCTTGCTACCTGGAATAATAATCTTGTGGGGGTCACAGGTCTCC
AGGATGTACCATTCCCGAGATATTCCCCAAAAATGACCTGCATTAGCCAATACAAGCCTG
CAAGTAT
>TRINITY_DN225397_c0_g1_i1 len=367 path=[0:0-366]
ATGATGCGCTCGCTGCTTTTCTGAATCCCGTATGAGGGCCTAAGAGTGATTGCTGGTGGT
GGTGATGGCCCCTCATGTACACCGGCATCTGATGGTCGTCAGCAGACCACACGAGTGAAT
GCTCAAAAAATCAGACGCGCAATCAAAATAATGACAAAGCCGTAGATCGTCACATATAAA
TGTCTTCTGAGCATCGCTCTATGGACGATCGGCGCCTGTTTTTACCAATCTATTTCCATG
TGTAAAAGGATTCTGAAAGGGGTTGTCCGAGTTATTATTTTTTTTTGTTCTTTCTATGTT
CCTAACTGGGCAAATGTAACAGCTTTCCAATTAACTCGCTTTATCTCCAGTGGCTGGTTT
CTCAGAT
>TRINITY_DN150178_c5_g3_i1 len=367 path=[0:0-366]
AAGGGGGTTTGTTCCAAACACCTAACCACAGATCTTCTGTAAATTTAGGCTTGCTTAAAG
GGGTATTCTGGTAGGTAAAAGTTATCCCCTACCCACCGAATAGGGGATAACTATCAGATC
AGTGGGGACCCTACTGAAGGGGACACCCACCGATCATGAGAACGGGGGCCCCGTTCCCTC
TGCAGGCCCCCTGCTCCTTCTATGAAACGACATGTGCGTCTGCACAGCCCTGGTCGTTTC
TGGGGAGAAGCAGGGGGCTTGCAGGAGGTACGGGGCATCTTTCAGCCATGTCTCATCTCA
GCAGAGTTTGCCACACAGACATTTTATAGTCCTCACATTTCCATCATCCTCCCCACCCTA
CCACCAG
>TRINITY_DN130988_c2_g4_i1 len=367 path=[0:0-366]
AGCCACGCCGTCAAACGTAGCGACCTTAAATGCTGGTGGAAGATCTGTTCTTGAGAGAGG
AGATCTTCTCCGAGAGGCAGCGGCCACGGCTCATCTCCCAGGAGCAGCATCAGGATGGCG
TACCAAGACCGGCGAGGCCAATCTGGAGCGACCAGGATCGTGGGAATGCCTTCTGCCGCG
ATCTTCCGAAGAACATACAGAATGGAAAATTCTTGCCACGGAAGAACGAGGGCGTCGGCA
CCGTACGCCCTTGGATCCCTTGCCCTGGCCAGGAAGGTGGGAAGCTTGTGGTTGAAGGAG
GCCATGAGGTCCACATCCGGATGACCCCCAACGAAGGCAAATGGACTCAAACACGTCCGG
GTGTAGC
>TRINITY_DN170960_c0_g1_i1 len=367 path=[0:0-366]
GACAACGCGCACCCACCAGCACACCGACGGCAATACCTACCCGTACATCGCCCTCGATGT
CTCGAGTGCTTCGCATCCCATCTACACAGGCAAGCAGCGCAAGACCACCACCGAAGGGCG
CATTGCCGGCTTCAACAAGCGCTTCGCCGGTTTCGCCACGAAGAAATAAATCTCCCGTGT
CACAGCGATCCGACCCGCTCTCTTGAGCGGACGGCACCGCTGTGCCCGTCCGCCCGATCC
TTCAAGGAAGACGACCCGATGTCCAGCCGTAACCGCCTGAGCAATGCCTGCCACCGCGCT
CGCCTGATCCCCGCCTTCGCCCTCCTTCCACTGTCGGCCTTCGCCGACCAGGCGCTGCAT
CTGGAAC
>TRINITY_DN220063_c0_g1_i1 len=367 path=[0:0-366]
ACTATTTTTGGAGGTCCCACAGAAATTAATAGAGAGCACACTGCAACCACCACTCCATTG
ACTTCTATGGAACTGCTGGAAATAGCAGGGTGGCCGCGCATGCGTGGTGCTTTTTCTTGT
TCACTTTGGGATCTCAGCTCCGGAGATAGGTGCGGGTCACGGGGATGGGACCTGCACCTT
TTAGACATTGTTGGCATATCCTAGCACCATGACGCACAAATGTAGGAGGTGAGCCAACCC
CTTTAAAGTGAAGCTGAGGGGCTCCAAAGGATCATGGTGTACTGACAGATGCCTTAATGG
GGTCGGGGCGCATAGACCACCACTGATTTGAATTTGCTTATTAGCATACTGTAAACTGAA
ACTGCTG
>TRINITY_DN234851_c0_g1_i1 len=367 path=[0:0-366]
CAAAAAAATGTGATAGGAACCATGACCGGAGCAATTACATGATAATTTTTGTTCCAGACA
CATAACTGTATTTGCTGGACATGCGTAACATTACTTGCTCACAAAAAATAATTGGTGAAT
GTTTTATGTGCACATAAAACTGGTTTCGGTACCAGTCAAATAGACCACATTGATTGTATG
TACCAAATGTCCTACTGGGGGGCTCTATGTTGGTAACATTGGTCAAAAGCTCATCGCCAG
ACAATAAAAGAAGGAAAGATCTGCCCTGTCCAGAAACACTTTTGCAGTCATGACCACAAT
GTCACAGACATGAAAGTCTTTATATTAAAAGGGAATTTTAAATCTCAGTAGGACAGGAGA
ATCTGGG
>TRINITY_DN191005_c0_g1_i1 len=367 path=[0:0-366]
TGGCTTCTTATTTTTTTTTTTTCTTTTGTTTTTGAAATATATTTTTGGCACATAATATGT
CCACCATTAAAACACCTCTGGGAAACAGTTACACTTTTTTACTTTACAGAGGATAGATCA
TCAGTTTAAGCAAATTGCAGAACCCCTTTAATGTAACTATACCTCCTAGCACTGTACTCA
TGCTACAGACATCGTTTCCCTTCCATTGGGCGCAGGGACATATCAATTATCTGGGCACGG
CTATCCCCTCAAAATTAACTAATCTCTACTCCGCCAATTTTGCCCCCCTTTTGGAGGAAA
TCAGGAAAGATCTACAGACTTGGAAGAAAAAAACTTTCTCTTGATTTGGGAGGATCCACA
CACTAAA
>TRINITY_DN131485_c4_g6_i1 len=367 path=[0:0-366]
AGAGATGGATCAAGTCCTATTATTGCCCGCAAATCAAATTTCGTGGCTCCATTCAAGTCA
ATGGTTCCGCAAAAAAAAACGGAATGCATCCGTATGTTTTCCGTATCCGATCCGTTTTTG
CGGAACCATCTATTGAAAATGTTATGCCCAGCCCAATTTTTTTTGTGTACTTACTGTTTA
AACATTATTGTATGCTTCCGTTTCCGTTTGCAATCCGCAAAAAACTAATCACAAATGGAA
AAACGGCAAAACGGAACAGAAACACTACTGAAACGGAAAAACTGATCTGTTTAAAATGGA
CCGCAAAACCATATGGTCGTGTGCAGGAGGCCTGACAGGGGGAAAAAAAACTGCAGAAGA
AGACATG
>TRINITY_DN246349_c0_g1_i1 len=367 path=[0:0-366]
GTAAAGAATCCCCATCTATGATGATGAAACTTTCTTTTCTCTAACCATAGAGGATGCCCT
ATTGTCATAGTTACATGTTCTAGGAATAAAAAGAACAATAGAAAGATCTCTATTCTCCAT
TTATTTACTTGTACATTGAAATTAGGTTGTCCCCAAGCAGCCTTTTTTCTGAACTGAATA
ACCCCAAGTTTCTTAACCTGTCTTGGTACTGCAGACCACCCATTGATTTAATTACTTTGG
TCACCCTCCTATAAATCTGATCAGCTATTTCTTTTTTATATACAGGTGTCCAAAATTGTG
CAGATTTACTGATCCTATAGATGGAGTAAACAGACAGGCTGTGTATACTTGCACTAGATT
TATCACA
>TRINITY_DN155189_c16_g1_i1 len=367 path=[0:0-366]
GCTGCGCAATAGTAAAGCCTAGTATCGAAAATTGTCAAATCCTGTTATCGAGGCCGATAC
CGGACAAAAGTATTGATTGGGTATCGAAAGATCGATGCCCGCAGCAACCCTACCCCCGTC
ACCGAATATTTTCATCCGTGTGACGAGGAGATGCCGCGGCGGCCGCGTGCGTTTCAGAGG
CAACGCGGGTGCCGGGGATGGAGGGAAGTACATTGTGTGTAAGGGACCCGGGCATGTTGG
GGGCATTTCAGTGGCCGGATATCCCCTTTTTAATATCAAAATCCCGGAATACCCTGAGGA
TCGGAAATTATTGTCGAAATGCTGGACTTCCCCTTTAAAGTTTTTTTTACACAGATCGAT
CATTAGG
>TRINITY_DN163041_c6_g1_i1 len=367 path=[1:0-96 2:97-366]
AGGCTGGACATGATTGTCCAGCCAGCTGGTGACCTTCCTCATCCCCTGCAGGGATGCAGG
AGGAGGGGGGGGGGGGTCACATATTGTCTGATACTATATGTGTATGGATGCTTGGGGCAC
ATCCATACACATGTATACATTGATCATGCATCAGGGGGCATATATGTTATGAAGGGGGAT
GTAAGGGGACATAGTTTCATACTATAAGGAGGCACAGCCCCTATACTATAAGAGGGCAGA
GCCTCTACACTATAAGGGGGCACAGCCCCTATATTATAAGGGGACACAGATCTCCCACAG
GGGCCACCATGAGCCCCTGTGGGCCACTAAGGGCAGATGTGCGCAGATGCTTGGTACATC
TGCGCAC
>TRINITY_DN122341_c2_g1_i2 len=367 path=[0:0-232 2:233-366]
GCCGCCATGTCGTGGCACATGGCCAACACCGAATGGTGATACAAGAGATAGGGATAGTGA
CCTTACAACCTCCTACCTGGATGGTGTTCTCAATGGAGTTCCAATTAACGTATTAATTGA
TTTGCGTCCAAGGTGTATACCTTTCAGCACCTCCTCATAAGAAAGTCCAGTATGCATGTC
TCTGAGATAATCACTTAGGAATGCGGCCTTCCCAACACAATAAGGGGTTTGTCTAACTAT
CTCTAACTCACTACATTACAAAGAATATAGAAGGTGATATAATAATTAAAGGGGACAGAA
CCAATCAGTACTTAATTATGTAAAATACTCTTAAAGCACAGTAACCTATTGCGAAGTTGC
TTCATTT
>TRINITY_DN125119_c9_g1_i1 len=367 path=[0:0-366]
ACACAGCCACCATACAATGGATGGCGCTGTGAGTAGGCCAAAATGCTCACATTGATGACC
TATCCTGAGGATCGGTACTCCTGGAAAACCATTTTAAAGGTGCTGTACAGGATTGGAAAG
ACATGGCTGCTTCTTTCCTGCGCAAACAGTGAATGTGCGCTGCAAACACTGCAGCCACGA
TGTCATGTGTATCTGCATTGGCAGTGTCCCATATACCACACATGACCGCTGCAGGCGTGA
GAACAAAGCCTGGAGTGGCTGGGTTCAGTAAGATGAGCGTACATATATATATTTTTTGTT
TTTATTATTCTAATATGTTGCCATATCGTCTCACTTCAGCAAGTGGCATGTGTTATGTGG
AGGAAGT
>TRINITY_DN128005_c11_g1_i1 len=367 path=[0:0-366]
GCTTCGATTGATTAATACGTTGTTCGTATGGGCGCATATTATCATCTTATTTATATAAAT
ATAAAATTATGTCAAACTTTTCCTTTAGCGCAAATTTTTTTTTGACAAACGTAAAGAAAG
AATTAAAAAAAAAAAAAAACAGCATCCGTGTCTGTGAAGGAATACTACACATTATAGCAA
CTTGCGTATCGCAAGTCAGAACACATTTTCGAAGAAGAAAAAGTGATAAAATTTTCGCTT
GCAAAGACTTTTTTTTATTTTCCTTTTCGTGCAGAGAAAGTTTTTTCTTCAACTTTTCAA
TAAATAAGACGAACGGAGTTTGGACGACTGTCTTGCAAACTTCTACTCTGTACCTTTTTT
TTTTTGT
>TRINITY_DN148340_c4_g3_i1 len=367 path=[0:0-366]
CCACCTCACAAGTTACAGGACTTAAAGGATCTGCTGCTAACATCTTTGTGTTAGATACCA
CAGGACACCTTCAGAGAGGTCTTGCTGAGCCCATTCACCAACGAGTCAGAGTTGATTTCA
CATCGTGGGGGGAACCAAACAGACTGCTTTAATGTATTGGCTGATCAGCGTATACTTCTA
AAGCCTCATGCACACGACTATCAGTTTCGCGGTCTGCTAATCGCTGATCTGCATGGATCC
CTGCTGTGTGCATGCCAACAATTTTTATTTATTTTTTTACTGCTGTAGAAATGTCCTATC
CTTCCCTTCAAAATGGACATGGTGTGCTGTCTGCATCTTTTGCGGCCATATTGAAATGAA
TAGATCT
>TRINITY_DN318254_c0_g1_i1 len=367 path=[0:0-366]
TCAGGGCGGTGTGCGCGGCGGTGCGGCAACGCTGTTCTACCCGATGTGGCATCTGGAAGT
GGAAAGCCTGCTGGTGTTGAAAAACAACCGTGGTGTGGAAGGCAACCGCGTGCGTCATAT
GGACTACGGGGTACAAATCAACAAACTGATGTATACCCGTCTGCTGAAAGGTGAAGATAT
CACCCTGTTCAGCCCGTCCGACGTACCGGGGCTGTACGACGCGTTCTTCGCCGATCAGGA
AGAGTTTGAACGTCTGTATACCAAATATGAGAAAGACGACAGCATCCGCAAGCAGCGTGT
GAAAGCCGTTGAGCTGTTCTCGCTGATGATGCAGGAACGTGCGTCTACCGGTCGTATCTA
TATTCAG
>TRINITY_DN286049_c0_g1_i1 len=367 path=[0:0-366]
GGTCTCGTTCCTGCTCCCGACCAGAATCTCTCACTTTCTCCTTGCGACGAGGCTGAGGCT
CTGCGTCTTCGTCGTCAGCGTCTCCGTAGGGGCTGTGCCTGCGAGGTCTGGCGTCTGCTG
ACCCGCCTCTGTCGTCTCTCGCAGCTTTCGATGGCTTCAGGCGGTCACCGCCGTCGTCGG
GATGGTCACCTCGTTTATCACGTGCTTTTCTGTCACCGCGGTCTCTCGGGTCGGCGTCTC
TGGGGTCAATGGGCTCGTCGTCGGCGTAGCGAGGACGGCGAGATTTGGAGCTTGGAGCGT
CACCGTAGTCGACGTCGATGGGAGGTGGTGGAGGAGCTTCGGGTTTGGCTGAGCGTCTGG
GACGAGG
>TRINITY_DN108942_c0_g1_i1 len=367 path=[0:0-211 2:212-227 3:228-366]
AGGTAATTTATTTGGCAGAGGACTAAACCAGAGAATGGAGTGTAGGAGACTGTGTGTTCT
TCACAACAACTCTCACAAGTAGTTATGGACTCCCTCGAAGAAAATCCCCCATGTCGCTAC
ATAAGTAGTCTATATTAGCAGCTGACATAGATGGGAGACACTGGCTCATAGTACCAAAGC
AGTAGGGAAGACATCTTAGCCTGATGTGACAAGGCCAGGGCAGGTAGGTTAAGTCACAAT
GCTAGACTAGCAGAGGTCAGGATCAGCCGCAGACAAGCAGATGTGGTCAATAAAGGAGCT
GTTGATGCCAAATGTAAATGGAATAAGATATCTTTGAGAGCACGCCATAGCGGTAACCGT
TTGTCTG
>TRINITY_DN134962_c5_g4_i1 len=367 path=[0:0-366]
TCCCAGATGACCCCCGAGAACATGCTGGCGGGCTAACTCTAACACGAGTTTGCGATAAGC
CTGGGGCACCACCAACTGTTCAATGGATTCACCTCACAGCTGGTTTGTTTCTTGCTGGTG
TTGATTAGCCTCCACGAGAGCTTTTATTACAGCCTCCATTTTGTCAAGCGAGGTTTAAAT
TTAGCTGGTTTAATCCAGGACATCCACCCGTACCCGAAAAAAAATATTTCAACGTCTACG
CCTGCCTCACTGTGTGTGCCAAAGCACAAAAACAGTCACCTTGTTAGCAGGTTCTTTCAG
CGTCCACAACAGGCCTGCATGCGGCTCTCAGCCCTTTAGTACGGCACCATGCCTCAGATC
CCAAGAC
>TRINITY_DN143998_c17_g1_i1 len=367 path=[0:0-366]
TATACTGTACATGTTCTGCTCCTTAATACACTACTATTAACCTGTTAGATACTTTGGCAG
TTAACTAAAATTCAGAAGTCACATGACGTGTGATGTTCACATGACTGACACCATTTTTAG
TTCTATTCATCTCTCCTTTGAATGCATTTTACAGGACTAAAATCTGCAATATCACTTTGT
TTAGCTTTAGAGATAGGCTACTACGTGGAAGTAATAAAGGTCTGCACAAAATTTTAAAAG
GATGTATGTTAGAAGATTGTTTGCCATCCTTTTATTTTAACAAATAAATGTAATCATTAA
AAATGGAATACCTAAAGGGAATCTGTCATGTTGAATATGGTGTTTGAGTTGTAGGCAGCA
TATTATG
>TRINITY_DN155259_c1_g1_i1 len=367 path=[0:0-366]
CGGCCCGCGGGATCATTTCATGTGACCCCCAGCTCCCTGTCATAGCATATAGTGCAAATG
ATAATGCCCGCTTCCATTATTAGCATGTGGGAAGGACAGGAAGGTGAGAACAGCACTGCG
CTGGCGGTACTCACCTTTCCTGGTCTTCTTCTGTGTTCTGACATGTACAGTGTCAGGACG
TAGTGCATGTAGGCACACACTATGACCTGATGCTGTGTGTCGTCAGGTAAGAGTACAGTG
CTGCGGGAAGAAGACCAGGGATGGCGAGTAAACCTGCTCAGTGGCATCGTCATCTGGAGC
TGGAAAAGTAGGTTTATTTATATTTTTTAAAATGTTTGATAGGGGGTCCGATCTGAAGAA
GTGCAGG
>TRINITY_DN138901_c12_g1_i1 len=367 path=[0:0-366]
ATAATTACTGGGGGACCAACCACCGATTACGACATTGGGGGTCCTGGAGTCCCCTGTGTG
AATGGAACTTTGGTGCGCATACCTGACCACCACTCCCTTCACTTCTGTGGGACTGCCAAC
TACAGCTCTATCTCCAGATACCCCAAAGTCAGGTAGTGGCTGATAGCTAGCTTATGTGTG
TGGCCAGCTTTAGAAGTGATATGTTTTATCTGATCCAGTCATTTATTGTGCCTGTCCACC
CCACACACAGTATGTAATTAAGGCTATTTTCACACTAGCGTTTTTGCTGGATCCGGTAGG
GTTCAGCAAAAACGCTCCCGTTACTGATGATACAACCATCTGCATCCGTTATGAACGGAT
CCGGTTG
>TRINITY_DN162111_c4_g2_i1 len=367 path=[0:0-366]
GCGGAGCCTCTAGGAGCAGGAGCAAGAAAACTGGGAAAGGGAATGACACAGATTCGGCTG
ACATTTGCACGTGTATCATTTCAGCCTGTTTAATATGGATAAATGTGGTGACAGAAACCC
TTTAAAGTCTAACAGCACATTAGAACTATTTGTCATAGATAAATCATTTAAAATAATCCT
AGATATACCGTATGTATTATCATCTTACTGGTAGTCTCTGATCTCCGACATCAAAATGAA
ATAAAGCTTAAAGGGGTTTTCTGGGAGTTTTATACTGATGACCTATCATCTGGATAGGTC
ATCATTATCTGATCAGTGGGGGTCTGATACACGGGACCCCCGCCAATCAGCTCTTTGAGA
AGGCACC
>TRINITY_DN54503_c0_g1_i1 len=367 path=[0:0-366]
CTGGACGCTCTTCTCCTCCGCTTTCGGTCCCCACAGTACTGGAAGTGCTACATGCCAGCT
ACATGGACATCACCCCTGTCAACCAATCAGTGGCCTCAGCGATAGTCACATTTCACCACT
GAGGTCATTTTTTTGGCTGGTAGCAGTGATGTGTAGCATCACACTACTGGTCCAGCAGGG
ACTGAAGGTGGAGATTAAGGGAGCTCAGTGCAGGTACTTTGTTTTCTTTAACGTCTGCAC
TGTACCATATGAAAGGGGGTTCCCATGTCAGAGAACCCCTTTAAAGGGGTTATCTGGGAA
TTTGGTATTGATGACCTATCCTCACTATAGGTCATCAATATGTGATTGGCAGGGTTCTGA
CTCCTGG
>TRINITY_DN136267_c18_g1_i1 len=367 path=[0:0-366]
TAGCTGCATGAAGGCTTATTTTTTGCGGGACAAGTTGTACTTTCTAATACCACCATTAAT
TATGGCATAAAATGTAGTGGGAAGCGGAAAAATAATTCCAAATTAGGTGGTTTTAGGGGT
TTTGTTCCCACGGCAAAACTGATCTATGCCCTTCGTTCTCTGGATCAGTACGATTACAAT
GATATCCCATATGTATAGGTTTTTTATGTGTAAAAATAAATGTCAACTTTGAGATTTATA
TATTTTTTTTCCCACATTACCATATTCTGACCCACATAACTTTTTTATACTTATGTCTAC
TGAGCTGTTTAGGGGCTCATTTTTTGCGGGACAATTCATAGTTTTATTGATAACATTTTG
GAGAGTG
>TRINITY_DN58997_c0_g1_i1 len=367 path=[0:0-366]
AATGGTCTTCCGTCAATCCATTCGCAAGCTGCAGGGCCCACGACGTGGCGCTGCCGTCGT
CCGGGTAGTACTCCTCCGCCTTGGCCCCGTCCATGTGACACAGAACAAACGCCACAAGAC
GACGCACATCCGCGACCGGGGCGACGGGAACAGACAGAAGAACGCTCACAGAACGGGCAA
GCGTCAGCCGCTGCAGCGCCAGTCGAGGAAGAAGCGTGGCGCGGTGCGTATAGGGCGGGT
GCCGCAGCCGTGTGGAGAGGCTCAGCGTCATGTGGAGGTCCTCAATACCCAGCGGACCAA
CGAGGGCCCCGGCGCGGGAGCCGATCTGCCACAGCGTCTCCTCAAGCACTCGCAGGTACG
CCTCGGT
>TRINITY_DN125326_c7_g1_i1 len=367 path=[0:0-366]
TCACACTCTATGGTGGGAGATTGAACAAAACTGGTGTAAAGTAGAACGGATGTAGTCACC
CAACAAAAGACCGCCGGATCCTGAGCCGGTACAGCCTGAGCGCCACAGCCTGATCATCGA
ATCCGGGCGGCACCGACAGAGGTACAAGCCCAGAGAGAGAAGATTGTACCCGCAGTGCGA
CCAGGAGGCCGCGGAGGATGAGGCCTCAGATACCCAGCAGAGAGGGACACTCCAGTCACC
TCCAGAGCTCTAGACACTATTCTCATGTTCCATCATGTCTTACACTCCAGTCACCTCCAG
AGCTGTACACCATTCTCCTGTTCCATCATGTCTTAGGCTCCTTTCACACGTCCGCAATAT
CGTTCCG
>TRINITY_DN134399_c1_g1_i1 len=367 path=[0:0-366]
ACAAAAACAGGGCCTGCTCCACCCTATTCTGGAGGCCAGAAAAAAAAAATATATGTCCAA
TCTGAAATTGGAAAGGTGAACGCCGTCAGGCCTCATTAACGAACTGTTATCACCCTCCAG
CTACGCCCCCCCCGGGACCTAACAAAGCGGGATATACGACGTGCATTCACCCTGTGCCTG
CATTTTTCCACCACTTCCCCATCCCTGGCACCTTGCCATACTACCCAGGGAATGACCTTG
GACCAGACCAAAACCACCTCCTAAAAAAATAAAAAAAAAATAAAACAGTACAGAAATTAA
AGGAAAAAATCTGAGAAAAAGAGAATAAATAAAAGTAAAAAATTTACAAAAAAAAACTGA
AAAGAAA
>TRINITY_DN251837_c0_g1_i1 len=367 path=[0:0-366]
ATCGATCTGGAACCGTTTGTCACGCATACCATGAGCCTTGATGAAATTAATGACGCCTTC
GACCTGATGCATGAAGGCAAATCCATTCGAACCGTAATTCGTTACTGATTTCCCGCAGGT
TTACCCCGTCCACTTCAGGCGGGGGTTCTTAATACTCTCCCCGGGCAGCCGTCCGGGGGA
TTAACCCTGAGATAATGACTGATGGAACTCATTGAAAAACATGTCAGCTTTGGCGGCTGG
CAAAATATGTATCGGCATTATTCCCAATCACTGAAATGTGAAATGAATGTCGGCGTCTAT
CTCCCACCAAAAGCCGCGAATGAAAAATTGCCGGTGTTGTACTGGCTTTCAGGCCTGACT
TGCAACG
>TRINITY_DN135171_c5_g12_i1 len=367 path=[0:0-366]
ACAGGCAGTTTTTTGTTTTTTTTTGCCTTCCTCTGGATCAGCTTGCAGGATAACAGGCTC
AACTTGATCGACAGATGTCTTTTTTCAGCCTTATAAACTATGTTACTATGACTAAGTTGA
TCCCATAGGTCTTCAATGGGATTCAGGCTTGGAGAAAGTGCAAGCCACTCCATCCAAGTC
TCCCGCAGCTGTTCACTAATCATGCGACCTCAATAAGCTGGTGCATTGTCGTTCATGAAG
ATGAAATTAGGCCTGGGTTGTTCATGCAGAGGCACAATAACTGGATTAATGATGTTATTT
AAGTAGTATGGGCTTGTCACTGTATCATTCACAAAGTGTAGGGCAGTTTTATATTGACAA
GACACAC
>TRINITY_DN103779_c0_g1_i2 len=367 path=[1:0-235 2:236-366]
GAGATAGGCGGCTGTCGGATACCAGTGGTCGGCGCTGCGATCAGTCATGGCGAAAGCTCC
CTGTGCTTGGGATGCGTCGCCACGATTTCCGCGATGCGGGAGCTATCGAAACGCCATCAG
GTCATCATCAAAAACGGTTAAGCTGTAACTGTCGGTGTCAAGACCGTTTGGCTCCGGCGT
GTTGGGGAAATCGTCTGAATGCGACGGCTGCGCCACCCGGAAATGGTGCGCGGCACCGGA
TACCGTGCCGCAGCCCGCGCCAACCATCATGACTGTTTGCAGCAGGGTCGCACCGCATCG
GTGCAAGAGTGCTGATTCAGACTGTACAGGTCTCGGGTAAGACTGAAATAGTCACAATGC
GCCCCGG
>TRINITY_DN11360_c0_g1_i1 len=367 path=[0:0-183 2:184-223 3:224-366]
GTACAATTTGTAACACGGAGATATATATATATATACATGTCATTTTTTGTGTTGTTTGTC
GTTGTGCATAGGAATTTTTTGTTGTTTAAACACTTGTCATATGTCCACCTTGATGTGTCA
GATATTGGCGCCTATGTGTGCCAAACCCGACCACCAGCAGGCTTGAATACTGATGTGCAC
CACCTTAATTGTCTGGACCTTGAAACATCATCTTTGGAATACATCAGTCATTTCACCTCT
TGCCTCTGTGGACATTCTAGTATTGCCCTCAGTATAAGCCCCGTTACTTTGTGGGACACT
GCGAGCAATCTATGAATACCTACTTCTTTATTTTTCATTTTGGGGAACAGGATCTCACTT
ATCTTAT
>TRINITY_DN145393_c9_g1_i1 len=367 path=[0:0-366]
TGCTTCTTTTCAGTTCTGCAGAAGGGTATATGATGAGACAGGGTCACATTAATACTGGGT
GGCATTTCCCCTTGCTGGGATACAGGCGGCCACTCTGGCATGATGCCGGTCATACAGATG
CTGGATATAATTCTGTGGTCATTTCAAGCTCTTTCACCTTGGAGCAGTTGTTCAGCCAAG
GTGGTTGTCAGCTTCTGTACATGGGAGACATGTCACCCCATCTAATCCCAGACATTCTTG
ATGAGGGAGAGATCTTGAGATTGAGCTGTCCATGTGAGCTCCTGGATACCCTGAAGAGCA
CATTGTGTACAGTGGGTTATATTCGGGTGGGGATTATCTTGTTGGATCTCCTAACTGAGT
CAAAAAA
>TRINITY_DN127511_c11_g1_i1 len=367 path=[0:0-366]
TAGTGCTTCCGTAGGCTTCTGTGCACCTTGTGTTTCTTGAGGATTGGACAATCATTTGGG
TCGATGGGTCCAGATCCGTGATACGGAGTGCACATGGCCGGTGTCCATATATTGCGGACC
CAGGGCACACGCTTGTGTATTTGAGCCCTAAGACACAGTTCAGACAGTGCTCCAGCACAA
GACACAGACAGAATCCCAGCCGTTTCAGAGCAGGTCACAGAACAAAAAAAAAACATACCA
GACTGACGCAGACTAACAAACTCCTTAGGGTACTTTCACACTAGCGTTATTCTTTTCCGG
CACTAAGTTCCGTCGCAGGGGCTCAATACCGGAAAATAACTGATCAGTTTTATCCTAATG
CATTCTG
>TRINITY_DN178563_c0_g1_i1 len=367 path=[0:0-366]
GTCTGGCTTACCTAAAGGAGATACTCGTTTGAAGTGGAAGCCCTCCACCCAACAGTTCTG
TCGGTATGCTTCAATTTGTCTGGCCCCCAGACCAGTGCGAAGCATCAGGCCGTATTCAAC
CATCCACTCTTCATTAAAGATTACTTGTGCCATCGCATCACCTCTGGCAGGCGCCAATGT
TAGACTGAAATTGACGCCCGATGTTGATTATTAATAATCAGCTATGAAGTTTTAATTTGA
ATACAATGCAATTCTCGAGGACTGAAGTTTCTCGCAATTAAAATTTATCAGTTTTACTTT
CTGCTCTCTGGAAACGCCTGCTTCTTTTTTACCTGAGAGCATTTTTTCGCATTCTGATTT
CGTTAGT
>TRINITY_DN269224_c0_g1_i1 len=367 path=[0:0-366]
GTAGAAGCGGCCAGCCGTGCCGGTGCTGACCAGGACCGCCAGCGCCGCCACAGCGAGCGT
GCCTATTACTTCCTGCAGGCCATCGCCGGTGACCTGCCGGGTTTCGAGGAGGCCATCCGC
GTGCTGTTCACGCACGACCGCGCGGGCCTGGAAGCGGCGCTGCATTCCTGGCCCGAGGAC
GTGCGTGACCACACCCTGCGCCTGGCCTTCGAAGACGCTGACGGCTGAGCCATCGCGCCG
TTGCTGAGCGACGGCGTCATCTGATCGCGGGCCGCGGCCCGCTTCCCCTGTGCTTGCTTT
GCTGGCGGAAACGCCGGGCAGGGCGGCGCCTTGCCCAGAGAACCCCATGAGCACCCCTGT
ACATCCG
>TRINITY_DN120050_c8_g6_i2 len=367 path=[0:0-366]
CATATCTATCTATCTATCTATCTCATATCTATCTATCTATCTATCTCATATCTATCTATC
TATCTATCTATCTATCTATCTATCAATCACTAGATCTGTTTCTGGACGATCTCTTTAAGG
CCTAAACTACCCTTAGAATATGCAACTGATATGTTCTTTTTATAATGTAAATAACTTTAC
AATTTTTTTTGCATAAAATAAAATATATACTAAAATGCAGAACATAAAAATATCTATTCA
TTGTAAGTTGCAGACAGTTCTGGTCTCTTGTTCTTACTTTGTCCACTGTATCCTCCAGAT
GCTGGGTATATTAGTGCGACAGCCAGGGAGAACAGCAGCAGGTACCCGAGAGACGGCATC
TTGTCAC
>TRINITY_DN289896_c0_g1_i1 len=367 path=[0:0-366]
TTTACACTAGCATTAAAATATTGCGGCACAGGAACAGCCTGCCGGAGTTCATCTCTGCTT
TTCCCTGCTGACCCCTATTGACTATAATGGGACCCGGCGGATATACTGCCTGTTCCCAGA
ATAAGTGCCGCGATTTGACTGGACAAAAACTGCAGTAAGCACAGTTTTTTTCTGATACCC
ATCAGGTCCCATTATAGTCAATGAGACTTGCAGTGTTCCAGCCCTTTCCAGCTATGCCGG
AATGCTGGTGTGAAACTAGCCTCATGCAATCAATTTACATGTTATTGATAGCCTATGTTC
AGGACAGACCATCATCATTGTTCAGCTGGGGTCTGACACCGTTCACCCGTGCCGATCAGC
TATTTTG
>TRINITY_DN137018_c5_g1_i1 len=367 path=[0:0-366]
TAATGACATTTTTTTGGAAAAAAAAAAAAAAGCCACAGTCTCCAACACTCCCTCTATCCA
GCCAAGCCAGCCAGCACCCCTGAGTCTTCAGAACTGCAAGTAAATTATATATAAGAGGAG
CTTATAATATGAAATACAAATTATGCCTGAACAGACATAGCACAAATTCAAGTTTTTGTT
TACATTTTATGTTACACTGAATAATCTATATTAATATATGAATATTTTTTTGGTGGGGTC
GGGGTGGCAGTGGATCTTGGGTGAGTTCCCACACCTTTTTCCCAGGACTTGACCCCTGTT
AAACAGTATAGGTAATCTGTACTTGTTTCATATAAGAGAATAGTAGCTGAATATGGAAAT
GGTGGGA
>TRINITY_DN171903_c0_g1_i1 len=367 path=[0:0-366]
ACGCGGTAGGGGAAAGTCTCAAAGTATGTGGAAACAGCGGAGATCTTCCTCTGGGGTGTT
TGGTAGCCGTGGCTCAAATGTCCACCATGGGGCAGGTCAAGACCCATAAGCCTGTCGTGC
GGCCTCATAATGGCCTGGTAAGCCTGGAGGTTTGCCGGGCTACCACTCAGGCACTGTACG
TTGACACCCCACTTCTCCGAGTCTAGACCAAAGGTCTCGAGTGCGCGCTTCTGGCAGAGC
AACTCAATAGAGTCGATGTGCTCGTTGCCACCGTAGTAGCGGGCGCCGGGGTAACCCTCA
GAGTCCTAGGTGGACATGGGCGAACCGAGCGCATCGAAGACAGCGCGGGAAGTGACCTTC
TCGGAGG
>TRINITY_DN141663_c2_g1_i2 len=367 path=[1:0-132 2:133-366]
CGCCCGCGGTTTTATAAATTCTCACACTCAGCTCAGATACGAGGGATTACAATAACATTC
TGAGCGGCGTCCCCAGGGACCGGGTCAATGGAACAATCGCTGCATTGACGTTTTCTGTTT
TCTTGTCTTTCTAGATCTTAAGGACATTTTCCAGGCCTGTCGAAGGGTAATTGGGTCAGA
TGCTTTGTGTCTTAGGAAATCTCTGGTCTCCGCTCGAAGAAAACGAGCGGAAGAACAGGA
AAAAGAGTAATGCGCTAATACAAGGCCAAGAACCCAGCTCTTCACAGACGTATAGACATC
ACACCCATTGGATTGTCAGCTCCTGTGTCAGGGCACTCTCTCAGACCATGATTTTATTTG
CCTATGG
>TRINITY_DN127164_c5_g4_i3 len=367 path=[1:0-19 2:20-95 4:96-366]
CATTGTGCCTCCATCAGCCCCATTGTGCCTCCATCAGCCCCATTGTGCCTCCATCTGTGC
CCAAGTGCCTCCATATGCCTCCATTGTGCCTCCATCAGCCCATTGTGCCTCCATCTGTGC
CCAAGTGCCTCCGTCTGCCCCCATTGTGCCTCCGTCTGCCCCCACTGTGCCTCCGTCTGC
CCCCACTGTGCCTCCATCTGCCCCCAGTGCCTCCAGATACTTGCCTGCTCTGTGGCCGCC
CGACGCTCCTTCTTCTTGTGACTCACCGGTCTGTGCGGTGCATTGCTTATGCCTATGGCA
GTGCGCTGCACAGACCTGTGACGAGTTGCGGGAGGAGGGAGCACCCGGCGGCCGCAGCGC
ATGTGGG
>TRINITY_DN147275_c21_g1_i1 len=367 path=[0:0-366]
AAATAGGATCTTTCAGCAAGACAAAACGACATGTCACACGATTAGAAATATCTGAAATTG
GTTGGAAGAGTTCACACTTCACAGTTATTTGGTCATTTATTTTAGCTAGGTTAGGTCATC
AATATATAATCTGCCAGGAAAGGCCATCAATACCATATCTCATGTGAGCGCACTTTTTCT
TTAATACACTGCCCGTTGTCTCAGAAGTACTCGCTCCACTTACTTGAAGGATAGTTCATC
AATATAAAACCCCTGCACAACAACTTGAACATATTGTTTTGAGTCACAGTAAAACAGGAA
TTAAACTGGACTATTTTCAAAGCTAATTAAATCATGTTGATTAGAAGCTGTATTGCACTG
CATTAGA
>TRINITY_DN153802_c3_g1_i2 len=367 path=[1:0-122 2:123-366]
CCCATTGCTTCGTTTTTTTTTTTTTAAAAAGAATATCCAATGTCGTTTTCAAAATAAAAT
TTCCCATTGCTTCGTTTTTTTTTTTTTAAAAAGAATATCCAATGTCGTTTTCAAAATAAA
ATTTCCCATTGCTTCGTTTTTTTTTTTCCGTTTTATATTTATATGAAATTCTTTTTCCTG
TTTTCTTGTCTTTCCTCTTTGAAATGCTTACCCTAATGTGTTGTCGTTGTTGTTGTTTTT
TTTTGTCCCCCGTTGACTTTGTTGCCGTTCTTCATTTTCTGTCTGCCTTTAATTTTTCCC
TTTTTTTTTTTTTTTTTTACTTTTGATAAAAAAAAAAAACAACAACCAGATTATGCCTTA
CTTCATG
>TRINITY_DN179434_c0_g1_i1 len=367 path=[0:0-366]
GCACATTCAGCGAATCCTCGCTGCGTTGCAGAGAACCCTTTTCCACCAGGCCGCCGGCGC
GTATGCGGGTGTCGGTCGGCGCTTCGCCGTTGGCGATCTGGGTCGGGGTGTAGAACAGGT
TGATGTTCTGTTGCAGGGCCGATAGCGCCAGGCCCACCGCGGCGCCGACGCCCACCACGA
TGGCGAGGACGATGATCAGACGTTTCTTGCGGACCGGATTCACTGCTGGGCCTCCCGGCG
CAGACGACGCGCCTCTTCTTGCAGGTAGCGGCGCCGGGCCAGCAGCGGCTCGGCGACATT
GATCGCCAGCACCAGCAGGCTGATGCCGTAGGCCGACCAGCCGGAGGGGCCGTGATGGCC
CATGGCG
>TRINITY_DN278985_c0_g1_i1 len=367 path=[0:0-366]
AAGTTTGTTGCCATTCTTTTTAGATTGGCTAAAGGTGTGTCGTAATTTGGAATCAAGGAA
GATATGTTTTAAGTGGTGAGTGCCGCAATGTTTATTTTCTCTTCCACATTATATTGTTGT
GTCATAATTTGCATGTGTAATTTATGGCCGCTGTGCATTTAGACAGTTGCAAATGTAATG
TATTAGAAAGTCTAATTTTTGAAAGATGCAAATATATTTTAAAAAGCTGCATCCATTAAT
TTGTTTTTGAGACTTTCACCACGAGTCACAAAAGATCTCTAGGAGAAGCAACATATACAC
CAGCCAGGAGCTGGTGGAGTTTTGAGCACTTTTACAAAATCCCATTCATGTGTGTAAAAA
AAAAACA
>TRINITY_DN157974_c9_g1_i1 len=367 path=[0:0-366]
GACCCGCAAAAAAGATAAAGCATCATAGGGCTGACTTTGTACTTCCTGCAAAATGCAGAA
CGCACACGGCCAGTACCCGTGTTTTGCGGATCCAAAATTTGCAGACCCATTTGGTTCCCT
TTCCCCTGGTTAATTAGATCTAGTAAGAAAGCCACTGAGAAGATCTGTTTTGTGTATGCT
GTAGGTCAAGAAATAATTCTCACCATTCCTGTGAGTGAACGCTGCCAGAAAAGTAACTTT
ACTAAGAACCAACCTCAGATGGAAAGACTTACTGAAATATTGTAGAAGGTTGAGGACCAA
TTTCAGGGCTAAGCTTGGACTAAGTAAGTCAAGGTAATGCACACAAACAGCTGTAGACTT
TACTGCA
>TRINITY_DN134653_c2_g3_i1 len=367 path=[0:0-366]
TCGTTCATGTTGGACTCGGCCTCAGTGAACTCCATCTCGTCCATACCCTCACCAGTGTAC
CAATGCAAGAAAGCCTTGCGCCTGAACATGGCAGTGAACTGGTCACCGACACGCTTGAAC
AGCTCCTGGATGGAGGTGGAGTTACCGACGAAGGTAGAGGACATCTTCAGGCCGCGGGGA
GGGATGGAGCAGAGGGCGGTCTGGACGTTGTTGGGGATCCACTCAACGAAGTATGAGGAG
TTCTTGTTCTGGACGTTGCGCATCTGGTCCTCGACCTCCTTCATGGAGACCTTACCACGG
AAGTAGGCAGAGCAGGTCAGGTAGCGACCGTTGCGGAAGTCGGAAGCAGCCATCATGTTC
TTGGGGT
>TRINITY_DN134547_c5_g1_i2 len=367 path=[0:0-30 2:31-114 3:115-120 5:121-140 7:141-141 8:142-147 9:148-156 11:157-306 12:307-366]
GTGTCTTCGGCTGCCGGGTGCGCGTGTGGCGGGTCGGTCGGTGTCGTGGGGACAAATCTG
CTGACAGATGCCCTTTAAAAAACAATATTTTGCAGTGTAAATCTAAAAAGGTATATGTGT
ATGAACATGCCAGCTGTCAGTACTCTTGCACTAGGTATTGCCAAGAATCTAGTGACAAGT
TCATTTAATGTTAAATCCTCCATAGACATTCTGTGACCTACTAATGTTTATCGGATGGTG
GTCATAATAAGGATCCAGCTCTGCTCAGTCCATCCGGTTCTAGAATAATTTTTGATGATG
ATGAAATAATCCTTTTTTTTTTCCTAGTCACAATTATTGAGCCTTTCTTTTATATGGACC
CAACAGT
>TRINITY_DN316963_c0_g1_i1 len=367 path=[0:0-366]
GATCACATTCTGGGGTCTGTTTTTAAGGGTAAAATGACATTTACTAGATCTGTTCTGTTA
GGGCATCCTATTTGTACCTCGTTTTAAACTATTTAACATACAGTATTTAAAAATACTGAT
GATAAACCCCATGGTAGCTCTATACCTTAGGCAAATTTGGGCTGAACCACTTTTTTAGTG
TGTGTGGTGTCCTCAGAACTCCCTTTCCCCCAAGGCAGATGACACTGTAAAGTAAGATTG
GGCATGCTGGAATTCAACAGCGCCTTGTTCCTCTCCTCCTATTAAGGGTACTTTCACACT
AGCGTTTTTCTTTACCGGTATTGAGTTCCGTCCAAGGGGCACAATACCGGGAAAAAAAAA
AACAGAT
>TRINITY_DN131039_c5_g2_i1 len=367 path=[0:0-366]
TTATTTGGCAAATTGTTTGTAGAAAGCCGGCATCTCTACTTCTTCCCAAATGTCTTCCTG
TTTAGTAGGGTCTTCTCTGGTAAGCAGATGGGATAAGGTATCTGCATTCTCATTTGACTT
GCCTGTTCTGTACTTGACCACGAAGCTGTAGTTGGCAAGACGTGAGGCCCATATTTGTTC
TAAGGCTCCTAACTTGGCTGTGTTGAGGTGCGCCAGTGGGTTGTTATCAGTATAGGCCAC
AAATGGTGTTGCTGCGAGGTAGTCTTTAAATCTTTCAGTGACAGCCCACACAAGTGCGAG
GAATTACAGCTTGAAGGAACTGTAGCTCTGGTCATTTCTCTCGGCACCTCTAAGAGATCT
GCTAGCA
>TRINITY_DN139787_c7_g1_i1 len=367 path=[0:0-366]
GCCTGACATTAATAGTGGGGAAATTAAGACAATGTCCCTGTGGGACACATGTATTGCGGA
CGTGCTGGCGGCGATCTGGCCGTGCATGTTCATGTCTCTGTGTCCCCAAACCTGGTGGCG
GAATCCCTTTGGCCAATCGCCGGTCGTGTTGTGCCCATTCGCGGGACAGGTGGTGGGGAG
GAGTCGGGCAACTGTGGGCCAGTGAGCCTGACATTAATAGTGGGGAAATTAAGACAATGT
CCCTGTGGGACACATGTATTGCGGACGTGCTGGCGGCGATCTGGCCGTGCATGTTCATGT
CTCTGTGTCCCCAAACCTGGTGGCGGAATCCCTTTGGCCAATCGCCGGTCGTGTTGTGCC
CATTCGC
>TRINITY_DN124541_c5_g2_i1 len=367 path=[0:0-110 2:111-159 3:160-366]
GTTTTTTTATTTATTTTTTTTTTTGTTTTTAAAAAAAAAAAAAAAAAAAAAAAAAAAAAA
TTATAAAAATATAAAAAAATATTTTTTTTTTGTTATTTCCCTTACAAACCGGTCAGCCCC
AGTCCGACTGGGGAGAACTATGGAACTGGAGAAGCTCGGGGTTATCCTCTTGAACTTCTG
TGGGAGACCGGTTTGGTGTGTTATGTGGGGACGGGTGATGGGTTATAAGTTAGATTTAGG
GTTATGGATAGGTCCTGTATATATTGTTGTATTTTAATTTATTTATTCTTTTAGTTTTGT
CTTAGTTATCTAAATATGTTGATATGTAAATAGTGTATGAATGTGCATAAATGGGTACTA
TAAATGT
>TRINITY_DN156264_c0_g1_i1 len=367 path=[0:0-366]
AGTTTGGGCACCCATTTTCAAAATTACTGTTACTGTGAACAGTTAAGCAAGCTGAAGACG
AAACTACCTCCAAAAGGCATAAAGTTAAAGATTACACATTCCCTTCGTATTTTAAACAAA
AACTTTTTTTTTTTTAAATCTTTTACATTTTCAAAATATCAAAAAAGGAAAGCGTCTCAA
AGCAAAACTCTGGGAACCCTGCATGGTTAGTACCTAGTATAACCCCCCTTTGGCAAGTAT
CACAGCTTGTGAACGCTTTTTGTAGCCAGTCAAGAGTCTTTCAATTCTTGTTTGGGGGAT
TTTTATCCATTCTTCCAGTTCAGTGAGATTCCTAGGCTGTCTATTTTGAGGTCTATCCAC
ATATTTT
>TRINITY_DN118832_c8_g2_i1 len=367 path=[0:0-366]
GCTACCATATATTAAAACATCATTCCCCCCACCAATGCGGGCACACACGAACAAGGGGCC
AACACGGATGCATTCAGCCGCCAAGCGCAAAAAGATGGCATAAATGCCAGTGACCTCATC
CAAGATGGAGGCAAGGAACTGAAACCCTAAATTCTCCTAGCTAGATTCGGCAGAGCACTG
ATGAAAGAGGCACCATCTGAGCTTACAACCAGAAATTAAAGCTTTGAGCTCATTAAGGGT
AATTTCACATTAGCGTTATTCTTTTCCGGTATAGAGTTCCATCATAGGGGCTCTATAGCG
GAAAAGAACTGATCAGGCATATCCCCATGCATTCTGAATGGAGAGTAATCCGTTCAGGAT
GCATCAG
>TRINITY_DN302276_c0_g1_i1 len=367 path=[0:0-366]
GGAGGGCTTTTCTTTTTTCCCACAGAGCATGGTGGTGTGGAATCCACAAATTTAGACAAG
AAAGGATAAAAAATGAATTAAGAACAGAAACGGAGATTCTTTTCCTGTTGTATTTTGCTC
AAGATACTTCCCCCCAAATTAATTGAGAACCATGATGTTGAGACCTCAAAACAGGGCGAC
TGAGCACAGAGGGACAGGGAGGAAAGGACTGCAACTTGCTCCCAGGGACTGGAGAAAATT
AAAAAATAAAAAGAAAATAAAAAAAAAAAGAAAAAAAACATATAACAATAGAAAATAAGT
AATAAATAATAAAAAAAATTTAAATAGAAAAAGAATGAGTAGATATAAAAAGGAAAAATA
AATAAAC
>TRINITY_DN149959_c6_g3_i1 len=367 path=[0:0-155 1:156-192 3:193-280 4:281-366]
CTATATTCTAATATTTATATTTTTTTTTATTTTTTTTTTTTTTTTTAATCATTACACATG
ATCCCTTCCTGCTTCTAGCTTGTGGGCCAATAAGAAGGCTGCAATATACTTGACCTTAGG
AGTAGTAGTGTTTGTGAATTTTGCTCTATATTAATTTCTTCGAATATTCGCTACATTGCT
ACATATTCCTGTCTTACAATATTGCGAATATTCGAAAAAACGAAGTTAAAGCAACATAGC
GAATATTCGAAAAAAATGAATACAGAGCAACTTAACTAATACAGTGCTATAATCATCCCC
CTTTTAAGTTGCAATTTCTTTCCAATCCGAACTTCAGATGAGAAAAAAACCACAACTATT
AGAGAAA
>TRINITY_DN18890_c0_g2_i1 len=367 path=[0:0-366]
TACTCACTGAACCACTGTGACGGCCCGGTGCGAACGTGATGGGAGAACTCGACCACAGGC
AGCTCGAACATGAAATGCGCAGCGAATACCCCGAAGATTGCACCCGTTGCTTGAGCCGCC
ACGTATTGGCCCAGTTGCTTACTGCTCAGTCCTCCGCGCAAATAGTCGACTACAGAGACC
ACCGGGTTGAAGTGCGCACCGGAGAAAGTGGAGAAGCACACGATCAGTACATACAAGCTC
GCGCCAGTTGCCAGCGCATTGGCAAGAAGCGCTAGCGCATCGTTACCGTTCGCCAGGCGC
TGACCCATGATTCCAGAACCAACTACGGTGCACAGCAGAACTGCTGTACCGAGAAACTCA
GCCAAGA
>TRINITY_DN137144_c3_g3_i1 len=367 path=[0:0-366]
GCATGGATTCTCCTAAAAATTATACACCGCCTCTACTATACACCAGCCTTTTTACATAAT
ATATACAAAGATAGAAAACAGAATTGCTATAAATGTAATAAAGACAGAGGTGAACACATA
CACTTGCTGTGGGAATGCCCGGGTATAAAAGAGTACTGGACTAAAATCTTTCGTAAATTA
CAGAATAGCTCCCCTCTGAAATATGAAATGGGTATTGACTTCGCGATCTTGGACACCTTC
CCAGAGATAAAGAAAAATAGAATTGAGCAACTACTTTGGCTCCGGGGCATTGCCCTGGCC
AAAATAATAATAGTTAAATACTGGGGCTCTATAAAATACCCTAATTTCCAGGAATGGACA
GAGTATA
>TRINITY_DN154466_c5_g5_i3 len=367 path=[0:0-116 3:117-228 4:229-255 5:256-366]
TGCTCCTTGGTCTGCCTTGAGCGCCGAACACTGGATATATCTGTGCGTATAAAAAGGAGC
TCTACCATGAGAAATATTCTGTAGCACGTCCCCTGAATCTGAATACTTTTCTAATTAGAT
GTAATTAAACACTTAGTACAGCCACTGAGTGTAACGGGGCGCCGAAGGCGCGATCGGTCT
CCCATCAGCCGAAGACCTGCTGCTTAGCTTCTGATATGTGTTTTACATATGTGAGGAATA
TGGATTAATATTTACTGTCAGCCATGTCCTCACACCCCCCATTTGCTGACAGATAGCAGA
GGTACGGAACTCCACAGGAGGGCCCTGCTTCAAAGCCCCAGCCCTGATTGTAATTTGATG
CACCTCT
>TRINITY_DN140107_c1_g4_i1 len=367 path=[0:0-308 1:309-341 2:342-366]
GGTCTATATCTGTGTGACCGATTCCTATTGGGGCAATCGATGCACATACTGGGGGTCAGT
AGGATGGAATACGGGTGAAGACTGGGGGTACAAACCACAGAATGCCCTTAATAGAAAGGA
TAAAAATGGTAAATCCTTGATTAGTAGAATGACAATTACCAACGGAGGAGATTGTCATAT
AGATATTAGCGCATATCCTGCAGAGCGGAGATGTCCTAAGGTAGTGTCTGAAATGAAAGT
AGTCATAAACATAGAAAATCCCACCAAAGGTGATGAAGGAGATTATGTGCTGGGATGGTA
CTTTCACCACATGTGGGGGGGCAGAGACTATAATGGTCACCAGACTGTTTAAGATAAGAG
ACATGTA
>TRINITY_DN142040_c4_g4_i1 len=367 path=[1:0-188 2:189-366]
GCTGAGGTGGAGAGAGGTGGGCTGTCAGTCTAGAGGAGATGGGCGGCGGGGGTGGTGAGT
GGACGGAGCCTCTGGGTGCTGAAAAGACGCCCCATAGTACCTGGAGGCTCATTTGCATGT
CAATAGGACTATGTTTTTGGGCTTGGCCGCTCCAGACAGGGGGGATGCATTAGCATGGTT
GGGTACGTGCAGCGGACACTGGCGGGTCGCTGGTGTCGGATAGCTGAGTGGGTGAAACTC
TGGTGGTAAAAATCCCTAAGTCACTTTTTAAGGGTTGATATAAATTGACAAAAATGATCC
AATTTTAGAAACTACTCTACTCAAGTTATTCAAAACTGATTTAACAAACTTAGTTAACCC
TTTGGGT
>TRINITY_DN237815_c0_g1_i1 len=367 path=[0:0-366]
GTTTCAGTCCTTAAATAGTTTGAGCTACTTCCTCACTAGAGATGGCCTTATTAAGGTCCG
TTAACTGACTCTCCTGGACTTTTGGGATAGAAATTTTGTCTAAGATTGTATATGAAGGAA
TCTGGGTCTGTGGATCCTTAGCATATAGATTCTGGTAGAAGGTCTTGAATATATTGATAA
CCTGTTCCGATTCTGTTTGGAGGTAGCCTTGATTGTTTTTTAATTATGGTAAATGTGACA
GTCCCTTTGGCCCCTCAGAAAGTCTCGCTAATAGCCTAACCGATTTATTCCAAAATTTAA
ACATATTGGATTCTTTTTTTGGATCTGAACATGTCTTCCCACCGAGAATACCACAGTTCG
AAATCTT
>TRINITY_DN97092_c0_g1_i1 len=367 path=[0:0-366]
CTGAAATGCCAGGTTGTTCACTCTGTATGGGTAACCAAGCACGCGTAGCACCGAACACAA
CATGTGTATCGACTTCTACGCGTAACTTCCCGAACCGTTTAGGTCAAGGTGCAAATGTTT
ACTTAGCTTCTGCTGAGCTTGCATCTGTAGCTGCGGTACTTGGTAAATTACCAAGCCCAG
AAGAATATCAACAGTACGCGTCGCAAATCGACAGCGCTTCTGCTGACATCTACAAATACT
TAAACTTCGACAAGATGAGCGAATATACAAAAGAAGCTGATCAAGTTGATACTAAGAAAA
TCCAAGCGGCTCAATTGACTTAATTAGTTGATTTAGTTAATAATAGGGGCTAAATATTTA
GCCCCTA
>TRINITY_DN303861_c0_g1_i1 len=367 path=[0:0-366]
AAGCTGCCTTTCTGGGGCACTGCGTACCCCTCATGTGACGACGCACCCTCCGCTGGCCAT
TTCTCGAGACGGCCATCCGTTTTCCTTGCTTCTGAGGATGGATGTTGCACACCGCAGTAC
GATCGCCGTGAATCGTTCTTCGTGCCAATGGATGCTCCAGGCCTAACGCAAGCACGTCGA
ACTTCCGTCTTCGTACCCGCTGACGACGAGTGTGTATGTCCTCCACCAGCTGCCGAAGCA
CCGAAACGCAAACCCCAGCCTTGTGCTCCATGTGATGCCATTGCCGCAATCCTCGCAAGG
CCCGATTGATTTTCCTCTCTGCATTAGCGTTCATTTCACTGTCGATATTCGATTCATTCG
GTCTGTA
>TRINITY_DN335624_c0_g1_i1 len=367 path=[0:0-366]
ACGCATGCGGACGGGGGGGGATTGGCTCCGCCAGAGGAGCAGAAAGGATTAAATGGGGGA
ATACCAGATTCAATTGTAGTAAAGAGGAAAGGATGGCCATTAAGACCCTTGAAAGCGATA
AAAACATCATAATTAAACCGTCGGATAAGGGGGGCAATGTTGTCGTGATGGAGATGTCTG
CATATAGAGGTATGTGTCTCTCTGTCCTGTCAGACTGTACTGGCTACGAGATACTTCGAA
CTAATCTTACCAGCAGGCTGCAAGGGACATTGAGACACATTCTAGAAAAGGCTAAAAACG
CCCATCTAATCAGCAGTGAGGAATATGATTTCCTTTATCCACTCCATCCGATAACTGCCA
CCTTCTA
>TRINITY_DN127175_c3_g1_i1 len=367 path=[0:0-366]
GATTCGAGGGGTTCACTTAGACAACGCCCTTAGAGGAGGTAGGACACGTGGCACAGTGGG
TTCACACCCGCTGGTTCGTGACACCTCGTCTTCAAGCATTGATTCTTCTAGTAACTGTTT
TTGAAAGAACAGGGCAGGAAGTTTGTTCCAAGGCTGAGAAACACAGGCAAATAACTTATC
CATCAAGTAATACCATCAGGGAGTCGTCAGATTGGCTCCAAATTCATTTTGCAGCAGGAA
AACAACCCCAAACATAAAGCCAGTGTCATGAAGACAAAGGAAAACAATAGCTGATCTTAG
GGAGACCAGCCACAAAAACACTGTGGAGCCTCATCCAAGAGCCTCAAGACAGCAATCCAA
AGTGCAA
>TRINITY_DN303143_c0_g1_i1 len=367 path=[0:0-366]
AATTAGTAGGAGACACAGATGGTATCCTTGTACCAGGTGGCTTCGGCGATCGTGGTGTAG
AAGGTAAAATCGTTGCAATTCAATATGCTCGTGAAAACAAAGTTCCATTCTTAGGAATTT
GCTTAGGTATGCAACTTGCATCAATCGAATTCGCACGTAACGTATTAGGATTAGAAGGAG
CTAACTCTTCTGAAATTAATCCTGACACACCTTATGCAATCATTGACTTATTACCAGAAC
AAAAAGATGTAGAAGACTTAGGTGGTACACTTCGTCTTGGTTTATACCCATGTAAGCTTT
CTGAAGAAACAAATGCTTACAATGCTTACAATGAGCCGGTTGTATATGAGCGTCATCGTC
ATCGTTA
>TRINITY_DN157613_c3_g1_i1 len=367 path=[0:0-366]
GGAACAGAGGGGGTCCAACTGACCGAATGGGAATTTTGAGCGACAAGAAGCACAGGCAAA
ATGTTGCACTGAAATGTCCACCTGCTTTGGGGTCTGGGCTCAGACATAGTGAGCACCCTG
TAGTCACAGGTAAGAGGATGAGGGGAGTAGTTAGACCCTGTAGGAAGGGGAGACCAAGCT
TACCCAGCCTGTGTCCCTTACTGCAGCTTGTGCTGAGATGCCTTGTGCAAGAATCCCGCA
GAGGATCTCCTGAAGCAGGTGGTGTGCGGAGCGCAGAAAAAAGCGCCAAGAATTCGCGCC
AGGATGCCAGATGAAGGAAAACCTTCATGCCCCACCCCCACTAATTAAGTTGGTTCCCGG
CACTAAC
>TRINITY_DN267241_c0_g1_i1 len=367 path=[0:0-366]
GGCCTGTTCTATGAGAGAATGGAACTAATGATGGGGAGTATGTTTTTCTGACTGGAGAGG
ACAATTACCTGAACTTTACAAAAATTGTGGAGTGGAATGGAAAAACGTCGCTGGACTGGT
GGACGACGGACACGTGCAATATGATCAACGGGACAGACGGAGATTCTTTTCACCCATTAA
TAAGCAAGGATGAGACCCTGTACATCTTCCCATCTGACTTCTGCAGGTCCGTCTATATAA
CTTTCAGTAGCTTTGAGAACGTAGAAGGACTGCCTGCTTTTCGGTATAAGGTGCCTGCAG
AAATACTAGCCAATTCCTCCGAAAACGCTGGCTTCTGTATACCCGAGGGAAACTGCATGG
ACGCGGG
>TRINITY_DN43359_c0_g1_i1 len=367 path=[0:0-366]
AACATTTTCTATTAAAATCAATCCGTAGAGGTGGATTAAAGAAGCTAGAACTGAGCGTTG
GGGAGCAGTTAAGTATGCTTCTTTCCACAAGCCCAGAAGGAGGGGGCTACCCAAACAGGT
TTAAAATCTGGAAAGACCCTTCGACATGCCCATTCACTTTTAGAAAGAGCTTTTGCACAC
TGCAGGATATGCATACATGAGGAGATCAGTAAAAGCGGCTGCAAACTGCTCATCTACCAC
AGGAAATAAAGAATTTAGCATTTCCAAATCCAACATGTTCGAACCTTCTTTCCCTCGTAT
GTGCTGTCAGATTGGGCATTGCAGATTTCCACCAACTTACATCTAATATGCATGGGCACC
ATTAGAG
>TRINITY_DN157212_c14_g1_i1 len=367 path=[0:0-366]
GGCTTCTTTTCTTCCTTTGTAAGGAATTTAATCATGGAACTAAGCTCCGAATCCCTTTCT
TTGTAGACCCGCACTGTACTGCCCTTGCCATTCTGTCAGTCAACTTTCAACTTTCTTTGC
TTTTGTCAGACTGAACTGCTTCTGTGTGTTGCATATCTAGACATGTCTCAACCTGTACAG
ACAAGCTCTTTTACACTGACAGAATATGCTTGGATATCTACGCCACTTATTGGATAACCC
TTATAATGCTTATTTTGTACTACATGTGTTGCTTTTTACTCACTTTTATTATGTTTTAAT
TTTTTTTTTTTTTTTTTTAACCCTCATTGGCACGGCGCCACCAATTTTTATTATAGGGGG
GGGGGGG
>TRINITY_DN162986_c15_g2_i1 len=367 path=[0:0-366]
CCGGCAGGCTGTCCTAGCGGGTGAATCCGTCCTGCCACTAGTTCACGTGTGCCCCCAGAC
TGCCGCTCCGTCCCCATTGACTATAATGAGGGAGGTGGCAGAGTTCCGGCGGCACCACAG
CAGGGCCTGGCGAGAGGCAGCCGGACTAAAACTACGACATGCAGTACTTTTTCCCGGGCC
TGCATGCTCCAGCTACACTTCCCAGCAGCAGGATGTGAGGGACAACATGTGCGGTGCACA
TAATTTTTTTTTCATACTAGGCCACGCCTCTAAAAGCATAACTATTGTAGTGCCCTGGAG
CAGGGACACTTTGAAGTTTGGACATTTGTGGACATTTGCCCCCGTTTCCTCTTTACTAAG
TCATCAG
>TRINITY_DN185253_c0_g1_i1 len=367 path=[0:0-366]
TCCCGCGTCCTGCAGCGCACTTACCGCACCGACACCGCCACTCACACGATCCTGCAGTTT
TTGGCGAAGCATCTTGAGCTCCTGCTCGTACTTGCGCAGAAGCGTTGCCTGATCCAGGTC
CTCGTTGATCACTGCAGTGTTCTTTATGTTCTTCGCGCGATTGGCGAACACGAGTGTGGA
GAGAGACTCTGTGTAGGACTCCAGCGCCGGGGAGATGCAGGCAATGAGGGTTGTCTTGCA
GTTTCCTCCCAAAGAGTCGCGCAGGGCACTCGTCAAAACGGAATTACGAAACGGCACGTG
CCGCTGGCGTCCGCCACTTTTGCTTGCTAAAGCCGATATGACGTTGCCGAGCTCGTGAAG
CGACTTG
>TRINITY_DN151865_c6_g1_i2 len=367 path=[1:0-112 3:113-114 6:115-138 7:139-142 8:143-159 10:160-171 11:172-205 12:206-366]
CTTCCATGAGGAGCCGGCTTTGTGGTGGCTGGACCGGAGTCCTCCAGCCACCACCTTGCG
GGGCTCCGTTCTCTATATAGGTGCGGGTCCCATAGCGATATGCCCCCATTGTCCACGATG
AGACAAATCCACACGCATCGCACATCGGGGCACGGCCCCCTCAGATGAGCATGAAAAAGT
ACACAGCCCAACAAAGACTGACATTTAGATCTTCCTTGCGCTATGTACCTTTCCATGCCC
ATCCGAAGACGGGGCCGTGCCCCGACGTGTTGCGTGTGGATTTTAGGGATAAGCCCTCTT
TAGGTTAAAGTCGGACAGGTTTCTTCCATGCTAGCTACCCTGCAAGCTTCTGTCTACACT
GGATAGA
>TRINITY_DN156869_c2_g2_i1 len=367 path=[0:0-83 1:84-124 3:125-159 4:160-174 5:175-366]
CACAATGTGCTGGTTTTTTTAGAAGGACCTGTATTTTATTGACAATGGCCTCTCCACTCT
CACATCTCTTAGGCTAGGTCTACATGACGACATTTGTCGCGCAACATTTTGTTGCACCAA
TGTCACGCGACAAAAATATATTGCGACTTGCATGCGACATTCTGTCGCGCGACAAACCAC
TAAGCTCAGTTTAAAAAGAGGAGCTCATGGGCACAAGAATGATGCCTGTCTCCAGTGTCT
CAGTCCTTTTGCAAGTGTTATTTTAGGAAATGGAAAGTGAAGTTCTTTTGTCTTTGATTT
TCTGTTCTCATCTTCTGCATTATGAGCAAAGGAGAAGGATGCGGGCTTTGAAGGGACGTG
CTTGGGT
>TRINITY_DN136678_c1_g1_i1 len=367 path=[0:0-366]
AGTGCAGCCCTCATCTCTGAACTTCTGACAGCTCATAAACATTCATTACAGTTAAAGGGG
TTTTATTATGTGGATGACCTATCCTCAGGATAGGTCATGGTTATCCGATAGGTGGGGGGG
GTCAAATACCTGAGACCCCTGCTGATCAGCTGTTTGAGAAGGCAGTGGTGCTCCTGGGAG
TGCTGCATCCTTCTCTCTCAGTTTTTTCTAGGCCAGTGATGTCACGTTTATCGTAGATGT
GGCTCAGGAGCAAGTGAATGATGCTGAGCTGCAATACCAAGCACAGCCGCTATACAAAGT
ATGGCTCTGTTCTTGGTTAGCTGTGAGAAGGCTGCAGGTTCCTTCTCAAAACAGCTGATT
ATAATCG
>TRINITY_DN223304_c0_g1_i1 len=367 path=[0:0-366]
TGCAAACAAGGCAGGCGATACACGAGCTGGAACGCGCAAAGGTCAAGGCCCAGGCAACGA
GATCGGCTTGTGCAGTGTCTGTTTCGGACCTCTCTACGTCTCTCTGCACGACCCAGAAGG
CAAAGCACTCCGCCGCCGTATCGAGCGCCGCTACCTCTCTCAGCTACTTACCGGTTGTGG
GAAGGCTTGGTGCAGGAACGAGTATTGTCGCACCGGCCGTAAGAACTTGGGACAGGAAGA
CAAGTCTGTACCCACTAAAGACGCTATCCCACTCGTGAAGCCATTCTTGCAGGGCATGGA
TGGGAAGGGTTATGACACTCCGCTGCACTTCTGCGTCGACGAGAGGACGCAGAAGTCTAG
AACGCTG
>TRINITY_DN140449_c6_g4_i4 len=367 path=[1:0-71 4:72-93 5:94-118 6:119-122 8:123-123 10:124-124 11:125-161 12:162-170 14:171-172 16:173-173 17:174-175 19:176-195 20:196-237 21:238-238 23:239-239 24:240-253 26:254-266 27:267-366]
GGAGCGGAAGTACGGGGCGAAGCCCCGCGGAGGCACTTTGTGGTGCTTCCGTGGGGTTCC
GTTCTATATCTGCGGACCCATTGAAGTGTATTGTAGATTCGCAAATGCGGTCCGCGGTGC
GGCAGCGGGCGGCGCGCGTTTGTGTGCAGGAGGCCTAAGGGTTATGTGTGCTGTGGCTGA
AATTTAGGAAATCCACATAGGTTTATTTAATTAGTTTAATATATGATTACTGAATGAACA
CAAGTGGTAATACCAAGAAAGGAAATGCATGTGTAAAGCCATAATTTATTAACTGCTCTT
AAAATCTTTAGTTAAAAGAATGCTTTCTGCTTGTAATACATAGAGTATGTTATTTCAAAA
TATGTTA
>TRINITY_DN332463_c0_g1_i1 len=367 path=[0:0-366]
ATAGGGACTGTGGGGAAGAATCTACTTTGCAGCTCCCTTGACAATCACCAATATGAGGAT
ATGTATTTTATTAATTGTAATGGCCGCTGAGGTTCACAGCGTCATCTCCCTATAGTCAGA
GGTGGAGAACAGGTTTACCACGCTCATTTCAATTATCCCACAGTCTAACAGCCGTAGCAC
AGGGATGACAAAATGGCATTACCCTATAGTTTTTCACCCGTTCTCTTTCTACATTCTGGT
GTAAAATGTGTAGCTGGGAAGTAAAGATTTTATCGTATGCGAATTCATCATCCCAGTGAC
TGTACTACATCTCTAAGCAAGTGGCCCTCTGCTGGTGGGAAGTGGTACTCAATGATGTAC
AGTATAT
>TRINITY_DN325848_c0_g1_i1 len=367 path=[0:0-366]
ATGGATGCGGTGACCATAATCCTGAGCGATAATAAACCCTTGCAAGCGAATACGTTTTTT
CAGCACCGTTGCCATCAACAGGGGTAAACGATCCGGACCGGGTGGTAGCTCTGTAGCGTT
ATAGCTGCACACTAAGCCACAAACGGGAATGCGCGCAGATGTATTAAGTAATGGTAGCAC
TGCATCAAATACCTTACCGCCCACGTTTTCATAATAGATATCAATACCTTTTGGGCACGC
TTTCGCCAGTTGTTCGGCAAAATCATCCGCGTGGTGATCAAGACAAACATCGAAGCCTAA
CACCTCGGTAGCATGGCGGCATTTTTCCGCGCCACCGGCTACCCCCACCACTCTGCAACC
TTTAAGT
>TRINITY_DN10106_c0_g1_i1 len=367 path=[0:0-366]
ACAGGTAAAGTTTCCTTTTGTTCCATGGATGTTGACTGTGTAGTTGTATGGAGATGCTGA
TGCTCGCCAAGTAACTCGGATGCCAGTATTAGACAGTCGATATAGCTTCACTCCGGATGG
ACAGCAAGCACTGGATGAGTACCCATGATAAGAACACTGTGACACAAGGCCCGTCTCACT
CACTGCTTTGAGGGATACAGAGTAACTTGTTCCACACGTAATACATCCCAGCAGGCAATG
CTCCTCTAGAGTGTGGCACTTGGCCTCTCCCCTTGGTGATTGCAGCCTTGTAGTATATGT
CTGTGCTCCTGTGGCGGTGGACCAGCTTACGTTGGTCACAGACTGTGTGATTTGGACAAC
ACTAAGG
>TRINITY_DN117762_c10_g2_i1 len=367 path=[0:0-366]
AAAATGGCAGTGCTGTGTGTGTTTCTGTCCCCAAATACGCATTTTTTTTTATACCCCAGA
GAACAAAGCAATAATTAGTATTATAATACAGGCTTGTCACAGTGTACCACAATCCATAAC
CCTGGGTTCACACCTGAGCGTTCGCGATGGAGCGCTCTGTATGCGCATACAGAGACAAGT
GAACGCCCATTGTCGCGCGTTCCCGAAAGTCTATGTACGGGAACGCGCGACAAAACGCCC
CAAATAAGCTCAAGAACTTTTTGGAGCGTAGGGCGTTTTTCAGCACGTTCAAACGCGCTG
TAAAACGCTCAAGTGTGAACCAGGGCCATAGGGAAGCATTGGTTTTCATGTCTTGGGCGT
TTTGCAG
>TRINITY_DN154093_c0_g1_i1 len=367 path=[0:0-254 2:255-366]
ATTACCTTTTTTCACTGACATGTGCTGTCTGCATTTTCCACAGAATAGCTTCTCTTTTTT
TTTTTTTAACCACAAAGTTTGAACTGCTGTCTCATTTTTTTGGACTATAGATAGATAGAT
TAATATGAGATACGCCCATTGACAAAAAATAGCACACAAAGGAGTTGTTGGAATCGAAAG
AAACTTTCAATGTGTGAATGTAATGATACATGCCAGCAATTACAATATTAGAGCAAAAAG
TTTATTGGTGAACATTGTACAATTGAAAGGAGGCTGTAGTACCTTGTTGGGTCGCCTCTA
GCTTGGATACAAGATGAGATGCAGTTGGGCACGGAGACATACAGGTTCTGCATGGTATTC
TGCAGCA
>TRINITY_DN149940_c1_g1_i2 len=367 path=[0:0-366]
CACACAAGGGCGGGGGCAGCGGTGCCTGCGCAAGCATCATAAACAGACCGCCAGCCAGGA
TACAGGAGTGAGCACGCATGCGCAGTAGCTCCCATCTCCAGCCACCTCCTATTTACTTTA
GCGGATACTGCACTTCCTGGCTACCTTGTATCTCCTTCAAGGCTGCTAATGAATCATTAG
CAGCATCGGGAGCGCACACACAAGGGCGGGGATTAGTGTCTCTTGCCTGTGCTGCCAGTC
AGACTTGCAGGCACTAACTCCTGGAGCGCAGAAAGTCCTGGCCTCAAGCAAAGAAGTGAG
ACAACCCCTTTAAGAAAGGGAGGAGTATCACAATTGGAGATGGGCGGGCTTCTGTTTTGG
GTTCGGC
>TRINITY_DN117994_c5_g4_i2 len=367 path=[2:0-81 3:82-82 4:83-106 6:107-107 7:108-109 8:110-205 10:206-226 12:227-311 13:312-366]
CGATCCACACCAAAATATACCAGTACCACAGCCCTGTGTCTTGTAATCCGTCCAGAAAAT
TGCCCTTTATCAATATGCTAACCACCTCAACAAGGAGCCCAAGGGGCCGTACCACCGGCC
GCCGGAGCCCAGCCACGCCCATCACCGCCCCACTGCCAATCCATTCACTCCTCCTCGCCG
ATGCAATGCCCGCGCAGCGCCCGCAATCCCGCGCATGCACCCTGGACACACATCAGCGCG
GTCTCACAGAACTCGATGCGCATGCACCAGCTTCGCTCAACTCGCTCCTCCGTCCTCCCG
GCAAGTCGCGCCAATAACGCTCTTTCTTTTCCGGGTCAAGCTGACATGTGTATCCAGGAT
GCATGCG
>TRINITY_DN200268_c0_g1_i1 len=367 path=[0:0-366]
ATATCGTTATCCACCACCCCAAACCATTGCTACATAACTAATTCCATGGTCCATAGCACA
CCCTGGAAAGGGTTAAAGTGACGGCGGCAGCAGTTCTCATTAGCAGACAGTCACAGGCAT
GACACCGGCTGCGGCGCACTCCTCCCTGCCCACTGCATGCAAATATGCGCTGCCTGTTTC
TCTTAAAGCTACAGTGCCAATTTCCAACCAGAAGAAGGGGAAAGGAGCAAGGAATGTGAT
TGCCATGACTTCAGTAATACCCAGGGCAGCAATGCAATCTGCTTTATTGACTATTGACTC
TGCCTGAGTGTTGACACAAGGCTTTCATCCTCCTCTCAGTAAGATATGGGATTTGATATT
CATGGTA
>TRINITY_DN133214_c2_g1_i10 len=367 path=[0:0-149 1:150-176 5:177-212 6:213-366]
CATAGTAGATAAGGAAAAAGTGCCGGGATTTGAACCTGAACTAGTGTAGGCTCTAGTGAG
CAAGACAGGAAAGTATGTTTTACCTAGTTTGAGAGATGGAGGAAGCCGGAGAGGAGAGTT
TATGCAGCTTAATTGCAGAGCTGATGATAATGTTATTATTCGTGTTACTAATTTATTTGA
AGATACCCGGGAAATTGACCTCCAGGAGCTCTTTAGGCCTTTTGGATCTATTTTTCGTAT
CTACCTGGCCAAGGATAAAACTACTGGATAGTTAAAGGGTTTTGCCTTTATTAGTTTTTA
TTGTAGAGAAGATGTAGTGCGCGCCATTGCTGGTGTTTCTGGCTTTGGTTACGACCATCT
AATTCTG
>TRINITY_DN122987_c0_g1_i1 len=367 path=[0:0-366]
ATATTGATGGACTATCCTCAGGATCAGCAGGGGTCTGACGGTCAGCTGTTTGAAGGGGTA
GTGGAGATCGTGCGACCACTAATGCATGTGCATTGTCTCGCTTGTTATTACAACTGATTG
TCCCATTCCACTCACACTCTGGTGATCAGATCACTCATACTAGGTTTGTGCAAGCAGCAC
TGCACAGCTGGGATGTGCAACACTACACTAATAGCAGCCAAATGTTTATGCAGGTCCTTG
GTAGTAATGTGGAATCCTGCTGTTAATACATGACTGATCTTGGCAGCTCTTGGTTTAGCA
GGCATTAATTTTTACACTTAAGTCCTTCACACTCGCGTTTTGGGCTCTCACAAGCGGTCC
AAAACTG
>TRINITY_DN243141_c0_g1_i1 len=367 path=[0:0-366]
ATGAAAACCTCTCGAAGATAAAATTAGCGAACCTCAAGATTCTCAGGACATACGCCAGTA
TTCATCCCTCGTTACCGACGGAGAAGAACATCGGCAATTTGCTTGGATACATCGAGGGGG
CAAAGACGGATCAAATACCGTTAAAAATTCTTTTGGATAAAGCGTCTCGTGACCTTTACA
TTGAATATATGGGTGTAAAGCGCCTCTTCCATCACCTGCTATGGAACGGTCGTTTAGAGT
CAGATCTTACCTCGAAAGTAATAAGCCTGTCGCAGCCGTTGCACGTATGGCCGAACCAAA
GGTCAGCGGCTTTGTCTCTGCCAAACGAGGTTTCCCATCATGCTTGATCTTAAAATCAAC
AGCATTG
>TRINITY_DN318734_c0_g1_i1 len=367 path=[0:0-366]
CCTCGGGGTCATCATGAGGCCTGGTATATCGGGGAATTGCTAGTTAAGCTAGATCTTGGA
GACAGGCGGGGGTCTGCCAGCTCGGACCGCCATCCCAAGGTGCCGGGCCCTATGTTTCCT
GCCGCGTCACTTCTATCACGTCTCGCTCTGGGGTGTAAGTGATATTATTGCTTCCATGTG
TCTCACGAGTATGGCAAACTGGTTCTATCCAGAGCGCGGCCGGAGCCCCCATCATCTGGC
GCACTGTATACGGGGTCTTGTTTTTGACTCCCGGCATGTTTGACGCATCCGACCATTCGT
CTTGTCACCGCCGCATCTTCCCGGAACATTTGATGAACAGGAGTCCCATTTCAGGGCTGA
CTGGAGG
>TRINITY_DN199494_c0_g1_i1 len=367 path=[0:0-366]
GCCTGCGGGACTGGGGGGCGCGCGGCGATGACAGCCGCAAGATCTGGGCTGATTGGCTGG
CCGAGGCACTGGATTTGGTGGACATCGCGGCGACCGATACCGCCCCGCGCCCGGTGCCGG
ATCGGCTGGCGGATCACTTGCGGCTGGCCGAATGGCTGGCAGCGGGTCCGGGGGGCACGG
TCGCGGATTCGCGCCTGTGGGAAGATGTCGACGGTCACACAGCGCGGGCCGCGATGGCGC
ATCTGGCCGATCACGCCGACCGCGCGCAGCCAATGGGGCCGGGCGATTACGCCGACCTCA
TCCACAGCCAGCTGTCGGCGCAGGCGGTGCGCGCGCGCGACCGCGGCCATCCGCTGATCC
GCGCCTG
>TRINITY_DN153700_c6_g2_i1 len=367 path=[0:0-366]
CCAATCTAGTAGTTTTCCCCTATCCTGTGGATAGGGGATATCTTTACATGACCTAACACG
GCTACTTTTACATCAGCGTTTTTTTTATGCTTCAATTTCATTTAATATATCCAGGTGAAT
CCGTTTAGTCTGGATCTGGTTGGATTGAATAGAAACTGAAGAAACCGGATCTGACATGAA
AATCATTGTAAGTCAATGGGTGCCGGATTGAAAAACGGATCTGGCAACATTGACTTACAT
TAATTTTCATGCCAGATTCGGTTTGTTCCGATTTGCAAACCGGACACAAAACCACAGCTT
GCAGCAGTTTTGGGTCTGGCACCAAAACGAAACAAAAAACAGAACGGATGAATACTTATG
CATCCTG
>TRINITY_DN149160_c4_g1_i3 len=367 path=[0:0-197 2:198-201 3:202-240 5:241-244 6:245-287 8:288-366]
GGTGTGCTCCCATGCTTACAAAGTCCTTTGTGCTGTCCACACGGAGGTCTTGTCCATGGG
ATGGCTGCTGATGGAGGGTCATGTGACCAGGCAGATCATCTCCATGTAATGCCTCCTCCA
TTCAAATTCACTGCACCTGCCATCTGCACTTGTTCTGTTTAGTGCAGGTGTTTGAATGGA
GGATTGATGTCTTGTCACATGACCCTGCATCAGCGGCCATCTTATTTAAATGACCTTCGT
GACAGAGGACTTTGTGGACAGGGGAGCATAGCTTGCGGGGTATAGAGGATGGCGCAGAAT
TTCAACAGGGGCTATATTGGTGGGTGTCATGTGGTTATCTCACGGACACGTTGGTCAGCG
GTAACCA
>TRINITY_DN131053_c0_g1_i1 len=367 path=[0:0-366]
GTTAACGAGGTGGGTTTTGATCCGAATTTTGTCAGAAAAACGAATTTCCTCGACTTTTGT
GGTAACGAATCAATCAGTTATAACGTCACAGCGTGCAAGAGAGTTGACATGTTTTCTTCT
AATAAGATGGCCGCAACGTCCTCTCCGCAAGCAAATGGATGAGGTGTATTTTTTTGTTAT
TAACCCTTATTAAAGGCCTCAATGTGACTGTCAGATACGGTAATCAGTGTTGTACACAGC
ATCTAAGGGGTTCAATAACAGGGGCGGCGCAATCGCCGTTCCCCGTTATTGCGCCTGCTA
CATACATTAGAATGCAATTCGTGACAAAGTAATTCGTAATGAATCGAATTTCTTTGTGAA
CTTCGGT
>TRINITY_DN229571_c0_g1_i1 len=367 path=[0:0-366]
GTGTGATTGCGGCCGCGTGCGCGGCGCTGCGTTTCGCGCTGCTTGTGCAGCTTTTCCAGG
CGCGCGCGCAAGGCCTTGACACGGTCGCCGATCAGCCGGCGGTCGGTCTCGAGCTGCGTC
TCGCCGGGACCGCGCAAGCCGATACCGCCCTTTTGCCGCTCAAGGTGGGTCCAGCCGCGG
ATCAGGCGCGTGGCCAGATGCTGCAGCTGGGCCAGCTCGACTTGCAGCTTGCCCTCGTGG
CTCTTGGCGCGCTGCGCAAAGATATCGAGGATCAGGCTGGTACGGTCGAGCACCCGCACA
TTCAGGCGCTTTTCCAGATTGCGCTGCTGGGCAGGTGAGAGGGCGTGATTGAAGATGACG
ATTTCCA
>TRINITY_DN253520_c0_g1_i1 len=367 path=[0:0-366]
GAAACCAGCGGCAAAACACCCCAGGGAGATGCACGGCCGCAACCCCAGGGGCACCCCGCC
CAAAGGGACAGACCGGGCACGGCCGGGGACCAGAGGGGGCAACACCAAACGCCGCCCCCT
CCAAAAGGAGACCAAACGGACGGCCCCGCCCAACACAGCGACTCCCCATGGACCGAACGA
GGCCCCGAGCCCCAAATCCCCCCTCCAGGGCAGCGCTGCCACTGAACTCCTCCAGCGACT
CCAACTGTCCCCCATTCCATCCAGCTCCCGCGCGGACACGGCACGACGAGTGGAGGCGCC
CAAGCCGAGGAGGAGCTCCCACATGCACCGGAAACTCCACGATGCCAACGGAAGGGAAGA
CACCAAC
>TRINITY_DN149234_c0_g1_i1 len=367 path=[0:0-366]
GCAGCAGGAGCCATATGGTACATGCTGGCAGAAAGGTAGCAGCATAATAGAGGCAGCAGC
AGCCTTACAGAAGATAAGTTGGTAGGTTGCAGAAGTGGCATGATGGAGGCTGCAGCAGCC
ATACAGAATGTGAATGTAAACAGGTCACATTAGTGAGATGATGCAGGCAGCTGTACAGAA
TGAGATGGTGGGCAGGTCGCATTAGTGGCATAATGGAGGCAGGAGCTCTACAGAACATGA
CGGTTGGCAGGTTGCATTAGTGGCATGATGGAGGTGGTAGCATCAGCATTTCAGAAAATG
ATGGTAAACAGACAGACAGCAGTGGCATGATGGTGGCGGCAGTAGCCGTACAAAACGTGA
TGGTAGG
>TRINITY_DN169945_c0_g1_i1 len=367 path=[0:0-366]
AGGTCATGTGACCCTCAGTGAAATCTAAGAAAGCAGTCACTGCAGATGAAAGCTTCTCCC
ATAGACTGCAATGATTTACCTATGGTATTCCTATGGCGTCATGTCTTGCTCTGGCAGCCT
TGGTCCTTCCGAATACAGAATTAATGGCTTCCCACCTCGCCACATCAAGATGACCTCAGC
ATCTGAGGGGTTAAAATACCAAGCTCTTCATCATCGCTGATGCCAGTCATTGAGGCCGGG
TGCTGTGTAATACAGCGAGCTCTGCGCATGGGCTTGCTACATTCTCCTCACCATGCATTT
TGTGACAATTCCTCCCATATTTCTGATTACCGTCACAGCAGTTATTTCAGGGAACAAGTT
CTTTTGT
>TRINITY_DN204651_c0_g1_i1 len=367 path=[0:0-366]
AAGTGAAAACCTAAAATAAATAAAAAAATAAAAAAATCTATAGGGTTCACATTGTATCTA
TATTATCACTTCATAACATACTATTTTTGGCCTTCAGATAAAGCTTGCAAAAGTATTATA
AATGATAAATAGTCCAGAATAGCTTCCAATCCATTCTACATTCCTAAACGAATGCATTAT
TAAATTGTGACCAGGTGTTCACAATATCCACCATAGAATTTAAAGAGGTTTTCCAAAAAG
CAGCTGGCCCCGCAAACCCAACTTAACCGCACGTACCACGCCTATAGAAGAAAGCTTGCA
ATATACTTAGCCTCCTGAAGTTGCATGGATTGGCCTCTTGGAAACCCGGTCAAATGAGAA
TCCCCAT
>TRINITY_DN121555_c0_g7_i2 len=367 path=[1:0-146 2:147-158 3:159-182 5:183-218 7:219-237 10:238-259 11:260-289 12:290-302 16:303-326 18:327-366]
ATTAACGTCAGCTGCTGGAACCCACATTCTCTCCTCTGGACCGTAATCGTTCCAGTGAAC
AAGGTACTGAAGGGATCTACGGAGAATTTGTGAGTCCACTATCCTGGCGATCTAAAATTT
ATGATTACCGTCCACCATGACTGGAGAGGGAGGCAAGGAAGACAGTTCAGCAGGTTCGAC
ATATCTCTTCAGCAATGATTTGTGGAAAACATTATGAATCTTTAAAGCCTGCGGAAGGTC
AAGACGAAAGGCTACCGGGTTAATAATGGCAGAGATCTTATATGGACCAACAAACCTTGG
GCGCAACTTCCAAGATGGTACCTTCAAATTAATGTTTCTTATGGACAGCCATACAGAATC
ACCCACT
>TRINITY_DN162289_c8_g2_i1 len=367 path=[0:0-366]
ATGTAAATAAAAGCTGAGAAATGTATATGCCAGTATATATAATGCTGTCTCTCCCCATAA
TGCCAGTATATATAATGCTCCCCCCATGGTGCTAGTGTATGTGTGTGTGTGTGTGTGTGT
GTGTGTGTGTGTGTGTGTGTGTGTGTATATATATATATAATATGCTTTCCCTCGCCTCTA
GTTCCATTATATAATGCTGCCCCCATAGAGCCATATATATGTATATTACTCTCTACCCAC
CCCCCGTACTGCAGTATATATAATGCTCTCTCCCCCTCTACTGCCAATGTACACTCACCT
AAAGAATTATCGGGAACACCTGTTCTATTTCTCATTAATGCGATTATCTAGTCAACCAAT
CAAATGG
>TRINITY_DN126160_c0_g2_i2 len=367 path=[0:0-82 2:83-96 3:97-152 5:153-366]
CGTTGCGTGTCAGGTGGTGGTGCGGTTGGCTGTGGCGTGTTGACGGGGGTTTTCCGCGTC
TCTGCCGTGCTGGCCCTGCCCTCGGGGGGGCTGGCCGTGGCGCGGCTGCCTTGGCGGCCT
CTTGCTCCTCCTCTGCCTTGGCCTTGGGCTTCCGCTTGTTCCCCTGTGGCGTTTGGGAGT
GCTCTCGGTGGCGCGTCTGCCGGCGTGCTCTTGTGCTCGCGCGTCTTCCTGTCGCGTTCC
GGTGCGGGAGGTGGGGTGGGAGCATTGTCTTTGGGCCGTGGGTCCAGCGGGGTGGCAACC
CAGTAGTCCGCACACGTTAAAATGTGATCAACTCTGCTGACGGGGGAGCAAGAGGCCGCC
AAGGCAG
>TRINITY_DN115287_c1_g2_i1 len=367 path=[0:0-366]
TACCGGCGTTTGCCATACCGACGCATTTACCCTCTCCGGGGATGACCCGGAAGGTGTATT
CCCGGTGGTTCTCGGTCACGAAGGGGCCGGCGTTGTGGTTGAAGTCGGTGAAGGCGTAAC
CAGCGTCAAACCTGGCGACCATGTGATCCCGCTTTACACCGCGGAGTGCGGCGAGTGTGA
GTTCTGTCGTTCTGGCAAAACTAACCTCTGTGTTGCGGTTCGCGAAACCCAGGGTAAAGG
CTTGATGCCAGACGGCACCACCCGTTTTTCTTACAACGGGCAGCCGCTTTATCACTACAT
GGGATGCTCAACATTCAGTGAATACACCGTGGTCGCGGAAGTGTCTCTGGCCAAAATTAA
TCCAGAA
>TRINITY_DN127164_c5_g7_i1 len=367 path=[0:0-366]
CCCCCCAAGTGCCTCCATCAGCCCCCAATCGTTGGTGGAATTGCGGCTCAAAGGAAAATA
GATCAGCGCATCCACCGCCGGCTGGCGATGTGCGCGCTCCCAGATAGAATGGAGGCCGGC
CACTAGATCACCAGGGAAAGATCTGCGCAAGTGAGGCCCATGGATGCGGCCGGCGAGCGG
TGGCCGTATACATGGGCAGCGCAGATCAACAATGAATTGGAATTATATGAATTTATAGAA
AACAGTAAATTATTTTTAAAGATATATATTTTGGAAAAAGTTTAATGGGGGGTATTTAAT
TTAATAAATTAGGATCAAGAAGATGGGAATACCCCCCTCATAGCCTCACGCATTCCCCGT
GCAATAA
>TRINITY_DN119937_c4_g5_i1 len=367 path=[0:0-366]
GGTTCAGTAGGCTACACAATCACGGGGAAGATGCTGACTTGACAGTTGTCCAGAAGTGAG
CTGGTTGTTCACAAGTATATTAATGGAAAGTTGAATGGAAGGAAAAAGTGTGGCAGAAAA
AGGGACACAAGTAACAGGGATAACGGCAGCTGGAGTCAGCTATTCAAAAGCCACTACACA
CAGACATATCCAGGACACAAGCTACAATTGATCCATCTCTTGTGCCAAGCCACTCATGAC
CCAAAAGACAACGTTAGAAGCATCTCATCTGGGCTAAAGAGAAAAAGGACTGGACTGTCG
TTCAGTGGTCCAAAGTCCTGTTTTTAGATGAAAGTAAATTTAGCATTTCATTTGGAAATC
AAGGTCC
>TRINITY_DN142293_c7_g1_i1 len=367 path=[0:0-366]
AAATGACATCCTTTGTTTAGGACGACAGTATGGATGCCACATGGTGACCATATTGGACAC
CAACATCTGGTGACTGTAAGGCCATTAACAGAGTGGTCTTGCCGAGTTTTGTATCATGCA
GCTGAAGCCGCTCAGGTCAGGAGCCTCTAAGCCAATTAGTGCACAAAGCCTTGGAGAAGA
CCTGCAACCTTATGGGCATGCTCATAGGCCTCTGGGTTGCAGCGGGAGACCAGTAGGTAG
CACAATCAAGCAGAGCGGAAAGCAGTGAGCACAGCTGACACGTAGTGAACATGAACTTTT
ACAGCAATTGGAGGGAGCCTGTCACCTCCTAGGTGCGTGTGGGCCCGCCAGCAGTACCTC
AGGGTAG
>TRINITY_DN331448_c0_g1_i1 len=367 path=[0:0-366]
AGGATTAGGTAGTTCACAATGGGCTAAGCAGCTTTCTGCAGAGTATTTACTGCTGAAACT
AAATCAATAGGTCTATACCGTCACTACAGTGAGTATAAAACTCTATTAAAAAATCAATCT
GTTTTACAGGCTAATGAATGTCCAGATCAATCCGCATTAAACTGCAATTAAACAGATAGA
CTAAGTACACGGCAGCGATGGATTTTCTCTGTTGCAGACGGGCATTAGGGAGGAATCTAA
GACTACACATGGAGCAGTGTTTTTCTATGGATAATTGGCTAGATTTCTTGCATTGTTTCT
TATGGATCATGTGAGATTTGACAGCATGTATTAAAGGGTATAAAGTTCTTTCAGATGTTC
CCTGTGT
>TRINITY_DN118251_c8_g1_i1 len=367 path=[0:0-366]
TGCTATTACTCACCGCTCTGTGGTTGCCCACCAGCCTGCACCGCGCTGCATTTTCCTCCT
GACACATCGTCAGGACATAGTGCATGCTTAAGTGCACTATGACCTGACGCTGTGTGACAT
CAGGGCGACAGTGCAGCACGCGGAGAAGAACATGGATGCGCTGTGGAGTGGCGTCCCTAT
ATGAGAGGTAAGTATTTCATTTCACTGGTGCTGGGGACATGGCTAGGAGGAGGGGGAGAT
GGTGGCCCTCGGGGACAGCTGTACTGGGGGGCAAGCTGGTGGCACTAGGGGACACCTGAT
GGCACTAGGGGGGCAGATGGTGGCCCTGGGGGGCAGCTGGTGGCACTGGGGGGCAAGCTG
GTGGCAC
>TRINITY_DN149894_c3_g1_i1 len=367 path=[0:0-366]
ATTTGAATTTCCTCTATATAAAAAGGGTGTTCCGGTAGTAGGGTGCCACCTGTCTATGGG
ATAGATGGGTGTCTGGTGGGGGTCCAACTACTAAGGCCACCTCAGATTGGGGGACCCTCA
TGTGAATGGAACCAGTGGTTAAGCGTGCTTAGGACTGATGGAGATAGCAGAGTACAGCGC
TCAGCTGTCTGTATCTGTGCCATGGACTGAATCGAATGGACTCTGTTCCGTTCAAACAGG
GAACAAGAGACCCCCATTCTGGCCATCCTAGTAGGTGGACCCCCACCGATCAGACACTTA
TCTTCTATCCTATGGACAGGTGATTAATTTATTATTGGAATACCACTGTAATACTGAAGA
CATTTGA
>TRINITY_DN10502_c0_g1_i1 len=367 path=[0:0-115 2:116-366]
GTTCGTGCGATATGGGGAGATCTCGCGGGCCCGGGATACGTTCCGGCGCCTGCGCAGAAA
ATATCTGAGGCAGATGTTTGGTGCGCATGGGCGGGAGTTTGTAGACTCTCGCGGCATGAG
GATGCATACCGGCACCTGCGCAGTACCCGATTGGGGACGCTAAGATCGGATCACATGCAT
GGGAGTTCATGACGTGGGTTTGTCCTTTTTTTTAACTTTTCTATCTGATTCATATTTTGG
CACAGTTGCACTTTATGTGGTAATTAGTGGTAATTACGTATGGAATACTCGAATATGGAT
GTGGGATCCATTTTTCTTTGTTAACATGTACACTATGTAATACACTATTATGTATTGATA
CACTGTA
>TRINITY_DN148894_c4_g1_i1 len=367 path=[0:0-366]
AAGAGTTACTGGATATAGCCGACCGCTCACATCTACAGTTTGGCACAATCACAAACACTG
AATGGATCTATGCAAAGTTGTTTGAAAAGTTAGTGACCATTATAAGACAGAGCATAAATG
TTAGTGTCCTGAAGAACCCCTTTAAATTTAATTTCAAATATATTGACCAGTTATGTGTTA
GAAAGAGTCTACAATATTTCACTTTTCATCAAGAAACACCTGGTGGAATTAACAGTTATA
CGTTGTTTAATTACATAGTAACCATTTGCATTATTAACTTTTAATGACATCAGAGTATAA
GCCACAATTCTATAAAAGAAGAAAAAAACTAAACCAGTGCTGTTGTGCAATGAGGAGGAA
TGGGATA
>TRINITY_DN135034_c7_g5_i1 len=367 path=[0:0-366]
CTAATGCGGTTACAAGAAGATATGCAGAACGTGCTGCAGAGGCTGCAAACCCTGGAGGCC
CTTACTGCTTCTCAGGTAACAGATTGTTCTGTGTATGTGTCTTGGGGAAATTCTGATTAT
CATGTCGGACATCTGCTGGCATCAAATATGCTTAGGAAAGCTAATTTGAATATCTTTCCC
AAAAAGGCAGAGGGGCATCGGCTGGCCTACTATACAGTGCAAACGTACTTCGCATACTAG
GCACTCTCCATAATGAGAAAGAGTCCCCCTCAGACACCGCATATATATTGTCGAGAAACA
GAATTTAGTATACTGGTCTTTCCTTTCCAATTTGCTCCCGAACCAAGTAAAAATATAAAA
AATAAAT
>TRINITY_DN140832_c1_g2_i1 len=367 path=[0:0-366]
CTGGCAGCTATCAAATGTATGAGGTATTATAGAAATGGGCAACTGTATTAAAGGGGTTTT
CCATTTTGCATCCAAATCCTTTAAAATAATCATGTATGAAGGTAGCTGTAATTCTGTAAT
GTATTTATTTTACTTTTATTGCGCTTCTGTACTGGGCTCTGGTCACATGACCATGTCCAT
GCGGCTATTTCTTATTTCCTGTGATGTTATGTCCATGGGCGGGGCAGTGATAGGGGAGTG
TCTAGGTGACTAGCTTGGCGGGAGGAGCTATAAACTAGTTGGCAGTTGTTAGGGGCGGTC
CTAGAGCTGGGGCGAGGAAGGGGTAGCTTCTTTACTGGGCTCTTGTCACATGACCATGTC
CATGCGG
>TRINITY_DN149049_c4_g2_i1 len=367 path=[0:0-366]
AGTGGCTCTTCTAGAATTCGCGAATATCTAGAATATAGTGCTATATCTTCGTAATCGCGA
ATATTCTAGATTTTTTTTTCATCAGTACCCATGATCCCTCACTCCTTCTTGCCTGTGGGC
CAATGAGAAGGCTGCAATATCTTTGACTTTAGTAGCAGTGTTGATTGTGAATTTTTATAT
TGCAAATTTTTTATTGCTAATTTGTATTGCAAATTTTCTGATTGCCGATTTTTGCAAATA
ATAACTGTATATCACAAATTCTGGAGTTTGCAAATATATGACGAATATTCACCCAAATAT
TTGCAAAATATTACTAATTCGAATATTGCCCCTGCCGCTCATCACTGATGATGAATACCA
GGGAACC
>TRINITY_DN137455_c3_g1_i2 len=367 path=[1:0-157 2:158-340 3:341-366]
TTATGTACAAAAAAAAAAACAACAATAATAAAAATTCTAATCGCCTCCTTTCCCAATTTT
ACATATACAAATAAACATAACTGGTATCGCCGCTTCCAAAATTGGCTGAACTATTAAAAT
GTCAAAACAATTTTCCTGCATAGTTTACACCGTAATTGAAAAAAAAAAAAAAAACGCTCA
GTTTGCCATTTTTTTTCATCACCTTGTCCCTCCAATAAAATTCACCGTATAAGACCTCAT
GCACACAACCATTTTTCAGGTCCGTGTGCTGTCCGCATTTATTGCTCCATTCCGAGGCCC
CGCAAAAAAAATATAGCATGTCCTATTCTTGCAAGAAAATTGGGACTGAGACCTTCGGAG
TCGCAGG
>TRINITY_DN293054_c0_g1_i1 len=367 path=[0:0-366]
AGAAAATACATACAGATAACCATAAGGCATATTTTAAAAGGGCATTACTATGTATTACTG
AGGACCCTCATTGGTTATAATGGGCTCCATGGCCATTTCTTTATCAGACAATTTCAATGT
ATGGAGTCCAAATTTTTTGGTTTAAAATGTATTAAAACCAAGTGTCACCCCCTGATGTTT
GGGGCTGGTAATACAAGGTAGACAGAAATGTCAACCTAATGGTGGAGGGAGAAGTTGTCC
ACGTATGTGAATTGTGACCATCACAAATAAAGAGAATGTCTAGGTTTTTACCCTAAATGC
TGGAACATTTTTCTTCTTCGTGCTTTAAGTGAAGACTGGTCCGGTCTGTTCCGCGCATGG
GAAAGAT
>TRINITY_DN145287_c1_g1_i1 len=367 path=[0:0-366]
TGCAGAGTTATGTGTCTCCATGGTATCAGACTACAAAAAACTTTGTGTAGTCTGACCCTG
TAGTTATGCTGTCATCCATTTGCCCCCCACTTGTTACTAACCAAAATGAAAACACAAATA
GGTGTACGACTGAAAAGTTAGACTACACCGTTTGTGGTCTGTTACCATAGAGACACATGG
GCCTGCAGATTTCCAGTAGTTGCAAAAAGGGATTTTTGTTAACCCCACAAGGTCAATTTT
TGTTTTTGCATTTTCGTTTTTTCTTTCCTACCTTCCAAAAACCACAACTTTTTAAATGAT
TCCTTCATATAGCCATATCAGGGCTTAGTTTTTGGTGGGAAAAGTTGTATATTTCTAATA
GCACTAT
>TRINITY_DN344610_c0_g1_i1 len=367 path=[0:0-366]
CATATAGGAGTCTAGCCAGTCTCTTACCGCATCTATTATCTTCTAAATATTTGCTGAGTC
TCGCTAGATATAAATATTTCAGATTTTTCTGGTCTAACAGGTCTAGTAGTTTAGATCTCA
AAGTGATAAGGTCATTCATGATCTTTTTCTCTAATAAAAGCTTGTGGGCCGACTCAAGGA
TGTGAATTTGAGACAGGAGATTTTATATCTGTTTTTCACTTAGTTTTTTTTTTGTAAGCT
CCCAGTCTAGGTCTGCCTCTAATGACGGCTTTATGCATTTCCCAAATCAAGGAATTACAA
GTACATGTCTGTATATTTTCAGAGAAAAATGAATCTATATCAGTTGCAAGAGCTGTGACA
TCGTCAG
>TRINITY_DN162475_c3_g1_i1 len=367 path=[0:0-278 1:279-366]
AAGCTGGAAAAAAATATTAATGGAATTGGAAAAAGAGTGCCATTCCAGCCAAAAGCTGAG
TGAAGCGGGCACAGGCAGGAGCCCGCTCTGCTCAGCCAACCCTGGTATAGCCCATTGTTA
CATGGCTCCCATGTGCAGTGCCAACCTTTAATCAAGCTCAGTGGGCACAGGCTGGAGCAG
CGATGTGTGCCTCTGCCGTGCACTGTTCGCTGCGGCCCCATCTCTACAATGCAGAGTCCG
TACTCCATACACTGCTGAGAAATCTGCGATGTGCATTAAAGGGGGCCTGTCACCAGGATT
TTGGGTGTAGGGCTGGGGACGTGGGTTGCTGGGTGGCCGCTGGCGCATCCGCGGTGTCCA
GTCCCCG
>TRINITY_DN96341_c0_g1_i1 len=367 path=[0:0-366]
AGGGCTGAGGGGGGACATCTGTACATCCGGTTCGGCCTGTTATCCTGCAGGGTTTGTCCG
GAGGAGGGAGAAAAAACATGAGGTCGAAGCCGGTGTTCCTCTTTTTAGGGTACAAAATTC
ATTCCTGACTAGGTATATATATCTCTGTAGGGCACCCTCAGAAGCTGCAGCAGCATGCAG
GATATTAGCATTACTTACTAGGGTGGCTGTGAATCTTGTACTGATGTGAGATAGAAAACT
TACTAGTTGCTACAGCAGCATCTGTGTTTGTCTCTTTCTCTCTCAGCAGCTTCCCTCCCC
CTTCCTCTCCTTCTCATCTCCCTAGATGTCTATGATCTGCAGCTGTAATCTAATCTTTCA
GTTAGCT
>TRINITY_DN263603_c0_g1_i1 len=367 path=[0:0-366]
TTGCACTGCTCGCGTTGTCTGGGAAGAGCGGCCATCGATTCCTCGCTGCTGAAACGTCCT
GCTAATCGTATCAGCGCTCCGCCAGCTCCTCGCACTCTACTGGCAGCTCCAATTAATCTC
AGGTAACGCAGAAAGTGACCTTCGGCTCCGAGCCGGGGCAGCAGCCAAGCGATGCTTATG
TAATTACACCGTGAAGTGTGTAATCACCTGGCCTAATCCCCCAGGCCCGACAATTAGCCG
AGGCCTCTGTCGCTGGGCTGCCAAGTGCTCTGCCACCCGGACAGCCTGCAGATGAATAAC
GGTCAATTAAAGCTGCATGGCGGGGGCGAGGAGGTGTCCGGTCGATGTAATTAGCTGTAA
TCATGGG
>TRINITY_DN330485_c0_g1_i1 len=367 path=[0:0-366]
TTTTATGTGTCTGCACTCGGTTTCGCTCATCGTTTGATGGGCTCGCAAAGACCGCGAAGG
CACAGGCTGCCTTTGAGATCAGCCCGAAACCTCGTGTTTTGATGAATGCCCGCTTTACCC
AAGGAGTTATCGTGGCTGTTCCAAAGCGCAAGATGTCTCGCTCAAACACCCGTTCGCGAC
GCTCCCAGTGGAAGGCCACGCCGACCGCGCTGGTTCCCGTGACTGTCGCAGGGCGCATCG
TTGAGGTGCCCCGCCGCCTGGCCAAAGCTTTCAAGCGTGGCCTCGTAACCATGGAAGACT
ACAACTAATTCTAAGTTGAGAGTTTGACGCAGCGGCCCCGGCATTGCCGGGGCTGCTTTG
CTGTGTG
>TRINITY_DN162959_c10_g2_i1 len=367 path=[2:0-29 4:30-57 5:58-58 7:59-73 8:74-76 11:77-77 12:78-79 13:80-92 15:93-103 16:104-122 17:123-129 19:130-133 21:134-134 23:135-140 25:141-142 27:143-153 28:154-168 29:169-179 30:180-181 32:182-197 34:198-203 36:204-366]
ATGTGTCAGAAGGCAGCCCGATGCCGTGCAGAGGCTGCCCAATGCCTTGCACGGCATCAG
GACCTGCCTTCTACGGGAGCCGAGGAGATCCACCCTCAGGCTGGGTCTCCTAGGCAACCT
GTTAGTGTATGACTCAGTGTCATACACTAACAGGCAATGCATTACAATACAGATGTATTG
TAATGCATTGCAGAGGGGATCAGAGTGGGATAGAAATAAAGTTTTAAAAAAAGTAAAAAA
AAAAAGTGTTTGGAATAAAAAAATAAAGTTTCAAGTAAAAAAAAAAAAAAAAAAAAAAAA
AAAAAAATATGAAAAAAAATCTGGCCGAGGCAGCGGCAGCAAAAGAATGTTTGGCCACAT
TTTCAAA
>TRINITY_DN154226_c11_g3_i1 len=367 path=[0:0-366]
ATAGCAGTTGTTTCTCAAAAGGCTGAAAATCATACAAATTAATCCACCACAGATCAACTT
TGGAGGGAGTCTGTCACGTAGTTTGACTCGATTTGGCCCTTGGCATTGCAATGTAGTGCT
GCTCAACATAGTCAAACACATACCTTTTGCTAGACCTTAAGGCCCTATTACACCTGGCAA
TCTTCCCGGCAATCGCCTGCTCGCTAGCGGAGGAGACCGCAGCTATTACATGCATGGATC
TCCTCCTCAGTATGGGGACGTGTGATCGCTAATGCCATCGCTCGGCCCCATACTGATTCA
TTGTTTGCCGGCGGAAGATCGTGCCATGTAATCAGCACTCTGCTGACAGCAAACAATTAT
TTTTAAA
>TRINITY_DN85553_c0_g1_i1 len=367 path=[0:0-366]
GGCCGGATAAGGCGTTTACGCCGCATCCGGCAGTCATGCGCTACATAAATTTTTCAGGAG
CTAATAATGGATCATCTACCCTTGCCGAAATTCGGGCCGTTGGCCGGATTGCGCGTTGTC
TTCTCCGGTATCGAAATCGCCGGGCCGTTCGCCGGGCAAATGTTCGCAGAATGGGGTGCG
GAAGTTATCTGGATCGAGAACGTCGCCTGGGCCGACACCATTCGCGTTCAACCGAACTAC
CCGCAGCTCTCCCGCCGCAATTTGCACGCGCTGTCGTTAAATATTTTCAAAGATGAAGGC
CGCGAAGCGTTTCTGAAATTAATGGAAACCACCGATATCTTCATCGAAGCCAGTAAAGGT
CCGGCCT
>TRINITY_DN61429_c0_g1_i1 len=367 path=[0:0-366]
GCTTCGCCGCAGTTTACCACAACATGTAAACTGTTCTCTTCATCTGAAAATACAAGTGTG
AATCAATGGAAAGAAGGAAAAAAAAAAATAACACAATACATACAGTACTCCGATACCGTG
ACAACTGGCCATTAAGAAAAGTCAATATATTACTTCCCACGAAATAAAAATGCAAGTAAA
CTGTGGTCGCCTTACATTTTATTTCGTTACAGTGACCCACCAGCTCCCCACTGCAATTTA
ATACCTCAAAAGGGTTGCAGTGTGAAAGAAACTGTTTATTCTCCGACTTGATGTAAACTG
GTGGCTTTACCTTCTTTAGCTCTATTCATTTTCTACTACAAACTAATTCAACTGATGAAT
ACTACTA
>TRINITY_DN251869_c0_g1_i1 len=367 path=[0:0-366]
AGGAGGCAGACTTCTGGGCGTTCTCGCGCACCTTGGCCAGCAGCTTCTTCTTGGTCTTCA
GGGAGACACCCTGCTTCTTGGTGCCCTCCAGGGTGTAGCTCTCCATCGAGGCAGCGGTGG
GCGACTTGGGGGAAGAGCCGCCGCCCTTCACCATACCGCCGGTGAACTCGTGCGAGGGGA
TGCGGATGGCCTCAGCGGGAGCCACCAGCAGGGCACCAGCGACGGCACCAGCCAGCAGGC
CCAGCATAGCGCGCTTGGTGGTCTGCTCAGTGCTGGCGCGCACCACGACGGAGCTGCGGC
GAGCCGGGACGGCCGCGCGAGTGGCAACAGAGCAGCGCAGAGCGGCCATTTTGCAAAATG
TGCGTAA
>TRINITY_DN309769_c0_g1_i1 len=367 path=[0:0-366]
ATCGTTTCACTCTCCACCTGTAATGGTCACGTCACTGGTATGATTAAATTCAATGATGGT
CGTTTACTCTCCATTGAACCAGATGAAATCACAACAACTACAACAAGTAAAGGTGGAATT
TCGAGTCAATCGGTTTCAAACAATTATCTCCAACCATTATCTGCACTTCGTACCCTTGCT
CGTCAAGGTGATTTAAAAACTCTCTCCGAAAGTATCCCTTCTGTCCGTGTTGTTGATGCA
ATTGCTGAAGGTAAACTTGAAATGGAACGTGAATTAGAAGAACAACAACGATGGCATTCG
GTAAATACGTTATCAGATGACGATGACGATATTTCATCGTTTCATCGCCCAGATGCGAAT
TGTGGGA
>TRINITY_DN301303_c0_g1_i1 len=367 path=[0:0-366]
ACCTCTGGCACCCCAGCTGCTGTGAAACTACAACTCCCAGCACACAAACATGGTTGGCTG
TTCTTTTAACTCCCATGGAAGAGAATGGAGTATTCTGGGAGCCGTAGTCTCAGAAGAGCT
GAAGTGCCAGAGGTCACTGAGCTCCGCTCTATAGGGACAAGTGACTGCAGTAGCGATCGC
TCATGCCCACACAGAGTTGATTGCTGCATGTAACAATTCCTTCCCGATAATTGCCTGCAG
AGTCTGTCCTTGTAAAGGTGCCCATTGGCTATCTTATCTTATATATGTGATTAGTAAATA
GTACCATGTAATTCATTGTGTTATGGTCAGCTTCATATATTATACAGGACACCTGCTCAG
CTGCACA
>TRINITY_DN134639_c0_g5_i3 len=367 path=[1:0-139 3:140-224 4:225-243 6:244-306 10:307-366]
CACGGTGGAGGGGGTGGAGGATGTGTGGCCGGACGTTTCGGCCTGTCACGGCCTTCTTCA
GTGGTCTGGATCTGTGGAGATGGTTCATGTTTGTCAGTCGTGTGTTGTATGCATTGGTGT
CTTCATCACGTGGGGGTGGAGTGTTTTCATTTGTCTATGTGCACATTTGTAGTTTGAGCG
TGGGAAAAGTTGATGTACAGGGGATGTATTGTTGGAGACAGTGGACGGCTCGTTGTCCCT
TCTGAGTGGACCTGGTGTCGACCATTGTCAGCTATTGTCGTTGGGCTCTGTGCGGTTCGG
TGTGTTATTGTTGGTCAATGGATCCGCATTGGACAGAATCACTATGCATACAATCAGGAT
GCGGTGA
>TRINITY_DN150961_c1_g6_i1 len=367 path=[0:0-366]
ACCTTCTTCTCCACAGTTTCCATGAATGTTTCTGCTCTACATTACTACGGTTAGACAGAA
TGTATAAAGGCAGTGTTTAGGGTCAGACTGGGTGCCTTCACACGCGGTAGAATTTTCCGC
GGCTGTAAATCGGGTCCATTCATTTGAATGGGGTGGCAAGCACACATGGATTTCTGTAAG
CCCGTTTGGGTGAATGGAGCAATATCTGCCACATGTGAATGCATACTTTCTCTGCTGACA
TACCTCTAGAATTTTTGTAGAAAGATTGCATGTTTTTTTTTGTTGTTGTGATTTTTGCTT
TCTTGTGTGTATCTTAAAACTCGTTCTGACCAAGGCCTCCTGACACTGGTGACCTTCTTG
TGTGGCG
>TRINITY_DN155195_c0_g2_i1 len=367 path=[0:0-366]
GCCGAGCACTGTCGTGTTGATTGGTGCCGATGGCACTCAGTCGACTGAGTTGGTCGTGTC
CGGTGAGGGCACCTGGTCGGTTGATCCGACTACTGGTGCGATCACCTTTACTCCGGAGCC
TGGTTTCCAGGGTTCGCCGACTCCGATCCAGTACACCGCGTCTGACGCGGCCGGTAATCA
GGCTGAGCCTGCTTCGGTCACGGTGACCTACCCCGATCTTGTCGATGTCTCGGGCACTGG
TGCCCAGGGGCAGCCGGTCACGGTTCCTTTCGAGGGGACCAACATTGACCCGACCTCGAT
CCAGGTCGTGGGTCCGAACGGTCCGGTTAAGCAGATTGTCGTGTCGGGTGAGGGGACCTG
GTCGGTT
>TRINITY_DN143679_c1_g2_i5 len=367 path=[0:0-80 2:81-82 3:83-107 4:108-130 7:131-143 8:144-158 9:159-167 10:168-168 12:169-173 13:174-259 14:260-261 15:262-366]
TATATTGCCTTTGCCATCCACCTTGCTTGATGCAGAGCCCCTGGGATCCTGAAACTGAAG
TTGTTTTTAGACCAACCTCCTAGGTACAGGAGTGAGAGTAGTAATAAAAGTGATCAATGT
GTGCAAGCCCTGAATGTTATTCAATCTTCTTGACATGTATCTCTTTTGCATCGGTGAGAC
TCGGGGCATAAGCAAAGTGATATGAAAAATCACCTCTTTGGAAAAATGAAACACCCTACT
GGACATGCAACACACACACACAGCAGCAGTTCATTCTGATGAAAGCACTGGAAGTGACAG
GATGGCAAGTGCAGTACAGTATAATGAAGGATTTGGAGCTTTATTTCATGATTAAATTCC
TTTTAAA
>TRINITY_DN201699_c0_g1_i1 len=367 path=[0:0-366]
GGCTATGCCTGTGCAGTGCCTAGGGTATCTGCAAATAGTTTTATCATATTGTATTATTAT
GTGATGTATTTAATATTTTGGCCGTAAGTATTAGCCAGAAGACAATGGCAAATGCTTGGT
AGGAGTGGGATGGTCCTACTTCCTGTTAGGAGGGGGAGTTACAGAGTAGCTACTGAGAGG
AGAGGAAGCATACTCCAGAGCTCCTGCTCCAGGTAATGATATAGGATTCTCCAGAGAGAC
CAACACCATACAGGTTGAAGAAATCACTTGAGAGACAAGACAGCAAAATATTGCATTTCA
GACACTGCTGCAAGGTGAGGGACTACGCCTTAAACACCTATCATTCATACCACCCCTAGG
CATGATA
>TRINITY_DN131027_c4_g8_i1 len=367 path=[0:0-366]
GACCCTAAATTCGGGTGGAAGATCGGCCCCTGTGACAGCAGGTCCTCCCGAAGAGGAAGA
TGCCAGGTTTCGTCGGCGAGGAAGGTGACCAGAGACTCGTGCCACACCCGGCGTGGCCCA
TAGGGGGCCACGAGAATGACAGGAGGAGACGCAAATGAGAGGAAGAGGCGGGAACACGAA
AGGAAATGTGAACCTACTCCATGCAATCACCAGCGCGTGGCACGCCAGGCCATGGGGTCC
CTGGACCGCGCGACAAAGTCCTCAACCTTGTTGTTGAAGCGGGAGGCCATGAGATCCACG
TCCAGCTGACCCCACAGCTCGCAGATGGCTCGAAAGACCTGCGGGTGAAGAGCCCACTAG
CTGGGAT
>TRINITY_DN134349_c14_g2_i1 len=367 path=[0:0-128 2:129-216 3:217-260 4:261-286 6:287-366]
CCTTATTTTACCCCCTACTTTAGTTTGGTTTTTTAGTATTTTAATAGTGATGGCCTGTCC
TTAGGATAGACCATCAATGTTTGATTCTTTGCGGTCTGATTTTCCACACACCTATTAATT
AGGTGTTTATATGTAGGTGCGGCGCTAGATTTACACAGTGGACAGAGTTAGTATTGCAGC
TCTGTTCCCTTTTACTGAGTTTGTACTGCAGTACTGTAGTAATCAGCTCCATCCACTACA
CCAGGGATCAGCATCCCCCGCTACTTTTAGAATCCTCCCTTTATTTTTATGGGAGTTATA
AGAACAGATGAGCAAGTGTGCATACTAGGAGTTGTAGTTTCATAGCATCTGTAGTGCCAA
AGGTTGC
>TRINITY_DN257448_c0_g1_i1 len=367 path=[0:0-366]
AGAAAGCCGTTGAATAAAAAGGTCTTTGGAAACTTTTGACTGGTACTGTAAGTATATAGT
AAAAGAGAGTGAGAGAACAACCATAAACTTCAAATTCCCTGACAGAAGAAAAGCCGCTCC
TTTCAATAAAGCCTCTGAGATGGGTCTCGTGGATTGCATTAATGGGAAGCCTATGACAAC
CATTAGAAGGGAACTTTTTAAGCAGAGAATATTTGTGTTTGATCCAAGACTCCATAGCAC
AGAGAATTAGTTTTCATTTGTTTTGTACTCCCAGCTGACTAGTTCTTTAGTCTGTACGCT
TGGTGGACATTTTCTGTCCATATAGACAAAGTTGTATGCTAATCTATTTTTAGGTAAGTA
CTTAGGT
>TRINITY_DN345895_c0_g1_i1 len=367 path=[0:0-366]
GGACAAGATGCTCCGGAATTATTATATCCTGGTGAATGACCGTTACTAAAACAGAAATGT
CAGGAGAGGCGACAGGTCCTCTCTAATAGAAGTATTTCAAGCATTTCAGACACTGATCAG
ATCGAAAAAATGGGAAGCACCAACATCCCGGTAAAGCCAGTGACTCATGGGTGTTGTGTA
GCAGGATAAAGAACGTATGATACATTGTAGACATGCCCTGAAGATATGGCAGCTTAAACA
AATGGATTCGCACAAAGAACACTGGAGCAGATTTACTTAGGCTACTTTCACATTAGCAGC
AGTCCTCTCCGGCGGGTGAGCCACATGATGGAACCGTGCTACCGCTAGTGTACCGCGCTA
CCAGAAG
>TRINITY_DN120016_c2_g1_i11 len=367 path=[1:0-87 5:88-111 10:112-121 12:122-138 13:139-145 14:146-149 16:150-150 18:151-161 19:162-176 22:177-177 23:178-194 25:195-205 28:206-224 31:225-245 34:246-295 43:296-366]
CTATAGGTAGGACATGACGACGGCGAAGATCAATAACATGAAGCTGCTCATCATCTACTT
AGTATCTTCAGAGCTGCAAGAATTAGCAAAGCTAATAAACAAGCAGTAGACGACGATCCA
AACACACCACTTCAGCTTGAGCATCAAACCGCACATGCTGAAGATCATTCCCAGGAGATT
CATATAATCCGGGGTGGAATCATCCAGGATGGGCGAATTCTCCGAGGTAGAAAACTTATA
CCTCTGCACCTTAGCCGGTCTCCGGGGGTCGTTCGCGCTGTTCCCCGTCATATCTGCCCC
CCCGTACTCCGTGTACTAAACCCTAACCCCCGGCTGATCAAAAAACTTCCGGCAAAAACC
GGATGTG
>TRINITY_DN187879_c0_g1_i1 len=367 path=[0:0-366]
GGCTCAGCAGGCTTTTGGGGGTTGAGTGGAGGAGCGGAGGTTGGGCGGGGACCGGGGTTG
ATGTGCGAGGGGATGGGGAGGTATTCCGCGCCCGCGCCGGCAGTGGTGTAGCCAGGCGTT
GAAGTTCCAGATGCGTTTGCGGATGAAGCGTTCTTCTTCTTACCCTTCCTACCGCCGCGC
TTGCGGGACTTCTTCTTGCTTGTGGTATTCGCACCCGAGTCGACATCATCTTCATCGTCG
TCATCTTCATCCTCACCTTCGCTACCGTATGCGCGTTGTGTCTCTCCTGCGCCGGGTGCC
AGACCGCCTGCCGGGGTCTCGCCGACTGTGACTAGAATCTCACTACCACTCCCATCGCCG
CGAAGGC
>TRINITY_DN327797_c0_g1_i1 len=367 path=[0:0-366]
AAAAACATACTGAAAAACAGTCCAGTACATAAAAAAAAAACAACTAACATTTAAAAATAT
ACATGAATCAGTACCGCAAGAAAATTACACACAGGAAATGAAAAGTAGAACAATAATAGG
GTCTATAAATGTGATAGGTATAAGCAGCCTACAAACTAGGTCAGAGGGCTTGTTTATCCA
AGTGCTTTTATGTGAAGGACCCTGCACTTGAAATAGATGCCTGCTGCCCCATAAACACAT
CCGCAATATGAAGTCGGAAAGAAAGGGTTAATCTTTCCGGGACTTACAGGGGAAATTTTT
ATAAAATTAATCATTCAAAACGGACAAAACCGTGTCTCTTAACCTACAGGTGAAACTCGA
AAAACTA
>TRINITY_DN225268_c0_g1_i1 len=367 path=[0:0-366]
GCAGGGTTTGAGTTCGAACCAATTTCTTATCATAGAAGAGGGATCGGTAGGATCGACAAC
CCACACCGTAGGCGGTTCGGCCAGATCAAAATCGACGTTTAGCGGGCACACGGTCAGGTA
CCAGTTCGGCACTATCATGGCGGCTTCCTTAAGCACTATACTTTGAAACCGGAGCAACGC
CGTGTAAAGCAACAGAGACGCGGCGAGGTCGAATTGCTTCAGACGGTCGTTGGTCGCGAC
GTATTGCGCGAAATAAGCGCATATAACGGCCCACGTCGGCATGACCACGGTCGCCCAGTG
AACGGCGAACCGTTGTACGACGTCGTCGGCCAGAAGGGGCTTGCTCGTCCGTATGTTGAT
TTTTATA
>TRINITY_DN138114_c4_g1_i1 len=367 path=[0:0-165 1:166-366]
GTCATAGTTCACTGCACCCTTAGGGCTCATGCACATGACCGTATGTATTTTGCGGTCTGC
AAAACGCAGATCCCCAAAAAAAACAAAAAAAAACGGATGACATCCGTGTGACATCTGTAT
TTTTTGTGGCTCCATTGCCACAACAGACAAGAATAGGACATGTTCTGTTTTTTTGTGGAA
TGGACTTGCGAACATGCGGATGCGGAGTGCCCATGGAGTCATTTCATGTTTTTTTTTTGT
TTTTGTTTCTTTTTTTTTTTTTTTTTGTTTTGTTTTCTTTGTTTCTTTGTTTCTTGTCTT
GTTCGTTTCTTGGTGCGCCGGTGGTTGTCTTGGTGGTTGTTTTGTTGTTTTTTGTTTTTG
GTTGCGG
>TRINITY_DN155338_c8_g1_i6 len=367 path=[1:0-99 2:100-115 3:116-116 5:117-124 6:125-125 8:126-129 9:130-135 12:136-139 16:140-140 17:141-145 20:146-149 24:150-174 29:175-181 36:182-189 37:190-191 38:192-193 39:194-198 41:199-199 42:200-217 44:218-218 46:219-219 47:220-223 48:224-224 50:225-229 51:230-230 53:231-234 55:235-235 56:236-240 57:241-241 59:242-242 60:243-243 61:244-248 63:249-252 65:253-254 66:255-255 68:256-279 69:280-280 71:281-286 72:287-294 74:295-366]
AAAATGTGCGCAAACTTGGTCATCAATTACAAGAAACGTTTGACCTCTGTGCTTGCAAAC
AAGGGTTTTTCCACCAAGTATTAAGTCTTTTTTTGTTAGAGGGTTCAAATACTTATTTCA
CTCAATGAAATGCAAATCAGCCGCCATCCTCCATTCAAAGTCACTTATTCGACCTTCCCC
CCGATGTGCCATCTGCCACTGCCACAACAAACCCACCACCGAAATGACACTGCTCTGAGA
CCCCTCACCTCCCCGCCACCGGACAAACCCACAAAATCAGTGAGGGGCCAAACAATCACT
TCCTCCACTGTATATATACACGTGCAATGAACCTTAATTCTTTAAGTAGAAGATAATCAA
TAGGAGA
>TRINITY_DN23879_c0_g2_i1 len=367 path=[0:0-366]
ATTTTGCAATAGTCACGTGAGCATCACGACGAATCTGCTCTTTTTCACTTTCAACAGCAG
TGATCCGCTTCTGTTCCACTGTCAACATGTTCTGTTTCTTCTCTAGTTCCTTAAGAAGTG
CCGCATATTTTTCTTCCAGTTTGTTTTTTCGTTTCTCGTCTTCGGCGAGTGTAAGCTTCT
CACGTCTAAGTTCCGCCTTGTCCTGCTCCAACTGTGCAATGTGCGCCTGTTGCGACTTTA
GTTTGTCTTCAAGCTCACGGGTATACGCCTTTTCTCGCTGAAGTTGGAACTCTATGTGTC
TCTGACTTGCCTTTCCTCGATCGTTTTTCTGTGGCGAATCCATGTCTTCCTATCGAGATA
CCCAATA
>TRINITY_DN137920_c5_g1_i1 len=367 path=[0:0-366]
AGATGCCTGCTCTAAATAGATGCTTCAGCTGATCTTGTAAGACTATCAGCTAGGTCTACT
TGTTGACATGTCCCTTCATAGCAGCGGCTTTAAGCTGCTGGTCCGCAATCCTCAACGCTG
CCTCCCATTGAGATATATAGGATACAGGGAGGACGTGGCTGCCAGCGGGCTTTTGGCAAA
ATTTTGGCGTGGCTGTCCGTGCCAGACTTCTGCTCAACAAGCCACCATGGGAATGTCCCC
TTATGATGTTTTCTTAAGTTATGATGTGTTATTTGGTCTTTATTTTGTTAATGTAAATAG
TTATATGTTGAGCATCTTAGTCTTATGTCACTATTATTACCTTCACATGTGCTGGTAACA
CATGCAT
>TRINITY_DN149508_c4_g3_i1 len=367 path=[0:0-366]
ACCACATTAGCAACACCTGAGGCAAGGGGTGTGGCCATTACCAGAAAAAACACAGATTCC
TATTGATCCACAGGAAAAACCTGTCAGATCAAACCACGTGTTGCCAGTCTCACCGATCTC
CTGCCACTTGTCGCGGGAACGTCTGTGATAGGATCAGAGAATCTGATTCGGGTACAAATA
AATTCAAACTTGAAAGTGCTCCAATTGGGCTAAAAAAATGATGACACTCTGAGGTCTGTC
AATGTAAATTAGAAAGGAGACAGCAAACTTGATACATGTGTTGTGCAATGGGTGCCTCCC
CCCAGGGCCCCTTTAAGAGGAAAAAGTACTTGTTTTCGTGACGCCAGTTGCAGTGAAGCA
ACAAGGA
>TRINITY_DN129613_c3_g1_i1 len=367 path=[0:0-366]
AGGCTGTGAAGGCCCCCACAAACTTCCCTAAATCTTTTATGAAGGAATCTCCGAAGAGAA
GTCCCTGGGCATCTTTGCCTGTTTCGGTCAAGGCCAAGTTTGGCTCAATCTTCATGACGA
TGGCTTTATGCCTTTCAATCGCTAGGGAAGTGTTGACGTTCCCAGCGATGTAGATGGCAC
GCTGGATCCATCCAGTGAATTGAAAATCTTAGCTAATGGCCCCATGACGTCTAGCAATTT
ATCCTGACAGGCACGTAAGGCCGAGTCTAGAGGTCTACGAGGATTGAAACCAGTTTTGGA
TAAAAACTGGACCATCTGGGTCGACCACAGGCGTATCCCATACCTTGTTTGGTATTTGTG
GACGCGG
>TRINITY_DN151787_c1_g1_i1 len=367 path=[0:0-366]
GAATGCCCTTTTTTCCATTTATCTTGAGCCGTGGCTTTCTCTAAGTAGAGCCAACATTAT
TATTCACTTAAAAAAAAAGAAAAAAGAAAAAAGAAAGACTGGACACGTTTTTGGGGTTGG
GCGGGGGCGTTTAGAGGCGTCCTGGAGTCCTGTCCGATGTGGCGTTGAGTCTCAGTGTAG
CGCATTTGGGCATGTCCATGGGGTTTGGATTTCTCTGCTGGAGGTTGGCCTCAACGGGAG
AATAAGGGCTTCATCACTGCCTGCCAGACTACCTCTGGCCATGGGAGCATCTTCTGCAGA
GTCGGCCATCTGTCTTGGAAGTTTCTCTCAGCTTCTTCAAAGCAGCAAACTGGCGAAAGT
CCGGCAG
>TRINITY_DN46050_c0_g1_i1 len=367 path=[0:0-366]
GGGATTGGGGTGGTTGCTGCCATTAAGTCCTCCGATGTGGCATGGGGGCTGGCTGGACGT
GGGCATTTTGGATAATATGACTTTATTTGGAGCTGTGTTCCCAGGGATAGCTTTTACATA
GCAGTGCGGCTTCCAGCGCATAGACGGCTCTGCTGTGCGGTGCCAGCTGGTCTCGTGTTC
ATTCAGTATATGAAGTTCCAGCTGAAAAGGGGGGAGTTCTGCTGAGCTGTCACTTCTCAC
TTCTCTAGACTGGGCCTGTGAAGCGTTCTTGCGGCTTTATGGAATCTGGACTGATAAGAT
TGGGCAGTTTTCCTTGACTTTATTCGCCTTTTTAGTATTTTATGATTTTATTGTGGAAGT
TCTATGT
>TRINITY_DN66341_c0_g1_i1 len=367 path=[0:0-366]
GCATATTGAGGATGTTAAAGAGGTCCACTCCATACAGGATCACATGTTTCAGGGGCTGGG
AGAAAAACGTAGAAGGGTTTTTTCAATCCATAATAATATTAAAGCTTTAATATCGAGCGA
ATGGAAAGACCCTGAAAAAACCACAGTCCCCAATTCCTTCAAAAGGAAATATCCCTTTGA
AGAATCAGAAACAAACAGATTTATGGGACAAGACACCTAAGGTGTTTGAAGACATGGGAT
CCCCCAAAGTCCCATGTATTTATTAAAAAAAAAATAAAAAAATAAACATTGGCAAGATGT
ATAACGCTGGGTTGAGTATCTTCATGATCAAAGAGAGGGCGTTGTTTCTGTGGTGCGTCT
GACGGGG
>TRINITY_DN134829_c1_g1_i2 len=367 path=[0:0-366]
ATGAGAGCCGCCTGCACCCGCACCATGAGAGCCGCCTGCACCCGCACCATGAGAGCCGCC
TGCACCCGCACCATGAGAGCAGCCTGCACCCGCACCATGAGAGCCGCCTGCACCCGCACC
ATGAGAGCCGCCTGCACCCGCACCATGAGAGCCGCCTGCACCCGCACCATGAGAGCCGCC
TGCACCCGCACCATGAGAGCCGCCTGCACCCGCACTATGAGAGCCGCCTGCACCCGCACT
ATGAGAGCAGCCTGCACCCTCACTATGAGAGCCGCCTGCACCCGCACTATGAGAGCCGCC
TGCACCCGCACTATGAGAGCCGCCTGCACCCGCACTATGAGAGCCGCCTGCACCCGCACT
ATGAGAG
>TRINITY_DN143467_c4_g4_i1 len=367 path=[0:0-366]
AAGGTTTATTTGATGCAGTGTTATTGACGTGCTGATTTGCATAAAGTATGATTGATTTAA
ATGTATTGAGATCCTATTATCATATAATGTACGGTTAATCTGAATAATTAGCTGTATGTA
AAACCTTTTAATAAAAATGATCTGGTTCAATAAAATTTTAATTCCCCTGTTGTCGTGGGA
AAAGGCCTGAATCCAGTGCAGGCCAATTGTTTTGCAAGCCGCATACAACAGTCGCCCAAT
TGCTACTTTACCATGTTCCCCCATTGGTACTTCTGTCATATAACCCAAAACACTCAATTT
TGGGTCTCGGATTTACTGTATAGGAAATGCCTTATTTCTTACTTTCAGGACACCACACCA
CAATTCG
>TRINITY_DN122376_c4_g1_i2 len=367 path=[0:0-124 1:125-156 3:157-212 4:213-237 6:238-366]
CATAATACAGGTCCATGGTTGACAGGACTTTTTTTTCCCTCCTGCATAACGGAAACCAGA
CAGATCCGTTATGCTTGCCCATAGACTTCTATTATGACGGATCAATAACGGAACCTATAG
CGGAACATCCCAACGCCAGTGCGCACCCGCCCTAACTAAATGCCCAGGCTCTCATTAGCA
GGTAAAATAAAGGCTATGTTTGCATGGGGGTAGGAAATACCTCTGATCACTGTTTAATAT
GTACGCAGCTCAATTTTCAGATTGATGGGGGTCTGACACCTGGCATCCCTGCCAATCAGT
TGTTTGAAGAGGCTGTAGCGCTGGAGCTCTGGTAAGTGCCATGGCCTCCATTGGATAGCA
CCTGTGC
>TRINITY_DN150702_c4_g1_i1 len=367 path=[0:0-366]
GAAATTAGATTTGTCTAATCCCATACACTTTGCTTGTACTCTATTACACTGCGTTTTTTC
TGCATGAAAAACCTTGCATAATCCGCATTGTGTGCAGGTACCCTATTAGGGTCTGTGAAA
ATGGACTTGGTGATTACAAATGCACAGTATTATCTTAGTTTTAGTAAATGTGTCATGGGG
TTACATAGTAATGTAAGGGCGTACAAATATTTGATCTTCATTGAAACTGTATGTCTTGAA
GATGATAAACGATCGCCAAACAGCAAGCAAGCCACTGGCAGTGGCAAATATTTTCCTACA
CCTCAAGGAGCTATTAAATGTAGCACAAACATGTGTTTTTTTTTTCTTCATTTTGTTCCT
TTCTTGT
>TRINITY_DN228829_c0_g1_i1 len=367 path=[0:0-366]
AGCTGACATACTATATCCACCTGTCAGATTAGAGGGACTAGGCTGCCCTTGCCTCTTGAC
CTATTATAGAGCTACTATCCCAGATCAGTTAAAAAGCTGGTGGATTAATGACCCTACAAA
GAGATGGGTACAAAAGGAAGCCTGCTTGTTACGAACCCCTTCTCTGCAGCACGTACTCTG
GCAAGGAGTCCTAGTCTAAAAGAAGTCCCCACGCTCTCCCTCGTTGACTAGCCAAGCGGG
ATTATCGCTATGGAATAAATGCCCATTCATACCCAGAGTCCTCCCATTTAGTAGTGTAGA
TGCTCCATTATCTGCTTTTACAGTCTGTTTACCGGATACCAATTTTACGCATTGGGAATC
TAGGGGA
>TRINITY_DN142479_c12_g2_i3 len=367 path=[0:0-168 2:169-192 4:193-366]
GGGCATTCTAGAAGGGAATTACTATTGGTGCGAGCACTATTACTATGGGGGGCACTCATT
TTTCTTCAGGATAGTATTTGGGGGCACAGAAAAGTGAGGAAGCTGAGATGTCCGTGTGTC
TCACTCTGCAGAGACGAGGCGGCTGAGAGAAGTGTCCAGATGGAATGGAGAAGATGATGA
GAAGATCTACATCAGAGGAGACGTCACCTGGAGGCCCTGGATGTGATAGAATGAAACAAG
AATACCCAGAAGAAATCACTGTTAACCAATGGAGAACATATGAAGAACATACAAACCCCA
TGCAGATGTTGCCGTTGGTTGGATTTGAACCCAGGACCCAAAGAACGTAGGTGAAGAGGT
CATTGAC
>TRINITY_DN140337_c5_g2_i1 len=367 path=[0:0-366]
AGGATGAACATTGTGCTGTCCAGGTAAGAAGCCCCCCTGCAGGGCTGCATCTTGTAATAT
AGACCCTCATGATGTCACAAAGTGTGTCCTGTAGGCTCTGCTCTGAGCATCTGTCTGTGC
AGGGATTAGCAACTTTCGGCTCTCCAGCTGCTGTGAAACTACAACTCCCAGCATGCAAAA
TGCTCGGATGTTCTTCTAACTACCACAAAAGTGAAAGGAGGATAGCAGATCTGTGTTGAC
CTTCAGTTGCGGTATAGCAGAGCTGTGTTGACCTTCAGTCGCGGTATAGCAGAGCTGTGT
TGACCTTCAGTCGCGGTATAGCAGAGCTGTGTTGACCTTCAGTCGCGGTATAGCAGAGCT
GTGTTGA
>TRINITY_DN138414_c17_g1_i1 len=367 path=[0:0-366]
AGGTACTCATAGTATTATGACTTGAAACTCCAGGGCCCAATGCAAAATCTAAAGAGAGCC
TCCAACCATCACACGTCTTTAATCAGAAGGATTTCCTCATATGGAACAGAAGGACTATTT
GGGCCACCTTGGGCTCCATGGTATGAATTTGAGGGTGCAGTTTAGTTACATCTTGGATAA
GCAACAACTTTTAATTACATATGGCTCCTTTTGTATGCGGGAAGAATCACATGCAAATTC
CCCAACATTATTCTTCTGCAGCTTTTAAAGGAATACAGTGATAGCAATACTGGTTGTGTG
CTTACAGATGCGGCAATCCTCAGCCCGATTCTTAGGGGGAGCCTGTCCCCGGCTCTTTGC
CCAGGAT
>TRINITY_DN161873_c11_g1_i1 len=367 path=[0:0-366]
AAGGACGTTCAGAAAAATGTGACTTGACATGCTTTCTTCAGCCTTGGAGCTGTTTTCTAA
TATATTGACTTACATTTGGTCTCATGATTGTACTTCAAGGGGTTCTCCAGGAAAGAAGAA
AAAAAATATTTAAAAAACGTATAAATAAACTCATAAATGCCTTTAATTATTTATAATGTC
TCATTTTGTCTAGGGGCCAGTCAGTCAGTTAAAAATTCCGGCTGTCAAGATTTTTGGGCA
TGGAAAATGTTTATTTTTAATTTTTAGCATTTTCTTTAGAGGCCATTCACACGACCGTAC
GGCTTTGCGGATCCGTTCTTCCGTATAAAACGGAACGGAATATGTTCAGTTTTTTGCAGA
TCCGCAT
>TRINITY_DN114283_c0_g1_i2 len=367 path=[1:0-98 2:99-366]
GAGCTGAAGGAAAAGTCTGATTCAATCGAAAGAGAGATCCAGTATGTTAAAGATCTGCTT
ATCGAGGTCTATAAGGCCAGGAGTTAAAGACTCCGCAATAATTAGATATTGTTGAGAAAC
ATAAACTTTATCCTGGAAAATGAGTTCCAGCCTAAAATACTAGATATGAAATTGTGAAAG
TAACTTTGGGTCCTTAAAAAGATCTAGAAAATAGGTTCTTAGACACCATATTTTTGAAAA
ATAGGAATCTAAATGTCTTAAATTTACAGCGCCACCTACAAGCACATTAGTTATGCATGT
AGTAGTCTATGTATATATTTTAAGTGTGTATCACAAAAGGTTAATTGATTTGGCAGTTCT
TTTTAAT
>TRINITY_DN105179_c0_g1_i1 len=367 path=[0:0-366]
TGGCGCAGCACCAGTCGCAATCGCGCAACGCGCCCGAGCCGGCCGGCAGCATGGCCGCCG
CCTTCGCCAAGCTGCGCGGTTAAGCGCCATGCCGGCTTGCCGGCGTGGCTGACTTGCCCG
ATTTATGACTTGAGCGCATACCCGTGCCGTCGTTTTCTTATAAAATGACGGCATCTATTT
ATTTACCCATCAGAGGCAGCTATGAGCGACGTACAAACCTGGATCAAAGAAACCGTGACG
AGCACGCCGGTCGTGCTGTTCATGAAAGGCACCGCCCAATTTCCGCAGTGCGGCTTTTCC
GGCCGCGCCATCCAGATCCTGAAGGCCTGCGGCGTGGAAAACATCGCTACCGTCAACGTG
CTGGATG
>TRINITY_DN133013_c2_g1_i1 len=367 path=[0:0-304 1:305-335 2:336-366]
AGCAGCGTAACGGAGGCAAACTGATGCATTCTGAACGGATCCTTTTCCATTCAGAATGCA
TTAGGGCCAAACTGATCCATTTTGGACCGCTTGTGAGAGCCCCGAACGGATCTCACAAAC
GGAAAGCCAAAACGTCAGTGTGAAAGTACCCTAAAGCACTTATGGCTTTTCGAAAATTTG
TGACCAGTTTTCTGGTGTACAGCCATTGATAAATTCCGCCCTGTGTGTTTTATTTTTTTA
TTTTTTTATACACTATGGGTGACATTTTTGGGGGGGGGGGGGGGGGGGGGGGGGGGGGGG
GGGGGTGTGTGGGGGGGGTGGGGGGTTGGGGGGGTGGGGGGGGGGGGGGGGGGGGGGGGG
GGGGGGG
>TRINITY_DN286384_c0_g1_i1 len=367 path=[0:0-366]
GTTACCAGTAAGTAGTATCTTATTACACTATTAAGTTTGCTACTTAAGGATTTATATCTA
TGTTTTTAGCTGAAATGTCAACCTCATGTTAGCATTCTGCAGGTAGAGATCTACTGTTGT
AAAATGAGAGGGTCTTGGGCTCCACTTGATTCCAAGTTGTGATATGTCCATAATAGGAGG
GGCGTGTAAGTTATCAGGAGGATTGCTACCGTCTCAAAAGATGCTGTTCCTGACTGCAAG
GCTTTTCAAATTAAAGGGGAACAGCCAGTGACTTTCTGCAGTGGTCACATGTCAAAAGGG
AACAGGAAATAGAGACCTGTGAAGGACCCGAGAAGAGTCATAAATAAAGGCTTTTTTTTT
TTTTTCA
>TRINITY_DN134441_c3_g1_i2 len=367 path=[0:0-366]
CTGTGCAGTGTCCTTATATACAGAGAGAAGTGGTACTGTGCAGTGTCCTTATGTGCAGGG
GAGAAGTGGTACTGTGCAGTGTCCTTATATACAGGACAGGAGAAGTGGTACTGTGCAGTG
TCCTTATATACAGGAGAGAAGTGGTACTGTGTAGTGTCCTTATATCCAGGAGAGAAGTGG
TACTGTGTAGTGTCCTTATATCCAGGAGAGAAGTGGTACTGTGCAGTGTCCTTATGTGCA
GGGGAGAAGTGGTACTGTGCACTTGCAGTCTCTTATCGCCCACTTTCTGTTTCTTAGGGT
GTGAAGAAGCCGTTTACCGAAGTCATTAAAGCAAACATTGGATACAGGGGAGAAGTGGTA
CTGTGCA
>TRINITY_DN118141_c3_g5_i2 len=367 path=[0:0-233 2:234-250 3:251-366]
CCAACGATTATTCTGTAAAGTCTTACCACAATTGTAAAAAGATGACAATTCTCAGGAAAA
CAAGCTGAAAACATAGTAGTTATTGGAGGAGAAGGGGGTACACAAAGCATATTTATATGA
TATAGGATGGGTGTATGGTCTGGTTTAGGGTACATTGGAGGAATGGCTGTAAGTTTAACT
AAATCAAACTAAACGTTAAACCAGTTTCTACTGTAGATCAAGAAACAGAGCTTTAATGTT
TGGTTACCAGTTGTCTTTAATGTTTGGTTACCAGTTGTCCATTTGATTCAAAGCTGCTTT
ATGTTCTGAATGTAAAACTCAGTCTCAATCATATCTTCACTCATCATCAGATTTCAGAAA
CTTGCTC
>TRINITY_DN130786_c3_g1_i1 len=367 path=[0:0-366]
ATTTTGCGGAACAGGTGGAGACCCATTCATTTCATTGGGGCCACAAAAGATGCAGAGAGT
TCTGTTCCACGGCCCCACAAATATATAGAGCATATCCTATTATTGCCTGCAATAGATCTG
CAGTTGTGCTAGCAGACAATCACGGACAAGAATAGGCATTTTCTATAAAGCTCTGGCCAT
GTGTGTTCTGCAAAATGTTCTGCACACAGCCATGTTTTGTGGATCTGCAGTTTACGGACC
GCAAAACACTGTTATGTGAATTTAATATTTTCTGTCTCCACACGGTTCCAATTTATTTTT
ATTTTTTTGGGTGGGGGAGTTGTTCAATTTAATAAAACTAGCATATGTGTTAACAGTACA
CCAATAA
>TRINITY_DN95888_c0_g1_i1 len=367 path=[0:0-366]
AGCTGAATCTCCATTAATTTGAATAAAAAGTCCGTTTAAATAAGTGTTTTTGAGCTCTCA
GGAGTGCAGACAAAGTTTACAGATCGCAATATCAGACAGCTCCCTTGGCAGATTTCACCG
TGAAGGAGACAGAGCAGCCCACACAAATTCGAGAAGATGTAGGCTGCAGAAGACAAATGG
TTGAACATTTTTAAATTAACTAATAAAAATCAAAAAAATACATTCAAAAGGTGCCCATAG
CACTTAACCTCACATCTCCCCGCCACCACCTGCTGGTTCAGCGTTTCTGTACAGAAACAA
TGTTGGAGGTGTAGAATTTATGCTAGGTATTCTAGAGTAGTAAGTACGAATCTTTGAGAA
TTTAAAA
>TRINITY_DN146265_c4_g1_i1 len=367 path=[0:0-366]
ACTAACACCTAGGACAACAAGTGACTGTGTGAACGAAAACCAAAACTGCAAATGGACTGT
CGTACTGTTTTGTTGCCATAAGTGTGAATAAAACACTGAAATTTTTTGAGTTACAAACTG
GTCTTTACTGCGTCCTTTTGTCCTGTCAACCAGAGAGAATCCGCACACAGTCCAGGTTTC
CCGTACATGGTGATGGCGACGGTAGGTGGCTGTCAGTGACAGGACATCTATTGGGCACCT
TGACACCAGATTTCCTTCTGCTAAGTCTAGCCATCAATGATCTCTGGGAGCCTTTTTATA
GGGCAGCGGGGGAAGCACATTTACGCAAGACTGTGTCTAATCAGACCACACCTGTAATCA
GTGTAAA
>TRINITY_DN243904_c0_g1_i1 len=367 path=[0:0-366]
ATGTATAAGAATAGAGTTATACAAGTTCCAGTGAGCAGCCAGCTCCTCTAACCAGGACCA
CCATCCCTTCATTCTCTCCCCATTTAGTCTCTGTAGCAGTGTGGGTTCATACAGTATGGT
AAGTAGGTATTGGGTTGGAGTTGGTCAGCAGACTACGCCTTATAGCATTTTAGAATAATA
CGCTGACCACAGATGTGCAATAACGGTCATTGAAGGTTCATTCATTTAACCCTTAGTATT
GTGTGCACTAATAACGTCATGTAATATACAGTCTCTGTTTCCCTGGCCTTAAAGTATCAG
GTGAAGGTCTGGCAGTTCCCTATGAGAAACTTCTTAGTAGGGATCGACCGATTATCGGAT
TTACCGA
>TRINITY_DN150442_c4_g1_i1 len=367 path=[0:0-366]
GGGGGTGGAGTCCGATTGGTTGCCTTTGGGCAACTAGGCCCGTTCTACTTCACACCAGTT
TGATAAATGACCCCACTAATATTTCATTCAATTTCTTTTGGAGGATGGATATGCAACTGA
AATATTGGTGGTTTGCCATTTTGATTGTAAAGTGATTGTATTTCCAAAATCATTGTTAAT
ACTTAGGGCTCAATACACAGGGCAAAGCTGCACACATGGTCCTTGTATAGTGGCACATGC
CGCCCCTATAGGTCCATTTTACCAGTGATTCTAGGGGAGAATATTAACATAAGGCCTTAC
ACACACGACCATATTTTTGGTCCACATTTTTTCACATTGAACGCAGACCCATCATCTGTT
TGCTGTC
>TRINITY_DN138019_c11_g1_i1 len=367 path=[0:0-284 1:285-366]
TGGAGCCTAAGACATCTGCAGATTTCTACCTATGACACTGGCTGACCGGCCACATGTGCG
CTTGGCAGCCGAAGGCATCCGCGCCGGTCCCATGCCCACACGTGTCAGCACTACCGAGAA
AAATAAGGTCCCAACACAGGCAAATGAGCCTCTAGGAGCAACGGGGGCGTCGCCATTACA
CCGAGAGGCTCCGCACTCCCTGCAGTCGCCGCACCCTCTCCACTTTGACAAGGCCAGTCA
GTGAAAAAGTCATCACACCTGGACTTTTCAATCAAAGTGCGAGGGTGCAGAAGTTGCAGA
GAGAGCAGAGTCTCCAGGCGCAATGGCAACGTAATCGTAACAGAGGCTCATTTGCATATA
CTAAAAC
>TRINITY_DN140516_c3_g9_i1 len=367 path=[0:0-366]
TGCTCATGTGAATAGCCCCATAGGGATGAATGGGTCGGGATTCAGTGCGGGTGCAGTGCG
TTCAACTCGCGCATTGCACCCGCACGGAATACTCGCCCGTGTGAAAGGGGCCTTACTGTA
AAGAATGCTTCTCGACTCTTATCTCTTATGACTGAATCTTTTTTTCACTAGGTGTAGGGA
GTAGCCCCTTGTCTTTTGAGGAAGTTAAACACAGAATAGCTTCTCAAATTTTTTGTATGG
TTCGTTTATATATGAGTACACTTTAATTATGTCCTTCTTTAGATGCCTTTTTTCAAGACT
AAACAAATTCAGTTGTTTTAACTCAAGCTCTGAGTTTTTTAGTTGCTCTTCTTTGCACTT
TTTATAA
>TRINITY_DN115282_c431_g1_i1 len=367 path=[0:0-366]
CTAAAGCGGGGGAGACCCAGGAGCGGGGGCAGAGGTGAGCGGCGGAGTACAGGGCGCCGG
GCCCCCGTAGAGAGCGGGTGACCCGGGTGCCGCGGCAGCCGCGGGGGGGGGGGGGGGGGG
GACGGGCGCCCCGGGGGCCCCCCCCGCGCCCCCCCCGCGCCCCCCCCCCCACACCCCCCC
CACACCCCCCCACACCAACACCCCCCCCCCCCCCCCGGGCCCCCGCCCCCGCCCCCCCCC
CGGGCCGGCAGCCCAGCCCCCCGCACCCAGCCCCCCCCCCCCCCCCGCACCCCAACACTC
TCGCCCCCCCCGCCGCGCGCCCGCGCTGTGACAGAGGCGGCGGGGGGGGGCCCCAGAGGG
GAGTGAG
>TRINITY_DN135082_c2_g3_i3 len=367 path=[1:0-36 3:37-92 4:93-117 6:118-141 7:142-143 8:144-152 12:153-154 13:155-219 14:220-220 16:221-231 18:232-232 19:233-366]
GAGAGGGAGGAGGGGCGGGGGGCCGGCATCTGCTTCTATAATGACAGCCGGGCCCGTGCA
GAGACTGCACTCCACCACACGGGCCCCGCTCACTGCACACAACCGCATCCGTAATAGTCA
ATTGTCATGTATACAATCGGGCAACCAGCGCCTGCACACCCACAACCACAAGCGCCCGCC
AGCAGAGAGGAGGAAGGAGGCAGGCCGGGAGGATGGGCGCTGGCAGCGTGAGCCACCACG
GCACGCGCCCGCGCCACCCACTTTATGAATGAAGCAGGCAGCGCCGGCACATTACGCAGT
GACTCACGCTGCCAGCGCCCGTCCTGCCTCCTCCCTGCCACCCAGCGCCCGCAGCTGCAG
GCACACA
>TRINITY_DN123189_c7_g4_i1 len=367 path=[0:0-366]
AAAAAAAAAAAAAAAACGCATATTCGAAATTGCGAATTTATAGCACTATATTCGAAATAT
TCGCGAATTAGCGAAGTGCCGATATTCGCGAAAAAAATTCGCGATTCGAATATTCGCGCT
CAACACTATTTAACAGTAGGACAATTTTTGCCTCATGCAGCAGGAAGACTAGGTGCACTC
CCGACAGGGGTTTCTATTACTCGACAGCGCATTTTTTTAAAATTACATCTTGTTATTGAA
ATTTTTTCCAAACATAACAGGAAAGAAAATAGACATATACAGATCGCATCACTGTAAAAC
AATATTCGCACTGATGTACAGTGAGAAACAATAATGAGCATGAAAAGTATTTATCTCGCT
GATGAAT
>TRINITY_DN147588_c6_g5_i1 len=367 path=[0:0-366]
GCAGCGCAAAAGAAGCTAGAACCTACATATGACCTGATCCCCTGCCTTTCCCGCAATTAA
TTTATCACACGAGTCCTCCATCCTGGTCACTTGTACATGTAACCTCAGAAACCACGGTTA
TCTTCAAAGTCACTCCTCCCAACACCTCCAGGGCAGACACATGCCAAACTATGCCTCATT
ATTCCTATACCATACTCACTTATCCCAGATCTTAATGAACCTAGCCAGAAAGGATCTCGT
CCATTCTGTTCAAGAATTCCACCTTAGAAGGTGGTTGTGGTCTAAGCAATTAATTCTTGG
CCTGAAAGAGCCCCCCTGCACCCCCGGGCGAGAATTCCTGTTTGTAATGTCCAATATTCC
CAACACA
>TRINITY_DN232367_c0_g1_i1 len=367 path=[0:0-366]
GCTGACCAAGATTGGGGGTCAGGGGGCGGCAGTGGCAGTTAAAAAACAAACAAACAAACA
ACAACAACAAAAAACCAACAACAAAAAAAAGACACTGTGGTCCTGGAACCAACCACCTGG
CTATCTTGGCGCTGCCCCTCACTGCCTCCCCCAGGGCTGTCCTCCAGGAGCCCAGGCTGA
ACAGGCTGTGAAGAAGCTGCCTGAAGCTGAAAGCCTAGGGGAGGGTCATCTCCTGCCCCT
TGCATGCACTTCTCCTTTTCCTAGAAAGAAACCCAAAAAAGAAAGCAAGACCAGACCTCG
GGACAGAGGAGAAAAATCCCAAGTGTTTACACAGTTAACACGGAGTCTTTATGGCAAAGA
GAACATT
>TRINITY_DN11952_c0_g1_i1 len=367 path=[0:0-366]
GGTGCCGCCGCGTGTGTAATTTTTTCTTTATTTTTTTTTGTAATGGACCTTCTTTTTTTT
GTGTTTTTGGGGGTGGGGGGTCGTCATATGTCTTTTCCCCTAAAAAAGAGACACTTAGTG
TGTTGGACTGTCTGGCGTGATTTAGAAAGGGTACAAACGCATTGGAACCTGATGCTGTAT
TATCTATGACAGAGATATGTTCCTCAATTTCAATCAATGGGTGGTTGTGAGAGCTGGAGG
TAGGAGAGAGGTGTAAAGTATAGTCCAGGAGATTGCGTGTGTCACATGGGTCCTGTGGGG
GGGACCCTGTGTGGGATGTGTTATGGGAGTCTTGTAGGGTTCCAAGGAGGGGGGATCCTG
CATTAGT
>TRINITY_DN263962_c0_g1_i1 len=367 path=[0:0-366]
ACGAGCTGGGGGGGGCATGGGTGTGGAGCGGATGGCCAGCGGTGGCGCGACGTGTGCACC
GCCATACAGTAACATAACAGCTCCCATTCATCTATCGGAACAGGGTGGTCAGGAATTCAA
TGGACACAGTGGTGGCGGTGGTGGTGTCCGTGCAAGGCGCCCCGTTAGGAACGGCTGCAG
CGTGCGGTGATGCGAGCAGCAGCTTTCATGGTTGTGTGCCATTGTGTTTAGGCGCAGTGG
GCAATTTGGGCATAGTGATGCGAGTGCGCGTACTGCGTAGGCCTTGGCAACGAATGGGTT
GAAGGCGAGGCCATGGAAGCTCAATGCCTGGATAAGCTTAGGATGGTGTCCGGTGGAGAA
CTTTGTA
>TRINITY_DN148618_c0_g1_i1 len=367 path=[0:0-366]
TTGATGATCTAGCCTGAGGACAGGTCATAAATATAAAATTCCCGGATAACCCCTTTAGGT
TCCATTCACACGACTAAGTATTTTGCGGTCCGCAAAACATGGGTACCTGCTGTCTGCATT
TATGGGGAACACACACGGCCAGCCCTATGATAGAAATGCCTATTGTGGACTCGCTGACTT
CAAAAGGGTCCGAGTTCTGCATTTGGCAGCCAAGTATAGGGCAAGCAACACGGACATCAT
GCGTATATTGCGGACCACAAAATACACGTGGCCTATGTATCATCACGGCTCTCTGTTGTA
ACAAGCCCTACAGCTGTGTGAGCAGAACTGGAATAGGAGGGATTTCCAGCGGCTGAATGT
ACACAAG
>TRINITY_DN158233_c12_g1_i1 len=367 path=[0:0-366]
GTCCCATGAAAAGATAGAATAAAATGTGAGGGGTGTACTAACTTTTGTGAGATACTGTAT
AAGAAAGATTTAGTTACCTTTTACTTTGTCCTTGATAGTCCACACGTCTGATGACTTGAC
AATTGCTTACTAAAATTATATGTACAGAGTAATAGCAACCAGACTTTCCTTCACCCGGAG
CAAAGAATAATTTCACTACCTTATTCCTGTATCACATTCCCTAGGCCAAGACACAATGGT
TTATTGGTGTCCCTTCCTGGCACCAATATGCATTCCATGCTCGCCACCCCAACTCCTGCC
CAAGTATTTATTGCAAAATTCTTGGGGAAAAAATTATGAAAGATGGATTTTCAATTTTTT
TCCATTT
>TRINITY_DN101457_c0_g1_i2 len=367 path=[0:0-148 1:149-260 2:261-366]
GCACCACTATTACAGTGTACCGCACTGCTACAGAAGGGAGCGGCATCACCACTACAGTGT
ACCGCGCTGCTACAGAAGGGAGCGGCATCACCACTACAGTGTACCGCGCTGCTACAGAAG
GGAGCGGCACCACTATTACAGTGTACCGCGCTGGTACAGAAGGGAGCGGCACCACTATTA
CAGTGTACCGCGCTGGTACAGAAGGGAGCGGCACCACTATTACAGTGTACCGCGCTGGTA
CAGAAGGGAGCGGCACCACTAACTGCTACAGAAGGGAGCGGCATCACCACTACAGTGTAC
CGCGCTGCTACAGAAGGGAGCGGCATCACCACTACAGTGTACCGCGCTGCTACAGAAGGG
AGCGGCA
>TRINITY_DN142380_c6_g2_i1 len=367 path=[0:0-366]
GTAAGGCTTCTTAGATAGGTGCTACTACTGCTGAACTAGAACAGGACAAATAAGCCGCTC
CCCTATCTGCTTTATCAGCCAATAAGCAAAGCCGAGTGAGGTCACATGACAACTTGTAGC
CTTAAAAACCAGGAAGTGTCCTCTCGACATGGAGCCGGGGTGACGGTCACACTTCTGAAC
ACTCCAAAGACAAGTGGGAACATTCCGACCATGGGCACCGGAACCTTTGTCTGATTGGGT
CGGATCACTCTTATAAATAGAGTCAAAATAGAGTTAAGAAGACTGTGGGGTGCGGGATCT
GCTCTTCAATGTGAGAATTGATGGGATTCTGATTTTTTTCTTTCCAGCAACCCAGAAGAA
AAGGGAA
>TRINITY_DN120799_c8_g3_i1 len=367 path=[0:0-366]
TACATGATATTGCTTAGACTACTTTCACACTCTCGTTTGGTGTGGATCCGTCATGGATCC
GCACCGATAATACAACCGCATGCATCCGTTCAGAACTGATGTTTGTATTATCTTTAACGT
TACCAAAACGGATCAGTCTAGAACACCATTGAAGGTCAATGGGGGGGCGGATCCGTTTTG
CATTGTGTCAGTGAAAACGGATCCGTCCCCATTGACCCACATTGTGACTTACACGGATCT
GTTTGGCTCAGTTTAGTCAGATGGACACCAAAATGCTGCAAGCAGCCTCCAAAGCGGAAT
GGAGATTGATCGGAGGCAAACTGATGCATTCTGAGCGCATCCTTTTCCTTTCAGAATGCA
TTAGCGC
>TRINITY_DN116524_c5_g5_i1 len=367 path=[0:0-366]
AGAAATCTCTACCTCTCTCCACTAAGCAGAAAAAAAAAAATCATATGGTAGAGTTGGACT
CTACAAAGTCAGATTAGGAGGAAGAAGGGTTAATAGAGGATTCTGATTCTTTCTCTAAAT
ATCTTGCTGGAAAACCATTGTTTAAAGTAGAAGATACAGACCTTTTGTTAAGGGTGGTAA
GATCGACTATGGAAGTAGAAGAAGAAAAAGACAGGATCCAATGTTTGAAAGCCTGAGACC
TAGGAAGGCGAGAGTGTTCCCTATACAGAACTGCATTAAAGAATTGCTAAAAAGAGAGTG
GAACAAACCTGATAAAGAATTCTTTATTCCTAAATCAGTTAAAATAAAATACCCATTTAC
TGATCAG
>TRINITY_DN159041_c5_g1_i1 len=367 path=[0:0-366]
AACGGATCCTTTAAAAATGCAAAAAATAAATACCGGATCCGTTTTTTCTGGATGACACCA
GAGAGACGGATCAGGTATTTCAATGCATTTGTCAGACTGATCCGGATCCGGCGGTTACAG
CGACGGAACTGCCTGCCGGAATCCTTTGTCACAAGTGTGAAAGTACCCTAACTTCAAATT
ATCCCAGTGAAGTCTGCCCTCCAAAAACCATATATTGATCCTTCGCTTCTGCGCCTTGCC
ATGTGCCCATACATTTATGACCACATATGGGGTGTTTCTGTAAACTACAGAATCAGGGCA
ATATATATAGAGTTTTGTTTGGCTGTTAATCCTTGCCGTGTTGCAGAATTTTTTTAAATT
AAAATTA
>TRINITY_DN161455_c2_g2_i1 len=367 path=[2:0-21 9:22-50 11:51-73 15:74-78 16:79-79 18:80-97 19:98-106 20:107-107 22:108-135 23:136-366]
CTTTCTGCATTTCCTATGCTCCACTTGATTTGCTGGTGGCTCCAGTGAATTCACGTCACT
TAAAACTGCAAAACGATAGCACCTATTAATATGTTTGATTTAACGTTCAGAATTTATTTA
TTTCAGTTTTTTATGGCACTGAAGTGTACAAGCTGACCCCCCAGTCTTTGTACTCAATAA
AAAGAAGTCTAATCTTCACGACGTGTAGGCTTTAAACTCCTTGTCAGTTATTTTTGGTAT
GTATGGTTGCTACAAAGAAGTCGAAAGTAGGGCTGCAGCTAACGATTATTTGAATAATCG
ATTAGTTGCCGATTAATTTCTACGATTACAAAACAGAGGTTTATATGATCTTACTTGAAA
AATGATG
>TRINITY_DN145261_c2_g1_i2 len=367 path=[1:0-197 2:198-366]
TAATATCCAAAAATATATCTTTGTTGAAATCGATAAAACAAATAGTTGCATAAATTAGTA
AAGACAGACACAACCGCATGGAGAGAGCACAAAACACGTCGGGACATCCGGTTATAGCAT
TGCAAGTAGTGGAAGGTGGGATGGAAAAACAAGTATTAAATAAATACAAAACCATGTAGC
TCCCCCCACCTAGATGATAAACCATGATTCACAACATATACACAATACAGATCCGGCTAG
TGTCTTTGCCAATTTATGTATCTATTTCAATAAAGATATATTTTCGAGATATATATATAT
TATTTTTTTGTATTGTATCTTGGTGTTGGCTGAGTGCCTGGGTTTGTCCCATCTAGGAGC
TATGAGA
>TRINITY_DN130757_c8_g4_i1 len=367 path=[0:0-366]
GGTCCCCATCCACGCACAGGGAGAAGCATTGTCGGCCGCGCAGGGACCAGGAGCGACAAG
GGGAGCCAGATAAGTACAATCAGTGCGAGGGGCCCGGGCAGCAGGGGAGGCACCTCCAGC
CTCGGACAACCCATTTAAGCATCAACTCTATAAACTTGATTTGAAGAGGTTGCAAATACC
CCTTAAAGGGACACTCATCAGGAAGGAGTATCGTTTTCCAGACTATTAAAGTGGCCGGGT
TTGGGACGGCCCCTCCAAGCACTGGTCCCTAACTGCAGCACACTAGGAGCTCTGACTGCT
CTCCTTATATACATTGTTTCAGCTCCCGTCTGGTATAGACTTAACTACGTTAGAGCTTCA
ATGATAC
>TRINITY_DN228163_c0_g1_i1 len=367 path=[0:0-366]
AACCCTGGGTCTGGTGTACAACCCATCGTTCGTGCCTGGCCTGAGCGGTACCCTGGACTG
GTTCAAGATCACCATCGAAAACCGCATCACGGCAGTTGGCGTGGCATACACCCTGAGTCA
GTGCTATCTGTACAACGTCTCCGAGTTCTGCAACAACGTGACGCGTGATACGACTGGTCA
GATCGTCGGCCTGAGCCGCGGCAATACCAACCTGGGTACCATGGAAACCGAAGGCGTCGA
TATCGGCCTGTCCTACCGTCTGCCACGTACGGCATACGGCCAGTTCGTTGTCAATTCGCA
ATCGACCTGGGTGAAATCGTTCCTGACCAAGAGCAGCGCGACTGCCGATTGGTACGATTC
GAACGGT
>TRINITY_DN138206_c14_g1_i1 len=367 path=[0:0-366]
AACGTTTGAAGTAAAAATAAAAAACGTCCTTTTCCCAAAATAAAGTAAAACAAATTTTGT
AAAAAAAAAAAGGAAAAAAAGGGAAAATCACATGCATGACCTAACCCCTTGAAGACAGTC
AAAAAAATTCAATAAAAACTGTGCTAAATAAAACATTTTCTGGTCACCTTACATCACTAA
AAGTGCAACACCAAGCAATCAAAAAGGCTTTTGTCCCCCAAAATCATAACAATCTAACCA
CCACCTCATCCTGCAAAAAATGAGCCCCTACATAAGACAATCGCCCAAAAAATAAAAAAA
ACTATGACTCTTAGACTATAGACACTTTTTTTTTTTCAAAAATTCTTTTATTTTGTTAAA
TGTTAAA
>TRINITY_DN335186_c0_g1_i1 len=367 path=[0:0-366]
CATTTGCCCAAAGAAATGTAAGTGTACACATTTTCTTCTCCTTGCCAACTATTTGTTAAA
TGTCTTATGGTATGGAAAACACTATACATAAATCACAAATAATACATGACACCAATAAGA
GGCAGGTGCATATCACATTCTCTTTGATATATACCCGAAACTGGTTAATCAAGAAAGTCA
CATTTACACCTGAAGACTAAATATGACCTATTTCCAGAGGGTTATTTTGACTTTGATCTC
AAGTATATTTCCACTGCAAACAACGTACAGTAAAAGCTGGGGCTCCAGACGATTAGCTAG
GTACTTACTTCCAGTGACAATTTTCCAGTCTGCTCCTTCTGGCGCTCTAAATCGTTAATC
AGAGAGG
>TRINITY_DN94453_c0_g1_i1 len=367 path=[0:0-366]
TGGGGAGAAACTGAATGGAACGGGACCTTTATTGATAAATCCCCGCAGTGGGCGAACGAG
GCTCCAGACGAAAAAGCAAAACTCTAATTTCAGAAGGAAGATGGAGAAGCTTGGATGCCC
TTCGATGACTCTCTGACAGAGTTTAAAGAAGTGGAGATCTGTAACATCCACCTGAGCGAG
GCGTGCTGTTGTGGCAACTTTAAGTGGTCCCTGACAGAATTCAATGGAAGCTGGAAGACG
GGAATCAGCGATGGAGGGAGGACAGGTTTGGCCGGATTTAGCACCAACCCCCAGTAGCGG
TTACAATTGACGGCTAAAGTTGGTGTTGGCATCATGAACCGCACTCTGGTTGTGTCTCTG
TCACAGA
>TRINITY_DN32550_c0_g1_i1 len=367 path=[0:0-196 2:197-366]
CCTTTGTAAAAGGATGATAGAAACGGCCCAGGTGGATGAGAGGGCGAAGGGCAATGGCTC
GAGTCAAGCAGGGGCTGCGAGGCGCGGCGTGCAGATCATCGACGACGAACCTCAAGCCCA
GAGTGGCAGTGGAGGGTGCTGTTCTTCTGGGTAACGGCTCACGCCTGCGAACTAAACAAA
ATGGAACTGTGGATCATCCCTCAACATGAAGACTGCCATATTCCAAGTCACATCATTTTA
CCAATGGAGTTATAGAATTAACAGTATTTTCAATTACGTTTATAACACTGCAGAGACCTT
AAGTGCTAAACTTAGTGGAGTTTGTGACCAGAGAATTGGCATTTTCTACAAATGTTAACA
AAGCAAT
>TRINITY_DN94571_c0_g1_i1 len=367 path=[0:0-366]
CGCCGGTCTGCATGTCGGTCGGCAGGCCGGTGATGTAGTACACATCCTCCGGCATCAGCT
TTACGTTGAACACGCTCTCGATGGCACCGAGGATGCGCTCCAGGTTGAGGGTCAGGGTGA
TGCCACCGATCAGGCCGGCCAGCGTGCCGAAGATGCCGATCAGCGAACCCTGCACCATGA
AAACCTGCATCACCCCGCCCGGGGTCAGGCCCAGCGTGCGCAGGATGGCGATGTCGGCCT
GCTTGTCAGTGACCAGCATCACCTGCGAGGACACCAGGTTGAACGCGCCCATGGCGATGA
TCAGCGACAGCAGGATGCCCATCACCACCTTCTCCATGCGCAGCGAGTGGTAGAGGTTGG
CGTTCTG
>TRINITY_DN137514_c4_g2_i1 len=367 path=[0:0-366]
ATATTAAAACTCAATTTTTCTCAGAAATGTGGGAACATATGAACATGGGACCAACACAGA
TGCCTTCAGCTGCCAAGCGCACATGTAACAGGTCAGCCAGTTTCACATGTAAAAATCAAC
TGACAGATGCCCTTTAAGTTTTAATTAAAAGGAACCTAATTTATTTATATATGGATGAGA
TTAGCATTCAAGTTATATACACACTATTGGGTGGCCCATAGAGTTGGGCCTTAGAGGGGG
AAAATTTCCTAAGGGTATACCTACCTGGAAGGGGAGACAACACGAACACCAAGGTCGCCC
TCCAACACACACCCCAATCCACCTCACTACGACAGCGCAGACAACCCCGACCCACACCAA
CAAGAAA
>TRINITY_DN140349_c4_g2_i1 len=367 path=[0:0-366]
ACTGTCAACTTGAATAGAAGAATGGGTTAGACAAGTCCATTTAGAACAGCAGGTCTACAG
CCTTCATTACAATGTATTCACCAATTGTAGAACACAGGGTGGTCAAGTCAGAGCCAGTGA
CCACTTCTCCAGTAGTAGCCTTCTAAAGTTTACTGAAAATACAATGCTCAAGAACACCTT
AGGGCAACTGCACACAATTCAGATTAGGAGTGTCTTTTCCATGCAGATTCTCGTATACAA
AAAACCGCAGCATAACAGTACCAGAAAAGGGTAAGATTAGACAAATCCCATGTACACTTT
TCTCTTTTCTTCCATGTGGAAATTGACCTGCCATACAGATTTAAAATCCCCAGCAGGTCA
ATCGTCA
>TRINITY_DN139051_c0_g1_i7 len=367 path=[0:0-75 2:76-83 4:84-103 6:104-133 10:134-136 12:137-254 13:255-366]
ATATCTCCATGCCTGCCAACTCCTATATGCAGATTATACCATATGAGTCTTTAGCTATTG
TCTTCAGTATTCCTTTATATCCATATGACAACCGATTTATGTAGCAACCTCTCTGCTCCT
CTCCCACCAGCCCCAATGTCGTTGGCGTATGGTTAATCGTCATGTTTTTCCTTGCATATA
CCTATACAATCATGTCTATTAATCCACCTATGTAATCTTCCATACTCTATGCAGACACCA
TGTGCCGACAACAAGCACAACTCTGCCATTCCTCACGTTGACACAGAATCACGCCCTCCC
TGCACACACCCATGTCCGCGAACATGAATCTATACATGTGTACACTTCTCCACACATACA
TGTAATC
>TRINITY_DN97693_c1_g1_i1 len=367 path=[0:0-366]
GAATTTGGGTCTGGAGGACCATGAGCTGCAAATTATGGAGGTGAATTGATAAGAAAGTCA
GCACGCATTATTTCTCTCCAAGTACAATACTCCAAGGTTATTGTAAGGTAATCCTTAAGT
TGGATAATAGGTTAACAGGACCAAGTATATGTTTATCTCCATGTTAACCCACCATTTTGG
CGTGAATGAGAGCTACCACAATGCCTGACTTTTTCAAGTATTGCTGCTGCTTTTAATAAC
TGGATAAAAGCAGACAGTTAAAAAGGTTTTCCGAGATTCTTATTGATGACCTAGCCTCAG
GATAGGATATCAATATCAGATTGGCGGGGGTCCTGGCACCCACACGGATTATCTGGTTGA
AGAGAAG
>TRINITY_DN184276_c0_g1_i1 len=367 path=[0:0-366]
TTAACCCCTTGAATGCCTCCCATGTACATGTATGGCTCAGCAAACGTACTGTACGCGCAA
TGCAGCATACATGTACAGTGCTATATTCCTAATCGGCCAGTAACTAGGCTAAGATGGTGG
CTCTCCCCGACGGCAGAGTAGAGGGAGGTTGCGTCTCTCCCCTACAGCCCCGATCGATAC
CATTGGCCAGTCAGTGCTACCCAGACAATCGGGGGATCCTCACTATAAAAGCCAGTGAGG
GGGCTGCAAGTGGGCTCTGACGGGGTGATTGGTGCTGTACAGGGCAGCTGCTAATCACCC
CCCAAGGTTACACAGGGGACACCAAACATTGGTGTGATTGGTTGGTATAGCATACCAGCC
AATCAGA
>TRINITY_DN248502_c0_g1_i1 len=367 path=[0:0-366]
GGGGCCTAATTGGCCCTGCGGTTATTGGCCACAGCTGGCCGCACCCCGAACGGACCACGA
CCATGCCGTATGGTCGTACCCTAAGGATATATTTCCACAGGTTATAATTTCTTTAGAAAA
ATTCTGCTATGAATCAGCAAAGCCATTGTGAGTTACATATGGATTGGTCATGGATTTTGC
TGTGGATTTGTACCCTATGCAATGAACAACTGTATAGTTCACAATCCTCAGCCTAATCTG
AGATGCCGCAGGTAAAATTGCGTGTACTGTAGATTTTGCATAAATTTTTTTGCAGCAGAG
CATTGAGATTGATGAGATGAGCTGCTGCTGTAAATGCTGAAGAATTTCCATTGGCAATTT
CGTGCTC
>TRINITY_DN289529_c0_g1_i1 len=367 path=[0:0-366]
ATTAGTACCAAGTCAGAACAGAGGGACTTATTGACAATGGCTTGAATAAAGGTAGCCAAA
ACCTAGAAAAGCTAGGCTGAAGATGCACCAAATATGTCACTGAAGCACATTCTGTTTGAT
AGATTTGATGCATCATCTGCATGTAGTAGACTCTATCCTGTTTTTGACATTACCCCCAGA
TAGGGTGGCATACACCTGACATCCAATCATAAAATTATAAATAAATAAATCCTCTGAGGC
AACCATCATTAGTACCAAGTCAGAACCTGTTTTCATCGCTGAACACTATTGTTTCCCATT
GATGCCACATCAGAGTTTGCAGTAGCACTTACTGCCATCAGGCTTGGTGCGAAGACACAC
AGGACCA
>TRINITY_DN149583_c11_g1_i1 len=367 path=[0:0-366]
GAAATTTTTTATTGTAGGGTTAAAGTGAAAAAAAAAAAAAACACAACTCCTCCAAGGTTT
TTGAGGTTTTGAAATGACACTGTTCAATGTTCGCTAAAATTGACATGACGTCCTTATTCC
GTGGCTTAATACGAATATGAAGATACCAAACTTGTACAGGTTTTTTTGTTTTACTACTTT
TTTAGAAAATAATAACCTCTGAAAGAATCTAAATTTTCTGTGTATCACCATAACTTTTTA
ATTTTTTTTACTTCCATCCCATTGTTTTTTGTGGGATGAACTGTAGTTTTTATTGGTACA
ATTTTTATGGTAGTTATGACTTCTTGATCACTTTTATTCATTTTTTTTGGGGGGGGGGGG
GTTGACA
>TRINITY_DN111968_c0_g1_i2 len=367 path=[1:0-25 2:26-53 3:54-54 4:55-100 5:101-102 7:103-161 8:162-366]
ATCACTGTGATGTAATAACCGTACACTGAGGTACAGGACCGGTGACATCACTGTCGATGT
AATAACCGTATAGTGAGGTACAGGACCGGTGACATCACTGCGATGTAATAACCGTATACT
GAGGTACTGGACCGGTGACATCACTGGGATGTAATAACCGTACACTGAGGTACAGGACCG
GTGACATCACTGTGATGTAATAACCGTACACTGAGGTACAGGAGCGGTGACATCACTGTG
ATGTAATAACCGTACACTGAGGTACAGGACTGGTGACATCACTGTGATGTAATAACCGTA
CACTGAGGTACAGGACCGGTGACATCACTGTGATGTAATAACCGTATAGTGAGGTACAGG
ACCGGTG
>TRINITY_DN127794_c0_g1_i1 len=367 path=[0:0-366]
ACGTAGACTATACAAATTGCCCCTGTATATCACTCCCTATATGCCATTATGGAATCTCCC
TGCATTTCCGGAAGGTGGGCGTTCTGGTCTTTTTCGACTGTGGAAAGGCAGGGGGATTCT
GGTATTGAAACATTTGCTGAACGAGGGAGGAACTGAGCTCTTATCGTGGCCTGAGGTTCA
ATCCAAATATCAGATCCCAGCTTCTCATTTTCTGTCATATAAACAATTGCAATCATACTG
CGGAGCGCAGTCAGTGAGTCTGGGTGATCCTGACAGATTGAACTGGTTTGAGGCCCTGGT
GGGAACCCAGGAACTCTCTTTATCTGACCTCTATAAAAGAATGCAGAATATCCTCTCTAA
CCCCATA
>TRINITY_DN215245_c0_g1_i1 len=367 path=[0:0-366]
ATTGTGAAGGACCTGCCATAAATACACAGATGACATGATATTAGCCCATTAGAGATAGTA
GTGGTAATGCCACTCTGGGGCGTTACACATGTACCTTTCTAGCAGGTCAGAGAATTAAAA
AAAATGTAAGTCCTATATAGTAATTCTAAGACAGTGTTAGGAAGCAGAATCTTCTGTCTC
CTTTTTTTATTCTATGGGTAGTCATCATTAGATCTGGTGTCCACCCACCAGCTCAGGGCC
AACTAAGAATTAGTGATGAAGCCTGCAAAGAGAAAACTGTCCAAAAATGCCAGATACAAG
TCATATAATGGTCAGATATCGTACTAATCACTTATGTATTCATGCATAGCAGCTTATTTT
GAAAAGA
>TRINITY_DN146508_c6_g1_i21 len=367 path=[2:0-41 8:42-42 11:43-79 13:80-80 17:81-87 22:88-110 27:111-112 29:113-131 32:132-134 34:135-137 35:138-156 37:157-169 39:170-172 42:173-174 45:175-186 50:187-195 51:196-198 53:199-199 54:200-200 56:201-206 57:207-219 58:220-220 59:221-222 61:223-244 62:245-245 64:246-246 65:247-247 67:248-254 68:255-255 70:256-298 71:299-301 73:302-366]
GGATGGATCATCGGTTTGAGGAGGAACTGCAGAGCCCCTTTCACCACTACGCTATACAGC
TACATGTTAACCTGCACTGAAATATGAAGTTATACTTCTGCTGTGTAGGAGTACTTATTA
CATGACAAACTACTATGAGGTTTTTCTGACATAGTTTATCATCCACCTTTATAGCCGAGT
GGTTAGGGTCCTTGCATTTGATGTGGAGGGTTGTGGGTTCGGGTCCTGGCGGAGGCTTTT
CAGAAATGGAGGCTAAATTAGAATTAAATACACTGGGTTTCCCCAAACACTGACTCAATA
TGTGGACAAAGCTATATATATGGAGTCAGAGCAGGGACTCACACTGGGGGATTCCCTTAC
TGTACAG
>TRINITY_DN32913_c0_g1_i1 len=367 path=[0:0-366]
GAGCCCCTGAGGTACAACACCAGCCCCAGAGAAGCCCTCACCTTGTTCCTGGGTCCCCAG
GATTGAAAGCCATAAAAATGCCCAAGCCTTGCCTTCCTAAATACCCTTTCAGTTTATAAG
TTCAGCTTATTGTATAACTAAAGAACATTGATGGGGTGGGAGAGCAGTAACTGTCTCGAA
GCAGAAGGCTGGGGTGGTCAAGGCAAGCAGTTCGTCTTGGAGACAATGTCCTCACTGCCC
TTAATTCAGACACTGGTTAACTGGAAGGAAACAATTCCACAGACACTGATCAGCTGAATG
AGGTGGCTTTGAGTCACTGAATCTAGCCATGCCTCTGTCAGGAAAGGCTTGCCTTGAACA
CTCAGTG
>TRINITY_DN123337_c9_g2_i1 len=367 path=[0:0-366]
CGATACGGAATATGTTGGCGCTATAGACATAAAGATTGTCTGGACTGGATACAACTGTAA
CAAACCCCCAGCTGTGAGAGGTGTAAGATCTGTATATGCTTCAGCCTTTGGATGTAAACA
TTCCTGTTCCCTTTCAGCGACAGCAAGAAGAGATCTTGACAATGGTGAGAAAGTTGCAAA
TGTTCTTATGATACAATGGCTGTGACTAGTTCGGGGGCAGGCACGGCGCCCTCTGCTGGA
CACGCACCGGTATACCCTGTAACTGCGGTTTATCCAGCAGGTTGTGCAGTTCATTACGAG
ACGCTTCTATCTTCTCGCTGTCGGCCGCGTCCACCATGTAAACTATGGCGTTGACGCCCC
GACAGTA
>TRINITY_DN144088_c2_g3_i1 len=367 path=[0:0-366]
GGACCACACCTACACACCGAGCACGATTCCCGCAATGGACACGCTCGTGCGAAACAGCCC
TAATAGTCTACATGTTGGCATTAGAAGCAGGAGACTCTGAGCTCCATTATTGACAGGTCC
TCCCAGTTGTGAGGACGCAGCATGTACTGTGCACATAAACTGTGTGGTATCTGCTCACTG
AACTATGATGAGGTACTGTGGCTGGCATAGTCAGGGGGCATTATGGCTGGCAATGTAATG
TGGCAATATGGCTGGCATAGTCAGGGGGCACTATGGCTGCTAATGTGATGAAGCACTGTG
GCTGGTATAGTCAGGGAGCACTGTGGCTGGCAGTGTTATAAGACATTGGCTTTTGTACTG
TCTGTAC
>TRINITY_DN141817_c2_g1_i1 len=367 path=[0:0-211 2:212-366]
AAGAACTGAAACATTTTTCTCCGGTATTGAGATCCTATGACCCCGGAAAATGTAAACGCA
AATGTGAAAGTAGCGTAAATGAAACAAAAGTGTTTTGTTCAGGTATTGAGATCCTGTGCT
GGAAAGCGCTGATGTGAAAGTTGCCTGGTGGTGCTGCAGATCACCTGATAACAGAGCGAA
ACACTTGTTCATCAGGAGAAGCAATCATCGATCCCAGAAACAACGCAGCTGTATGAGGAC
GAGAGATGGCATTAGAGATTTCTCCTTCTCACATCGTGGAGGTGATCGCTGCATGTAAAT
GCAGCACTTCACCCCCACTGACTGAGGAGCCAGCTGTTGGGAAGGAACTCTTCCTTCCCG
GTAATCG
>TRINITY_DN154516_c3_g6_i1 len=367 path=[0:0-366]
AGAATAGAAGAGCCAATAGATCCTACTGAATGGGTGTAATCCTCACGTGGATCCATGGCA
CATCACACTGCACATCCTCAGCAGAAATCAGTGTCAATATCAGAGATTTTCTGTGGATCC
TCTAGAAATAAGCCTCAGATGTGTGTGAACATACCCCAACATTCAATGACTGAAAACCTG
TCGCTATCCTGTCCTGCTGACACAGCCATCAGAAGTGAGAGCTCCAATATGGAGCAAGCT
GGGTCCATGTGAGCAGAGCATGCAGTGTATTCTACCTTTGCATAATGTCTATTCATAGAA
TGATTAAAGAGGACCTTTAACCGATTATTACAATGTGAACTGACTACGGTATACAGATAT
GGAGAGC
>TRINITY_DN140114_c1_g1_i1 len=367 path=[0:0-106 2:107-366]
GATCCTGAAGGGGTTTTATAGATGTGGGATGTGCCAAAACTGTAGAATAACAGGATTTGA
TTAAAAAAAAACAAAAAAAAAAAACAAGAGTAATTAGATCAACAGTAAATTTAGTTGGGA
GATCAAAGAAATATTGACGTGTAACACAAAGGCAGTGATTTATATAATTGAATGTCCATG
TTCCAAACAATACATTGGATGTACAGGAAGAGCTCTCAAATTAGAATTGCTGAACATATA
AATAATATAAAAAAAGGATACGAAAAACATTTATCGTATCACTTCAAAACACATCATGCT
AGCAATCCAGTGGGGATGAAATGTATGGCCTTGCAGTCTATTAAAGACTGGAGAGGAGGT
GATTTTG
>TRINITY_DN97856_c0_g1_i1 len=367 path=[0:0-366]
GGACTGCCACCCGTCACATATTGATGATTTATCCTGAGGGTGGGTCATCAATACTGTGCT
CCCTGAGAACCCTTTAAATAAGCTCAACAGGCTAACCATGCCCACAAACTGAAGTAAGTT
GTGTAAAACTACAAAATATCTATTTTTTTTTATTTTATTTTTTTGCGCCAATAAGCCATA
CTTCTGCAGTGCAGAACTTGATAAATCCTATTCTGAATATCTATGGATGTCTGGTTTACA
AATACAAAACCAAACTACTTATCAGACTACTTATCCTTGAGCAAGGGAATCGCAGTTCAG
CAGTTAGAAACAAGATATGTAACTCTACCTGTAACAGCTAATAGTAGAATACTTAAATCA
GCCATAC
>TRINITY_DN122594_c10_g1_i1 len=367 path=[0:0-366]
TGTTAGAAAGGGATTCTCATGTACAATATGATTTTTATTTTTACATTATTCATGGGATAA
CCCCTTTAAAGTTTTTTTTTTTTCCTTTTATTTTTACTTATATAGGGCAGAATGGGTTTA
AACAAAGAAGCATTACCTTACTAATACCCCGCTGCTGCTGCTGTTCTGGTGCCTACCTGG
TCTCTGCTTGTCTTCACTTCCAGATGTCTCCAGTAGGGATGAGCAAACCCGTTCGCTGGG
TTCCGCCAAACTTCAGGTCAAAGTTTGGGTTCGGGACCCAAACTTGACCCCGAACCCGGA
CCCCATTAAAGTCAATGGGGACTCGAACGTCACTTTTTTATTTTCCGTTATAACATCATT
ATAACGG
>TRINITY_DN332066_c0_g1_i1 len=367 path=[0:0-366]
AGACAGAACGTATAGCTACATGTCAGATTACACACCGTGCTAACGTGTATGAGGACAGTA
TAGTAATTATCACTCACAATGGGAGATCATACGGAATTTGATGGAGAGATTTTGGCCAAT
TTTGAGAGAAGATCCCGTATTGGAGAAATTTCTGACCCCCTTTCCAACTTTAGTGACTAG
GAGGTCCAAAAATTTGAGTAATTATCTGGTTAAATAATATTACTCTCCTCAAAAGATGAG
TACATCTTTTGGGTCAAAAGGACCAAAATAAGGATGCACTCCGTGTGGCAAATGTGTCGC
ATGTCCTAGTATATAACGAGCTACAGATTCTACTCATACCAGAACATATCAGATCACTCA
TAATATT
>TRINITY_DN135048_c5_g1_i2 len=367 path=[0:0-192 2:193-366]
GATTTCTCCATTCACATCAATTGATGTGGATGAATAAATCATTGCCAGGATTTTTTTGAT
TTTTTTTTATATAAACAAAGTATTTGCCAAAGCATATGAACACCGCAGCCTCCTCAGCTC
ATATGCCTTCGGCAAACGTATCTTTTACTGCAGAGGAGAAATCTCGTCTTGCAGAGCCGC
ATACACCAACTTTTGTGCAATCTGACAGCAGCGCAATCCTTCTGTCAGAATGCACATCAG
TGCTGCAGCTAGTTGATCGGTTGGTCCACCTGGAAGGTAAAAAAAACAAAACAAAAAAAA
GAAAAAACCAGGCAGCATCTCATTAATTTTATTTACTTTTGAACAGTACATATAAACTTT
AACTTTT
>TRINITY_DN148458_c4_g4_i1 len=367 path=[0:0-366]
AAGGCTTGGAACAAGAAAAAAGGCAGCTAATTCAGACACCCGTCTGAGAGACATGATAGC
CACAAGGAACAGGACCTACAGGACGGAGGGCTACAGGACAGAAGGTGTAGAGAGATTTTC
TGTAACGACTCGAAGGGGGAAGTTTGGAGCACCGAGAGCACAGCATTTAGTTCCCAGGGC
GGTACTGGGGGGCGGTACAGAGAAACCAATGAGCCACCCCGTGGGCTGAAGGTCTTGACA
GGCCCAAGAGGAGCCAGGGGATGCCGGAGGAGGATGGATAGCACCGACACTTGACCCTTC
AAGGAACAGAGACCCAGTCCCAGGTCCTCAGGTAAGAACTCTAAGTCCGATAATAGGTTC
TGGATGA
>TRINITY_DN122562_c6_g5_i1 len=367 path=[0:0-366]
TTTGTACTCTATGTTGCAGTTTGTTGTCGCATTGTATGTTTCTGTCTTTTCATGAAATAG
CAATTGCATATACAGTGGGTGGGTGTAGGTGGGTTTGGGTGGCCCCAAAGCTACTCTGGG
TCCCCCAGAAACCGTTGAGGTAGTGAAAAGTGGAGACAATGAGGGGCAAATCCAGTCACT
TGATTGGATTTGCCCCCCAGGACTAAGGCTGCCAGCCCTCCCCTGCATGCACCCCTGCCT
CACTACGAGCTCGGCAGCCCGTACTATACATTACAATGTGCCGAGAGTGGAGTCGCGCTG
ACTCCTGCAACCTGAGAGTCTGCCGCGTGGGAGGCGATGCTGCCAGGCAGAAACGTTCCG
GTGCGGT
>TRINITY_DN161235_c2_g2_i1 len=367 path=[0:0-366]
TCTTAGGACTCCCATAGACTGCAGTTACTTATATGGGCCGAGACTCTAACAGAATCATAG
GATCATTCATAGGAATGCTCCTTAGCAATTATCTGGCGGTGTAAAAATGCTGCTGATTAC
CCGATAAAGGAGTGACCCAACCTGTAGTCGGGCAGTAACCCGGTTGGAGTCACTTAAGTA
ACATTTTTGAATATGTAATTAAATATGAATTTAATGTTTTGCATTTTCTCCTCATCTATA
TATAGCGGATGATCCTGTTGTATGTAATGCAGTGCTGCACTTAAACTTGGCGCCTCTTCT
GTTGCAGTTTCTGGGTCATTCTAAAGATATTATTGTGCTGGTAAGAAAAAAACACGATGG
GGGGGGT
>TRINITY_DN140093_c7_g1_i1 len=367 path=[0:0-366]
AAACAAAAATCCAACTTAATTACAATTTAAAAAAAAAAAATAAAAAAAAAATGTATACTC
TTCAGGATATAAGAACGTGGTGTGCTGTGTTTTTCTATTCTTTTTTTCTAACGTATACTT
CAAACGGAGGAATAAAACGCGATGTGAACCCACCCTAACACATATTAACATGGAGACATC
AACAGCTTCTAAAACAAGACAGGATTTGCCAGTAAGTGAGCAGATGAGTCAGTAAGACTA
CTCTGCGTTTCGGGCAGATCCGTCATGGATCTGCAAGAACGGATCCGTTTGTATTATCTG
TAACATAGCCAAAACTGATCCGTCATGAACTCCATTGAAAGTTAATAGAAGACGGATCAG
TTTTCTA
>TRINITY_DN183163_c0_g1_i1 len=367 path=[0:0-366]
GTTGGCCAAACATGCCAAAATTTGTGAGTTAAGCGATTACACAACTAATGTATATAGCCA
GCTTTAGTGTCTGTTTGCCGGGTATACTTTTTCAAATCAGTCTGTTTTTGTCAGTGGTGT
TTATTTTTAACACTTTCACTGTCTCAATCCGTATACCAACATCATCTTCCATCTGCTCCA
TTTCCTGACTGCCATTTCGTCCATCTATACACCATCATCATATGGTTCCTCATCTACTGG
TGAGCTTACTTCTGTATTTGTAAATATTTGTGGAATACCGGCGCTGGCACAGAGAGGGTA
GGGGAGGGCAAAAAGCAACGCACATACACAGGACACCGATCCAAAAGTCTCCACCCGTAT
TCGATAG
>TRINITY_DN129409_c3_g2_i1 len=367 path=[0:0-366]
GCATGCCTCCGTTCACACCAGGGGTTAATGTAATGTCATTTTAGGGTGTAATACATTTGA
TGTGAGTCGGGTAAGGCATAGATTCTGCTCCAATTTAAAGGGAAGTACAATATTAATGAC
CTATCAGAGTGGTGGGGTTCCGACTCTGCAGCCCCCCGCCTGTTCGCGTGGCCTGCAGTC
CCAAACTGTGAAGAGGCTGCTGCCCTCACTGGAGCACCTCAACCTCTTCAAACAGCTGAC
CCCCGCCGTTTAGATATTGTCGACCTATCCTGACGAAAGGTCATCAATATTTTACTCCTG
GAAAATCCCTTTAACAATGCTATGTGGCATGGGGGACGAATTGCTGCAAAGAATAATAGG
GTAAAGT
>TRINITY_DN152574_c0_g1_i2 len=367 path=[1:0-255 2:256-366]
GATCTCTTTTCACAAATATGTGGCAATTTGTTAAAAAAGCTACCAAAAAGATTTTTTTTT
TTTTTTTTTTTATTTCATCAGTAATTTATTACTCATTGTAGAGTTTGGAATTGTACAGCA
CATTACAAAGTGTAAGGAGGAACCAGCCCACTGCCGGTCTAATATCGAGATCAGAAGCAG
AAAGTTACCTGAAGGGGTTGTGCAGGCATATTCTCAGCACGACATTGGTTGCAGAGAGGT
GCCACTGCATGCTGCTTGGTACAGCTGCACCCAGTGAGTACCGTGCATGGGTCCTATTCT
AATTTAGAAAACCTAGACAATAATTGCAGGCCTTTGGACAGTTGTCACAGCAACTCAGTG
GTGCCAC
>TRINITY_DN118519_c6_g3_i1 len=367 path=[0:0-366]
GCTAATCGGGCAGGCACCGGAGTGGTGTGCGGCCGATCACTACAGGGGCCCGGCAGTCTC
TGGTAGCCGGGCCCCTGCTGTATCTGCCGACATCGCTGTACAAGCCGATGCTGGCAGATT
AGCCCCTTCTATGCCGCGGACCGCACTGACCGCAACATAAAAGTGTTTTGCGGTGAGTGA
AGGAGCGCATCGAGTCCCCGCGCTGCTGTGCCAAACAGCTATTTTTTTTTGTTACCTTGC
CTCACAAAAAGTGTAATATAGAGCAACCAAAAATATGTACTCTAAAATAGTACCAAAGAA
ACGGCCACATTATCCCGTAGTTTCCAAATGTGGTCACTTTTTGGGAGTTTCTGCTCTGGG
GGTGCAT
>TRINITY_DN128317_c2_g1_i1 len=367 path=[1:0-75 2:76-99 3:100-168 6:169-366]
AGTAGCGGCTAATATAAAATTACAGGCAACGTCACAGGTATTTGGGATGTGGAAACGTCA
CACAGGAGAAATACCGCAGATAATGTCAATGCTGTCACCAGCAGCTAATAAAAAATTACA
GGGGATGTCACAGGTATTTGGGATGTGGAAACGTTACACAGGAGATGTACCCCAGGTAAT
GTCACTGTCCGCAGCAGACACTGTCTACGGAAAAAGTACACTGGATGTCACTGATATATT
TGGGATGTGCACACGTTATACAGGAAATGTAGCACAGCTAATGTCACTGTCCGCAGCCGA
CACCGTCTACGGAAAAAGTACACTGAATGTCACAGATATTTTTGGAATGTGCACCCGTTA
CACAGGA
>TRINITY_DN124371_c2_g1_i2 len=367 path=[0:0-366]
CTGCCCCCGCCAACATCTCAGAAAGTAAGTGACCCCCTCACTGCCCCGCCAACATCTCAG
AAAGTAAGTGACCCCCTCACTGCCCCGCCAACATCTCAGAAAGTAAGTGACCCCCTAACT
GCACGAGACCTGGAGGGGCAATCATGACCTTCAGTGAATCTGGAGAATCCGCAGCAATAA
CATTAATCTGTCAAATGTGAATGACGAAAAGTCTTCTGACCCTACAGTCTGAGGTCGCTT
CTGTCTCTCTGTCTCTGAGGTCGCTTCTCTCTCTCTCTGTCTCTGAGGTCGCTTCTCTCT
CTCTGTCTCTGAGGTCGGTTCTCTCTCTCTGTCTCTGAGGTCGGTTCTCTCTCTCTGTCT
CTGAGGT
>TRINITY_DN299336_c0_g1_i1 len=367 path=[0:0-366]
GATCTCTGAGCTTGGGGTGACCACCTTGTCTCCAAAAAAGTGGTTGGCCGTATGTGTCGA
GAGGGAGAGGCCTCTTTCACTAATTACTTAAGAGTAGAACCATTAAGCTCAAGTCAGGAT
GGGTAAGAATTGTGGTGTGGAACTTGTGGAAGAAATGTGGTTACAGAACACCATGGAGAA
CCCAGACAAGCTGCCAAATGGTGTTCAAAGACTGTGGCTCAGGGCCATAAGTGAAAGCCA
CCATTGCCAACCGCCTGTGAATAGCTGACCGTTGTCTTGTAACGTTGATATATCTTTGCT
TTCATGTGGAGAGAACTAAGCCTTCAAGTGACCACCAAGAGTTTCCTGTGTGTGAGAGCC
CAAGAAA
>TRINITY_DN129941_c2_g3_i1 len=367 path=[0:0-366]
TCCCAGACATCCTCTCCGCTCCGATGGCTGGCCCCGAAATCTTATCCGTACTAACAACAT
TACCATTAGCGCATATGCAGTGAAGATCTCTAAAAAGAATAACCTATAAATACTACACTG
CGCTAACGTATACATAATATTCAGGGCCAGGCATCGGAGCAGCAAGGACACCAGGCTCTG
TCAATCCCACTAGGAGGGGCAATAAAAAAAAACGAAGGTGAAGTAATACTTCAAGGGGCT
AAATCAACCCCTCAGTGCTCCAAGCACCTGATTTAGATACAACAAAAAAAAAGAATTTCT
CTGCATCAGTTATAGGGTTCGTTTAAGTCACTATGATCAAATCCACCCAGCAGTATGCCT
GGTATAA
>TRINITY_DN158818_c13_g1_i1 len=367 path=[0:0-366]
ACTATGATGCTCCACCTCCAGTGCATTTGCAGTATGGTGGTCCTGCTCTATTCAGGCACT
ACTTAGTGCTGTCAGCAGTTTAGCTTGGTCAAAACTGCCGAGAGACTGCCTTTAAAGAAA
ACCCATCTGCTTTCCTGTCACTTTTAGTAAATGCCGTACATGTATTTTTGGAGCATCTTT
TGTTAGGACTTGTTTGGTGCTTATAACTGGGCGTTGTTATCCCCTTGTCAATGGGATGAA
TCCATACACTCGGGCACTGTGGAATCAAGTTAATCAGTGTCAGAATGTGTAGGGACACAC
TATTGATAAAATACTTATACATTTCCAGGAGTAATAACAGAGTTCTAGGAAAAGATGTTC
CCCATGA
>TRINITY_DN104443_c0_g2_i1 len=367 path=[0:0-366]
GTGTCGTACGCCGAGCTGCATGACAAGGGCCGCATCACCCAGCGCGCATTGGACCTGGGT
GATGGCGAGCATTTCTCCACCGTGATCCGCCAGGGCGTGCCCGGCACCGAGCAGGACCCG
CAGTAATGACCCAACTCTTTCTGACCCGCTGGCAGCGCCTGCTGCCGGTGTTGTTCGCCG
CCTTCCTGCTGCTGGGCAGCAGCGGCTGCGCGATGGTCACCGTCAAGCAGGTCAAATCCA
GTGATTCACTGGTCAACAAGCGCGCCGATGTGCTCAACACCGGCAAGCTCAGCCCGGCCG
CGCGTGAAACGCTCAGCGCAGCGGGCCTGGACGAATCGCAGTGCGAGAAGGACTTCCTGG
TCTGCCG
>TRINITY_DN220481_c0_g1_i1 len=367 path=[0:0-366]
GCGAGGTGAAGGCGGTGGGCGACAAGATCAGCGTGATCCGTCGCGGAAAGCTCGTGGGCA
CCGCGGATCCCAGCGCGAGCGAGACCGAACTCGCCGAACTGATGGTGGGCCGAGCGGTCA
ACCTCAAGGTAGACAAGGGACCGGCCAGTCCAGCAGCGGCAGTGTTGGAGGCTCGCAACA
TCACCGTCGTTGACCCCCGTGGCCACGAAGTGGTCAAGGACGTGTCGTTCGAGGTTCGCG
GCGGTGAAGTGCTGGGCATCGCTGGCGTCCAAGGAAACGGCCAAACCGAGCTGATCAAGT
CGTTGCTTGGCTTGGTCAAGCCCGACGCTGGCCAGATCCTGCTTGAGGGGACCAACATTT
CACGGTA
>TRINITY_DN55199_c0_g1_i1 len=367 path=[0:0-366]
ATTTCTTTTTTTTTTTCTTTTTTGTGTCTTATTAATTTTTATTTTTCAATTTTTTTTCCA
TAATTTTTTAACATATCTTAATATATTTTTTCCTTATAATTTCTCCCCAAGAGGTTACTG
AAAGACCTTTGGGGACAGAGACTTTTTTTTGGTACTATTTCCACTGTAACTGGTGCATCC
AAAGGAGCCCCAGTTACTGGGGAAACCAGCCTCTTGTGGCGGTTTGTAGAAGGCAGAGCT
GATGAGGGTTTCCTGACCCTGCAGCTCTGCGCTCCTCTGCCCCAAGCCGCTCATCTATCT
GAGGAGAAGGCAGAAGCGCTAATAAAGTGCTTCTGCTTTCTCCTCGGCTCCCTCACTATC
ACTTCCA
>TRINITY_DN117085_c10_g1_i1 len=367 path=[0:0-366]
GCAGAGATGGAGATTTTCGGTTTTCTTTGACCGGGGGGCTGCCTCTCTCCGACTAGAGAC
CAGCACAGTTTTTTTCCTACTCGCCCTGGTCTCTCCTTGGCGAGCGGTCGCCCCCTAAAC
CGCTCCATCTATTTGCAACCGACCACAGGTACAAGAAACAGTGTGGCACTTCGTCCAGCT
CACCTTCCTGATCGGGTGCATTCGCCCGACTCCTGAGGCCTTTGGGGTGGGTCCCCTTTG
CAGTCAGCGGAGGGACTTGAGGCGGCGGTGGTTCCGGATTCAGTCGAGATCCTCTTTGGA
GCTTCTTCTTTGTTTGGACATTCATTGGCAGCAGACGGCCACATGGTGCACGGGACATGT
TGGCGCG
>TRINITY_DN118423_c14_g2_i5 len=367 path=[0:0-63 2:64-90 4:91-118 5:119-133 6:134-157 7:158-158 9:159-164 10:165-170 13:171-184 14:185-235 15:236-260 17:261-277 19:278-366]
ATTTCCGAATTTCTATTTTTTTGTTACTTTGCTTCACAAAACGTGTAATATAGAGCAACT
AAAAATCATATGTACCCTAAACTAGTACCAAGAAAACTGCCACCTTCTCCCGTAGTTTCC
AAAATGGGGTCACGTTTTTGGAGTTTCTACTCTAGGGGTGCATCAAAGGGCTTCAAATGG
GACATGGTGCAAACAAACCAGTCCAGCGAAATCTGCCCTCCCAAAACCACACAGCGTTCC
CTTCCCTCTACGCCCCGACGCGGGGCCGCACAGCGGTGTACGACCACACATCGGATGCCT
CTGCAAACCGCAGAGTCAGGGCAATAAATACAGAGTCCAGTTTGGCTGCTAACCCCTGCC
CCGTTAG
>TRINITY_DN99582_c0_g1_i1 len=367 path=[0:0-130 1:131-366]
GTGGGCAGCAAGATATCGGTGTTTCAAGGCTTTTTTTGAATCAAGAGCTATAGTTGGGGA
GTAAATTGCGAGAGAAGAAGTGACATGGGAAGGCCTCCTTGCTGTGACAAAATTGGCATG
AAGAAAGGCCCTTGGACTCCTGAGGAAGACATTATCTTGGTCTCTTACATTCAGGAGCAT
GGTCCCGGGAATTGGAGAGCTGTTCCTACAAGCACAGGTTTACTTAGATGTAGCAAAAGT
TGCCGGCTTCGTTGGACGAATTACCTGAGGCCTGGAATCAGGAGAGGAAATTTTACAGAC
CAAGAAGGGAGGATATGATCATAAAGCCCTGCAGATCTGGCAAATAGAAAATTTATTTCC
ATTCATT
>TRINITY_DN236684_c0_g1_i1 len=367 path=[0:0-366]
GCACGTGCGCACTGCGCGCGCCTTCCCTTCGTGCAGCTGATCGGCGGGGGTGCCAGGTAT
CCTAAGGATAGTGGTCGGCAATAGCAAAAGCTTGGACAACACCTGTAATCGCTGTGGGCA
GAGCCCAAAAAGTCTACAGTTGGTGGACTGATTGAATAAACTACTAAAATATTGTGCTTT
CTGATTTTTATTTTATTTTTTGACTACTGGGGTCCGAAATAAAATGTTCTAACAAACTGG
AAAATAACCAGAATTTTTTTCCCATGGACAATAGCAACAGGAGTTATTGTGATATAATAA
AAATAACCAGTTAAAGGGCGTCTGTCAGCAGATTTGAAGGCTTCAGTGTTGGTTTTCACT
ATCTGTT
>TRINITY_DN140597_c15_g1_i1 len=367 path=[0:0-366]
ATTATGGGGGATACTGTCGATATCTTTTAATGACACACACAAACAATAAATAAAATATAC
CCGTGCGAAGCCGCGTCCTTCTGCTAGTAGTATATATAGCTTAATGATGTATCATTTGGA
GAGGTGTCCACAGTCAAATTCACACTTCCCCTATACACACCACTTACTCATACCTGGGAT
CAGTGTCTCACTGTCACCAATGGTATTCATTATCTCATTGCTAACAAATAATGGAGACTA
ATTAACTTTTAGCCGGCGGTACAGTGTATATACAAGTATCTCCTAAAAGTGAGAACACCC
CTCACATTTTTGTAAATATTTTATTATATCTTTTCATGGGACAACACTGAAGATATGACA
CTTTGAT
>TRINITY_DN135358_c3_g1_i1 len=367 path=[0:0-366]
ATCACCAGCCCCTCACATCAATAGGTAAGAGGAGACCAGATTTGAGGATTACCTAGATTC
AGCTATCATCTGATCATCACATATAGGGGTCATTGAGGTGCTGGGGTCATGTTGCAGTCT
GTTGTGGTCATTGGGATAATTATGATTCAGGGACAACAGATATTTAGTGATGCCAGCAGT
GTTGGAATGGGATTCCTGGGTCCCACCAGAGAAAATTATTCTCAAGGCCCAACTGCTTTA
TCATCAATAGAGTTCAATGGGCATTGAATCAATGGTCAGTGTTTGACCTAAATGCAGTGA
AATTTGGGTTTTTCTCCAGAATATTTTGGCCCCATTATGGTATTAGAGTCTGGGTTCACT
GGTATGG
>TRINITY_DN149652_c3_g2_i1 len=367 path=[0:0-366]
CAAATCAAGGATTACACCAGTTGTCTCTCTCGGTCACCTTTCTGATTCCTGTCCGTTTGG
GGGAAAGTATCATCTGGGAGACACCAAACATCAACAGCTCAGAGGTAGCTTTAATTCTAT
GTCATAGCTGTGGTCTTGTGTAACCCTAACCCAGAGTCATGCATTATATACAGATATTTC
CAGGCCTCCCACAAGCAGCTCCCACTACAGATAGTAGACTATATCTAGTCCTGAGGACTA
AATCCAGCCCTAAACACTACATCTAGTCCTGAAGGCATCTAGTTTTGAGGACCAAATCCA
GCCACCAACACTTCATCTAGTCCTCAGGGCTAAACCTAATCCTCAACACTACATCTAGTC
CTGAAGG
>TRINITY_DN142182_c3_g5_i2 len=367 path=[0:0-94 2:95-148 3:149-201 5:202-366]
CTTAAAATGCTCTGGCTGGCGTGGGCACGTCCAACAAAGACGTGCCCCTGCACATCTGTC
CCCTAGCAGTGGGTAAGCTAGACTGACTAGAACTTGTCCCCACCCTTCCTGCAGGAAGTG
GGACTAGCCCACTTCTCCACAGAGGGGGGGTTAGAATGGAATGGAGAGTTCCATTCTATT
TAGGGATAGCGCTGCCATTTACGCTGCCACCTGCTGGTGAACCAGGCACATTGCATGAAC
AGTTACATAACATCAGAAATGCACAGTGTGGAGGATCTGGAATAAATGCATAAGATGACA
TGAGGTTAGACCAATAAAGACAGTAGCAAGGTGCAGAAGTGGTAACACCACTCTGGGGTG
TTACACT
>TRINITY_DN184426_c0_g1_i1 len=367 path=[0:0-366]
AGTCCCATATAGAAGGTCCAATAAACAAGCAGGGCTTGACACAAATCTGAAAATAAAACA
AAGAGACAAATCCTCAGAACAACCTAATCCGGTATAATGTGGCCCTTCATGTAAAAAGAA
AAGGAGGATGTCACTTACATTGGCTAGCACACAAGTGGGTAACGCCTGTCATGTCCATGA
TCTATCTGTAGACATGAAGGATACAGAACAAATGCTACCACATCGATGATAAAATAAAGC
AAGAATCTGTCTTAGATCAGGGCAGGATAAATGCCTGTGAAAAGGCTGGGGGGGAAGTCC
ATCTGGCAGTCACGGTCATATAGATGCCTATAAGAAAACAAATATACTCTCAAACTACCC
CACAGTA
>TRINITY_DN158804_c12_g1_i1 len=367 path=[0:0-366]
TCCACTGGAGCAGAAACATGATAACCTCAACAGATCCTACTGTGATCATTCAATATAACA
TCTTATTTCCATATAATATGCTACTTGATGTTTTACTACAATATAATTGCAACAACTGAT
CTCCAGATCTCACATATGAAAAGATCAGACATGAGTGGAGATCCAGTGCATTATTTCTCG
TGTCTGGGTCTCCACTCATATGATGGAGAAAAGAGTTATATAAAATGAATAGTCCCGATA
ATGTCTGTTGTAACGCTACTTGTTATGTTTGCAGTAACCCTTCAGTAGCGCCAGGGTCGA
ACTGTGGTTCCTTGGGCTCACCAGGGTAAATTATTCTGGAGGCACTACCCCAAAATCATC
AATAAAG
>TRINITY_DN144917_c3_g1_i1 len=367 path=[0:0-366]
TTCAGACTCCACTGCCTCATGGTTGGCTGGCTGGCTGAGTACTGATGCGCTATACAGAAA
CCATCACCAAGACCCACCCCTCACGCTCCGTGCCGTGCCAGACATCTTCAGACTCTACTA
CCTCACGGGCTGGCTGGTTGCTGTACCGCTAGTGTTCCTCAACTGCTGTCCTGCTGGCGC
AGCTGACAGAATGAAGATAGGATTAGTGACATGGTTGGGAGTAGTAGTGGCACAGGTGAC
AGCAGAGGGTAAGGAGTAGTAGGGGCATAGGGGACAGCAGGGGATAATGTGCTGGGGCAG
TCAGATGGAAGGTCTATAGTGAGCTTGGGGAATGGGGAAAGCTTTGTGACTAAATTGGAG
ATTTAGG
>TRINITY_DN122593_c4_g1_i2 len=367 path=[1:0-46 2:47-186 3:187-366]
AGAATAGTAGTAGATTTAGGATGACAGCTGTATTGTTCTCTTGATAGACCTAGATAAAGA
TGTCCACATGTGTGATCCTGTAATGGAGTCTCTCACCCGCTTCCCTCTCTGATCGCAGTG
AATGGAATGAATGAGAAAGTCAAGCGAAACAGTTTGTTGTGGTCAAAGTCCCAAGAAAGG
AGGAAGGTAAAGATCCAGGACGGGAAGTGGTATACATGGAGTGATGTCAAATTCTATCCA
GAAACCACCTACCCAAAGGGAATAGTGGAGTGAAATGTGCGTGTTTGTGTACATGTGGAT
AGATGGATTGTAAGCTCTTGCGAGCAGGGCCCTCATTCCTCTTGTTGTTGCTATGTTATT
TATGACT
>TRINITY_DN157744_c13_g1_i1 len=367 path=[0:0-366]
TTCTGTTTTTTTTCTACAGAACAGACATACGGATGTGGATATCACACGGTGTGCTGTCCG
CATTTTTTTGCGAACCCATTGAAATGAATTGAGTCCGCATCCTATCCGTAAAAAAACGGA
ACGGAAACTAAATGCGTTCGTCTGCATGAGGCGTATGTTTGATACTGGAGATTGCACTGC
AAATTTTCTTTTAAAAAAAAGTTCTGATTCTACCGAACCCAAATTTTGTGTGATGCCTTT
TTTTAGGCAAAGCTCTTGATTTGGGTAGAAATAATTCAGACCTGAATCGGACCCGAATTG
AATTTTAAGAAATTCACTCAGGGTGCCATGCAAAAATGGCTTTGATGTAGTAAGAAATCT
ACGAGAA
>TRINITY_DN205293_c0_g1_i1 len=367 path=[0:0-366]
GAGTTCCCCAGTTCCAAATTTCCTTGTCTTGATGGAGCTGCAGACAACACATGCGCCCTG
CCCCTCCGTTCATGCTTTGTGGGACCGCCGGAGATAGCCAAATATAGTGCTCAGCTATTT
CCGGGAGTCCCATGGAAAATGAATGGAGATGCAGATCACGTGGTTCACCTGATAATCCAT
CAGATTGAGGGAACAGGACTACCATTATCGGGATCGGTGTGAGTCTAGGCGGTCGGACCC
CCACCAATCAGTTAGTTATTCCCTGTACTATAGGGAGGGGATAACTTCAAATCTTGGCAC
AACCCGTTTAATAGGTGTTAACTTTTTTATATTTAGTGTGGCTTATAATCACCTGTCTGG
TTGACAT
>TRINITY_DN60438_c0_g1_i1 len=367 path=[0:0-366]
ACCGGACTACTTCTTCAGCCAACAATCCCAATCTGATGTATCAGGACGAGTGTGACCGGA
GGCTTCGAGGGGTCAAGGATGGTGGCCGGAGAGATTCTACAAGCTACAGGGATCGTAGTG
AAACCGATAGAGCCAGTTATGCTAATGGCAGTGGCTATGGAAGCCCAAATTCTGCCTTTG
GGGCACAAGCAGGCCAATACACCTATGCTCAAGGCACCTATGGGGCAGCTGCCTATGGCA
CCAGTGGCTACACGGCGCAGGAGTATGCTGCTGGCACTTACGGGGCGAGCAGCACCGCCT
CAGCAGGGAGGAGCTCTCAGAGCTCCAGCCAGCAGTTTAGTGGGCTAGGCCGATCTGGGA
GATCGGA
>TRINITY_DN63861_c0_g1_i1 len=367 path=[0:0-366]
TACAACACCGGCATTGCCACTTATGTGTGGATCATCAGCACCCGCAAGCCCGAAGCGCGC
CAAGGCAAGGTGCAGCTGATCGATGCCTCGGGCATGTGGCAGAAAATGCGCAAAAGCCTG
GGCAGCAAGCGCAAGGAGCTGAGCGACGCGCACATTGAGCACATCACCCGGCTGTTTGGT
GACTTTGTCGAGGCGCAGGACGACGATGGCAAGCCCCTCAGCCGCATTTTTGACAACGAA
GATTTTGGCTACCACAGCATCACGGTTGAGCGCCCGTTGCGCGATGAGCACGGCCAGATC
GTGCTGGGCAGCAAAGGCAAACAAAAGGGCAAGCCCCAGCCCGACGCCAGCCTGCGCGAC
ACCGAAA
>TRINITY_DN144206_c0_g1_i1 len=367 path=[0:0-366]
ACAAGGCAAAGTCAGTCCACGGAAGAGTGATGAGCAGGAGAGTAGCACAATGCACAAATG
AAGTTACAGGAGCCACACCAAAATCAAAGCCAGAGCCTTGATTGGCTCTGCACCCCCTCA
CGTGATGCTCCTTCAGTACCACTGCATGGACCCAAGCTGCAGCTAGTGGGCGGAGAGGTA
GACACAGCAGGATCATGGCTAGGTAAGTTCATGGCAGGGTTTTGGGGAATTTGTTATAAT
TTTGTTTCATACAGTCAGGTCCATAAATATTGGGACATCAAAACAATTGTAAAAGTTTGG
CTCTATACACCACCACAATGGATTTGAAATGAAACAAACAAGAAGTGCTTTACCTGCAGA
CTGTCAG
>TRINITY_DN137564_c5_g5_i2 len=367 path=[0:0-187 2:188-273 3:274-320 5:321-366]
TCTACTTTCATCAGTGAACAGCATGGAGTCCCACTGATCCCTCTCCCTGCGTAGATGCTG
CCTGGCACATGCAAGACGATGATGCCTATGCCTGGTGGTGTGGTCAGGTATCCTTGCAGG
TTGTCTAGTACGCAGACCACGCTGACGTAAATGGTTTTGAATGGTCTGATGTGACACTTG
GGTGCCTCTCACCTACCTTAAATGTGCCTGGAATTGTGTGGCATTCATCATTCGGTTCCA
CAGGGCATTGTTCATAATTAAGTGGTCATCAGTATGGGATGTGGCCAAAGGATGTCCACT
TCTAGGCCTTTCTGTGACTCTCCCAGTCTCCCTGTATCTTTGTTGCAACTTGCTATTGGG
TAGTTCA
>TRINITY_DN124665_c3_g1_i2 len=367 path=[0:0-366]
GCCCCCAAAGGTGTACATAGCCTTCAAGGTTTGACTGACCATCTAATATGTATGGTTCAG
GTCCAACATATATGCTTGGCCAGGCAGTGTGCGCATGGATATGGGAGGAGGAGAGAGTCG
TTGGCCAAACAAGGCATCTCTTGTACGGCCAGCTTTAGAAAGCTTTCTTCCAGTTTGTAC
ATCTGTCCTCTTGCGTTATAAAGAGAGGAGAGCAAGCTTCATGGGACTTAAGGTCCCTTT
GGACAGGACAATTCAGCAGGCAATTGTCAGAAAGGAACTGCTCCGTCCCAACAATCGCCT
TCTCGTCAGTAAAGAAGACTGCTGCTATAACATACAGCAATCTCCTCCACAGTATGGGGA
GGAGTGA
>TRINITY_DN153888_c6_g3_i1 len=367 path=[0:0-366]
GCATAAAACAAAAAAATGGAGAATGCTTGACAATTAAGTACAATTAGCACAATTTGTGTT
TATTAACCACTTAATTTCTTTCACACCCCAAAATCTGTAATTTCTTTCACACCCCAATTA
GACAATCAAGGATTAACAGATTTACTTATGTATAAAAGAACATGAACTCCCCAAAATCAT
TAGTAGAGATGAGCGAATTTCTTAAAAGTTTGATTCGGCTGATTCAATTGCTGGAATCAA
ATTACTTAGTCACGAGGCACATTTTTTGTAAGTAGCGGGTGCAATGACAGGGAGCTGCGA
TAGCGCCTCCTCCGTCTTTGTACCCCTCAGATGCCGCATTCATACATGATCGTGGCATCT
GAGCGTA
>TRINITY_DN111374_c0_g1_i2 len=367 path=[0:0-366]
ACAAACTGGATAAAATGCTTACAGTGCAGCTTTGCACCTGCCAGCAAATTAATATCTCTA
TCAAATTTGAGACGAGAGAGGTTAGGTCACATCCAATCCTGTCAAGATACGGTATATCAC
CAATTCCATGCATTTTGCCAAAAGCTGTATTCTGACCCTACGGATGCTCCTGTTTCTGAG
GTGTCTTCCATTTTAGCTCATTTACCAATTCCAAAACTGTTGCATTCGAATACTGCCACT
CTTAATCTCCCTATCAGTAATGAGGAACTAGACTCAACCATAATGTCCTTGAAAAGTGGG
AAATCACTGGAAGAGGACGGGTTCTCTGCGCTTTATTTAAAAAAATGTAGATTCATATGC
CACATTT
>TRINITY_DN131759_c2_g1_i1 len=367 path=[0:0-209 2:210-366]
CCCCCCTCGGTCATCACAGCAGCAGTTGTCAGCCCTGCCATCAGAGGAACACATGTGGTG
TCAGGATGTCCTGCAGATATCACTGAGCTGTTACTCTCCTCGTATCAATACTAGGGGTGA
ACGACTGTCATATACGATGGCTCCCTCGGTCATCACACCAGCAGTTGTCAGCCCTGCCAT
GAGAGGAGCACATGTGGCGGCAGGATGTCCTGCACAGATCACTGGGTGTCCCTCGTATCA
CCACTAGGGGTGACCGACTGTCGTATGTGATGGCTCCACAGATCATCATACAGCAGCTGG
GGCAATGTGTCACTCCACAGCAATGGCAGAACTGAAGTACCAGGCTCCATACCTGACCGT
GGTCCTG
>TRINITY_DN137930_c5_g5_i1 len=367 path=[0:0-366]
AGTGAAACGTTTTCAAGAGATCTACAGTACGTCCAGTTGCCTTGATTTATTCTTTTATCC
ATAATGGAAGCGCTTCATTAGTACCGCGTTAAAGACTACCCTGATCACCACGGCCCGGCA
AACAATCTTTCACGGTCCGATCATGGGAGACCGCTGGGCTACATACATCTGGGCGTCTTT
GCATGGATGCTTTAAAACAAACATCTTTGCAGAGACAGCAGCAGCATTCTAATCACGCAG
CTGCTGGGATGATGACCGCATGGCTCCACATGGAGGACACAATGTGTTAAAAAAAAAAAA
AAAGGGGGGGGGGCAAAGTAAGGCTGGATTCACATCACGTTAGAAAAAAAAAAGTCTGGT
ATAAATT
>TRINITY_DN289734_c0_g1_i1 len=367 path=[0:0-366]
GGAATCCTCTTCCGCAAGTGTGAAAGTACCCTAATGTAAAGAATGGGGAGAGGGGAGAAA
GCTGCTGACAGACATCTCTGAGTACACCAAGTACAAAACTATTGGGCGTTCGAATCCAAA
GTGTCTTATGCTTATCTTCCACGAAATTAGCCACAGGTAGAAAGTCGGCAGGCCCCATAT
GCATTAGGTGATCTGATCTTTTTTCAACCAGAAAACTGGAGTGGGGGGATGTAAAATTCC
CCCTCAATGTATCTTCATGCTGCTACTCCAAGAACCTTAGCTAAAATGCATCTGCCCTGC
ACATGCTCAGTAGTGACCTTCCTTCTCTGAAGACCACAAGAGGTGGTTCACCACCTCTGT
AGTCATC
>TRINITY_DN115325_c0_g1_i1 len=367 path=[0:0-366]
GGTGAAGAATTTCCAATAGGATCCATGGACAGGATCCATCAATCTGCCCCCGGATATGAA
GACAACGCCTTTATCGATCATGTTTCTGATTGGCGGTCCCAAAAGGAGGCAGACGACTCG
GAGAGCGATGAACCCGTCCTGGATGACTCTGCAGGGGACTCCTCAGAACCTGGTGAACAA
TTTCCAATAGGATCCATGTACAGGATCCATCAATCTGCCCCCGGATATGAAGACAACCCC
TTTATCGATCATGTTTCTGATTGGCGGTCCCAAAAGGAGGCAGACGACTCGGAGAGCGAT
GAACCCGTCCTGGATGACTCTGCAGGGGACTCCTCAGAACCTGGTGAAGAATTTCCAATA
GTATCCT
>TRINITY_DN225930_c0_g1_i1 len=367 path=[0:0-366]
GTATATAAGGGGTGCACGGTATATAGGGCATTGTCCTACATATAAGGGGTGCACGGTATA
TAGAGGAGGTGGTGTGCTGTATATACACATACTACTAATATACATATACACACACGTAGC
TCACAGCTTCTGGACTAAAAAAACCACAATGAAAAGACGGGGGACAAGAATGGGAGACCA
TGGAGGAGGCGAGGGGACAGTCGGCTGCTGTTTCCGCTGCTCTCCTGGAAGTGTCCGCTG
CTTCTGGCTGAGTAGCGGCCACCAGATCCCGGCTGTTACCACAGGAGCCTGCCCCATCAA
TATCGTCTGGCACTTTCCATCCTGCTGGCAGCGGCCGGCTCCTCCGCTTCCAGGTGGACT
GACACGC
>TRINITY_DN147472_c4_g1_i1 len=367 path=[0:0-366]
ACACTATTTTCTTCTAATGGTTTTTTATTTTCCAATTAGTTTTTTTTTTTTTTTACTGTT
TCCTGAACATGATTCTGGGGGCGGCCATCTTGCCTGATCTTTTCTTAACAGCATTTAGAA
AGTTGCTTTCCAGCAGCTCCATGGGCTATAGACACAATGGTCTGGAGGGGACCTCGATGA
CTTCTATGAGACCCGTGCAGAGGTCAGGAGGGAGTAGATAAGCTGTGATATCACCCATTG
TGAATGCTGGATCCTGTCTTATCTATACACAGAGGTGATATCATTACAGGCAGAATTGTA
ATGACAGATAAGTAGATAACTGCAGTAAAGTGATCTGTACAGCCCATTATTTTTAGTGGC
CAGTGGG
>TRINITY_DN326241_c0_g1_i1 len=367 path=[0:0-366]
TTTTTATTTTTTTATTCTTTTTTATTTTTTTTTTTCTTATTATATCCTTCTACTCGCACA
ATTTCCTAGGACGTCCTACTATTCACTTACTTGGACGTCCTATTAAATTGAGGTGCCCGA
TGGCGACACTGCATGTACCCAGCCGACCGATCCGACTGGTCACTGCCTCCAGCCTGTTCG
ATGGACACGACGCGTCGATCAACATCATGCGCAGAATCCTCCAGAGCCAAGGCTGCGAGG
TCATCCATCTGGGTCACAACCGCTCGGTTCAAGAAGTCGTTGACGCCGCGATTGACGAGG
ATGTCCAGGGCATCGCGGTGTCCTCCTATCAGGGCGGCCACGTGGAGTACTTCGAATATC
TCGTGGA
>TRINITY_DN149522_c4_g2_i1 len=367 path=[0:0-366]
AGGCTTTCCAGGTGTAGCTAGGCTTTCCAGCACCCGGGGCAAGGATTCAGCATCCCGACC
CCCCACACTCCCCCCCCCCCCCCCAACTCCAAACTCCACACTCACTTACAACTCAAATTT
TCATAAAGACAGATAAGTTCAGTGGTGGACGTAGCACTTTGCGCCAAATTATTTTTACAC
TAAGCCACTCCTCTAACTCCGCTCGATGCATAACTATACCTACTCAGTCCCGCTTAGCTA
ATAAAACCTATCATAGGATACATGGCGCTAGCAATACACCTTACAATAAATGAAAGAACC
AACTGGTCCTACCTAATCCAGGGTGTTGCTGGCATGTTGGCGTGATGTCTGCTGGAACCT
GAACAAG
>TRINITY_DN125859_c4_g1_i1 len=367 path=[0:0-366]
TACAGAGCTCTGGTTCATGACAAAGATGAAGGTGCATTTGTAGATCTTAAACTAGCTCTG
ATTGATGTGAGGAACATTTACGTAAGTTTATGCAACTACTTATCTGATCTGTGTTCAATA
TAATAGTATGGTGCCAAAAACAAAAGGGGCACATTTATTAAGACTGGCGTTTTAGACGAC
TGCCTTAATAACCCCTATACCTGGAGGTGAATCCGCCGGAGTTAAGAAGAGGCGCCGGCC
TCTACATAACTTCAGCAGATCCTCCACCACTTCTAAATGTAAGACAGCTTCCCTTCTTAC
ATTTAGAACATTTTCTATGCCTAAAACAGGAGTACAAAATGGTAAATGAGAAGGGCCTAC
TGGCCTG
>TRINITY_DN150264_c7_g1_i3 len=367 path=[0:0-47 2:48-49 3:50-94 6:95-107 8:108-108 9:109-115 10:116-116 12:117-122 13:123-123 15:124-154 17:155-163 18:164-174 20:175-176 22:177-182 24:183-183 25:184-220 26:221-366]
TCTGTGTGCCAATACAGCGGTTTGTGACCATATGTGGGGTGTTTTTGTGGACTGCGGAGT
CGGGGCGATGGATGTTGGGTTTTGTTTGGCTGTTGACCCTTGCTTTGTAACTGGAAAAAA
TGTGTTAAAATGGAAAATTTGACAAACAAGGTTCTAAGCCTTCTGGTGTCCCCCAGAGAT
AAGGTGGCATTCACAGAATGATTGCAGCATGAAGTAGACATATGGGGAATGTGGGAACTG
TTTTGGAGTTATTACTATCTAGAGAAATTGAAATTTGCAAATTTGGTATTTTTTATAAAT
AAAAATGAAATATTTTGACTCAATTTTACCACTGTCATGATGTACAATATGTGACCAGAA
TGGCCTG
>TRINITY_DN15831_c0_g1_i1 len=367 path=[0:0-366]
GTGGTCACCTAAATATGTGCCCAGAGCCCCTCTCTAGATGAAGAGTAGGGGAGCTGGCCA
GAGGGGGTTGACTGAAATCAAAATGTTCAGGGGAGAAATTATGGGTGGCCGTACCCCAGC
CAACCTCGATCATCAAGAGGGCACATGAACTGTATAGAAAGACATCCAGACCTCTGCATC
CATAGCATTCAGTGGCCAGGCCTCACAGACTGGCTGCCGCACGACTATTAAAGGCTCCAT
CGTCTTTAGACTAAATATCCGTAGACTCTGCAAACTGGAATCTGTAGCAGGGCAACTGGA
GAAAACACCCAGGCAGTGACCGGGAGGTCCCCAATTTACCCTGCGTCTCCTGTACATGCC
CAGAGAG
>TRINITY_DN126139_c5_g2_i1 len=367 path=[0:0-193 2:194-253 3:254-366]
GCAAAATACCGTCCCATCAGAACCAAATAACACAGTGTAGCGCAATATACTGTCCCAAAA
GCTGGCCCTCTGTGGTGATCACCAATAGCTACCATTTTCTGTCCTGATCCTACAGTTGTC
TTTGATTAAGTTATGGAGTAGGGGGCTTAGGAGGTGAGATGTGGGCCACAGTAGTTGAAT
TCAGGAGGGCATGTCCCTGGCCGAGTACATGATTCTTACAGCATTAATTACTGTTGAGAG
CTCATTATATACCCTGTAGGGTCTATGGCCAATCCAAACCTGTGTGAGATGGTGAAACAG
CTCTCATTATGTGAACACTGCTTTTGTGAAAAAGACGTTAAAAGATCGTCAATGACATTC
TGCTGTT
>TRINITY_DN142880_c14_g1_i1 len=367 path=[0:0-366]
TGTCCTCTTTTTGGGGATTATGAAAGCGGTTACCCGAACCTATTATATAATGTACGCACT
AAGTGTAGGGTTGCCACTTTTCCCAGCAGATTACAGGTAAAATGGCTAGGGCAGTGGTTT
ACCAGGCAGGTGGCAACCCGAGCGGGGACCCGTCACCCCATCGATTAGCTGTTTTCGGTA
GCCTGTAATCAGAACAGTGGATTGAGCTGGAAGCAAAAGGATCCAACTGTGCAGTGGCCT
TGAAGTGTCCAGCATACTGCAGCTTGTATAGGGGTGTTCCTGATGTACCGAGGAAGCCCA
GCAGTCATGTATGATGTATGTCCTCTGCCATCCGCCCTCCCGTGCCCGACGCGCAAAGGG
GCCCGAA
>TRINITY_DN130338_c3_g1_i1 len=367 path=[0:0-95 2:96-366]
TGACGCCCCCAGTGTGAATCCACAACCCCCACAGTCATGAAAATAAAGAAAACTCCCTGA
ATGAGAAGGTGCGTCCAAACCCCTGTTCTGCACTGCATATTGCGGACATGCTAGCGGCGA
TATAGCCGTGCATGTCCGCATCTCTATAGCCCAAAACTTGGTGACAGAATCCCTTTAATA
CTTATGGATCTGGTTTTAATTATTCTTTCACTGCTATAAAGAGTTAATGCATCCACGTAT
GATGGATTGCTCCTCCTTCCCTCTGAGTATTAACTGGAACGCATGTAGTGTGTGAAACGC
GTAAGCGGTTTTTATGAGGTTGTTCTAAATTGTGTCACAGTTGTTTTTTTTTTTTTTTTT
ATACTTT
>TRINITY_DN121969_c6_g1_i1 len=367 path=[0:0-366]
AACCAACCTGTAACAACAAGGACAACAATACAACAGTTAAAACTTTCAGCATCAGCATCC
TTGCATCCTATGCATCCGTAGGCGCGTATGTAGCCCCCTACTGCCCTCGCCCCTCGGCCC
TACCGATGGCCCTACCCACGGCGGCACAGCATCCCATGCGCCCAGCTTGCTAGCCCAGCA
GGTCCACAAAAAAGCAACCCTAGATTCCCTCAAACATGAACACAGCATACACCGCTACAC
ACACCGTCCACAAAGGCACACACGCATGCGCCCAGACACACACTGAAACATACTTATATC
CCCCGGTACTATTGGTGCCAAGTAGCATGTACAGTAGTATACTGCAAAACAAAATGCGTA
AGTAACG
>TRINITY_DN123748_c6_g1_i1 len=367 path=[0:0-366]
GACAATATATGTACTTTATGGCCCACTGGGTAAATCCCAGCCACACCAGCAACTTGGCCA
TGTGACTGCACTGCCACCTCCATGTTCTCAAGCCGTGAGTCCTGTGCCAGCATCCTTCTC
ATCCTCAACCTTGTCCTCAGCCTTCACTGCAGGCACAATTTGGAGTGCTTACTTCAAGAG
GAAATCAAATCCTGGATCCTCACCAACTGAAAATCAGAACCATGGTCACTGACAATGGAA
AGAACATTGTGTTGGTACTGTGTCAAGGAGGGCTGACCCATGTGCCATGCAAGGCGCACT
TCTTTAATCTGGTTGTAAAGTAGTTCCTGAAGTCTTTCACCCAACTGCAAGACTGAAAAT
GTGCATG
>TRINITY_DN133059_c1_g2_i1 len=367 path=[0:0-366]
CATAAGGAGCAGGAAACTGTGCTGCGGATATACAACCACTTGAGGAGGTAAGTGATGAAG
CAATGACTTTTAGGTTACTCTCCCCCCCAATCTATTTGATACGTCACAATGTCAGAAGAT
GAAAGATAACGTGTTCACTCTCCTGCCATTGCCCTTGTCTTTGGGGTGTGTCTACATACT
CTTGCATTTTGTCAATTTAGGGTTCAGCTCCACGGCGACATTTCATGTAATGTTTAACAA
TGGAGTCGCCATGTGACAAGCTGCGAGAGACAGTCTCCAAAAAGATTTTGCGTCGCATGT
CACATGCCACTTTTACTTTACTCCATTGACTTTAATGTAAGTTGTCCACAACACACGACT
CGTCTGT
>TRINITY_DN230272_c0_g1_i1 len=367 path=[0:0-366]
TATTAGGCCACAGTTGTCCCTGCTGGCTTTGGAAAGATGGAACATTATAGTTAAGAAGAA
AGAGGATGAGATTGAGGATTGGATGAGTCCTCTCAGTCGCAGCAGGATGACGTGAAGGTG
ACTTCGGCGTCTGAAAGGGTGCCAAGGAGCAAGGGGTCACAGCATTCCTCCTGCAACTCC
TTCTTGCAGCCCCAAAGAATGTTTTCAGTGGAGTCATCTCAGTCTTCACTGTCCCTTACT
AGTGGGGCGCCTTCCTTTTTATCTAAGAAGTGGCAAGACAACCCCACCACGCCCTATGGC
AGATAGTCAAGAGATTCTCCCTATTGACGACATATCTGAGAGCAGTCAGTGTTTGTACTG
CCCTGAG
>TRINITY_DN155615_c5_g3_i1 len=367 path=[1:0-226 2:227-366]
TGTATTTCATACGTGTGCTCTTCCTTTCTTCTCGCTTAAAAAAAAAAAAAATTATGAAAT
TTCCAAACTGATAGTTAATCTTACAAAAAAAAAAAAAAAAAAAAAGGCCAAAAAGTCTGA
GCGATCATCAGTTTATCAAGTTACACAATTCATCCTCTATATAAAATGTCTGCACAATCG
TACAATAAACTCTCTATATTACAGTGTAAAAACTTATTGCTTTTGTATTAACAAAATTAA
ATTAAAAGAATAATAAAAAGAAAAAAAAAAAACACAAACTGTAAAAACCCAAAACTAACC
ATCCACATCATAAACCCTCACGTCGGCACAGAACGAATATATCAAAAACAAGAGATTTTG
GTCTCGT
>TRINITY_DN142409_c4_g1_i1 len=367 path=[0:0-366]
CTTTTCTCCCCGCCGATCACCTGTTTGAAGAGAAGGCAGCATCCACAGGACCGCCGCCCT
CTCCTCTCTGTTTACCTGCTCGTCGCAGTAATTGCAGTGGTGACCAGTGTAATTACAAGT
ATGGCGTCCCCATTCTCTATAAAGGGACAGCTCCGTCTGTTCGAGTAAATACCACAAAGC
CATCCTAGAGAAGTGAATGGGGCCGCCATACTAATTACACCTGCTTACCAGTGCGGCGAG
CAGGTAATCAGAGCAGAGAAGGCAGCACCTGTATGAGTGCTACCTTCTCTTCCAACAGCT
GATCGGCTGGGGTGCCGGGAGTTGGACTCCTTACGATCTGCTATTGTTGAGCTATCAAGA
GGACAAC
>TRINITY_DN157767_c6_g2_i1 len=367 path=[0:0-366]
CATTACAGGCAGGATTAGAATGAGTTAGAGGGGTTAACAAACCCCTATAATGCCCCCAAA
ATGCCCGGGCCCCTCATATAGATTATTCTTAACCCTCTTCCCGGCGCCCCCGGCGCTCCT
GGTCCCCGTACGGCTGACGCTGCATCTGCCCGTTGTGCGGCCGGGGCATCCGGCGATGAG
GGGAGCAGCCAATGGCAGGCCGTGACGGTGACAAGCCCCCTCGTCCCCAGCACGGCCTGC
TTTTGGTTTCTCCCCTGTCGCTGGATGTTTTGGTCCATGCGACGGGGGGATGCGGCGGCG
GCGGTGCGGGGATCGGGAGCTACGCGGGTGCTGGGTAAATATGGTCTATATGAGGGGCCC
GGGCACT
>TRINITY_DN126754_c25_g1_i1 len=367 path=[0:0-366]
CTTCCCCTCCACCACCTCCCCCCCTCGCCCCCCCCACCTCCCCCCCACAACCCCACGCTC
CCGGCGCCTTCACCCCACCCCCCCCCCCCCCCCCCCGCCCACCCCCCCCCCCCCCCCCCC
CGCGCTCCACCCCCCCCCCGCCCCCACCCCCCCACAACCACGACCTCCTGCCTCCAGACG
TCGGCTTACTTGTGCTCCTAAGGTGACTGTAGTTGTTAAGTTTTCTATTCCTATAACTCC
AGGGTCAACAGATATAAAGGGAGAGAAAGGAAGGTCGTCGGGTCGCGGAAGAGTGGTTGC
AGGGGGGTAGCTGACGGTGGTTGGCCTGGCTTTAAAGGGAGGTGTGGGGGGGGGGGGGGG
GGGGGAG
>TRINITY_DN142320_c0_g1_i1 len=367 path=[0:0-366]
GGCTTGGTTGCCCATTGCAACCAATCACATTCCACCTTTCATTTTCCAAAGAAAATCCGA
TTGGCTGCTATGGACAACTAGGCCAGTTTTCCTTTACATTAGTTTTGATAAATCCCCCCC
CATGGTCTATAAAGAGCTTGCATTCTGGGACGTGTATTTACGCAAGATACTGTATAATAA
TTTGATGTGCTGTAGGAAAATATGTTTTCCATTCCTTTAAGGCTACATTCACACGTCAGT
ATTTTCCTATATCCCGATTTTCAGTCCGTTTTTTGCGGATCCGTTGTTCCTGAAATTGTT
TCCGTATGTCATCCGTTTTTTGCGGATCCGCAAAAAACTGAACCATGTATAAATTTCAAT
AATCAAA
>TRINITY_DN115632_c6_g1_i1 len=367 path=[0:0-189 1:190-245 3:246-366]
AAAGTTTCATTCAAAGAGTTTTCATTATTTTCATGACTATGAAAATTGTAGATTCACACT
GAAGGCATCAAAACTATGAATTAATAGGTCTATAATGGCTTGCCAGGTAAAGTCTCGCTC
GCTTTGTGCTAGTATTGTCTTGCCAGGAATAATATTCTTGCTATGATCATTACCCATTGA
AATGTAAATGTTTTCTTTCCCAAGCCTGCATAACTCTGTAATGCTTATGCCTTCTGTTGT
GTCCGTTACCGAATTACACCAATGTTGGTGTCTGTTTACACTGTATTTTCTATATACGAA
AATAAAATATTTTTAAATAAAAAAAAACTATGAATTAACACATGTGGAATTGTGTGCATG
GCGGAGG
>TRINITY_DN148164_c4_g1_i1 len=367 path=[0:0-366]
AGCAGCACCCCTGCTGCCTGGCGGTGCCTGACCCGGCACTGGGCCCCACCAGCCACTGTT
GGTGGGTTGGTGGGGCCCAGTGCTGGGTTTGGCATTGTCAGGCAGCGGACGTGATGTTTG
GCTGCTGATTCCCATGGCCTGCTCAGTCAGAGCAACAGCGGCGGTGGTCGCCGCGCAGTG
CCATGCCAAATTTAGAGTAGTTACCCACCCAAAGAGGCAAACTTGGTGTCGTGAGTGGGC
TTATGCTTTTTGATCAAAATGTACACTAATGCCTCATGTATAGCATGCATTATAGGGGTC
AGTATACTATATATCGCGCTGAGAAGCTATTTAAATTATGCTGAGAAGCCGTTATTAGAT
TAACACA
>TRINITY_DN135781_c1_g1_i1 len=367 path=[0:0-366]
TCTATCCTATTCTGGACCTCACTATCCCAGTACATCAGACTCTCCCCCAACATCCAAACC
TTCAAAAGCAACCTGAAAACCCAACTCTTCAGGAAAGTCTACAACCTGCAATAAGCATGC
TGCCATCACACAGTCAGATGAGCAGCTTTTACCCTCCCCTACTGTGTTCTTCCCCCTTTT
TTTTGTAAGTTGTAAACTCTCGTGGGCAGGTTCCTCTCTCCCTCTGTACCAGTCTGTTGC
TAAGTACATGTACATTGTGTTGTTTTTTATTATATATGTGAACCCTTTCTTAGATGTACA
GTGCGATGAAATTAATGGAGCTCTGAAATAAATAATAATGTCTGTGGCGAAACCAACCTC
GCCACGG
>TRINITY_DN320058_c0_g1_i1 len=367 path=[0:0-366]
ACATTGCTTGTTACCATGGTCCAGGAACTTTTCCAATATAATATCCTGTACAATTATTTA
CAGCTAGGGACATAAAGTGACTGTGGTCCATGGATAGAGAGATGTACAAGATGAAACAAC
TGCATTTTCTCATAATTCATAGAGGGGTTGTGAAGCCCCATATTTTTTTTTTAAACTGGC
TCAGATCAGCAGGAAATAAGTGACACTGCTGGTTCCCTGCTGGTCTCCCTTCCTTTTCCC
TCTCAGTACAGGAAATGCAAGCCGATCATTGGTCACAACAGTGACTTGCCTCAGCCAATG
AGCTTGCCATCTCCCTTAAAGAGTACATCCAATATTAATGGTATTCTGATCTAAAAAATT
TGGAGTG
>TRINITY_DN136154_c16_g1_i1 len=367 path=[0:0-366]
TTTAAAGTGACCTAAAGGTGGACATGAATTTGTCTTTACTAGTTAACGTGCCAATCTTTG
AAGGCTATGAGCACCTTTTGGGGGCAGATTTTTATGATTGAATTTTATTCATTTTGGTCT
TAAATCATTTTTCTCAATTGGTCTTTAAATTTTTTTTACCAGTTTAGCTGTGAGCATCTT
ACTTTTCACTTTCACTCTTTCATCTGACGTCTATGCATAGTCCTTATCTCTGAACCCGAC
AGCTCATAAACACATTTAAGGGCTGTATTACACAAACAGATTTCCTGACCAATCATTGGT
CAGATGGCCATTTACACACACAGATCTTTTGTTATACACAACTATTGGTCTGATTGGACA
GAAATTG
>TRINITY_DN108273_c0_g1_i2 len=367 path=[0:0-79 2:80-97 3:98-121 5:122-161 6:162-214 8:215-216 9:217-366]
GATCTTTGTTAAAGGGACTGTTCAGGATTACATCAACATGGCTGCTTTCTTCCAAAAACA
GAGCCACCCCTGCCCGCGGGCTGTGTGCAGCATTGCAACTCCGCTCATCCACTGAATGGA
GCAGATCTGCAATACGTTGTGCAACCCGCGTAACCTGGCGGTGCTGTTTCGGAAAGGCAG
TAATCCTGCACAACCCCCTTTTAAAGTAAAAAGCTAATTTTAATGTGTCTTTTCCAATTC
AATGTTAGAAACAAGGCAGAATCTGTAACTTCTAAAACACATCAAGCAATAGCACACGTT
TGGCTTGGCCCCCGTATTCCTTCCATAAGAAGCCACCTACCTGCCCGGCGGACGCTGCAC
AGAGTGG
>TRINITY_DN192925_c0_g1_i1 len=367 path=[0:0-366]
GTCGTTCCACGGGTGAATGGATTATTCCGGTTTCCAAGCGTCTCAATGATGCTAACGGAA
GATTTGCGGGTGTTGTTCTTGCTACGATTAGAGTTGGATATCTATTGACTCTTTTGGATG
GATTCGATATCGGGGAACAGGGCGCCATCTCACTGAGTCTTGCTGATGGTATTCTCGTTG
TACGACGACCATATTCCGTTGAGGATTTGGGTAGAACCATTCCAAATAATCCACTCTTGA
ATATAGCAAAGAATGAACGGGCCGGAATGCTATTGCTAGCGTCCCCTTTCGATGGAATAA
GACGACTCGTCATCTTCGAGCATCTGGGAAGTAATCCTCTCTTTGTGACAGTAGCGCTCT
CAGAGGA
>TRINITY_DN336986_c0_g1_i1 len=367 path=[0:0-366]
GTTTTGCGGACAGCAAAAAAACTGATTGGTCGTGTGCATGAGGCCTTATTGCATAAACAG
CTATTCCAACTGTGTAGAGTGGTCCACTACATTTAGTCTGTATAAGCCACATGGCACCAT
ATAATTCAGTCTGCAACCTCGAACCAAGAGCCTTGTAAAAACAAGGTTCGCTGCTGGTCC
AACATTGTACATCTTTTAATCCAGCTGCATACACTCCCTCTAATTTCAGTCTGGATGAGT
CAACTGAACTCAGCAGGATGAGCCTCGCCCTTGCTTACAGAACAATTACAGAGTCTATCT
TTGAATTACTCTTTCACAAACATTTCTGCAGTTGGTGAATTTTCACTTCTCTACAACTGT
ATTTAGG
>TRINITY_DN128915_c5_g1_i1 len=367 path=[0:0-366]
AGCACACATTTCCCGCCCTTGTTTTTGTCAATAGATTAAATTGACTAGTTATGTTTTACC
CCTTGTCCTGGTCCTGTTATAATACACTGGTGATGAGGGGAGGGGGTGGGGTTTTTAACC
TCTCACTTTTCTGAGACTTTTCAGATTTTTTTTTCACAGGTTTGAGTTATGTGGAGCTTT
GGTGCTTTCCTTTGGCTAGCTATGTAATTACAGAATCTTTATTTGTGAGTAGCAATATTC
TTGTAATTGTATTTATGTTTTTACTGTTTGTATCATTTTTGATAATTTTTCTTACTAGTA
ACTAACCTTTTTAAATGTGTTATTATAGTGTCATTTATTTAAGTATTTAAAGGGATTGCA
CAATTTT
>TRINITY_DN289468_c0_g1_i1 len=367 path=[0:0-366]
GCCTGGCGCTCTCCGCCGACCGCCTGCTGGGCGAAGAACGCCGCCTGCAGGGCGGGAATG
CCCAGCGCCCGGTAGCGCTCGATGTTGCGGAACTCGCGGGCGAAGGTCGGCTCGCCCAGC
GGATGGCGCAGGCTGCGGGTCAGGTGGTTGCTCTGGCGCTTCAGGTAGTAGGCGGAGTCG
CCCAGGTCGAGGCGGTAGACGCTGCTCCAGCCACCCCGTTCGGTATTCGGTTCGTCCACA
GCGTCCAGCTGCAAGGCCCACAGGGCGTCGAAGCTGTCCAGACGGTTGCGCTGGAGCAGG
TCGTGGTCCTGCGCGGCGATGAAAACGCTCATTCGCGCCCCTCGAAGAAAGCCACCACCT
GGCGAAT
>TRINITY_DN133582_c10_g1_i1 len=367 path=[0:0-366]
ACCTAACTGGTGCCCATAGCTTCCAATCAGATTCCACCCCTAACTTTCCAAAGGAGCTGT
CAAAAATGAAAGGTGGAATCTGATTGGTTGCTATGGGCAACTAAGCCAGTTCCACTCTAC
ACCAGCTCGACAAATGACCCCAAGTGTGGGAAATCAGAAAGTGTGTAAATCAGATAAATA
AGTTGCAACCATTACAGATTGTTTTCTCTGTGTCACTATTATATTAGTATAGTATAAAAA
CCCTTTAACTACAGGCCCTTTTACATGGTCTGATAAACCGTCAAATGAGCGTTCATAAGA
ATGCTCGTTCCCCAACATTGCCCTGTGTTAACGTGGCAGCGATCAGTGACCATTCTGTGG
ATGCATA
>TRINITY_DN118030_c1_g1_i4 len=367 path=[0:0-59 2:60-67 4:68-68 5:69-113 6:114-131 8:132-166 9:167-192 14:193-204 15:205-212 17:213-289 19:290-366]
CGAGGAGCGGATTTCGGGGTGTAAGCATCATGGCGGATTCGGAGCTGGAAGCTATAAGGC
AGCAGCGGCTGGTAGAGCTGCAGGGAAGACGTGGGGATGCTGGGAATGAGTAGACACAGC
AAGAAGCTAAATAAAGGGAGGAGGAGATGAGGAATAGTATTTTGTTGTAGGTCCTGAGCT
AGGTTGTTTGGGTGAGGCTGAATAATTTGGCGCTAGTGAAGCCTGAAAAAGCCAAAGCTG
TGGAAAATTATTTTATACAGATGGCAAAATTTGGGCAACTAGGTGGCAAGCTTTCTGAGC
AAGGACTTATAGAGATTCTGGAGAAAGTGAGTCAGTAGACGGAAAAGAAGATAATTGTGA
AGTTTAA
>TRINITY_DN227628_c0_g1_i1 len=367 path=[0:0-366]
GCTCCGCACTAGACGACGTAAGCATTAACGTCGATAAGGGCGAGTTCGTGTTCTTGGTCG
GCGCATCAGGGTCGGGTAAGTCCACCGCCATGCGGTTGGTGCTGCGTGAACACCGGCCAA
CCAGCGGCCAGGTATATGTCGCAGGCAAGGAAATCAATCGGCTTGCCGGTTGGAAGGTGC
CCGGTTTACGGCGAAGCATCGGCACCGTGTTTCAGGACTTTCGACTGCTGGACAACAAGA
CCGTTGCCGAGAACGTGGGTTTCGCTTTGCAGGTGATCGGCAAGCCAAAGTCGACCATCC
GGCAACTGGTCCCCGAAACGTTGGAACTCGTTGGCCTGGACGGCAAAGGTGACCGGATAG
CTCACCG
>TRINITY_DN147654_c4_g3_i1 len=367 path=[0:0-366]
TTTTTAAGACCGTGCCCATAGACTTCTCCTTGAAATAGAGGATTCATACCTACCTGCTCC
AAGTCGCTCTGATCCTCTGCTCTGATGCTCCTGTCTCTATGTTCCGGTCCATGTATTGTT
TGCATCCGGCAGTGCATGGTCACATGCACCACTTCAGCCAATAACTGCTCCTTGTGGCCA
CATCATCGCTGAATCCAGTCGTTGGCTTTGGTGGAGCATGTCACCATGCACTGTCGGATG
TGAATAATGCAGGGACTGGAAGATGGAGACAGATGGAGTGGCAGGTAGGGTACGGTAAGT
ATGGATGCAGGCTGTAAACACTTTAAAAAACTCTAAAAAAACATTATTACTGGAAAACCC
CTTTAAG
>TRINITY_DN287420_c0_g1_i1 len=367 path=[0:0-366]
AACCATTTACACTGAAATACCAGTACATATAATGGTGAAAAACCTATTCAGCTACTTCTT
AAGGCCCCTATATGGCAGGTTATCGAGCCAAATATCGGAAACAGCCATTTGTATGAACTT
GTTCATCAGGTGAAGGCAGCGGCACAGAAATAATTGTTTTTGAGCAGATCGTCCGTTGTA
AACAGGGTTCTGCTGCCCTGAAACAATGAATCTGTATGCCACTGCTAGAGGGATCACTCA
TCCCCAGTTTTGACCTCTGGTCATGATCAGGCAAATTATCAGGAACGTTTGATCTGTTCC
CAATAATTGCCTCTATATTGACCCATGTAAAATGTAATCCGATGTCCCCTATCCCTGTAT
TATACTA
>TRINITY_DN138017_c1_g1_i1 len=367 path=[0:0-366]
TTCCAGCCTTGATATAGAGGGGGGGAAAAATGGCCTGGCTGTGGCTTTTTCTTTTTAGGA
CATGAATGTTTGCATAGCTCATTGGAATATAGATCCCGGGTGAGAGGTTTGAGGCACCTG
GTGGCTCCCTAACACAACCCAGTAAAGACGTCCAGAGGGTAGGTCTTCTAAGAGTCCTGT
ATTCATTAGGCCCGTTACTGGTGCGTTGCTTTCCCCGCATCTTATTGCCATGGGTGTCAC
TTTTGACGTCTGGGATGTTGCTCAAAAAATATAAATGGCTGCAACGTTAAGCTGAGCAAA
GTTTGCACAGCATTGCGCTTTTTTTTTTTTTTTTTTTTTTTATGTTTAAAGGGACGTTTC
TGCTAGG
>TRINITY_DN119337_c7_g1_i1 len=367 path=[0:0-210 4:211-366]
CCAAGAGCACAGTGACCTCCACAATTCTTACATGGGAGAAGTTTGGAACAACCAGGTCTT
TTTTTTTAGCTCTCGCCACCCCTCCAAACTAGGTAATCCAGGGAGAACTTTGGAGGATCC
AGGGAGGATTAGAAGGGCCAGCTCCATCCTGGGGATCCCCCTAGAACCAGTGCAGGTGAA
AGAAGGATACTATCCAAGTTGATTTCTATGATGGAGAATAACTCCCATCCCATGCATGAG
ACGGCGATAGCATCGCTATCGGAAGTCATTTCTCCCTGCTGCTGTACAACCAACAGCGAC
CCAAGCGGAGATAGACCGCACTCATCACCTACTGGTTCCTGCGAATATCATTCCATCCAG
AGACTGA
>TRINITY_DN160855_c5_g1_i1 len=367 path=[0:0-260 1:261-366]
GGATGATATGACATCATTTTATTTGACAATATATAGTTTTTTGTTTTTTATTGGATGGCA
ATGGTGGTGGTATAATGGGGTCATTGTATGGTGGTATTATATGAACACTATTCAGTGAAA
TTATATGAACACTATACAGTGATATTATATGAACACTATATTGTGATATTATTTGAACAC
TCTATGGTGGTATTATACCAAAACTATACAGTGATGTTATGTGAATGCTAGGTGGCATGG
GTGCTCGGCCTGCGGCCCTCCAGCTGTTGAGGGGCTACAACTCCCAGCATGCCTGGAGAG
CCTACAGCTATTACGGCATGCTGGGAGTTGTGGTTTTGCAGCGGCTGGAGGGCTGCAGGT
TGGGCAT
>TRINITY_DN156116_c1_g1_i1 len=367 path=[0:0-366]
TGAAAATGCGATGTAACGTGGACGTATATCCGTATTTTATGGATCTGCATTTTGTAGACC
GCAAGATGCATACAGTTGTGTGCATGAGGCCATAAACTATGTTCACTTGTGATTTGAAAT
GTTATGGATTTGCTGCTGTGCTTTTTTGTGCAGCAGATCTGTAGCGCTGTACAGTACCAG
CAAATGGGTGAGCTTTTAAGAAATGTCATCCAGGTGCTGCATCAGAAAACTGCAGCATAA
TTTGACCTGCGGTGCGGACAACGGTCGTGTGCATGAGGCTTAAGACTCCTTGTGATCCAT
AGTAATTTGAGGCTGAAGAGTCAAGGGATCTGTGCATGCGTAACGCTTAGGGAGGCACCA
GAGTCGG
>TRINITY_DN142372_c0_g1_i1 len=367 path=[0:0-176 2:177-366]
TAATGTGCCGGCAGATGAATGGTGTTGGGCGGACTTGTGTTTTGAGTTCGCCGTCTAGGG
TTCGGGTTATCGAAGAATCGCGTTGTGGATTCCGCTACCACGGATCATAACGGAATTTAG
AGTCCGTGGCGCGGTTCTTCGATGGCCCGAGCTTTGGACGCCGAGCTTGGAGCACGGGTT
CGCTCAACACTAGTCAGCAGCTTTGTACCTATGACACTGGCTGACCTGTTACATGTGCAC
TTGAAAGCTGAAGGCATCAGTGTTGGTCCCATGTTCATAAGTGGCATTGTTGAGAAAAAT
GAAGTTTTAATATATATGCTAATGAGCCTCTAGGAGCAATGGGGGCGTTGCCATTACACC
TAGAGGC
>TRINITY_DN130189_c12_g3_i1 len=367 path=[0:0-366]
AGCATAACATGAGTAATGCATTTATTTATTTTTTGCTTTTTTTTATATAGCGTTATATAT
TAGCGTGATGTTAGCTGAACCTGCCTTTTTTTGCGGGACCGGACAACGATCTAATCTTTA
TGGGGAGCAGATGAGACAGAGAGGAGTTTAGGGGGGTTGTCTCGTCGGGGACATTGGTGG
CACGTTCTGGCGTAGGCCGCCAGTGTCGCGTGGGGGCGAATCCCACCTCTAGGATCGGCA
CCTTTCTCTCAGGTGGACCCTTGGACGGGAATGGGAGCACATTGCACGTGCGCAGCGTGG
TCTCCATTTATTTCTGCAGCGTGCTCGCTCGGCTATTTTTTCAGAACTCCCTTAGAGATG
AATGGAG
>TRINITY_DN118889_c9_g3_i1 len=367 path=[0:0-366]
TAATCATTGGTGGCAGTGGCCACAGGGTCCCCTCCATTCATCAGTGGCAGCTTCTGATCG
GAGTCCCCAGCAGTGTAATTTGGGGCTCCGATTGGTTACCACGGCAGTCAGGACGCTACT
GAAGCCCTGGCTGCCATGGTAAGCTCCCTGCTGCTGTGTGTACTATGCACAGGGCAGCAG
GGAGAGTGTGAAGTCCTATTCAAGTTTCTAATGGGCCCCTTTACATTGCTCGGGCATTGG
GTAGATCATCGCTAACGAGCGTTCCTACAAGCGCTCCTTAGCGATTAATCTGCTGGTGTA
AAGGCGCCGCTGGTTACCTGATAAACGAATGAAACGCTTGTTCATCAGGTAATAAGATCT
TTCATGC
>TRINITY_DN190580_c0_g1_i1 len=367 path=[0:0-366]
AAAGTCACATAGAGGCAGGAATAGTGGCCGCAACGTCCCGACAGACGGGATGAGAACATG
AAGTCACCTTCCCATAGAGGCAAGTACAGATCTATATCCAGCTCTAGATGATCTACAGCA
CAATGCACCAAAAGCTCAGCCCTGGGCAGCAGGGTAAGTCCCCAGCAGTAGATCCATTAT
ATCCTGTGCCCAATTATTGTCTGTGAACAGCAAAATAAAAAACCTGCGACTAATTCCTGT
GGATATATGTGCTCCCCCCTCCAATCCAGGGGCCCCTCCTCTTTGTAGACTGATCCCGTC
GATCCCTTCCTGTACTAATCCTAGCAGGCCCACTTACTACCCTGATCCCAGTGGAAGCCT
TTCCCAT
>TRINITY_DN123871_c1_g5_i1 len=367 path=[0:0-366]
AAATCTGACTTGGCTAAAACTGACTTTAGCCATATATGAAAGTGGAGTGAGCTGTCAGTG
ATAAATCTGGCCCATTGTGTCTGCTTTTAGCTTTTTATCTTGTGATCTGTACCTTTTAAG
GCAGAATGAGAAGAGATCTATTTAACATTCTGCTATGAATGTGGCCTCTCACCGGACAAC
ACCACAAATCGGGGGTATCCGTCGTTTACCTCCTTTTAGCTGGGTACATTCTTCCACATA
TGATGTCATTCTTTAAAACTTTGGTATGCTAATTAATACTGCCTAGTCGTACCTTGACAA
GACTTGCCATTGGCCATGAGTTGATAACCAGGGGGGCAGACACACTGGTAACTTCCAAGA
ATATTTC
>TRINITY_DN114399_c0_g1_i1 len=367 path=[0:0-106 2:107-149 3:150-165 5:166-213 6:214-261 7:262-262 10:263-366]
GGCGAGAGGTATGGAGGTACAAGGCTCTCTGTGTGAATATATATATATATATATATATAT
ATATACCTCTGCAGGTATGGGGATGCTCTCTGTGTGTGTGTATATAGATATATAGGTAGA
CCTCTGCAGGTATGGGGGGCTGCGGATGGTGTCAGTATGGAGGACGCTCTCTCTCTGTAT
ATATAGGTAGACCTCTGCAGGTATGGGGGGCTGCGGATGATGATGGTCAGTATGGAGGAC
ACTCTCTCTCTGTGTATATATATGTAGACCTCTGCAGGTATGGGGGGCTGCTGATGGTCA
GTATGGAGGACACTCTCTCTCTCTGTGTATATATACATGTAGACCTCTGCAGGTATGGGT
GGATGGT
>TRINITY_DN236997_c0_g1_i1 len=367 path=[0:0-366]
ACGACCATAATCAGATAAGGTCAGATCAGCGGCGGTTACTAAGCGCTATTGGCACCTCAG
CCATCATGGACAGTGATCTGCTAAAGCTAAACCAGCTCAAGTTTCGGAAGAAGAAACTCC
GATTTGGCCGGAGCCGTATCCATGAGTGGGGTCTGTTTGCCATGGAACCCATTGCCGCTG
ATGAGATGGTGATCGAATATGTTGGCCAGAACATCCGCCAGATGGTAGCAGACATGCGGG
AGAAGCGCTATGTTCAGGAGGGCATTGGCAGCAGCTACCTTTTCCGGGTGGATCACGACA
CCATCATTGATGCCACCAAGTGTGGCAATCTTGCCAGGTTCATCAACCACTGCTGCACGC
CCAACTG
>TRINITY_DN154364_c5_g1_i1 len=367 path=[0:0-366]
GCAGCCCCATTGTCAGAACTGCTGCACCACCTTTTCAGTGGCTGTTCGGTATCTGCAGTG
ATGTCGTCGATTGATGTGTTTCTGGCGCAGCTCCGGGCGGCAGCGGAGAGTAGGGGTCAG
GAGTGGCTGCAGGCTTCAATGGCAGGCCTGCTGCCAGGGTCGGGGGATCCGGCCTCTACA
GATGCCCCCATTAGCCAGCCGCGAAGGCCAGGCCTCTGGCATGCCGGGTTAGGAACCCCT
CCGGGGACCCTCCGGCACGCACCACAGGTAGGAGCAATAGTATCAGGCGGTCACGTGCCA
GGAGGAATCCTGTGGTAAGGTGGGACCCTGGGCGGGGATGCAGGAGCAGGTTCGGCAGGT
TGGTCAG
>TRINITY_DN127730_c11_g1_i1 len=367 path=[0:0-366]
ACAGAAGGGTGGCTTCATCCTGTAATCCCTTCCAAACATGAAGGTCTATAAATAGCTTTT
CGCATGGTCACATTGATGATCACACAGGTAGCTAACTACACATTTTCATTAAGGCGGTGC
ATAAGGCCTTAGGACTCAAATAACCTTGATCAACACAAGTCTTTCAAGCATACACACTAG
GAGGATGAGGCTAGGCACTCTAATCTCTTCATACATAATAGCAGTGGATTACCCTCCGCG
ATGTTAGACCTGCTTGCAACTTTACCACTTGGTTTCTCTGGTGTAGCAATAGGCTATGCC
ACTCAGGAACCATTAGTATTCTGCATCCTCAGAGGCAGTCCATAATGAGCAACGGGGATG
TTAGATG
>TRINITY_DN180255_c0_g1_i1 len=367 path=[0:0-366]
GGGTGAGTATTTACATGCAAGTGATGCACAGTGACCGACTCAAGAATATCGGTCTCTGTA
CTGTGCCCCTCCTGAGTATGTGCTCAACGGGTTACTCATCAGCAGCACCACTATTAAAAG
CAGTAGGAGAGAAATCCCTATGGCATGCACGCCATTTGCCTAGTACCTCGCTCAAATGGC
TTGCCTGGCGGCGCTGTGAGGGCCGTAACACGGTCGCTTCAACCCTGGCTTGATAAGGCC
TAAGTACCTTAAAACCGAACCCGAGTTCGGGAAGTGTTTTTTACAGTATAAATTTCAATT
TCAGAAGTTTTTATGTGAAGTCTCGCGAGACTTCACGAAGTAATAACTTTGGCTCATCGG
AGCCAAT
>TRINITY_DN136738_c12_g1_i1 len=367 path=[0:0-366]
ATACTGTCAATCTTGTAATTTGTTTCCGTCTGTTTTACTAAACAAGACCATTGCTTATAT
TTTAGAATAATATACAGTAACTGAAATGCTTCTAGAAATTAAAGCGGTTTTGTAGGCTCC
TGATATTGATGACCTATACTCAGAGGGAGCCCGACAATGTGCACCCCAACCAATCAGCCG
CTCACTGCAGCCTCCGGCGCAGGAACCAGCACCCCGAACTGAACAGCAAGGACAGCTCCG
TCCAAATTGTAGTTACTGCGCGTGGTTACTGCAGCTCAGATCCCGTTCACTTCAATGGGA
GCCGAGGTGCAGTAAACCAGCAGGGTCCAATAAAAGTTTAGTTTCCCAGAATAAAATTTG
TATCGAT
>TRINITY_DN139377_c0_g1_i1 len=367 path=[0:0-366]
AGACCCTTTTTATTGTGCATGATGCAATAGGATCTTTACAGGACTGAAGCCTGGGGCTGC
ACTACTGAGGCATTTCCTGGTCAGACTTCTGTCAGATGTAGTTTTGTAATGGAGATTAAA
ACTTCCCAATACGACCGTGTCTGCTTCCTACCTACCTTGAATATTGGCTGTTATATATGT
AACACATTATGTGAGGCTGAAATTGATCCTGTTCAGCCTATTCTCATGCAATACTGATCC
AGAGGAAGGCAAACGGACAATGATGCATGTGTCCATGTATGGCTCCCATGACTGCACCCG
ACAGAAATCAGCAGACATCAAAATCTTACAGTGGTACAGCATTCACATGACCGTATTCGT
TTTGTGG
>TRINITY_DN129054_c5_g1_i1 len=367 path=[0:0-366]
ATTGGGGTTCCCCTGCTCCCCTGTTTAGGCTACTTTCACACTTGTGTTTTTCCCTGATCT
GGCAGGAATCAGCAAAAACACTTCAGTCATGATAATAAAACCGGCTGCATCCGTTATGAA
CAAATCCGGTTTCTTTATCTTTAATATAGCAATGACGGATCCGGCATAAATACTATTGAA
AGTAAATGGATGCTGGATCCATTTTCTATAGTGTCCGAGAAAATGCCTTCCATGCCGTTT
TGCTCCGCATCCCATGTCGCACAGAAAACCGCAGGTTACCGCAGTTTGCTCTTCGGTATG
GGAACGCAACCAAATGGAATGCATCTTGGAGTACGGTTGTTTCTGGTATCGAGCTTTCGA
TACCCAG
>TRINITY_DN307992_c0_g1_i1 len=367 path=[0:0-366]
GCTTTCAAAGCTACTCGCTTTAACCTTGAGACAGAGTGGAAGAATAACTATCCCCGTTTA
CGGGAACTTGACAGGGTAACATTTCTTGTGTTCATTGCATCGTATGCTTATTACATCTAT
AGATTATATATTGTGCAAATCAAAGACTGCTGAAAAGTATCAGTTATCTTTGTTGTAGGC
AGAGGCTTCTGCTTTCTTTAATCTATATAGAAGTCCGTAAGGCAGAGATGTAAACTGCTG
TCTTCAGGGTGCTCAGACTACTGAGATGCTTAAAGGGAACCTGTCACCTCAAAAATGCAT
CTACACCCGCCAGCAGTACCTTGTAGTAGCCCACAGCCTGTTAATCATGTTTCATCCTGT
TGTCCGA
>TRINITY_DN125975_c7_g1_i1 len=367 path=[0:0-366]
GACGCACTGCTATTTTCCCCCCACTTTTGGGGGGGAAAAAGTGCGTCTTATAGGGCGAAA
AATACGGTAGATGAGGCAATTAGCACGCTACCAACGGGTAAATGCCCAGGTCCAGATGGT
TTTGGGATATCCTACTATAAGAGATTCAAGGAAATACTTGCACCATGACTAAATATTTTA
ATGAGGTGGGACTGTCCATTAACTTTAGGCCAGAAACATTAGCTGCAAATATCTTGCTCA
TTCCAAAAGATAAAGACCCTACCCTGAACAGGTTGGATTTATGCCGGGAGGAGAAGCCAA
AGACAATATAATGAAGGCCCTATTCGGAATTGAATATAGTAAAAAATATAAAATACCTTT
TGGCCCT
>TRINITY_DN120219_c5_g3_i1 len=367 path=[0:0-366]
CTCCCACGATGGACGCTTGCTTGACTGTTCTCAGAACTCCATAGAAATGAATAGAGCATG
CTGGGAGTCGTAGTTTCACAACAGCTGGAGTGCCAGAGGTCAGCCATCACTGCCCGGCTA
TGGTATGTATGCCCACAACCTGCTCTGTGGAGGTGATAAGCTGATGGGTTTGACAGCTTG
CACTTACTGAAGGAGATTGTAAAATTAAACATTTGATGAGATGTCCTAAAATGCCTCAAT
TTTATCAAAATGGTGGAATTATAAATGTGATTCAACGGGATAGACAAGTTAGGCAATGGA
AAAAATAGGTAAAAGACATAATAATAATAATAATAAACCACAAATAATAAGCCATCCCCG
GCTATGG
>TRINITY_DN124368_c6_g1_i2 len=367 path=[0:0-38 1:39-150 3:151-366]
GGGACGAAACCCCACGGAAGCACTCCGTAGTGCTTCCGTTCCGCACCATTCCACATCTCC
GGATTTGCGGACCCATTGAAATGAACGGGTCCGCATCTGTGATGCGCAATGGCCACAGAA
CGGCGCCCATGAATTGCAGATCCGCAAATGTGGTCCGCAATACGGCAACAGGAAGCACAC
GTTCGTGTGCAGGAGGCCTCATGAAGAAATAAAGTTGTAATCTGATGTTTGATAGGAAAG
AGGGTGACCAAATGTGGATCCAGATCACCAGATCATCATTCTGTCTGCCTTGAATAGTGA
CTTAAAGGGAACCTGTCATGTGGATATTTGATTATAATCTAACTAATTATATACAATCAT
TAACTAC
>TRINITY_DN89983_c0_g1_i1 len=367 path=[0:0-366]
GGCTGATAGAGATTTTACTGCAGTGAGAGAGACACTGCTAAGAAACCCTTCACACTTGGA
CATGGTCTGGTCACTCGTATCTTAATCCTAAACCCCTTAAATGGGAATTACAAACTTGCA
AAAACCTTTTTGCCAGCCTTAGATTCTGCCAAAAGATACTTTGAAGAGATAGATGGTAGG
AGTACTACAGTCTCCATCCTGGCCTATATCCATACATTGCTATCTGGGAAGATTTTCACT
GTCAGTTGTTTGGAACTCTGCTATAAAGGGAATCTGTCACGTTTCATGGTGTCCTAACTG
AGGGCAATATAAACTAGTGATAGGTCCTCTTAGCACTTTAATTGATCACGCCATCTTGCC
AGAATCT
>TRINITY_DN120227_c4_g2_i2 len=367 path=[0:0-183 2:184-232 3:233-366]
GCAGCCTTTTCTTAGGCTGGTGATGTTATATTTCATTGGTCACATGACCTACTTCCAGCT
CAGTCCTATTCAAGTGAATGGGCCAGGACTGCAGTACTAAGCACAGCCACTATGCACTCT
AGGGCGCTGTGTTTGGTGCTGTGAGGAGGTTGCGGCAATCACCAGAGCTGATTGGCGGAG
GGTATTTTTTTATTTATTTATTTTTTTTTTTTATTTTTTTTTTTATTTAATTTTTTTTTT
ATAATAGATATGTTTGTCCTGCTCCCCTCTACCTAATGCTGTAAGTAGTTTAGCATGGTC
AAAACTGCTGACAGATTCCATGTAAAGCCCAGGGCCTTTTTATGGCTTTCTACCTGTGAT
TGGAATA
>TRINITY_DN80053_c0_g1_i1 len=367 path=[0:0-366]
GGATCTACAGAACAGCACCACTTTACCACCAACGAGTGGGCCTCCATGCGGGACGTGTGT
GCCGTGTTGCGCTTTTTCGAGTACTCCACAAACATGACTCGTGCTGATGACTCCCTCCTC
AGCTTTACTATGCCATTTCTATGTCTCCTTGAAAAAAATGCTTCGGGCGATGATGGAAGC
AGATGTGGCACAAGGAGGAAGAGGAGGAGGAAAAGGAATAATTTTCACGGTTATCAGGCA
AGTCATTCTCTTAATTCCCTCACGACTGGAGTGTGATCGGAAGACGAGCGAGTACAAGCA
CACGCTGGTAGACACGCTGCTTATGGCATTCCCACCTGACAGCGTGGGCACTGTGGAAGC
ACAAGGC
>TRINITY_DN122160_c6_g1_i1 len=367 path=[0:0-366]
GCAGATAAGAAATAAAACAATTCTCGACCTTTTTTTCCTGGAGTTTATTTAATACTATCC
TCAGGATAGGTCATCAATATTAAAACCTTGGAAACCCCCTTTAATAGAGGGGGCCATGCT
GGTACATCTCATTGCACTTAGTGCAGGCTCTGGCCCTGTCATCACTGTTGTCCTCATTGC
CGGACCACGCCAAATGCAATGTTGGGAAAACCCAATAAATGCTACTTCACCGTGGCCCTC
ACATTTGTCAGATTGTCTGATTTTTGTCCAATCTGTTTTTACCTTTAGATCGCTCATACA
TGAGATTGACCGAAAAAGAAGATGAGACATTACCGATAGATATAGACCTACAGACCTTAC
TGGCATT
>TRINITY_DN159250_c0_g1_i8 len=367 path=[0:0-86 3:87-106 4:107-143 6:144-144 7:145-149 8:150-150 10:151-160 12:161-200 13:201-205 15:206-206 16:207-215 18:216-216 19:217-227 20:228-228 22:229-230 23:231-231 25:232-253 26:254-262 28:263-267 30:268-269 33:270-282 35:283-366]
GGTGCTGTGAGGGACAGGTGATGGGACATTGTTGTATTTGGAGACGGATTGCAAGCAAAT
TGTCATGGTAATTGGTTTTGCAGTGTGCTGAGGCCATGGTTTGACCGGGGCAGTGTTGTC
GCTTGGCCTCGGTGGGGGGCCTTGGACTGCAGATTGGGAGGATGTTGGGCGTTGTTGTTC
CTGTCGGCCTCTTTTTCCTGGCGTGCACGGTTGGCCATGGCAGGAGTGGGTAGTGGTGGG
GTCTCCCGGGTCGGGGGCCTCGGAGTGCAGGGTGAGGTGCTGAGGGAAGGAATTGTTGAT
TGCATGGGAGGGGAAAGCAGGGTGAAGTGAATGAGTGCCAATGTGAGTTGTGTCAGTTCT
ACATATT
>TRINITY_DN136332_c12_g1_i1 len=367 path=[0:0-366]
GCGGGGGACATTAGGAAAATAAAAAATAACTGATCTGGACTCCATATCTGCAGTACTAAT
CATGTATTACTGTAGATAACGGTCCAATATCAGGGTGACAGATCCCTTTAAACTTCCGTG
AAGCCCTCGGAGCCTGAGCTTATGGACGTGTGACACTGCCCCATCACAAATAAGCCATAC
TTACACTGTGCGGTTATTTGCCTTTGAAGTATAAGGAAAATAACTAGGCTTAAAGTCACC
TGAAGGAAAAGCCAGCCGGGCCTCATTTTACAATGGTCCAACAATTACAGCTAATTGGAG
GCAGCGATGTCATAAAGATCTGCTATCGGCCTCCGCAGCAGCCATGCTGTTCCTGTCACT
TCTTGCT
>TRINITY_DN147297_c0_g1_i1 len=367 path=[0:0-366]
TGTCTAGGAATGAGGAACATGACGAAGAGATCAGGCAGTGACGTCTCTAGATGCCCAGAT
CTCAATCTGATCATCATCTGTGGGATGTGCTGGAAAACAGGTCTGATCTATGGAGGCCAC
ACCTAGGAAATTACAGGACCTGCCTTAGAAGCTGGTCTCCCCTTGGTTGTAGACATGGGC
TATGGTCACTGAATGAACGTGAGAAGAATCGCTCCTAACTCCCTCAATCCCATAGTAACT
GCCTCAGATACAAGTCCGTCAGTATGGTAGCTATCTGAATCTTTCCCACTTCAGGGTAGT
TATTATACGGCTCAGGGTGAGTATTCTCTCCATGGGAGTGAGTTGGGAGAGATTCTTCTT
ACGTTAA
>TRINITY_DN124581_c11_g1_i3 len=367 path=[0:0-170 1:171-320 4:321-366]
TGGAATACAAATGTCCAAAAAATTTTACGCATTTGGATTCCATGAGGGGTATGGTGAGTT
CATGTGAGATTTTATTTTTTGACACAAGTTAGTGGAATATAAGTAAAAACAAAAACGAAA
AAATTTCCGCTAACTTGGGCCCAAAAAAATGTCTGAATGGAGCCTTACAGGGGGTGATCA
ATGACAGGGGGGTGATCAGGGAGTCTATATGGGTGATATAGACTGTTGTGCGGATCCGAT
CCATGTATCCCTGGATCCGTAAAAATCACACGGACATCTGATTGGAGCCCCACAGGGGGG
CGATCAATGACAGGGGGGCGATCACCCATATAGACTCCCTGAACACCCCCCTGTCATTGA
TCACCCT
>TRINITY_DN17056_c0_g1_i1 len=367 path=[0:0-366]
ACACCGGAAGCACTTTTTTTCCAGTTTTTCCGCAACACAAATAAATATGACATGTCATTT
TGAATGGGTCCGGCCCGCTACACGGATGTTGCCGGTGCATTGGGGACCGCAATTGCAGTC
CTCAATGCATGGAACGGCTGCAGAACGGCCGTGTGCATGCGGCCTATCAGTCCTCACAAA
TCAAGAATTGAAACAGTTTTCTTTTCTTTCAGCCACAATTTATGTGGTGCTGCATTCGCC
AAAATACATTATTGAATGATTCTTGCAATTGAAGGTCTTACTGTAAACCAATAGAACTCA
ATGAAGAAAGGTCTTAAAGGGAATGTATCAGCTACAATCTTTTGCTAATTCAAACATGAT
AGTGACA
>TRINITY_DN128856_c9_g2_i1 len=367 path=[0:0-366]
GAAAACGTATGGATAGAGGCCCAGGTGGCAGCCTTGCAGACCTGGGAAGCTGAGGCCTGA
TGTCAAACCGCCCAAAAAGCCCCGACCGCCCTAGTGGAGCGAGTGGTCAACCTAAAGGGA
GGAACACTACCCTTTGCAACATAGGCCTCCTTGACAGCCGACCGAATCCGAGGGGATATG
GTGGCCTTGCAAGCCCTCAGGGACTACGAACAGGGAGTCCGACCAGCGGAAGGACTCAAG
TCAACCGAAGGTAGAGGCGAAGTGCCCCAACATCCAAACGGTGAAGAGAACGCTCTCTAG
GATGAGAGGGGTTAGGGCAGAAGGATCGAAGGACAATCTCCTCATTAATGTGGAATGAGG
ACACCAC
>TRINITY_DN131746_c0_g1_i1 len=367 path=[0:0-366]
GCAAGTGATTGACGGGAGGGAACGCTTCCTTCCCGACAATTCTCTGCCACATACAGCCTT
AAGACACAGATACTGGCCATGTGCACGCCACAGCCACGATCCACAAGATGCGGCAAAGAA
TAAGACGCAGCTCATTTGTAGTGTGGCACAGACCTGAAAGAACAGAGGCTAATTTGTGGA
TTGCAATCTGCAGAACGGACCCTTATAGTTAGTGGCTAATGAGAAAAAAAAAAAAAAAAA
GTAGGCATTGTTCATTGTGATGTAACACACAACATTGGGCCCGTTACATAACAATGAACA
TGGCCTACTTTTTTTTTTTTTTCTCTTAACACTGTCCATTCACTCCTTATCAGTCTTTCA
CCCAGTG
>TRINITY_DN162559_c5_g1_i6 len=367 path=[2:0-155 6:156-176 10:177-197 13:198-199 18:200-202 20:203-275 21:276-276 23:277-285 24:286-286 27:287-366]
TTTTTTTGTCGCATTGTGCACTGCTCGTTTCCATGGTTATGACTGGTGTTGGGCGAACTT
GTGGTTTCATGTTCGACGTGCGGGGTTCGGGTTGTCTGGGAATTTTGTTGTGGATTTTGC
TACCATGGACTATAAGTTATGGTCCGTGGTGGCGAAATCCATGGCGGAGTTCTTGGGTTG
CCCGAGCCTTGTGCGCCGAACTTGACAGCAGAGGTTCGCTCATCCCTATTTAGCAGCTGA
TGCCATCTGTGTTGGTCCCATGAAAAATTATGTCTTGATATATGCAAGTGAGCCTCTGGG
AGAAAGGGGGGCGTTGCCGTTGCACCTGGGGGTTCTGCTCTCTGCGGCTGCCACGCCCTC
TGCACTT
>TRINITY_DN154153_c4_g1_i1 len=367 path=[0:0-366]
AACGCATTTTGGAGCTCTCCGTTCTGTTCCGTTGTCTTGTCCCCATTGACAATAAATGGG
GACAAAACGGAAGCGTTTTTTCCCGGTATTGAGGCCCTATGACGGATCTCAGTAACCTCA
GTTTTGCAGAAGGAGCCCGTGTGTTGTTCGCTTTTGCAGAAGGAGCCGTGCCAAGATTTA
AAATGATCCCCATCTCCACAGGATGGAGGACAAGTAAGGCTGAGTTCACACAAAACCAGG
GGCGGGTCAGAAACACAGAACAGGCGCAGATCTTCCCATCACATCTCTGTGGAGGCTTCA
CTCCTGGTTTTAGCTCACAATCACTGAAGTGTGAACTGAGCCTTACTCAACCCCAGGACC
CCACAGA
>TRINITY_DN15119_c0_g1_i1 len=367 path=[0:0-366]
ACTTGCACGGAAATTGTTCGATGAAATGCCCGCGAGAAACATTGTTGCCTGGAACGCAAT
GCTGACTGCCTTCATTCGGTGTTATCGGATTGAGGATGCGGCTGAGCTGTTTTGGAGGAT
GCCCCGCAGGAATGGGGTCTCGTATTGTGCGATGATCACTGGTTATGTTAGCGTTGCCAG
GTTTGGGGAGGCTGAAAGGCTTTATTCGTTAGTGCCACATGGTGAAAGAGATCCTGCTGC
GTCAAATAGTTTAATGAACGGGTACTTGAAGGCTGGGCGGCTGGTAGACGCAGTTCGAAT
TTTTGAGAGCATGTCTGCTCGAAATGTGGTGTCTTGGAGCTCAATTCTTGATGGATACTG
CAAGGAG
>TRINITY_DN325011_c0_g1_i1 len=367 path=[0:0-366]
ATTTTGTACTGTGGGCGGATTCACACAGGAGGTGTCTCTGCATGTTGGCCTTCCTGTCCA
TCTGCTATTAATGCATGTTACATTACTGGCTCCATCCATTTTGTAATATGTTGCACAAGT
GTAAGTCACTTGCTCACCCGCCTTATACACATCCTTCTTCTCTCCCATGGGTATGGCATT
TTCAAAGCTAGGTAAACTGAGACAATCTGTTTTTATGCATGATGGAGGGTGAGACCATTT
TTCTCCTAAGCATTTTGCAATTGCAGGCCCATCAATTCCAAAACCTTCAAAACATTTGTA
CGTAACTTCTTCTCCATACTGATAACTGTCTGACATGTGAGCTACAACACCATGAGAAAT
ATCAGGT
>TRINITY_DN132487_c2_g1_i2 len=367 path=[1:0-78 2:79-92 4:93-107 6:108-108 7:109-113 9:114-130 11:131-200 12:201-258 15:259-261 16:262-296 17:297-366]
GTCCCGCAGGAGGTGGATCCCCTCCATTTTGAAATGGTGATAGCGCACCACAGAGTTCAG
GGCGCAGAGATTTATCACTGGACGCATCTGGCCGCCCTTTTTCTGGACTAGAAAGATGCT
GCTGAGGACAACCCCGGAGGTAGGGGGAGCCCTCTCTATTGCCCTCTTTTGGAAAAGGGA
CCGGAGCTCGATGTCTACGAGCTCCCTGTGTGGTTGGACCAGACCCAGTGGTGGGGGTGG
AGGGATGAGCTCTGGAGATTCCGTGAGCTCTATGTGAAACCCCCTCACCGTAGTCAGCAC
CCATGGGTCTGACGTAACCATGGACCAAACATGGGAATAATTACGGAGTATGCCCCCGAC
ACAAGGA
>TRINITY_DN124364_c9_g1_i1 len=367 path=[0:0-366]
ACGGAATGCATTATGGAGCATTCTGTTCAGTTCAGTTTTGTCCCCATTGACAATGAACGG
GGACAAAACTGTAGCGTTTTTTTCTGGTATTGAGCCCTTGTGACGGATCTCAATACCGGT
AAACAAAAACGCTAGTGTGACAGTAACCTTAGCCTGTAGGGAGGAACAATTAATCACACG
TCTGCATGCTGTATCATTATGATAGCTACCACTTCTAATATCGCAGTAGTCTGGGCCTAA
GAAACAAAATACCACAGTTACGGTTTTATTTACTTAAATTGAAAATCTTACTTACGGCTG
AAACAAGACCACGTCACCTCCTCCTAATGTAGCCTGAGTATGTTTCAGGACTTCAGGTAT
CTGCAGG
>TRINITY_DN124485_c2_g1_i1 len=367 path=[0:0-366]
TAGACCAGATGCTCATGTTGATGCACCAAGGGACAGTGGACTCAGACCAGCCTATGGATT
TTGATGGCCACCCTGTAGCTGTTGGGGACCCATGTGGAGAAAGTCCCCTGGAGGAGGATT
AGGAATAACCACTGCAAGAGGAGTCAGTGGTGGAAAATGAGTAAGAATCGGCTGATAATG
ACAATCACGACACCCAATCATCTCAGTGGGGTGCAGAGATGGTAAGAACTGAGTCCTTGG
GCATGCTGGACAATATGGCCAACTGTATGATTGCTTACATAATGACGGCCATATCCTCAC
AATCAAGCAGTCTGACGATCACTGGATAGCCATGCTTTTAGACCCTCGCCATTAAAGCAA
AATAGGG
>TRINITY_DN142453_c8_g1_i1 len=367 path=[0:0-366]
GGGCCCAGGCTATGTTTTCTCTCTTCGGGTTCCTGAATCAATAGCACAATGTAACGTTCA
CCTGAGATCCCTGTTGAAAGGCTGTGCGTGGAGCTGTAGCTGGTCTTTAACACTACAGCA
TAGATTATTTAGACAGAGCATCAGGTTCACTGAAGTATCACTAACAAATATGAACATGGC
CCAGGAGCTTGTAGTACAGGGCACAGGACTCTATAGAGAACCCCTATATAAGGTCATCTG
GATTTGATAGTATCAGTAATGTACTATAGTACTACTAGCGTTAAGAAATAACATCACCAG
TAGGGATTACATGATTTTAGTTTTAATTATGTTTATTTCTTCTCGGGATACTTATTATCA
CAGGCAG
>TRINITY_DN260629_c0_g1_i1 len=367 path=[0:0-366]
ACCTCTCCGGTAGGATTCCTAGAACCCAGCATATTCTAGGCTAGGACAATCACTCCTGCC
TAGAAAACTCCTCTGAATAATCCACTTAAACTTTTCACCTTTTGAAGTGGAAAAAAAAGA
ATTGCAAAACCAGCAATAAGTATGAGTGCGGAGGCATGTGAAGTGTCACGGGAGCTGCAG
AATCTCAGTCTGTACCTTCTGGGGAAGATTCCAAAACCAAATATGCAAATACTATTAATT
CTTTCAAGCCTGAAGTCTCCACCACGATGGACCCATACATCAGCCCTGACAGGACACACA
CAGAGAAAAATGTATTTACCCAAATCCTATTTGAGGAGAGGATTAACATAGCAGCTCTGG
AAGGGTG
>TRINITY_DN119974_c35_g1_i4 len=367 path=[1:0-84 2:85-102 3:103-103 5:104-127 6:128-128 8:129-140 10:141-203 15:204-209 16:210-227 17:228-232 19:233-366]
TGGATTTCATGGGAGGATACCACTGAGGAAGCCACTGCTGTCCAAAATAAACATTGCTGC
ACGTTTACAGTTTGCACAAGAGCACCTGGATGTTCCACAGCAGCACTGGCAAAATATTCT
GTGGACAGATGAAACCAAAGTGGAGTTGTTTGGAAGAAACACAGAACACTATGTGTGGAG
AAAAAGAGGCACAGCACACCAACCTCAAAACCTCATCCCAACTGTGAAGTATGTGCACGT
CTGATCTGCAACTACAGGAAACGTTTGGTTGAAGTTATTGCTGCCAAAGGAGGTTCAACC
AGTTATTAAATCCAAGGCTTCACATACTTTTTCCACCTGCACCGTGAATGCCCACATGGT
GCGCTCA
>TRINITY_DN124280_c4_g1_i3 len=367 path=[2:0-98 4:99-269 5:270-290 6:291-366]
GTTTGTTTTTCAGTTGAGTTGTGCAGTTTGTGGGTCGCGTTGGGGGTGGAGGGGGTTCTG
AGGTGATTTGTCTTTGTCTCGTTTTTTTGCATCACAGGGAACTGACATTTTAACACTAGA
CTTTTTATATCCACGGTATATAGGTAGTGAGCATACACCACACACATCCCTTGAGAAAGC
GACGGCGAACCACGTGTCGGGATCCAGGATTACTTTGGTCTGTACACTTCCATGGTCCCC
TGTATGGACTGATCTGTACTGTAGCACTTCGCACTTCTGTCCCCCCAATTCTAGGAGCAG
ATTACCTGTATGTACTGAGGGCAGTGCTCCTGCGGGCACCATCTCCTGTGACTGTAATGC
TGCTCGC
>TRINITY_DN127973_c11_g1_i1 len=367 path=[0:0-366]
GGCTATTTCTGCGCCCGTTGTACAACCAACATCATTACCGCACCTCCCGATAATTTAGCC
CTGGAAGAAGATACCCACGAACAAAGCAACTAAAACAACAAAAAACACAAGCAGACCATG
TTCACCTCCACCGTGACTGACCGAGGAAACAGAGGGGGTTCAGCTCTTAAATTAGAGGTG
CACACCTTGCTATGTTTTTCTTCCCAACCTGACTTGGACGGGAGATGGAGTGACGGGTCT
GTGGATTAACAGGGAAATATGAGATACAAGAAAAGGTTGAGCAATAGCCCAGAATTACTT
GAAGAGGACCTTTCACCTGGAGAAACATTGTGAACTGGGTGTCATGGCATGTGCAGCGGT
GCCCAGG
>TRINITY_DN130459_c4_g1_i1 len=367 path=[0:0-366]
ATGCTTATTTCAGATTGTGAGTTATGATGTAAATGCTTAGTTATGTCTCCCACTTTGGAA
ATGATCCAGAAATTTGCCGTATAATCTCTGCTTTCTGTCAATAAAGTTTGGAGAAACTTG
GTACATGGCACTGAGCGTGTGTACCAGTTATTCTCTCTGAGTACTCATATAATTAACTAA
TTAGGAGTCCACCGCTCATCCGCCATTGGGGTTTTTGCCCCAACAGTGACGCCCCTCTGG
GCACCTTACTGGCTCATTTGCATACCAAATAAACTGGATTCTCAGAAGATAGAAAACATC
TATTGCTGGAACAAAGGCACATCTGGAAACAAGGTACCAAGCGCTCCACCGCTCATCCGC
CATTGGG
>TRINITY_DN150582_c1_g2_i1 len=367 path=[0:0-366]
ACATTAACATTAAAATAACATATGAATGTTAACCAGAAAGCAGTGCAATGTTTTAGTAAC
TAGATCACTTCACTTCTCACACAGCTAACAAAATCTAATGCAGAAAGAGATCTGTGCAAC
CATTATAGGGTAATCCCCCAAAATTCTATGGTAATTTCCCATTATAAAGGGTCCATATTG
GTAGATTCTAATAGAAAAGTTGTAGAACTGAACTAATTCTCTATCTCTGTGTCACTTATG
TTCACAGTTTGTTCCAGTTCATTGGAGTGGCCATTTGTTATGTATTAGTAATTTAAGCAG
TTAACTTAGCCAATCCCTTTCTTACTAACAATAAGACAAGGTGTTAAAACTATACTAAAT
CTCTTAA
>TRINITY_DN262750_c0_g1_i1 len=367 path=[0:0-366]
GGCGTCGATCCGGTCACGCGCCGCGAATTCTGGATGCACATCAACGGCCTGGTCGAGAAG
GGCGTGACCGTGCTGGTCACCACCCACTTCATGGACGAAGCCGAATATTGCGACCGCGCG
ACGCTGATCTACCGCGCCGAGCAGATCGCCACCGGCACGCCCGACGAGCTGAAGGCCGAG
GCGGCCCGCCTCACCGGTGCGGAGGACCCGACGATGGAGGACGCCTTCATCGCTCTGATC
GAAGCGTTCGACCGCAAGCGCGAAGCGAGGGAGGCGGCGTGAGCTTCCGCTTCGATCCCG
GGCGCCTGGCCGCCCTGGTCCGCAAGGAGGGCGCGCAGATCCTGCGCGATCCCTCCACCT
TCCTCAT
>TRINITY_DN159601_c8_g3_i1 len=367 path=[0:0-366]
ACTCTGGCCGCCGCTCCATTCACTTCTATGGAGCTGATGAAAATAGCCGACAAAACCATA
GGAATGAATGGTGGGCGGCCGCGCTGCGTGTTTTACTCTCCTTCCTCTGCAGGAATAACA
TTAGTTTTGCCTTGTGTTCCTTTTAGCTTTGGGAGTTTTGCTGTCTAGTATTAGAAAAAC
CTGACCGCTTTCTTCCAAAATGAGCGCCACACCTGTCCACGGGTGGTATTGCAGCTCAGA
CCAGTTTCACTTCAAAGGAGCTGAGCTGCAATACCAGACAACCCATAGACAGGTAGGACG
CTGTTCTTGGGGAAAAAAAAATCGGCCATGTTTTTCTTATATAGTCCAACCCCTTTAAGA
TCTGGTG
>TRINITY_DN337802_c0_g1_i1 len=367 path=[0:0-366]
ATCCAGAAATTGTTAGACCATATAAAATTCATGGGTGGACATAAGCATCATCAGTGGATT
ACTGTGGAATTATTCATGAAAACGCAGTTGTTCTACCATCGTTGGACTGCCAAATAAGTT
GGGTATTGGTGCCTTAATAAATAGCTTATGGCATTACATAAACCAAGCAGTAGAGAGGAT
GTCATCTATATGGGATGTTTTCTGCGTGATGCTTCTTCATGTGACTCGATATGTCTTACA
CCACATAAAGGCATGAAAGCTTTAATTATTGCAGTGATTCTGGTTTCTATTGACTATTTG
AACTTTGACAAAACAGCATTGATTTACGTAAATGTTACAATCTACAGATGTTCAGTTCTT
GTGGAAA
>TRINITY_DN130889_c15_g1_i1 len=367 path=[0:0-366]
AACCGCGATCTTCGAAGGACGGGGGGGCGCCGCGGCAGACAGGAGGCAACGCAACTGTAG
TGTAATATACAGTAGGATATATAGCGGTCAGATAATATGCAGTATATTATATTGCACAGT
GTAATATAGAGATGTAGTAAACATTAACCTGACCTTTCATGTATTCAGTACAGACTAAAC
GTTTGGTTTATATTTACTGTATCTGTATAATGTGTGGTGGATACACGGTGGATTCCCACT
ATCCTGACCACTTCCTACTGTAAACGTCGGCCTCGTGTAGCTCATGAAGGAAGTCACCTG
TACTGAACTGGGACATATAAGACACGCCCGGTAATGCCCACTTATAGGCGGGGATGTGTT
AACTCTA
>TRINITY_DN125917_c1_g1_i1 len=367 path=[0:0-366]
ATCAGTCCTAAACTCCACTGAAGGTCAATAGGAGACGGATCAGCTCTCTATTGTCAGAGA
AAACGGATCCGTCCCCACTGGCTTACATTGTGTGCCAGGATGGATCCGTTTGGCTCCACA
TCGTCAGGCAGCGAGGCTACTTTCACACTAGCGGCACGGACCTCCAGCAGGCTGTTCCGT
TGTGTGAACAGCCTAGTGGATCTGTCCTGCCGCTCCGTCCCCATTGACTATAATGGGGGC
GGGGGCACTGAGAGAGGCTGCTGGAATAAAACTACAACATGTCCGACATTTATTCCGGCA
GCCTCTTGCCGTGCCTCCACCGGAACCCCACCCCCATTATAGTCAATGGGGGCGGGGGCA
CTGAGAG
>TRINITY_DN140207_c2_g1_i2 len=367 path=[2:0-279 4:280-310 6:311-366]
TGCACACGCCTACACGAACTAACTGACAGGGGTCAGCCCCTGCAACTTCTGGGTCTCCAA
ATTGGGCACATGGCCTGAGCTTGCCCTTTACACATTGGAGGCGCTGGCCTGCCCTGCCGG
TGTATTGTCTGAATGTGTGTTTAGCACGACTGGAGGGTTATTTTTCCCAATGTTTTGGGG
TGTACCCGAATTTAAAATAATATTAAAAAAAGTAAAACAAAAAGCAGTGTAGGCTACCTC
CTCCTCCACTGCCAGTTCCGCCTACACCGCCACATCCACCGCCTCCTCAACCTCCTACTC
CATATGGACCTGGTCCTCCTAGATCAAGATTATTATTATTATTATTTTTTACATATTTTA
TGTTATT
>TRINITY_DN129612_c7_g1_i1 len=367 path=[0:0-205 2:206-366]
AGAGGAAAACGTTTTTCCAAGTTCTTTTTCTTATTAGAGTACTGGATTACTATAATCGAT
AGCTGCAGCCCTAGTCGGCTATGAAGGTGCGTGAGGATGGATCGACACACCACAGTGGAG
CAGCTCACCGCCAGACGTGTGTCTAACACAACCGTTCAGAGAACCCTACTGCCACAAAAA
CCTTCCCCAAACCATAACGCTGCCACCACCAGCTTGTGTTCTTCCAGCAATGGATGCAGA
TGATTTGTTCTCTGATGTTTCTTGTCTGAGACGCCAAAGTCTATCTGTTCGATGAGGCAG
AAAAAAATGACTCATCGGAGAAGACAACCCTTTGCCAATCATTGTGTAACATCCCAGAGT
ATGTTAC
>TRINITY_DN143744_c0_g1_i1 len=367 path=[0:0-366]
GGCCGGCTGTGGTCCCCCGCTTTTCTTTTTTCGTTGCCTTACCCCCCGTCTGGGTGGTTT
TTATCCTATCCCGGGGGTCCGGCACCCGCCCCCCCCCCCCCCCCCCCACAATCAGCTGTT
TGAAGGGGTCCTGCGAGCCTGCTCTGTGAATAGGGCGAGTAGTTGTAGTTACACTGCACC
AATCCTCCAACGGGCCTCTGACGCAGAAGAGAACGGCTGTGTCCGTGTTCTGGTCCACAA
ACGATGGATCTGCTAAATATGGGTACCTGCCATGTACACTCTCTGCGTTTTTTTTTTACT
CCTATACAGCAATAGGACATGTTCTATAATTTGGGGAATGGTCAGACAGATCTGCAAAAA
ATAGGAT
>TRINITY_DN245769_c0_g1_i1 len=367 path=[0:0-366]
GGACGCTCAAGGAGCTTGACGATGTATTTCATGTGGCGCCAGAGATTGGTTCGCACCGGC
ACGTCGAATACCTCGTGGCCGTGGGCGGGAACCGTGAACCACTGGCCGGACTCGCCTTCT
GCGAGCTGGATGTCGTTCAGTTGCACGGCGTACTGCAGGCCGCGTACCGGCAGGCTGAAA
TCGTTGGGGTTGTCGATGCGGAAGCGCATCACGAACTCCTGTTCCAGCAAGCGTGCCTTG
ACCACTTCCACCTTCAGCAGCTTGACGTCGGGGTCTTCGAAGCTGCCGGTCATCCAGCTG
CAGCCCGAGAGATTGGAGAGAACTCCCCACGCCATTATTAGGCTGATAATTCTTATCATT
TGCGCCT
>TRINITY_DN240536_c0_g1_i1 len=367 path=[0:0-366]
ACAGGAGCCTGACAGACACCCTCCTGAAGTGACTCCCTGGTACCGGAGGGACTCCCAGAC
TGACCGACACCACAGACAGACAGACAGAACATCACAAGAAAGAAAGCAATGAAGCAAAAC
ACATTAGCAGCGAGAAGGCGTCCGACAACTGGAGAACACGACAACATCCATATACTACAA
TAAATCTGGTTGTTTACAATGGAATGTCCTGACAGCACCCCTCCAAAAAGTACCCAAAAG
TTGTGTTCACGCTATACTCCGCTAATGTCAGAGACAACCACAAACGGCTCCACTCTCCCC
TCATTTACAATGAATTTTTTTTTTTATTTTTTTTTTTTTTAAATCAGAGATCAAACCAAA
CCATGCA
>TRINITY_DN120125_c9_g1_i1 len=367 path=[0:0-366]
GCCGGTGCCCGCATATTGCGGACCCGCTGTATGCAGCCCAAAGTACGGGCACGGCTAGGC
AACAGCCGTGTGCATGAGCCCTAAGGAAACATTCAGATGCAGGTTTTTAAACAGATTATG
TTTTTGTTGAGGGTTTTTCAGCCCCTAGGCTGGATTAGCCTAGTCTACTGTAGTCGTAGT
CAGTCCTTCATACTTTCTTTCCTTTTATGATCCACACTTTCCAAAACCACATTACCAAAT
GTGAAAAAACCTGATCAAAACATATACGTGGAAATATACCCTAAACTGCAAAATACCCTA
AGATGCTAAATGAATTAGTATTATCAGCTGATATGTGCATCCTCTTTCGTCCGATTTCTT
TTAAAGG
>TRINITY_DN146609_c7_g1_i1 len=367 path=[0:0-366]
TAGCTGTCAGTCACTGATAGATATACATAAAAAAGATGTTATCAGTGATTGATAGCATTC
CCTACGTAAATATATATACATAAACAGCTATCAGTCACCGATAGTTATACATAAAAAAGG
TATTATCAGTGACTGATAGTATTCCCTGCATACGTAAGTATGTATACAGAGTTAGCTGTC
AGTCACTGATAGATATACATAAAAAAGATGTTATCAGTGATTGATAGCATTCCCTACGTA
AATATATATACATAAACAGCTATCAGTCACCGATAGTTATACATAAAAAAGGTATTATCA
GTGACTGATAGTATTCCCTGCATACGTAAGTATGTATACAGAGTTAGCTGTCAGTCACTG
ATAGATA
>TRINITY_DN157939_c8_g1_i1 len=367 path=[0:0-366]
ACACGTCCGGAAAATCCGGAATACGTATGTTGTTCTGCTTTGGTTATCTATTACCATGGT
AATGCACTTGTTCCGGGCGGGCTATTGAAATTCCCTACATGTGGTGTTTGCAACATGTCT
GAGGAAGGCTTTTATTAGCTAAAACGCGTCACATATTATCAGAAGCAAGTGCTGGTCTCT
ACTTCACACAATGTCACCATCATGTGACCAGTGCAGGAGATAACAGCAGTGAAGAGAAGA
CCTGGGGGAAGAAGCTGTGGTGATGTCTGCTACATGAGGAGAGAGACAAGGTATAGCTGA
AAGAAGTTATACAGACTAAATAGAGAAGATGATGACAGAGAAGATCTACATCAGAGGAGA
CGTCACA
>TRINITY_DN148100_c2_g6_i2 len=367 path=[0:0-176 1:177-177 3:178-201 5:202-234 7:235-252 10:253-366]
ACACCGGAGAGACGGATCCGGAATTTCAATGCATTTGTCAGACGGATCCAGATCCGTCTA
CAAATGATATCCGTTTGCATAGGTGTGTCCAGATCTGGACGGCAGTTCCGGCAACGGAAC
TGCCTGCCGGATCCTCACGATGCAAGTGTGAAAGTACCCTTACTCTTCTCTCACTGCCCA
GGAGGGCCGGCCAAAAAATCTCTGTCCTCTAATTGTCGCAACATTCACACTCACCAACCC
CTCTATACTGTTTTGTCATGCAAACTAACCTACACAAACCTGGGCATACGGGAAAAACAT
GCAAATCAGCAGAATCTGCCTTGTTTTTCAGCTGAAACACTATCTGCATGTTTTTCCCAC
ATGCCCA
>TRINITY_DN153123_c10_g1_i1 len=367 path=[0:0-366]
ATGTTTGTATGACCACAAAAGAAGTTTGACGAATGTCTGGGGGAGGAGGAGAAGGAAAAA
AAAAAAGTCTGTATGTAAAAAAAAAAAAGTTCTCATTTCACATTTGCAAAGAAAAAAAAA
AATTCATCTTATTTTTTTCTATGTATGTATTATTTTTCTATACATACATTCATATACTTC
ATGTTGGACAATGCCACGTGGCTGAGGTTTTGAGAATGCGCTCAAAAAGGAACAAAAAAA
AAAGGAAGAAAGAGCATATCATAAGAAAAAAAAAATACAAAAAAAATAAAGTTACTCTTC
TCACTTCCCTGGTCACACTGTACCATCAACAATGGTTTATTTATTTCAAAGGTTTTAAAT
ATTGAAA
>TRINITY_DN156092_c4_g1_i1 len=367 path=[0:0-366]
TTACGTCAGTGCTCACCTTTACCTGGGCCCTGAAAATAAATCCATTTGTCTTCCTCACGG
GCCCCTTCCTGAGTTTGGCCCCAATAGAAGCCACTTCCCCTGTTTTGTGTCATTTTATTT
CACTGTGTATAAATTCTATCTATTGTCTCAGCTTTTGACCTCTAGTTATACATTCCTCTC
CAAACCAGTTAGGGCTAGTTAGTGATATCAAGATCGGGTCCAACTGGTCAAACCTATTTA
CATATCAAAGGCAACAGTAATGCCTTTCTCTAAGGCTACATTCACACGTCCGCAAATTGG
TCCGCATCCGTTCCGCAATTTTGCGGACCCATTCATTCTCTATGGGGACAGAAAAAATTC
GGGCAGA
>TRINITY_DN113023_c1_g1_i2 len=367 path=[0:0-203 1:204-258 2:259-291 3:292-366]
GAGAGGATACGGGGGTGCACACCTGCAGCATCTATATGTGGCAGGGGTCTCAGTGCGAGG
ATACGGGGGTGCACACCTACAGCATCTATATGTGGCAGGGGTCTCAGTGAGAGGATACGG
GGGTGCACACCTGCAGCATGTATATGTGGCAGGGGTCTCAGTGCGAGGATACGGGGGTGC
ACACCCGCAGCATCTATATGTGGCGGGGGTCTCAGTGATAGGATACAGGGGGTGCTAACC
TGCAGCTTGTATATGTGGCCGGGGTCTCAGTGCGAGGATACGGGGGTGCACACCCGCAGC
ATGTATATGTGGCAGGGGTCTCAGTGCGAGGATACGGGGGTGCACACCCGCAGCATGTAT
ATGTGGC
>TRINITY_DN177706_c0_g1_i1 len=367 path=[0:0-366]
GAGCTGCGGACTATGTATAGGTGCACAGATCCATAGTAGAATCTAGAAGGCTACATGCGC
ATGATGCGGATTATAATGCTGCGCAGCGTAAAACAGTACCAGCAAAATGAGTGCGTATAT
TTTATACGCGAATCTGCTGTACAGGTTTGGAAAGCTGCAGCTTGTCAGTTCTTTCAGAGG
ATTCTACTGATGCAGAAGTCTGCCATGTGAACTAGGCCTAACACAGACATAATGGATAGT
TAGAAAGCATCATAATCATCGTGATGACTGCTTTCTTCTACACTAGACCATAAATTCCTG
GAACGTGAAGTAGGTTTGAGCACAGTATAGCTGTTACACAAACAGCAGTGTAAGCATCAT
ACAGTCT
>TRINITY_DN336734_c0_g1_i1 len=367 path=[0:0-366]
TTTTTTGGGTTGATCGGCTGATGAAGTGGGGATTTTATATTGTCTGAGAGTTGCGGTCAT
GTCTGTTTAGATAATTGTATAGTAAATATATTATATAAACCTTGTCCATCCATACAATTT
GCCAGATATCTGAGTGCCTCCCTAATACTTATCATTTAATAGTAGAATCAGGTTGTTGTA
TGTGTCTTTTTTTTAATCTTAAATCCCTTCTCCCCCTCAAAAAACAGCATCCTGCAGATG
TGGTGTTTTCCCTCCTATCGCCACCACTTGAGCAAATCCTACAGCTTCATTGTGTGAAGT
TGCAGTTTTTCAAAGTGTTTTATTTTTAATACATATGGGCAACTTAAAAGGTGTGGTCTC
TTCCCGG
>TRINITY_DN119620_c7_g2_i2 len=367 path=[3:0-116 4:117-131 5:132-140 6:141-200 7:201-203 9:204-258 10:259-262 12:263-330 13:331-366]
ACCGATCCCTCTCCTGGTAGTTGATTTAAAGCGCTTCAATTTTCAGAACTGCATATCCAG
TCTTATGGGATCCTCTCTCACCAAACGCGTTTCGGAGTTATCTGTGACTCCATCAGTGGA
GTAAGCAAAGCTTGATTGCCGGAGTGAGTACAAACCTGCAGCTTGATCCAAGCACCTGGC
AGTGTTTCTCACATACAGATCCTTATCCACGGCACCCCTGCAATTCACTACCGAGGATCC
CTGGATTCACACTTTGGAAATAATACCGCTGACTACAAGCAGACTATACGTGGGACGCCA
CGATAAACCGCAATACAGCCAGCACAAGTGTCTAAAAATTCAACCATTTTTTGACTGGTC
TTTCCTG
>TRINITY_DN148484_c2_g1_i2 len=367 path=[0:0-134 2:135-205 3:206-266 5:267-283 6:284-366]
GGCGGTTCACCCGGAAAATAATCTGTGTCCACATACATGTCCGTTCTGCAAAAAATAGAA
CATGTCCTATAGTCCGCATTACGGACAAAGATAGGACTGTTCTATTACAGCCCTGCTGTT
CCGTTCCATAAAATAAAATACAGAATGTACGTGGCCGGTATCAGTGTTTTGCGGATCTGC
AATTTTCGAACTGCAAAACATCCAATGATCGTGTGTATGAGCCCAAAATGTGTTTTCCCT
ACAGAGAAGGTGATGTCACCTAGCAAAGAACACCGAGATCTCCGGCACTCTGCGTTTTTG
GAAAGATGCTAGAAAGACAAAAATATCACCGCCTAAGGGAAAAAAAAAAACGGCAAGGGC
AAAAAAA
>TRINITY_DN215570_c0_g1_i1 len=367 path=[0:0-366]
AGCTCAGGTAAGACGAATACACCTCTGCCATACCAGCATAGGAATTAATAATTAAAAAGC
AAAAGTTTATGAATCTGTGCCAAAGAGCTGTGCCAGGCTACACAAACAGCAGACGCCAAG
GTCAAAAATCTACCAATGAATGAAAATCCTAAATGTATCCGGTGTAGGCTGGATTCACCA
GTCCGTGTGCTGGTTGTGTTACCCGGCCACAAATACCGGGTTTCGGCCAGACAACAAACG
TCGCATGCAACGTTTTTTTTTTTGTCCGGCCAACAGCCGGCATTTGTGCCGGATCTCCGA
AACACAGCGAGCATAGCCTTACTTAGACGTATCATGGCCCGACCATGGGTTAACTGCCCC
TAAAGAA
>TRINITY_DN160375_c12_g1_i1 len=367 path=[0:0-366]
GGATGCCGGCTGCGTGCATTCCACGTTTTGCAGAATGGAACATCCTGCCACCCATAGAAC
ACTCCTATCCTTGTCCTTAAACCGCCTTACCCCGGAGGACACCATGGAGTTTTGTTTTTT
TATTCATGTAAATAAAAGTTACGTTTTATTTTAAATTCCAAGGTGCTGGACCTATTGAAA
TTTTTTTACTGAGGACATGTTCTGTTTGGGTTTTTTTTCCTTCAGGTTCTGCCGCGGAAC
CGTCATACGGATGCCGTCCGCATCTTTTGCGGCCCCATTGATGTGAACGGGTCCGCATCC
GATCTGCAAAAAAACTGCAGATCAGATGCTGACAAAAACAATGGTCGTGTGCATGAGCCC
TTAATCT
>TRINITY_DN170970_c0_g1_i1 len=367 path=[0:0-366]
AGAATTTTGGAAGCTTCAAAATTGTCTTTGACCTCCCCAACCTCATGGACAATTTACCCA
GGCCAACAGGTGTAGACCCCCCATCATCGACTGATTAACAGGGACTGAGCTGATTGTCAG
AATTCCACTAGTATGATTGCTTATTTAGGCAATGTATTTGGACATGCTATGATGATAGTA
TTATTTCGATACAAGATAATCACACATGTCGGTCATGCAAAAATCAAAGTATTATCACAA
AAAGCAAAAACCAATTAAAACATAACATTTAATATATATTGTATAAAAAGAACCCAATTA
GGGCTATCAATGTATATCCCAACATAGCACTGCTATACTGAAAATCATTGACAAACTTGG
CATCAGG
>TRINITY_DN218558_c0_g1_i1 len=367 path=[0:0-366]
AGAACCATCACGATTTTGCCCGGATCCACTCCAACGCCGTCCATCTGTGCCAAAAGTGTA
CCCTTTGCGCGGCGCGACGCCTCATGCTCCGCACCTTCGCCGCGCTGCCCGCACAAGGAG
TCTATTTCGTCAATAAAGATAGTGCTCGGGGCGTAGTGGCGCGCCATTTCAAAAAGCACG
CGAATAAGCTTCTCGCTATCACCGCGCCACTTGCTCGTCAGCGTCGCGGGGGAAATGTTA
AAAAAGGTTGTGTTGCACTCGGAGGCGACGGCCTTGGCGAGCATAGTTTTCCCTGTTCCC
GGCGGGCCGTACAGCAGGACGCCTTTCCACGGGCGGCGGATGCCTTGATAGTAATCTGGC
ATCAGCA
>TRINITY_DN325374_c0_g1_i1 len=367 path=[0:0-366]
AGATTCCGATCAACGTCCACGCCGACGAATTCAATGAACTCATGGGCGACGAGTTCATTC
CGATGGTCAACAAGGGCGGCGGTGCCGGCGTGCAGGTGACGGCCTACACGCAGACCTTGA
GCGACATCGAGGCGCGTATCGGCAACCGGGCCAAGGCCGGCCAGGTCATCGGCAATTTCA
ATACTCTGCAGATGCTGCGGGTGCGGGAAACCGCCACCGCAGAACTGCTGACCAACCAAC
TGCCCAAGGTCAACGTGCAGACCCGCACGCTGGTCTCCAGCGCGACAGATACTGCCGATC
CTGATGCCCGCACCGACTTCACCTCTTCCTCGCAGGATCGAGTCACCACCACTTCGGTAC
CACTGAT
>TRINITY_DN154343_c1_g4_i1 len=367 path=[0:0-69 2:70-126 3:127-366]
ATTATACTTGAACCTTGTTACCCTCCTCATATAATAAAAGAGAGAACGATAAGAGGATAT
TCACCTCTTTCCTTTCCTTTAGCCCTGAAAAGAAAAGAATAAATATTGCGAAATGCGTTA
GCTGTGTCGAGAAAGTGAGAAGAGTTTGAAAGGAAGGTGGCGTGTAATAAACAGATGGGA
GAGTCGGCTCTTACATCTATGTATGAGGCGTTAATGTAGTCTGAACATAAGGATCCATCC
ACTGCTGTCAGCACGACTCTGGAGTGGTCATCTGACGAGAGAAGAGAAACAGTCAGTGGT
GCATGGGAAGGAAGAACTTCTTCTAGAGCTTAAACATGGCGCATTAAGGGCTCATGCACA
CGACCGC
>TRINITY_DN162481_c6_g1_i1 len=367 path=[0:0-366]
GATCCTGCTGACAGGTGCTCTTTAAAAAGAAGTCTGGATGCTTTTCTTGAGAGTAACAAC
ATTACAAGTATACATCCGAGATTACTGGAGAGGAGATTTTAATCCAGCAATATGCTCTAG
ATTACTCCACCCCAAGATGAGGAAATTGAGCCTGGATTACAACTGCATATGATGGGATAT
AAATGAATAGAGTTCGGGGTGAGCACTTGACTGAAGACACAACCTTTTTCATGGTATACT
GATGAGACAATACATTTTCTATTTTTCTGTGTTGCGGTGAGAACATTGGATACTAACTTT
TTGGAATAGAAGGCATCTTCTTCTTTTACTTCTTGAACAACTACTTTTGGTGGCTCTTCC
TCCTCAT
>TRINITY_DN156232_c1_g2_i1 len=367 path=[0:0-366]
GTTTAACTACCTGCATCGATGTATTAGGCCCCTTGCACCCGGCCTGAACTTCCAGCACTG
CCAGGGTCACATAGGATTATGTTGATTTATGATGCCATTTAACCCTTAGGCGCCTTTCAC
AGGGGCGACACCGATATTGTCCAGATGCGTTGCGGAAAGCGCACGCAATTTCAGTCAGTT
TTGTCTGCGATTGCGTTCAGTTATATTTTTTGGGGCGCAAGTGCAAAGCGTTTTAATGCG
TTTTGCACGCGCGTGATAAACTTTTTCACTGAAGTTTGGGTTTGGTGTTCTGTAGATTTT
ATTATTTTCCATTATAACATGGCTATAATGGAAAATAATAGCACTCTTTAAGAATGCCAA
GTAAAAT
>TRINITY_DN149054_c2_g1_i1 len=367 path=[0:0-366]
ACACCAAGGATGACATAGTCTGGTTGTCAGGGACAGGGTTAACTATCACTCTTGTTAGGA
GTGGACTGGTCCTGCTTCCTACCAGGAGAGGAAGTTCTAGTTTAGCTAGTCAGGAGGGTA
GGAGCACAGATTTGAGCTCCTACTCCAAGGGGACCAGCATTATATTCTATCAGAGAGAGA
CAGTGAAGAATTCCCAAGTGACTGGGACCAGCAAGGCACGGCTATACAGACCCTGCTGCA
GGTGAGGGACAACTCACGTTCGTTCATCAGGTGATCCTGTCGTTCATGCAGGCACCTAAA
TTATTGTTTCTGGGCAGCAGATGGTGCTGACTAAACAGTGATCTTCTGCCCAGAAACAAT
GCAGATG
>TRINITY_DN57919_c0_g1_i1 len=367 path=[0:0-366]
ATGACTTCTGCAGACCTTGCAGGAATCAGAGTGGTGTGGACTGGAGTGGTAGCATGGGAC
CAGTGAGACAGTTAAAAAAGTTAAGGTGTTTTTTTTGTTTTTTATAAAAATAATTTACAC
AGCCCCTGCTCTCTGCTAAAGGTTTAAAAATCTTGAAAAACCCTTTTAAATGGGAATCTG
AAAATATACCAGACAGCAGTGTTATGATTTTGGGAAGGTTTAGGCTTTTCTCAGATTATG
TTGTCCTACTCCATTAAAACAGTGGGTGCAGATGACATTGCAGGAGGATGTATACGGCAT
TAGGGCTCATTCAGATAGCTGTATCAATGAGTCTGCATCCGTTCCACAATTTTGTTGGAC
GGGTGCG
>TRINITY_DN137309_c2_g1_i1 len=367 path=[0:0-366]
GCTGTTCTGAAACTACAACTCCCACAGTGCTCTGTTCACTTGTATGAGAGTTAGAAGAAC
AGGTCAATCTGGTGTACAGTGTATAAGGGAAGCAGCAAAGTGGATGAGATTTTAGCAGTT
CTCGCCCACGCTCTATTGACATTTAGAGTAGAAATTTGCCGCATGTCAGACTTCTGCAGT
TTTTTACCACTAATTTCACCCCCTTTCGTGTAGAAAAGTGAAAAATCTGTGGGCAGAATT
ACTGTATTTTTCACCCTGTAAGATGCACCTAGGTTTTAGAGGAGGACAATAAAATATATA
TATATTTCATTAGACCTCAGGTCAGACCACCAATCGGACCCCCAATGTTAATAAGACCTT
GGCTCAG
>TRINITY_DN106536_c0_g1_i2 len=367 path=[0:0-202 1:203-360 2:361-366]
CACGTACACGGGGTATAAGGCGGTGACGGCGCACGTACACGGGGTATAAGGCGGGGACGG
CGCACGTACACCGGGTATAAGGCGGGGACGGCGCACGTACACGGGGTATAAGGCGGTGAC
GGCGCACGTACACGGGGTATAAGGCGGTGACGGCGCACGTGCACGGGGTATAAGGCGGTG
ACGGCGCACGTACACGGGGTATACAGTCACACTGTGTGTGTATATATATTACCAGTGATG
GGCCCGGCGGGGCATGTGTGGACAGTGAGATGAGGAAAAGAACAAGCAGCAGGTGGCACT
ATACTAAGTGTGTAATTACAAAAGTATTCAGATCCCGATGCAGGTTTGAAATAAGCCGAA
TAGGCGG
>TRINITY_DN118481_c4_g1_i1 len=367 path=[0:0-366]
CACTACCACCCAGTGTCGGACTGGGGTACCTAAGGCCCACCAGTAAAATTCATTTTGGGG
GCCCACCGTACAGATACATTCAAATATAACTAATAATATAACAAGTTTTTTATATGAACA
TAGGCTGGTTGAGGTGCTGTACGTACGTAGTTCAGTAAGTAATGTGTATGTGTCACTTGT
GCAGGGGGCGGGAGACTAGGGGATTCCCCTGTGGGCCAGTCCGAGCCTGCTACCACCACC
ATGCTTCACTGATAAGGTGGTATGCTTAGGATCATGAGCAGTTCCTTTTCTTCTCCATAC
TCTTCTCATCACTCTGGTACAAGTTGATCATGGTCTCATCTGTTTATAGGATGTTGTTCC
AGAATTG
>TRINITY_DN172196_c0_g1_i1 len=367 path=[0:0-366]
ACAAAGGCGCGCAATCCTACGCCAAGGTTGGCCTGGAAACGGGCATAGGTGCCGCTTCCC
CGCACAAGCTGATCGCCATGCTGTACGACGGCGCCCTAGTAGCCGTGCTGAGCGCGCAGA
TGCACATGAAAGCTGGCAACATCCCGGAAAAGGGCAAGTCCATTTCACGCGCCATGCAGC
TGATCGACCAGGGACTGCGCGCCAGCCTGGACAAGAATGCGGGCGGCGAGATCGCCGAAA
ACCTCGATGCGCTGTATGAATACATGGGCGCGCGATTGCTGACGGCCAACCTGAAAAATG
ACCTGAACATCCTCGAAGAGATACAGCGCCTTCTGACCGACCTGCGCGACACCCGGAACG
CCATAGG
>TRINITY_DN147590_c1_g5_i1 len=367 path=[0:0-366]
ATCCTAAAAAGGGGTGGGTAGAGGAGGGAGAGCCAGTGCGCGCTCCCGTGTGGAGCCGAG
AAGAGTTGCAGAGAATCCGTCAGCACAGCAGGCTGTAGAAGGGTTAACAAACTGGTACCT
CTATTTTAACCAGGTGACCTCCTTGTCCCTTTAGACTACATCCAGCTACTTCTGAGTCTG
TGGCTTGGGATTGGAATCTGCTGTCAGAAGTGATGTCAGAACAGGTATGGTAAAAAAAAA
AAAAAAAAAATACAAGCATTTTTAAAGTGGATGTGTCACGGATGGTGTTGCAGAAAACTA
GAAGTCACAAAGATCCAACTGACTTGATCCCAAACTAAGGAACAAATGGGTGAGCCCTAT
AAAGGCG
>TRINITY_DN150863_c9_g1_i1 len=367 path=[0:0-366]
GGAAGCGCTATAAGAGTGCTTTCTGGGGTTCCGTTCCGTGCCTCTGCACCGCCCAAAAAA
TGGAGCAAGTTCTATCTTTTTGCGGAACAGATGGATCACACACCCATTCAAGTGAATAGG
TTTGCGATCCCCATGGACGGTACCCGTGCATTGCGGACCGCATGGTCACCAGCTTCACCT
TGTCCCCCCAAAAAATTGGATCGGACTGTTCTATTATATGCTGGATGTTCCATAAAATGC
GCAATGCACCTGGCTTTTTGGGTGTGTTATGGTATCGAAACCGAATCAAATTTTGGTATC
GAAACAACCCTAGCTGCAATACCCCTTTTAATAGTCAGATAAATGTCTTTAGACTGCCCT
CAGATTC
>TRINITY_DN138900_c8_g1_i2 len=367 path=[1:0-165 2:166-366]
ATGCGTTTGCATACAGTTTGTCAGAAAAATGCAATACAGGATCAGTTTTTCTGGTGTCAT
CCAGCAAAACAGAGCCGGTATTTATTTTTTCACATTTTTAAAGGTCTGCGCATGCTCAGA
CCGGAATACCGGATCCATCAATGTGGCAATTTGAATGCAGGAACCGACACTAATACATTC
CTATGGAAAAAAAAATATGCTGAATCCGGCATTCAGGCAAGTGTTCCAGAATTTTGGATG
AAGATAAAACCGTAGCATGCTGCGGTATTATCTCAGTCCTGAAAAGTCAAAAAGACTGAA
CTGAAGACATCCTGAACGGATTGCTCTCTATTCGGAATGCATTAGGATAAAACTGATCAG
TTTTTTT
>TRINITY_DN250479_c0_g1_i1 len=367 path=[0:0-366]
AAATCAATTTATTGAAATGTTCGACAGAGACACATGTTTTCAGAGAAAGTAGAAACCCTT
CCCCACAGATTATATACCTCCCAGAGCAGGTGGCTGGCTGAAGTGTCCAGGCCAGTGATC
ATTTCTCAGAACGTTCCCCTACCTCCCTGACTTCACAGACTCGGGAGTGGATGGGACCCC
CAGAAGTCACGTAGTCCTTTCCCCAGGCAAAGAAAGAGCAACATTTAGTGGGAGGAAATT
TGCTGACCTTTCTTTAAGAGCTTCTCCTGTTCTTGAAGTTGTAAGGATTGATTCTGAAGC
AGACTCTGTAGCTGTTGTACTTTGCTCACCAGGGCCTGTTTCTCTTCCTCTGACTTCTTT
AGTTGAT
>TRINITY_DN162082_c5_g1_i1 len=367 path=[0:0-366]
CTTTCGGGTCCGTGTCTCCAGACCACAAAATAGGACATGTCCTACCTTTCGCCGTATTTT
GTGGATCCCCAACCCATTCGAGTCAATGGGTCCGCGCCGCAACACGGGATTCACGCTGCC
GGTACCGCTATCTGCAGTCTGCAACATTGTGAAAGTATGGTCCTGTGACTGAGTCCTCAT
CCTGAGCCTCCTGGTTCATGTATAGAATTTAGGAAGTACAGTGAAGCCTGACACAGACAA
GCAGGGGTTCAGTTTGCATGGGGCTGCTCATCGATGTGCTCTTCTCTCCCCCTCCATAGA
CCGTGTCCGTCTGGGGATCTGGGGGGCGGTTGGAACTGACGCCCCAGAAGTTCGTCTCCT
TGCAGAG
>TRINITY_DN132781_c5_g5_i1 len=367 path=[0:0-366]
CAACAAGTGTTCCACTGACCCCATGCCAACATTTTCAATGGCTATCATGGTGCACAGCAA
GACGGCATCAGAGGTCTGTCCTCCTCAACGATGAGTCCCCCTTTTGTCTTGGATGCAATG
ATAGTTGGAGATTGGTCTGGAGACCACGTCGGCAACGCAATGAAGAGGCCTTCACTATGG
ATCTTCATACTAGTCCCACTCCGAGGATTATGTTGTGGGATGTATAATTTATAAAATAGC
CATACCCCTCTAGTCCTCATTTCAGGCACACTAACAGCTCAGTGTTACTTTGATTTGGTT
GTGGAAACAGTGAGAGCATTACACCAAAGAGTCCCAGACTCAGGCTCATGCTACTGTGAG
CAGCCTG
>TRINITY_DN11897_c0_g1_i1 len=367 path=[0:0-366]
ACCAAAGAAGTTGGATGTGGGATTATAATGCGAAGAAGTTTACGCTACTCATGACAGCTG
CCCCACAACACTTCTTATGAATGCCTTGATTGCAATGCGGCGTCGGTTGATAGTTGGTTA
TTGAAACCTTAGTGCCATGCGGCGTCTGGGTGATAGTTGGTTGGCGATCAGCGGATCGAG
TAGGCCGATGCATGGATGCATGGCGGCATGGGTCGATGTAGTGGTAGGCACTGGTGCAAG
TCGCGTGTGCTGGAGCACCAGAGCAAGAGGGTATCTTGGTGGCGGGTCTTGCGGCAGGCA
CGAAGGCAGACGGACGGGGCCCTGTACTGTGCCGCGGGCCGGTGCACACTTCAGGTGGTG
AGGAGCA
>TRINITY_DN122236_c3_g1_i1 len=367 path=[0:0-366]
TGTCACAGATCACCGGCTGCCGGCACACAGCAGGCCCGCAGCTGCCTTTGTCTCCTCTGC
TCATCTCCTCACAGATGTGGCACTGGAGACTTGGGGGGTCTTCTGTCTAGATGTGGAGCC
CGTGCCCCCAGAGCTGCCTTTATTCTGCTTATTGCCTGACTTGTAGACTTGTCTCTGGTG
CCTTGTTACTTCTGTTCAGACTGTGGGGTGTGTTTCTGTTCCCAAGGTCCATTATTAGTT
AGGTTTGGCCCCCTATTTATATCTGTATATGTACACTTCGTCACCTATTTATATCTATAT
ACGGTTTGGTCCCCTTTTTATATCTGTATACGTACACTTGGTCCCCTTTTTATATCTGCT
GTATACG
>TRINITY_DN258252_c0_g1_i1 len=367 path=[0:0-366]
AAATTGTTGAATATTTTTCCCAGGTCAACCCCCTTTATGAGACCAAACAGTGAAGTGAGT
CAATTTAAAAGTTAACTTTATTGCAGTTTAAAATTAAATGCTAACACATTTTGGAAAACT
ACTTTAAAATGTACTGAAAGGGTTCAAGATAAATCCCTTTCTTACAAATAAAAGGGAATC
AGTTCTGGACTATCAATTAACTGAAGAATAGTAGAGTCTAATGCTTGTCATACACATAAC
ATAGCTTATTTGGCTGACAGCCATCACTCTTGATCCCCTCATACATGTCTGCTTGGCTCA
GCCAAGTAAGCATGTCTTCTCAGTAGGAAGGAGAGAAAAAACCACTACCCGACTCCCAAC
TGTGGGG
>TRINITY_DN138610_c2_g1_i3 len=367 path=[1:0-237 3:238-253 4:254-366]
TACTTTGCAAATTAGGCCCCTGGTGCAACGAGGGCGCCACCACCGCTCCTGCTGCACCCA
AGCTCCACTCATCTCCGCGACCGGTTCCTCCCCGGCTGCTTTGATTGACAGAGCCAGGCA
GTGGTAAAGCAGCAAAGGAGGGGCCGGCCGCAGAAAGGAGCGGAGCCCGGCTGCACCAAG
AGCAATGGCGACGCCCCAACTGCACCAGAGGCCCAATCCGCATATTAAGAAAAAGTATCA
ACTCCGGAACGGATCTTGGATCAACAAAGGAAAAACGGTTTTAAAATAAGGTGAACCACA
GCTATGTGTCCACGCAAACCTTTCGACAGGGAGGTCGCTGGCGACAGACTCCCTTTTAAT
ACATTTA
>TRINITY_DN119115_c6_g1_i1 len=367 path=[0:0-366]
GGGTATCACCATATTCAGGAGAAAATCAGTAACAAATAGTGGGATGCATTTTCTCCTGTT
CACCCTTGTGAAAATGAAAAATTTGGGCCTAAAGTGAAATATTCTTATAAAACCTTTCAT
TTTTCATTTTCACAGCCATGTGCTTTTAAATTGTATGACAAGTGTTTCTAAATTCTGTGA
AACACCATTTTGGTCAAAAGTGCGTCTTCCACCTTTTAAAATATTCCTTCATGGATGTTT
CCAAAATGGGCTCACTTCTTGGGGACTCTTGTTTTATTTCAGAGTCTCAGCATTTGTCAG
CCAATGCTGTGTAAATCGCCAAATTAGGCCTCAAATGCTCATGGTGGTTTTTTTTTGTTT
TCGTTTT
>TRINITY_DN152936_c5_g3_i1 len=367 path=[0:0-366]
AGCCCATTCTGATTATAATGGTCTAATGATTCAGTAGGGATTTCCGGGAATTTTGTAAAT
GGTATGCCTATACTAACTATACACTATGACATGGATAATACCTAATACAATGACTCCTGG
GAATTGCGCCCCCTATTGACAGTGTGGCCACCAGGCTGTGGGAAGTCTGCACTTCCTGAT
GTTTCTATGACTGTAATGGGCTGAAGGACCCCTGGTAGAGCGTGTACCCAGGGGCGTAGC
TACTGGGGAAGCCAATTTAGGAAGGGGCCCAGGAGTACAACAAATGGATTTATTCTCAGG
GCTCAGTACTGCTATTACTCCCTGCTCCCTGGTCGTCTCCGGACGCCTGCGCTGCACTAA
GTCCTGG
>TRINITY_DN194810_c0_g1_i1 len=367 path=[0:0-366]
GGTATACTCATATTAACCCCTTTGCTGCTCTATAACACCAGGGATCTTTACATTAACCCC
TTCACTACCCAAAGGTGCAAGGGTATTGACATTAACCCCCTGAATTTCCTAGACCATCAG
ATCTACTGATATCAAGCCCCTCACTACCCTTGCCCACCAATGATTCTAACATTAACCTTT
TCATTGCTTAGGAATATCGACATAAACCTTTTCATTCTCCATGATCACCATGGATAAGGA
CACTAAGACCGTTACTGCAATAGACCACCAGGCATACAAACATTAATCCCCTCACTGCCC
TAGACCACCTGGAATTTCTATAGTAACCCCTTTACTGCCCTAGTGTTACAGTTCTCCCGG
TCATTGC
>TRINITY_DN133813_c1_g1_i1 len=367 path=[0:0-366]
TGTTGTGATTTACATGCATAAACCAAAGGAAGCTAATTTATACTTGCTCTGCTTGATTTG
AAAAGATGGAGAAACTATGTGGCTAAGTTTTAGTCCAGATAAAAGTAGACACAGTTTTTT
CTTACTTTATTTAGAAGATAAAACAAGAGAGAGCTGTCTATCTGTGTACCAGGTTTATCA
TCCAGCCCGAGTCATTGTGATAAATTTGGTGCAGCTCTAGCCAGGCTGTCTAAGCTTACA
CCATTACTATAGTTATTAAATCAGATTCATTGTTCCAGAAGCCTTGTGGTTTGTTCAGAG
AAACTTATCATATAGTACATGATAATACCTTTCTAGCAAAGCCAGAACCAGCCCTGTACC
ACACATG
>TRINITY_DN124872_c9_g1_i1 len=367 path=[0:0-366]
ATATTTAATTTGTAAGGTCAGCTGGAGATGCAACTAGCACTAGTATTTTTGCTGCAATGA
TTAAGGGACATCAATGAGACAGAAGAAGCTATAAAAAGGCTTTTTCACGTATATTAAAAC
AGGATTTTTTATTTTATTTTTTATGCCGAGATATAATTGTTTAAAGTAGCAGCCTGAAGA
GAGATTCTGATGTCCCATCCCTGTCTGATACATGCAGGTACCATGTTGCATCTAAAACCC
TATGGTCCCTTTTTACACAAGCAAGTTTTATGTCCGTATGCGATCCGCGTTAGACAGACA
GCATCTGGACTGAATCGCGACCCATTCATTTCAATGGGTCTGTGCACATCTTTTGTTAAT
GTAAAAA
>TRINITY_DN119574_c10_g1_i1 len=367 path=[0:0-366]
GTATTATTAATAAATGTACTGCAGATAACAGAAACGTATAGTAATATAAGATGTAAAATG
CTATAATATCTAATCCTAATTGAAGAAAGACACCATACCACTATGTAAGCTGTTGTTGAC
ATGTTCACAATTATTGCGGAACAGCTCAGACTCAACTTGACATATTACACGCTGTGAAAA
AATGTTCCCCTATCATATGACCTAGTGAAATGAGCAGAGAAAACACAACATAGGCCTTCC
TCCCACAAAGCGCTCGTACAATGTATCTACTCAGAGACCTCTATTACATTAGGTGCTGGA
ACACTGTATTTATTCATATTGTATTTAGCGTCCATGGAAATGTCATTCCTCTTAGGGCTT
ATTCACA
>TRINITY_DN133479_c10_g1_i1 len=367 path=[0:0-366]
TTCTTCAAAATGGTTTTCCTGAGACTTTAATACTGATGGCCTCCTTTCAGGATAGGGGCC
TGTGCCTTCTCAAACAGATGATCGTGGAGGTCCTAGACCAATGAGGTATTGATGACCTAA
AAAGAGGATAGCTTATAAGTATACAGGTCTTGGAAAACCCAGAGAGTTATAGGTCTGCGG
GTGTATAGAGTGGGCCCGTTCCACATACAGCCGGTACCTATCCGCACTGACAGGAAGCAC
CCCTCCCCCCCTGTCATTTAACTCCTCAGGTGCCGTGATTAACGCTGATCGCGGCACCTG
TGAGTGAAGGCAGTGGGATGTGGCTCCCTCTTCCTTCCGATCGGAGCCCCAGTAGTGAAA
TTGCGGA
>TRINITY_DN134669_c0_g1_i1 len=367 path=[0:0-366]
GGACATTGATCCGGGGGAAGCCTCATCTTCTGCCTCTAAGGGGCCCAGGGCCTTTAAAGC
AGATAGTTCCCACTTGTCATTAATGAAGACAGAGTGGAAGAAACCGGAGAAGGGTCCTGT
ATTGACCAAGAGGTTCAAGTCGTTTTTTCCTTTGAAAGAGGATCAGGTGTCATCTTGGGG
GCCTGTCTCGAAGGTGGACATGGCCATTTCTAAATTGTCAAAGAGGACCTTAATTCCATT
GGACGACGGTTGGGAAGCGGACACTATGTCCAAGCACAACCTTTGCGCTATGGCTTACGA
ACCCGGCAAGATTTTTGGGGCAGAGCTGGACCAATTAATGGAAGGGCTGTCGGACAAGAA
GGGCAAG
>TRINITY_DN62198_c0_g1_i1 len=367 path=[0:0-366]
TGAATCCAGCATAGCTGCACTGTCTACTGGAGTCTGAGGTAGTCTGAAATCCATCACCCA
GTCTTCCCCCCATGCTTTACACTACAGCTTTCTTGTTCACAGACTTTTGCATAGCTGAAA
TGTGTAATGGAGTCTAAAGTAGTCGGAAATCTGTCTCCCTGTCTCAGAGGCTCAAGCTTC
CATTCCTCCCCCATACTTTACACTGCAGCTCTACCTGTCGAGAGTGACCGCCATGTATTA
GACTCAACAGGTAGGACAGCTCCATTATACACGTCCAGGCAGTGTAAATGTGATCACGCC
TGGTCCTGTCAATCAAAGTGCAGAGAGCGCGGCAGTTGCAGAGAGAGCAGAGCCTCTAGG
TGTAAAG
>TRINITY_DN128920_c7_g1_i1 len=367 path=[0:0-366]
GTGACACTTTGAGCCTGAAGTAAATGAACTTTTGCACGATGTTCTAATTTTTCGAGTTTC
ACCTGTAGAGCTCTATTGCAGACAAGGGCTTCATCGGAAAGGCTATGCAGCAGCCTCCTC
TTATTCACTATGACCATGGCTGGCACACACAAGCCCAGACTCTTCTGATCACATGCTTCC
GGTATTTAGGGCACTCAGATGCCAGGTGTGACCACGGCATCTGAGAGGTTAAATGTTTGT
GATCTGCATTACTGCCAGCTCAGAAGGGGAAGGAGCACCAATATGGGGAACACCCCGTAT
GTGGTCACACAGCAGAACACACTCTGCATCTTTTTTGGGTCTGTCCCTTCCTTATATATT
GAGAGAT
>TRINITY_DN231407_c0_g1_i1 len=367 path=[0:0-366]
GGGTCAGCTGTTAAAGGTCTGTTCCCAAACACTCCTAGTGTTTGGAGGATCAGGCTCCTC
CAGCCAACCAGCTGTGAGAGATCATTTACAGCCCCTCATTGACTCCCCCTGCTGGTTCCA
TGTCAACCAGTAGGCCCTCGCAGTCACAGCTTACCACTAGAAAATTTTATTCCAAAACAC
GAAATGCATTTTTCAGAATGCGAGTCTGGAGCAAAGATCTTGTGTGTGTCACCTCCCACC
TCTCTGTGCTGTTACAGTACCAGTTTAGCTTCAGAAAGGTCAAATTTATGCCCATTATGA
ACTGTAAATAGTCACTTTAACAAATGTGTTAATGAAAGTATCTGTTCTTTTAGAGGATAT
TTATTTA
>TRINITY_DN156145_c4_g4_i1 len=367 path=[0:0-292 2:293-366]
TTGAAGACGGATCCGTCTTCAAATGCTTTCAGTTCACTTGCGTTTTTCCGGATCCGGCAT
GTAATTCCGGCAAGTGGAGTACACACCGGATCCGGACAACGCAAGTGTGAAAGAGGCCTT
AAAGAGAGAGTTGGAGTTACCTTGAGACGTGGAGTTATGCCAGTATGACTGCAGGAAACA
TTATGTGAAGTTCCTCACTAGGTCATAGATGGTTAATGTTTTTCATTTTCCTATTAGTAA
CCTTGGACACTGTTTCAGGTATTGCTTTGCTTTCTTTAAGGCTACTTTCACACTAGCGTT
CGATCGGATCCGTTCATATTAATGCAGACGGAGCCTCCGTTCAGAGCGGATCCGTCCGCA
CCATATT
>TRINITY_DN139498_c6_g1_i1 len=367 path=[0:0-366]
GGAGGGATCCTGTTACAGATAAGTAGCTACAGATGCAAGACCTTTGGTATGTGGAATGTC
AGAATATAAAGTCCAACCAGGGAATAGATTGTAGTGCACATAACAGACTGGTGGATAGGA
TAGAGGATCCAAAACATACAGTATTTCTGAAGTTGGATACCTATGTATTGCAACAGGTTG
CAAGTAAGTACATTAATGCAGGAAATTATCAGGCAACCTGGTGGATCAATGGTATAGTGT
GTTTTAGTGAGGACTGTTTTTCAGGCTAGAATGCTGTACTCAGAGTTAATTAGCTGTTTA
ACCCCTTAGATGCCGCTGTCAATGCTGACCGTGACACCTATATAGTTTTACAGAAAAGTT
AAAAATT
>TRINITY_DN238683_c0_g1_i1 len=367 path=[0:0-366]
TTCAGGGGACCAGGAAACAAGTCAGACCAGGGTCATCATATATATCTATGTAGGCACCGA
TGTGGGCAGCTTTACTAAGAACTCAGAGCTTTTTTAGGGGGGCGTTCCGGTTTTGGCTGC
AGGTGCTGGTTGGCTGCACTTTTGTGGGCATCTGTGTCTGGCCATCCACAACAGTGGCAC
ATGTCACTACATTTCACCACAGAGAAACCATTTGGTGCTCTCCGCCATGACTTAGAACTT
CCAGCAGACAATCTTGTATTTAAAGGGGTTGTGCCACCATTTACTTTCCGTAATGCACCA
GTTGTGAGATATTCTCTTTACGGCATTATAACGGCGCCCCCTGGTGTTTAATCTGTTTAG
TAATGTG
>TRINITY_DN124669_c6_g2_i1 len=367 path=[0:0-366]
TAGTGCTGCAATGTCACAACAATAGTTAGTGCACCAATCAGTAATCTCTACTCAGACCTG
ATAAAATGTGAAGTTGCATGTATACAAAAATATGTGCATCATTAGTGCCGATTTGCTCAA
TCATGAATATATTGGAGCACTCTATCAGGAGTTCTTCCTCACAGTCATGAAAGTTGCTCC
CAACCATTTTCTCCAGTCTCAGGAAACTTCTAACAGCTTGAAAAATGTAGCAAAAGTGAC
CAGCGCCTGTATTGCGTGTGCAATACGCGCATATCACATTGCCGATTTTCACAATCAAGA
AAACAATGACTGGAGATCACGAATTGTAGAATTTATGGCGAATATCAGACCAAAAACTCG
CGAAACA
>TRINITY_DN122079_c9_g1_i2 len=367 path=[1:0-108 2:109-366]
GTCCCGAGATCGGAGTTCCCCTTTAACCACTGTGTAATGTGAAGTTTGGCAATTTTCTGA
TTTGCTTTGCGCTTAATTTTCTCACGATTTTCAAGGTCTCTGCTTGTTATCAGTGAATGG
AAACTTTCCTAGAACCCCCTACAGACCTCATTCTTCTCACAGCTGATTACAGTGGTGGAC
CCCTTGGCAAACCGCCTGAACTCCAGACCGATACATGTTCCCTCCGTTGATACATTGTAA
CAAAATTGCTGTGAGAGGATTTCGGGCTGGATACAACTGTAGCAAAACCTCAGGGGTGAG
AAGTGTTAGGGCCTCTGGACAGGTTTTTCCGCCTCTGGGTGTAAACAAGAATGCTTCCAT
TCACTGA
>TRINITY_DN149987_c14_g1_i1 len=367 path=[0:0-366]
AGCGTACAAAGTGATGGAAAAATGAATCAACTTGCACTTTTTAGTAGCACCATTTAACCT
ACCACAGCTTGTACTGGGGAAAAACACGAAAAAATTGGGTGAAATAAAAAAATAAAATAA
AAATAAAAGCAATAGTTTTGTTTTTGAAGAGTTCACTATGTGCTAAAAACGACACGAGGA
GATGATTCTGCGGGTCAGTATGATTACTGCGATACCAAATTAATAAAGTTTCTGTTATAA
AAAACTGTTAAACTGTTAATAAAAAAACTTTTTTTCGCATTGTCACATTTTGACAGCCAT
TGCTTTCTTATTTTTCTGTCGGCAGCTCTGTGTGAGGGCTCATTTTTTGCAGCGCGAGAT
GTAATTT
>TRINITY_DN129370_c2_g2_i2 len=367 path=[0:0-122 1:123-311 2:312-337 4:338-366]
TACAATGATTAGCTGCAGAGTTATAAACCTCTCCTGACTTATACTGCCTGTATGTACTGT
GTTTGTACTGTGTGCATAATCCCCAGTGTATCCTAGGAGACGCAGCTTCACACTGCTCTC
CCTGGACTCACACTGCCTGTATGTACTCTGTGTGTGTACTGTGTGCATAACCTCCAGTGT
ATCCCCAGACTCATACTGCCTGTATGTACTATGTGTGCGTACTGTGTGCATAACCTCCAG
TGTATCCCCAGACTCACACTGCCTGTATGTACTATGTGTGCGTACTGTGTGCATAACCTC
CAGTGTATCCCCAGACTCACACTGCCTGTATGTACTCTGTGTGTGTACTGTGTGCATAAC
CTCCAGT
>TRINITY_DN99839_c0_g1_i1 len=367 path=[0:0-229 2:230-243 3:244-366]
TTGGTGGAAATCAGCCGGTGAATGGACTTGATATAAAGGGAGGAACTCCTGGGTCCACAG
AGATAACGTGAGGAATTCAGGGCCCGACATATATAAAAGGAGGAACTCCAGGGTCAACAG
GTGGCTGGTCTTATCAATTTGGTGGAAATCAGCCGGTGAATTGACTTGATATAAAGGGAG
GAATACCGTGCCCGACAGATATAAATGGAGGAACTCCAGGGTCAACAGGTGGCTGGTCTT
ATCAATTTGGTGGAAATCAGCCGGTGAATGGACTTGATATAAAGGGAGGAACTCCTGGGT
CCACAGAGATAACGTGAGGAATTCAGGGCCCGACATATATAAAAGGAGGAACTCCAGGGT
CAACAGG
>TRINITY_DN140470_c10_g1_i7 len=367 path=[2:0-181 4:182-182 5:183-270 7:271-272 8:273-366]
CCCAATCGCACAGCTGTTTTTCAAAGATAGTGTCGCTGTAACAAATATTGATGCGACTTT
GAATTCATCAATATACAATTTGGCCGCTTTCCATATAATGTACCTAATAATGATATCCGT
GTAAGTGAATCTTTTTAATTGGTCACAATTTATTACTTTGATATAAACTACTGAAGTACT
TACCCTTATCTGAGTGAACAGCTTTAAAGAGACCAAAAATGCAAACTCAGAAATGGTGAC
TTAGAGCATTAGGTAGAGTTGGCATGGTGTCCTTCTGCCAGAGTTTCCTATACTGGCAAC
GTTCTATAGAACGTATCCGGAAGCGAGATCTTAGGCTCGGAACAAACTCAATGAACGTCA
GCAGAAC
>TRINITY_DN50668_c0_g1_i2 len=367 path=[0:0-366]
ATGAGTGAGTCTTTGGTGGTTTGTGATGTTGCTGAAGATTTAGTGGAAAAGCTGAGAAAG
TTTCGTTTTCGAAAAGAAACCCACAATGCTGCTATTATAATGAAGATTGACAAGGATAAA
CGCTTGGTGGTGCTGGATGAGGAGCTCGAGGGTGTCTCTCCAGATGAACTTAAAGATGAA
CTACCTGAACGGCAACCTCGACCTTCATTGTGTATAGTTATAAATACCAGCACGACGATG
GCCGGGTCTCCTACCCTCTGTGCTTTATCTTCTCCAGTCCTCTGGGGTGCAAACCTGAGC
AGCAGATGATGTACGCTGGGAGTAAGAACAAGCTGGTCCAGACCGCCGAGCTAACCAAGG
TATTTGA
>TRINITY_DN133687_c2_g1_i1 len=367 path=[0:0-366]
TGGATAGACACGAGAGAAGAGGATTAGACACACACCACAGAGGAAGACATTCAATCTCCC
CGATTTTATGGAGCTCATCTCTACGGTGTTGCTGTGGTGAAATGAGGTACAAATAACATG
CCAGCCAGGTGCACAGATTTAAGGGTCATGCCGGGCAATGGTTTGTAGAAATGCCAGCCC
TAAAAGACCCAAAACTCAATAACAGCCCCACAGAGAACATGGGGGAAACTTGTCAAACTA
GCGCAAAGGAATTGGTTGCCCCTAGCAACCAATCAAATTCCCCCTTTCATCTTCCAAAGG
AGCTGTCCAAAATGAAAGGTGGAATCTGATTGGTTGCCATGGACAACCAAGCCAGCTCCA
CTCCACA
>TRINITY_DN130609_c13_g1_i1 len=367 path=[0:0-366]
TCCAGTCGAGGTTGAATTTAAGTTAAGAAATTAAGGAAAAAAAGGACACACCTGTGGTGA
ACACTTCTCTAGACCAGACCACAGGACCACGGACTTAAATGGTTAAATACTGAAAGTCAA
TTTTAAGACCAGAAAAGAGAGAAAAATCTGGGAAACATTCCAGTCATTAAAAGGACTCTG
ACACCTGGGTTTATAACCCACCACATGGACACCATTCCTCCGCCTCCAGATCTCCTTAAT
TCCTAAATCTTCAATGGAATGTGTCACCAGAAAATGGCCAATTGTTTCCATTATGTTTTT
TCTGTTTAACATATTTTTAAGAATTTTTGATTGTTATTTTTCATTTCAAAAACCATAATT
ACTGCAG
>TRINITY_DN144091_c5_g1_i1 len=367 path=[0:0-366]
ACCTGAGACTGTTTGCTCACTGAAGTAAATCCTATGGATCCATCCTCACTTGCCTTAGTA
ACCATGACAACGTGATGTCATAGTCACATGACACAAGCAGCCCCCGTCACATGACCGAGG
GCGGGTTTCTCATAATATTTTTGCATTCCCATTGAGAATTCACTCACCGCGGTTCCTGCG
AGACCCTCAATGTTAGAGGCTCCGTCGACATGCTTTTCTGATTATTATTCTTTTCACCTA
TTAGTCCTTGTTTGTATCCATCATGGTTACCGTGCCAACGTGACATCACAGTCACATGAC
CAAGGGCGGACCATCAAAATGTACGACCATGTCTTCACCTACCTATCCTGCTGCTCACAT
TGCTTTG
>TRINITY_DN119773_c11_g1_i1 len=367 path=[0:0-366]
CTCACTTTATTGAAGACCAACTCAGTATATATACAGTTCAAGAAGTCTAACAATATAAAT
CAATCAACCATGAACAAAATGCAAGTAGACATCCCCCCCAATGAAATAATAGGGAGAGAG
GAGACCCATGTATTATCTCATGAGTATATCATAGCGTAATCAACTCATCTACATCTGAGT
CGGCTGCTCCTAGAGTCAGCTATCTTAATCCCATTACTAACACAATCGGTGGGAGTCTCA
GTGCAGAGTTAGCCCCTTTTTGTGTTGCTGGATTCACACCCTGCACCTTTTAATGGGAAA
TAGGAAATATGTGTCATATAAACTCCACACATAAATCAGGGTTCATAGTTCCTTGTAACC
CCAAAAG
>TRINITY_DN129860_c0_g2_i1 len=367 path=[0:0-366]
GACGTCTCCCCAACCACAGGCTCCTTAACCCCCTCGTATCCGCAGCAGGTGCTGGAGCAC
TCCCCAGTCCTCCGGGGACTACAACTCCCAGCAGAATGGGATCACGTAGAGAAGGGGGTC
CAAGACTCCTGACCTGACTTTTGTCCTTTTACATATTGGAAATGTCTGGATTTAAATGTC
TGCAGCAGAGGCGCACCACCGCTGAGGCCAGGTGAGGCGACGGCAGCACCAGGCAGGGGC
AAGAGGGCCGCAGCGGAGGGGCCGTCTCAGTTTTTGCTTCAGGCAGCAGAAAGTCTAGGT
GCACAGGGGTCCTGTGAGATGCCAGGGGTGAGGGGGCATGCATACAGGATCCAGACGTAA
CCCCCGC
>TRINITY_DN132759_c10_g2_i1 len=367 path=[0:0-366]
TTTTTTTTCTAATATTGGCCAATATTTACGCTGATTCCAGGTATAGTCCATGACTATGGG
CCCATTTGGAAAGCCAGAAACTTATTGATCGCTTCTGGTAAACCGATGGTGAGTTCTCTG
ATGGAAGCCCTTATATTGCCAACTCAAGTGGCGGTGATAACCACGAAATTACACTGAAAA
ACAGACTCAGAGGAGGCAAAGGGAAATTTGCCAGGGCAGATCAGGCGGAAAAAGCAGCTG
CCTTCTTGGCGGGGGGGTAGTGAGAGGAAATGGACCAGTGGATGTCAAAACGACGGACTA
CAAATGAGTAAGGCCTAATACAGTTCCAAAGGTAAACTCTGCCTTCCCAGGTCCCTCTAC
CCTACGA
>TRINITY_DN120176_c6_g1_i1 len=367 path=[0:0-366]
CCGATCTAATACACACAGTATTACTCATACAGCCAATGCATTCCAATAAGTATTGGAATG
CATTGTAAAAGGGATTAGACCCCCAAATGTTGAAGTCCCAAAGTGGGACAAAAAATAAAG
TAAAAAAAAGTTGAAAAAATTAAGTTTCCCCCCCAAAAATTAAAAGTTTCAAGTAAAAAT
AAACAAAAACGTAATTTTCCCCAAATAAAGTAAAAAAATAAATAATTGGGGGTGAAAGTA
GACATATTGGGTATCGCCGCATCCGTTTCGACCGGTTCTATAAACATATCACATGACCTA
ACCCCTCAGATGAACACCATAAAAAACTGTGCTAAATAAACAATTTTTTTGTCACCTTAC
ATAGCTG
>TRINITY_DN130464_c14_g1_i1 len=367 path=[0:0-366]
TTAAAGACAATACAACCAGATCCGTTCATAACGGATGCGGATGGTTGTATTGTCAGTAAC
TGAAGTGTTTTTGCAGAACCCTGCCAGATCTAGTAAAAACGCTAGTGTGAAAGTAGCCTG
AACTGCACCGCCATAAGTCATTTTTTCAGCCTGAAAAAAACTTTTACAGATGATTTAAGC
CAATAAGTTTACTCGGGTGGTGCTTGCTATATGCACCGAGTCCCCTCTGCATTACAAAAT
AATGTAATAGCCCTGCTTCTTAATACCAATGCAGTAATCCCGTTTTCTTGGCTGGACAAC
TCCAGCCACAATAAAACAGTAGGGTCGTCTAATAAATCTAAGACCTCTTTCACACAGGCG
TCGCGTG
>TRINITY_DN162287_c6_g3_i1 len=367 path=[0:0-366]
TACAGTTTCAGTTATAGGAGCTTTGACTAAATTCTAGCTTTGATACAACCTCTGGAAGGA
AGATTAGTGGTGAAACAATTATCCTTTCATCCCTCTGCCGATTCAGGAGTCTGGGTTGGG
CTCACGTGATCACCTGCCTGGCTGCGGGCTCTTCCGCTGATGATTCAACCAGATCTGTTA
CTGTATCTTCCTGTTCAACTGCATGTACGTTATGCAGCTGAACAGGAAGATACAAGATTA
GGCTTTGAATGAGTTTTCCCAGAGTTAGTAAAATGTGTTCGGCCCCTTTCACACGAGCGA
GTTTTCCGTGGGGGTGCAATGCGTGACGTGAACACATAGCACCCGAACTGAATCCTGACC
CATTAAT
>TRINITY_DN37500_c0_g1_i1 len=367 path=[0:0-366]
GACCCTATACCAGAATACCACTCAATACTAACCTAAGGCCAGAGTACTCTTTATTAAAGA
CCTCAGAACAGAGTACTCCTCAATACTGACCCAAGAACAGGGAACTCCTCAATATAGGCC
CTAGACCATAGTACCTCTCAAATCAGATCCTAGAAAAGAGTACCCTCAATACAGACCTCA
GAGTAATCCAAATACATAACCTAGATCAGAGTGTTCCCCAATACCGACCTCAGACCAGAG
TACCCCTCAATACAGAGCACAGACCTATGTACCCCTCAATACAGACCCAGATCAGAGTAC
TCCTTAATACAGACCCCATACCATAGTACCCAACCAATACAGACCCCATACCAGATTATC
CATCAAT
>TRINITY_DN146191_c14_g1_i1 len=367 path=[0:0-366]
GGTCAGCGCACATGACCGCTTCTATGACGTCACGAAATACAGCGGTATTTAGGAAACGGC
GATATCGCCATATCGCATTTTTTTTAATACCGCGGTATATCGTGATACCGGTATATCGCC
AACCCTACTCTGACCTCAGATAAGAGCCCTATATGCCTTTGTCAGCCCCCATGCCACGAA
ACACATAAAATAAAAAACACTTACCTCTTCTTCTCCAGACGCCACCAATTCTAACCTCCA
GCGATCCACCTGCTCTTTCTGCCGTCGGCTGTACTTTGACCAGACGTGCACAGCGTGAGG
ACACAGAGCGCCCTCATGCTGTGCACAGCCGACAGCCGAGGACCACTTCCCGGTTGTCCG
TAACTAA
>TRINITY_DN122648_c10_g1_i2 len=367 path=[0:0-171 1:172-233 3:234-289 4:290-308 6:309-366]
AAATTGTGGTTCTGCTTATATTTCATGGTTTATTCATGTTGGACTATAAAAGCTACATTG
GAAGACGCGATTCCCAATGAAGGAACCAATCACACCACCATTTACTCTTGCAAGTAAACC
CCTGCTAGTATAGAGATTTTATTGGCTACGGGTAATCCTTAAAGCGGTTTTCCGAAATAT
CCCAGCTGATGAACCATTCTCTGGACATATCACCAGCATCCGATCGATGGTGGTTTCTAC
ACCCAGGACCCCCAGCGATCAGCTGTCTGAGTAGGTGGCCTTGTCACAGCTTTGCCTAGG
CCATCTGACAACAAGTTCATTGGTAACATGGCCCAGGCACAGCTCAACCCCATTGAAGTG
AATACCA
>TRINITY_DN247496_c0_g1_i1 len=367 path=[0:0-366]
ATGCACCCAGGTCTTGGTAATTGTATTATTGCATATACATTAAAAAGAATAGAAGTGGGG
GCAACAGAACAGGAAAAAGTTGGGTATTATCAAGTAAGCTAAGCAGCAGTAATCAATATC
AAGCAGCGCCAAAAGCAAAAAGGATTTTAGGGTGTATAAAAATAAAGATTAAAAACCCAA
GATCCCATAAATCTCTGCTAAGGCCGCATTTTGAATATTGGATTCAGTTTTAGGATACTG
GGTATCTCCCTTCAATACAGGAAAGCTGAAAGCGGTTCAAAGGCGGGCAAATAGGAAAGG
GAGTAGAGATGAGCAAATTTCTTGAAATAAAATTTTAGTCCAATTCCAACGAATCAGCAT
ATTCAAT
>TRINITY_DN168237_c0_g1_i1 len=367 path=[0:0-366]
GGTGGAGGAGACTACTGAATCTCCACAAAATACAGGGGAGCCAGACACAAATAAGATTAT
ATGTCAGCCATTGCAGCATATCAATCCATCTTAACAGCCAAGATTGATCATCTGCAAATA
GACAAACTGTGGAGGACTCTGCCCACTCCAATACGTAGATTACCTAGGTATGGCAACGCA
GGCGAGGGATGCAGAGAACTTGTTTAGACTAAACGTCAGAATACTGAGTCAGAGGGAGCC
AATGGGATCAAACCTGGAAGGCCTTGCAGTACCACACATTAACTGGAATGCTAGTACAGG
TTGCTGCAGATCATTAGCTCCCATTATTGTGTCCTTGTGCTCCGAAATATCAGGGATGAT
TACATGT
>TRINITY_DN86890_c0_g1_i1 len=367 path=[0:0-366]
TCAATAGGGAAAATCTGGTTGTTTGTGGCTCCGCCCACTATTTTAATTTGAATTGCCGTC
AACCAGTAACCGAATGTACAAAGTTTGAAGACCCTGCCATTAACTGTAAGAATGGCAGCA
ATTTAAATATTCCCATTAAATAGCACTAGGGGGTCTTCTATCTGAATGTAGTAGTAGTGC
GCACCGTCCGTCCACCACTTCGTACACTTCTATGTGGCTCTCGTTGTCAGTGCTTTCTTG
GTCCCATAGAAGTGAATGGAGCACTGGACCCCATGCTTACTACTACTCCTCCAATCGGGG
AATGGGATTCTAGGACTCCCCGTTTTTTTTTTTTTTTTTTTGTTTTTTTGTATAATTGGT
GTTCCAG
>TRINITY_DN84806_c0_g1_i1 len=367 path=[0:0-173 2:174-267 3:268-366]
GCCTAATTTGGGTTTCCTGCGGTACCGCTGCGTTTTTTCAATGGTGCGTTTTTAGGTTGG
TTTTGGTTATGGACATATTCAATGTCCAGGGGGTGTTATGTAGGGTGGTGGATCCGAATT
TACGTAATCCAAACTTTTTAGTATGATGGTTCCATCGAAAGTTTGGATGTGTCCGATTTT
TGGATCTGTTTTTTTCAGGAGTTGGTTTAGTTTATAAAAAATCCGGTGGAATCCGAATTT
TTTGTTTGTAAAAATCAAGTAGGATCTGAATTTTTTAGGTGGAATCCGATTTTTTTTTTG
TGTGTGCTGTGCTAATTGGATGGCTTCTTTTGTACTTGTTCCACTGTGGACGGTGTAGTG
CTGTGCT
>TRINITY_DN116934_c4_g2_i2 len=367 path=[0:0-366]
TTGCCCTGGCTTTTTACATTAACTTTTTAAAATTCACCCCTCAAATAACACTACCCCCCC
TCCCCCCCCCCCCCCCCCCCCCCCATATAAAAAAAAAACCTTAAAAAAAAAAAAACTTTA
AAATTCCCATTATTGCCTTAATGAGGCATTTCTTTAATTTCCTTTTATGTTCTGGCAGCC
CTAGAGCCTCAATTTTACATTTTCACTGTCAGGGGTGTCTCAGGGTGTATTCAAATGCGA
CATGGTGCCTGAAAATTATTCCAGCGAAATCTGCCTTCCAAAAGCCACACGGTGTTCCTC
TCATTCTGAGCCCCGCTGTCTGCTCATACAGCACTTTACAACCACATATGGGGTGTTGTA
TTGAGCA
>TRINITY_DN120645_c3_g1_i12 len=367 path=[1:0-108 2:109-116 3:117-149 7:150-152 8:153-173 9:174-174 11:175-176 13:177-180 14:181-198 16:199-199 17:200-210 19:211-217 20:218-246 21:247-248 24:249-279 26:280-319 28:320-366]
CCAGTTCTTCCTTCAAGCTCTCAATCTGGTATTCCAGATCAATTCTGGCCAAAATCAACT
CATCCAGCACTCTGCGTAGTCCATTAATATCAGCCTCCACACTCTAGCAAATAACAAATT
CATTCTCAAACTTAATTCTAAAATCATCTACTGCCAGCCTGGCATTATCCACCTACAGGA
GAATCTTTAAGTTGTCAATAATAACAGCAAGAATCTTATCTCTCAGGTCCTCAATAATCT
TAAAATAGTAACTATAGTCACGGCTTTGGCTGGGTCCTTACTTTTCATACCACTCCCGGA
TCTTCACCTCTAGGTCTGCACTAACGGTCTCCAAAAAACACACCTTGTCCAGGTAGGAGG
CCAGACG
>TRINITY_DN122949_c2_g1_i2 len=367 path=[0:0-93 2:94-148 4:149-161 5:162-250 7:251-255 8:256-283 9:284-284 11:285-293 12:294-294 14:295-330 16:331-350 18:351-366]
ATGTTCGTCGCTTTCCTGGGAGTGAGGGAGGGGTTGTCGGGGGTGACCTTGCCTAGCGCT
GGGTCGTTCTTTGGGACGCGCCAGTTCTTTTTCACCGCTTTTTTGGTCTTGTCAGCCATC
GAGCAGTGCTTTGTCGGGAGGGAGAGTCTATGGTCTTTTTCATTCTTTTTCCTTTTTGTG
TCCTCCCTGTCTTGCTTGCATTCATTTTCTTTCTTTTTTTCCTCCTCTGCCGTTTTGGTG
CATGTGTCTGGAGCGACTCCGTCGTGGCCCCTTTCTGGAGGCCTGTCTTTTGGCACCTTG
CATTGTGTCCTGTGGTCTTCTGCTGCTGTGCGGTTGCGGGCCGTCCTTTTGGGCTGCCCT
TTCGGTG
>TRINITY_DN30368_c0_g1_i1 len=367 path=[0:0-251 2:252-366]
GAAAGACAAGAGACATAGGAGATAATGGAGTTATGGAAGGCAGAAGAATGAGCTAAAATG
ATCAATGAAAAATATGGGGGAAATCCCACATATATTACCATATCTATATACATCTAATAC
GAAATAAACTCTGCCTCGGTCATAATTTTTAGAAATTCTCTAGCAACTGGCACAAGGCAA
ATGCAGCGCCCATTTTTATTTTAGTTTTTAAAAAGGGCTCTAGGTCTTCCCCAGGAAACC
ATAGATCAGTAATCTTAACTTCAGTTGTAGGAAAAATGTTTGAAGGGGCTCTATAGAGGA
GTACAGTGGCCATAAATAATATAACGGACACCCAGCACTGGTTTACCAAGGACAGAAGTT
GTCAGAT
>TRINITY_DN206517_c0_g1_i1 len=367 path=[0:0-366]
ATGTGTGACTTTGGATGTGGATAGTGCAAGCATTGGTGGTATTATACTGTAGGGGATTGA
CGCCTGTACAGGGGAGAACGCGAAATCTTCACGGTGCGGTGGTGGATATATTCCCCCCTC
TTTTGAGGGATTTTGACACTTATATATATGGTCGTGTTCCCGGCCTGCACATAGGAAACT
ATATCTAATTTTGTTGCCTTAGATATAACTAAGCATGTAGAATGTAATTTATACTGGTAT
TCATTCACTTCTGTTTTGTTAAACTAATAATTTCTTCTTTTTCAGCACTTCATTTTGTAT
CAAGGGGTCTGGGAGATAGGAGGCTTTAGATTACTAATTCCTGCCATAATAAATTGTGTA
TGACAGG
>TRINITY_DN272259_c0_g1_i1 len=367 path=[0:0-366]
ACTATGTGGTAACTGTATCGACTTGAAATATTAGAATATCATGAGGGTATATTTACAAAC
TGAAGTCTTAACAGTTGACAATCCATCCTATGCATCTGTGCAGGATTGTTTCTGCAATAC
AGTATGTGCATGGATTTCCTACAAACCCATTGAGATTAACAAAAAATCACTGAAATATCT
GCTATGTGTGAACATATTGCAATGATGGACGCATGTTACATTAATCTAATGGTTATGGGG
CATCCCAAAGTCAACCCCATGGCAGATGAGACTATAGGAGATAAATTGCTGACCCATTGA
AATGAATATGCTTGAATCTCTTTATTTTATGCACGTATATAGAGCTACTATATTCCTCAG
CGCTTTA
>TRINITY_DN36262_c0_g1_i1 len=367 path=[0:0-366]
CTGAAACGTCTAGGAAGTTCACGTAACAAGTGGAGACCTCCCAGATGAGCTGGCAAATCT
CTTGCACAGCTCATGGTGGGATTTCTTCTCTAGCCATCCATGAGCTAAGGCCAGTTTCAC
ATGGTCATGGCCAGTCCCAGAAACACACTCCATGCAATGGCTGCATTTTCCAGACTGAAC
ACTGGTGCTCTGACTAGAACTGACAGCATCACAATGATTCACGATGCTGTGAATTCCTGT
CCGACCGCAGGTCCACTGCACACACACCATTATGCACAATAGACATGCGGCCGGGCAGGA
ACCCACAGCCTCACCAACCAATCCGATGCTAGGAGTCCGGGGTCAGCGGAGAAGTAGTCT
CTCCTGG
>TRINITY_DN232823_c0_g1_i1 len=367 path=[0:0-366]
GACTAGTCCCTGGTGGCCTGGTGGTCAACCACCTGCCCTCTCTATGGTGCATCTAGAGGC
CCTTCCGTCATGTCACCACCACACTTCACCCTTCAGCATTTGTTGATGCCCCATTCCAAT
GTCCCCTGCAGGAGTCATGACCTGGTGTCCCCCTCCTTTGTTTCCTAATGTTGTATATAT
GTTATAGTTTATACTGCCTCAGGAAGCCAGGCAGGAAACAACTCAGCTTGGCCTCTATCC
ATAGGCCCTATAGCAGATGCATGGGTTGTCTCTATGCTCACTCCATGGTGTTAAAGGTGG
ACTCTCTGGAGATATGCTAGATCTTTTTCACATCCCCGATGAGCTAGTGGCACAGTGCCT
AATAGTC
>TRINITY_DN118691_c9_g1_i1 len=367 path=[0:0-366]
ATTCATATTTTTTGAAGATTTGTTTTTTGTGGACCGCAAAATACATACGGTTGTGTGCAT
GAGCCCTAAAACTGCATTAAAAAAAGAGAAGAAAATTTGGGTGTTTTTGCTGTGGTATAA
AAGTATCCATGTTTTCAGGATTTGCAGTTTGTGGACCACAAAACACCTAACGGTCGTAAG
CTTAAGCCTTTATTCAGCTGTGTGAATAACCCCATAGTTTACCATTATTCTTAAAATGGA
CTTGTGACGGCGATGAAAAAAATGGCCATCGTACATCCGTTTTTCACGAAACATAGCCTA
AGTCCTCTTGCACACAAACATATTTTCTATCGGGTTACGTACCGTTTATTTGCATACCGT
GTACGGA
>TRINITY_DN121597_c11_g1_i1 len=366 path=[0:0-365]
GGCTCTGCTCATTGATGTCAGTAGTACTGCACGTAATATGTCATTTTTCTTTATTAGAAA
ATAGTGTGGCCTTTATTATTTTATTTGAAAAAATATACTTTTGGGGGTCTGTTGTATAGT
AACAGCCCAGGTAGCACCAAGGTGACCACCATATCTGTGCTCAGTGCCAAGGTACCTCCA
CATGGTATGTCAATCCAGTGTTAAAAAAATCCACATTGAATCAAAATCTGAGGATTTTGT
TGGGGATTTCACCCTTGTGAATCGAAAAGGCAGAATGGAATGACATGCAGCAGATTTGAG
GGGGTTGTTTCATTTCAGCGAGTGGCATTTATCATGTAGAGAACGTTAATACCAGGGACT
TGCTAG
>TRINITY_DN132890_c10_g1_i1 len=366 path=[0:0-365]
CAAGGTTGTTACGATACGATGATATTAAATATGTATCTTTTTTTGTTTGTTTCAGTTTTA
CATAAAGCATTTTTTGAAAAAAATCATGTTTGTGTCTCCATTTTCTGAAAGACTTATTTT
TTAGGGGTTTGTATTATGTAAGGACTAAATTTTTTGCGGGATGAGGCGGCTGTTTGAGTG
GTACTATTTTGAGGTACATACGACTTTGTAATTATTTTTTCCTTCACAGCATTAAGGGGG
TAGTGGTCATGTGATATTTTTATAGAGCCAGCTGTTACAGACACAGTAATACCTAATATG
TATTTTTTTTTCTATTTTTTTGCAACTTTAGGGGAAAGGAGCATTTTTCTTTTGTTTTTT
TACTTG
>TRINITY_DN300638_c0_g1_i1 len=366 path=[0:0-365]
CCCAATCGTGGATCAGATAAAGCCAAATGGTGGGGATGAGAGTGATCCACTCAGCGTCCC
ACATGTAGAAAAGATGACAGTAGCTGCTCCCAATCGGTGGTCCCGATGTACAGTAACCAC
AGGGAAATATCAGAGTTAAAAAACGGCGTATATATTCAGATTTTCACCAATGCTTTCTCA
GACACATCGAAACACGACATGCATCCTTTTAATGTTCTTTTATTTCTTTTTTTTAGCAAA
TCGAAATATTCTTTGATGGACTGGCAGCGCCCTGTACTCTGTGTTTTAATAAATCGAAAT
ATTCTTTGATGGACTGGCAGCGCCCTGTACTCTGTGTTTTAATAAATCGAAATATTCTTT
GATGGA
>TRINITY_DN158233_c1_g1_i1 len=366 path=[0:0-365]
GGGAATAAAACTGATCCGTTCTTTTCCGGTATTGAGCCCCTAGGACGGAATGCCGGAAAA
GAAAAACGCTAGTGTGAAAGTACCCTAATGCATGCACTCTGTAGTGGTTCCATGGGGGTT
CCGATCCGTGCCCCCGTTCTGCACCATATGTCCTAGATTGCGAACCGCCTACAGTCATGT
GCATGAGGCTTCAGTTTTTAATGGTGCCATTCTGGGGTACACCTAATTTGCTGAATAACT
TTTATTAAAGGAGTTTTGCAGTTTATATTGATGACCTCCTCTTAGGATAGGTCATCAATA
TGTGATTGGTGGGGGTCTGACACCTGGCAACCCCCATAGATCTGTTTAAAGATGAGGTGG
CACTTT
>TRINITY_DN104922_c0_g2_i1 len=366 path=[0:0-365]
AGCTGTCGCTCGACATGGCGGGCCGTTACTCGGACTACAACACCTTCGGCGATACCATCA
ACAGCAAGTTCGGCCTGAAGTGGAAGCCGATCGACGACCTGCTGGTGCGTGCGACCTACT
CGACCGGCTTCCGCGCCCCGAGCATCTCCAACATGTACGGTGGCACGTCGCAGACCTTCG
ACGCCTACACCGATCCGTGTGACACCAGCTTCGGCTCGGCCGCGCGCAACGCCTCGGTGG
CGGCCGCCTGCCAGGCGGGTGGCGTTCCGGCCAACTTCCGCCAGATCACCTCCGGCGGTG
CGCAGTCGACCGGCCCGGGCACCCAGTCCTACAGCGCTTTCGAGTCTGGCTCCAACCCGG
AGCTGA
>TRINITY_DN147120_c15_g1_i1 len=366 path=[0:0-365]
AGAAAACTGTTTAAAACACCCTCACCTGTTCCAGTATACTACTATAAGCCGCTGAGGAAG
GAGCAGTAATAGGCTCCGAAACGCGTTTGGTGAAAGGAACTCGTTAACTCGAACAAGTTA
AGATTACAGCTGAAATTATTCAAAATGATTCAAAATATTGTTTTTGCCGCTTTTCCGCAA
GACCAAAGACCTAAAAGCCAATCTCAATCCGACACTCCAAAAGTGAACTTCCGCCCTGAA
ACTAAGGACGAATCACAACCACCTCCAGGAGTGAAGTGTTGCCCCGCCTTGTCACATAAG
AAGCCACGACACGCACAACAGACCACGTGCGAGCGGCATACAGCAGAGTGGCAAAGTACC
CAAAAT
>TRINITY_DN142312_c6_g1_i1 len=366 path=[0:0-365]
CTGGCTGGACAGGTATTGATATTACATTTTGTGTATAGAGTTTAAAGAGTACCATACCTT
GATTTTATTTATTTTCATAAATGAATAGTCCAGGTGTATGCAGGCAAGTCTATCCGAGAG
AAAATGCTTCTTTTTCTCTGAGGATTTGTATTTTCTGTTTTATCTGGTCCTGTGTAAACA
CACAAAAAGGAACTGTCAGATCCGGCATATGCTGGACATCAATGGCACCTGATGGTTCCC
CCAAGACTGCTCACTAAAGAATCAGATTCAGTGATGAGCGAGCATGCTCAGCTGAATACC
TGTTCGGCTCGAGCATTGCTATGACATCATTACAGTGATTGGCTATATAGCACCCGATGA
CTCGGG
>TRINITY_DN116727_c2_g1_i1 len=366 path=[0:0-365]
AACCCCTCGACAACCCGAACTCCAGACACCGAACCCAAAACACAAGTTCACTCAACACCA
TTCATAACTACCACTGCCCCACCCTTGTCTGCATGTTTAATCGTCAGGCAAAGGTTTCCG
GAAAGTTCCTTGAGGGCACTGGATTCTGTCAGATTTTTACCATATTGTGAATCCCTCCCT
GATAACTTCAATTGTTCCAAATCAATCTTTACAGCATTCATAAAAGTATCAAGCGCCACA
TGACTAATAGGTGGCATAAAATCACTCTTAATGTTTAGGTGTACAGTCGTGGCCAAAAGT
CCTGAGAATGACACAAACATTCGTTTTAACAAAGTTTGCTGCTAAACTGCTTTTAGATCT
TTGTTT
>TRINITY_DN123935_c3_g1_i1 len=366 path=[0:0-365]
GCGAACCCATTCATTTCAATGGGTCCGCAAATCCGGAGAAATGCGGAACGGAACACTACA
GAGTGCTTTCTGGGGTCCCGTTCCGTGCCTCCGCACCCCGCAAAAATGCTCTATCTTTTT
GCGGAAAGGAGGGATCGCGGACCCATTCTAAGTGAATGGGTATGCAATCCCTATGCGCCT
GCCCCACGGAAGATGCCCGTGCATTGCGGATCCGCAACCTGCAGCCCACAGCACGGGACA
CCAACGGTCGTGCGAACGAGCCCTAAGTAACGAATACTGAACTAAAAAAACGGCCCGTAT
ACGGAACGCAAAAAAACGTTTGTGCGCATGAGCCCTTAAAGAGAAGCCGTCAGCTCTCCC
GGCATG
>TRINITY_DN173347_c0_g1_i1 len=366 path=[0:0-365]
AGGTCTAATGAAAAATAATTTTTCTTATTGTCCTCCTCTAAAACTTATATGCCGGTGTGT
CTTATAGGGTGAAAAATATGGTAAGTAAAATAATGGTGAAGCACATATTTTAAAAATATA
CAATTTAATTCATTGAAAATAAATCAGATAAAAATAATAAAAAATAACATGATAACCTTA
AAATTTTTAGCACAATAAAAAATCAATTTGAATATCAGCTTCAGGGCCTGTAGCATACTT
CTGGACTGGAACTGACTTATTGTGATAAGCGCATTTTTTTTAATTGTAATTACGTTTTTA
TGGTATTAATGTTATTTCATGTTGTTTTTATCTGATTTTTCCAATTGATTAAATTGTATA
TTTTTT
>TRINITY_DN89495_c0_g2_i1 len=366 path=[0:0-365]
AATAATATACTATTATGTGCAGGTATATGGAGGATAGCCAGTTGTGGGGGACTTATATCT
TGTATTTTCTGCAGGATAGTCATGGCTGTGTATATATAATATACTATTATGTAGAGGTAT
ATGGAGGATAGCCAGGTGTAGAGGACTCTCTTATGGAGAACAGATTGTCCTGTGTCACGG
CCCAGAAACAATGGATTTGTATGGGATCCTTTGTTTCCGCCCAGCGCTTCCATCCACTGA
AGATCAGGAAATTAATGGGATTGCGCGGTTGGGCCGCCATGCACTGGCTCCTTCTACAAG
CAGCACCACACCAGGAAGAGCTCGGTCGGATAGTCCGCCAATGTGGATGACAAGCGCCGG
ATTACG
>TRINITY_DN116209_c0_g1_i4 len=366 path=[0:0-95 1:96-124 5:125-127 6:128-136 7:137-180 11:181-187 12:188-242 14:243-243 15:244-271 16:272-365]
ATTTCAAATAAAATTTTACCTTAATCCATCGCTTTACACCACTACTTGTACATCTCCAGC
TCCTCCCTCAGCGCACAGATAACTCGTTCCCGGCTGAACACCAACTCCTCCAGGTACTAA
TAACACAATTTCTTCCGAGCTCGACATTCCCGCGCGCTCTAACAACTTCGCTCCAGTTTA
GCTTTCAGGTCAATTTTAGCTAGTTTCCTCCCCCTCTTTCCAAGCTTCTTCACCTTTCCT
CCAGATACCTTGTTTTCCTCCATGTCGCTAATACTTTGTGCTCTGAATATAGCAAATAAT
ATTCTATGACAGCTTCCCCCTAATGTGCGCTCAGCACTACTAGGCCCCTAAATCATCCTA
TGGCCC
>TRINITY_DN6078_c0_g1_i1 len=366 path=[0:0-365]
CGAATGCCAGGGATGAAAGCACCACTCTTCTTCAGATTATCAGCGGTCTCGCGGCTATTA
AACACGAGTGCCGTATAGAAGAAGCAGAAGAAAATGATGGCGGCTGCGTAGAGCATCACA
TAAATCGGCTGACCAGGGGTCAACGTCGATGCAATGTCCTTCAACCAGCGCATGGATTCC
CCTGCACTGAACCAATTCACCACGGTTGCTGGCAGCAAGATGATCGAGGAAGCGAAGATG
GGAGGAATGACCCCGGCCATGTTCAACTTCAGTGGCAAGTGCGAAGACTGACCACCGTAC
ACCTTGTTGCCGACTTGGCGGCGTGCGTAATTCACCAGGATCTTGCGCTGACCGCGCTCG
ACAAAC
>TRINITY_DN141764_c15_g1_i1 len=366 path=[0:0-365]
GATCTGGGGCACGTGCCTAGGGCAGCGTGAACTCTGAATACGGCCCTGCTTGGAATAACA
GGTTACCCCTATACCCAACTTTTGTCGAGAGACCCCAATAGACTGCCCTGCATTGTGCAT
TATGGGTTCCTTCCTGCTCGGACCACTCAGGCACAACTGCTCTTCACTAGAGAGGAGAAA
TCTGCACATATACAAGGTGCTCAATCGCGCACTTCAGTAGGACTACTGACTCTAATGCAA
GGGTTGGCAACCTATGACACGCCAGCTATTGGCAAACTACAAATCCCAGCATGTCTGATT
TATTTCTATAGTTGTTCTGAGTGCCGTTGATCAGGTATGCATGCTGGGAGTTGTAGTTTC
ACAACA
>TRINITY_DN118715_c7_g3_i1 len=366 path=[0:0-365]
GAAATTAATGGTTCCGCATATGGTCCGCAAAAAAATAAAACGGAATGGACACGGAAAGAA
AATAAGTTTGTGTGCATGAGCCCTTAATAACCTATCCTCAGGATAGGTAATCAATATCAG
ATTGTCAGGGATCCAACTCCCTGCCGACGAGCGCAGCGTCCTTTTCATGGTTTAACTACA
CGCTGTCTAACTCATGATGGCGGCATAGTGTAATTACAATTGCTTGTCCCATTTAAGTGA
ATGGGAGAGGAATCCGTAAGTACCATGCTCCGCCAGCGGCGTGCGGGTGTATATCGGGGG
GGATGCAGCTCTCGCACTAGCGCGGCAGCCACTTCAAACAGCTGATCAGTGGTTGTGCCG
AATGTC
>TRINITY_DN299174_c0_g1_i1 len=366 path=[0:0-365]
TTTATTAAAAACAATCCATTTATCGGTTCCATGACATCATGACTATTGCTTTGTCTGGGA
ATGAGTCCCTACAGCAATTAAGTATAAAAAATATCTTCCATCATAATTGGAGAGTGACCT
GCATTGGAGCGTGATTCTGAGTAAAGAGTTGATTAAAAATACACAAAGAGTTGGGTTTTG
TTTTTAAAAACACTCCCTTACACACTACAAAGAAAGAATTAGTATTTTGGCTTTTTAAAT
TCCTACATGATACTGAGAATGACAGTCCCCAGAGGTCCCCCTCACATCACTGGATGCACC
TCCTCTTCTGGAGGGCAGATTCCAGGGGTGACTCTGAAGACTTGGGCCTCCACATGTTTA
CACTGG
>TRINITY_DN93277_c0_g1_i1 len=366 path=[0:0-365]
GGTCGCCTTCCCCGGCGGGCGGCGCGACCCGGAAGACGCCGACCTGGTGCGCACCGCCCT
GCGCGAGGCGGAGGAGGAGATCGCCTTGCCGCCGGGCCTGGTGGAAGTGGTCGGGCCGCT
GAGCACCCTGGTCTCGCGGCATGGTATCGAGGTCACTCCCTATGTCGCCTTCATTCCCGA
CTTCGTCGAGTACCAGCCCAACGACGGCGAGATCGCCGCGGTGTTCAACGTGCCGCTGAG
TTTCTTTCGCGACGACCCGCGCGAGGTCACCCACCGTATCGACTACTTCGGCCGCAGCTG
GTACGTGCCCAGCTATCGCTTCGGCGAGTTCAAGATCTGGGGCCTGACGGCCATCATGGT
GGTGGA
>TRINITY_DN152877_c13_g1_i1 len=366 path=[0:0-365]
AGACGGATCCACATTCGGATCCGTCTACAAATGGTTTCCGTTTGCATACATATTGCCGGA
TCCGACGGAACTGCCTGCCAGAATCCAGCAACGCAAGTGTGAAAGTACCCTAAGGTGAAG
GAAATGATGGGCATTGTGACAAAAGAATAATTGTCAGGATTTGTAGATTGCATTTCCCAT
GCTGTTTTTTTTTCTTTCTGTCAAAAAAAATGAAGATATAACTAAGGTATAAAATTATAT
TACAGGCAGGGGTGACATCGAGCCACATAGCACCTTAACCCCTTAACGTAAAGTCACGTA
CCTGTACATCTTTTGCATGCAGGGTTAGTATGGAGCCCTCTCTTCTCCTCCCTGTAATAC
AGCTAA
>TRINITY_DN147709_c3_g2_i2 len=366 path=[0:0-365]
ATCGTTAATCCTGGTGACAGAATCCCTTTAAAGCTGCTCTTCTGGTTGTGTGGTGGCAGC
ACGCTCATTGCAGGTGGTAGGTTTTCCTGAAGAGGTGAGTTTTCAGGTTAGTTTTGAAGG
TTTGGATGTTGGGGGAGAGTCTGATGTGCTGGGGTAGTGAATTTCAAAGTAGGGGAGAGG
CAGGTGAGAAATCCAGTTGGCGATGGTGCGAGAAACAGACGAGAGGAGAACCGAGGAGGA
GGTCCTGTGTGGAGCGGAGATTACGTGTGGGGATGTATCTGGGAAGCAGGTCAGAGATGT
ACGGAGGGGGCAGGTTGTGGACGGCCTTATATGTAGTTTTTAGTATTTTAAACTAAATTT
GCTGGG
>TRINITY_DN132142_c3_g1_i2 len=366 path=[0:0-365]
ACACTTTGTGTCACATTACATCCGGTGTGGATCAATAGTACTCTGTGTTGTTTCTGGTAC
TGGCCACACCCTTAACTTCCAGGTTTTGCTATTGTGGTCATTTAACTTTCCCTAGTTATA
GTTGTTTCTCCCACAATGCTGTGCGGTTTATAGCTTCAGTTGTTCTGCACACCTTCTTGA
AGGTGGGTGCTCACAGAGGGATAAGTAGATATCTGAGAGAAATTCTATGGCACACCAATT
TTGACTGATATTACAGTGTAGTTTTATTCATTCTTTTTGAACACTTTGTGTCACATTACA
TCCAATATTATTTCAAGGCATAGCATGCGATTATGTACAATTGTCCTGACGTTTCGGTCA
CTAATG
>TRINITY_DN121961_c8_g4_i1 len=366 path=[0:0-255 1:256-365]
GAGGGAGATATGCAACGTGTTGACCTCCAGGGCCGATCGGGTCCCAGTGTTTAGGAATGC
CGAGTGGTGATGTGGCCTGATAGTTTTGTGTGCTCCTACCTGGATACTGTCGCTCCCCAG
GGTTAGGCTCTGTAGCATCAAAGGGAGTTGTAGTTGGGGGAATAAGTAGAGTGCAGACTT
AGTAAAGTTCAATGGTTTTACTTGAATAGATTTGAGATAAACTTGTGTCAAACAATATTT
GATCTTTCTCTTGGCTCCAGCAGCCTAAGGGTAAACTGGTAAGTAAACTTATATACTTTG
CTTTCTCTCTCTCTGCTGCTGTAATAATCTCTGGCTTCAGTTTGGTTACTGGACTTTCAA
GCAGTT
>TRINITY_DN162168_c3_g2_i2 len=366 path=[1:0-161 2:162-223 4:224-260 5:261-284 6:285-365]
TAGTACCGGATCCGACATAAAAAATACTGCAATGCCGGAGCATGCGCAGACCTTTACAAA
ATGTGGAAAAAAATTAGAAACTGATCCGTTTGTCCGTATGACCAAAGGAGAGACGGATCA
GTCTACAAATGCTGTCTGCTTGCATACAGATTGCCGGCAGGGAGTTCCGGCGACGGACCT
GCTTGCCGTATCACTCTGCAGCAAGTGTGAAAGTAGCCTAAATGTATAAATTACAAGTTT
CACCGAAGATTCTCCCATAAAACTATACATCAATCTGCTCAGCTCCTCCTGCTCTACTAC
ATGCAGACCACAATGCACCCCGAGGCGACAGGTCCTCTATATTGCGAATAAACTGCTGAG
AATAAT
>TRINITY_DN157512_c6_g1_i1 len=366 path=[0:0-365]
CACCGATCAGATGTTTGAAGAGAAGGCCAGTGCAGCCTTCCCTTCATTGTTTACCTGCTC
GCCATTGACATCGCAGCAGTGAGCAGGTGTAATTCCAAAAAGCCATCCCACTCGTCTGAT
TCGTTGTTATACACTTGAATAGGAATAAGCCATCCCATGGAAGGGAATGGGACGACTTCT
TGTAATTACATCTGCTCACCACTGTGGTTGTGACGGCGAGCAGCTAAACAATGAACAGAA
GGCAGCGATGGCAGGGCGCACGGCCTTCTCTTCAACCAGCTAATCAACGGGGGTGCCGGG
TGTTGGACCTCTGCAAATCTGATATTGATATTTTATTTGTTTAGGATGTTAGAAGGCTTA
GATGTT
>TRINITY_DN150767_c0_g1_i1 len=366 path=[0:0-365]
ATTTACCATGTCTTGTATTGGAAAACAGGAAAAAAAATTATGTGTAGCAAATAAAAACAA
AAAACAAAACAGAATTCGGTCAAGGTTTTTGGGGTTTTGACATCACAGCGTTCACTATGC
ATTTTTTTTACTACTTAAAAAAATATATATAATCTTTGTATCGCCATATTCTGAGAACCA
TAACTTTTTTGTATTTTGGTCTACAGAGTATGAGGGCTTGTTTTTAACGTAACGAACTGT
AGTTTTTATGGTTACCATTTTTGTAGTATGATGCGTTTTGATCAGTGAGGCCTCTTTCAC
ACAAGCGTGTCCGGATAAGGTCCGGATGTGTTGCGGCAAACCCGCGCGAATAGGTGCCCA
ATCAGT
>TRINITY_DN172349_c0_g1_i1 len=366 path=[0:0-365]
GCTTACACAGTAGATCCATCTCGTATGCCTTTTCCTTAAACCTTTCAAGAATTACATTAC
TTTGTATCTCGAAATCATCAGCTTCAGTACAGTTGCGTTTGATGCGCTGTAGTTGCCCTT
TAGGCACACCGCAATTTCCAGATCCAAAAAGTGAATCACACCCTTACTGACATTCTCAGT
GAACACAATATTCCAGGGATTGTTATTAATGTATACTATGAAATCCTTAAGCGTGGTCTC
TGTACCACGCCAGATGCAAATGCAGTCGTCGATATACCTCTTCCATAATTGCAAACAACC
TTCTCCATTGGTTTTAGGGTATTATTATATGTGATATTTCTGTAAAAGTGATGTTTAAGT
ATTCCT
>TRINITY_DN161568_c4_g1_i1 len=366 path=[0:0-83 2:84-97 3:98-121 4:122-122 6:123-124 7:125-125 9:126-138 10:139-139 12:140-148 14:149-162 15:163-188 17:189-253 18:254-365]
TGTCAGGACTGCTGTGCACGCGGACAGACTTCTCTCCATTATGCTAGCACAGCAGTCCAG
ACTGTGTTTTAACTGAGGGAGGATGGGTGATTAGAAGGTGGAGAGCTGGACTCCTTTTGT
GCAGTACTGCTCGCGTATTGCTGCAGATTGTGGTCCGGAATCGTGGTGAGAGATTCCCTT
TAAAGAATGTACGGTTCTCCTGACTTGTTTTTTTAAGTAAATACTTGAATTTTTCTTGTA
ATATTTCTGGGGTGTGTTTTCTCATAATCCTGTGTTGTACCATTCCTCTGTTATTCCTCA
TAAGGTGTATTGATAAATTGACTATGGGTCCTTGACATTAGCCTTGTGAAAGGGGTGTTT
CTCTAT
>TRINITY_DN158933_c1_g1_i2 len=366 path=[0:0-246 2:247-365]
GGTCCGCGGCGCGCCGCCCAGAATCTCGGGCGTTGTATCCTTCCCACGTGCCTTTTTGTC
TGTTGTCCGGTGGGTGGGTGGGGGGGTGGGGGTACTGGTGGTTTATATTCGTGTTTCCCC
TCCTTTCTCTTCCCCCTTAGTTGGTTTTTCTCTCCTCCTTGGCCACACAGTCTTCTCCCC
GGCCTCCCCGCTACTTTAGCCCCCGGCTTCTGCCGGGACTAGGCCTCATCTTCCATGGCC
TGTTCCCGGCTCCCAGTTGCTCCGTTTGCCCTGATCCGCCCCTCCCCAGGCGTCGCGTGT
GGGGGGCGGCCGGGGGCGGGGGGGGGGGGGGGGGGGGGGGGGCGGGGGGGGGGGGGGGGG
GGGGGG
>TRINITY_DN137852_c0_g1_i1 len=366 path=[0:0-365]
AGACTACAGGTTTCAGCGTACTGTAGGGCGTTTTGGGAGTTGTGGTTTTGCGGCAGCTGT
AGGGTCGCAGGTTGGGCATCCCTGCTGTAGAGGATTACCATTGTATGATTGGGTCAGCGA
CAGGTTAACATGCACAGAGCTCAATCTAAAACCACAGCTCGTGTAACTTCCATTTTTCCC
CATTTGTGTTTTATTTCCTATCTGGAGGTTAATGCACCTTCTTGCAGGGAGTTTAAAGCG
GGTCTGTCAGCTTAAGGGGTATCTCCATTTTTGGAGCCAATTTATTTTTGTTATTGCTTT
GTACTCATTATGAGGTAATAAGAATTTTTTAAATTGGTATTTATTAAAAATATTAAGTCT
TTTTTT
>TRINITY_DN263924_c0_g1_i1 len=366 path=[0:0-365]
GCTCCCCCCACCAAGTGGAATACATACCTGACTTGGGGAAATCGTGTTATTTGACCATGT
GGTTGCAACCATGAAGGTATGGTCAACCATGGGAATTTCATTAGTTTTTTGTGGGTAATG
TTTGTCGCACGTCTGTGGTGTGCACACACTTAGCACTATATGTTATGTTTGTATCCTTTT
ATAATAGTATCCAATAAAGGTTAAGTTTTAGATTGGGTCACAACTGACCAGGGCAACTGA
GAGCTTAAATGTCCACAACTGGCATTATCACCAATCGCCAACATTAGCTCTGGGTGTCTG
CTGTGTGAAACAACAGAAATCTGGCGCCTGCTTCGCTCCTGAGATATGACTTCCGTCTTA
CAGGGT
>TRINITY_DN144510_c1_g3_i1 len=366 path=[0:0-365]
GTGCCATCCATTTATGCAAAACTGTCCGGCCAGCCCTTCCTACCTTTTTCCGTATCAATT
CTGGGAGGCCGAACCTATATGCAAACGCAGCGCCGCGTCCTCTGTTTGCAGCCACATCAA
AGTGACACGCCACGCACGGGAGGAGAGTGTGATGTGCGCATACCCAAAAGTCGCGAGACT
TCTCATGTGAACTAACGGAGAGTAGATAATCGCATTGCTTGCCGTCCCCTAAGTAGTAAT
TGCAACCTGTGAGTACTCCGATTTGCCCCTACTAATTATTAGTGTTGAGCGCGAATATTC
GAATTGCTAATTTTTTTCTCGAATATCGTGATTTCGAGATTTCGCGAATATTTAGAATAT
AGTGCT
>TRINITY_DN21333_c0_g1_i1 len=366 path=[0:0-365]
GTTGCTAGATTGCCCTGTAACCCCACAATAGTCACACTCTCTAATTTGCTCTTTCTTTTC
CTCTGTAGATCTGTTGTCTTTGTAGCAGCACACACTTTCTTTGATCCGCTGCCAGCCTTA
TTTGCTCTCAGCTTCAGTATAGGAAGTTGTCAATCATGTTTCTCCAGCAGGAAGATTCAT
TCACATCACACCTGGGGACATTTCCACATTAGGAAAATGGAAAAAAATATAATAATAAAA
GTGCAAAGATTGAGAAGCTGCTACATGTTTTTATGCAGCGTGCATACCTTACGCCCCCTG
CTGATACTGACTGAAGTGTAAGGTAATCTGACAAAGGTTCCATCATGGTGACTACACTGT
GGATGT
>TRINITY_DN138186_c6_g6_i1 len=366 path=[0:0-365]
CAATAACGCAGGTGTGAAAGAGCCCTAAGCTTGTCAGCACAGCAAAGCCAGAGAGCAACA
GAAGTAGCAGAGTTGAGTTTGTTTGCCTGCCTGCCAGAGTTAATGCTAACGCCTGCTGAA
ACTGTTGGAGAAATGTTTATTCAAGTAAAGCTGCTATTGAACTTCATCACAAGGTCTGGA
TTCAATGTATTTCTTCAAATCCCTTGATTATTCCCCCTATTTGCTCTGCTCCGCACGACA
ACGCCTGGGTTCCAGCGTATCCAGGTAGGAGCACTGTAACACGTGCACCAACATTAAGGG
ACATTTAGGCCACCCTACACCTGGGTACCATCTACTACATCACTAAATGGGGCCCTGTGC
CCTTGT
>TRINITY_DN196403_c0_g1_i1 len=366 path=[0:0-365]
ATTAGTGGAAGCCCACGTGAAACTCTAAGAGGTCCTTGGACTCAGTATATGGTTGACCCA
TTTGGTTGAGTGTCGTAACTGTAATTTAGAAACATTGTTGTCAAAAGCTCACTGTCCTCT
TCAACAACAGGAACATTCCCGTGCAAGTAGAAAAAATATAAGACCTGCCCATATGTGTAC
ATATTGACAATTTACAAGGTACAGATTCTATATACACACCAGGACTACAAGATGTAGGTA
CCTTCACCTGCACCATGTCAAATATGGTCTACTTGATTACATGTACCCAATGTCCTACTA
GGGCTATCCATGTTGGTGAAACCAGTCAAAAGCTAATAGAACACACAATAAAAGAAGAAA
GGAAAG
>TRINITY_DN153332_c11_g1_i1 len=366 path=[0:0-365]
ATAATCTTAAAACTTACTTCAAGTGCATCTGCAATCTGCTCAGCTCCCCCTGCTCTATAA
TCTGCAGACTGCATTTTGTGCTGACAGGTCCTCCTTAAGGTCCTTTGCCATATAGCAGTG
CAGCATTGGTGATACAGTCGGTAAATAATATGAGGGGAGCAGAAGATACCAACAGGTAAT
CTTTGGTATCTTCGGCTCCCTGATATTGCTTTCCATTTGTATACGGACTGGTATCAAGCA
GATAGCCTCACAGCCATGCAGAATCCAGCTGGAGGGGGCAAGTGTCCATTGGCACACCTG
TACCTTTCTGTATTAAAGGGAATGTGTCATTAGAAAATTTACCTACTGCTTAAATCTTGT
TTGTTA
>TRINITY_DN176540_c0_g1_i1 len=366 path=[0:0-365]
GGAAATATCATTGAGTGTACAGACTTGCAAGAGACAACCAACGCCATTAAAGTTCATTTT
TTAACACAGAACGCTTTAAAGTTTAAAGTCGGAAGTCGTCATTATATTATTAATTTCCCC
TTTGAATATGACGGTAAAAAAATAGAGCTTCCAGGGAAGTCATCTTATAATTTAGAAGAA
ATGCTATCTGCGATAAATTTCACCATTCCATATTCTATCGCATCTGTATCAGATAGTTCT
AACACCGCAGACATTTTTCCAGGAACTCCTTTTCCTTTGTTGTTCGAAATTGAAGTGAGT
TCATGTACAGGGAATAATACTAATTGTAATAGCGTCCGCTTTAATTATAATTTAAATACT
ATTTTA
>TRINITY_DN126324_c4_g1_i1 len=366 path=[0:0-365]
GTTAATCCAGTGAGGTCCTTGGACAGATGGACGCCCACATGTCGCCTCAAAATTGCTTCT
TTTTTTTTTTTTTTTGTGATGTTATATATTGGGTTATTGGCTGCCTCCGCTCTGTATGGG
CCGCTGGTACATATAGTACAGTCACATTTTCCCTGTATGTTACCTTTTAGCGCTCTCTTA
CAGTCTACACCATATAGTATTAAACAAAAAATGTTGTGTTCACCAGCGTTCGCGCCACAG
ATATATAAAATTTCATGACTAGATGAAGGAAAGGTCGAATGAAGTATGTTTTTTTTTTTT
GTTTGTTTATTTTTGTGTAACTTATGTAAAAACACAAATTTTATAAAATTGTACAGTGTT
TATTTT
>TRINITY_DN120917_c4_g1_i2 len=366 path=[0:0-98 1:99-105 3:106-138 4:139-139 5:140-163 6:164-365]
CTTTGAATGTAAATTTTAAGATAAAATATAGTAAAACTTCTGAGTCAGGTGATGGTGCCC
AGAGGCTGTGATTGGTCCATGTGGCCCCCACCATTCCTCCGAGCCGCCCCTCCCCTGTAT
CCATCCATCATATATAAAAACTACAGTGTGAACAGATCCAACAATGAAATATTTACAGGA
CACAAACAATAAAACCTAGAAAACAAGGCTCTGCTGGTCGACAGCCTCCAGACTGCTGTG
AGACTACAACTCCCAGCATGCTGCATTCCCTTCTGAGAGCCAAGCAACTGTGCATGCTGA
GAGTTGTAGTCCCACAAGAGCTGGAGTGCCAGAGGATGCTGATGTCACTCACTTCTAGCT
GTGGAA
>TRINITY_DN320556_c0_g1_i1 len=366 path=[0:0-365]
TGGCCCCCGGTTTCAGTTACTCTGTGCGTCACTCGTCATCAGCGCCCCCCTCGCCATGTT
CGTCAGGACCACGCGCACGGCGTCAAGTCCCACCCTGGAGTGATGCTTGCGCAGAGAGTG
CGCCGTGGAGTTGATGAGCCCAAACGCCGCGTGGGCCTTTGCTTGCAGCTGCAGCGGCGT
GACGTGCGGGTCCTGCGCCAGGATTTGATCCTCCCAGATTTGAATGTATTTGCGCTGCAA
TAAGCGAACGCGCTTGAGGTCCACGGGCTCCAAGTGCGTCAACTCGCGATCCTGCACGCG
AATAGTATCCGGGCTGGTCAACGCGAAAGAGACTTGGAAATCTATCAGCTTTTCCAAGGC
CTCACG
>TRINITY_DN241742_c0_g1_i1 len=366 path=[0:0-365]
GAGTGTGCAGCGCTGTGGGGTGCTGTGGACAGCTTGGTGGGCGATTTTTGGGTGACAGGT
TCCCTTTAATGCATTCAAATTTCCAAAAACTGCTCTTATGGGTATTGTCCCATCTGGATA
ACCCAGTACACGGCCATACGGTGGTGTTCTTAGCAGCCTGGTTTAGAACACGTAATGATG
GCTTCGCCACTGTTCTTTATTTGCGCTGTTTGTATACTGCCCCCTGTGGTTTATCTGCAG
TCCGTTCTAACCCATTTTCCATAGTTAAACTTTACCTATTCACACATCATGTGCAGTCAC
TACAGAAAAGTGAAGTTTCCTGTATTAGTGGTTGTAAGCTACCTTACATGTATTTATATT
CTTGTT
>TRINITY_DN276515_c0_g1_i1 len=366 path=[0:0-365]
CTTCTGTATAAGAGATGAGTTAATATTGAGTGGTTTCTAATTGTTCAACCCTGTTGCCTA
TACTTCTAACATCTTGCTTGATATCCTGCAACTCTTTCATCACAGGTTCTAAGGCTTTAG
TAAGCGCCTTAGCCAGGAATGCCCTTTAAATTGGGAGACTTTTGTCGCCGCGTGTGCCTT
CTCCGTCACTCTCCATCTCTTCATCTCTTGAGATGCAGGGGTGGTTGTAGGGAGGTCTTG
GCAGCTATCAGTGTAGGACAAGGCTGCGGTAGTAAGTTTATGAGTGGATGTGGTACGTTG
TTTCTGTACAAAGAAGTCCAGTGGTCTGGTATTACGTTTGAAAGATGCGTCTCTGGACTT
AGGGGG
>TRINITY_DN160886_c8_g1_i3 len=366 path=[2:0-98 3:99-218 4:219-242 6:243-282 7:283-365]
TTGTTCAGCTGTGGTATTTGGCTCTGCTGGGGAATTATTTTGTTCTGCACGGTGGTACCC
GTCCCCGCTGGGGCAGTATATCATGCCGCACCTTAGTATATGGTTCCGCTTCAGAACCAA
ATATCACAGTTCAGGACAAAAAGAAGAACAATGCATTAGCACTCTGCAAACAAAAATAAA
GTACGGTAATGCCATAATTATAGAAAACATTCTGGTGTAAATGCTACGCTTATTTTGCAA
ATTAGAGACTCTTGGCAAATACATTTTGCACAAAATTATTTGAGCCCGTCTGCCAAACGT
CAAGGCGATCTCTATAAGGGAGTACAGGTTCCACATGCATGCTGGGTCCACTCTGCTTTT
TACCAT
>TRINITY_DN158568_c60_g3_i1 len=366 path=[0:0-365]
TATTGTGAAACAACAACTCATCTGTAACCTGTGTTAAGTATCTTTTAATTTATTAATCCT
TTAAAAAAAAAAAAATTCTATTACGCTTTTATTCATTCTTTGACCATCATAAAAATCAAC
CCATATAAACATGTGCATTGTATTAAGAAGACTCCAGTGCTCCGCTCCCACTGCTCAAGA
AAACTACGGAACAAAGTAAGGAAGAGTTCACATCTCCATTTAATTTTCCGTTCTTCTCAT
CCATCAGAAGAAAAAAAAAAAAGTTCCTCTAAAAAAAAAAAAAAATGATCTTGTTGCACA
TTTGGCATCCATTTGAGCCATTTCCATCTGATATTAGCTTTTTTAGATGGCAAAAAAGTC
ATGCTT
>TRINITY_DN217802_c0_g1_i1 len=366 path=[0:0-365]
AGAATGACAGGCTACGGCAGCTCCACTGGGCCTAGACCACGGAGCCTTGGCACGCCAAGG
GCATGGCAGGGCCCTGCCTCCCCAGGCTACTTGGGAATGTGCCGGCCATCATGCCCAAAG
TGCATTTGCAGGGTCAGAATCCACGCCATGCCCGGCTGAGGCAGGGGCCCCCTTGGAAAC
TAGGAACTCTTGGGGCAGTTTCCTGTGGCCTTTGGGCCTCTGTCCCCACACAGCTCTGCA
GATTTCGCTGAACAACTGGGCCAGTCTCCTGAGCCCCCTCGGGCAGGGCCCTGATGCCCA
TTGGACTCCAGCCTCTGACTTTGCTGACTCAGAAATCAGGATTTGGGATTTTTAAAATTA
AGAATA
>TRINITY_DN132701_c3_g1_i2 len=366 path=[1:0-365]
CGCCATACAATAAAACATCCAAAAAAATTTTTGACTAGACCATACAGACAGATTCCACAT
CCCACCCAATACTATGTCCGCCAGGCTGCAATGTGCCCACATCACAAATCCACCGCGCCT
CCCCTCCACCAATCTGTGTGGCAGGATCACCTCCACGCCAGCGACGCCCCACCAACTCCA
CACCACAAAACCCCAGACCCGCAGGGTCCCTCCGATGGAACCTCCCGCAGTGCGCAGAGA
CACCACGAGTCCCGAGTCCCCTTTCAACACTTCCAATATGTTCGCCAACTCGAACCTCCA
ACCCTCTCAGTGCTCCTCCAATACACTGGAGACCACACGGGCACCCCAGCACGTCGATGA
CCCCCA
>TRINITY_DN126999_c2_g1_i1 len=366 path=[0:0-365]
TTTCTTTGGTTTTTCCACAACCACCTTCTTCTTCTCCTTCTCCTTGGAGAAAAAATAAAT
CATGTTCAAGGGGATGTCAGTCTTCCGACACTGGTCATCCACTCTCAGGACAGGTCACCA
ACACCAAAACGGTAAAGGTCCGACTCCCGGCACCCGCGCCGATCAGCCGTTGAAGAGAAC
GCAGCATCTCGGTCTCTTCCCTGTCTACTAGTCTGCCATCAGCAATGCCGACAGTAAACA
GGTGTAATTCATTCTCCCGTCGCATTCACTTGGATTGGACGGGAGTGCAACAACTGCGCT
CCTTCCCTTTCAAGTAACCTGGAAGAGGAGCCGTAACTACACCTGTTTCCATTCAGCACT
GCGGTG
>TRINITY_DN333695_c0_g1_i1 len=366 path=[0:0-365]
ACCAGGGGCCATAGTCAGCAGGGAGGAGGCGGGTAGCCAGTCCTCTCCAAGGCCCAGTGG
CGAGGCGGGTTCCGCCACAGTGTTATCCTGTTTTTGTTTCACAGAAATTTCTTTTCCCCA
TTGTGGAGCATGGAAATGCCCTTTTTCTAAGAGAGGATGTTCAGATCGCCATTTCTCACG
GGCAAGCCGCTTTTCTCTCTTAGAAAGATGACCATCGAATAAATCATCATCAAATGGAAA
TAGGTTACTCAAAACATCCGAATCAGATACCTTTCTAGCTTGAGATCTAGTCATAACTGC
AGAAACCACATTGTGTCTTTTAAGCATACTACAAAAAAACAGGTAAATCGTGGCCTAGTA
CCACAG
>TRINITY_DN124446_c18_g1_i1 len=366 path=[0:0-365]
AGCAGTGATTCACCGGGTCACTGCAATTTCAGTTCTCCACCTACTTTTCTAATGAGGATG
ACCTTTCAGATAACCCTTCTCTGTGCAGCAGAATCATAAACTGAGATTAATCTGCCCTTC
TATTAAAACAAAATGACCTACTGTTTAAATCAAGTTAAACATTTCTGTAGAATGTTTGGT
TAGTTTTTTTTAGTTTTTTCCATGTCACTAACTATATTTAAAAAAAATCCTAAAGTCTTG
CAATTTTCACACTGGCTATTAAGGCTACATTCACACAACAGTAAAAACGTGACAGAAGTT
TTTCTAATGGCCATCACACATTTTTACAATCAATTAAAGTCTATGGGGCTATTCACATGG
CCATTT
>TRINITY_DN138290_c0_g1_i1 len=366 path=[0:0-365]
ACAGGTGAAGGTAAGAAACCCTGCAATGCATCTCATGAAAGAAAAATGCTTCTTTCTCCC
CCGCCCCCCGGAACTGGAATTCTTTGCTAAATCTGTTTTGAGGGACTAGACAGACTCACT
GAAAGATCAGATTACATGCTGCCATAAAAGTCTATGGAGAGAGGAGGCTAAATCTATAGT
ATAAGTGAATATGAGAAACTTTGTAATGTATCTTATCAGTGAAAAATGCTTCATTCGCCT
CCCCACTCCATCCTGAAGTAACATTCTGTGCTAAATCTGTCTTAAGAGACTAGACAGACT
GTCAGCTCACTGAAGGATCAGATTACATGCTACCCTTAGAAGTCTATAGAGATGGGATTG
GGGAGG
>TRINITY_DN202420_c0_g1_i1 len=366 path=[0:0-365]
GCAAATCAGAAAAAGCACAAAGACATTGGTACACATTGTAAGATATGTACATGCATGTTC
AGTGCATATTAGACATTTTGGTGCAAAAGATACATAGGACATGTACATAGTGCAAAGCTT
CAAAGCAGAGCCCTCTAGTACCTGCTAATTGACAGTTTATACTGAACCTGAGATAGGTGA
GTTAAGTAAAACAAATAAGGGGGGGGGGGATGTGTCCTTAGAACTGGACTAATACAGTCG
ATAGGCTGTTTAGATATAGCAGCTATATTCTTATACATAGGAGCAGTATTATAGTAGTTA
TATTCTTGTACATAGGAGCAGTATTATAGTAGTTATATTCTTGTACATAGGAGCAGTATT
ATAGTA
>TRINITY_DN137178_c13_g1_i1 len=366 path=[0:0-365]
AGGGGTTGTGCAGGCGGTATATATTGATGAGCTCTCCTCAGGATCGGTGAGGGTCTGACA
ACCGGCACCCCCGCCGATCAGCTGTTTAAAAGGTAGGCAGCGCCGCTCACTCTTCATTGC
ACAGCATGTAGTCTCGGAACTGCAGTATAATTCCGAGTACGCGATCCATTCACTTGAATG
AATGTTTACACTACGCCACCGCTGCAAGAGAGATAACGGTTTTACACGATTTTACTATTG
ATGACCTATACTCATGGTAGGCCATCAATATCTAATCAGTGGCTGTCTGACATCCCACAT
CTGCACCGATCGGTAGCTCCGGTGCCTGAATCGGTGAAGTCCATTGTGCAGTGGAGGGGC
TGTATT
>TRINITY_DN124233_c1_g1_i2 len=366 path=[0:0-206 1:207-365]
GCATCCGAAGTAGAATACGATCCGAAGTTTAGGAAAAATTTGATTTGCTAATCATTTGAT
TTTCCTAAAATGGTGGCTATAGGTGTTGCAAAGTGAAAGTAAGCAGCCCGTGAACTCATG
ATCACCCATAATGTTGTGCAGACAGTCAATTAGCAGCTATAAAGCCCTTTTGATGTCACA
GCCCTTTAACCCGTAGGATACCAGCGCCATAGCTGTACGGCGCTGGGAACCAGGTTTAAA
ATACCAGCTCCGTAGAGCTACGGCGCTGTGTTAACCCGGTCATTGAGCGAAATTGCTCGG
TGACTGGGTGATGATGGCTGCTTAGTATAGCAGGGAGCTATCTTCCCAAGGGGCAGAGGG
AGGTTT
>TRINITY_DN152936_c5_g2_i1 len=366 path=[0:0-365]
TATTATTCATCAGTCTTTTAAAGTCTTAAAAAGTTTTAAGGAGGATTAGTCTAATCTCCT
GACATGTCTGTTTCAGCATGTACTTTTTATATGTGTTATATTTGTTTCCCATGAAATAAC
AATGCTGGATCATCTTTTCTTGGAACTAAACATAAATCGCTGAAAAAGACCAAGCACAGA
CGACGTACGGCACTGTGGTTAGTATGCTGCAAGGAGGCCACAGTGTTCACAGGAGTACGA
CAGCCCCTTCAAAAATCAGATTGTGGGGGTGTCGGGAGATATTGATGACCTAGCCTGCGG
ATAGGTCATCAATATTGTACTCCTGGAAACCCCTTTAGAAATGAGACTAATTCTTAATAC
ATCCCT
>TRINITY_DN138111_c2_g1_i1 len=366 path=[0:0-365]
TCCCGGGCAACACCTTTAACTTAGAAAACTTTCTAGCCTCTGCTAGGACCAGCAATATCT
GTTTTCACTGCAAGTGCCTAATGTGTTTCCCTTATTCTTCCGGCTAAACCCGTGCACTTC
CCGGATTGTCCTATCTGAATTAGCACCAAGAGCTACACATGATTCCATGTATACAAGTGC
AGAGCCGAGGACAGACCACGTTAACCTTTATTTTTAAAAAAAATTATGTACATACTTTTG
TAGAATGTAATAATAAAAGTTTTTACGGTAGTACTGTTGTCAAACCAAAACCGGTTCTGT
TTGTTTCATGAATTTACACAGAGAAAAAAGGAGTCATACCCCCTAAAGTCCCCTTCAAGG
GTCAAG
>TRINITY_DN142339_c16_g1_i1 len=366 path=[0:0-365]
ACAAGAATAGGACAGGTTATATATTTTTGTTGCGGACCACGGAACAAAACAACGGCCGTG
TGCACGAGGCCTTATCCTCAGGCGGGTTTGGACATCAATCAAATTAACACGTCTCTTGCA
CACAAATGTATTTTTTTCCCGTTTCCATTCCGTTTGCGGTCCATATGCGGAACCATTCAT
TTGATTGGTTGTGCAAAAAAACTGAATGTACTCCGTATGCCTTCCGTTTCCGTATTTCAG
TTCCGCAGAAAGATAGAACTTGTCCTATTATTGCCCGCAAATAACGATCCGTGGCTCCAT
TTTAGTCAATGGGTCCGCAAAAAATACGGAATGCATCTGTATGTCATCCGTTTTTTTGCG
GATCCA
>TRINITY_DN153744_c4_g1_i1 len=366 path=[0:0-365]
GTGTGCAAGAGGTCTTCATGTGAGTCACAGATGCTGCGATCGGCATCTGAGGGGTTAAAT
GACAGGGGGGAAGGGGGAGGTGGGATCGCCGCTTCCCCGTCATTGCGTCCACACCATAAA
ATGCAAAGCAATTTGTGATGAAGCATTTCTTAACGAATAACAGTTCTTGTTGAAGTTCAG
CAAAGTAGAAAATCAATTTTTTTTTAAACTTGGCTCATCACTAGCAAGTGTTACACTAGC
TGATCAGGCAGGCGGTTGTCGGGAGGTAAACGTTCCTTCCTGACAATCGCCTGCTCGTTA
GTGGAGGAGGGCGCTGCTATTACAAGCAGCAATCTCCTCCACAGTATCGAGAGGAGCAAT
TGTGAA
>TRINITY_DN28647_c0_g1_i1 len=366 path=[0:0-365]
GTGAAGGCCCTTAACATCATTCAGAGTCACTGGCCCCTCCTGAAGAAAGCGTACCCTAAA
ATAGAAGAGTTTAGTAACCCTATATTACCATGTAATCGAAGACCTAAGAACCTACGAGAC
ACCTTGGTAAGAGCAGATATAGGCCCAGGCATACACCCCCACAACAAAAATTCCTACAGA
CCCAGAGGAGAGGCACTTTTCCATGTCTACATTGCTTTCAGTGCTCCAATATACAAAAAG
GTTCAACCATATTCCATCCACATACAGGAAAAGCAATAGATGTAAGGGGTTTCTTTACCT
GTGACTCGGAATTTGTTGTCTACATCATAAAATGCCCTTGTGGCCTGGCATATGTAGGGG
AGACCT
>TRINITY_DN119749_c8_g1_i1 len=366 path=[0:0-365]
AACCACCAGGGTCGATGGTGGTCTCAATGCTGAGCTATATGCGAGTATCCTACAAGAAGA
GTTACTTTGTACACTCGAGTACTATGGGTATGAAAAGGACGACATAGTGTTCCAGCAGGA
CAACAACCCAAAGCATACATCGAGATTGCTGAAGAAATGGTTCAATGACAATGAAGTAAA
GGTCCACTAAACTGAACACTCGTTGGTGGAGTTGAAGAAAAAGCCGTATTCGTACCCAAG
TGGGTCGACCAGTATGCACCAACATTGGGAACGTGTAAAAGAGACCTGGGATCAGATTTC
GGTCAGGACATGCTTGAACTTGATTGAGAACCTGACCAGAAGGATTCAGGCAGTGCTGAA
AGCCAA
>TRINITY_DN155009_c5_g8_i1 len=366 path=[0:0-154 1:155-172 3:173-263 4:264-365]
AAAATTACAGAAGAAGGTTTGAAATGTAATAATAGTTGACAGTAAGATTAAACCTTAAAT
TGTAAATAATCATAAAACAAAATGGATAAAATATAAGTAAAATCTATTAAATAAGACACT
ATGGTCAATTTCATGGATCCCAATAAAAACTTTGTGTACGGATAATCGATCACTAAGTGT
AAACTCACTTGTTGCTTGGTACAAAGTCCCGTAAGGTTAGTATGTTGTTATATATAACTT
TGCAGAAAGTCCTTGCTTGCCAATGCTGGCAGTAATCAGTAGCGTATGCAGCCTGTAAAT
TAAATGTTATACAGTGTTCCGGCTGTTCATACGCACAGCGGCGTCCCGCTGTATTTAATG
TACAAA
>TRINITY_DN183445_c0_g1_i1 len=366 path=[0:0-365]
GCTGCTGGGTTGCAGGGTGGTCGTAACCATGCAAATGAGCAGTGTATAATGTGGTAGAGA
AATGAATCGAGCTAGCAAATGAGGCAATTCGGATGATGATACATTAGTAAGTGCCTTGTA
TTAATTTTAGCAAATGGCACTTGTGTACAGCAAGTGGGACTACCCCTTAAGTGCACCGAG
GGCAGGACCAATCCACGCTGTGCACCCTTGCTGTTCCTGCTTCCTCTATCCCTTCTGGAT
TAGCGGCTCCAAGCTCCTGCAGTCACCATGCCTGGCCCTGTCTAGCAGGAGGAGCATGGG
TGCAGTGACTTGGGCCCACCCCCAGTGCACTTACCTGCTCACATTACATTGAATTATAGC
TGTCTT
>TRINITY_DN303311_c0_g1_i1 len=366 path=[0:0-365]
CACGGATGGGGTCACGTGCGCCGCTGCAGCCAAGGACTGGCTTCAGAGGTGAAGACCTGT
CGCTGCTGGGGCCGGTCATTGGCTTCGGTGGCGCACGTGTCCCGTCCCTGTGGAGGTGGA
TAGATCGGAACCATTGAAAGTCCACTGAACACAGAATGGGAGCCATGGAGCTGGAACGGA
GCGGCGGATAAGTATGGCTAATGCTTGTCTGGAGATGCTTTGTGTTCAGTTTTTTTTCAC
ATGCATGAAAAACATCTGCACAAAAAACATGGGAATTGGACAGAGTTGTAGAAAAAAATG
AAGCAAAACTGAGGGAAAATGCCAGTTCCTCACAGATGCTTGTGTGCATGAGCCCTTATA
GATGAG
>TRINITY_DN118457_c20_g1_i1 len=366 path=[0:0-365]
GGGATTTTCCATTTTTGCGTTTTTTACTCCTGGACTTTCTGGAGCCATAAACCTTTTTAT
TTTTGCAGGACAATTTGCACTTTACTATTGCAGGCAATGTAGTGTTTTTTTACGGCGCTC
CCTATGTGGTAAAGCTGACCTGTGTCCTTCATTTTCTGAATCAGTGCAAGTACAGCAATA
CCACATGTATATAGATGTTCTTGTGCTTTAACACTGAGAAAACATAAAAACTTTTCATAG
CCATATTCTTACCCCTATAACTTTTTTATCGTTATGTCTACAAAGATTTATGAGGGCTTA
TTTTTTGCGGGACGATCTGTAGTTCTTAGTATTGGATGTGTATGACTTTATGATCACTTT
TTATTC
>TRINITY_DN156537_c2_g4_i1 len=366 path=[0:0-365]
TTTCGCAATGTACGCAAACGCTTCTGCTACAGTCCTAGTAAACAACCTCACCTCTTCCCG
TTTTTCGATTAAAAATGGAACTCGCCAGGGTTGCCACCTCATCTTTGTCCTAGTTATGGA
AACCCTCATGCAAGCCCTTAGACAGGAGAATGATATCCAAGGTTTAAAATTGGCTCCCAA
GAGTTTAAACTTGCTGCCTTTGCTGACGACCTCCTAATACTCACTACTAACCCTATTATC
TCTATGCCCTTGATACTCTCTCTCTCTTAAAAAGATTTAGCTTCCTCTCTAACTTCAAAA
TCAATCCACAGAAATCACAGATTCTCCATACTGGCCTATCTCCATCCTGTATTACTGCCC
TCCAAT
>TRINITY_DN324676_c0_g1_i1 len=366 path=[0:0-365]
GCACTGCGATAAGCTCATTCATCTTATGTGTCATGTATCTCAGATCAGGGTGGAGCTCTT
TTAAAAAGAAATTGAACCTAAGTGCAATTTAAACCGGTTTGAAGAGACAATCTTGTACAG
AGACTTTGGTTATATTAGACATCCAGTGTGAGCACAATTGGTTATTTTTCTACATGATTT
TATTCATGCAAGTTAAATCTTTCTTGATGAACTGCTAGGTGTAATGCAAAGAGATGATAC
TGTATATTTTACTTGACTGAATTGTTTTGAATTTCACCTATTTTCTAAAATGGACCAACG
TTTAAAGGGATCATGTCTGAAAAATGGGGAAGAGTTTTTCACTTCTTACTGTAGGAGTTG
ATATAA
>TRINITY_DN224563_c0_g1_i1 len=366 path=[0:0-365]
AAACTAGATTCTCGAACAATAATGTACATGGATCAAAAAAATACAGCCACATAGCTCTTC
CTGCATGACGAGGTGACAAGTTAAGCTACAGCCCAGAGTTGGGATTGTTTCCAGCGAGAA
TCAATGAGATCTCCAGTCCTCGGCTGAAGGCCTGGTTGTATAAGAGACGTGTTTGGAATG
TCGAAACGAATGGGAACCACGAGCAGATGGCAATAGGAACAAATATGATCATGCCCATCC
CAGCATCATAAAGGCGGGCAACGTATCTGATGGATTTCCACATTCCAACCTTCCTCATTA
ACGGCTTCCAAGCTGCAGCAATTGATAAAATACCCCAACCAGTGGGGACAAATGCAAGGA
TTGAGG
>TRINITY_DN126011_c7_g2_i4 len=366 path=[2:0-105 3:106-163 4:164-168 6:169-187 7:188-365]
GAGGGCCGGGCCCCGTTTCGGGCAGCAGAGACACGGAGCATTAGCATGATTGATCACTGT
GATTTTGTAGCAAAAATGTCACGGAGAGGCATTATAGGTCATGTTTCTGCTCCGTGTCTC
TGCTGTCCGGGGCGCGGCTTGGCTCTCTTTCACGCGGCGGATTGCCCGCGCGGCACTCGC
TCGTGTGGAACAGCCCTTAGAGTCATAGGAGTAGATGCTCTAGAGTTGTCTTTTCATGTG
GAGTTCATGTATGTACTGGGACAGGCATGTCGGGAGAAAACCAAGTCATTGCAGTGTATT
ACGTGCTTGGATCCTGTCCCTTCTAGCGCAGTGGCTGTGGACCTCTGTAAAGCTGCTTGT
TCATGT
>TRINITY_DN142083_c9_g1_i2 len=366 path=[0:0-133 1:134-134 3:135-140 5:141-141 6:142-166 8:167-175 9:176-179 11:180-211 12:212-365]
GACATCATATTAAAATGTCATACAAAGGTTTATTTACTCTTTAAAGGGAGCCTGTCATCA
ACTTTGTGCTGACCTCACTGAGGGCAGCATAAATTAGTGACAAAAATGCTGATTTCAGCG
GTGTGTCACTCGTCAGCTAAAGGTGGTTGCTGAGAACGAGCATCATAGTCATTGCGGCAC
AGGCCTTGAGGGGAGTCGCGGCCACCTGGGAAGAGTCCTGGTTGTTCATAATCTCCTGCC
CACCTGCTGCTGATTGGCAGTTCTCTCCTAGAAAGAAAGGGAGAAAACTGGGTAGAGGCC
GGTCAGTCATCAGCAGGAATCCATGGATGGCTAGGGCTCTTCTCGGGTGGCCATGACTCT
TTTCCA
>TRINITY_DN121907_c1_g2_i1 len=366 path=[0:0-365]
GGCATGCATCAAGCAGAGAAAACATCTACGAAGTATTGCAGAAACGACTAAAATTGGGTT
GAGAACTGTCCAACGCATTATTAAAAACTGGAAGGATAGCGGAGACCCATTGTATTAGAG
GAAGAAATGTGGCGGAAAAAAAAGATCCTGAATGATTGTGATCGGCAATCACTTAAACGT
TTGGCAAAATCAAATTGAATAAAAACAACAGTAGAAAACAAGGCTTTGTTTAATAGTGAA
AGTTAGAGCATTTCCACACGCACAATGCGAAGGGAATTCAAGGGATTGGGACTAAACAGC
TGTGTAGCCGTAAGAAAACCACTAATCAGTGAGGGAAACCAGAAAAAAAGGCTTAAATTT
GCTAGG
>TRINITY_DN200282_c0_g1_i1 len=366 path=[0:0-365]
CGTTTTGATTGCGTGTGAACCCAATGACGAACTCCTCTTCCGAGATGCGTCCCTCTTTAT
CCAACGAGAAGTTCGACGTGAAGTTCGCCACCTCCTCGTCCGACACCGGCATTCCGTTTT
TTAATTTGATTAACGCGTCTCTTATTTCGCTGCGGTCGAGGAATCCGCTGCCGACGACGT
TGCACGACGAGAAGGCCTGATGAATTTCCTCCAGCCGCTCCGACGTGGGCGACGGCGCCG
GTTCGTATCCCCCCGACGGCGTCATCACTCTCTGAATGAATTCTCCGCCCGCGGGGCTCG
TCGGGGAACACACCTCAGGAATCTGAACGTCCGGAAACAAATCCGCTGCGGTCGAGGAAT
CCGCTG
>TRINITY_DN148488_c8_g1_i1 len=366 path=[0:0-365]
GGCATATGGCTAGATAGGTGCAGGTCCCAGAGCGGAGCGGGGAGAGCTGTGGCTGAAGGA
CTCCGGGTTTCCCAGGGTCCAGCCACCAGCAGGTGCTCTCCCCATACAAGTGAATGGGAG
AGCGCCGCACTTACGCGCCCACAGCTCCCATTCATTTTGATGTTGCCAACAGGAATAGTC
GAGCCAGCGCTCGGCAATTTTCAGCGGCCCATAGAAATTAATGGAGGGTCGCTGTGCATG
TGCAATGCGCCCTCCGCCGCATTTTCCCGCTCTCGGTGTAGGTGCGGGTCTCAGAGGTGG
GATATGCCCCTGTTGTCTGTGATGAGAAAACCCCTTTAAAGAACTGAGAGCAGCAAACAT
CTGTTA
>TRINITY_DN170870_c0_g1_i1 len=366 path=[0:0-365]
AATCTCACCTCTCTTGGGGACTTGCAGGACATGTGCAGTGAGGCTGTACTTGAATGGAGA
AAAGCTTTTCCTGATGTTCTCCTCCATACTGATAAACCTGTGGTGATGTCATCACAGGAC
CTGCATCCTCCTATCCTCAGAATTACATGATTGTCAGTGCAGTTCCATTACTCTGAGAGG
GTTCAGGAGCTGTCATAATGTCCTTACGTGGTCCTTGAACTTTCCAAACCTTCGAACCCT
ACTGATGATGCAGGCTTTGCATCATCAGTGCAGTTACTGTTAAATATAGTCAAGCGGCCT
CTGCCAAACCGCCCCACCAGAAATCTGCCTGGTGGAGCTGATTCACAGTTTGACCTTGAT
GGTAGT
>TRINITY_DN317961_c0_g1_i1 len=366 path=[0:0-365]
GGTTGGAATGGGAATATACTTTTGTTTTTGGAGTTAACACAAAGAGAAAATATATAGAAA
TTATCTTGGTTCAGGTATTTTCAACTACGTTCGGCACTAGCGAGTGTAAATAAAAAAGTT
ATTTTTGAGATAGATAGTTCTACACCTTTAAATCATTTTATAGGAAACAGAGGTCAGAAG
TTTAGGATTTGTCAACTTTATAACGTTTTGTTTAAAGCACGATTTAATAATATAAGTTCT
CCGGGACAAAAGGCCTGGCAAATTGATTGTCCAGGAATTTGTATCGAAGATTGGGATAAT
ATATTTGGGAATTTAAGTTTAGTTTCTCATTATTTTCTGATAATTGTAATCACGTTTTGG
TTCAAT
>TRINITY_DN315969_c0_g1_i1 len=366 path=[0:0-365]
ATAGCGCTGCCCTATAGGCTGCCCAAGAAAATGCTCTGATGCTCCACTCATATACAGTTC
AGCTCTGAACCTGGAGAACCCCTTTAAAGGGGGTTTCCTAGGCTTAATGACCTATCTTTA
CGATAGGTGGGGGTCTAACTCCTGCCACTTAGCTGCTTTCACAGGTTGCAGTGCTAGAAC
CAGTCCCCAGAACTAAACAGCTACACAAATTTCCAGGGAAAAAAAGTTGGCACTACCTTA
TAGTCTGTGATCCAGCATCCATGGAGGACTCCAGGAATTTCGAAAAAAAAAGACTGTGGT
GCTCAGCATCAAGACTGATGCAATCCAACAAACTTAAAATGATTCCTTTTTTCGTTGCAT
CAAAAG
>TRINITY_DN123796_c10_g2_i1 len=366 path=[0:0-365]
TTTACCCCTATACACTTTCTCGACCAAACCTGCTGTCTTTGGCCTCATGCACACGACTGT
TGTGTTCCATTCTGCCAAATGGGGTTCCGTTGTTCTGTGATCCGTTTCCGTGTGTCTTCC
TTTTATTTTTGGAGGACCACCAGACATAAAGGAAAGTAAAAAAAAGTCTAAGTCAGGTTT
GCTATGCAAATGATAGGGAAAAAAAACTGACACTGACGCGGATGACAATCTTGTGTGCCT
ACGTGTTTTTTAGTGGTCCCATCGCTAATGTCAGTCAGCTACATAACAGTATTTCTGGTG
GTAGAAACCCTTTAACACTTGCAGATCAGGAAAATACTGATTTTTGGCAAAAAAGTGTGT
TTTTAA
>TRINITY_DN23024_c1_g1_i1 len=366 path=[0:0-365]
AATAGACCATAGACAAGTAGATAGACATAAAACAGATAGACGGATAGATAGACTACAGAC
AAGCAGATAGACACGAAACAGACAGATGGACAGACAGACCACAGATAGGGACCGACAGAC
AAAATGGACAGACAGAAACAGCCAGAAAGACAGACCACAGCCAGGCAGATAGAAAGCTAG
ATAGACAACTGCCAGATACAAGGACAGACAGGCAGATAAACCGACAGACTCTAGATAGAT
GGGGCACATGGATGCACAGACACACAGCCACGCAGACAGACACATGGAAAGACAGACAGC
AGACAGATGCAAAGACAACCCACAGACAAGTAGACAGAAACAGAGATAATTGACAGACAG
AAACAT
>TRINITY_DN145304_c2_g4_i1 len=366 path=[0:0-365]
AACGTGTCTGCTGCTCCGTTCCGTATTAAGCAAAATATGGAATGCACACAGATGTCATCC
GTATTTTTTGCAGATCCAGTTTTTGAGGACTGCAAAATACATCCGATCGTGTGCATGAGC
CCTGATCTCGACTGTCGCTGCTCTGGTTCCCTCTGCTCTCCACTTCCATGTCCTGGACTG
TAAATGCCCTCTCAGCCAATTCGACTTGGGTAAAATAGATTTGTACCTAATTAAGTTGAT
TGAGAAAATGCCAAGAGTGTGAAAATGGGTTTATAACGGGTGCCTTCCTGTGCCAGTTGT
TGGTCATGGGATCCCAGATAACAGGCCGTGCCTCAACCGTCCGTTCCGCTGCCGCACAAT
AGGTGG
>TRINITY_DN3666_c0_g1_i1 len=366 path=[0:0-365]
TCTGGTCTGAACCCATAGAAGTAGGACGAATGGTTTATGGACACCCTCAGAGATCTTGTG
GAGTCCATGCCTTGATGGGTCAGAGCAATTTTGGTGGCATGATGTACACAGGATTAGATT
TTAATGTTATGGCTCATCCTTGACCCCGTAGACAATCAGACATTTCATTCTATAATGAAG
TCGGAGGCATGGAGAGCATTTTCGCCACGTCTGTCTCGGGTACAGAGCAGATACTTAAGC
TCTCAGGGTCTTGGCAGAGTCAGGCCACAGGAAGTCTGGGAATTGTCCGGACGAGGGATA
AAGTTACCACATTTATGAATTGTACAAGTGCCAGGAGGACAGAAAGAGGGATGGAGGCCA
TCGTAG
>TRINITY_DN152782_c0_g1_i1 len=366 path=[0:0-365]
TTGCGACATGTGTCGCACCAATATTGCTCTACATTTATTGAAATGATAGTCTATTGTGTC
ATACTGCGAAACAACAGTCACAAAAAATCCATAAGTTGAATTTTCGTGAGACTGTCACAT
CGAGGGGCGGCATTATAGACTATCATTACAATAAATGTTGCGCGACACTGGTGCTCAATA
CATGTTGCAATGTAGTTGCACCACTTTTGTCACACAACACACGTCACTGTGTAGCCCTAG
CATAGTTGTCCTGTGGACAGATTTCCCCACCTGAGCTGTGGATCTCTGCAGCTCCTCCAG
CGTTACCATGGGCCTCTTGGCTGCTTCTGTAATTAGTGCTCTCCTGGCAAGGGCTTTCAG
TTTAGG
>TRINITY_DN150810_c4_g5_i2 len=366 path=[0:0-365]
TACAATGGAAATCTTTGATAAACAGATGGCACTGAATGGCATCAGTCTGAGGCATCTGTT
AACGTATACGTTAAATGGATGGCAAAATCATGATGTCAACCCAGCCTTATAGATGGATTT
GCAAACAATCAACATTTAATAAGAGGCAGCAGGGATCCTGTGTGGCGAAATGAAGTTTAT
AAAGTAGTTGAAGTATCAGAAAGATGCATATGTTTGTATCACACAATGAATACGCTTTCT
TTGCATAAAACTAGGAGAAAACCTTTAAATGGTTTGGCCCATCTCACACATTGGTGGCAC
ATCACCAGAACATGCCACCAATGTCAGACAGGTGCAGGCACACATCTCTAGAATGGGGTC
CCCAAA
>TRINITY_DN250392_c0_g1_i1 len=366 path=[0:0-365]
AAACTGACTGCCAAACCATCACAAGAAGTCAGGACAATCCTCATATATACCTGACCTTCG
GTCTATGGACTGCTTTGCAATACACATGGAGAGCAAATCGAAAAGAAATCCGGCAAAGTC
CTGCAAGGCACCAGCAGAATCCAACATGGCGGTGCAAGCCGAGGGAGACATGCAACCCCC
AGCCGCAATAGAACCAGAGAATCTCGGCTCCTATGTGGAGGGAGACAAGCTGGACATAGA
TTATAAACACCTTGCAATAGTGGTGGCGGCTCGTATATTACCTGAACTCCAGGAGGCCCT
CTCTTCCACGGTAGTACAGTTTGTGGCCCTGCAATCGGAAGTAGCACAACATACCACCCG
ACTCGT
>TRINITY_DN128842_c6_g4_i1 len=366 path=[0:0-365]
GCCACCACTGGACTCCGGAGCAAAGGAAATGTGTACTGTGGAGTGACCAATCGCACTTCT
CTATCTGGTGGTCTTATAGAGTCTGGATTTGGTTAATGCCAAGAGAGCATTACCTTCCTG
ACTGCATTGTGCCAACTATAAAGTCTGGTGGAGAAGAGATAATGCTATGGGGTGGTTTTC
AAGGGTCGGCCTAGGCTGCTTAGTTCCAATGAAGGGACATCTTAATGCTTGAATATACTC
AAACATTTAGGATGATTGTATGTTTTCAACTTTGTAGGGACAGTTTGGGGAAGGCCCTTT
TCTTTTCCTGCATGACCGCACCACAGTACAGAAAGGCAGATTCATAAAGGCAAGGTTGAG
GGAGTT
>TRINITY_DN110371_c0_g1_i2 len=366 path=[0:0-212 1:213-228 3:229-264 5:265-365]
GCGACTAAGGCTACTTTCAGCATACAGCACCATGCAGCAGCGGCGCGCGCGAGTCAACAC
AACCACCGTCATCACTACAAAATCCTGTACCCAGCTATCAGCACCACCAACAATAGTTGT
TTTTGTCTTTTAATATCACCAGAGGCTCCCCGAGAACACAACACAGATGAACATAAAATA
CGCCAAACGAGAGACACCAACCCACCCCCTGCCTATCTCAAAGAAACACAACAAAGGTTA
TTTTTTATTCTAAGGAAAATAGAAATAATTTGGAACTGAAACAGAACAGCACAGCCACTA
GATATTGATGTGTGTTTAAAGGGGTTGTCCCAACAAAAGTATTCTACAGTTTTCAGACCA
GCACCT
>TRINITY_DN153314_c0_g1_i1 len=366 path=[0:0-365]
ACAGATCCGGGTCCATAGCTAGAATTTGAGGTCTCGGCGCGCCATTTAAAATTCAGTGCA
CCGGCGCTCCAGTATGCCCATATTATAGGCATCTGCAGGAAGTGGCACCTGTTTCAAGCT
GGGAGGTCAAGTAAGTCCTTATTACCAATATGACTGTTAGAGAAAATGTAGTTACTTTGC
ATGGACCCTATATAGATACCTCTTTTTGTAGGTATCAGGCTGTAGGTACCAATCCCGCTG
ACCTCTAAACTGTGAGACAGATGGTACAAACCATCACTCCGTCCGTCCATCCCCGCCACC
TCACTGCACCATTCACTGTTTATTATTATTATCATTATTTATCCATGTCCATCACTTCAC
CCAACA
>TRINITY_DN150312_c2_g2_i1 len=366 path=[0:0-365]
GGGTAACATAGTAACATAGTAGATAAGGCCGAAAAAAGACATTTGTCCATCCAGTTCGGC
CTGTCATCCTGAAACACAAATAAAGAACGTATGAATTCATTAAAACATCTAAGAGTACAG
CATTTTCTTATTTTACTGTATTTTTATTAGTACATTTTGTGGTTTTCATAACACAATAAA
TGACTCTTTAGAAACATTCAATTACACAGCTGCATGGATTCTTTGAAATGCTAAATCTAA
GATTTATTTACTTGTAAAATAACATAGCATTAAACGGGGCTATAATTAAAGGCTTGGTTT
CAGAGTTATATGTTACTGCAAAAGTATTCATCCTGTTGAGTGAATTATAGGTACATTTTT
TTCTTT
>TRINITY_DN144738_c5_g1_i2 len=366 path=[0:0-104 2:105-108 3:109-168 7:169-198 8:199-204 9:205-365]
AAGAGCCTTTACCTTGTCATCTGATATGATTTTGCTCATGTTTTCACAACTGTGCATTAT
AAACTATGTTAAATGTGAATTTCCTTGTAATTTTCCATGTTCACCAGCAGGTGGCAGCAA
TGCGTTGGTAAGGAATTAGTTTCCAGTTTAGTACATCTAAGCTGGAATGGATCATTCCAG
CTTAGCTCCCCCTCTGTGGAGGTGTGGACTATTCCCACATCCTACACCTTGGGTGGAGAA
GGAAGTTAGGTTGAGTGTAGCCCACCCCCTGCTATGGGTAGGGTATGTGTGTCAGGAGTT
CCCCTGTCTAGGGAAGAAAGCCAGGCTGAGACACTGATCACCTCCCCAGCCTGAGAACTC
TCAGCC
>TRINITY_DN149068_c2_g1_i1 len=366 path=[0:0-365]
GCTGGACTTTGTTCCATCTACAACGTACCGCAGGTATGCTGCCCTGTTACTGCCGGCAGG
ATTACTGTATTTAAGGTTCTCCTTAGGTCCGACATTTAGCCACGAACATGAATACATTAT
TATTATTATTTTTTTTTTTACTTTGATGCAAAAATTGCATGAAGATGCCCATTATAAAAG
GCTGGGTGGCATTTTTAGAAGGTATATGGGTATGATATGGTTTGATGGATTCACCAAGAA
GCTATTACTGATGACCCTCCCCCGCTGAGTGTGACAAATCAGCTATCCCCAAAGGATATG
AGGGGCCTACAAGCGTCATCCGCTCCCCTCCCCTCTGTATCCACTGGGGGTACCAGAGGG
GAGCGA
>TRINITY_DN121663_c1_g2_i1 len=366 path=[0:0-365]
GGATCCTGGGGCCCCACAAGTAACTACCTGCGATCTGAGATATATCACTTATGCCATGGT
TAGATGATTACTATAACGAGATAAACCCTTTAAAGAGGGCCACTCTAGGTATGACTAGAG
TTGCTTTATTGTTTAATTAACAATTCTGGAACAACTGTATTCCTCCGTTACTCCTATGGA
GAAGCAGGTTTTACAATCTAAGGTTAAATCCTTACACACTCTGCCAGTGTTTGCATTGTC
AGATTGTGTAGGAATAAACCCCATTTATAAGAGGTGACATCCATAACTGTATTTTAACAC
TGTGTACGGTAAAGCACTAGAGGGGATATCTGGAATGCTCAGATGGGTGAGGTAAAAGAA
TCCAGG
>TRINITY_DN141249_c5_g1_i1 len=366 path=[0:0-365]
GTGGGGTGCTTTTTCTCCTGTTACATTTTGTGAAAATGAAAAAAAAAAAAATTGGCCTAA
AGCATTCTAAATTCTATGACCCACCTGTTGAATTAAAGTTGAATTAAAGTGCTCGTTATA
GCTCTCACAGGGCTTAACAACATTAGGGCTCAGGCACCGCATGTATTTTCCGGTCCGGAA
AGAATGTACTGAAATTAATGGTTCCGCATACGGGCCACAAAAAACACAGAACGGACAAAA
CATACATTCGTGTGCATGAGCCTGAGATACCTGTAATGTATTGTATTTAGGGGTGCACCG
AAATGAAAATTCTGGTCCGAAACCGAAAATTCAGGATGCCCTTGACCGAAAACCGAAACT
GCCTTT
>TRINITY_DN161652_c6_g1_i2 len=366 path=[0:0-189 1:190-193 3:194-247 4:248-365]
TGGGACTGGTTGAGGTGTATGGGCCTCAGGACTCACGTCAGGGGAGGTTATGAATGGGTT
GTTGGACTGCAACATGCCCAATCCTATTGTTCTCGGGGGGGGATAAGCTGTCACCAGAGG
TCCCTGGCAGCGGCTTCCTCTCCACCCGGTGGGAAAGTTCGAGCTCATTTGGGTAGGTCC
ACATGGAGCTCCTCTGGGAGGAGGTTTGGAGGAACATTTTCCTGCAGGTTTTTCAGCCAA
AGCCAGACATGATTCCGAAAGGAATCGGAAATACAAAGGATGGATTTATACTTCTCCTTC
CTGCTGGAGCCACATCTGGCTTTGGCTGAAAAACCTAAAGAAAAATCTGCTCCAAAAAAC
TCCATG
>TRINITY_DN159905_c2_g5_i2 len=366 path=[0:0-214 2:215-223 3:224-365]
CCCCCCAAGCCCACCAATGTCCCCGGAAAACCACCCAACCCGGGCAAAATGCAAAGACCC
AGCAGGAACGACCAACCGCGAGCCCCACCGGCCCCGCCCGAAGGAGGGGGCCACGCCAAC
CCCCCAAAAACAACACCCACCGAGTGAGGAAAAGCCAGAGGGCACAAGGCCGCAAACTGA
GAAACACCCACAGATGGGAACTCCCAGGAAAACCGTCAGTCCCTGGAACACACCGACAAA
TCCCGCAAAAAAAAACAATGGCACGTGGAGACCAGCACAGGATCCAAGGAAGGCAAACAA
GGCAACCACCCCACCTCCCCCCCCGGCGGCAGACCCCACAGCCGCGCCCGGGGCCACCCC
CGCGGG
>TRINITY_DN135724_c7_g2_i2 len=366 path=[1:0-94 2:95-365]
ACAGCAGGCACCTGGTGGCTATGGTGCCCGTCACATGTCAGGAAGGGGTTAAAGAGAATC
TGTCACCACAAAATGCTGTGCAGTCTGTAGGCAGAATGTTATAGAGCAGGAGAAGCTGAG
CAGATTGATATATATTTTTTGTGGGAAAATATTCAGTAAAACTTGTAATTTTTACACTTC
TATCTGCAGCCCTGTGAACAGCTGTCGGTACAGGGAGGAAGAGTTACCAGTGACGGACAG
CTATCTTTTATGGACACACAATGCCATCAATCACTGGTCACCCCTCCCTCCTGTACCAAT
AGCTGTTCATGCAGGTTTTACAGAATCTTTTCCCACCATTATATATCTGCTCAGCTTCTC
CTGCTC
>TRINITY_DN200001_c0_g1_i1 len=366 path=[0:0-365]
TTATACAGTCATTAATGGAACAGGTTGGGCCCGGGTCCATCAGCTTTAAAACAAAACTTC
CCACCTGCAATCTGTAACCTGGCTCCAGGTGTGTAGGTCAAGGGCTGAGAGTGAGATCAG
TCCATGGTGGGTGGTGTAATGTCCGCACGGTTCCTGAGACTGCAGGAGGCCTCCATCATT
TGTATGTCATGAGTAATTTGCAGCTAGGGTTGGTGCTGCCTACCGATGAATCCCGGTCAC
AGTAAGTTATCGATATATTGTCTATATGTGCGGCTTCTGCAAGACTCTGGTTGTTCCTTA
TTTGTATCTGTTTCTAGGAAAGCTGGATGATGGTCAATATGGCTCCTGCCGCAGCCAAGA
TGGAAA
>TRINITY_DN159850_c11_g1_i1 len=366 path=[0:0-365]
GTCCAGTTGCCTTAGGATGGCAATACTGTTAAATCCAGAAGGGGAGCGTCAGATCCTTAC
TTACCATTCCTGGAGGCCGTGAGGAGGGCTGGGACGGACCTCTAGGCATTGGTCTATGGA
CAATCCGCCCCTGGGTTATGGCACTTTCCCACCCTACAGTCTGTCCTGCTTCTCCCTGAA
TGACTGTAGTGTCGGCTCACTTTGCGTGCTGCTTTACTTTTTAAATGGATCTATAGTGAA
ACCTCTCTTCTAGAAGGCCACCTCTTCCCCAGACCAGATTTCCTATGACATATTTTCATT
TCTACCATATACAATCTTCTCTGAAAGGACAACCCCTCTGGGAAGACCATTTTAGTGTAA
TTTTGG
>TRINITY_DN52342_c0_g1_i1 len=366 path=[0:0-365]
GCTGCATCCCGCAAACCTAAGCCATCAACACCAGCCCCAGCAAGCAAGATCTGCGCCAAG
AGCGAGCAGTCATTTTACTGCCGGGGTGTTACTCTGTCGACGTCACTTCTCAATGATGGC
ATTCATAAAGAAAAATTTTGACACTCATTCTATTAAGCCGCGCAGATCAGAGACGGAAAT
CAGCCTTGGCTGCGAGTCTGGTTTGTAAATGTACTTTCCTATAAATTCTATATCCTCCTC
ACCACAAAAAAAGCGATTTTACAGCTAGAAACATGGTCTGATCCTGGTGAAAATAATAAA
TGTCAGTAGCCATAATGTAGGCGTGTGCCCGTTTTCAATTCCAGGTAAATTTGCTGACAT
TAGGAA
>TRINITY_DN305144_c0_g1_i1 len=366 path=[0:0-365]
CAGCAATCTCCTCCACAGTATGGGGAGGAGTGATTGCGACTGCCATTGTTCATCCCCATC
CAGCCTTGTTGTTTACCAGCAGCAGCAACACGATCTGCTGCCGGCAAACAGCGATTTCGG
TGACCGCCTGAAATAGTCGGCACCTTTACATCGCCTGATAATTGCTAACAAGCCTTCCTA
TGATCACTCTTTCTGGTGGATTCTCGGTCAGTGTAAAAGGCCCTTTAGTTCTGTCTCCAT
TCCCTCTCTCTATCCTCCCCTTAATGATTATCTATACTCGCATCAAACAAAATCAGCTCA
AATCAAATCTAAGCTTTGATACGTGTTCAGGAGGCTGACCGGAATCAAGCAGCTTGCAGT
GTATTG
>TRINITY_DN149876_c0_g1_i1 len=366 path=[0:0-365]
ATAACAAGTGCACATACAGGTTTGAGACATGAGTACTGTTTGCTGCAGCAAAGGGAGGCT
CAGCCATTTTTCAGAAAACAAATGGGGTATGGTATTTAGTGCACAACTGTTCCCAAAACC
ATGTGCAGGTTTTATGCCAAATGAAGCTGGACCACTAAATATACATTCTTCTGACCGCAT
GGAATTTACATCATTTTATAGGGACAGACTGGGCAAGGACAGTACAACGACATTGATGGC
ACTTACCTAAAGCTGCGCAGCCACGTCCATCAGCTTTGGCCCATTCTTGCCGCCTCAGAT
GACGGGCCACTTGCTCCCAAGCTGCATCTTTTCTGACACGGTCCTGATAATTCCTGGACC
GGGTGT
>TRINITY_DN117308_c1_g2_i2 len=366 path=[0:0-28 3:29-100 5:101-103 6:104-104 8:105-118 9:119-121 10:122-187 11:188-188 13:189-212 15:213-213 16:214-218 17:219-219 19:220-231 20:232-235 22:236-254 23:255-255 25:256-279 27:280-280 28:281-320 29:321-365]
AAATTTCTTAATTTACTAAAAAGTATAAAATTCTCTTCCCATTAAGTCTATACGCTACAC
CAACTTTAATCTCATCCAGAGTATCTAAAATATCCAGTTTTATAAGCACCAAGACAGTGA
AGCCATTAATCATGTGGGCATATCTTAAAATGACCAGATCTAACCAGCCACATCTCCTTT
TCCGCCCGGTGGTTACTCCCCATTCGTGACCACGAGTCTGAAGGAGGTTGCCGATGTCAT
TTATTTATTCTATTAGAAAAGCTCCTATGCCCACTCTAGTAGTATACGCTTTAACCACAC
CGTACACTTCCCCTATATTCTAAGGGGGAATTCCAAGCCCGGTGCAGACGCCTCCCACTG
TACAGT
>TRINITY_DN9443_c0_g1_i1 len=366 path=[0:0-365]
TCGTTACTACTACAGCTCTAGCTACAGCTCCTCACCATGGCAGCAAAGTACTCTCGTCGA
CCCAGCTACCTCGACGGCCCACTGTCGCCCTCCATCATTCCTGAGCTCGCAATCCTACCT
CAGCCCCTCCCTGCCGAGAAGGTCCCCTGCGGACAGCTCGTCTCCAAGATGTCAAAGTAC
ACGTCCAAAGCCCTCGAAGACCGCGACTACGACGACATCGGCACGCGATGGTACAAGGAT
GTCATTTTTTTCAACGCGGAAGACGGACACTTCGTCGAGAGCTTCGGTGGTACGCATTTG
CTCCAGAAACCACTTGACAAGGGCACCGAGGCTGGCACCATCGAGGCTGAGGAACAGAGT
GTGAGG
>TRINITY_DN81133_c0_g1_i1 len=366 path=[0:0-365]
AGCTCTGAAACCTCTTACAGATTGGCTGAGACAGAAAAGAATTATCTATAGAAGGACATT
TCCTTTTGGCTTATCATTTCTCCATGACGGTCGTCGCATCCATGTCTCCTCATTTGCAGA
TCTGGACAAGACTTACGATCTCCTCCAGCTGCCTCCATTGCCTATTGCTAACTGGGACAT
GGTACAGAGTCTGGACTCTCTTCCGGAATTACCCAGGACCATCCCCTGGGAGCCCCAACG
CACCCCAAGACCACAAAGGGGTAGCAGAAGAAGAGGTTCCCTCTCCACCCCGAGGCGTCT
CTCTATGGCGGACAGCTAATTATCCCTTTTTTCCTCCTCTCTTTCTTTTTTTCGCACTTT
AGGTGA
>TRINITY_DN143675_c11_g1_i5 len=366 path=[1:0-77 2:78-78 4:79-122 6:123-123 7:124-125 8:126-133 11:134-155 13:156-157 15:158-168 17:169-181 19:182-234 21:235-236 23:237-256 26:257-365]
GTGACGTCACTGGGCTTGCGGTGGATAGCGAGAGGGCCGTGGCACTACTGCCAGGGCCGC
TGCCTTCCCGGACAGCTGATTGGCGGGGGTCCCGGGTGTCGGACCTCTGCCGATCGGATG
CTGGTGATCTGTTCAGAGGGTGGATCGTCGGTTTGAAGAAACTGCAGAGCCCCTTTAAAC
TATGCAGGGACACACCCCTGGTAACACCCATCTGGACCTTCATTGCAAACTGTTCATAGT
TCACTCGTGGGTTCTGACAGGAGTGGTGAGGGAGTGGCACAACATAGTCATAGAAATAGA
TGCTACAGAATTGTTGTTACATGTAGAAAACAAGTAGTTACTTAGACATGTCAGGAGAGG
GGACGG
>TRINITY_DN133940_c10_g2_i1 len=366 path=[0:0-365]
GGAGCCAATTACTTGCCACTCGGTTTTTCTATTTCCTTGATTCATAACCTATTAAACTTT
ATTGATGATGTAGGGTGGGCCCCAGGAACCCCAGTCTGACACTGATTTACCTATACATAT
TTTCAAAATCATGACTGTACACTGTTTTAAACAGTTTTATTTTATTTTAGTTTTACATTT
GACAGCGTTCCAACTTCTTCTGGAATTGGGGTTATACATAAATTACAATTAAACAGTAGC
TGCAGAAAGACAAATCTTTTCCATTTGTATACACCTGGGGGCTTAAAGGGGTTTTCTGGT
AATACAGATTTTTAAGGAAGTGCCACCAGCAATAGAAGATTCACACTAACCTGCCTCGCA
CCACTC
>TRINITY_DN138728_c1_g6_i1 len=366 path=[0:0-365]
CCCTTTGTGTGGCTCACTTGCCTCATTAAAGGGGTATTCTGATTGTGATAAGATAGGGGA
TAACTATTAGATCGGTAGGGGTCCCACCACTGGAGCCCCTACCAATCATAAGAATGGGGA
AACCGTGTCCCTCGGAGGCTCCTGAAATGAATGCAGCAACAAGTTGGGCATGGGCACTGC
CACTCCATTCATTTCTCTCCCGTAGAGATCAATAGAGTGGCAGGAACGGCAGTGCAGATG
CCGAACACGCCACTCTGTTCATTTCAGGTGGCTGTGAAGGGTACGGCGTCCCAGCGGTAG
GACCACCACCGACCCAACAGACGTCCCCATTACTATGGATAGGGGATAACTTCTCACAAT
CAAAAT
>TRINITY_DN141881_c6_g1_i1 len=366 path=[0:0-110 2:111-188 4:189-210 5:211-263 6:264-365]
TGTACTTTACTAAATTACATATATTCATCTAAGGCAGGCATGCTCGGCCTGCGGCCCTCC
AGGTGTTGCAGAACTGCAACTTTTGGAAGTGGGAGTTGTGGTTTTGCAGCAGCTGGAGGG
CCGCAGGTTGAGCATTCCTGGTCTAAGGAGCACTTGTTTGTCTTTTAAAGTAACTTGCGT
CTTCCACTTTCACACCAGCCTCACCTTAATTTATATGGAAATTAGATATATGTAATTTAG
TTTTCATTCCCCTTTCCCTAGGTGCTGTTTCTCTGTAGATCAGGGATGTCGGGCTCGTGG
CCCTCCGGCTGTTGCAAGGCTGCAACTCCCATCATGCCTGGGCATACTGCAGCTATCAGG
GGGTGC
>TRINITY_DN316923_c0_g1_i1 len=366 path=[0:0-365]
TTAGCTCCAAGATTGAGCAAATACATCTATCCCTGATAGGAGAACCCTTGGAGAGAAAAG
AACCTGTTCACGTTCTTGTTGGATCAAGTTTGCAAACCTCTCTCCGGAGACACCCCCCTC
CTCAAACAGCAACTACTTGATTATAAATGGCGCGATTTACAGCCCATTCCCCCTGACACA
GACGACGCTCTGAAAATATGTTTCTACATTCTACACTACTCTGAGATGAACTGCCAAGAG
AGAGACTAGTGACCTTTCTACAAACTGAAAAGTCAGATTGGGAGAGGGACGTTAACCCTA
CAGCTCTGGTACTGTCTGTTGATATAGAATAGTGGTAACTGAGTAAATGTTGACGTTCCT
GCACTG
>TRINITY_DN117323_c2_g1_i2 len=366 path=[4:0-68 5:69-90 8:91-105 10:106-113 11:114-130 13:131-131 14:132-155 16:156-160 17:161-167 19:168-168 21:169-169 22:170-179 23:180-181 25:182-184 27:185-185 29:186-189 32:190-195 37:196-199 38:200-209 40:210-213 41:214-231 42:232-365]
GCGTGGTGGGCCGCTCGCCACGTCAGGGTCGCCTTCATGGGTGTTCCCTGGCACTGGTTC
CTGCCTTTTGTGGGCCATGGCGGCCGCGTGGGGTCCGGGGAGCGCGGGTGCAGCATGCAC
GCCAAGCACAGTCTGCTTTTGGCCCCGTCCGGTGCCATTGCAGCTTTCGTCGGATCCAGG
GATGCGAGTTCCGGCATGCATGCTGGGCCCACTGTGTGCTTCTCCTGGAGCCAGGTGGCT
GCTGGTGGGCGCTGTGGAAGCAGACTCAGTTTTATACTGACTTTTGCCATAGCAATCTGC
ACCTGCTAGGGGTTGTGCAGGCTGAATCCCCCATATTTTTTCTTTGTAGTATATATTGGA
GGCGTG
>TRINITY_DN124770_c13_g1_i1 len=366 path=[0:0-365]
AAGATTTAGCTTTTTTTCTCTCTCTCATTTCAGCATTTAAAGAGGTTTTGCCATCTCAGA
CTTTGGGGGCATATCTCTAGGATATGCCATCAATGTCAGATAGGTGCGGGTCCTACCTCT
CCAGAAAAGACCCCCAAAAGTGAAGGAGTGTGCACCATGCATTTGTGCATGCTCTCTGTT
CACTATGGGAGATAAAAAAAAATAATCAAAAAATTATGAGTTGAGCTACTCAGCTGTTTC
TGACAGTACTATAGAAGTGAATGGAGAGTGCAAGTGCACTGTGATTGGACGGCCATCTCT
ACATTAAACAGCTATGGGAAATAGAAAAGCCATCACTTCCATAAGGCCTCATGCACAAAA
CCGTTG
>TRINITY_DN86214_c0_g1_i1 len=366 path=[0:0-365]
TGCAGTTACTGTTAGTGAAAACAGTTCCGACCTTGAGGCACAGTTCCTGGTCACATGTTG
GCTCGTTCCCGCTGCAGTCGAGAGTTGTAGGCGCGGGACACGGTATTCCAGGCGTCCATG
TAGCGGTCCATGCACATGGCGATGCATTTCTGCTCCGAGTTATCCAAGGAGCCCCCGGGC
TTCCCGATGCACTTCCGGAAACACTTGTCCGTCATTCTCTGGAGCAGCTCCTGCGCGTTG
GCCACGGCGATCTGCACTTTCACCTGCTCCATAATGGCCCCCGGGTCCAGCTTCCCGCCA
CCCGTGCCGCCAAAATCCGAGCCGAAGCCGCTGTCCATGGCTGCTCAGTCAACCGGGCCA
CGGTCG
>TRINITY_DN218611_c0_g1_i1 len=366 path=[0:0-365]
GGTGGTTAAAGAGGTTGTCCAGGATTAACTGGTCCCACACTGAGGCCAGTGACTGGCTAC
AGCAGTCATGTGTGCCGCCTTGACATCAGACCAGAAGCACAGTGCAAGGGCTGGTGGGGA
GCAGTGGCGCTTTAGCAGCAGGGTATCTAATAGGTAAAAGTTTTTTATTATTTTAATGGA
ATGCTCCACTATTGACCTATTTTTGGGTTGATCCCGGACAACTTGCATGTATGGGGCCTC
CACGGATCAGACCCTTTTCCAGCAAATCACACAAATGCTTGACTGGATTGAGATCTGGGG
AATTTGGAGGCCAGGTCAATACCTAGAACTCATGTTTCTCAAACCATTCCTGAACTGAAA
GTAGGT
>TRINITY_DN272589_c0_g1_i1 len=366 path=[0:0-365]
GGAAGTGGGGATCAGATTCACTGGGCCGGTACAGATCTGGGGGGCCGTGTTTAGGGTCGA
GGTGCACAGGGAGGTTTCTAGGGGGGTAGATGTGTTTGAGGTGAAAGTGGGCATTAGCGG
TGGTTGAGCACAAACATGCAGCCTCATGTAGCATGCTGAAATATATAGTTTATAATGTAA
ACTATTGCAATATATATATATTATAATGTAACCTGAGATACAGCATATTTATTGTAAAAG
AATGCTATATAACTGGTGTAATAGTATGGAGTTCAATAAAACGGATAAAGTATTTTGTAA
CCTGAAACAGAACATATATAGTAGAATGTAAGGGATTTCCACAAATCTCTTTCCATGTAT
GTCCCT
>TRINITY_DN153455_c6_g1_i1 len=366 path=[0:0-365]
GTCCCTCTTGCAGCATGCGGCAGTATTTTCTCTGGCCAAAATTCCGGAACACTTTGCCTT
ATTGCCGGATTCAGCATTCATTTCCATTGAAATGTATTAAAGCTGGATCCAGTACCAAGT
TTTCCGGAAAAACTGATCTGGTTTCCGAGTCTGCGCATGCGCAGACCTTTAATTCTGTGA
AAAAGATAAATACCGGATTCGTTTTTTCCGGATGACACCGGAGAGACGGAACCGGTATTG
CAATCAATTTGTCAGACGGATCCAGAAACAAATGATATCAGTTTCCATACGGATTTCCGG
ATCCGGCAGGCAGTTCCGGCAACGCTAGTGTGAAACTACCCTAATAGGATCACAAACTAC
CAGTTA
>TRINITY_DN141173_c10_g1_i1 len=366 path=[0:0-365]
GACCTATTTCTTCCCTAGTTTCCAGGCCCAGTTACTGTTCCCCTTCCCTCCTGTGTTTAG
TGTGGAGTTTCCCCCCCACACTGATCATGACAGTGCCTCTTTGTAGGTCTGTAACCTTTT
TACTGTTACTCCATATTTTATGGGTTATTATTGTTGATGGCATCACATTATAATTGTACA
AGGCACTCAACACTCCTTTTTTGACAGTATATTATGGTTAATTCTGCATTCCTAACATCC
CTTTTATGTTGATGGCCTATCCCAGTGGTGGCGAACCTATGGCACAGGTGCCAGAGGCAG
CACTCAGAGCCCTCTTTGTTGGCACCCGCACCCTGGAAAAAGTGTATGGTGTGCCAGTAT
GCCTTA
>TRINITY_DN140998_c11_g2_i2 len=366 path=[0:0-63 2:64-92 3:93-236 4:237-259 6:260-283 7:284-365]
GAAGTTAATACAAGGCTCTTACTAATGTATTGTGATTGTCCATATTCCTTCCTGCACTTT
TAAAAGACCCAATGTTTGTCCTATATATTGTAGATTGCAGATAAGACAAGTAGCCAAATA
TACAACATGTGTAGTGTTGCAGTTAAAGGGTGGTGAGTCAATTAGGCTGGTCAGGGCTTC
TCACATTATACTAGCTAATGCACAGATCCTCTGCTGGCACGTTTATCTAGGCCAGGGATG
GCCAACCTGCAACTCTTCAACTGCTGCAAAACTACAACTCCCAGTATGCCCAGACGGCCT
ACAGCTATCAGCCCACAGCAGGGCATGGTGGGAATTGTAGCCCTACAACAGCGGGAGAGC
TGCAGG
>TRINITY_DN149158_c15_g1_i1 len=366 path=[0:0-365]
GTTTTATCCGAAGTCAATTCGCTCATCCTTAGTTATTACATACAGACCCTTACTTTTGTC
ATTACTAAGGATTTGTATGTAATGACCCGAAATGCATACACTGTGTTGTCAGTGTGTAAG
GCTTTTTATCTTGTTTTATAAATAAACTAAGGATTTCTATGGAAGCTGGTTTTCTTCATA
TTTTTGTGTCAAGATTGGTACATCCGATCCAGGTGTTATCTGTGCTTGTGGGAATTACCC
ACAAGTAAGCTGGACTTGTGCTTTATATTTAGACTATAATTTCTGGTACAGACAATGATT
TCAGTACTCTCTGTCTGTTCTGCACAAATACACCAATTCCACTGAACACTAGGCATGGTA
TACAGA
>TRINITY_DN330204_c0_g1_i1 len=366 path=[0:0-365]
GACCTAGCCTTAAGGTAACAGCACAACACACCAGGGCAAATCCATTCACCTCGTGGCAGA
TGGCGCGTTTCGAACAAACAGTTCTTAGACGTTCATTGCACCCATTATGGCCTCCAAATA
ATTTTCTTAATAAGTTTTCGTGAAAAACTTTTCTCTGTTTGTCTACTACAGCTGCTTATC
TTCACACAAACATTGCAGGCCCGCCTGTCCCATTAATAGAAATCAGTCGGAGAAGTTAAA
GGCTCACTCTGAAGTTCTTATTTCTGTTGGGCTACATGCACATGACCGTTGTTTTGGTCC
GCATCCAAGTCGCAGTTCTTGCGGCTTGGATGCGGACCCCTTCACTTCAATGGGGCAGCA
AAAGAT
>TRINITY_DN242495_c0_g1_i1 len=366 path=[0:0-365]
GGACTGGTGGTTGCCACCACGATCGTGCTGTCGAACCTGGCAGGTGTGGCGGTGGACTTC
TTCTACCTGTTCCTTGGCCAGATCACCGGCAAGCATGAGCTGGCAGCGTTGGCCGACAAC
CTGTTGATCAACATCGTTACCTGTTGCGTGTTCATTGGTTTGGCAGTGTGGATCTGCTGT
CGGGGTATCGCCACCACAATGACTGTGCAGTACGGCTTGGTGGCCCTGCAGTTGCTGGTG
TTGATCGGCTTTGCTTTCGCCGCTTTCGGCGGCACCACCGCGCCGCCACCGCTGGCGTTC
GATTTCGCCTGGTTCAACCCATTCGGTGTCGAGTCGTTCTCGGCCTTTGCCGCTGGCCTG
TCACTG
>TRINITY_DN157630_c2_g1_i1 len=366 path=[0:0-365]
ACACCTTAAAGTGCAATTATATAGTGCTTCACTATGACATGTATTCTGCTTTATTCAGGG
AGCTGCTTCAGAGACCCTCCCTTCTGCTGAGTGACATTTGTAGGCATCTCATGGATGCTA
CAGCTGTCAGTCATCGCAGAGGGGAGGAAATGTGAAGCAGTTAAATGTAGAGAGACCACT
TCACAAAGAAGCTCCACCTGCAGATGGAGCAGTGGGGGAGCAGCAACCTGCAAAATAAAA
TTTAATGTTCACTGTACTCTTGATGATAACCACAAAAGGCATTTTTGTACTGCTATCCCC
AGCTCATGCTTAAGGCTGTTAACAGTTCAGAGTGGTCCAACTGACATATTCTCTCTAACC
AGTTAA
>TRINITY_DN145612_c9_g1_i2 len=366 path=[1:0-139 2:140-166 4:167-365]
GCGAGCCTGTCAACATGAAACTCACTGGTAAACCAGGAACCGATGTCTTGTAGGGCTAGC
TCAGCTGAATGTAGTGATTCCTGTGGTGATATAGATATCGAAATGATTTTTAGATAGCAG
AGTAGTACAAAACATACTGCCTCTAACCCCTCCATGTTTGATATGCACGTGTGCGGAACA
TTATAATGAGTTAAATGAAAGTGGTATGAAGTTGTTATGATGCCCACAAGAAAATATATC
TTAGTGGACAGATTGTGAGCCGAGAACTGACTTTATAAAACTTGGCCATAAAAGTCTATT
AACATACATACTAGCCTCTCCCTAACCTCAGAGGCAGGGGGGCTAGTGGTCGAATCTGAA
GACCTT
>TRINITY_DN85467_c1_g1_i1 len=366 path=[0:0-365]
GCAGCGGCAAATTTGGAGCTGCTTCTGGGTACTGCCCATCCCTCACCGCGCATCGACAAG
AATGCTGCGACGGAGTTAGACGGTGTGGATGCAAGAAGCACTGTGCGGTTTAAGGGCACA
CTCTACTGCAACCGGCAGGACAGCGGGTACAGTGGTACTGTGCGGCAACTTCGAGAGTAC
TACCGTTTCATTTTATCTAAAATTCCTCTTTGGGATCAGCCGGCGACCAACAGGAGCATG
AAAAATGAAGAGGTGGACGTTTCGCCACCATCTGCGGTGAAGGAAGAACAACTTGACGAT
GAAGAGGGTGGCGCCGCCGCCGCCGCCATGCACAACAACAACAACAACGATACCACGACG
CTGGCG
>TRINITY_DN304672_c0_g1_i1 len=366 path=[0:0-365]
AGTTGTTAAATCTCATACACTTTGCTGGTTCTGAATTACACTGCAGTTTTTCCTCACAAG
AATCCACATAAAAAATACATACGTAATCCACACCATGTAGGTAACCTAATAGGTTCATAG
GCTGGCCATTATGCCACCGCAACAAGCCAGAAAAATGATCTGTCCGAAATGATGCGAAGA
TACTTAAAGATTTTTTTAAAATATTTTCTAACTGATGACCTCTCCTCTGGATGGCAAATT
GGTGGGGATATCCACAGCACTCTTCAGTTTATGCGGCTTGATAAAGACTTTTTTAAGTCG
AAACGTCACTCCAAAGACATACTGATAGGGAACTTAGATTGTGAGCCCCATTGGGGACAG
TTGGAT
>TRINITY_DN142406_c1_g1_i1 len=366 path=[0:0-365]
AACACCGAAACCGCCCGTTGCAGTCGCGGCCGGGGTAGCTTCTAAAGTGGGTGTATTGAC
ATTTTTTTTTTTTTCGCTGTTCTTTTTTTTTTTTTTTTTTCTACTTATATATCAGCAGAA
GCCTATTGTACCCATTGAAAAAATCATACCTACTCCCTGCCATTCTGTTGCAGCTTGCTG
TAAACTTCCAAACCAGGTCACGTGTGTCTCTGCAGCCAATCACTACTCTCAGCTTTGCTA
TGTGCCCAAGCAGCATGTCACTTCTGGGTCATATCACCATTGAGACCCCTCTAGGGATGA
GTTTAGCAAGCTTTGGATGCTACATCCGAAGTCACTTCGCTAAAAAATTTGTTTCAATGC
TGTATG
>TRINITY_DN162124_c5_g1_i1 len=366 path=[0:0-64 2:65-365]
CAGGAAGGAGATCAGCAGAAGAATATTAGACCTCACCTTGGAGATCATCTCCCTGCTGAG
CGGAGAGGATTACATCATAGTGAATAAGACATCGGGAAGGAATCCCATCATCCATGAGTC
AGGAGGTTGGAACAGGACCCATATCACAGAGCCTCTCCCCCTGATACGTGAGCAGAAGAT
CCTAGAACTCACCCACAAGATGATGGAGCTGCTTACTGGAGAGGTTCCTATAAGGTGTCA
GGATGTCGCTGTCTATTTCTCCATGGAGGAGTGGGAGTATTTAGAAGGACACAAGGGTCT
ACACAAGGAGGTCAAGATGGAGGAGGACCAGCCCCTCACAACTCCAGGGAGATCCAGTCA
GAGGAC
>TRINITY_DN85755_c0_g1_i1 len=366 path=[0:0-365]
TCCCTGCAGACAGTTTATCTGCTGCCAGAACTGATCACTGGGGGGCGTAGCTGTGGTCAG
TACTGACATTAAGTATATAGGAACATAGTACACTTACTGCTGATCGCTGAAGCCCTGCTA
CTATATCTGTCTTCCTAGTGCTAAACAGAGACAAGATGGGAAGGTAGAGTGGAGTGCTGG
CATCAGATAAACTGGCTGCAGGGAAGCTCTATTACACATTGAGGGAGGCAGGGCTGAGAT
AAGGAGGCAGAGGAGGGAACGGGGAGACCAGAGGCAGATTGGGAGGCCTGTCTCTGCATC
ATACAGTTATCTCGGTAGAATGCTGAAGACAGATTAATTTATGTGACCTTTAGTTAAAGA
CCGCTG
>TRINITY_DN160865_c4_g1_i6 len=366 path=[2:0-105 3:106-108 4:109-129 5:130-201 10:202-252 12:253-253 13:254-261 15:262-262 16:263-274 18:275-365]
CATCAGTTATGGATTCTGGAATTCAAAACGAAAGCCTTTAAGAGGCATTCCGTTTTGATC
CTTTATAATACAAGTCCATGGGCACAACGGATCCGACCTGGCCTCCACCATGCAGGAGTC
CAGTCCTTCACAACGGAAACCAGGACGGATCAGCCACGCCCACAGACCTGCACCACGACA
GAATTCAAAACGTAAGCCTTTAAAAAAGGCATTCAGTTTTGATTTCAATCATAATAGAAG
TCTATGGGAATCATAATGGATCCGTCCGGTTTCAGTTATGCAAAAAGGAAAAAAAAAATA
AAAAAATCCTGTCAACAGGACTTTGTTTTCTGTCTCGCATAACAGGAACCAGACGGATCA
AATAGG
>TRINITY_DN133567_c4_g1_i1 len=366 path=[0:0-365]
AGGAGGGAGAGGTGCTTACATAGTGCACCCTCTCTCCTCACTGCAGGAGACAGACTTTCT
ATGGAGTCTATGTGCCCATCTTGGGTCTGTCTCCTGCAGGGAGAGGGTGCGCTATGTCAG
CACTTCTCTCCTCATTCTAGAGATCTGCTAAGGGTCACTCTCAGCTACCAGTCAAAATTT
TCATATGTCACTCACTACGACAGATCAAAAGTACAGTGCCACTTTAAAAGGATTTTCCGG
AATTTATATAAGATTGATGGGGGGGGGGGGGGGGGGCTGATTCCCCGCCCCCCAGCCCAA
CAGCGGTTTGAGGCAGTCCCAGTGCCGTCACGCCGTTGCCAACCCCCGTGCCGGCCATTG
TATAGG
>TRINITY_DN147538_c2_g2_i1 len=366 path=[0:0-365]
GAAAAATATGGTGCTGGTTTGTGTCTGGTATTACAGCTCAATTCCATTGAAATGAATTTG
GCTGAGCTGCAATACCACACGCAACCAGCGCACAGGGGTGGTGCTGTTGTCACCAGAAAG
CGGCCATGTTTTCCTAATCTTATACAACCCCTTACAGGGGTAGTACAGATATATGGTATT
CATGATAAAGATAGGCTTGGATTCAAATCACCATGTACATCAAGGTCCACTGTAGGTATT
ATGGTAATTGGTTGTCAGTGACAGACATGGTCTCCATGACAACAGTAACGAATCAGAATC
AGTAGTGCAGCCTCAGGCTTTGGGCCTCTACGTACGCATACAATCTCATTCCATATCAGA
TGAAGG
>TRINITY_DN159570_c13_g4_i2 len=366 path=[0:0-183 2:184-365]
TAATGAATCTATGGCCCCCTTCACACGGGCGTTCTGGATTTGCTCCGGATGCGTCGCGTG
TGCATTGCGGGAAACCCACGTGAGTAGGCCCGCAATTGCAGTCAGTTCTGATTGCGTTCC
ATTCAGTTTTTATCGTGCGAGTGCAATGCGTTTTGCACGCGCGTGAGAAAAAACTGAATG
TGGTGCCCACACCCAAACTCTGACTTTTCACTGAAGTTTAGGTTCGGTGTTGTGTAGATT
TTATTATTTCCCCTTATAACATGGTTATAATAATAGCATTCTTAATACAGAATGCATAGT
AAAATGTGGATTGAGGGGTTAAAAAAAAAAATAAAAAATTATTAACTCACCTCATCCACT
TGATCG
>TRINITY_DN136723_c6_g3_i1 len=366 path=[0:0-365]
GATGGGGAGATGCCGCAGCGGCCAGGATCAATCTTGGTTTCATTAGACCAGAGAATCTTG
TTTCTCACAGTCCTTTAGGTGCTTTTTTGCATATTCCATGTGTCTCTTACTGAGGAGATT
CTTTTTTCTGGCCACTCTGCTATGAAGCCCAGATTGGTGAAGGCATCGGTGATGGTCAAC
CTTCTAGAAGCTTCTCCCATCTGCACACAGGATCTTTGGAGCTCAACCAGATTGACCATT
GGGTTCTCAGTCACCTCTCTTACCAAGACTCTTCTCCCCTGATTACTTAGTTTGGTGGGA
CCAGCTCTAGGAAGAGTCCTGATTGTTCCAAACTTCTTTCATGTAAGAATTATGGAGGCC
ACTGTG
>TRINITY_DN13956_c0_g1_i1 len=366 path=[0:0-365]
AGCTCTAGTCTTAAGCCGACGCCAGAGGTGTCTGGTTTACCCCCCCTTCCCTAATCTGAG
CATGTGCATGCTTGGCTAAGCCAAGCATGCATGTGTATGGGAGGATCGGGAGAGACGGGC
AATTATCTCAGGGGTGTTGCTGGACTTACCGGTAGGTGCTTGTGTCAAGCCTCTACATTT
CATGACATCTTTGTACCATTTTCCACACTTTGATGCTTTAAGAGGTTATCAGAGACTAAA
AAATGCCCCCCCCATATGCCCGGGTCCCTCACACTGAACACACCTACACCTGGCTCCCGG
CGCCCGCACCGCCGCAGCTGCTTCTCCCTGTGCACGAATGAAAACATCCAGTGTCGGGGG
GAGAAG
>TRINITY_DN322626_c0_g1_i1 len=366 path=[0:0-365]
TCTTGCTCGTATGTATTCTCCCTTAGAAACATTATGTACCACATGAGAGGGATGGTATGA
TGTGGCCATAAGGGTAGTATTACTGGCTGTATCCTTAAGGTAAGTACTAGTTGCAACCTG
TTGTTTAACAGGACCCCCATGGAGATACAAATCTAGAAATGGAATGGTGGAAGCATCCTA
TGTAATAGTAAATTTAAGATGGCATCCATTCTCATTGAGGAAGTGCCCGAAGGAAGGGAC
GCCCACCACCCGGACCGCCAAAAAGTATGTCGTCGATATATCGACCGTTCCTCCTCAGGG
AGCTCCCCCACGGATTGTCAGATGAAAATAGGTAGTGGTGCTCCCACCATGACTTGTAAA
TGTATG
>TRINITY_DN162093_c3_g2_i1 len=366 path=[0:0-365]
TCAACAAACTATCGATATAGCACCTCCTGCTGTTTGTTCTTTTCCTTATTTCTATGTCCA
CCTTGCTGAGGTGGTTGCACATGCTCAGTTCCATCCTTCATCTGCCACCAGTGGATCTTC
TCTTAGAAGCTGTGACAGTTACAGGTAAAGAACTGCAGGAGAAAGGCCATTTCCCCTGAG
AAAGAACACCCCCTAAGCTGTGACAGAAAGAGAGCTTCAGCACAAAGGACATGTCCCCGA
TCTGTCAGAAAATCTAGCAGAGCAAATGAAGCAATGAATGAGAAGATCTCTGGATGCATG
TGAGGTACAGGGCTGGTTCTAGCTTTGTTAGAAAGTAGCAAGTACTATGTGATTAGTCTG
ACAGTT
>TRINITY_DN129590_c2_g1_i1 len=366 path=[0:0-365]
AATGATCCTTGTCTTATGTATATACAGCGTCATAAAAGGCCTTTTCTGTCAGGTGAATGC
CAAATTTTGGGGGCCTCTACTCCAGTGGCCTACAGTGCATTTTGTATCAAGTGACCGCCT
AATGTACCTCCGGCCACAGAATCATACTTTTTTTTGTGTCAGGTGAATGCCTAATTTTTG
GGGCCTATTCTCTAGTGGCCTATAGTGAAATTTGTATTCAGTGAACACCTAATGTACCTC
CAACCACATCAGCCAACATTATTTTCTGTCCAGGGAATGCCAAATTTTTGGGGCCTGTAC
TCCAGTAGCCTACGGTAACATTTTTATCCAGTGACCGCCTAATGTACCTCCATCCACAGA
ATCACA
>TRINITY_DN132607_c2_g1_i1 len=366 path=[0:0-365]
ACAAACTCCTCTCTACTGTATCCTTAGTGTAGCTCTGTCAGCTCTGCTATGTCAGCAGTA
GTAGTCTGTCTCTTACTGTAGGCAATCCTATGAACTTCTTATCCTGGCATTTAGTACCTC
AAGCTTTAGTTTTAGCTTGGATAAAGGCAATGCAAGCCAGGAGGGGACATGCAGCCATGT
AGTACTTTCGCAGACAGAACCTGCAGGCCCAGCAGAGCAGGCAGTGCTCTACTAGCCAAC
ATACAACCTTTCCCCAGGAGGGGGTAGGCCAGACTCACTGAGAACACTAAACTCATCCTC
TCCTTCTCCCTCTAGAGGGAGAGAGAGAATGGACAATCCAGCCCATTCCCCACACCAGCA
CTGCCA
>TRINITY_DN312509_c0_g1_i1 len=366 path=[0:0-365]
GGAACAAAAAGAGTGGGAAGTAATAGCAGGATAGTTAAGTATGAATATAAAGTACTACGA
GAGATTAGTGGAAAATAAGAGATAGAGCGAGGAAATGAAATAGGGATTGGAGGATTTATG
TCTCTTTAGATTATAGCAGGAGGCTGCTTGTCGACAGTAGAACTGGGTAATGCGCTGGCC
ATGGAACTTGCGGAAATGCAAAACAAGACAATATATGACATTGCAGAAAAATTAGGATGA
CCAGTCATCCTTCCATCTCCCTACCCACATTAATCTGCATTGATAGGGAGAGGGGTGAAA
TTAGGTAGTCAGAGAAGATAAATCTTCTCGTAAGACATAGTGTTGGACTCAAGCAGTCTA
TTACCA
>TRINITY_DN158077_c0_g1_i1 len=366 path=[0:0-365]
GTCCTTTAGACAGCACATGGTCACGTGACCACATGGGTTACACTGAGCAGAAAAATAAAG
CAACTTGCAAATGCATAGATCTATGTTAGGCATCCTATAGGCCCCTTTGTATTATTATGT
TTTATTAAACAATAATTGAATCAAATAAGGCTGCTTTCGGATGAGCGAGTTGTATACTCC
GGACTCGGGGCGTGAGTGGGGGACGGTTCCCGTCCTGGGCTCCCAGCTTTGGCGGGGTCG
CATAGCATTGTATTTATTTATGATGCTAGGTAACTCTTAGAGGTTTAGAATGTATTGGAT
CTGTGACAGAGTATCTGGAGAAGTAGTGGAGAAGTATATATACCCAAGATTTCTCACTGC
TGTCAT
>TRINITY_DN140187_c5_g1_i1 len=366 path=[0:0-365]
GGAGGGACTCCCTTCCTCCATCTCCACTGCATACTGCCACAGTGTGTCTGGATCCTTTGC
CTCGTCTTCCTCATCGCCCTGTGGCTCCTCTGGCTGCTCCTGCTCCTCCTCTCCTATCAC
CTGTGTGTAAAAACCACCCATTTCGCTACACAATGCTTGTGCTCCAATGTCCTCCTCCTC
CTCCTCCTGTTCAGCCCCCACAGGGCTCATGTGGCCGTGAGATCTAGGTGCCACGTCTGC
AGTCCCCTGACAAGCCATATTTACCAGCATCTGTTCCAGTACATGAAGCAGTGGAATGAC
GTTGTTCATCCCATAGTCCTGGCGACTGACAAATAACGTGGCATCCTCAAAGGGCCTGAG
AAAACA
>TRINITY_DN252330_c0_g1_i1 len=366 path=[0:0-365]
TTCATAAACTAATATCCCCTTTTGAAGATTCAACCTGGTACCTCACAGAAGCCATTGCTG
GCACACTAAGGAAACTGAAATGCACTAACATAACAACTGCTCAATAAAGATGAACGAAAA
CATACAGGAGGCTTGATATTATAATAAATGACTTGAATAAAGGAATAAAGAAAGATCACC
TGAGAAAGGGGGTGAGGGGAAGAATGGGATGTTCTGAAGGATTAATCTTGTACATGTAAA
GTGGTTATAACCTTCATACAGATGACATGTAAATTGAGAAATTTGTCTATTGAAAAATCT
TAATAAACATATTTTTTTTTTTTAAAGAGACTTTGGGAATTTCCAGCATATGTACTGATA
ATATGG
>TRINITY_DN160221_c5_g5_i1 len=366 path=[0:0-365]
AGGGACTATCCTTGCGGACGCTATGGCGGTAACTATATTGAACGCCACCCAGCTTTCCAG
CGGCAATAACCCTAGTTATGCAATACGTATAATTAGGCAGAGTTTTGCTTCCGGACTGAC
GGCGGCCACCATGGACGACACCCAGCTTTCCCAGATAGGGACATCGTATATTAGGGCTTT
GGTCTACGAGACAACATCATGGCGGCTTACGTTACCCGGAGGATAATTCACTCCAGGCTG
TAAACCGAAGGAACGCGAGGACGAAGCAATCCCAGCCGGGGGGGGGACATTAGAGGGGGC
CAGTTTAACCAGTTCACCGCCGGCCACAGCTGCAGACCTCCTCTGGGCCCCGGAGAAGTC
ATTCAG
>TRINITY_DN332422_c0_g1_i1 len=366 path=[0:0-365]
GGGCGGCCTCGCCGACCGTCAGCTTGTCGGCGCTCTTGTCGAAATAGCGCTGCGAAGCGG
ATTCGATGCCATAGGCGCCGGCGCCGAAATAGACGCGGTTCAGATAGAGGGCGAGGATTT
CCTTCTTGGAGAACTTCATCTCCAGCCACACGGCCAGCATCAGCTCCTGAACCTTGCGCT
TCATGTTCTGATCGGGCGTCAGGAACAGGTTCTTGGCCAGCTGCTGGGTGATGGTCGAGC
CGCCGCCGACGACCTTGTGGCGGCGGTTGTTGCGCTCGTAGGCGCGTTCGAGCGCATCGA
AGTCCACGCCCGGGTGGTCGGCGAAGTTGGCGTCTTCGGAAGCCACCACCGCGCGCTTGA
GGTTGT
>TRINITY_DN121979_c10_g2_i2 len=366 path=[0:0-255 2:256-287 3:288-329 4:330-365]
ATTTCCACATAACCCTTTTTAGCGTTCTTTGTAGGGGGTCATAAGTTAGAAAAACATGGC
TTTCTTCCAGGAACACAGGCAACTTGTTTGCATATGTTACTTCAGTTACCTCATTTACTT
AACGGGAACGTGACACATTGAACATGGTGTCATTTTATAGAGCTGGAGGAGCTGAGCAGA
TAAAATATATATATATATATAATTTTATTGAAAAAGATGTACTGTTGTTGATTTAAATTC
CTGCTCATTCTGGGATCTGAAGCCCAGGAGGTGGTCCCATCAGCGATCCACAGTCATAGA
GGAAGACTGTCAATCACTGATGGGACCACCCCCCGGACCCCAAAACCCAGAACGAGCAGA
GAGATA
>TRINITY_DN118768_c4_g1_i1 len=366 path=[0:0-365]
GAATGGGCGAATCCTAAAATGGAGTCCGGACCCCTATGGTGCCGAGGTCCAGGCCTGCGG
AAGTGGGTGGCAGCTACCGCCTCCAGCGGTAAAGCCTCCTAGCTCAGAGTTCGGTATTAG
TGTGTCCTTGGCCATAGGTCCAGCCCTACAGATTAGCTTGGCAAAGAAGGCAAGTGTCTG
GACAGGGCGTGGTCCCCACCCTCAGGCACTGGGCCAATCAAGGTGAAGACTACAGTGTGG
AGATAGGAGAGTGGCTGATAAAAAAAAAATAATAACAAAATCAGTAATAAAAAAATTATA
AAATCTGCTGCTTATCTGAATAGATCTGAGCAACAGTCTTGCTTTCATTAAAAATTCTGG
AGCCAT
>TRINITY_DN131546_c8_g3_i1 len=366 path=[0:0-365]
GCTGGAATAACCCTACAAGGGACTGTGCCTGGTTTAACAGTGAGTTTCCTGGTGGCAGAC
TCCATTTAATTTTACATCAAAAACTTTAATTAAAGACTGGATAAATATAGGATTTGTGAG
AAAACAGCAAGATACAAATCACTGCCAGCAATTGATTTAGATTAGATGTGTCAAATAGTA
GAATTGAAAATAAAAAAGTACTATAACATTCACTATGACGAATATACGCAATAATATTGG
ATTCCGAATCCCGCGTGCACACCGTACTGTTTCAGTGGATGCTTAGCGATCATTAAGGCC
CCTTTCACACGAGTGAGTTTTCCGCGCGGGTGCAATGCGTGACGTGAACGCACAGCACCC
GCACTG
>TRINITY_DN189374_c0_g1_i1 len=366 path=[0:0-365]
AAATCTTCTGATATCCAACCTGCGGAGACAGGAGACGATTAAATCGATGACACTCAAGGA
TCCCCCATTAATTGTAAAATGAAGCCAGCCACATCAGGCAGACGTTCTGCAGTCCCATTC
TCACTCCTTCAGGTCAGTCTTCAGTATGGTTCTGGCATTCTATTTCTAAATCAGGAGAGA
CAGGGTGAACAGAGCATTGGGGCCCCCCATGGGGGAGGTCACAGAATAAAATGGATATAA
TTAACAGGATGAATGAACGCAGTGCTCCCCCTCGGTTAATGCAGGAAGATCTGAAAGAAC
TTACCACAAACACCAGCTCAAACTGATTGTCCAGCTTGTACTTAAGTGTGAGGGAGTCAT
GGTTGT
>TRINITY_DN345956_c0_g1_i1 len=366 path=[0:0-365]
GGCGCCATGCCTATAAATTATAGAATTGCGTTATAGTCCGTGGTAACAGAATCCATAACG
CAATTCTGCTTTTACCACCAAATGAAGCGTGAATGAAATTTAGATTATGACATTCGCTCA
CCTCTAATACCCACCAATGCTATACCTCGTGATACTATTACTAATCCCTCCATGCTTTCC
TAGTTTCTGCCTATACCATAGTCCCTGTACCGTGGACAGGTATTCCCATCGTCTGCCCTC
TATAGCGCTGCTCCAGGTGATCGTTCATCCCCGTCCATTCCGCCTGGCACTGCGGCTCGG
CTGCACAGGTACCGCTGCCCTCAGGTGTGTGCCGCGATGACGACAATGTGTACAGTGGCG
GAGACA
>TRINITY_DN337796_c0_g1_i1 len=366 path=[0:0-365]
GGCAAGTCATCGCTGCAGCCAAACAAAGCTCAGAAGGGCGATACTGGAAGCGGCAGGGGG
TGAAATAGGGGAGTATATGTTTTTTTTAGTTTTTTTTTTTAGGACAGTTTCTGCCTGGGG
GATTATTTTTTTTCTTTTTAGAACTTGAACAACCCCTTTAAGAATAGAAGAGGCCTCCTT
GGGTGTAACAGCACCCAACCTTGTGTTTTGTAGTGTCACACGTCTTTAAATTCCCTGATT
TTCCTGTATATAAAAACAAGTACGAAGAACAGCAGTGTTTTGCAGAATTGCTAAGTGAAC
ATAATTGTACAAAAACAGCTGGTTGCATAGGAAACTTTAATTGTACATTAGTTGCCCTGG
ATACTG
>TRINITY_DN93691_c0_g1_i2 len=366 path=[1:0-172 2:173-365]
TTTTTCCTGTGTCTATCATTCCGATTTTAGTATTTATATTATTTGTAGTAGAAAAACAAA
CAGTTGCTCATCAACAGCAAATTTATGGTGTAGATATATAAACCAATATCACCAGAGGCA
GCCTGGGAACTTAAAGTGGCCCTGGAAAAAAATAAAGTGGCCTCATGTTGTAGGGGGGGT
CCAAATTGACAGAAGGCAGCGCAACACAAGTAGGCTGGATCAGCAATAACACAGCACAAA
ATACCATTCCACCAGAACCATATACCAGAGAGCAGCACAATATACTGCCCCAAAAGCTGT
CCCTCTATGCTGGCCATGAATAAGCACCAATATGAAAGCAATGAAGAATTGAAGCAGAGT
CAAGTT
>TRINITY_DN148775_c6_g1_i1 len=366 path=[0:0-365]
CTGTTTCTGGGGGCCCACCTTAGGGATCCTGTACACTTATTTTTTTTTTTTTCAATGTCT
GTACCGTTCCCTTTACTTCAATGGGGCCGCAAAAAAAAAAAAAAAAACTCATTCTGTGTC
TGTATGTCCGCATGGCTGTTCTGCAAAATGATAGAACATGTCCTATTATTGTCGGAATTA
CAGACAAGGATAGGACTGTTCTATTAGAGGCCGGCTGTTCTGTTCCGCATAATGTAGTAT
GCACACACCCAACATCCACGTTTTGCAGATCCACAATTTGCGGACTGCAAAACATCCAAC
GGTCGTGTTCATGAGCAGGGCTGTGGAGTCGGAGGCAATTTTGGGTACCTGGAGTCGGAG
TCGGCA
>TRINITY_DN153112_c7_g1_i1 len=366 path=[0:0-365]
GCAATCCCACAGAAATGAATGGAGGGCAGCCGCACATGTACGGCTGCTCTCTGCTCACTT
CGGAGGTCCCAGTCCAACTAAATCTTATATCAGTGGGATCGTACAATGCACCACCAGCAA
TCAGTAATATATGAGGGAATTCAATGTAAGAAATTGCAACACTCCACTGCTTCCTGAAGG
TGCCCAGAGATCTTAAGATAGCAGTCATCACTTGTCCGGCCAACAGGTATTTCTCCCGAT
CGTCGAACCTTTTAGAGACAGAGTGCCTAAACTGAAACCCATTTATCGTAAAGTGCCAAA
ACTGCAATTTACCCTGAATACTACAGTCCAATACAGTGTATCTTCCATGTACTTTATCAT
TTAGCT
>TRINITY_DN120807_c3_g1_i3 len=366 path=[1:0-205 4:206-216 5:217-217 7:218-229 9:230-230 10:231-365]
TTTTTTGCTGCATTATGGATTGCAGGGAGTGAGTTTTGGTTTAGCGGTGTTAGAGGTGAA
GGTATATGGGGTTACTTTTAGCATTTTGTTGTGAAAATCCAAGACAGAACAATTTAATAG
GGGTTATTATTATTTACTATTAAAGGGCCATTCATTCCATGGCGCTCTACATATGAGAAG
CGGTGCACATACATAACACAGACAATTGCACCAATCACAAACAAGACGAGTCACAAACTG
GCACAGAAGGAGAGAGGGCCCTGCCCGCGAGGGCCTACAATCTACATGGCATGGGAGAAG
GACACAGCAGGTGCGGGTCAAGCCGGCCATGGCGGTACAGAGGCAGCAGGGCCACTGGCT
GTAGGC
>TRINITY_DN160990_c8_g1_i1 len=366 path=[0:0-365]
GTGTTCCGTTCCGCACAAAGATAGAACTTGTTCTATCTTTTTGTGGAACGGACGGATCGC
AGACCCCATTCAAGTGAATGGATCTGCGATCCGCATGCGGCTGCCCCACGTTCGGTGCCA
GCGCAATTTGCGGCCCGCAGCATGGGCACGGAGCCCTTGAATTCGTGTGAACAAGCCCTT
AGGGTGCATTCGCACGCCTGGAATCTTTTGCGGATCCGCAAAACCCCGGGCCAGCACCCC
AATAGAAACGCGGCTCCGCGGGAAGGTGGAACATGTCCTATTCTTGTCCGCAGCTGCGGA
CAGGAATGGGACATGTTTTGTTTTTTTGCGGAGCCGCGGACCGGAAGTTCGGGGTCGCGA
CCGGAA
>TRINITY_DN155751_c0_g2_i1 len=366 path=[0:0-365]
GTTCTTACTTTTTTTTTTTTACACACACTCATAACTGGAGGAGTTTTCTCTTCTCTTTTT
ATGGGTGGGCAGCAGCTCATCCCTTGTGATTATCAAGCACCTGCATCTCCTAGGAGTGTA
TTGCAGTCAGCTCTTGTTAACCCGTTCCTGTCCTGCATAGAAAATAGTCCCTGACACACA
GCCCCAGCCGTTCCACTATAGCACTATGGTATGTAATGCCCTCCCCCAATTTCCATCTTC
ATTGTCTAGAGAGAAAGCTATATATTTCCATGAATTTAAATGGGTGGTTGCTTGGTGTCT
GGCAGGGCTGTGGAGTCGGTAGATAAATGCTCCGACTCCGACTCCGACTCCTCAGTTTTT
TGTACT
>TRINITY_DN125879_c2_g1_i2 len=366 path=[0:0-365]
TGGCTGGATCGCAGTGCCGCAGATGTGAAAGTCGCCTCAGTTGCACACTGTCCAGAAGGA
GTCTGCGTTTTTGGTGGGTTCTGTTTTTTTACAGTAAAAGTGTCAGCTCCAGGTGTTAGC
TGAAAGTCTATGGAAGATATGAAATGCAAGACGCACACTTTTTTTTTTTGCTACTGCAGT
TTTTTTTGGTTGGGTGGCGTATTTTGGATCTTTGCCATTTTTTTTTATGCAGAATTTTGG
GGCATTTGGTGTTTTTCTGGTGTTCTGACACATGCTATGTAGGGGGAACAATGACTGAAG
AAAAAATGTTTCACACAAAAGCACTGTTTGAGAAACACTATAGAAACTGCATGCAGTATA
GAAAAA
>TRINITY_DN117856_c0_g1_i3 len=366 path=[1:0-57 2:58-80 3:81-81 5:82-99 6:100-100 8:101-131 9:132-142 11:143-168 13:169-169 14:170-178 15:179-179 17:180-209 18:210-210 20:211-222 21:223-242 24:243-365]
TAGAGTGGGCTTTGATATTGCCCGGGCCCGAAAGATTCTGTAAGGAATAACAGGAAGTGA
TGGTAGCTTTGATCCATCTGGCAATGGAGGACTTGGAAACTTTCTGACCCTTGTTTCTTC
CTCCAAACTGGATAAAGAGGCAATCTGATTTCCTAAAGTCTTTAGTGGTCTCTAAATAAT
CCAGTACTGCCCGTCTGACATCAAGTGAATGAAGGGTAGATTCCCAATCATTAGATGGGT
TGTTAAACAAGGAAGGGAGAGTGATCTCCTGGTCCCTATGAAACTTCGAGACTACTTTCG
GTAGAAAACACGGGTCTAGTTTTAGAACTATCCTGCCTTCCAGGACCTGTAGGTAAGGCT
CTCTAA
>TRINITY_DN151309_c7_g1_i1 len=366 path=[0:0-365]
CCATCTTGAAGCTGAAAGTATAGTCCTCCCTGCAGAAGGAATATTCTCAGCTATACTGCC
ATGTTACTGCAGCAGCGATGCTCCTTTGCTGATAAACAGGGCTGAAAGCTATTTCTGTGG
TCTGCTCTGATGGTAATAGAGGAGCTCTGTGCAGAGACCTGGCTGGGAGAGTTTCTGAGC
ATAACACCCAGCTGATTACTTGGATCTGCACATTACTATATACTCTAAACACCAGGTGGC
ACCATATTATGTAAGTAGAAGAACACCAGGTGGCGCCATATTATGTAAGTAGAAGAACAC
CAGGTGGCGCCATATTATGTAAGTAGAAGAACACCAGGTGGCGCCATATTATGTAAGTAG
AAGAAC
>TRINITY_DN135224_c4_g1_i1 len=366 path=[0:0-365]
GCCCCTGCGGCTGAGGGGGCACCGGCAGGGTCGGGCGAGTCACCGGACGGTTCGCTAGCC
GCTGCGCGGCCCGCGCCTGCGGGTCGAACCAGTCACGTGCGGGCCGCCCCCACAGCAGCA
ATGTCGCCGCAGCCACCAGCGACGCGAAGAAACCTCCGCCCAGCACACCGGTGAAGAACA
GCGGGACAGCGACAACCGAGAGCCAGACCCGCGCTTGGCGGTCACGGCGCAACACGTAGA
CGCCCAAAATCGCCGATGTTACTGCGCAAGCCGCGCCCACCATCGAGATGATGCGCAAGG
TCGACTGCACCCCAGCGACAGTGAGCCCGAGCCCACTGCCCGGCGGTTCGGCCAACGTCT
CCTCGA
>TRINITY_DN155755_c4_g3_i2 len=366 path=[0:0-226 1:227-260 3:261-310 4:311-330 6:331-365]
AGGGCCAGGCAGTGTAAACATCATCACGTCTGGCCCTGAGTTCTTCTAGTCTTACGCCTT
CGCTGTGCGCTTCAGTACCCAATGCAAGTGCAGTACAGAGAAGAACTGCTCTTGAACCTC
TCTCCTGTAATGCGCTGGGTACTTGCCATGTCAATCAAAGTGCAGGGGGCATGGCAGCAG
CATAGAGAACGGAGCCTCCAGGAGTAACGGCAGTGCCCCATTGCTCCTAGAAACTCATTT
GCATATATTAAAGGTTCAGTCTTGTCAGAAAAAAAGCCAGAGGTGGGGATGGGGCCAAGA
CTGCCAGCCTCTGCTGACCAGCGCAGATTTTGCAGGTAAGCCTGTTTTGATTCTGGTGAC
AGAAGC
>TRINITY_DN160731_c1_g1_i2 len=366 path=[1:0-221 2:222-365]
GGTGGCTGCAGGCAATAAAAATGAAATCACTTAAAGGGTTTTTCCAGTACTCCAACCTTG
GTGGGCCATCCCCATAACAGGTCAACAATATCTGATCACCGAATTTCTGACACCCCACGC
CACTGCTGATCAGGTGTTCTGCAGAAGCTGCAATAGCTCCAGCGCAGCTGGTTACTGCAG
TGCTGCTTCTATCGAGCTGTGTAGTCCAGTTGTGGCGTGCATCCCAGTGTTTAGGAATGC
AGAGTGGTATGTTGTGGTGATAATAGTTTGTGTCACGGTGTTTCTACCGGGATACTGTAA
CTCCCTGGGTTAGGCTCCATAGCAACAAAGAAGTTGTAGTTGGTGGAATAAGTACAGTCC
AAACTA
>TRINITY_DN134281_c3_g1_i1 len=366 path=[0:0-365]
AAACGTGGAATCTAATTGGTTGTAGTGGGCAACTAAGCCAGTTTTCTCTCTACACCAGCG
TTGATAAATCTACCCAATGTTGCCAGATTTCCACACAGATCACAGCTGATCGCTGGGATA
CTAGCAGTAAAGCAAGTGTTCAGTTCCCCTGCAGTGCCACCACAGGAGAAATGAAGTATT
ACACAGGTCCTCCAAGACTAAACTGATTACACCGTGTCACCAGATTTCCACACAGATCAC
AACTGATTGTTGAGATCCTAGCAGTGGAGCAAGTGTTTATTTCCTCTGCAGCGCCACCAC
AGGAGAAATGAAGCACCACAAGGTTCTCACTGAAATCAATGGGCTGTTCATGCAATATAT
GGACAT
>TRINITY_DN121311_c2_g1_i1 len=366 path=[0:0-365]
AACATAACCATACCTTTCTTGTGAAATTCCAGTTCTCTAATCCTGATAAATGCATTTTTT
TTTATGTTTTGCAAACAAGATTTTTGGTGCACTTTGAGTGGGCCTCTTCATTAGATGCAC
CATTGCTCCACCAGTAATGCCACCTAGCACCTCTCACTCTTGTTTGATTGACAGTCCATG
ACCTTTCAGCTCCAGTAACAAGGACACAAGGGAAACCAGGTGCATCGGACGGGGTGGCCC
TGCCCATGGTGCACTGAAAACCTTACTTGCATAAAAATAAAAAGTTGCATTTCTTGGGAT
TAGCAGGCGACAGGCTCCCTTTAAACACACTTCTTCATGAGCAGCCTTCTTCAGTAAATG
TATTCA
>TRINITY_DN143295_c3_g2_i1 len=366 path=[0:0-365]
CAGATGGTATTGATTCTCTATCCTGCCCTTACTGTGTACTTTAAAAGACTCATATGTGGC
CATTGTGCCCTGGGTGTTAGTAATGGTTTGATCGGGCGTACTGTGATAGTGACCCAATTG
TTTGATCATATTCTGAGGCTGACGGACTCCGCAGCTTCCCCTTTGTCCTCTCCTGGGGGT
ACCACCCGCCGCCACTCCACCCACATGCCCTTACATGCACTATATGAATTGAATAAAGTA
TATTTTTTCTAAAATTGACGGAGGCAATTTATTCTTTGTGGGGTTTGTCTCATGGACTCT
ATTTCCTCCAGCCCATGTATTTATTAACGTCCGAGTTTATAATTTGGTGTGTTGTGTAGC
ATATCA
>TRINITY_DN152828_c1_g1_i1 len=366 path=[0:0-365]
GTTTCAGTATTAGGCCTCATGCACACAACCTTATTTATTTTGCATATTTGCTAAATACAG
ATATCGTACACGTTGCATCTACATTTTTTAAGGACCCATTGACTTTACACTTGGCTCTGA
CTTCTCCTAAAGTCTTGCACTGCATAGTGCGTTGCGCAGGCACAGTACAGGAGAGAGCCA
AGCAATTCAGAAGACAGCTGACGGTGAGCCTCTTTCTTGCACGGTGTCTGTGCCAGATAG
CAATGTGGGCACGTAATGAACATGGGACAGATGCCTTCAGCTGCCAAGCTCATATGCAAC
AGGTCAGCCAGTTTTATAGGTACAAAACTGCTGACAGATGCCCTTTAACAGTAGAAAGTG
ATAGAT
>TRINITY_DN117692_c4_g1_i4 len=366 path=[1:0-153 2:154-270 4:271-333 5:334-365]
GGTCAACCAGCAGAACATTAAAGGGGTTATCCTGAAAATATTATTTATCCTCAGGATAGG
TTATCAATACAGTGGTCTCCCAAGTTACAATATTAAAGGGAACCCGTCACTGGAACCCTG
TGTATAGAGCTGAGGACATGGGTTGCTAGATGGCCGCCAGCACATCCACAACACCCAGTC
CCCACAGCTCTGTGCGCTTCCACCGCGTCAAAAAAATAATGACCCGATACATATGCAAAT
TAACCCGAGATGAGTCAGAGCTTGATATTACGACTCTTCTCTGGTCACACAAGTAAGATA
TGACTCTTATGTTAATTTGCATATGTATCAAATCAGTTTTTGTATACGGTGGGAGCGCAC
AGAGCT
>TRINITY_DN119618_c7_g9_i2 len=366 path=[0:0-181 1:182-365]
ACTCTCATCTTTTTTTTTTTTTTTTTTCATTTTTACTTGCATCTTTAATGTTTTTTTTCA
TATTTCTTTCTATTCGTTATTTACTTTTTTACTTTGAATGCAGAGAACACATGTCCCTGC
TGTCTCTAGATACAAGAGCACTGGTAACAGTGACTATTTTCAGGTGTTTTCTGATTATTT
AAAGCTACTTTCACACTAGCGTTTTCATTTCCGCTATTGAGATCCGTCATAGGATCTCAA
TAGCGGATGAAAATGCTTCAGTTTTTTTCCCCATTCATTGTCAATGGGGACAAAACTGAA
CGAAACGGAATGCACCAGAATGCATTCTGTTCCGTTTTGTTGCGGACAGAATAACGCTGC
ATAATG
>TRINITY_DN160336_c3_g4_i1 len=366 path=[0:0-365]
ACACCGGAACTTAATAGAAGATTCCTATTCTTCTCCGGAGCCGCGGACCGGAAATGCAGA
TGCAGACAGCACACTGCGTGCTGTCTGCATCTTTTCCGGGCCCATTGAAAATCAATGGGT
CTGTACCCATACGGATCCGGGCCCATTCTATGGACATCTGAATGGACCCCAAAACTGTGA
AACATATATATATAAAAAGAAACTGGTGGAAAAAAGGATACATAATACAAGCCGAGAACT
AGACTGCTTTAATGTTGGAATACTAACCTCTGAACTTTCCAAAAATTGTCTAACATCTGG
ATCTTGCAGCAGCGCAGGGTGTTTAACAGTTCGCTGAAGATATCTTTCCAAAGCAGCTCT
TCTCTT
>TRINITY_DN342574_c0_g1_i1 len=366 path=[0:0-365]
GTGTAAAGGGTCCTTTAAGGACCAGGCAAAACCCTGTTGGAAAAGGGATATGCAGATCAG
CTCTTTTCTAAGAGAAAGAATGTAGTCTCTGCAGTGCCACCTAGTAGAAACCTACCCTAC
AGTCAGCATAACTATTTTGAACACAATTCTGATGACTATGGGATGACTGAATAACAGCAA
TAGCTCCGTTATGTCAAATATGGCAGACTATGGCGGCTGGCACACTGATATTTGCTGTCA
CAAAAACTAAAGGCAAGAGAAGTCAGGAGCACACATTGGGACATACAACTAAGGGTTCCT
GAGTGCCTTGCGTTTTCCTTTCTGGCTATAGCTTCAGGCAACTCCATTACACTGAGAGGA
CAGAAC
>TRINITY_DN97756_c0_g1_i1 len=366 path=[0:0-365]
GAACCAAGTAAAGTCTATGAGGATATTCACCATGGCCATTTTTTCGAGCAGACAGTGAAT
AGTGACCATAGAAAAAATAGGGCTTGTCCTATTTTTGGCCATTCTCACGGTCAGGCCGAC
ACCATTGAAATCAATGGGCCCATTTTTAACGGCCTTAAAGCCAGAAGTGCACATGTGTAA
TGACTTGAATGCTTGGGGACACCTGCTCCTGTAACCCTCGCTTCTCACTGGATGTAGCAA
AACCTGTAGCAAAGTATGATGATGTCCCATGATGATTCTGGAGCACTGAACCTGCAGCAT
CCAGTGAGGAGCGAGTGGATGAGGTGAATATTATTTTTTTTTGTCTGCACTATCGTGGGT
TGGGGG
>TRINITY_DN301286_c0_g1_i1 len=366 path=[0:0-365]
CTTCCTCTCATGGCTCTTTCTACCACGATGGCAGAGAGCTTCAAGGAACTGGATCCTGAT
TCCAGCATGGGGAAGGCCTTGGAGATGACCTGCGCCATCCAGAACCAGCTGGCCCGAATC
CTAGCCGAGTTTGAGATGACCCTGGAGAGGGATGTCCTGCAGCCGCTCAGCAGGCTGAGC
GAGGAGGAGCTGCCTGCCATCCTGAAGCACAAGAAAAGCCTTCAGAAGCTGGTGTCTGAC
TGGAACACCCTCAAAAGCAGGCTCAGCCAGGCAGCCAAGAACTCAGGAAGCAACCAAGGC
CTGGGTGGTGCCTCAGGCAGTCACACCCACACCACCACTGCCAACAAGGTAGAGATGCTG
AAGGAG
>TRINITY_DN133264_c1_g1_i1 len=366 path=[0:0-365]
TCCCTTGCCAGCAGCATCCGTTGACGGGGGTGGGGGTTGTGTAAGGGGCAGGTCACTGTC
GCGGCCTGCTATTGCTGACGTCCCATCCCTTGTCGACGGATGATGTTTTCTGACGGCAGG
GACGATGCAGAGCTAGCTGTCGGGCAATACTGGAGGTAACCGGTGTCAGGGACCAGAGAC
ACTGCTGGATGCGGACAGAGGGCCCGTCGGCCCCTTTAAGTATAATGGGATCTGGAGGAG
ATCCGTACGCTGCAGACAAGCAGAGAACAGGCAGGGCACAAACCGCTGCATGCTACAATT
TGTGTCCGTCTGTTCCTCCTCTTGTCTGTCAGAACGGTCATGCCAGAGTTTCACACCAGA
GGTGTG
>TRINITY_DN333953_c0_g1_i1 len=366 path=[0:0-365]
ATTCCTGAAAAGCGCCCCAATACACCCAGCCCAGTCTGGTAAAGGGGAGGCTATAAAATA
GCGTCATTACCCAAGAGCTCCTAACTTTCTGTTTATGGCAAAGGATCCATGACATACTGG
ACAACATACATCCCGAATACCCCTTAGTATTCTAACGCTAGTACATGACATTATTAACAC
ACTTCGACCATCAGAAACATCTGTGTTTTTCAATAGGGGTCAATAGCGAAAATCCGTGAA
ACAATAGCGGGAAGCAGGTGAGAATGCGGCATAAGGACCCCCAAACTCATTATATTATGG
TCGGCAGAACCTAAAAAGAGCGCTCAAGCAAGTTTATTTTCAATGTCTAATCCTTTTGTT
CTGGCA
>TRINITY_DN94738_c0_g1_i1 len=366 path=[0:0-173 2:174-365]
GGAAATCTAACTCAGACGAGCATAAGAGAAACAGTGCTCAGGGTGCAGTTTTAGGGCCAT
TAATGGAATCGGTGGGACTGGTAGATCCCTGGCGGCAATTTCATCCAGATGAGAGGGCCT
TTTATTTTTTATTCTCACGCCAGGGATTCATGGTCGCGCATAGACTATATCTTGACCCAG
GGCTCTCTGTCGGGCTTGGTGGAGCATGCTGATATTGGCGACATTGTCATTTCGGATCAT
GCTCCGGTGACTCTGACTTTGAGAGACACATTTCCTAAAGGCACAGATTATCTGTGGAGA
TTCCCCTCGAATTTTATAAACAATGAGGATTTTACCAATAAATTAGTGGGATGGTGGGAA
GAATAT
>TRINITY_DN158328_c4_g1_i1 len=366 path=[0:0-365]
TGACGATGGGAGTTCTAGTTTGTCATTCTGTGGGTTAGGGTCCATTCACACGTCCGCAAC
TGCTTTGCGGTCCGCAAATTGCGGATCTGCAAAACACGGACACCGGCCATGTGCGTTCCG
CATTTTGCAGACCGCACATGGCCAGCACTATAATAGACGTTCTATTTTTTTGCGGGGCCG
CTGAACGGAAGTGCAGATGCGGACTCCACGGTGTGAAAATGAATGGGTCCGCACCCGTTC
CACAAAATTGAGGAACGGATGCGGACCCATTTTCCGGATGTGTGAATGGACCCTTAGGAT
AAATGTTGGGGGTTATCGTCCAGTACAGTGTGTTGACCACTAGGGGGCTCTTCCTCTATA
TACACG
>TRINITY_DN331245_c0_g1_i1 len=366 path=[0:0-365]
GGGAATGCCGCGCCGAAAGAACAGCATCAGCATGGCGAGGCTGGCCAGCACCGAGGCGAG
ATTGACCGGCACCATTTCCGAGGCGTATTCGTTGAAGCCGATGTTGAAAAAGTCGGCCGA
GACGATGTTGACCAGGTTGGAGACGATCAGCGGCAGGCTGGCCGTGTCGGCGATGAAGCC
TGCCGCCATGACGAATGCCAGCGTGGCGGAGGGCGAAAAGCCCAGCGCCACGAGCATGGC
CATGACGATGTGAGTGAGGATCAGCGCGGCCCCATCGTTGGCGAACAGTGCCGACACGGC
GGCGCCCAGCAGCACGATAAAGGCAAACAGCTTGGAGCCTTTGCCGCCGCCCCAACGCGC
GAAGTG
>TRINITY_DN127022_c10_g3_i2 len=366 path=[0:0-241 2:242-256 3:257-324 4:325-365]
AATGACAATTAATATACTCATAAAAGTTCATATCCTGTGTTGAAAGTTCATGAATCTAAA
TCCATATGCTGTGTTAAAAATCCTTTAAGATATTGCCACATCAATTGGCAGTGTAAAACA
GTATTAAATTATTATAAAGTCCGTCTGATCTCAATGTTCAATGTGCTGTATACCAAATTG
TTGGTACAGATAAACGGGGTAGTATTAGTAATTCAAGGAATGATAGAATGCAGTATACTG
GTAGTACTTACTGCTAATAGTCCGATCTTTTTCTATCCCTGACTGTAATGGCGTCCCACT
ACAGATCAGGTCACTCACCCCTCTTATGCGCGTTAGCGTGTATGGGTCTGCGGCTCGTCC
TGGTGT
>TRINITY_DN120053_c12_g1_i1 len=366 path=[0:0-365]
GTTTAAACTAGCCTACAACATGGGGTCACTTTTAATTTTTCCGCAGGGCTACTATAGTTT
CCCAGTCCACCCCTGCAGAGCATGCATGCATATGAAGGGATTGGAAGTGGTAACCAAACA
TCTATCTGGTGTGCATGGCTGGTCTTAGGCCAGGGCTGTGCAGAAACTTATTGCATGCGA
TATGCTAGTGACGACTGTTATTCTACTGGACTTCTGCAATAATCGCAGATTGCAATAGTG
ATAGCACGGATGCATGACAGTGCATGATTCCAAGTGCACCCATAGAGTTAGGTTTGGAGT
GATATCACATGATATCTGCCTATCTGACTTGTGATCGGGGGGGCCCCAGTGGTCGGACCC
CTGCCA
>TRINITY_DN144922_c5_g3_i1 len=366 path=[0:0-114 1:115-365]
CTCAGACAGGATATACAGGCAGGTTGTCAGCAGTGATAGATGTTCCTGTAGTATAAGGTG
TGGATCACATGTCATATCAGTGATGTCATCAGCAGGGGGCGGGGCTGTGACTACCTCTCA
GACAGGATATACAGGCAGTTCATGTAGTATGTTCCTGTAGTATGTAGGGTATATTGGGGG
TTACACCCTGGTCTTTGGCTCCTCCCCTCCAGGTGGGGGAGAGGTATATATCCTCGTGTT
TTCTTGGTGAAAATCTTTTCCTCTTCAGAACACAGACGGCGTGAACTTCTACAACATCCT
GAGCAAGGACTCGCTGATGACCGGAAGCAGGAAAGAGGCAGAGTTCAGTAGCCCCTCTGT
AGGACG
>TRINITY_DN142507_c8_g3_i3 len=366 path=[1:0-163 2:164-264 3:265-365]
CAGCAGCGCAGTGGATGAGGAGTCTCTCCCTCCCCCCCTGTGCTGCCGCCGCCTCCGCCA
ATAAGGAGAGAGACGGGAGGAGGAGGAGGGGCTGTGGCCACTGCGCCACCAATGAAGATA
ACTGACCTGTTAATACAAATACAGGAGGCGGGTGCCGGAATCAAATAGCCGGCACCCGAC
CTCTATGACGGAGCTGCGATCAGCGGCAGTTAACCCTTCAGGTGCCCCCCCCAGTATAAT
AAATATTGGTGGCACTTCCCACTGCACCAATGAGGGTTGGGAAAAAGGAAAGCTCGCCTC
CTCCGGTTGGTCGCGTGGCTGCCGGTCTCCTGTTCTTTCTTAGGGACCTGTGGTGACGTC
ACTGAG
>TRINITY_DN173534_c0_g1_i1 len=366 path=[0:0-365]
GCACCGAAACACTCCCTCCTCCGCTGATCCTGTATTGAAACAGTCCATCCGCCGCTCCCC
ATCATCTCCTCCCCTCATCCTGTACTGACACAGTACCAACTCCACTACCAGTCATCTCCT
CCCCTGATCCCTCCGCCAACATCCTCATCGCCTCCTCTGATCCGGTACTGACAGTCCCTC
CGCCACTCCCCGTCATCTCATCCCCTGATACTGTACAGACACAGTCCCTCCTCCACTGAT
ACTGTACCGACGGTCCCTCCTCCCCTGGTCCTGCGCTGGCGCGGTCCCTCCTCCCCTGGT
CCTGCGCTGGCGCGGTCCCTCCTCCCCTGGTCCTGCGCTGGCGCGGTCCCTCCTCCCCTG
GTCCTG
>TRINITY_DN135177_c11_g2_i2 len=366 path=[0:0-171 2:172-365]
ATCAAGCCAGCAAAGGAGGCAACACGGACAACCACAACACACTAGCACAGGGCAGGGCCC
TCTCTCCCTCTGCACCAGCCTGCAACCCACCCCGTCCATGACCAGTGCAACCGTCTGCAC
CATGCACGTGCACCCCCCATCACCTGCACAGCGCCATGGAATGAACGGCGCCTTAACAAC
AAACAATAATAATATTGTTGCAGACAGCCCACAGTGTGATGATCATATTATTTGTGCCGA
CATTGAAATGATGGGGCCACATCCAGAATCTGATCCAATGCGGACCAAAAATACAGTTGT
ATGCATTAGGGCCTAAGGGAGATGTCAGGTGGCAGCTACAGGTAGGTCCATATAAATATG
GACAGA
>TRINITY_DN127639_c1_g1_i3 len=366 path=[0:0-140 8:141-141 9:142-142 11:143-148 12:149-149 14:150-151 15:152-155 17:156-156 18:157-173 20:174-174 21:175-180 23:181-181 24:182-183 25:184-184 27:185-190 28:191-191 30:192-208 32:209-214 34:215-239 38:240-263 40:264-365]
GGTGCTTCCCTAAGGAAGATGGTTAAGAAAATTGAAATTAGCTAATATGCTAAGTATATA
TGCCCTTTCCGCTCGGGTCCTGGAAGAAAATGGCTAAATGTATTAAGAAGGTCGGTATTG
TGGGTAAATATGGGACCCGTAACGGTGCTTCCCTAAGGAAGATGGTCAAGAAAATTGAAA
TAAGCCAACATGCTAAGTACACATGCTCCTTCTGTTGCAAGACCAAGATGAAGAGGAAGT
CTGTTGGAATCTGGCACTGTGGTTCCTGCATGAAAATCGTAGCCTGAGGAGCCTGGACCT
ATAACACCACATCTGCTGTCACAGTGAAGTCTGCCATTAGAAGACTGAAGGAGCTTAAAG
ATTAGT
>TRINITY_DN123796_c11_g1_i1 len=366 path=[0:0-73 2:74-120 3:121-251 4:252-365]
CGGTGGGGGCACACAGAGCTATGGGGACTCTGTGTTCTGGATGTGCTGGCGGCCATCTGG
CGGCCCGTGTCCTCGGCTCTATGCCCAAAATCCTGGTGACGGGTTCTGTTTAAGGCTTTT
ATATCCTGAGACAGGAGGAGCTGATGGCAATGGAGAGATGGATACTCCATCTTCTATACT
ATTTGCTCCCCTAACATCCTTTTTAGGGACCCCAGTGTTATAGGTGTACAGTCGTGGCCA
AAAGTTTTGAGAGTGACACAAATATTAGTTTTCACAAAGTTTGCTGCTAAACTGCTTTTA
GATCTTTGTTTCCGTTGTTTCTGTGATGTAGTGAAATAGAATTACACGCACTTCATACGT
TTCAAA
>TRINITY_DN112187_c0_g1_i1 len=366 path=[0:0-365]
ATCCACGCTCTCTACACTGTATAGCTGTATCCACGTTCACTACACTACACTGTATTACAT
GTATAGCTGTATCCACGGTCTCTACAGTGTATTACATGTATAGCTGTATCCACGGTCTCT
ACAGTGTATTACATGTATAGCTGTATCCACGGTCTCTACAGTGTATTACATGTATAGATG
TATCCACGTTCTCTACAGTGTATTACATGTATGGATGTATCCACGCTCTCTACACTGTAT
TATATGTATAGATGTATCCACGCTCTCTACACTGTATATGTATAGATGTATCCACGTTCT
CTACAGTGTATTACATGTATGGATGTATCCACGCTCTCTACACTGTATTATATGTACAGC
CGTATC
>TRINITY_DN149244_c1_g1_i1 len=366 path=[0:0-365]
AAACGTGCCTTTCTGAGTTGTTTGAAGTTAATGTTGGGTTGTTTATAAGGTCCTGATGGA
GGCACTGCATCATTGTACATGGATATCGCACCACAGACAGCAATTCTTCCAAAATCCTTC
ATCTGTTGTAGTACAGCATCGGAAAATTTCCCACCAACATTCTCAAAATAGCAATCATAA
CCTTCTGGAGATGCCTTCTTCAGGGCTTCTTCCAAAGAACTAACTGTCTTATAGTTAAAA
GCTACATCAAAGCCAATATCTTTTAAATATTGGATTTTGTCATCTGAACCAGCAGATCCC
ACTACCTTACAGCCTTTTAACTTGGCGATCTGTCCTACAACTGATCCGACTGCTCCAGCA
GCACTA
>TRINITY_DN130878_c6_g3_i1 len=366 path=[0:0-365]
CGTATGTATTTAGCGGTCTGCAAAAAATACGGATGATGTCCGTGCTGCATCCGCTTTTTA
GCGGACACATTATAACAATGCCCATTCCCGTCCGCAAAATGGAAAAGAATAGGACATGTT
ACATCTTTTTTGCAGAGATGCAGAACAGACATACGCGGTGTGCTGTCCATATTTTTTGCT
GGCCCATTGAGATGAATGGGTCCACTTTCGCTACGCAAAAACATGGTTGTGTGAATGGGG
CCTTAAGCAAAGAATCCTACGCCAAAATTATATTATAGATTAGACCAGGGATGCCCAGCC
TGCAGCCCCCCAGACGCTGCAAAACCACAACTCACAACATGCCCCGACAGCTGTAGGCTG
TCAGGG
>TRINITY_DN138118_c4_g1_i1 len=366 path=[0:0-365]
GATGTGCTGCTGGCAAACTGTGAATCTGTATGGGGACAAACAATCGCAGTAGAGATCGTT
CATCCCCATACAGAGGGGATCATTGCTGCATGTAAATCATGCCATTAAAGGCCATTATCA
GAAACATTCGGTTCACTCATAATTGTCCCTGCATCAGCCTGAGTCAAATGGCTTTTACTG
TCAGATGACAGTCCCAAAATGCCAGTCGCCGGAGATAAGAGATTTACAGGCATTGAGTCA
GCAAGGAATGCCTGGAGATTTCAGCTCTGAAGCATTGTTGACATTGGTAGGAGCAGTGGT
GGCTAACCTCCGGCATGCCAGCTGTGGTGACACTACGACTCCCAGCATGCTCCATTCATT
TCTATG
>TRINITY_DN146616_c5_g3_i2 len=366 path=[1:0-151 2:152-200 4:201-219 5:220-365]
CTATTTGGGGCACCTTAATAAAAAAAATAATAATAATTAAAAAAAAAAAAAAAATCTGAC
CCTACCCAAGGCTATAGTAACCCTCGAGGCAATTTTTGTATGACTGCATTTTTCAAGTGG
TCTTCACTAAAAATTTTCAGCCGTCTTTGAGATACAGGGGTTAAAAATCAGTCTATTTCC
AGAGCACCACCCCCCAGACCCACCAGCCGACCGCCCATGCGAAGCCTCACCTCTGACCTC
ATAAACACTCTCTTAAGCTATATTCTTACCAGTTTGATATGTTTAGCTGTAGCAGTAAGG
CCCCTTTCACACGGGCGAGTTTTCCGCGCGGATGCGATGCACGAAATAAACGCACCGCAC
CCGCAC
>TRINITY_DN201148_c0_g1_i1 len=366 path=[0:0-365]
AGGGCCCTCAGGCTCTACACCACTCTGGTGACCCTAACAATGACATGCCTGTTCACATCT
CCACAGTTTTCTCCTGTAGTTATGTACTATGCATCAGGTAATGACCTCTCTGCAGCCTGG
AAAGGAAGCTCCAGGTACTAGCATCGGAAAAAGACCAAAAATTGTTAAGTTTATGAGTTG
TAAGAAGGCTGTGCTGATCCAGAGGAAAGCAGAACAAAACCCTAGAGATTCATCTGTCAG
TGTAGACTCAAGCTCACTGCAAGACTGTGGTAGACAACTACTGCCTGGCAATCAAGGTGC
AAGATGTGGCTTGTTTGGAGCTTGAGTCATTTTGTTTTCTTTGTTATGTTCCAACTTGAA
TGAATA
>TRINITY_DN334564_c0_g1_i1 len=366 path=[0:0-365]
AATGCAGCATATTTCTTGCATAAAATATCCATTTACATACAGTAACATGCGTCCAAAATG
CCAACTTCCCATTGATTTGAATGGAAATATGTACCCTAGTGCAAATGGGGACGTTTTTTA
CGCAGCTGATTTCAGAAACGCTGTAGAATGTTACTTCTTTCAAGCATTTTGAGGCTACTT
TCCCCACTGAAGTCAATGTGAAGTGGCAAAACACCTAGCGGATTTCCCGAAGAGGAAATT
TCCACTGCGAATTTCGCTGCGTATCCAGTGTGGATTTCCATTGGATTTCAGACTAAGCAC
CGCAGTGGGCCTCCACAGATTATATTGACATGCTGTAGAGTTAAAATCAGAGTTCAGTTC
ACACTG
>TRINITY_DN171875_c0_g1_i1 len=366 path=[0:0-365]
CGCCAGATCCTCTTCACCAGCCCCAACTACATGGCCTTCGTCTCGCAGATGGTGCCGCGC
GACAAGGTGCCCAGCGGAAGCAAGCGCGAGGGCGAGACCAGCGGCGTGCAGCCGAACACC
GGCGCGCCCTACGCGGTGATCATGCATCCGTTCATGTCGCCCATCGGCCTGCCGTGCCAG
GCGCCGTCCTGGGGTGACGTGGCGGGTATCGACCTGACCACCGCCAAGGTCGTCTGGCAG
CACAAGAACGGCACCAGCCGCGACAACACCCCGGTGCCGATCGGCCTCACCGTCGGCGTA
CCGAGCATGGGCGGCTCGATCACCACCGCCGGCGGCGTGGCCTTCCTCAGCGGCACGCTC
GACCAG
>TRINITY_DN138580_c5_g3_i1 len=366 path=[0:0-365]
TCTGTAGAAGCTTTGCCAGCTACAGGGAAACAGCTGCAGAAGAAAGGACACACCCCTGAG
CTGTCCGGCTGGAGATGAATGGGGAGATCTCTGGACCCATGTGTGGTACAGGACTGGTTC
TATCTTTGTTAGAAAGGTATTCAGGGGCAGACTGGAAAAAAAAACAACTAAAAGTGGCCC
TATGTTGAAGGCAGATGCAGATTAACAGAAGACGATGCAGCACAAGTAGGAAGGGCCTGC
AATACCATAGCGCAGCACAAAATGCCACCCCAGCAAAACCATATATCACAGTGCAGCACA
AAATGCTGTTGACTTTGCAACTCTATCACTGTCCTGAGGATGGCAATACAGTTGAAGGCA
GGGCAC
>TRINITY_DN252654_c0_g1_i1 len=366 path=[0:0-365]
TGCAGCTGTGTACAACAGTGTAGAGTTATATGCCATTCAGGGTCTGTGAAAAGTTGGGGA
AGAACCTTTATAGGCAATGTGATGGTCTGTTCCAGGAGCTGTACTGGTAGACATCTGTTA
CATTAGCCTTTCTGTTCTGGGAATCCTCCATGTCTCTGCTGTCAGGCCTGATGTGGCTCC
AGGTGCCTGAAAATGTTACTTGAAGTGACAGTGTATCCTTGTCATGTCACAGCGTGTGCT
TCAGCTCCAGGACATGAGGGGTAGGAGCAGCATGGCTTGTTCGCAGGGCTGATAATGCAA
AGAATGAAATAGTGTTTTATATCAGTTTTGTAACATTTTTTTGTTTTCTTAAAGGAACAT
CCCTGG
>TRINITY_DN169110_c0_g1_i1 len=366 path=[0:0-365]
AAAGAGGCCTTATGCTATCTCTTGGTTAGCTTACTTTGTGCCAGTTTTGGTGCATCTTGA
TGCCTTTAAAGCCATGGCCTTTCCACTAAGTCCTACCCCTCTTCTACACATTGTCTGGTG
AGGCGCAAAAAAATGTCTAAAGCACATAATAAATCTGGCTTATTGCACGTATGCCAAATT
GGCAAAAATTGAGCTGGAATTCTGTCTCATTTTAGCTCAGTAAATATTCCCCCAATGTGT
CAATCGATTATGATAGAGCATGACACGGGACATAAATCAGCTTAGGAGATCTTTTTGGAG
CGGAGAAAGGGACTAAAGTCCTATAAAAATGATTCTTAGGCAAAAATGCATACTTTAAGT
AAAAAT
>TRINITY_DN220189_c0_g1_i1 len=366 path=[0:0-365]
GGAAATGTGGGTTCTGTCTCTATTTTGGCGAAAGAAAAAAAAACCCGGAAGAAACATGAC
CCTCCTCAAATATGGCTGAAACCCCAACATTTTAGACATGTAGGTCAAAATGACAATAGA
TGCTCAGCTTCTTTCTCTGGGAACAATAAGGTCCTGTCCTGCTGTTCCTGAAGATCCCTG
TGGTATTGGGCTCTGTTCACTGTCTCGGACTTACAATAGGATGTCAGAAGAGCGCAGCAG
GCTCCGCCACTCTATTCGGGCAGTCGGATAAGACAGACCAATACCTTCTCTGCACTTAGA
ATCTTTAAACTTAGAGGGGTTGTCCCATAACAACTTATCCCCTAATCTGTGGGGTTTCTA
CTAGTG
>TRINITY_DN128413_c7_g2_i1 len=366 path=[0:0-365]
GGGAAGCTGCTATACAGTATATAAAAGGCCTTGATCCCAGCAGCTGGTTCATTAGTCAGC
ACGCTGGGAGTGCAGGGGGAAAGCAGCTCACTGACAGCGCAAGCCATGCTGGTCTGTCAG
CATATACATAGTGTACAAGTTCATATTTTATAAAAAGGGGAAATGTATATTTACTTTAAA
CACATGAGGCCCCTGTCCCCACGAGGCTGTGAGGCTCCCGCACAGTCCGTCTCTCCTGTG
CTGATAGAAGACGAATGTCCCTTAGAAACACTCATTTAAAAGAGTGCTGCTAAGGGACAT
TTCAGCCCCAGTTTTCAACCACAAATAAACGTTTTCCCTAAATAAAAGTATACTACAAAA
ATGAGA
>TRINITY_DN48932_c0_g1_i1 len=366 path=[0:0-365]
GTATTTACTTTTGTCTAACCCTATTACTTTGAACAGAAAAAGAAAAAGAAAAACAAACAA
AAATTTCTCAACATAATTTTTTTTTTTTGAAGCAAATGTCTAGCAAAATCAAGGTTACAG
GAACCGTTGTCGAGCTTGATGGCGATGAAATGACTCGCGTAATATGGAAACTTATCAAGG
ACGAGCTTATTTTCCCATTTGTTGATGTTCCAATTGAATATTATGATCTTGGCATGGAGT
ATCGTGACAAGACCGATGACAAGGTGACGGTTGATGCAGCACACGCCATTCAAAAGCACG
GAGTGGGAATAAAGTGTGCCACAATTACACCTGATGAGGCTCGTGTCAAAGAATTTAACT
TGAAAC
>TRINITY_DN126186_c9_g4_i1 len=366 path=[0:0-365]
ATATAAAGAGACATATGTCAGATTTGCCAAATTAGACTTGGTCATGAAGGTGAAAAATGG
CTTGGCCTGAAAGGGTTAATGACCTACGTGACTCAGAACATGAGGACTACAATTAGGTTT
ATGACCATCGAGAAACACATATGCGCCTGGTTGTAAATGAGGCGTATAGGTAGATTTAGA
AACCAGGTCTACATCAGTTGCCAGCACATATAAGCCTGATTTATGAATGCTTCAACCTGG
TAAATCAGCCTTATAGTTAGACTGAGAACACAGATCTAAAACACTTCTAAAAAGGAACTG
CCATAATAAATCACCCCCTAAAATTTCACATGGACTTAAGTATTCAGACCCTTTGCTATG
ACACTT
>TRINITY_DN138627_c4_g6_i1 len=366 path=[0:0-365]
TCTCCATCTCCTCATCCTCTTCCTGCTCTTCGGCCCATCCATGCTGAACAGATGGAATAA
ACCTGCTATGGGTACTACCCTCTGTAGCAGAGGCAACCGTCTTCTGCTCCTCCTCCATCA
TCCAATTTGCGCTGAGAAGTCGAACTGAGGGTGGTCTGGCTATCACCCTGTGTACTGTCT
TCCCCCATTTCTACCTCTTCCACATGCAAAGCGTCGGCCTTAATTGTCAGCCGCGAGCGT
TTGAGTAGATACAGAAGTGGGATGGTTACGCTGATAATAGCGGGATCGCCGCTCACATCT
CTGTTGATTCCTCAAAGTTGCGTAAAACCTCACAGAGGTCAGACATTAATGCCCACTCGT
CGGTTG
>TRINITY_DN319066_c0_g1_i1 len=366 path=[0:0-365]
GGAGACGGCCGAGGAAGTGGCCGGCACCCTGCGCAGGGCGCTGCAGTTCGTGGATGCCGA
CAAGCTGTACCCGAGCACCAACTGCGGCATGGCGCCACTGGCCCGTGACGTGGCACGGGG
CAAGCTGCGTGCGCTCAGCGAAGGGGCCAGGATCGTGCGGGAAGAACTTTCGGCATAGCC
TTCGCCGGGAACGCACTCGCATCCGGCCGTCGGGTTGACGGAGCCTGAGCTGGTATCGGC
CAGGCTCCACCCCGCCCCGGCACCTCATGCTTGGCCAGCATCTCTGAGCGCCGCGGCGCC
AACGCCTCCTTGATCCGCCCCATCTCGCGCGACCCGGCCTCGGCCAGGCGGCGGGCCTGC
TGCCGC
>TRINITY_DN67380_c0_g1_i1 len=366 path=[0:0-191 1:192-365]
GATGGCAGATGTGTGGAGGGGAGAAAGCATCCAAGGAAAGCAGATGACAACGGTTGTAGA
CAGAGGGAAAGGCACACACAAAGACAGTCTGAATATGGAGGGAATCACACAGGATGTAGG
AGGAAAAAATGCACACACAACAAAGTTTGCAGGGGGAGGCGGAAGCTGTATATATGAAGG
AAAGCACAAAAAAGCTGGTTTGCATATGAAGAATTACAAAAGGCTGTGTACAAGAGTAGA
GAGAAAGCAGAGCACCTAAGGGAGACTCTAGAGGGAGAGTTAACCACACAAAACAGGGGT
GAGATCACTCATAATTTGTAAAAGTGGAGAACAGTCTAGGAATGAAGCCCTGATAAAAAA
ATGAGA
>TRINITY_DN160399_c0_g1_i1 len=366 path=[0:0-365]
ATTTTAGAATCATGATTTTACAAAGGAAGCTATAACATTTTACTTGCGACATCAAGAGCT
ATATGGCGACTTGTGACCATATGAAATGTGTTGGCAATGTCACGCTGTTAAAACCGTAAT
TAATGAAAGTGGACGTGGTGGCACTGAAATTCAACAGGTTTGGATGTCTGTCAAATGTCC
TGTCATGGTTACTTGTGGGACGAAATGTGTCCACGTTCATTATCATTAGTGTGACACTGC
TATCACATGTCAAGTGAACACAAGTCTTTGTGTAGCCCAAGCCTTAGAATTCTAAATTCA
GGTTTCTGGAGGCAGTTTTGGTAGCCAAAACCAGGAGTGAACGTCACTATGTATGCTGCT
TGGTCA
>TRINITY_DN240700_c0_g1_i1 len=366 path=[0:0-365]
AAAATGGAGCTCTGACTGCTACTGGGCTATTAACAAATTAATCAGCTTGGACCCAACATT
ACATGATGTTAAAGGTGGAGATCCACGTCTTATATTGTCCAGAAGTATTGCAGTGTTCCT
TCTGAATGGAGCTGAGCTGCAGTAACAGCCATTGCCTCTGGACAAAACAGACCCAATTTT
TCAAATCTCAAACTATTCCTTTAGTACTTGTATAATAAAAAGCTCAGCTTTGTGATTCAA
TTCCTTTCTACAGCCAGGATCTCTCCTTGCTGTCAATGAATGGAAATATTCTCAATATCT
GAAGGTTTGTTACAAGGTGTTTGGTTTCGGCAATAAATTCATCAGGAACACAAATCTTGT
AATCCA
>TRINITY_DN284829_c0_g1_i1 len=366 path=[0:0-365]
ACGGCTGCTCATTGTCAAAAGAACACATATCTCGAACCTCACTGCAAAGTCCCTCAAAGG
AGATGGAAGGCTCAAAGTGTGTTATCATAATATCCCCGCGGTAGTAGGCTTTCACCCGGA
CCTGGTGGGAATGGTCCCCGCCGCCGCCGCACGCGACCGTGTGAGACATGGTGCTGCTGT
CCCTCTGGGTCGGCATCTCCTCACTCCCCCGCCTCTCCGCTGGAGGCTGAGGGGATCCGG
GCAGCGCCGGGCGCCGCGAGGGTCTCGGCCTCCCGAGCCTGTCGGGAAGCCGTGGCCGCC
CGCCTCCCGGACCAACACGCCTAACCCGCCAGAGCGAGCGAAGGGTCGCTTCGCCGCCAC
AGCCCG
>TRINITY_DN261770_c0_g1_i1 len=366 path=[0:0-365]
ATGGAGGTCCGCAGTGCCCCCCGCCCCTGCCTACTTATCTTTTAATAACATCTTTTGTTA
GTGTTATGTGAAATAATAGGCCAGAATGGTGATTTCCTGCCGGGTTCTCTTGCGCTTTCA
GTCGACCCACGACAGATTTAATCAACGGCTGAATATGGTGACTTTCAAAACATATGGCGT
CTGCCCCGTATTTGGTGCTGGTTGTGCGCTCTCTTACTTGTCAGCGTGCTATTATAGTGA
ATATTTGACTATTTTTTTATTTGCACGATTTTTTATATCTCATAAGGTCACCGGACCTCC
TAACATATCACATATCAAAGGGCATCTGTCAGCAGTTTTGTCCCTATGACACCGGCCGAC
CTGTTA
>TRINITY_DN314697_c0_g1_i1 len=366 path=[0:0-365]
GTTCTCAGCAACCACCCACCCCTAGCTGACGAGTGACACAGCGCCGAGACCAGCATGTCT
GTCACCACTTTATACTGCCCTCAGAGACGTCAGCAAAGTTGATTGCCCTTTAGGCACTGT
TTATTTAAAGGGGTTATGCGGGTAGCTCCGCTATCCTGTGCTGCAACCACTTCCAGGATC
ACGTGGCGTACATTGGGTACGTGAGCCTAGCCTGGGGTTAGAACCCGGTCACACGCTGGT
ATTATAGGTTTCCCTCTCTTATTGAATTCCGTTATAGGTTCCTTTATGACAGAATGCAAA
ATGGAAGCCTTTAAAGGGAACCTGTCACCGGGACTTGGGGCACAGAGCCTATGACATGGG
CTGCTA
>TRINITY_DN342073_c0_g1_i1 len=366 path=[0:0-365]
AAATCCTGCTCTATGTTCTCAATCTGAGTGCCGGCCTTCCTCAGGTGGGAGTTACACCAA
GCCGTGAACGTCTTTCCCCTGTCACCCGTACAAAAGCGGCTTCCCCAGAACAGCCAACAG
AGGAGGTCTCTTCCCAAACTTCTAAGCCCTGGCCTGTTGCCATGTAATGCAGATTATCAT
TGCAAAGGCTAGTTAGATCTTGGGTTAAAAACCATTACCACCCTAACTAGCCCATGTCTT
CACGCTGCCCAGCCCGGACGCTCATCTCCGAGCCCAGCCCGACAACTGACAGCTTGGCAA
CAATGGCCGACTCCCACCGTGGGATTAGGTGATCAGCCCCACCGCACTGTTAAAGCGGCA
ATATAG
>TRINITY_DN157942_c5_g1_i2 len=366 path=[1:0-84 2:85-220 3:221-287 5:288-365]
AGGCCAGCACCTCCCTATAACTTGGGCGCATCAAGTGTTAGTGCAGGGTTATTAAGCACT
GGCTTTTAAAACGCCAGTCTTAATTAATGACCCCATTTATGTCTAGAACCACAGTGGAAG
GAATATACAGTAAATATGCACAGATGTCATGTGTGGTTCCATTTATTCTTGAACTTTCCT
GAGGATGGGTTGTCAACATCCTCAACCTGGAAAAAAAACCTTTAAGGAAAGACTTGTCTC
TTTTTGTAGTTCAAATCCCAAATGTACATTAAAAAAAAAAAAAAAAAAAAAAAAGTTGGC
GTCTACCTGGCCAAATTGTATTTATGCCGCAGATATGAAATGCCGCACATGTTAATTAAT
AACACA
>TRINITY_DN157486_c7_g1_i1 len=366 path=[0:0-365]
GCTGCAACTGGCGTCACGAGACTGTCCAATCTCAAATAGGGCCCCAGGGGGTGGCGCCCA
TCGCACATTGAGCTCTCCTTAGTGGTGGTTGCAGGCAGCCAGTTTTGTAATATATTATCT
GAAGAGAAGTCGTGATTTAGACCTGTATGGGGAGAGATGTATCAATGTATTTATGCCAGA
AGTCTGGTGTGAATACCCTGAGAAATATTCTGTTCAGAATGAGTGCCATGTTTTGGAAGG
ACCTGTTGTATTGGGTGAGGCCAAGGGTGACGTTATTTTATCACAATTTTTTTTAATCAA
CATTTCTTCTACTTAAAAAAAAAAACATTACACATTTGGCAGAAATCTGTGGAGTTCTTC
GTTCTT
>TRINITY_DN142152_c3_g1_i1 len=366 path=[0:0-365]
GGTTCTAATTTTTTTTTTTTTTTGCATAACTGCTATGTGGACATACGGACATGGAATGCA
CACAGGGTCATTTCCGACCCATTGAAGTGAATGATTCCGCATACGGAACATCACAAAACG
GAACAGACATGGAAAAAAATATACGTTCGTGTGCATGAGCCCTAATATTGAGCTACACAA
GCATCAAGACAGATGGAAAACCAGACCAGTCGGTGGCCCCGTATCATCAATAGATGGAGC
CTCCACAGCTCCCTGCCCACAGCGTGGGGACAATTCTCAGAACACCTGCCCCCAAAAACC
ACAGATGGTCAGTTTAACCCTCGGAGCTGTGCAGCATACGGGTAGGCTACCCGACACTGC
TAGATT
>TRINITY_DN145287_c2_g2_i1 len=366 path=[0:0-365]
CCTTAAAGTAATGTGCCATATCCAACTACATAACTGCTGTTTGTAACCAAACAGTGGCAG
GAGTACCAGACCAGCGCCACAGAAAACCAGTGTGGAGAAACGGTTGAGTATATCATGTTT
CATGCTAATAAAGCAATTGCAGGACTCGTCAGAAAATTGTAATTATCTCAGACAACCCCT
TTAAGCACAATTAAATAATACATAAAATTAATAAAACATGTGCAATTGGCATTTTAATGG
CAGGAATCTTGCTTTGCTGCGAATGCCCACAGACCACTAATACGTCATATGGCTTATACC
GCGCAATAACTACACTGTTTCAGTAAAAGGAGGCCAAGAGGGAGTTAGAAGAGAGATACA
TAGTCA
>TRINITY_DN115937_c11_g3_i2 len=366 path=[1:0-61 2:62-117 4:118-133 5:134-168 6:169-205 7:206-240 8:241-243 10:244-365]
ACCGGGCCTGTGGTGGAGATTTCCGGGGTTTGACTGGCCCCCTCCCAAAAGAACCCCCCT
GCAGATTTCTGGTGGCCTCATAGCGCTCCACCAGGTCGACCATCTCTAGGGCATTACCAA
GAGACACCTGGCCGATCCAGTGCTGGAGAGGGTACGGCAAAGCCCTCCAGAACGCTTTGC
CGTCCAGAACAGGCGGTTAACCTCCATGAGGGCTTTCACAACCGCCTCCATTTTGTCAGG
GAATACGGGTCGTAACCTTGCCGGCTTGATAAAGGACATACACCCGTGCCCGGGGAAAAA
ACTAAAACTTTTCGGCCTTCAGGCCAGCCTGCGTTTGCCCGCATCCTTCACCAAATGTGG
GGATTC
>TRINITY_DN143813_c2_g1_i7 len=366 path=[2:0-134 5:135-170 6:171-189 9:190-200 11:201-225 18:226-229 19:230-231 21:232-232 22:233-239 24:240-242 25:243-243 27:244-244 29:245-250 30:251-253 31:254-259 34:260-261 35:262-263 37:264-270 38:271-276 40:277-277 42:278-282 43:283-286 46:287-292 48:293-296 49:297-300 52:301-303 55:304-304 56:305-305 57:306-308 58:309-329 60:330-330 61:331-333 62:334-334 65:335-336 66:337-337 68:338-343 70:344-351 71:352-357 72:358-358 73:359-365]
CCCATGTTGATACAGTCCTCGTTTCACTGTGGATACTGACACAATCTCACCAGCTTCCAC
CATCATCTTCACAAGGTCTTTTGCTTTTGTTCTTGGGTTGATCTGCATGTCGGACCAAAG
CCCGTTCATCTCTGGGACACAGAACCCGTCTCCTTCCTGAGCGGTATGATGGCCGGACAT
TCCCATCTTGGTTGTACTTGTGTATAATTGTTTGTACAGATGAACGAGGCACCTTCAGGT
ATCATGAAATTGCACCCAAGGTTGAGCCAGACTTGTGCAAGTCCACAATTCTCTTCCTGA
TTTTGCTGATTTCTTTAGACTTTCCCATGATGCTACACAAAGAAGCAGTGTGTTTCAGGT
GTGCAT
>TRINITY_DN159914_c0_g2_i1 len=366 path=[0:0-135 2:136-173 4:174-278 7:279-365]
TATAAAAATGAGTTTGTCTGTCTGTCTACACGTCTGTCTGGACGTACTTTATGCGCGACC
AAACGACTCTCTAGCACGCACCGTTCCTGAGATATTCCCAAAAAATGAGCCCCCCCTTCC
AATACAAGCCTGCAAGTCTTTCTCTTCAAATCCCAACTGCTATAAACACAGTTTCACTCC
AGGTTTCCATAACAACCCAGCCATTTTTCTTTACGGCTTAAAGGGGCGGGCACTGTGGAG
GTCACTGTTATTAAATGGGCGGGCACTGAAGAGGTACCTGTTAAAGGGGCGGTCACTGTG
AAAGTCACTGTTGAAGGGGCGGTCACTGTGAAAGTCACTGTTGAAGGGGCGGTCACTGTG
AAAGTC
>TRINITY_DN162532_c10_g6_i1 len=366 path=[1:0-152 2:153-357 4:358-365]
GGTCCTTGTGTGGAGGCGCATGTGGGCCGCGCCAGTGCCGCATTTGGTGTCGGCCTGGAT
TTGGGACGTTCGGATCCTTTTGGTCCTCTCCGGGTTTTCTCTGGAGCGGTCCTCGTTGGC
CACGGGGAGTGGAGGGGGGGCGGGCTGGTCGGGGCCGGCGGGGCCGCTGGGGGGGGGGGT
GGGTGCCCTTCGGGGCGCGTCTGGCGTGGACCAATTGGACCTGACTGGAGGGCCGCGGCG
GTTTGCCCCCTGGTGTTGGACGGAGGAGGGCGCTTTCCAGGATTTCGGGGGCCTTGTGGA
CACTGGGTGGACGCTTCTGCACGTGGCTGCACCGGGGGAGGGGTGGAGCGCGTGTCCCGG
TTGGGG
>TRINITY_DN92759_c0_g2_i1 len=366 path=[0:0-365]
GGCCGATGCGATCCGCTTGTCCCGACGTACGCTCGCCACCATCAAAACGAACCTGTTTTG
GGCGTTTGCCTACAACGTTGCGGCCATTCCGGTCGCCGCCTTCGGCATGCTCAATCCCAT
GCTCGCGGGCGCGGCCATGGCGTTTTCGAGCGTGTTCGTGGTGGGTAATAGCCTGCGGCT
GCGCCGCTTTCGCAGCGTAATCCGCGGTGCCAACGACTCGCATACACTGCTGTAAGCAAG
ACCCACGCTCCAAGGAGACACCAGTGATTTCACTCAGCGACGTCCACCAAGCGCGCGAAC
GCGTTGCGTCTCATGTGCGCCGCACCCCGATGTTTCAGGCGGATGCGCACGCGGACGCAG
AGTTGT
>TRINITY_DN128593_c0_g1_i1 len=366 path=[0:0-365]
AGGGGTTGTCCGAGTGTTCAAAACTGACGCTTTATCCTCAGGATAGGTCACCGGCACCGG
ACCGGTGGGGGAGACTGCGGCACTCCATGAAACCCTCGGCCTCTTTCTAGGCCACTGATG
TCACAATAATTAGTCATATGGCCCAGGTGATACCTAGTCCCATTCGAGTGAATGGGGCTG
AGTTGTAATACCTAGCCCAGCTGCTATCCAATGGATGGCATTGTGTTCTGCAAGCAGTGA
GGAGGCTGTGGTACATACCGGAGCGTCGCTGCCTCTTTAAACAGCTGATCGTCAGGGCTG
TCGGGAGTTGGACCCTCATCGATCCCATACCGATGATCTATCCCGAGGACAGGCCATCAG
CACTAA
>TRINITY_DN317417_c0_g1_i1 len=366 path=[0:0-365]
GGGATGGACAGAAGTCCTTTCCCCCAGGAAAGATTCTTGAGGTTGCCAGAAACTAAGAGT
GACAGATGCCATTCAAATACATCGTAAGGGTGTGTACATACCAGTAATCCCAACACTGGG
AAGACAGAGCAGAAGGATGTCCTAAGTACAAGGCGAGCCTGGTCTATATAGTGGGTTCCA
AGACAGCCAAGGTCACATAGTGAATGAAACCCACTTTCAAAACTTCCACAAGGACTGTCC
CCCTTTGAAGAGTCTCTAAACAGCCTTGCCCTACTTGGGCTGGCTTGACCTTTGATTCCT
TGATAATGGCGCCTACAGGAGTGGGATACAGAGAGCAACTTTTACAATGTTAAAAGTTTT
CTATGT
>TRINITY_DN119727_c3_g3_i1 len=366 path=[0:0-365]
TTATAGAGGTAATAGAGGTGGGGGTCTCGGAGAGCCCATTATAGAGGTGGGGGTATCCTG
TTCAGGAATGACTACAAAGAGTGTCTCTCTTTCTGGAGGACGCAGCATGTCCATGCATTA
ACATAAGCACTGCAATTTCAAATGGGAACACAATGTAATTCTTGTTTTCTCCTGTGGTGG
TGCTATAGGGAATAGAGCAGTTGTCTCTGCGTTTCCCCACAGATTAAAGTCGATCGGTGG
GGTCCATTCTAGCAAAAATATATTATCCAAATCGGACAATTCCCGTAAAAAGATCGCAAC
ACTTTGTTTTTGAACTCAATCGGGAGGTTTATCAAACTGGTGCAAAGTAGAACTGTCATA
GCAACC
>TRINITY_DN336821_c0_g1_i1 len=366 path=[0:0-365]
TCTGTGTCCCCCAAGGAAACTGGGAAAGAAACTACATTTATGGTAACTGGTCACATCATA
TGGCTGTCACATGGCAAATACTGTTTTTTACTTTGGAGAAATCAGAAGGGTGGCTATTCA
GGGCAGTATGAGACATGGCAGTTTGATGAATAATGGCCATCCTGTGGTCAAACCTTACAT
CTTGTGTTCCAGATGTGTCAAGTGTTAAAATAAGGGGAAATCGAGAGCACTGTCAAAACA
GCACTTAGCAAGTACAAAAACAGAGAGAAAGGGCTTCAACCTCAGCATAAATACGTCTTT
CCTGATATTTTCTTATAGTCACATGACAGGAAACATTATACAGATAACCTTTACCCATAC
AAAGTG
>TRINITY_DN147859_c12_g2_i1 len=366 path=[0:0-132 1:133-145 3:146-197 4:198-365]
AAAATTCCACCATTGTCACCATGAAGACCTACTCTAAAGAAAGGGGTTCCCTTTTCCCTC
AGTCCACCGCAGGCGTTCCACGGAGGATTTAGAGGTGGTGGAGGTCTCCATAGAGGAGGA
GGAGGGAGAGCAGCCGGGACCCTCCCAGAATGTGGATGCCCCTCCCCCACCTGATGTTGG
CGAAGTGGTGGAGGTGGCGGCGGAAGAGGTCAGACCCTCCCATCAGCCGGAATTTCCCCC
CCCCCTGCTGATGTTGAGAAGAATGTCACCAGCCCCATCCAGGAGGTAAATTTAAAACAC
TCCTGAACAAGATGCAGCAGGAGAAGAAAAAAAACATGCAGGAGATCGAGGAGCAGCAGC
TGGCAA
>TRINITY_DN131770_c1_g1_i1 len=366 path=[0:0-184 2:185-365]
GCAGGCCCTGATGCCTGTGTACGGCATCGAGGCTGACATGGCAACCATCGGCCCCTGTCA
GCCCCTTCCCTCTGTAAAACCCGCACATGCCACAGTCAGCGCTAACTGCGGCATGTGAAA
GGGTTAATCCGCCAGCATCACTACATACAGCAATGCCGGCGGATGCAAGAGGGGCCCGGC
TATCGGTAACAGCCAGGCCCGTGCTGCGGATTGGGCGGGTGCTGCTCTTGCACTCGCCCG
ATCACATCACGTACATGAGGGTAGCGCCTCTTTTAGACTGAGCAAACGCCCATCTGCCTG
GGGCTTCTAAGCAGAGTATAAATGTGGCTGGTTCCTACACTGCCCTGAAAATTTGTAGGC
TTAGGT
>TRINITY_DN140983_c1_g1_i1 len=366 path=[0:0-365]
TCTTTATAATGACATCTTTTTTACCTATATATTGTGTGTTGAAGTTGCATAAGTTTTATA
TACATTTTACAACTTTTTTTCATTCTTTATCCCGGCAGAGCGCCTAAAGACGCTGTCCAT
GGTCCTGCCATAGGAGGTTGTCCCAGCACTGGGAAGATTTGGCTATTGAATACAATTTCC
ATATATGTGTTTGTTCTTTAACTTAGGGAAAGGCGCGGCACTCAAGTCTTCTATGTCATA
GGGGGCAGGTTGTCTTGACCTCCCGGCCAGACGGGGACAATCGCACTCCAATTTCAATGC
AGAAAGGTCGTTCTTTAATTAGAATAGGCAACTTCACAATACGGTAAGACGTTTCTGTCC
AAACAT
>TRINITY_DN139877_c0_g1_i1 len=366 path=[0:0-365]
CAACTCCTGTGGTGACCCCCCAGTGCCTGGGCCCCAATAGCAGGCTGTGATGGGGATGAG
CCTCCAGTCCCTAGCGTCACCCGCTTTGCTGGGAAGGCTAGTCCCCGTCGCGCCCTGCAA
ATGGCTGCTCCCCCCCGTCGCCAGACGTTTTGATCTGCGCGGTGAGGAGATGCAGCAGCA
TCCGTGCGGGGATCAAAGGGGGCAATGCGGGTGCGGGGAGCGTGGCAGGCACAATCTATA
TGAGGGCCGGGCACTGGGGGGCATGTATTATACATTGGATAACCCCTTTAAATGTATACA
GTTCACTGAATACTTTCCGTTTAATGGGGTTGGTCCCCAGATGTTGTCCGCCGTTACCCC
CTTGGA
>TRINITY_DN157484_c4_g1_i1 len=366 path=[0:0-365]
TCCCGCCTGGACTACTGCAACATTTTCTTGTGTGGCCTCCCATCCGACAGTGTTGCACAC
CTCCAAATCATCCCTGTAATTCTGCTGTCCAGTAAATCCACCTCTCTCCTCGTCTCTCTT
CTGATTCTCCCCTCTGTCAATCCCTTCACTAGCTCCCAATTGTACAGTGCATTCAGCAAA
AAATACTAACAGCAACATTCAAGGCCATGCACAATCTGTGCACTCCTCACATCTCTGACC
TGCTCTTCCAATACATTCTCACTAGTGATGAGCGGGAGGTGCCATATTAGATTTCGACGA
AATTCGCTAGAATATTTGTTTCATATTTGTCAAAATCGAATATTCGTCATTATTCTAGTT
ATCGCG
>TRINITY_DN135912_c16_g1_i1 len=366 path=[0:0-365]
AACTGTATCACAGTTCAGTTGTGTGTTGTGTTTCAATTTAAATATGCATAAAGTCTCATA
CAAACTTTGCTGTCCTCAAATCAGGGATCTGCAAAATACAGATGTGTTCCGTTTTGCACA
GCGTTTATTTGAGGTCCTATCGACTTCAGTGGGTACTGAATTTTGAGGAGAAGTATAAGA
CATGTTCTACCTTTTTGTGAAAGGGCGTTCGGATGTGGACAGCACAGGGACTACAGACTG
AACACCCATTGAAAACAAAATAAATGCTTAACACACAAGTCAAAGACAACATTGGGGCAA
ATTTACTAAGACTGTCTAAAATGTACGCAGTTTAAACTAAGGCAGCCATTCTAAAGATGC
TGGATG
>TRINITY_DN143973_c1_g1_i1 len=366 path=[0:0-365]
ATGAGATCTCCAACAGCGATAGTGCGGACAGCTGTGACAGCATCAATGCTCCTACCACCA
CTGGACTTATCCGTACGTTGTCTTCACCCTGTGCTGTAGCTGATTGTGTTACCTCGTCCG
CTTAGATGTATTTTCCAGGGTTTAACTTTGATGGCCTGTCCTTAAAGGGGTTGTCTCATA
TGAGACATTGGGGGCATATCTCTAGAGGGTGGGACCCGCACCCATCTCCTAAATGGAGCC
CCAGAAGTGGCGGAGGGCGAACTGCCGTTAGTATGGGCAGCACAAAGTTGATGACAGGTT
CCCTTTGGAGGGCTTCTGTCACCCCACAAAACTTTTTTTTTTTTTTTTTTTTGGGTTGTT
GTTTTA
>TRINITY_DN121959_c2_g4_i7 len=366 path=[0:0-54 2:55-55 4:56-63 5:64-106 7:107-117 9:118-119 10:120-127 11:128-128 13:129-143 15:144-144 16:145-162 17:163-220 18:221-233 19:234-237 21:238-365]
CGGAATGTTTTTGATCAGTTGTATTCGCGGGGAGCTTCTGGCTGCATTTGCAGTGAGTGT
GGCCGCCGGGTGTTTGTTCTTTCGGTGTTTGCTTGTGTCTTTGTGCAATTGACTAGCAGA
GTGCTGTTGCCTGTAGTTCTACTAATCCAGGGGTGAAACCTGGTGACAGAATCCCTTTAA
TTTCCGGTTAGGTCAGATATGAAGCAATTCCTGCCAGGACTAAAGATTCCACAAGTCTCA
GTTTACTGATGGTTTTTGGATGCTCATGGCACTGGTGGTCTCGGGGATTCTACAGAAACA
GTGTTTTAAATATAGTGTATTGTAAGATAATATTTGTATATAGCATAGTCACAAAGTGGG
AGATTT
>TRINITY_DN124124_c3_g4_i2 len=366 path=[0:0-150 2:151-153 3:154-220 5:221-365]
GCTAATGTCACATGTTTTCCTAGTCGACACATACACTCAGACAGCCACGTGCAGCGTATT
GGTGTAGATGGTGTGAATGGAAAAGACCTACCCTGTATCCACCATACTGTACAGGACCTT
ATCACAGGTATATTAGCCAACACCACCGAAGGTCAGTTAAAAGGATATGAGCTGGCAAAA
GGAACAATTAGCCAAATTAATTACCCAATTATTCAATAGCATAGAAGTGGCAGTTCCAGA
GGACATATACTTAGTTTGTTGACACAAAGAGTACAAATAGTTATCCGATAATGTCACAGG
ACTGTGCACCATTGCCAGGCTTACTCATGCCACCTTTATAGTTCCACACTCTGAAATTGG
CATAAA
>TRINITY_DN125887_c3_g5_i1 len=366 path=[0:0-365]
TTCAGTCAAATGCTTAGAGTGAGAAGAATAGTTGATAAGGACGAAAATATGAATCAAGCC
CTAGTTAACATGGAGCAGTCATTTGTTGATAGGGGTTACCCCAAAAGTCTGGTCAAGAGA
CTTGCTGAGAGACCAAAACAAATACCCAGGCAAGAATTGCTAACCACGAAACCAAAGCAG
GCTTGTGACAGGTTACCATTTATATCATCGTATAATGAGTTGAGCCCCAAGGTAGAACAA
ATAGTGAGGCGACACTGGGGACTGCTGAGTAGTGGTCATCCCACCATAGCAGCTTTAAAA
AACACACCAATGATGGCCTATAAAAGAGCAGGGAACATTAGGGATAAGGTTGTGCACTCA
AGAGTA
>TRINITY_DN55814_c0_g1_i1 len=366 path=[0:0-365]
GGCCCGCGCCACTGCGCTGAAGGCCGCCGACATCCTCGGCATCCCGGCGTTTTAAGGAAC
TGACGTGATTCTGGATGGAACGCTGGACGCCTCGGTGCAAGCCGCTGCGCGGGCCCTGCA
ACAAGGCCAGCTGTTGGGCCTGCCCACCGAAACGGTCTACGGCCTGGCCGCCGACAGTGA
CAACGACGCGGCCGTGGCGCAGATCTTTGCCGCCAAGGGGCGCCCGGCCAACCATCCGCT
GATCGTGCACGTGGCCGACGCCGCCGCCATCACCCGCTATGCCCAGGCCGTGCCGGTGTT
TGCCCAGCAGCTGATCGACGCGTTCTGGCCCGGCCCGCTGACGCTGATCCTGCCGCGCCT
GCCGCA
>TRINITY_DN86208_c0_g1_i1 len=366 path=[0:0-365]
GCGTCCTATACATCTCTATAAGGCTGCCGAGAGGTGGCTGGGCAGGGAACTACTGCACAT
GCTCGGAAGCCGTCCAATACATTTCTATAGAGCTGCCTAGGAGTAGCTGGGCAAGGAGGT
ACTGTGCATCCCGGGAACTGTCCTATACACTTGTGTAGAGCTGCCGAGAGGTACCTGTGC
AGGGAAGTGCTGCACATCCTCAGGAGCCCTTCTTATACATTTCTATAGCGCCACTTGAGA
GGTAGCCGGGCAGGGAAGTGTTGCACATGCTCAGAAGCAGTCTTATGCATTTCTATATAG
CTGCTGAGAGTTTGCTGTGCAGGAAAGTGTTGCACATCCTCGGAAGCTTTCTTATGCATT
TCTATA
>TRINITY_DN133930_c8_g1_i1 len=366 path=[0:0-365]
GAGACAACCCTTTTAATGTCTATTGTTTTACAATTAGCAACTACAGTTAATGTGTGTTGA
GGTCAAAAATGTTTGGGCATACTAGACTACTAACCTCACCATATACACAGGATCTTTGGT
GTGCCTAACTTAGAAACCTGGCACACAACTGGATGGGTATGGACTCAGCACTAAACTGCT
TCCCCACAGGGGCATACATAGAAATCATTGCGCCCATAGCAAGAACCTGAATTGGGTCCC
CATGCCTAGCCCCCTCCTACTACCAGGGCCCTGGCCCTCCCCTGCCCCACCTATGAACTG
TGCCTGCTGCTTATTATATAGTGTACCATATCCCCATGAAATGTGTCTTCTGCTGCAACT
AATATA
>TRINITY_DN139886_c5_g2_i4 len=366 path=[0:0-68 2:69-119 3:120-152 5:153-186 6:187-365]
TCGGAAACCAAAGCGGCGCAAACGTCCATCTCCGCAGCACAAACGCATGGTGTATTTATC
CTTGAAATTCAAGAACATGGGGTGGAAAATGGGCGGGGTCCCAGAAAACCAAGCGCGCAA
TATCCCGGAAACCAAAGCGGCGCAAACGCTCATTTCTGCAGCACAAACGCATGGTGCATC
CATTTTTCTCCGCAGCACAAACGCATGGCGTATTTATTTCCGAAACTCAAGAACACGGGG
TGGAAAATGGGCGGGGCCCCAGAAAATCAAGCGCGCAACACCCCGGAAACCAAAGCGGCG
CAAACGCTCATCTCCGCAGCACAAACGCATGGCGTATCCATCTTTGAAATTCAAGAACAT
GGGGTG
>TRINITY_DN337996_c0_g1_i1 len=366 path=[0:0-365]
GGGGGGACAATCAATGTTCTGTTACAGTCAAATGAGCTGAAATCCCGGCCATTCACCGTC
ACAATAGAATAAACCCTTCCATGCTTGTCTTTGTTTTATGCGCTGGAGGTTGTGTAGAAA
TAAAGCGCAGTGCACACAGAGGGATTAACAGTGATCAATCAGTGTCTCCGCTGCGAGCAG
CACTCGCCAGGGCCCTGCCTGCTGTGTAAATCAGATAAATCGGAGTGCTGCGCTCTACTA
CAGCTATGCAAATGCAGAATGAATGCGGTGTCTGCTCCTGCATTTACCCTGGGGGGGGCG
ACTTCTGAAAAATAAACAAAGGGCCGACTGTGCTGCCGCTCCTGCCTGAGCAGCGGAGCA
GGAGGG
>TRINITY_DN149158_c7_g1_i3 len=366 path=[1:0-44 2:45-100 3:101-133 5:134-365]
GTTTTAAAGGAATTTCCCAAGACTTTTATACTGATGAGATATCCTCAGGATAGGTCATCA
GTATCCGATCAGTGGGGGTCCGACACCCAGGACTGCACCAACCAGCCGTCTGAGACGGCA
CCCACGCCCGCAGTAGCGTGGCAGCCTTCTCCAGCTTTGCCTAGGCCATGTGGCGTAACG
TTCATTGGTCACATAGCCTAGGCACAGCTCAGGCCTGTAGAATTGAATGGGGCTAAGTTC
AAATACTAAAGCGCTATTGCGAACGCCGCTGCCCTCTCAAACAACTGATCAGCAGGGGTC
CCGGGCCCCGGACCCCAACCGATCAGATCTGAGGACAGGTCATCCGCACAAAACTCCCGG
AAAACC
>TRINITY_DN120895_c15_g2_i1 len=366 path=[2:0-115 3:116-229 4:230-253 5:254-315 8:316-365]
CACTATAGGGACCTTTGGGGTGATTTATCAAACTGGAGTAAAGTAGAAATGGGTTAGATA
CCATTGCAACAGATTTCACCTTTCATTTTTGACAGCTCCTTTGGAAAATGAAAGGCGGAA
TCTGATTGGTTGCTATGGGCAACTAAGCCAGTTCTACTTTACACCAGATAGATAAATGAC
CCAAAATGAGCCTATAGTGTCTACAGCAGCTATAATGTCCCCTAGAGTGCCCCCAGTAAT
AATAACACCCTATATTGTGTTCCAGGTAATAATACCTGTATAGTGTCCCCAAAAATAATG
TCCCCTAATAGAAAGGCCCCCACACTACCCCCATATAGTAATTTCCCCCACACTGCCCCC
ATAAAG
>TRINITY_DN181492_c0_g1_i1 len=366 path=[0:0-365]
AGCGAAGGCGAGTGGAAATCACCACCATGCAGCGCCTGCTCAAACAGGTGCGACGGTGCG
ATGTTGGAGGGATGGTTGAAGTTCGGGGTGCCGGTGCGTGAAATAGGCGATTGCGAGCGG
TCGGATAAGCCTGAAGAGATCTTGCCTGATGCGCGGCGGTGCTGGGCGAGGGCTAGCTGG
CCATCAGCATCGGGATGCGCGGCAGGAAGACCACCTTGGTCACTTGTCCTCTTGCGTCCG
CCTGGCCCGCCAGTCTTCACGCGGTTGCGGCTCTTGATGACATCGTTCTTGAGTGAGATA
GGTCGTGGCCGGCCGTGCAGCTTCAGGAAATGGCCACAGGCGTTGCAGAGAACAGCGCCC
GTTTCA
>TRINITY_DN118468_c5_g1_i1 len=366 path=[1:0-137 2:138-147 4:148-150 8:151-155 10:156-156 13:157-162 16:163-164 17:165-181 19:182-189 20:190-232 22:233-237 24:238-238 25:239-251 26:252-266 29:267-365]
CGCGTGAGAAAAATAGTACATGTTTGGTACCCAAACCCAAACTTCTTCACATTAGTTCAG
GCTTGGGATCGGTGTTCTGTAGATTGTATTATTTTCCCATATAACATGGTTATAAGGGAA
AATAATAGCATTCTGAATACAGAATGCACGGCACAATAGCGCTGGTGGGGCCAAAAAAAA
CAAAATACAACTATTTAACTCACCTCAGTCCACTCGCTCGCGCAGCCCGGCACCTCCCTC
CGTCCCCCCCGCCGAACAGGACCCGGGGCGAGCACCCACCACACGAACAGGACCCGTGAC
GACATCACTCCGGCCACCACACGGTCCGCCACACGATCCCCTACCATGGTGATGGATCAC
GTGACG
>TRINITY_DN137216_c8_g1_i1 len=366 path=[0:0-84 1:85-98 2:99-365]
ATCAATGGTCGGATGTCCGTTGTTATAAATATGATGCCCAAGCGATAAAGAAGGGGATCA
ATTGTTAATGGGTGGAGGGGATATCAGTCAACCGGGCTCGGTACAGACAGTTTAAACACC
AGGACCGTTTTATAGTGTAGCCAGAGTTCATTGCAGGCATCTGTGAAAGAAAAGAATATA
TTTGTGGTAGAGGGCAAATCGTATCCCATATTATCACCTCCACCAGTGCCCAGAATAGTC
AAATAGAACTCACAGTCTCTATACATTCAGCCCACAACCTCACGGGTCCAGCGATTGATG
AAACCACTGGACCCAAGAGGCCACGAACTAAATGCATAGAGACCGCGGGTATCACATTTA
CAATAA
>TRINITY_DN95498_c0_g1_i1 len=366 path=[0:0-365]
GGCGGCGACACGGTGCTCGAGCAGGTGGAGTCGGACGACGAGGAGGAAATCGAAGACACC
CGGTTCAAGGAGACCGACCTTGTTTTTGTGGCCGCCTCGGCCGACTCGGAGCAGCCGCGA
CTTGAGCTGTACGTCTACGACGAGCCCGAGGACAGTGTGTATGTTCATCACGACGTGGAG
ATTTCGGCGTTTCCGCTGAGCACGGCGTGGTGCACCAGCGGCGCTGCTTCGTTGTGCGCT
GTGGGGAGCATGCGGCCGTTTGTGGAGATTTGGAATCTCGACGTGATCGACGCGGTGGAG
CCGTGCGCGGTGCTGGGCGGGTGTGCGCGTGCGGAGGACAACTACCGCCGCCACATCAAG
CCCCGC
>TRINITY_DN142739_c10_g1_i1 len=366 path=[0:0-365]
TTGCCATTACACCTAGAGGCTCTGATGTCTCTGCAACTGCCACACCCCCTGCACTTTGAT
TGACAGGACCAGGTGTGATGACATTTTCACTGCCTGAGATTCTAGGAGTAATGGCAACGC
CAATATTTCGGCACATACTATTAATACATTGTTGGTCAAGCTGATATACAGTGTTATGCC
TAGTGAAAGACCTTAAGGGGGTGCTGCATGACTTGCTGCTGATCCCTGTGTCACGCCCCC
TCAGACCCTGTATTTGAAGTACAGTCGTGGCCAAAAGTTTTGAGAATTACATAAATATTG
GAAATTGGAAAAGTTGCTGCTCAAGTTTTTATAATAGCAATTTGCATATCCTCTAAAATG
TTATGA
>TRINITY_DN151638_c8_g1_i1 len=366 path=[0:0-139 1:140-202 3:203-211 4:212-234 6:235-255 7:256-256 8:257-365]
GCCTCTGGGTGTGGCGGCGGCGCCCCCGTTGCTCCAGGCTCATTTGCATGCATTAAGATG
TTTCTCGGCAATGCGGGCACGTGTGGGCGTGGGACCAAGACAGATGCCAACAGCACATGT
AACAGGTCGGCCAGTGTCATAGGTACAAAACTGCTGACAGATTCCCTTTAAAGGGGGCCT
GCCACCACTCGCTGACATGGCAGTTTTAGTAAACGCTTATGTTCCCCATGTAATAATTCT
GGAGCATCTTTTTTTTTGAACTGTGCATTTTTCCCTTACTGGAAATGTATGAATAAATTA
TATGGGTTTTGCCAGTTGCTGTAATGTCCCTACATAGTCTGAAACTTCACACTTAGTGCT
GACTGT
>TRINITY_DN310826_c0_g1_i1 len=366 path=[0:0-365]
GGATTGGGATATTGTTACCTTGCATATACCCTGTGTAGATTTGGGATAATGTTGGACTAT
TTCTGGGGATAAGATGTGAAAAAATTTGCTGGTAAAGCCATCCGGGCCAGGGCCTTTGCC
TAATGTTAGATTTTTTATGACATTTGCTACATCCTCTGGTTTATTGGGGGTATTTAGTTC
TTATTTTTCCTCATCTGATAGCTTTGGCAGAGGGATGCCTTTCTACCATTCCCTGCCGTC
TGATAATGGTGTTTGGGGGGGATCGGTAGAGGTTTTCATAGAAATCTCGTAGGATTCCAT
TGACTTCCTTCGGGTGAGTTTTCGCCTTCCCCTGTTTATCTTTAAGGAGTGGTATGTTTG
TTAAGG
>TRINITY_DN291597_c0_g1_i1 len=366 path=[0:0-365]
GATTTGCTACTCCATTTTTCTTTACATTAACCCTCTACTGGTGTGAGTTTGTAACTTTTT
CTTTTTGCAACTTTTTAAAACCCTCCCAATGATAAATCTGGTTCACATGGCACTATCCAC
TGCAGTAAATATAACAGGGTTTCCGATTCATTTCCTGACACGTCACTAACTGCAAAGAAA
ACAATGGGACACTGAGTGCCCCGTGAAAAAGAGTCCCATGTGAACATAACCCTATTGCAT
GCAGGAGAGGGCTATTTCTTCAGTAAAGTTTTACATTTCCACTTCTTATACGCCTCCAAC
CAATTCCACCGGTCCACCGTGTACTAGTCCTGAACTAGCGCACGTCGGTGACGTCACCCT
GGCATG
>TRINITY_DN124756_c5_g1_i1 len=366 path=[0:0-365]
GCACCTACAATGCTGATCAAGGTGTCTGATCAGCACGTAGCACCTTATAGAGCAGGAGGA
GCTGAGAAGATTTATATATAGTTTTGTTGGAAAAGATTCAGTAAAACGAATATTTTATTT
ACTTAACTCGCTGCTTTTCCTATGCTTAAGAGTCCAGGGGGTGGTCTTTCTATGACTTAC
AGTTTTCCCCATATAACTGCATACGGGTGAGGTTGTCGGTCATTACGTGGAACCATCCAC
TGGACTCCTAAGGACATAATGAGGCTACATGCACACGACCGTGGTGTGTTTTGCAGTCCG
CAAATCATGAATCCGCAAAACATTTTGCGGAACGGCACTGACAACCTTTTAATATAACTG
CCTATT
>TRINITY_DN122580_c1_g1_i1 len=366 path=[0:0-365]
GCCAGACAGTGAGAACATGATCACGTCTTGCTCTGTCAAAGGGCGGAGGGCGCAGCAGTT
GCAGAGTGAGCGACCACCTGACACTGCAGCGCGATCGCCTGGCTTGTTGTCATGGTGGTC
GACGCTGTGGGGTCGGTTGGGGAGGCAGCGGGGAGTTTTGTTGGGAGTGGGAGATGCCAG
GAGGTTACCTACTGTGTGGGAGGGATGCCCTGTGTATATTTGGACATGAAATAGACTGCT
GGTGATGCAATGTTGTGATGTGGTGTGGGTTGGAAATATAGGAAGCAAAAAGTTGATAAA
TTATGCGTAAAAGATGGTGATTAAAATGTGTGGTTATTACAAGGTGATGTCTGTAATGGA
AGAAAA
>TRINITY_DN133408_c7_g1_i1 len=366 path=[0:0-365]
GTTCATAACCTTGTCTGTGGGAGGAGCTGTGACCATGGGACCTCCTCCACTCACTGGTCT
ACAGGTCATTGTACAAATTTATCAGCCCTGCTGGTTGGTTAGGGTAGTGCAGGAAATCTT
GGGCAGACAATTGACTTGGTGGTCCACCCTCGGACAACAGTAGTGTGAGTAAGCACTAGC
GGAACTATAGGAGTCGCATTTGTGACTGGGCCCCTAAGCCAGGGAGGCCCAGAGGGCCCC
CCATGCCAGTGGTGCTGTATATTTCCCTTAATAAAATGCAGTGCATCTTATTAAGGGAAT
ACTAGTGAGCGCTTACATTATGGTTTCTTCTGGGGTTTGATATGGGGTCTGATCTGAAAG
GTAAGG
>TRINITY_DN120947_c1_g1_i1 len=366 path=[0:0-365]
AGTCTGCAGTAACGGGGGCATGAATAATCACAAGAATAGCAGAGTTAGGTGCAGCTGACA
ATAGCACATCGCTAATGTAAGCCAGTTTAATAGTGAAAATTCTAGTGACAGAAACCCTTT
AAAGGGTATTTCCATTTTGGAGGAGTCCTGGCTTTCTTTAAAAGGGAATCAAAATGTACC
TAATCTGCTTTCCTTTTCTGATTGTAGATTTTGTTTTATTCTATTTCCTGAACATGATTA
TGGAGGCAGCCATTTTACCTGGACTGTTAATAGCATTTAGAGAGATTCTTTACGGCAGCC
CCATGGGCCATAGACACAATAGACTGGAGGGACTCATTGGCTTCTATGGGAGAGTTTTCT
AGGCAT
>TRINITY_DN144102_c12_g1_i1 len=366 path=[0:0-254 2:255-276 3:277-365]
CCGTTCTGTTCTTCCGTTCCGCATCTCCGGATTTGAGGACCCATTGAAATAAATAGGTCC
GCATCCGTGATGCGGAATAGCCACGGAACGGTGCCCGTGTATTGCGGATCTGAAAATGCA
GTCCGTATTACAGCAACGGGCAGCACACGTTCGTGTGAACGAGCCCCCAGAGTCATGTTG
CAGACCTTTCCTGTGTGAGTGCATTCACAGATAGCTGTCAGCCCCGGTGACGCTTCAGCT
CAGAAAGAGCACAGATTTAGATGAATAAAATGTAATTTATGCTAAATATTTTCCCATAAA
ACTATATTTATCAGTCTGCTCAGCTCCTCCTGCTCTATACCATCATGTCTTCAGATGTGC
ATATTA
>TRINITY_DN119454_c3_g1_i1 len=366 path=[1:0-61 3:62-103 4:104-150 6:151-172 7:173-365]
TTCCAGAAACCATACAGCATTCCTTTCCTTCTGCGCCCTGCCGTTTGGTCATAGAGCAGT
TTACGACCACATATGGGGTGTTTCTGTAAACTGCAGTATGAGGGTAATAAATATAACTTT
TTTTTTTGTCTGTTAACCCCTACTTTGTTATTGGAAAAAAGCGGATAAAAATTGAAAATT
TGCCCAAAAATAGTTTTGGCACCGTTTTTATTTTTTACCGTGTTCATCTGAGGGGTTGGT
TGGGGGGGGGGGGGGTATTTTTATATAGATTAATATTTAAGGACGCGGCAATACCAAAAA
ATTATAAAAATTATTTTACGTATTTATGTTTATTTAATTTATTAAAAAAAAAAAAAAATT
TATCAA
>TRINITY_DN135190_c6_g1_i1 len=366 path=[0:0-365]
GTCGCATGCCGCAGTGCGACACCATAGACTGCCATCACAAAAATTGTCGCGCGACATTGG
TGCAACAAAATGTCGCGCGACAAATGTCGTCGTGTAGACCCAGCCTAACATGTCTCCTTT
CTTCTAGAAAAGGTGCCACACCTGTCCGTTGGTTGTGTCTGGTACTGCAGCTCAGCTCCC
TTAAATAACAAAGGACTTGGCTACAATACCACACACAACCTGTAAACAACTATGTATTTA
TAATCCTGTACAGCCCCATTAAATTTAATAGCTTATGCAAAATATTGTAAAAAAAAAATA
AAATAAAAAATTTAAAAAATATATATTTTGTTTATAACCATCAAAATAATTTTAGGGAGT
TCCCTG
>TRINITY_DN115864_c5_g2_i1 len=366 path=[1:0-122 2:123-272 3:273-365]
GCCTTAGCCTCAGCTGCGACACCCGTCAGACATCTGATTTGTGACAGCCCGATGCGCTGG
AACTCCACCTTGTATATGCTTGATAGGCTGCTCCAGCAGCAACGTGCCATTAACGACTAC
CTTTATGAACTCTGCAGCAGGACAGGTTCTGGAGAGCTTGGTTTCTTTTCACCGTGCCAG
TGGCTGCTCATGCGCGACACATGCAGACTTCTGCTGCCATTTGATGAGATCACCAAACTG
GTCATTCGCAGCCAGGGCGCCATCAGTGAAACTGTACCTTACGCCTTCTTTCTGGAGCGT
GCATTGCATCGTGTCATTGATCGAGCCGTTGAGGAGCAGGAAGATGAGGAAGTCGCAATG
CTGAAT
>TRINITY_DN197834_c0_g1_i1 len=366 path=[0:0-365]
AAAATTTTGAATAAAATTGCCAAAATTGACTTTTTAGGGACCAGTTCAGGTTCACAAGAA
TTAAAGGAAAATGGAGATCAAATTTTTTTATTTCACTTTTTTGGGCAGAATTACCAATTT
CCCAATGTTATCAACTTTCCCATCATTAGCCACAGCATCTCTTTGCTGGACGTAGTGATC
TACTCTGAGTATTTTTGTATTTTATTTTCACATATGAAGAGAAGATAGTGACTATTTTCG
AATAGATGTCAACAAAAAATTGATGAAGTAGTTGCTAAAAAATTAAGCTGAGTTGGATAT
ATTATCTCTGATCATTATTCTGTATGCATAAAAGGACATTTAAAACCTTTTTTTTCAATA
TTAGTT
>TRINITY_DN148093_c2_g1_i3 len=366 path=[2:0-25 3:26-35 4:36-70 5:71-169 6:170-172 8:173-292 12:293-365]
AGGCTGGGGGGATGATATATGAGGCTGGGGGCTGACACATGAGGCTGTGGGGCTGACACA
TGAGGCTGTGGGGCTGATGCATAAGGCTGGGGGATGATATATGGCATTGGGGGGCTGATA
TGAGGTCTGATTGAGGGTCTTATTAACATTGGGGGTCTGATTGGGGCTGTCAGCTGAGGT
CTGATTAGTGTACTGACCTGAGGTGTCATAAACATATTTTTTTCTTATTGTCCCCCTCTG
AAGCCTAGGTGCGTCTTATATTTCTTATTGTCCCCCTCTGAAACCTAGGTGTGTCTTATA
GGGCGAAAAATACGGTACTTGCTCCTCCTCCTGACCTCAGCTGCCTTTTGCGTACACCAC
GCGCCG
>TRINITY_DN335087_c0_g1_i1 len=366 path=[0:0-365]
AGATTTGTAATTAGGCCAATACTTTTGGCAGGTTTCTTTACCTTTCATTGGACCTACATG
AAAGCCTCTTGTCAATGTTATTATATGTGAGAGTTGGAGACCTTCAAAACCTGGTTCTTC
AGAGGAGACATTGTGGCTTGTACAAACATCTCTGAAGAACCTGTGTGCTGGTCCAAGTCA
GCTTCTAACAACTTACTTATGCCCTGCTAGTCTGGTACTGCTATTGGATATCTATTATAT
AGTTGCCAAAAACACAATTTCCTTTTCCAGCCTTTACAGAAAGTACATAAACAGCACAAC
AAACAAACTGGGTATTGTATGGTTCATACACATATACAGAAGTTCTTCAGTGAGAAGAGT
GGCAAA
>TRINITY_DN157633_c5_g1_i1 len=366 path=[0:0-365]
AATGGCAGCTGTGTGGGGCTCAGGAGCGACGTGGGTGCTGGGAAGTGAGTGCGCATAGTC
TATATGAGGGGCCCAAGCCCGGGATAACACCATTTTAAAAGACAGTAAAAATAAAGAATG
TAAAAATGTTTTTAAAAATATAAACCTCACATCACCCCCCTTTCCCTACAATAAAATAAA
ATGCATAAACAAATAAAAACTAACCATCATGGAGATTGCTGCATCTACAAACAGTGTAAC
AGAAAAAAAAAAAAAAAAAAAAACTTCACCTCCCCAAAAAATATGAAAAAAAATGATAAA
TGAAACACACCAAAATGGTATAAAAAAAAAAAGATTTTCCAGCAAATCACAAAATAAAAC
AAAAGT
>TRINITY_DN327705_c0_g1_i1 len=366 path=[0:0-365]
GCTTGCTGGAAGCTTAGGCCGCAGGGCTCTATAGACCCGTTCAATCACGATGTGGGCGCC
TTGGACTGTGCCCAGAGTATCTGGCATACCATTGATGGCAGGTTCTCGGCTAAGACACTC
TCCAGTAAGCCTCTAATTCAAATGTTCTTCATGTTCTCTTTTAGTGATCGATCTAGATAC
GCCAGGAAGATAGTAGCTGATTCAGAGCCCAACTGTACCCCTAGAGTGAAGGCAGAACTA
TCATCCCCGGAGTCTTCTGCCTCAGAGCCATAAGGCAAAGCTTCCACCACCATCTTGCTG
CTGTACAAAGGGGATGCGTGCTTTTTCTTTATATATTTGTCTATCTCTGCCTGAAGCGTC
CCTGGG
>TRINITY_DN54880_c0_g1_i1 len=366 path=[0:0-365]
CGCAAACGCCACGAACTGACGCTGGCCATGATCGGCAGCCTGCGTAGCGGCCTCGACGCC
CATCGCAGCCCGGTGCAGGTCGCCACGGCAGGCACTGCGGCAGCCGCCAACGAGGCACGG
CAAGCGACCGACCTGGAAGACAACGACTACGCTGCCGCTGCGGCCTGAGCCCCCCTGCGG
CACACGCTTCAATCCGCGCGCGGCACAATCCTGTTACGCTAGCGCTATCGGTATGCATTA
CGGTGCGCCGGTTCCCCCAACGTTTACTAGGAGGCATTCATGCGCGTAGACATCTACCGC
CGGGCCGAGCACGACGGCATTTTTTCCTACCTCGCCGTGCCGGAAGGAAAGATCATTCCT
GAAGAG
>TRINITY_DN124320_c8_g2_i2 len=366 path=[1:0-170 2:171-365]
CTCTGCTTGCAGTGTTTTGGTGGCAGTCTGACAAAACTGAGCCAAATGGATCTGTTCTGA
CACAAATGAGAGTCAATGGGGACCAATCTGTTTTTTGGAACAATAGAAAACTGATCCGTC
CTCTATTGACTTTCCATGGTGTTCAAGACTGATCTGTCTTGGCTATGTTAAAGATAATAC
AAACGGATCAGTTCATGATGGATGCATGCGGTTATATTATTGTAACGGATCCGTTTTTGC
AGATCCGTGACGGAACCGCCCAAAACGCGAGTGTGAAAGTAGCCTCAGCTATAATAGCCT
GTCTACATTCAGTGCGCTGCTTGTGCTGTTCATAGCACCCGCTGCGCTAATGAATAGCAG
GAAAAG
>TRINITY_DN126641_c8_g2_i1 len=366 path=[0:0-365]
ATAGCAACACCGCAGGAGAAATGCTAGCACAGGCTTCCAGTATACATAGTTTCAGGTGCT
GCACATCTCGTATCTTCACAGCATATGCTCATAAATGGGCTCCCTCCAAATATGTTCTAT
TGGATTTGGTTCTGGAGACTGGCTAGGAACTGCTAGGCCACACCGGAACCTTGATATGCT
TCTTATGGACCCATCTTCGATGCTCTGACTGAGGGAGGGTGGTTGTTGCTCGGGATCTCA
CGGTGGGTGGCCCCGTTCGTCCTCTCCTTGGTGCAGTGCGGTCGTCCTGTCCCCTTCGCG
GAGGGGCACCCCCAGGGCATGATGTTGCCCCCCCCCCCATGCGTCACAGTGGGGGTGGTG
TTCATG
>TRINITY_DN340626_c0_g1_i1 len=366 path=[0:0-365]
GTCGGTGATCGGCACGCCGAGCTGCTTGGCCTTCACCCGGTCCAGATCGACGTCGAGCTG
CGGCACGTTGATCTGGTAGCTGGAAAAGGACGGGCCCAGTTCAGGTGCCTTGGCCGCGGC
GGCGATGAACGCTTCCTTAGCGGCATCGAGTTCGGCGTAGCCGAGCGCGCCGCGGTCCTG
CAGCTGAAGCTTGAAGCCGCCCAGCGTGCCCAGACCCATCACCGGCGGCGGCGGGAACAC
CGCGATGTAGGCGTCGGAAATGCTGGCGAACTTGGCGTTCAGCGAGGCGGCGATGGCACC
CGCCGACAGCTCCGGGCTCTTGCGCTCGTCGAAGGGCTTGAGCGTGGCGAACACGATGCC
GGCGCT
>TRINITY_DN120847_c3_g1_i1 len=366 path=[0:0-365]
GCACTGGTTCTTGCTGCTCTATACAAAAGGCTCTCAGAGGCTACTTTTTGGTAGTGTACC
TCTTGGTGAGAGATCACTGACTGCTAGACATGCCTCTACGATGCATTGAAAGACATTTTG
CCCAGTTGACAGACTGAGAGGGGTCACATCACTGAAATGAAAAAAGTGGGATTATCATTT
TGAGGAACTGCCCACCACCTAGGCCATTCTGACCTAGCTGTTAGGAGGTGTTGGAAGCAG
AAGTTACAGGATGCCCCAGGCACTTAGCAGTAGGAAATTTGGTGTCATGTGCACCCACAT
GTTCTGCCATTGACAGCCAGCCACCATCACCTTTGTTTGCAATGAGGTCGTGAACTAGAA
GCTTGG
>TRINITY_DN129736_c1_g1_i1 len=366 path=[0:0-365]
GTGAACCACAGTTATGCGTCTATGGCTGGATAGGGTGGTCGCTGGTGACAGATTCCCGAG
TTATGATACTTTTGTTTAATATGAAAGACCTTTGGTGCAGTGAGGGAGTTACCGTTGCTC
CTGTGGCATCAAGGCTCTACACCTTTCTGTGTTCAATCAAAGCAGCCAGGGAGCAGCTGG
CCACAGAGTGGGGAGAAGCTTGGGTGCAACAGGTACAATGGTGACACCTTTATTGCACCA
AAGGATTCATTTGCATATTAAAGGGTTTCTGTCACCAGATTTAACCGTATTAAACTAGCT
GACATTGGCGATGTGCTAATTTCAGCTAAACCTAATAAGCCTATTCCTACTTTTATCTAT
GCCCCG
>TRINITY_DN150752_c9_g3_i1 len=366 path=[0:0-365]
CACCTCCGTCTCTCCCCCATGGCCACTCTCCTTCATGGCCTGATTGACAAGGCCAGGCAT
CCTCACTGTCCAGCTACTTCATTCACGCATGCAAGGTTGATCTCAAGAGGCTCTCCTTGA
TGAAGTTTCCCCAGTGCAAGCATGAGATTTCAGGGCCGGGAATCCAAAAGTGAAGATGTC
TGGCACTGCCAGGCCATGATAGGGAAAGGAAGAGGTGAAGCGATACTCTGAGGGGCCTAG
CCAGACCCCCGGTGCCCCGATCACTGCACCTGGACAAAAATAAAAGTAATAATAGAAGGC
TCAACCTTACCAGGCAATATGTCTGGTTTAATAGTGTTAACATGATGACATGATGACAGA
TGCTCT
>TRINITY_DN133661_c2_g1_i1 len=366 path=[0:0-365]
ACCAGCGGTATTTATCCAGTGTAGTGAGTACAGTATCAGCGCTGTCTATCCAGTGTAGTG
AGTATAGTACCAGCGCTTTATATCCAGTGTAGTGCGGGGAGTACAGTACCAGCGCTATAT
ATCCAGTGTAGTGAGTACAGTACCAGCGCTGTCTATCCAGTGTCAAGACAAATGGTTGGA
CACAGTGCCGGAGGACACATAAGTAAACAATAAACATTATATATTCCCTTTTAGTTCCCT
TTCACCCGAGCGAGGTCCAAACATTGAACTCGCATCGTGTGTCAGGGAGAACACCCATCC
TGACCTCCCAGCACTGACGGGGTCACATAGCATTGTATTGATTTATGATGCTATGTAACC
CTTAGG
>TRINITY_DN112286_c0_g1_i3 len=366 path=[0:0-365]
CTCCACAGGACTAATATCATATCACAGTGGCCCCATCACATCCACAGGACTAATATCACA
TCACAGTGCCTCCATACCCCATCATATCCACAGGGCTAATATCACATCACAGTGCCCCCA
TCATATCCACAGGGGTAATATCACATCACAGTGCCCCCATCATATCCACAGGGGCTAATA
TCACATCACTGTGACCCCATCATATCCACATGGCTAATATCACATCACAGTGCCCCCATC
ATATCCACATGGCTAATATCACATCACAGTGCCCCCATCATATCCACAGGGCTAATATCA
CATCACAGTGCCCCCATCATATCCACAGGGGTAATATCACATCACAGTGCCCCCATCATA
TCCACA
>TRINITY_DN135051_c7_g1_i1 len=366 path=[0:0-365]
GCTGATTGAAAGTGAATGGGTCCTCAAATTGTGGAACGAATGTGGACCCAAATTACGGAC
GTGGTAATGGACCCTTCTCCTGAGGATAGGTTATCAGAATTAAAGTCTTGGAAAACCCTT
TTTAACCAGAACTGGGAGCCCAGATGGCCATACACAGTGACAACTGTCAGGTCACATGGC
AGACAGCAGTTTATCAGCCAGCTGTATAGTGACAGGAATCCAGCGTAAGATTATGTATAG
AACGTCACATAGAGACAATAGTCATTCTTTTTGTCTTCTGTTTTTATAGCTGCAGAGTGC
TATATTCTCAGGAAAAAATGGAGATCGTATCGGAATAAAGTGGAGGATTGGGACTGAGCA
ACCAAG
>TRINITY_DN86847_c0_g1_i1 len=366 path=[0:0-365]
AACTCAGTGGCTATACTATATATTTATTTTTTATTACATGCTATTACAAAAGTATTCAGA
TCCAGGTGCTGGTTTAAGAAAATAGCGGCAGGACGTATCCGACAGGGTGAACAGCCTTCC
AGATCCGTCCTGCCGCTAGTGTGAAAGTAGCCTTAGTAGAGTCTTCCATAGTCTAATCAC
TCTCGTGTTGAAAATTCCCCATGCCCGCTCCCTTATAAGTAGTGGTCGCCCTCTTACTGT
GGGTACAGGACAGATCTCCACACATTGGGGAGCCAAACAAGTTTTGTGAAAAATGATAAA
GAATGTAAATGTCACTGTTCTACCCGACAGGTCATACAGAGAATATTCTACACTGTGAAT
AGGTCG
>TRINITY_DN15434_c1_g1_i1 len=366 path=[0:0-365]
GGGACCAGGGGTTGAAGGAGGGAATCCACAAACTCCGATAATCTTTTGGAATACGACCCA
ATGCCCGCAACAATCGGCCTCATGGGGGGTGGAAACCCTCCTTTATGCACCTTCGGCAGT
GCAAGAAAAATAGGAGTCACAGGAAAGGGGACATAGATATAATGATTATAATCCATTTCT
TTCTAAGACAATATGCCTAAATCATGACCTTCCTGCAACAATTTACTCATCTGTTGCTGA
GAGGGAGCGGATTGGCTTTTAAGGGGGAATAAGTGGCAGTGTCTTCTAATAGACTCAAAA
TTTGAGTTTTATAGATATGACTGTCTAATAAAACCACCGCTCCCCCCTTATCAGCTTCTT
TGATGA
>TRINITY_DN221131_c0_g1_i1 len=366 path=[0:0-365]
TGCTCTTGAGATAACCCAACACGGCCTGCCCCAGCGGCCGATCATCTTCCACCAACAGGA
TGCGCACCCGAACCTCCTCCCAGACAGTCCCTCCAGTGTAGGCACAGCCTCCTGTCCACG
CCAAGCTGAACACGGGCTGAACGGCGGCTTCAGGGGCTATTCATATGCGCTGCCTACAGT
GCGCAGCCATGTCTGAATTGCACGCCTCCGCCCTCTCCCCCCAACTTGCTGGGGCCTCCG
GCACCGCCCCCAGCCCCCGGCAGGCCGCACGCTGGTCGATCGCCCCACGCTGGGCCGCCC
TGGCATTGGCCGTGTGGTGCACCGCCACCTTGAACCAAGCCTGGTGGGGCAAACTCACCG
CGCTGG
>TRINITY_DN146505_c6_g1_i5 len=366 path=[0:0-38 2:39-85 3:86-95 4:96-118 5:119-126 6:127-238 7:239-276 8:277-297 10:298-365]
CCCCCATATCAGTGTACAATCCCTCAGACACCGCCCATATCAGTGTACAATCCCTCAGAC
ACCCCCCCATCTCAGTGTACAATCCCATATCAGTGTACAGAAACCCCCCATATCAGTGCA
CAATCCCTCAGACACCGCCCATATCAGTGTACAATCCCTCAGACACCCCCATATCAGTGC
ACAATCCCTCAGACACCGCCCATAGTGTACAATCCCTCAGACACCCCCCCATCTCAGTGC
ACAATCCCTCAGACACCCCCCATCGCCCATATCAGTGTACAATCCCTCAGACACCCCCCA
TATCAGTGTACAATCCCTCAGACACCCCCATATCAGTGCACAATCCCTCAGACACCCATC
TCAGTG
>TRINITY_DN155408_c3_g2_i1 len=366 path=[0:0-365]
GCATTTGTTGTAATTATTTTCGAGTAAGACAGTTTTTTTATTCTATGGCTAATGGCAAAA
AAAATTCTGTATCAATAGCTACTTGAATTGCAACACAAAGAATGCCATCTACTTAGTGAC
CTGCCAAATGTGCAAGTTGCAATATGTAGGTTGCACTTCCAACCAAATAAAATTGCGAAT
CCGTAAGCATATATCGGATATTCCCCATTACAGAAATCGCAACGTATCTGCAGTTAGAGT
GAATATTTTGCAGTTATACATGGTGGTGAAGTGACCCATCTGAGAGCCCAAGGTATAGAA
AGGGTCTTTATTCCTGCCAGAGGTGGCGACCTGAGGAGAAAACTGCTTAATAGAGAGGCT
TATTGG
>TRINITY_DN257801_c0_g1_i1 len=366 path=[0:0-365]
GCGACTTAACAAAAGGTTAAAAAAAAAAGTTTCAAAGAAAATATATCAAAAATTTCTAAT
TAACCCCCTCTCCCTAGAATAAAAGAAATAAATACATAAACAATAAAAATATAAACATCT
GGGCATTGCGGCATCTGAAAATGCACATAATATTAAAATTAAAAATATTTATCCCATATA
GCGAATAGCATAATGAAAAAAGTATAAAAATGGCGGATTTACCAATTTCTCATCGCTTCT
CTTAGCCCAAAAAAATGAAATAAAATGTGATCAAAAAGTCACACACTCTCCAAAATGGTA
TCAATAAAAACTACAGATGATGATCCCCCACACAGCTAAGTAGACATAAGTATAAAAAAG
ATATGG
>TRINITY_DN183409_c0_g1_i1 len=366 path=[0:0-365]
GTGCCGAATTCATTATATTCATTATATTTATCATACAGATAGCGCAATATATTCATATAT
GAAAAGTGCACCTTGCGCTTTTTAACCATGTATAAATTATTTTTGATATATCGCATGAGC
TTGTACTCAATGGTTCCATTACATTTTAACTTATTCAACTCCGATATATAGAAGGTTTTA
AAAGTTAATACTTATTTTATTATACGTTATAAATATTTAAGACCTCTGTGATGACTATAT
AGAATATATATACATATGTGGAACCAATAGAGACAAGAATTCATAAAAACGCATGAAAAA
CGCAGCTGCGTTTTCTAAAAAAAATTACATTGCTGGGCTATAGACATTGACAAATACCCA
CATATA
>TRINITY_DN132292_c15_g1_i1 len=366 path=[0:0-365]
CAGAGGTATCGTGTGAAGAACGAGGGGTGTGTTTAGGCATTGCCCTCAGAGGAAGTTGGT
CATGTGGGGCAGCTGGTCATAACAAACAGGATGTGTTTCATTAGAGAAACTATGAACTTA
CTGGGATTACTTACATTATGCATACCGTCTGTAACTTGGAGCCAGACTAATTTTCACACC
CTTTAATCATGGCTGCTAAAAACGTGGGACAGACGCCAGGCATCCCTAGACTCCAAAGTT
GCCATTCAGGGACATGTAAAAACTTCCCTTTACTGGTGGATAAGGTTAATAAATCTTACC
CTTAGTGGTAGTATGGAAAAGATCTCCATCCATACATGTCCAGACAGTTGCAAGCAAGAC
AGAATG
>TRINITY_DN128707_c24_g1_i1 len=366 path=[0:0-365]
ATAAAGATGTATTGTGATGCATTGCAGGTGGGATCAGACCCCAAAAGTTGAAGTCCCTGA
GTAGGACAGAAATAAAGTTTTAAAAAAAAGTATAAAAAAGTGTTTTCAATAAAAAAAATA
AAGTCTCAAGTTAAAAAAACAAAAAAAAACACCCCTTTCCCCTGATTTTATAATAAAAAA
TAGAAAAAAAAAGAAAGAAAAAACACACAAATTAGGTATTGCCTTGTCTGTAATGAACGG
CTCTAAATATATCACATGATCCACCCCGTCCGATAGACACTATAAAAAAATAAAATAAAA
ACAGTGTAAAAAAAAGCCATTTCTGTCACCTTACATCACTTAAAGTGCAACACCAAGGGA
TCAAAA
>TRINITY_DN218422_c0_g1_i1 len=366 path=[0:0-365]
GAGGATAGAGGCTGCTGATATAGTTGTGTAATAGAGACTGGGTTATTGAAGGTTGTAAGC
TTTTCTGAAGAGAGGTTTTGTAGTTGGTTTTGAATGGTGAGAAAGACTCTGTGTTGGTGT
AGTGAGTTCCAGATTATGGGGGGAAGGACAAGAAAATTCTTGGACATCCAATATCTTCAA
GCAGCAGATATAACAATATATGTCAAGATGCCGGTGATTTGTATAAATATTTATCAAATT
TTTATGGGGTCATACGACCAGACTAGATGGCATTTCAAGGGTTAAAATCATAAGAACTAA
AACGCAAAGTGTGGTCTTTACCATAAGTAAGAGAATAGGATGAAGAGTTGTGTGTCAAAA
GCAAGC
>TRINITY_DN133019_c12_g2_i6 len=366 path=[0:0-161 1:162-162 3:163-187 5:188-202 6:203-203 8:204-208 13:209-229 15:230-240 16:241-243 17:244-267 19:268-305 20:306-342 22:343-365]
TAAAATGTTTTGGTTTTTTTTGTTTATAAAAGGATAATCTAGTGTAAAACCTAAATAAAT
AAATAAAGTAGACATATTAGGTATCGCCGCGTCCGTAAGAATCTTTTCTATAAAAATACT
CCATGATCTAACCCCTCATATGAACACGGTCAAGAAAAGAAAGTTAAAACTGTGCCAAAA
CAGCTATTTTTTGGCACATTTTCAATTTTGGACAGTTTTTCCGGTGACGAGGCAAGGGTT
GACAGCAACCTTTATAGGGTTAACAACAGGCTTTGTATTTGTTGCCCTGATCCTGCGGTT
TGCGGAGGCACCCTATGTGTGGTCGTGGACTGCTGTGTGACCAGGCGGCCGGGGCGCGGA
GGGAGG
>TRINITY_DN116922_c10_g1_i1 len=366 path=[0:0-365]
AACGGTGTAGAGCCGCGCGATGTCTCGCTTCACGGCTCGGATGCGACCGTGGCTCTCCAT
CTTGCCGGTAGCGGACTGGAAGCGCAGGTTGAACAGCTCTTCCTTGGCCTTGCGCAGCTC
CTCGACGAGGCGCTGGTCCTCGAAGGTGTCGAGCTCGCTCGGTGCGAGCGTCTTGGTTCC
GACGGCCATTACGCGTCGCCCTCCTCGCGCTTGATGATGCGTGCCTTCAGCGGCAGCTTG
TGGATTGCCCGGGTGAGGGCCTCGCGTGCGAGCTCCTCGTTCACGCCCGCGACCTCGAAG
AGGACGCGACCCGGCTTGACGTTGGCGACCCACCACTCCGGCGAACCCTTACCCGAACCC
ATGCGG
>TRINITY_DN130753_c12_g2_i1 len=366 path=[0:0-365]
GTTCATTGATACTGCTTTTTGGTATATAGTACTTTTTGATCACTTGATATTACACTTTTT
TTGAGGCAAGGTAACAAAAAAAAGGTCAGTTTTGACAGTTTTTTTAATTTATATTTTTAC
AACATTCACCTGAGGACGAAGATTATGTGATATTGTATAGAGCAGCAATTTATTTATTTT
TGTTCAGTTTTACACAATAAAAGCATAATTTTTAAAACAAAATCATATTTTTGCAATGCC
ATATTCTGAGAGCCATTTTTTTTCTGCCAATGGTTCTGTTTGGGGGCTCATTTTTTGTGG
GATGAGGTAATATTTTGATTTGTACCATTTTGGGATACATAGTACTTCTTGATCACTTGA
TATTGC
>TRINITY_DN159904_c2_g1_i2 len=366 path=[1:0-73 2:74-103 4:104-104 5:105-109 6:110-143 8:144-179 10:180-213 11:214-252 13:253-365]
CAGGATTTGCTGGAAGCACTGAAATGTTTTGGTTTTGGTCCAGGATTTGCCCAGTGGGTA
CAAATGTTATATAAGCAGCCTAAAGCGAATATACTGGTGAACGGCTCACACTCAGGTCAT
TTTGAACTGGGTAGAGGAACAAGGCAAGGGTGCCCCCTGTCACCCCTCCTATTTGCAGTC
GCAATAGAGCATTTAGCACTTAGACTGAGGCAGGGTGGGATCTACAGTGGAATCTCCTTA
GGGGACAGAGTCGGGCTATACGCTGACAACCTGATCCTTTTTATGGATAGGGCGGAGCAG
TCGCTACCTAGAGCAATTGAGTTAATTGAAACTTTTGGCCGTTTCTCTGGATTGCATATT
AATTGG
>TRINITY_DN158567_c10_g1_i1 len=366 path=[0:0-85 1:86-98 3:99-122 4:123-211 8:212-250 9:251-283 10:284-365]
CGTGGACTCACTCGTTTTTTTTGTCCCGTTCAGTTTTTTGCGTACAGTATATGGAACCAT
TCATTTCAATAGATTCGCAAAAAAAAACGGAAGGCACTCCGTATGCCTTCCGTTTCCGTA
TTTAAATTTTTTTGTTTTAAAGATAGAACATGTCGTATTATTGTCCGCATAACAGACAAG
GATAGTACTGCTGTTCCATTCTGCAAACCCTCATGCGTATTTTTTGCAGACTGCAAAATA
CTGAAAAAGCCATACGGTCGTGTGCAAGAGGTCTAATATGTACTTAGACCTGCTAAAATG
TGAACTTACACGTATTGTGTTAAAATATGCGCATTATTAATTGCCGATTTGAGCAATCGC
AAATAT
>TRINITY_DN94801_c0_g1_i1 len=366 path=[0:0-365]
GGCAGGAGTAGGCAGGCAGTAATATTTCCAAGTCTAGAAAATACCCATTGCAATAAATGC
ATTATTTTAAAAGAGAAAGCAAAGTATGGAAAAGAAGAAGAGTTTATATGAAAGTGTATT
ATATTGCAATTCAAGTCTGAAACCAGGTTCTCAAAGTGTGCATTTCTCCTGGGGTTTCCA
GATCGCCTTCCCTACATGCTTCAGCTATGAGAAATATACTCCATGTATAAAATCTCACCT
CGCCTCTATTTAGAGTTGAGTTTCTTGTAGGAATGCTCTTTCTTGCTTTTAAGACTTAAG
GTGCCCGCCTTAACGAGATAAAAGTTTTCCAATTTTGGAAAACCATAGTTTGAACATTCG
TGATGG
>TRINITY_DN65731_c0_g1_i1 len=366 path=[0:0-365]
GCATGTACCTTTAGTGGAGCTCTGGCATGGCTGCTGATGGACACCCAGAACAGACGGTGA
CCGGAAGTGCCGTCTGTTCATGCGTGCAGTCGAGCCAGCGGAAACAGCAGACCGCGCAGG
CTCAAGAAGCACTGGCTGAGTGCCAAATGCCGGAAGCCCATATCGAGGTAGAAGCGCTGT
CTGCGCTTACAAAGAATACCCTGTGGGCCAGGGGACAATGCGAAGGGAGTAAAAGACCTA
TATAAACAGTACTTAAATCCAAATAAAAAGTTGGAACCCTATATTAATACATAATAAATT
GTGCTATGGGGTTACAAAAACATAAAACAGAAAAAAGATTAAAAAAAAAAAAAAAAAAAA
AAAAAA
>TRINITY_DN85729_c0_g1_i1 len=366 path=[0:0-365]
GGCTTGTGACATGTAGATGAAATTGTATTTAATGTATTTTTGTATGTTAATATGGGCCTT
AACTGAAATATCGGCCTTTGGATACAGAGCAGGACCTAAAACCTAAACACATTATCCCAA
TATTGTTGGAATTTCTTCATCTGACAAAATTACTTATCTGTGTAGAAATGTAGGGACCAA
GGGGGACCTGATGCCAGTCTTGCCCTGCCCCATCTAAGGGTGCATAAGCTAATGGCAGAG
ACCCTGAATAAAACATTAGATGACTGTTTAATGGACTCATTCGGGCCAATTCTGGCATCT
CTAAGGAATAAGTTATACATTTTCTTACATATAATCAAGTGGCTCCAAACCAGAATTCAT
GGCTCT
>TRINITY_DN150664_c5_g1_i2 len=366 path=[1:0-138 2:139-261 4:262-263 5:264-365]
TGGATTTCTGCAGGCCCTGTTCAGATGAGTGGAACTGATTTCCAGTCTCATAAGTTTCTG
CAACAAAATCTGCTGCATGTGATAGCGTCCTATACAGTGCAGTTCTCATTAGTTCGATTA
GGGGCCGCTGTGGACTGTGGGGCTGTACGGTATGTCATTGCAGCGCAAATGCATTGCAAC
AGAGATACAAGCACGCCGTGTGCTCAAGAGTGGATCCGCAATTTGCACTTAACGTCTCAT
GCACACAAATGTATGTTTTTTTCCGTATCCGTTGGATTCTTTTGCAGCCTGTATGCGGAA
CCATTCACTTCAATGGGGCCACAAAAAAAGGAAATTACTTTGTATTCCTCGTCCCCATGG
CCATTC
>TRINITY_DN137436_c16_g1_i1 len=366 path=[0:0-365]
TCTATTCATAAATGACCCCCAATGTTTCCAAAATCAAAGTTCCAGTGACAGGAAATGTGC
AGTTCATCTAGTAACTAGTCAGTCAAATGTAATGATCACTCTGTAGGCAGGGAATAGTAA
TATTTTGGCTGGATTCACACAAACTGTTTTTGATGTAGTTTGAGCCAAAGCCATGAGTGG
ATTAAAAGGAAATGGAAAGTTTCCACAACTGTTTCAAAAACCGCACGTGTGATACTAGCC
TCAAGAGCACATGCTGCATACTTTATCTTGAGAGACCAGCATGTAAGGGTAGATGTAGAT
AAATAATCAGTGACACCTCAGCAGTAGTGTTGAGCAAACTTTTATTCTCAAGTTCAGCAT
ACAAGG
>TRINITY_DN195038_c0_g1_i1 len=366 path=[0:0-365]
GGATGCTCAGCGCGGCGCTGGGCTCAGAGGTCGTCGAACCCGTTGTCGACGTTGGTCTTC
TTGTAGCTTGCATTGCGCATCTCGAAGAAGTCGGTCTTGGTCTCGGTGAAGTTGTCGGCG
TAGGCCTTGATCCACGGCATCACGTTGTCGGTGGTGTCGCTGTACAGGCGCTCGATGCCG
AGCATGCCGGCCATCTTGTTGGCGCGATACTTCACGTAGCGCACCATCTCGTCCACGTCG
ATGCCGTCGATACCGTCCAGCACTTCCGACGACCACTGCGTCTCCAGCTCGATCGCGTGT
TCGAACGACTGGTGCACGTAGGCGGTCAACTCGTTGGTCTGCAGCTCAGGATTCTCGCCG
ATGATG
>TRINITY_DN144975_c1_g4_i1 len=366 path=[0:0-365]
ATTCCCATAGGGAATCATTGGTTCTTGCCTGTTGAGCGTTTTACAGCGCGTAGGAACGCG
CTGTAAAACACTCAGGTCTGAACCCAGCCTCATTCCGGCAGTATTGAGGAAGATTGGCGA
GAGCACGACAAAGGTGCTATTGATTACTCCGGCCTGGCCCAAAAGGAGCTGGTACTCGCA
ACTCGGAGCAATGTGCATAGAAGAGCCATTGATCCTCCCAAGCAGACAGGATCTTCTAGT
TCAGGGCCCTCTAAAACATCCAGATCTAAAAACCTTGAATTTGACGGCCTGGATCCTGAA
AGGGAAATGCTAAAAAGGCAAGTTCTTTCAGAAAAAGTAATAGCAACGTTACAAAATAGT
CACAAA
>TRINITY_DN135419_c4_g1_i1 len=366 path=[0:0-121 2:122-145 4:146-365]
ACAGGGTGCCACATGTAAAGGGGCTGAAACTCCTAAACCCTTCATCCAATTTTAATGTGG
ATACCCTCAAATAAAAGCTAAAATTACTAACTATATATAATAACTATAACTTAAATATGT
TGTAGTAAACAGTGTCCAAATATATAACTGTACATGACAATCTCTTTCTAAGAAAACTAC
AACCAGCCCTGTACCTCACATGCTCTGCTAGGTTATCTTCAGTCTGGCAGCTCAGGGGAC
GTGTCCTTTATTATTGGGTGTGTCCTTTCTGCTGTGATTCTCTGCCTGTAGTTTTCACAG
CTTCTAACAGTAGATATGGCTGGTGTACGTGAACTCAGTAGGTGGACTTGCACATTGCTA
TACAGA
>TRINITY_DN35366_c0_g1_i2 len=366 path=[0:0-365]
GTTGGGAAGGACCAATTGAATGGGGAATTTTCCATTAAGGAGAGTTTAAGTTGTGGGGAT
AGGCCAGGGCTAATTATGATAGATTTACTCTCGTTGATCTTAAAATCAGAGACGGCACTG
TAGTTCTTTAAATGCTCCTGGATTAGAGGAAGGGACACTCTAGGATTGGATGTCATAATC
ATAACATCATCGGCGAATGCTGCAAGTTTATAGCACCGGCCCCCTAAGGAAACGCCTTTG
ACCTCAGTGTCTGCTCTAAGCTTGGATAGGAGGGGTTCCATTGCCAGAATGAATAACAAG
GGGGACAGGGGACAGCCTTGGCGGGTTCCATTTCGAATTCGGAAAGGAGATGATAGGTCG
CCGTTA
>TRINITY_DN137525_c6_g2_i1 len=366 path=[0:0-365]
GAACTGCGGCTCAGATGCAGAACCAAACCACGATAGTGTGAATGAGCACTAAAGCATGTG
GAACTAACTATCCCATCAGAATTTAGGCAAAATACTGTTTCACTTTCACATGTTTTTTTC
CTGCATAGACATTGAAACATATCAGTAGGATAAATCATCCATATGATTGGGATCCAGATT
AGACATTGATTGCATATTTTAAAATGAAGAGTAATGCACACAGTAGCGTTTAAAAAGGGC
CCGTCACCTCTCCTGACATGTCTGTTTCAGCAAAAACTTTCATCCTACTTGTAAAGACAA
GTCGTCTGGCGTCTGTTCTTATGATTCTGTGATGTGCTATTATGCATGAATTACTAACAG
TTGTCA
>TRINITY_DN152776_c2_g1_i2 len=366 path=[0:0-81 1:82-197 3:198-365]
TGGTTTAGTGTCGCTGAGAGCAGGGATAGCTGGTGCACATTAAACTGTGATGCTCTGCTT
TTTCCTTTCAATGTGCCGACACAAGTGATTCAAAAAAGTTTCATTAGAAATTTCCGAAAA
TACTGTACTTTACTGTACTGTATGGTCAGGACCATATAAGAATAAATACTGTATAGTTGC
AAGCATTTATTATGCATGTCATTTTATTGGTACCTAAATAGGATCATATCCATCGATCTT
CACTTGGATTGAATATATATTTATGGACATTGATTGATTAATTGATATCTATTTATTTTT
ATCTTGATATAGTTTTCCATATACATTTTTATTTATTATTTGTTCTTCTCTATGTGCGGA
CGTGGA
>TRINITY_DN284429_c0_g1_i1 len=366 path=[0:0-365]
CATCCGCAATTAGCATCACGATGGACATCAATCGTCAGGGCATCAGCGGCTTGAACTCCA
GTTGTGACGGAGAGAGCGGCCAGCAAGGCCAGATATTTAGCTTTCATGCACGTGCTCTTT
GCCATCGGCGTGGGTGTGGGTCTTGGGCGAGGCATTCGGAGTTTGCTCGGAATGATGGTC
TCCGCCGCTTGGGGCGGCCTCATCCCCGGCATGGTGATCATCGCCACTCATGTCCGAATG
GTGACCTGCCTCAGGTTCGGAGCCACCCTCGCTATCAGTAGCCGCGGCATCGTGATGGCC
AGGCTCTCCGGCATCACCTGTTCCATGATGGTCTTCGCCACCGCCGCTATTGCCATGATG
GCCAGG
>TRINITY_DN324088_c0_g1_i1 len=366 path=[0:0-365]
GACCTGCATTCAGCCATATTTATTTTTTGCGGATTCGCGTTCTAGAAGCCATCCTATTCC
TGTCTGTGGTGCGGATGAAAATAATAGTCTCTGTGGATGGGACTGAGAAAAATGATGAGC
GCTCACAAAAGGTCTGTGTATTTAGCAGACTGAAATACGGACATGGCCATGTGCAGCTAT
TTGGGAGGAAAACCAATAACCTTGGTCCACAAAATGCTTTTTCCTCAGAACCTTTTTCCT
CATTTCTAAAAAAAAAAAAAAAAATGTCTCCTTGTCTGTCTGGCCCGTGATTGGCTGTTA
TAATCAGTTGTAATGACGTGCTCAACCTCTTTGGCTGTATAGGCTATGTGTGGCTCAAGG
GTGGTT
>TRINITY_DN278342_c0_g1_i1 len=366 path=[0:0-365]
AAGTCCCTCCTACAGTGTGCAGCACGCATGTCTCTGAGATCACTCAGGAATGTGGTCTTA
TCTGCACAAGGGGGGATGGGTACTACATTACAAGGCACAAGCGTTGCAGCGCTTCTTATA
CACCTGCCTAATGTTTCGCACAGTATTGTAAAAGGTTTACACGGAAATAATATTTATTTA
GACTATAATAGTTAACCTGTGCTTACACTAGCATCTAGGTTCTTCACTAGGGTTCTATTA
CTTTTGAGGGCAAGAACAGCACAGCATGTAAAAGTTTTCTTGCTGTCAAAAGTACCTTTT
GTGCTTAGTTTCGATCAGTCATAGCTTCTATTTATGAAGTTAGAGCAGTCTTGAGAAATA
ACAAGT
>TRINITY_DN104110_c0_g1_i2 len=366 path=[0:0-284 1:285-318 2:319-365]
CCGGTGAGACCCTCTACGGGTCCACTTGGGGATCTCCATGTTAGTCACCCTTCCAGTTCT
GTTTGACAAGATAGTCCATCAGCATTCGCATTGTGTTTCCCAGGCCGGTATTGGATTGTG
AAATTGAACGTCTGTAGTGCTAGGCTCCACCGCAACAGCCGCCCATTGTCCCCAGACCCT
AATTACTGGGAGACCCCCCAGCAATGTACTTACACCCTCAGTACTGTGAGACCCCCACTG
TACATACACCCTCAGTACTGTGAGACCCCCACTGTACATACACCCGGAGTACTGTGAGAC
CCCCACGGCACTGACACCCTCAGTACTGTGAGACCCCCACTGTACATACACCCTCAGTAC
TGTGAG
>TRINITY_DN341874_c0_g1_i1 len=366 path=[0:0-365]
GGCTCAAGTTCGATATATATATATATTTCTGGGTTTAGTAGAGAGCACCTATTACTTACA
GATAGAATTTGCAAGAATTTGAAAATCATCCTTCCATGGTCACCATCTCCGACGCCGTCT
CCCATACCAGTAAGCAAATGCAGCAATGGATGCAGCAACAATGACTCCTGCTGTAGCATG
CCATGCATAGATTGGTTTCTCGAGCACAAGACTAACATCAGTTGGCGCTGTCGCTGCAGG
AACTTGCTGTTGCTGTTCCGGTTCCTGCTGCTGCTCCCTCAACCGAGTCGCAAATCCTAT
TCCCAGTCTCTCCAGTTCAGACAAGTCTTTAACTTCTGGCATGAGCCTTGTAACTTTGGC
AATGAC
>TRINITY_DN50483_c0_g1_i1 len=366 path=[0:0-365]
GCCAAGGGCGCGAACGTGATTCCGTTCGATGCCTTCCCCGCCCGTGTCGATGCCGCGCGG
CTGCGCCAGGTGTTGACCGCCGCGCGCGATGCCAACATGAACATGCTGCGCAACTGGGGT
GGCGGCTATTACGAGGACGACGCGTTCTTCGACATCGCCGACGAGCTGGGCCTGCTGGTC
TGGCAGGACTTCATGTTCGGCGGCGGCATGCAGCCGGGCTACGATCCGGCCTTCCGTGCC
AGCGTGGTGGCCGAAGCACGCGACAACGTGCGCCGGCTGCGCCATCACCCCAGCATCGTG
CTGTGGTGTGGCAACAACGAGGAAGAAACCGCCTGGAAGGACTGGGGGCACGGCCGCGAC
CTGAAG
>TRINITY_DN158708_c9_g1_i1 len=366 path=[0:0-365]
GGCCCTGTACCTCTTGGAGCCCTCCGAAATGAACAGAGCAGCAGGTCGGGCATGTGATCG
GCTGCTCCTTTCATTCCTGTGGGAGTTTCCGGACTCAGCTGCCTCCGGAACTCCTGAAGA
GAAAAATGGAGCGGCAGTGTGCCCCCCATTTTTCTCAGATGTTAAAGGGGTCCATCCTCA
GGAGAGAGCCATTCTTACAGAGCGGTTTTTCATAATAGAGCATGTGGACAGGCTTAGTTG
TGGTGAAACAACCCCTTTAACCCGTTCGCTACCAGCGCCGTACATGCAGCGGGCGCCATG
GCCGGCAGATCTCTGCTGTTTCACACAGCAGAGACCTGAGGCTAATTACCATTACCGGCA
ATAATG
>TRINITY_DN149278_c8_g5_i1 len=366 path=[0:0-365]
TTATTACTCCTGCTGCTTCTAAGGTTGTGCTACAGAGAGCAAAAGGAGCAGAATCTCCTG
TTTCTCCATGTCCTGTGTCTGGGCAGACATGATTCCAGCTAGTCTCTACCCACCAGCTCA
GACTAAATTAGAATTACTGACGGATTGCTAAGGAAAAACTGATAAAAATGCCATATACAA
AGTCACGATTTAGGAGGTTTTTTCTTTTCTTACGGAGAGCACCTTAATTGGCGTAAAAAG
TCTTATAAGCCATATATGCTCCTCTAGAATTCTGGGAAGATAGTACACAAATGAGCTCTT
AACAAGCTCTGCCTCTAATGCCACCAGATGTAAGGCAGCTATCCTATAAGTCAATGTTCA
AACTTT
>TRINITY_DN133290_c1_g1_i2 len=366 path=[1:0-257 2:258-365]
GCAACAATGGGATCATGAGGCCAAACAACCTGTGGAGGACACTGAGCCTAGCACACTACT
CTTTGAAACAGTAAGTAACAGTACTCTCACTGTACTTGCATGTTCTAAGATTGCTTATTT
GCTGAGATGTACTGTATTTTATTCACTCTATGAGCCTTCTGTGTTTCATTCCATGTCGTT
TAGTTTCCAAGTTATTGGTTTTAGTATATTTTTTATCTTGCAAATGGACTAGTATAGATT
AGCAAGCAAGAGGAACTTAAAGTGGCCCTGGAAAAAAATGTAAAAGCAACCCCATATTAT
ATGTTGGCCTAAACTGGCTGCAGGTGAAGCCAACAAAGATAGGTGTGCAGTGAGACCCTG
GTGAGC
>TRINITY_DN160436_c1_g2_i1 len=366 path=[0:0-365]
CCAGAATGTGCATGAATTTAAATGATTAAAATGCAATTTATACTGAATCTTTTCCCATAA
ACTATATATCAATCTGCTCAGCTCCTCCTGCTCTTTATAATGCTGATGGTAGATTCAACC
GAATTTTCAAAGTGACACGTTCCCTTTAAACCAGGCACAATACCTTGTAGATCTAGCTCA
GCTGAATATAATTCTTTTCAACAAAATTACTTCTAATTAATGTGCATATGACCAGTAAAG
TTCACTGAGGGCGGGCACATGCCACTCTGTGCACCCTTGCTTCTCCTGCTTTCTCTGCCA
GCATCTCCCTCCCTTTCTTCATTGACAGGGCCAGGTTCCTGCATAGTGATCTACAATAAG
CAAGGG
>TRINITY_DN125779_c4_g3_i2 len=366 path=[0:0-365]
GAGACACACCTCCTCACTCTGCATGCCTGCATTAGGCTTCAGTGTGAAGGACCGCCCCTC
TGTCTTCCTAGCCGGAGACAGACCAGCCATAGCAACGGTCTTTTAAGGGAGCAGTGGAAA
GGGACAGGGGACATAAATGAAATCTGTTAATATAAGGTAATTACAGATCTTTTGGCAATT
ATTGACAGACTAACTCAGGTATACATGCCTATCTTTAATAAACTGGCCAATAAAAAAAAT
ATGACAGTTATCCTTTAAGGATGGCATAAATTGGATCCAATGTAAACAGGTAATTTTAAA
TGAGTAGAAGTTTAGATCACTGCGTCTCAACCTATGAGGCGGACATCACCAAAGAGGCAC
CCCTAG
>TRINITY_DN218342_c0_g1_i1 len=366 path=[0:0-365]
TTGTGCCCCCTTCAAAGTAGTAATGCCCTCTGTGGCCCCATCATAGTTGTAATGTATTTT
TAATTGTGTCTTATGCCCCTGGAAAAAAACTATCGCTATTTACACACTCGGAAAGTGAGA
AATCTATGCAAATGTAAAAATATGGGACGAAAAAGAACCTAGCAATCTCCTTTATAAAGC
TCCCCCTTGTGGTAGACCATAGGTACTGTATATGTGGCTTAACATTAGTTATGTTTTTGA
TGGCTGTCATAGAAGTGCTGTAACTGTGATCCCCCCCAGTGAGAGCTCGCCTCAAGGACG
TGACACCTCCATGTCTATAGCAGCAAAACAACAGAGACGTTATTTAGAAAAATGTTCATG
AAAAGG
>TRINITY_DN216458_c0_g1_i1 len=366 path=[0:0-365]
AGGGAACAAAACAACAACACACACAAAAAAAAAAAAAACGAATAAAGTATACAGTGCGCA
AGGGCATCCTCTTTTTCTTCTTTGCTTATATATCGGCAATGGAGTAATAGTCGAAAAATA
AAAAAACTGGTGTCGGATAAAGATATATAACAATAAAAATAGGGGAAAGGAATATAAAAC
GCAAGGGAGCAAAAACGTTTTGAACAAACGCTTCGACTCGAACTTTAAATAATTCACATC
TCTTCTGTATTCTTTTCTTGTATAATAATTATTATCTATCTAATATATAGATATATTTTT
CCCCTTTTCCCCTGCTCCGCACCTTTCTTTCTTTTCGCTATTTATATATATATATATATA
GAGAGA
>TRINITY_DN41985_c0_g1_i1 len=366 path=[0:0-365]
GACACATGTGATGTCACAGAATGAAGTATCGCACACCGCTGTCGCTGGTGCTCGCAAAAG
ACTTGTTAGTCGTAATCCGTGGTAGAAAAAATTGCTTCACACAGCTGATTCAATTTGCCA
TTAATCGGTGAAATGTATTATTCACAACTTGTTTTAGGTTGCATACATGATCCAATGGAT
GCTCATATACAAGAGTCACACAGCGCAACCGCCCGCCGTCACTGCCAGATCATATACCGC
TGCGGAAGGCTGCCATCTGCCCCTGAAATACGTCTAATTTAGGCGTATTTCATCTTAGTG
AATGATCCCCTTAGTCTTTGAGTAATGGAAGACTTAGGTGTCCTCACACGCTGAAATTAC
TGCAAC
>TRINITY_DN130540_c6_g1_i1 len=366 path=[0:0-365]
AGTACTGGCCACATTTAAAAAGGGGTACAAAGCTGGACAACCCTTTTAAGAAAGGAAGTC
TTAAAGATGATGAGTTATTTAAAAATGTCCCCTATGCCAATAAATGCTATAGAATCAATA
ATCATCCTACAGGTCTTGTGCAGTATGCTGATGAGACCAGTGATTGGCGGCACCAGTCAT
GTGCTGTATACCTCTACATCACCACTGCAGCCTTGTACACAAGTATTGCGTCGGAGGACC
AGAGATGAAACACTAAGGACAGTGGGGGAGAAAAAGGTGAGAAAAAGATGATTCTATAGC
ATTTACTGGCATGGAGGAAATCCTTCAACAACTCAGGCAACCTCTTAATGTAATAATGAA
TCTGCT
>TRINITY_DN130939_c5_g4_i1 len=366 path=[1:0-244 2:245-365]
TTGACGCCTCCGCGCATGCGCAATGGTGACCTCCCCCCGGCCGAGCACAGCACAGAGACG
CGCATGCTCTGTATGTAGCGCAGCTCTGCACCACACTCAGCCAGGAAGAACCCACCACCG
CGCATGCGCGGCGGAGTTCGCGACTCTGCACTATACTGGCCAGGAAGAAGCCACCACGGA
GCACGCGCGGCGGCGTGCACGTCCAAGACAGCGATGCTCGGCCCGACCGGGACAAGCCTG
CGATCAAGCTCACTAAGCCCGCCCAGCCTCACAAGCCAGAAACCAGGAAGTAAACAGCGC
AGCTCGCAGCAGGTGAGTATGAAATTGCTAGATGGGACAACCCCTTTCTTTAAGTTGCAA
ATTCAC
>TRINITY_DN270357_c0_g1_i1 len=366 path=[0:0-365]
CTCTATGTGCCGCTGCCTCACCGCTGGTGTCGGTGAGTGGGCAGAGCGCTGACTTGTGCG
CCGTCCCTCTTTTTGGAATGCGCCTGGCTTTGCCGCCCCGTCACGCCTTCTGGAGGCATG
TAGTGACGTGCCCCTGGAATGCACAGCGTGCGTTCCACATGCTGGAAGTCGGAATCATGT
GACTGCGGCGCCACTGTTACTAGGTAACTAGAAGGGCTCTGGATCATGCTCACTCGCTGT
CACAGATACTGTACAGCCATTCGACAGTAATATGTAGCCAAAAGTAAATTTGAAAGGGCT
GGTTATTCATACAGAATAATTCAAAGACAATTATTGGTATCTTCAATTTTACAAAGTTTA
GCTAGG
>TRINITY_DN102234_c0_g1_i1 len=366 path=[0:0-365]
TTAGCGGAGTAGAGATCAGACAAGACGACTGCAGAGACAGAGACATGGAGGGTTTACTTG
TATTGTGAAAGAAAGCGGTCGCCCAAAAAGTGACGCCACTTCTCCATTTCTACAGTTGTC
TCATATGGTTTAGAGACGCCCTTTATATTTTAGGGCTTGTTTGCATGTGCATTGGGGGCC
TCCTCCACAGACTCCAATGTATTGAATAGGATCTGTTCGGCTTAGTTCAGCTCCATTATC
TGCCGACTCCGGCACTTCTGTAATTTTAATTGTTCTGCTCGTATAACGGAAAACAATACC
GCTGGTGCCTTATAGGACGACAGAGAGGCGTATGGTAAGATGAATTTCCTGGGCCCCAGT
GCAAAA
>TRINITY_DN117161_c7_g1_i1 len=366 path=[0:0-365]
CGCAGTTTCAGAAATACAGCCACCCTTGGTCCAAATATTGTATACCAATATTTATCAATG
TGTAATTACGGATTGTTTTGCTTTATAAGTATATATTCACACATGGCAGACTATTTGCAG
AAATTTTTTGACTGTTTCATAAAACTGGAGTCTTCAGAAATCTGGGCAAATGCTGCTGAA
AAAACGAACAAACAAAAAAATATACAATTGAGGTGTGTAAATATGGCCACATGGTCAGGC
TTCTGGATTTAGTTTTGGGAGATATAACCAGTATTAAAAAAAAAAAAAAAAAAAAAGAAA
AATTGTATATTCTTTTATACTTTCCTTTCTTTATATTTTTCTCTTGTGATCCACTCCTAA
TTTTGG
>TRINITY_DN120101_c11_g1_i1 len=366 path=[0:0-365]
AGCTCCCAGAATGCACACTCTGCTGTTCTTGCCACTCCTATAGAAGTGAAAAGAGGATTC
TGGGAGTTGTAGTTTCAGACCAGCTGGAGTGCTGGAGGTTGCTGATCCCTGCCTAAATAA
CAAAGAAACTAAATTTAATGGGTATCGCCGCATTCTAAAATGTAAACTAATGAAATGAAA
AATGTATCATGCATGGTGAACGCCGTAACAGTAAGACATTTTTGCTGATTGGTCACGGTT
CCAACCAAAAATAAAAATTATCAAAAATGTGTATGTTCCTCAAAGCACCAATAAAAACGA
CAGTTCACCCTGCAAAAAAAACAGGCACACACAGCTTTGTAAGTGGAAAAATAAAAAGAT
CGGAAG
>TRINITY_DN123399_c9_g1_i1 len=366 path=[0:0-365]
TCGTCACAACTAAGAAACGCCTTCACACATCATTTCCGGTGCGACAGGAAGTTAGGAGGT
AGGGAAATCTCACGAAGTAGGGTAATGTAACGTTACACCGGCATTGGAACAGTGAGGATG
CATGGCTCTGTAAATCTCACTGGGAGGGGGAGTTTCAACGGAGAGAAGTAGAGGTAAAGC
GATGCTCCAAGGTGCTTGTCCTGCTCTCCTATGCTTTAAGCACCTAATTTGCATAAAATA
AAGATAAGAATTTCTCTGCAACAGTAATACTGATTGCAAAAGGCTAGTTTTAGTCACCAT
GATCAATCCTACCAGGCAGTATGTTTGGTTTAGTAGGGTTGATTATAGTGACATATGCTC
TTTAAG
>TRINITY_DN101552_c0_g1_i1 len=366 path=[0:0-365]
GGTGTGCAGCTGAACTTCTACAGATCACTGCCAAAAATTACAGAAAACACTATTTAAAAA
AAATATCTTTCAATTAAATTTTTTTGGGTATATTATTGTTATTTTCTGTGTGTAGTAATG
ATGTATAATTTGTAATTTTGCTAATTTTCCATGGACCACTTCATCCTAGGATGATCCGAG
GGTTTGGCCTTGGAAGGCAATTGTCAATGTCCATTTATTTTCTTATTGTATTGTTTTAGG
GGTCTGGTGTGGTCTACAGTATATTCATTTTCAGGAGTGTTTGAGCTTTTTATGTTGGCA
TTACAGGGGTGGGGAACATTATATACTGGCACGACAAGGGTATGGAGCATTATATACTGG
CACTTC
>TRINITY_DN118019_c18_g1_i1 len=366 path=[0:0-365]
TTTGAGGGGTTGTAGTGAGTGCTTTGACGCCCACTGATGTTTCATAGTATTTAGAAATAC
TTGGCTGTGAAAAATGAAACATTAAATTTTTTTCCATACAGGAGAAAAAGGATACCGCAA
TTTGTTACATATTTTTTTCCTTAATACGGCAACACTCCATATATAGATTACTGTATGGGC
TCACTTTAGATCTCAGAAGGGAAAGAGTGATATTTGACTTTCGGAAGGCAGATTTTGTTG
GAAGGGTTTTTGGGCTCCATCACATTTGCAGAACCCATGACGTACCAGTACAGTGTTAGG
CTAGGTCTACACGACAACATTTGTCGCGCGACAGTTTTTATAATGGTAGTCTATGGTGTC
ATACTG
>TRINITY_DN57489_c0_g1_i1 len=366 path=[0:0-365]
ACACCACCATGGCGATGTCCCCCCGGGCGGAGTAGCGCTTTAGCTGGTCGATCAGGCGTT
GCGTTCTGGCAGGCGCGAAGTCGTTGCCGCGCTCGCTATATTCGACGAAGCCGATCTCGT
AGTTCGGATGGCGTTCGTAGTAGCTGTCGCTGCAAGGCCGGATGTCGGCGCAGGTCGATT
CGCTGTCATCGCGCAGCGGGGCGTTGGCGGCGCCGCCTGCCAGCAGGCAGGCTGCGAGAA
GGGCGAGTATTTTCATGACGATTCCCGCGTGGAGATTCTTTTCCGGCGCGCCAGAACTCG
ACCGGTCGCTACCCGTTACGCAGGCCGGTCGGTACGCTCTGGCGCTGTCGGTGCCCGTGT
CGCCGG
>TRINITY_DN56278_c0_g1_i1 len=366 path=[0:0-365]
GGTCCTCCTTGTGACTAGTCCCCTTTTTGGGGAGGGGGGGGATAAAAAAAAAAGTTCGGG
CTGTTGCCGAGCAACCAATGTGGCAGTTTGGGGGGGCGACTACGCAGGTCCTTTAAGAAA
ATTGGTGTCGCCATGCTGTGTAGGGGGTATGTGTTCATGATGCGTCACTTCTGCCCCCCC
CCCCCAAAGGAGCCGGGTGGCAGAAAGCGGTGGTCTGAGTCCTCCCCCCGAGAGGGTGAC
TGGTGACAGAGAGGGGCGGTATGAGTGCTGCCCCCTCCCCCCCCCCCGACAGCGGGCGAG
CGGTGGCAGAGAGGGGCGGTATGAGTGCTTGCCCCCTGACAGAGGGCGAGCGGTGGCAGA
GAGGGG
>TRINITY_DN124244_c1_g1_i1 len=366 path=[0:0-365]
GGAGGGAGACTAGGGGCCCACCTTCCTCAAGGGCCAATCCAGAGATTTACCTGTACCCCT
GTGGACCAGTCCAAACCTGTCTGCATATGCAAATTGTGTGGTGAGGAGGAATTATTCTAA
GAAAGATGGTATAGTGTTACCTATTGACTTTGATGGTTGCTGTGTAATACTACATTTCAC
CTGCAGCACTACATAGACACACCGGAAACGTACCCAGCAAAAACAGTAGAGTGCTGAGGG
GAGTTGCCTAGAGTCCTAAGTGTACAAACACTTTAAGCAAACCAAGCAGATACACATAGT
ACATACAGCACTGATAGTACTACGGCAATACTACCTTGAGTAAAAGATGGACTGCATTAC
AGGAGT
>TRINITY_DN84514_c0_g2_i1 len=366 path=[0:0-365]
GAATCGCCGAACGCGCTGACGACGATGTTTACCAAAGGTACGTTCGAGCTGCCGATGGGC
ATTCGTTTTGCCAGCACGGCCATGTTCTCCGAGCGCAATTCCAGCCGCCAGAACGCGGGT
TACCCTGTCAACAGCCTGAGCCAATCCAAGTATCCTGTCTATCTGGACAAGAACAGCTAC
TACAACCCGATCGGCGCTTCCGTCACAGGCGGCACGGGCGCGGATGCATTCTTCTACCGC
CGCATGGTCGAAATGCCGCGCGTTACTGAGAGCAAGAACCAGACCGTGCACATTGATGCA
TCGCTGGAAGGCGACTTCACCTTGCGCGGTCTGCCATGGAGCTGGAGCACGGGCTACAAC
CCCAAT
>TRINITY_DN272149_c0_g1_i1 len=366 path=[0:0-365]
TGAGTCGAAAGCGACATCCGATGGGCTCATCGTGAGCTTCGGCGAGATGCTTATTGACTT
TGTGCCAACACTTTCCGGCGTCTCTCTCGCAGAAGCACCGGGCTTCTTGAAGGCCCCCGG
TGGTGCTCCGGCCAACGTGGCTATAGCCGTTTCCCGGCTTGGAGGTAAATCGGCCTTCGT
GGGAAAGCTGGGAGACGATGAGTTCGGTCACATGTTAGCCGGTATCCTGAAAGAAAACGG
CGTGATCGGCGATGGGATCTTGTTCGATGAGGGTGCTCGTACCGCTTTAGCTTTCGTGAC
CCTAAGATCCGACGGCGAACGCGAATTCATGTTCTATCGTAACCCAAGTGCCGATATGCT
CCTAAA
>TRINITY_DN341063_c0_g1_i1 len=366 path=[0:0-365]
TCTCGACAGCATCCTCGCCAGCGAAGGTGCCCCGTTCGATGCCGACTGGATGCATGCGAC
GTTCGAGCGTTACTGGCAATACGCCAGCGCCGTAGTCAACTGGACCAACTCGCTGCTGAC
GCCGCCGCCCGCCCATATCCTGGAACTGCTCGGTGCCGCAGGCGCATCCGATGCGCTGGC
CAGCCGCATTGCCAACGGCTTCGACAACCCGCCCGACTTCTTTCCGTGGTGGAGCGATCC
CGCGGCCTGCCGGCAATTGATCGGCGAACAGACGGCGAAGGCCGCCTGAATGCGCGAGGC
ATCGGACATGGATACAGTTTCGACATCGGCGCTCGCGCCGGATCCCGCCAGCCTGCGGCG
CGTATG
>TRINITY_DN14248_c0_g1_i1 len=366 path=[0:0-365]
TGCCTTCACGCAGTCTCTGGCGACAATGTCCATGGTGGGCTACATTCTCGGCCTCGGCGA
CAGGCACTTGGGAAACATTCTTCTCTCCATGTCCACAGGGAAAATAGTGCACATTGATTT
CGGCGACAGTTTCGACGTGGGGCGGCTGCGACACGTTTTGCCGGAGACTGTGCCGTTTCG
CCTCACGCGAATGTTAACGAACGCAATGGAAGTGTTCGGCGTCGATGGAAACTTCCGCGC
GTCGTGCACCCGCACTCAGGCAACGCTGCACAGAAACCGCGACAGCATTATGGCACTTCT
CTCCGCGTTTGTGCACGATCCCATTGTGCAGCACAAAGGAAGAATGAGAAATGTAATGGA
GAAGAG
>TRINITY_DN158823_c6_g1_i6 len=366 path=[1:0-101 4:102-115 5:116-117 6:118-164 13:165-207 14:208-216 15:217-243 17:244-250 18:251-251 20:252-263 21:264-285 23:286-309 25:310-365]
ACTCCATGGCTGTGTTGGAGGGGTTGTGCAGCCTGTTTGTGCTGGTGGCCTGTCCTCGGG
ATGGGTTGTCGGTGTCTGATCGGTGGAGGGGGTCCAACAGCCGGCACCCGTGCCGGTCGG
CTGTTTTGGGGGGAGGCGCTCCGTGCGAGCGTTGCTTCCTCTTCGTTGCACTACACGTCG
TCTCCCCTGTAACGGTGGTGTATTGGTATTACAAGTACTTGCAGTTAAACTGCACTTCCG
AGACGGCGGGCAGTGTGGTGGGGGGGAGGCTGCGCTCGCGTGGAGCGCCTTCTCTTCGAG
CAGCTGATCGACGGGGGTGTCGGACCACCAATCGGATGCTGGTGGCCTGTCCTGGGGATG
GGTCGT
>TRINITY_DN136342_c9_g1_i1 len=366 path=[0:0-365]
GGCATTCAAAAATGCATCTTGTCCCACAAAAAATAAGCCCTTATAACTATGTTAACTGAA
AAATAAAAAAGTTATGGCTATTGGAACGTGGAGAGGAAAAAATCCAAAATGTAAAAAGAC
GGGCTGGTCTTTAAGGGGTTAAATCACGAACACCAGACCTTTTGTAGCATTTTTGATAGA
TTTTATGTGACAGCTGCAAGATTGCATATAGATCAGTTTACTGCTAGGGACTACAACTGC
CACTTAATAGTTAAAAATCAATCAAAAGTGATACAAAAAGTCTACATGTAGCCCCAAGAC
ATGCTATGTCTCCATTTTGATATACAGTATTGTACTGGCCCACCATAGTACCAGAGGGAC
CTCTAG
>TRINITY_DN130802_c4_g1_i2 len=366 path=[0:0-239 2:240-365]
ACCCTTAGAATGGGTTCTATCTTACTACCAACAACTTTCTAGAAAAGAAATGTATTGGAT
TTATAAACTGAATACTCTATTTCCGTTTGTACTGAATGAAACTCTGGAATATGTGAATTA
TTAGTCTAATTTTCTATTTTCTTTTTCTCTTTTTTCTTCTTTTTCTCTTTTTTTTTATTT
TTTTCCCCCTCATCGTTGATTATGTTCTTAAGATCAAATATCACTGTCCACCCTATAACA
TACACATATCCGTCACGAGTTATTTAGTTCAGTAGGTGCCTCTTTCCATTTTATATCAGA
ATAAGTACATTCGTCAATATATTCCACACCGTCACCTGAGACGTAAGACTACCTTTAATT
AACCAC
>TRINITY_DN152914_c12_g1_i1 len=366 path=[0:0-365]
GAAAACTAATGGGGTCATTTATCAAGCTGGTGTAAAGTAGAACTGGCTTAGTTGCCCATA
GCAACCAATCAGATTCCACCTTTTATTTTTGACTGCTGCTTACACCAGTTTGATAAATGA
GGCCAGTCCACAATGGATACATTCTGCTGTGGGGACACGTGGCCTTATACCCTCACAGCA
TTTATTTCATCAATATAATTCCATTACTCTACTTGTATTAGGAATCTATTGTTTAACTGT
AGATCTTTAAATGTACTTTTTGCATTTCTATTTAACTTGGACAGCTCATTTTTCCAATTG
ATTGTTTTAAAAAATGTGTGCAATTTGTCTTCTACAGTTTTCAGTTTCCCTGCTTCTAGT
GACTGT
>TRINITY_DN137746_c0_g1_i1 len=366 path=[0:0-365]
TGGGGGTATGAAGCCCCCAAACGATCAGCTGTGTTGGAATCACAGTGGGTGGATCCAGAA
GCAGAAAGCTTGGTCCACTGTGTAGTGGCTGTGCTGGGGTATTACAGCTCAGCCCCCAGT
CACTACCTATACCAGGGATCAACAACTTTTGGCACTCTAGCTGCTGTGAAACTACAACTC
CCAGCATGCACACTTACTCCGCTATTCTTGTAACACCCATAGAAGTTAGTAAAGGAGGAG
TATGGGAGTATCTGTAGTGTCCGGGGTTGCTAATCCATGATCTAGCCACTGGAAAACCCC
TGAATTGTGTCATTCAAGGATGCCCAAACTGCGGCCCTCCAGCTGCTGCAAAACTACAAC
TCCCAG
>TRINITY_DN330569_c0_g1_i1 len=366 path=[0:0-365]
AAGTATGCCAGACTTTTATAATAAAAGTGATTTTCCACATTATTAATGGGGGTACAGTTT
AATTTTGCATAAAAGTGGCACAGACGTGTTTGTGATGGGACTCCCATGTGCAGCATAGCA
TGTGAATCTGAAACAATCAGTTAAAGTGAAGCGCATACTGCGTTCAGGTGCAAGGCCGGC
ACAAAATAATCTGATAATGAGTCCACTTCAAAAATCAGTGCTAAGTGGAGTCAGGCCTGA
GCTTTACCACATTTGGTGCCATTTAGAAATACATTCTGTACACCTGGCAGTCTCACCGGA
GAAGCTGGGTTGATTTACAAAGCAGGAGCCCGAAGGAAACAAGCCTGCTCTGTTATTACC
TGAGAG
>TRINITY_DN159047_c7_g1_i1 len=366 path=[0:0-365]
AAAAGCAACCTGAAAACCTAGCACTAGCTGTAAGCAGGCTTCCCCTGCACAGCCAGACGA
GCCGCTTCTACCCTCACCTACCGTGTCTTTCCCTCGTAGATTGCAAAAGGTGTTAGTCAT
TTTAATTCCTGCCGTTTCCAAGTACAGGAGTCCAGTGGGCGGTCCTACTCAGTGATTGAT
AGCCTTCCTTTTAAAAAGGTCCTTTTTACAAGGGTTGAGGATCGGAGTAGTTACTGGGGG
GGGGATGAACCTTTGTATGAACACTTCTGCCCTGTGTAAAGATGCTATGCTCGTTTGTCA
GACGATCGTATCAATCCCGCACATTGTCTTGTGTAAACGGGGATCTGCTGCCGGCAAACA
ATGAAT
>TRINITY_DN209970_c0_g1_i1 len=366 path=[0:0-365]
AACACACAAACGCGTTCCTCGTTATTGTCCGTGCAAGTTTAATTGCAATTCATGTCTGTG
GCAATCAGTTATTCCTTCACAATGCGCGTGGGGGGAAGCCATGGAGAGGGATAATGGTAT
GCAAGCGTCTGCAGGTGCCTGTGTGTGCCCACTCCTGCGCAAGCAACTCAACGCAAGCCA
TACTATCTATCAGTATACAATGCTGGAAAATAACCACGATAAACCTCATCACGCACAATT
ATTCCACACGCAACAAGGCGTACGTACAATTGCGCTCATGAGAGGCGGTCTAGCACACTG
ACTTTGCTAGACCAGTACTAATACCAGCAGATGGCTCACGGTGGAGTGTACACATGCATG
GATCCA
>TRINITY_DN151223_c2_g1_i1 len=366 path=[0:0-365]
GGCCCTGCCCCTTTCATGACACATGCCCTTCACATCATGTATGGTTGCTGGTATTGATGT
ATCCCAGTGCCACATTAGTGCTCATGGAGCAATGCTTTCTGGGATAAAGCAGCCGACCAT
GTGCAGTGCAGAAGATTTGCCAACTTTTCCAGGAGTCTGGGAGGTCTCTAGTTTTTCCAC
AAGCCTCCAGGACATTCTAGGAACATTCACAGGTGTATACTATAGATATAAATACATCCG
CATACATACCTACTGAAAACACTCATTAAATTGCATTAGTTAATGAACTGGAGTGTTGGT
GCTGAGTGTGAGTGCTGAGCTTGCTCTCACTGGGCTTGCTGCACTAAGTGGCTTGTGAAT
AAGTGG
>TRINITY_DN317446_c0_g1_i1 len=366 path=[0:0-365]
GCGCCACCCTGCAGCGCCTACAGGCGCTGGGGATCCAGACGTTTGTGGGCCATGCCGCGT
CCCAGGTGCAGGCCGCCGATGTGGTCGTGACCTCCACCGCCGTGCAGGCCAACAACCCCG
AGGTGCTGGAAGCGCGTGCGCGCAAGATTCCCGTGGTGCCCCGGGCCCTGATGCTGGCCG
AGCTGATGCGTTTCAAGCAGGGCATCGCGATCGCTGGCGCCCATGGCAAGACCACCACCA
CCAGCCTGGTGACCAGTGTGCTGGCCGAGGCCGGGCTGGACCCCACGTTCGTCATCGGTG
GCAAGCTCAACAGCGCCGGTGCGAATGCCAAGCTGGGCCAGGGCGACTACATCGTGGTCG
AGGCCG
>TRINITY_DN156313_c3_g1_i1 len=366 path=[0:0-365]
GTGATTCCAAGCAAAATAATGCTAAAGGCCACCAGATGGCACAGGTAGCTGTAGACATTT
CTTTGAAACACTACCACTAATGACCACTAGGTGGCAAAACTTATATGTTTTTTGCAGTAG
TACCATTGATGAGCCCCAGGTGCCACTGCACAATTTCATTTTTTTTTCTGTAGCAATATG
CAAAAGTGCAAAAGTTCTCACGCCTTCAGCAGTGTAAACATTTCTGCAAATATTTACTGT
ATATGTAGCTTATGAAATAGACCTTATGCCAAGAGTCAATATAAATACCCAGTACATCCA
ATATAATTACATAGAGTGTGTGTGTATATATATATATATATGTATATATATATATATATA
TATATA
>TRINITY_DN134110_c4_g1_i1 len=366 path=[0:0-365]
CTGCATCCTGGCAGGATGTTTGCGGGCACAGCTTCCTGTTTCCACGGGCTTCCTGCTGGG
TTTCTTAGCCAACCCCAGCATGCTTTGCTCTGTAATTTTACTCAGGGTTTTGCAGCACCC
GCCACATTGTTCTCTCTATGAAAATCTTGCCGCCTACACCTCCCCTGTACATGTTAGATA
GGAGGAGCAAGACCTGATAAAAATTACTGAACAAAGCATGCTGAACTTGATCAGAAATCC
CAGCAGGAAGCCGATGAAAACAGGAAGCTCCGCCTGCAAACATCCCGCCAGGATGCAGTA
GTCCCGAGAAAAGGAGAAAAATGCTCACATGAAAAACAGGCACATGGAGCAAAAACACGC
AGTATT
>TRINITY_DN68506_c0_g1_i1 len=366 path=[0:0-365]
AGGCAGCAGTTGCCCCTGGGCCCTATAGCCTGAGGGTCTCCAGGGATCACTCTGCTACAT
AAGAAGGACACCAGTCTTACACGTGGCACATGTTAGGTGAGGAGCTCTCTTGCAGATTTT
GAATCAGGGGCCCGAAGCGTTAAGTTACTGTACATTTCACTAAACACACTGATAATGCCC
TTTTATCGTGGGCCCAAAGATTGAGCAGACTGATATTTACTATCCCATGTTTTCAAGGGC
ACACTGGGAACTTTAAGTGGCCCTGAAAATAAACCAAAAAGTGGCCCCATGTTGTAGGTG
GGTCCAAATTTACAGAAGGCAGAGCAACACAAATAGGCAGGGACAACAGAAGTAGGCAGG
GACAGA
>TRINITY_DN147086_c9_g1_i1 len=366 path=[0:0-365]
GTTTAGGAAATAGAATTTAAAAAAATCTACAATCAGAAAATAAAAACAGATTAGAAAAAA
AAGAATATGTGCTACTATCTGATTTTAACTGGCAGATAATATTTTTTGTGAAACACACTA
AGTGGGGGTAGGGAAGCAGAAAGACATTGTAAAACATTATAAGCAAGTGGCACAAATGGG
AGTAAAGGTGTAAGCAGAATGCAAATGGTAAGCAAGGAGCAGGAAGGGGTCAGACAAGCA
GTGTAAGCAGGCAAGAGAACAGTGCAAACTGTAAATTGTCAACACAAAGGAAAAAAATTA
AAAGGAAAGAGATAGCAGAAGAATGACAAACAGTGACTGAATATGAAAGATCTCTGTGGG
AGAGAA
>TRINITY_DN67311_c0_g1_i1 len=366 path=[0:0-365]
GCTCTAGCGCTGTCTGACCAACTGAAGTTTCTGGAAAGACAACCCAATGAGTAAGCACCC
GAATGCACAAGCCCACCAGGTGGCGGGCGGTGCACACCATCGTCCTTTGAACCGTGAGGA
CTACAAGACCCTGAGCCTGTCGGCCCTGGGCGGCACGCTGGAGTTCTATGACTTCGTCGT
GTTCGTGTTCTTCGCCAACGTGATTGGCGCACTGTTCTTCCCCGCCGACCTGCCCGACTG
GATGCGCCAGCTGCAGACCCTGGGCATCTTCGCCGCCGGCTACCTGGCGCGCCCCCTGGG
CGGCATCATCATCGCCCACTACGGCGACAAGATCGGTCGCAAGAAGATGTTCACGCTGTC
CATCTT
>TRINITY_DN139381_c2_g1_i1 len=366 path=[0:0-365]
GAGTGGTGACTAATAGCAAGAGCTTCACTCACGCTCCGTGGTCACATGACACAAACAAAT
CCTGGATGCAAAAAAATTGCATGGAAGATTTTTCTGTGTCGAGTTACAGAGAGCCCTAAG
CCCATGTGCTTTCTGCATTTTGCGGAACGCCCACTGCCAGCCCTATGGTAGAAATGCCTA
TTCTTTTCTGCTATTGTGGACAAGAATAGGACATGTTCTATCTTTTTTGCGGGGCTGCGG
AATGGAAGTGCGGATGCAGACAGCACAAGGGGTGCTGTCCGCCTCTTTTGCGGCCCAGTT
GAAATGAATGGATCCACATTCGTTCCACAAAATTGTGGAACGGATGCGGACCCATAAATG
TGGTCG
>TRINITY_DN238558_c0_g1_i1 len=366 path=[0:0-365]
AGGCATACTGATGCAAACTGAACGGATTTCTATCCATTCAGAATGCTTTGGGATATGCCT
GATGAGTTCTTTTCCAGCATAGAGCCCTTTTGACGGAACCCTATGCTGTTAAAGAATAAC
GCTAGTGTGAAATAATAAAATTGCTTTTGCTAATGGAAAAACCCAATGTCATCTGTGAAG
CATGCAGTAAGTAAACAGTTTTGATAACAGGCGATGCCTAGAAAAGTAAATCTCTGCAGG
ATTCAGTATGCAACTGGGAACCAGAAGCTGTAATCATATATTATCCATTTGGCATTGGTT
AAAAACAATAGTGCAATAACGCTGTAATCTTACGTTTAGGGTATACTGTTCCGATACAGA
TTCAAA
>TRINITY_DN338224_c0_g1_i1 len=366 path=[0:0-365]
AATTGCGGACGTGTGAATGGACCCTTACAGTAAGTTTTTAGGTTTCCGTCAGAAGTTCTG
GTGTTTTTGATGTAATAATAGCGCAGTCTTTACCTCTATTGTTGACATCAGAAACACTTG
GATTTAATTAATTAATTTATTAGATTTAATCTATATCTTCATTTATAGATCAGTCAGAAT
TTGTCAGGTTACTTTCAAAATGGATCTGGTGTCACTGCCATGGCTCTCTTATGAGTGAAA
GCTGTGATACTGTTGGGTACATAGTGGAGAAGACGCTCATAGCAGATATCAAAATACTCA
CCCCTTTGGGCTCCTTTCGGACGGGCGGGTCTCGCGCATCGGACTCGCGGCGTGGGTGTG
CGGCGG
>TRINITY_DN275894_c0_g1_i1 len=366 path=[0:0-365]
GGTTATGTCAGTATTTGTATAGTGTTATGGTATTTTCTGTAATGGCTACTGCACTGTGTG
GAACTGTATTTGTTGTCCACCATTTCCATTTACCAGTCTCTATAAGTTTTGACTCTGTAC
AAATGAATGTATAGGTAAACTAGTGCCTATAGTTAATTTTTTATTTCATTTCTATAGCAC
CAACATGTTCTACAATGCTGTACAGTGATTGTTATCACTCATTGGTACCTGAACCCATAG
GGGTTCACAATCTAAATTTCTATTTAACCTACTTCTTTGTTTTTGAGGTGTAAAGGTAAA
ACATAAGGAAAAATAACAGTTTGATCTCCATGTAGATGTTGCTCTTGGTTGGATTCAAAC
TCAGGA
>TRINITY_DN162052_c4_g2_i1 len=366 path=[0:0-365]
TCTATACATAAAGGGGTTACCCGAGTTGCACTGTGATCCTGTGCCATACATTGGGCACGC
GATCCAACCTAGGGTTAGAAGCCACAGCACTAACGTGAGATTCAGACTAACACATGCTGT
GGCTTCCAACTCCAGGCGAGGATCACGTGCACAATGCATGGTATGTGATCCCAGAAATGG
CCACTGCACAGGATTGTGGCGCAACCCGGATAATCCCTTTAAACATACATAAATGGCAGC
TTACTTTATATTTTACTATATCGTGAGAAAAAAAATAAAACACTTTACCGAAAGTAGACC
AGCCAAACATTACTGTCACTATGACCAGCCGCAGGATGAATATCGCCGTGCTTACACTTG
CGAAGA
>TRINITY_DN195683_c0_g1_i1 len=366 path=[0:0-365]
TTTACTAACTCCACATAGCAGTAAAGAAAAAGTGAAAACGGTAACCAATCAAAATGCAAT
AGGAGGTATAGTATGCACAGCGGTGAAACTCCTCCTCTTTCGTAAGCGACATCAGGAAAC
TCAAAAAAACATAAAGTCAAACATCCCTTAAACCCGTATCACCGGATGAATCCCTTCCAC
TGGAACTTCACGGAATGAAGATTGATCCGGAATAACCTGTAACCAGCACCAAAGGGCAAC
TTGTACGAATAAAGATCCTCAGAAGATGAAGGTTGACCCAAACGAGTCCATCCTGGGACC
GAACCGTTAACATCGTGGATTTATACATTTTCGGCCCTACAGTTGCTGTAAAACTACAAC
TCCCAG
>TRINITY_DN128551_c2_g1_i1 len=366 path=[0:0-365]
GCCCTGTGATGTCACAGCTCTATTAATATGGCAGTCATCTTAGATTCTGCCATTCACCAG
CGTACTTAGTGCAGGGAGAGACGTGTCTGCAGGTGCTGGGGACAGTGATAGAAAAATGTC
ATTGTGCTAAAAAATAAAAACGATTTACAAGTGCAAGGAAAGATTATTCAAGATGTAGGG
AAAGGATAGGGAGGAATCATTCCACAGCATTTATGCTGAACAGGGTTCAGTAGGGGAGGT
TATAGCCTGGGCAATAGGAACAATCCTATTACACCTTGCTGCACTGACTGGGGACCCAAA
TTACCATTATACAGCTCTGTAACTCCAGCAAACCGTTCTTATTACGGTGCAAGTGCTGTT
TGATGT
>TRINITY_DN274808_c0_g1_i1 len=366 path=[0:0-365]
TCAGTGGTCCTTTTGTCTGTAATCGCGCAGCTGTCGCAAAATCAACTCGCGACCAAACTG
TGTCAGTGCCCCATCGGCACCGAACGCCGCGTGTTCAGAAACAACGTCCCGATAAACACG
CGGCCGTTGTGTTTGCGCAGTGGTAGGACCTTGTTCCCGATCAACAGGCGTAGGCACCGA
AGCAGGGGCAGACACAGCGACAGGAGTACCGTGTTCACCATGGAAATTTACTTTGGCCGC
CGCCACTGCCGCTGCCGCCGTCGCCGCATCTCGGGTGGCAGAACTGGAAAACGACCGCCG
CTTTGGTTGGGATGTTGAAAGGGAAACGGCAGGCTCGCCGAAAGCGGGGCGTGTGCGCAG
CTGTGG
>TRINITY_DN152708_c7_g1_i1 len=366 path=[0:0-365]
AAAGAATATTTTTAATGGAAGATATGATAAATGGCATCATTATAGAAATTAAAGAATAGA
ACTTTACAAACAAATAAGCCCTTGTGTGACTGTGAATCTAAAATTTATAAAGTTTCGGCT
CTTGGAAAGCGGGAAGGAAAAAACAAAAATGAAAATTAGCCAGGTCATTAAGGGGTTAGC
CATACAGTGCGGTACCGGGGATAGCTGAGAACTGTACTGTCTCAAAGAGATGAATTGTGC
GCAACTGCACAAACCCAACCTGCAGCTTCATTCACTTTGGGGGCCCTGCAGCTTACCAGG
CTCCATTCTCATGATTGGTGGGGACCCAATGTAATACTTACCCCCTATACTCTGGATACG
TTCCTA
>TRINITY_DN212700_c0_g1_i1 len=366 path=[0:0-365]
GCAAGACCAGTGCCTATGTGGCCTATATCCGTGAGCGGGGCGATACCAATGTCGACGTCG
CGGCGCAGGCCTATGGCTCCACCAAGACCGCCTTGCTCTCGGCCTGCGCCCTGGCCCTGG
CGATGGCCGGCGTACTGGCTTGGCGCATCATCCGCAGCCTGATGCGGGCGCTGGGGGCCG
ACCCCGCCGAGTTGCGGGCCGTGGCCAAGCGCGTGGCGGCTGGCGAGTTGAACGAGGTGA
CGCTGGACGCGGGCGTGCACCACAGCAGCGTGCTGGCTTCGCTGGCCGAAATGCAGACGG
CGCTGGCGCAGATCGTGCGGCAGGTGCGCAGCTCGGCCGAAACGATTGCCGCCAGCTCGG
CACAGA
>TRINITY_DN230880_c0_g1_i1 len=366 path=[0:0-365]
GCACTCCAACAAAAAAAATGGATGATCTTCCAACTCCACGATCTCCATCCTCTCGCCTTC
CACATCTTGGCCAACGAACTTCAAGCCTTGCTCTTCCAAGCACTTTTTCAGGACTGGATT
CACCTCAAATCGGTGGCGGTGCCTTTCTTCCAAGTAGTCTGTGTCTCCATAGAGTTTCCT
CATGACTGAGTTCTTGGTCTGGAACAGGGTTCTCCTCTTGCCCAGCCTCATGGTTCCTCC
CATTTGCCCAGGGTTATGCTCTGGCATGTCTATGACCACAGGATGACTAGTCTTAGGGTC
AAACTCTGTAGAATTGGCATCTTGCCATCCCAGCACATTTCTTGAAAATTCTACCACTGC
TAGCTG
>TRINITY_DN260116_c0_g1_i1 len=366 path=[0:0-365]
ATCTCGACGTAGTGCCAGTGTCCACTTCGGTGTTGGCTTTGGCTTTGGTTTGAGTTTCGG
TGTCGCTCGAATCCTGCACCTGCGGCAATGCTTCGTCGGCAAACTCGGAGACGTAAGCGT
CATCACGCAAATGCGCAAAACCTTCTTCAGGCTCTTGGGTGCGTGTAGCACGACGCCCGG
CTCCGCTTGCTTTCTTAGCCTTGCGTCCAAACATGTGTGTTGCTCCTCGTTCCGATATGT
GTAGTGCACGCCGCTCATTACCGGCGGCAAGTACGCGAATACTCTAGCGCCACTCGCGGC
TTCGCGGGGCCACGTCCAACTCCGCGCCGAATCCGCACCATCGCGCGGACGCTCAAACTC
GAGTGT
>TRINITY_DN116697_c3_g1_i2 len=366 path=[0:0-177 1:178-189 2:190-365]
GGAGGAAATAAAAGAAGATTGCACTGATTGGTGAGTGCCGCCTACACATTTTCTTTTTGT
ATCTTTTCAAGTTTACTTTCGCCAGGTTGCTAGAGTAAATACCCCAATTGCAAAAAATGA
CATAGCAAGTATAGGCGGAGGAAGCTAAATGCAGTGCCACTCAGACTATTTTCGATTTTG
TGAACAGCAAGTATGTTAAGATCCGCATAATAAATATTTTTTGTATACAATATTAGTAAG
CCATGTCCATTGCTGTCTAATTGAGAGCTATGGCAATTATTATTGTAAGGTCCATAAAGG
CATGGTTAGGCGAGTTTGGTTTAAAAGAACTTGACTGGCCACACACAGCCCTGATGAAGA
TCTCGA
>TRINITY_DN249322_c0_g1_i1 len=366 path=[0:0-365]
GGCAACGGAATCCACAACGCAACTCTGCCCCCACCACCAAACGAAGCGTGAACGAACCCC
ACAACATGAAATTCACTCATCTCTAAATATGACACATTTGACCACTGGATTATTAGGTAC
CACAATCACCTTTCATGAAGCAGTCGCCATCTGTCCGTCCACAACGGCTAGTTAAATAAC
TCATAATTATGTGTATGTTGTGTTGAGTTCATTACTGTCAAATGCATGCAGTTATAGGTT
AGTACAAAAATCTGAAAACTGCACAAACAATGCAACAGAAGTCCATTCCTGGCCCACAAA
ACATACACATAGTCAGACATGAGCAGGCAGATCGATATACATCACCCGGGTGTCAGGAGA
CTGAAC
>TRINITY_DN150074_c1_g1_i1 len=366 path=[0:0-365]
CATGATTGCCTTAAATTTGAATGTAACAAAGCCGATTAATCTGGACCAGAACACCTTTGA
ACTGAATCAAAAGTCATAAGCCAGGAAGAATGTAAAAAAGCCAAAGAGTTGTTTATTGTA
GGTCTATGGAGTTTAGGTTACAGGTGTGATACTGGGAACAGAAGACAAAAACTTGCTGGA
ATTAATTTGTTGCTTCAGTTTTAACTGTTTGACAGCGGACTATATTGACATGTACAGTCT
AACAATATAATCACCTATCATGCTTCGCTAATAAGCCAAGGTTCCTTTCAAATCATTACT
GTTTCTTAAACTTGTCATACAAACTACGCAAAAAAACAAACAAAAAAAAAAACGCTTGGT
CATTAA
>TRINITY_DN142520_c11_g1_i1 len=366 path=[0:0-365]
TGACCTATTCTGAGGATATCAATATTGTACTCCGGAAAAAAAAAACGTAACATCCCTGGT
GGTCTAAGGCAGTAAAGGGTTTGGACCCCCAGCCGTCTGAGGCCGCATTCATGTCCAGAT
GGGACGACCCCTGTAAGTCAGTCACTGCACACAGAGATGTTGGCGCGCCATCTGCTGCCT
TATGGTGACTCCCTATGGCACTGTATAGAAATATCGGGGTAACCTTCATATGGGGGGAGA
TTTCCCGAATCTCGTGTACACCTTGCTTATTCGTTATATGCTGAAACTGACCTGCCTTGC
GGATTTTGAAATTCACAGCATGTAAAAAAATTTTTTGGGCGGATTTCACTCTTTTCAATG
CAAGGG
>TRINITY_DN325847_c0_g1_i1 len=366 path=[0:0-365]
GGGGGGCATCAGGGGGGCACAAGTGTCGGAGTAACCCTTTGACTTTCTACGTGATGAACA
CCATTTGCTGAAGTGAGACAACCACTTCGCTGGTGCGTGATGCGCCTAAGTTATGCCGAG
GCACCGGCCTCTACATAACAGGTGCACCCACCGCCGGCTCCCCCATACACACAACATGGA
TCAGCCAAACGTGTGTGTATTCTATGGGCTGAACGGAGAAAGTCGATGCGAGGCACTTCT
GGCGGTGGCCTATCTCCTGGGTAAACAAAAGGATCTGGCAAAAATGGGATTGGGAGCTCC
TTATACACATAAGGCTACTTTCACACTAGCGTTCGGGGCTCCGCTTGTGAGTTCCATTTG
AAGGCT
>TRINITY_DN133862_c16_g1_i1 len=366 path=[0:0-365]
CGATCTGGCACATCATAGAGCCAGAAGAACAGAGGCTCCAGAACTATTACATAGGAAATG
CATGAAGCCATCAAAACAAGCACGCCAGGAGTGGTGACAGGTCCTCTTTAAGCAAGGTTC
TATATTCACTCAGAGGGCACTCAGCCTGGGTAGAAGATTGGTAGGCCTGAGGCCAGTAGG
ATCAACAGCAAGAAGTTCTTGGCCAAACAGCAAACAGGAGCATAAAGCTCTACTGTGTCA
TAAAATATGCCGTATTTCAAAAACTAACTTTAGAAGAGCAGATTCTAAAACGGACAATGT
GACTAAGGACACATTCACAAGTGTTTTGTGGTCTGCAAACCCCAAATCACGCTTACCGGG
CATCTG
>TRINITY_DN8907_c0_g1_i1 len=366 path=[0:0-365]
TTTTTTTTATTTTTATGAATTTGTAATAAAACCGGCAGCAGTGAGCAGGGGGGAAGTCTG
GGGTACTGACCCTGCGCTGCCAGCTGACAGAGGGTGGCGCCCCGCCTCATACCCATCGAG
ATCAGCCCGAACAGGTCCTAGCCCCGGCTCCGCGCAGGCAGACTCTCTCCACTCACCTGG
CGTCGGTCAGGCTCACATTGGTATTTTACGTTTTTCTCTTCCACTGAAGGCGCAGCGTGA
ACGCTGCTTTACGTCCAGAACCTGTACTCGAGGCATCTGTATGCTGGCAGAGCCAGGATG
GCTGCCAACAAGGAACAGACTTTCATTGCCGTGAAGCCGGACGGCGTGCAGCGAGGACTT
GTCGGG
>TRINITY_DN269632_c0_g1_i1 len=366 path=[0:0-365]
ATGCCTTACAGTCATAAAGCTCTCATGAAGCAATCTGTCATGTGCATGTATATTTCCTGT
CGTATAATTGGTATGACAACGTTAAATAGATTGCCCTAGTACTTTCCTCACTGACATTTC
TCTGCACATTTTCTCATATTAAAATATCTACACAACAAGTGGAACCCACCCAGGCACCTC
TTGCCAGGCTAGTCAGCATGTGCTTAATCACTTCCAGACTGGGGATCTGGAAAGGTTGCA
ATGGACGGCTGGAATGTTTGGGAGTTTTAACGTGCATGGGGTAATATTAATGGTGCTAAC
CTGAGAGAGTCCAGCATTATCACTAATGAGATATAATTGTAATTATTCATCTATCGTATC
CTTGGA
>TRINITY_DN132370_c5_g1_i1 len=366 path=[0:0-365]
AACCTGGCATTTATGCCGGAAATTGGCTGGATCACCACCAGACCTCATTGCAGTCAATGG
GGATCCAGCAGTGCAGTAGACGATATGGCAACGCCGGATCCTGTGAGATCTGGCAGGCTC
CGCTGGGCAGGAACAGCCTGCCGGATCTCCTAACGGAAATGTGAACATAGCCTTAGACAG
GTTGTCTACACCTACACCAGATATATCACAGGGCCTAAGGCTGGATGATAAATATGCTAC
CGGGACAGACACTTTAGGGCTCATGCACACGAACGTATTTTCTTTCCGTGTCCATTCATT
TCAACGGGTCCACAAAAAAACGGAAGTTACTCTGTGTGCATTCAGTTTCCGTATTTCCGT
TCTGCA
>TRINITY_DN142377_c10_g3_i1 len=366 path=[0:0-365]
GCATTCCGTATTTTGCAGAACGGAACAGCTGGCCCCTAATAGAACAGTACTATCCTTGTC
CATAATGCGGACAATAATAGGTCATGTTCTATTCTTTTGCGGAATGGACGTACGGAAACG
GAACGCACATGGAGTGACTTCCGTTTTTTTTGCAGACTCATCGAAATGAATGGTTCCGCA
TATGTTCCGCAAAAAAAACAAAAAACGAACGGACACAGAAAAAAATACGTTAGTGTGCAT
GAGCCCTAAGTCATCAGTATTTGGTTGTGGGGGTCCCACTCCTGGCACCCCCACGATCAG
CTGTTTGAGAGTTCCGCGGCCTCTTCCTAGGCCAGTGATGTCACGTTCAGTCACATGAAC
TGAATG
>TRINITY_DN192797_c0_g1_i1 len=366 path=[0:0-365]
AGGTCAGTACCCAATTATTCTGCATTTATCATGGAACAGAATTGGGTACTGACCTGCAGT
ATATACACTAAATCAATGCGAAGTCCAATCACATTGCATTCCGGCATGAACGTGAGATTC
CTTCCCGTGAGCAGCGTGTTTCTGTAAGCTGCTTACTGTATTGTGGACCGAATGATGTAC
AGCGCCATCTGCTGGGAGGAGAGGAGACACAATGCAGCGTCTGGCTCCAGTACCATGTTA
CTGAATAATTGATATAGTGTCACACGTTGTCACTGGTGTAACTTTGCTTTAATTCCCAGC
ATTCAAATTGCATTTCCTGCCGCAATGCCTGAGCTCAGGGACGGTGCTGAACCTGTGTGT
TCTAAT
>TRINITY_DN144830_c4_g1_i2 len=366 path=[0:0-263 2:264-290 3:291-365]
TTACACAGCTGATATTTCACTCTGATTTGGCAGCATATTCATTGCTTCATGCACACTACC
ATAAGTATTTTGCAGTCTGCAAAATATGGATGTCGTCCGTGTTGCATCCGTTTTTGTTGT
TTTTTTAGGACCTAATGACGTCAATGGATCCGTGGTCTGCTTTTTATAGACATGTATAGG
ACATGTTCCATCTTTTTGTGCAACAGACATACGGATGCAGAAAGCACAGGTACGATCCGT
GTGCTTTCCACATCCGTATGTCCACCCCACAACAGACAGAACATGTCCTATTCTTCGCTG
CAAAAACCAGACCATATCCCTATTGGTCCTACCCCCCCCCCTCAAAAACAAACAAACAAA
CAAAAA
>TRINITY_DN104459_c0_g1_i1 len=366 path=[0:0-365]
AGTGGCTGAGCCTTCTTTCTGTGGCTTGAAATAGGAAGATTACAGAATACAGGATGAATA
AGATCATCTTTACTTGAGTTGTGGCTCTGAATGTTTGTGATTGAAACAAGGACTTCTGCA
CGAGAACCAACAGAAAAAGGAAGGAACAGCAGATGATAGCAATGACTTGTAAAGTGGTAT
TCCGGCAGTGGTTTACTAGAGCACTGCTCATCTTAAGGACTTTCTGCTAGGTGTTATCTG
CTGACTAATAAGGTTTTGGCTCCGATGAGTTTGAAAATTAGATTAAAAGTCGCTCTGCTG
ACAGGTTGGCGCCTCACCCCCTCGCTCTGCCGACAGATTGGCACCCCCTCGCTCTGCCGA
CAGATC
>TRINITY_DN132764_c3_g8_i1 len=366 path=[0:0-365]
GTGTGTTGCTGTGCTGCGGCGGCGGCGGGGGGCGCACGGCGTCATGGCAGCCGGTTGCGC
CGTGGGCTCCTGCGCTCGGAGGAGGTCCGGGCTGGTGTCGCATGGTCCGTGTTCCGCGGA
CGTATGCATGAGGCTTTTGGCTGGTGTCACACATTTTTTTTCCTGGCGTTTTTAGGGGTT
TAGCATTTTTGGGTGCCTGTCATTTTTGCAGCTTTATTTAGGTAAAGAACGCCAGGTCCA
GATGTTGCATGGAAGTCTATGTGAAACATTAAAAGTAAAACAAAGATGCTTTTTTTGTAG
TGTTTTTTTTTCAACCTTAAGTTATGGTTTTTGGGTTATTTGCATTTTTTTTTTATCACA
GCATGC
>TRINITY_DN127239_c4_g3_i1 len=366 path=[0:0-365]
CTGAAGCCAAATCACTGACAGTGAAAAAACACTGTCGTGTGCATGAGGCCTAATTTGCAT
TCAGTATCCGAGTGCTGTGATTCCTGTTTCGTACACTTTTGGGTTACTACACCATCACAG
AACACATTTCTGGAGTGTCAACCATTCAGTATTATTCTAATTTCTGGCACACACACAACT
AAATGTGTTGGGCTGCAGAGGTCCTGCCCAATGTCTGCCTCCCTCCTGCCCATACCCTGA
CCAACTTTTGCAAAACGTGACTTACAACAGAAAACTGGTATGCAGGACTAATAAGTTCTC
CTTAGTTTTATCATGACATGATGATTATTGAATGATGAAGGACTATGTATGGTTTAATAT
TTGTCC
>TRINITY_DN136929_c3_g2_i1 len=366 path=[0:0-365]
ACAGCTTATTGTGGCAGTTTTTCGAGCCAAAGCTAGAAATGGGTTGGACAGGAATAAACA
ATATAAAGGAAGGATTTATACTTCCTGCTGGATCTACTTATGGCTTTCGCTCATAAACTA
CCACAAAAAGCAACCCACCGTGCTTTCTTATAAATGTAAAAGTCCCTGTGATTGACACAT
TACTTTGTAATCCATTATGATCGTGGTTGCCATTCAGTTGTAATAATGATGCAATGTGGC
TGCTTAGCTATAAGCTTGAAGGGGTTTTCCAGATAGATGAAAATATTAAAAAATCAACCA
AAAATGGGAGCTTTGGCATAAACAAAAATTGCACTCATTTCTATCCTCCACTGCTGGCTG
GGTCCC
>TRINITY_DN140352_c8_g3_i5 len=366 path=[2:0-107 4:108-123 5:124-135 6:136-145 8:146-191 9:192-209 10:210-235 12:236-236 13:237-238 15:239-241 16:242-253 18:254-263 19:264-265 20:266-365]
GGCGGGTCTCAGGAGAGGATAAGAGGTGGTGAAGTAGCTGAGATGTTAGTCATGTGACAT
GAGGGGGCGGAGCTTTCTATGGAGACTGAACTGTAGGATTAATGAATGTTTTCTCTTTAC
AGCCAAGGAAATGCTGGGAGTTGTAGATCTGTCACCCGATATCCTAAAATAACAACATGG
ACATGCTGGGAACTGTAGTTCTCTGATATTCTATAATAGCAGTCTGGATGTGCTGGGAAT
TGTAGTTCTCTCCTCTGATTTCTCATCATAACAGCCTGGACATGTTGGGAGTTGTAGTTC
TCTCCTCTGTTTCCTGCACATGATTGCAGGGGGTGGCCATCTTTCTGATGCTGAGAGCAG
TATTTT
>TRINITY_DN138725_c5_g2_i1 len=366 path=[0:0-365]
GTTTTAAGGTTAGAAAATGAGTCCCAAGAACATTTTATTGATACATTGAGTCCATGATTT
AGAATTCAACAAAATACCAGATCCTTTCGCAAACATTACGGTTTGATACCTGTATTGGCA
AATTTCAAATTAAAAAAAATATCAATGCTGGACACCAAATTTGATATTTTTTCATAGTCA
ATTTAAGGGTGTATTCACACAACCGTATTTATCTGTCCACATCCGTTGCGCAATTTGTAG
ACCAGATGCGGACCTAATTATTTCAATGGGGCTGCAAAAGGTGTAGACAGCACACCATGT
GCTGTCCACATCTGTACTTACATTCCACGGCCCTGCAAAAAAGCTAGAGCATGCTTTTCT
ATGATA
>TRINITY_DN155437_c6_g1_i2 len=366 path=[0:0-120 2:121-154 3:155-365]
ACAAGACTCCCAGTCCAATATTCTTGCCAGAAGACCACGAAACCGATAGACGGCGCCACC
GAGTCACGAACAGCACCATCCATTGGCCTCATAGTCCTCTAACAAAACCACCAGCCTGCC
GTCACAAGACCGCGAAACCAACAGACTGCGCCGTTCACAACTCAACAGCGTCATCCATTG
GCCTCCACAGTCCCACGACAGCTGAAAAACAAGGCAGACCCCGCCCACCTGCATGTCCTT
CCCACATGCACATGTCCATGCAAATACGTCCCTACATGACAAAACTGTATAGAAAGGTTA
CCGAACACCATGTCAGGACAACCGGAAAACTTCCCGTCGCCCCAATGACACTGATCCAGG
TGCACA
>TRINITY_DN124187_c1_g1_i2 len=366 path=[0:0-198 2:199-365]
GGGCCCGGGCGCGGCGGGGGCCGCGGGGGGGGGTGGTCTCGGCCGCCCCGATTCCCGGCC
GCCGCCGCTCTCCCGGGCCGCTTTGGTGACTCTTGATAACCTCGGGCCGTTCGCACGTCC
CCGTGACGGCGACGCTCCATTCGGATGTCTGCCCTATCAACTTTCGATGGTACTTTCTGC
GCCTACCATGGTGACCACGCGTAACGGGGAATCAGGGTTCGATACCGGAGAGGGAGCCTG
AGAAACGGATACCACATCCAAGGAAGGCAAGCGGGGGGCGCGCAAATCACACACTCCTGA
CTCGGGGAGGTAGTGACGATAAATAACAATACGGGACTCTTAAGATTCCCCGTTATTGGA
ATGAGA
>TRINITY_DN129465_c2_g1_i1 len=366 path=[0:0-365]
GCCTCCAGGGCAGACTAACATCCAGAGTGATGGCAGGGCAGAGTGCTGGTTGCAGAGTGC
GATTGCATTTTGTGTTTTTGCGTTCATGTCCTATTATTGTCCGCATTACGCAGTACTGTT
CTATTAGAAGCCATTCTGTTCCGGAATGCACACAGACATCATCAATATTTTTTGTGGACC
GCAAAATACATACAGTAGTGTGCATGAGTCCTTAGAATGTAGGAAATGTTTTCTCTAGAT
ATCAGATGTTAGACGTCACAAGACTCATACAAGGGAAAAAGCCATTTTTGTGTAATTAAT
TTGAGAAATGTTTTATCCTGAAGTCAGATCTTATGCGACATCAAATAAATCGCACTGAAA
AGAAAA
>TRINITY_DN323958_c0_g1_i1 len=366 path=[0:0-365]
ATGAGAGTCCTCCGTGATAAGGCCCCACCCGATCATGTGCCGATTTGCCGCTTGCGGCGA
ATTGAAAACCTGTAGGCCGCCATTATAGGTGACCAGTAGCTTAACTGGAAACCCCCACCG
GTATTTTATCTGCTTTTGCCTTAACACTGCTGTAACCGGTGCGAACTCTCTCCTTCTCGC
AAGGGTAGCTGCCGAAAGGTCGGTGTAGACCGATATGCCGGAAAATTCCTCCGTCGGGGT
CGGATTCTGTCGCAGGGTCCTCAGGAACGCTTCTTTGACAGTGTAGAAGTGGATCCGAGC
GATGACATCGCGTGGAAGACACGGGTCAATCCCCTTAGGCTTAGGCACCCTATGGATGCG
ATCGAT
>TRINITY_DN10194_c0_g1_i1 len=366 path=[0:0-365]
TGACAGCTAATGGGTAGCCCTTGCTCCTAAACTCCTGACAGTTAATGGGTAACCTTTGCC
CCTAAACTACTGACAGCTAATGGGTAGCCCTTGTCCCTTAACTCCTGACAGCTCAAAGGT
AGCCCTTGTCCCAGAACTACAACAGGCCCATGGGTAGCCCTTGTCTCCCAACTTTTGGCG
GCTCTTGTGTAGCCTTTGTCCCTGTACTATGGTCAGCTCATGGGTAGCCATAGTCTATAA
ACTCCTGGCAGGCAATGGGTAGCCCATGTCTCTGAACTCCTGGAAGCTCATGTGCAGCCA
TTGTTTCTGAACTCCTGGTGACTCGTGGGTAGCCCCTGCCCTTAAACTCCTGACAGCTAA
TGGGTA
>TRINITY_DN160313_c1_g1_i1 len=366 path=[0:0-365]
GATAAACGTGGCAGATGCGCTGTCCTCACCATGCCCTCTTTTCAGAAAGTGGCGAGGGCT
GTGCAGAAACGCCACTTGCTGCAAAATTTGTCGCAAGTGGTGTTTGAAAAGTCGTAAAAA
ATATTTTTTATGCCAAAAACATGGTATAGGGAGCTGATAAATCCTCTCCTAAATTTCTTT
GTTTTTTGGGATTCTGTCGCCCAGGATTTTGGACTATTATCTGCAGTAAGACCTAGTTCA
CACTTCAGTTATTTGGTCAGTAAATTTCATCAGTGATTGTGAGCCAAAACTCTGAAATAC
ATTGTGTTAGCACAGCAGACCAGACTGTGTATTTCAGTGTAGCTTTTAATGGTGGAACAG
GGGGGC
>TRINITY_DN180758_c0_g1_i1 len=366 path=[0:0-365]
AGTGCTTAACCTCCACTTAATGAGCAGCCAATTGTCGGGAAGAACAATCAGCTGCTCCTT
GCAGCATCTAAATGCGCCTTCAGTCAAGGATCATTCACTGTATTTAGACAGCAATTATTT
ACATAAAACGCTTTTATATTGTTCACATTGCTGAAAGATCATACAACGGTTCTTTACATT
ACTTCAATTCAATAACGACACTTTTACAAGAGATGAACGAGTGTTTTCAGTACAATGGTT
CATTTGCTACTTAAAGTTACACTACACAGTTACTATTAGGCCTCATGCACACGACAGTTG
TGTGTTTTGCAGTCCGCAAATAGTGGATCCGCAAAACACGTATGGCGTCAGTGTGCGTTC
CGCAAT
>TRINITY_DN166747_c0_g1_i1 len=366 path=[0:0-365]
AACCATGGGTGGAGTCGGTATCCACTTCCACTTCTCCCGCAAGTGCTGTGTCAGCTTCAC
GTTCATTGTCTTCCGTGTAGTCAGTGGCGCAGAGCTCATTGAAGTGAAGAAATCTTTCTT
GAATTTTTTGTTGCCTTCGTTGGTTCTTGGCCTGCTTTTTGGCCTGCTTCTTTGCCTTTT
TCTGTAGGTGCTTGCTTGTCCCTGACGGAAGATCGCTCCTTGATTTCATGTAGCTGTCAT
CTTTCTCTTCCTCACTGTCTTTATCTTCTTCCTCCATTGTCATTTTCACATTTTTATCAT
TTATACTTTTCTTACCACTCTGATCATCTAAAACTGGAAGAGACAAATCAAGGAACGATT
CATGCA
>TRINITY_DN132589_c3_g1_i1 len=366 path=[0:0-365]
ATCTTTATTATAGCCATGACAGATCAGTCATGAACTTCATTAATAGTCAATGGGGGATGG
ATCAGTTTTCTATTGTATCAATGGGGACAGAACCGTTTAACTCTAACTTGCATTGTGGGT
CATGACGGATCCGTCTTGCTCCGCATACCATGACTGAAAGAAAACTGCAGCATCCGGAGA
TCTGTTTGCTTTCCGGTATAAGAATGCAACCTGAATGGAATGCATTCTGGAGCGTTCTGT
TCAGTTACATTTTGTCCCCATTGACAACGATTGGGGACTAAACGGAAGCGTTTTTCTCCA
GTATTGAGATCCTATGACTGATCTCAATACCGGTAAATAGAACCGCTAGTGTGAAAGTAG
CCTAAA
>TRINITY_DN229741_c0_g1_i1 len=366 path=[0:0-365]
GTGCGTTGGAGACGACGATGGAGTGCGCCGTGCCGGAGCCGCCGCGGGCAGTGGAGGACA
ATTGTTTTTACACTGATGAGAGTTTTCTTCCGCCCATTTGCGCTGTTTTGGAAAATCTTT
TGAGTATTAGTCGATTACGTGGCCACGCCCATCTTGCGGCTGAAATAGAAACCAACAACA
ACAATATTGACATGTCTTCTCCCGCCGCTATTTTGTCTGCGATGAATGAGCGTCTTTCTT
TGCCTGCGTCTTATTTTATTTCTCTTTCCTGCGTCCAGGACGTTCTTCCGTGCAAAGGAG
AAACTTCTTCTTCTTCTTCTTCTTTTGCTTCTTCTTCTTCTGCTTGTGCACTAATTGTTG
CGGCTG
>TRINITY_DN124345_c0_g1_i1 len=366 path=[0:0-365]
ATCACTTCCATTGTTCTCGTACCGTAGGACGAGGAATTTACGTGATCAATTGACCAAAGC
TGATGTTGGTCCCAAAAGTAAGATGATACAGACTACATTGACGCAACCAGGCTTGGGCAG
TTTCCCTTGCCTGTGCTGTGTCAACTGTCGCTGTATTTGTGGGGGTGGTGGATTTGCACA
CTCCAATACAGATGTGATGTACCCTGTTCGCTTCCATCTCACGTGTGACTCGGGTTGTGT
CGTTTGTGTGTTGGCATGTCCCTGCGGGTTGCTTTGTGTGGGAGAGACGTCCAGGGACCT
AGAGACTCGGCTAGGTGGCCACCGGTTGTCTGTACGCAAAAAAGCGGCGCAACTTACCTG
TGCCGG
>TRINITY_DN162030_c8_g1_i1 len=366 path=[0:0-365]
TTAGCTGCTGTGGACTGTTTTACCTCCTTCACCTCCGACCTTAATGACGAGCTTGGTTTA
TGCAGGAGTGTTTAGCACGAAATAGTATAATTTTATATCACATTTGAATATATGAATGGC
TGCAAATTGACATTTTGATTTTATCTATCCTTTTTTTTTTTTTTTTTTTTATGAGCTGTC
ATATTCTACGACTGTAGTGGCATCAGAGCTGCAGGTGAAAAGGCAATATTAATCCAACCA
GAAAATTGTTAAAGTAAACTAAACCACTTAAAACTGATTTTGACACTTTTTGATTTGTGT
AAAACAACAAATTCTTATTACAGATACATTATACATACAGTAGGTGCTGCTCCTATCAAT
TCCTGG
>TRINITY_DN256755_c0_g1_i1 len=366 path=[0:0-365]
CGTCCTATCTCTCCAGGCAAGCCATCAACACCTTTGGGGCCAGGAAGCCCGGGAAATCCA
ATTCCTGGTTGGCCCACAGCACCCTTCTCTCCTGGGTTGCCTGGCCGTCCTGGGGTTCCT
GGGAAGCCTCGGTCACCTTGTGGCCCTGGGAACCCAGGGGATCCTGGAAGTCCTGCAGCT
CCAGGGGGGCCGGGGAGTGGGACAACCTTTCCTGCTTCACCCTTTGGACCTGGAAGACCT
GGGGACCCGGGGCCCCCAGGAAGGCCTGCTTGTCCATTTTAACCAATGGGACCGATCGGA
CCGACTCCTGGGGGTCCCGGAGGTCCAATGTCTCCACGACTACCAGGAAAGCCAACTCAT
CCAGGG
>TRINITY_DN140282_c9_g1_i6 len=366 path=[2:0-92 3:93-115 4:116-130 6:131-158 7:159-161 9:162-181 12:182-198 13:199-204 15:205-205 16:206-303 18:304-365]
TAATTACAGCGGTTGTCTCACGTCGGCAGGTTGTATTTGTCATGTAGAGAAAGTTGATAC
AGGGCACTTACTGATGTATTGTTGTTGTCCACATTGCTTCCTTTGCTGTCTGGATTCATT
TTTCCATCAAGTTGTGCTTTGTTTGTTTCCATGGTTGCGGCCGCCCTGCGGTCCAGCGGT
GGTGGCCGTGCTTGCACAATATAGGAAAAAGCGCCGGTCTAATTGGTGGCTAGGACCATG
GGAGAGCACATGGGCTGGTGCTTTTCCCTGTAGTGTGCAGGCGCGGCCGTCGCTGATGGA
TTGCAGGGTGGTCTGTGGCCATGGAGGCGAGCAGTGTGTGATGTGATGGAGAAATGAATC
CACCTC
>TRINITY_DN157944_c5_g1_i4 len=366 path=[2:0-9 4:10-47 5:48-79 6:80-92 9:93-98 11:99-99 12:100-128 14:129-129 15:130-175 16:176-177 19:178-178 20:179-365]
CTGCCGCCGCACACAGACGACCAAAACGGCACCCCCACATGCCCCCGTGGACCTGCAAAA
CTGCCAAAAACAAACCCCGATGCACATGCAAACGAGGGCCCGCAAGTGCCCAGGCCGGCG
TCCACCGCGCTGGCGCCCAGGCAGCTCTGCCTCCTCGGCTCTTATCCCCGCCCATCTGTC
TTCTCTCCCCCCCAGCGAGACCCCGCGCCCGCGCGACGACCTCCCCGGCCGGGGCACGCG
CACTGCGACGCCCACCGCCGGCACAGCATCGCAGCAGCCCACGCGCATACGCCGGCCAAC
GGATCAAACAGATAAATTTACCTCTCTTGGCTATCTGTGTCTGCAGTGACAGCTGCTCGA
TAGGCT
>TRINITY_DN130945_c9_g2_i1 len=366 path=[2:0-162 3:163-179 4:180-204 6:205-365]
CGAAACAGTGCAACTCGGCACACAGGTCCCACATGGAGGCCCACTCGTTGGTGGTGAAGT
GGTGCTGTTCTGCAGAGCGACTCAACCGGGTGTGCTGCAGCTGAAACTATCGCCTGCTGC
TGCTCGTACAGTCTCTCCAGCATGTGCAAGGGGTGGGAGACAATGTGAAGGAACTGGAGG
CACTGTCAGCCATCCAATCTACTACCCGCTCTACTTGTTTTGACCTCACCATTTGTAGAG
CGGCATTTGGGCCTACAAAATGACGCAGAATGTCCTGTTGCCTGGGTGCACCAGAGGAAG
GTGTTTCATTTGGGCACATAGCTGGCACAGATCGACAACGTCCTCTCCCTGCAGCAGTAG
CTCCTC
>TRINITY_DN128142_c1_g1_i1 len=366 path=[0:0-365]
GAACTGCTTCTATCATAAAATAAAAAAAATGTTATTTAAAAAAAAAAAAAAAAAAGTTGC
ATCTCCGTGTCAGGCAACCCCCTGGTGTATTACACTGACAGTGGCAAAACCACTTCACAC
TTTTTTAGAAAACTGTGCAGCATCTTCATATATTTGGCGCAGATGAGCAAAGCCACTCCA
GTCTAGAAAAATAGAGTCAAATACACCTACAATCATAGTGTATTTCTTTGCAGAGTTCTT
GGGTTTTTGGCCTCTTTGCCCCCCCCGCCCCCATGATTTTGCCTCCCCACCCCCTGGAAA
AGTATGTTATTGGTGTGGAGTTTTTGAAGGCAGTTTCCATCTATAAACTCACCAGAACTG
TAACAA
>TRINITY_DN398_c0_g1_i1 len=366 path=[0:0-365]
CTTACGCGAGCACTGATAAACCGCCTGTGGGAATCTAGTGTTTCCGTAATTTATTTGAAT
GATGAGAAGCTTGTCATTCAGGGTCAGCCTTTTAAACAGTTCATCATTCTGCGCAGTGGC
ACTTTTGAGACGACCTACCTCTCAGCCCACGGGGAAATGCGAAGGGCGCGAATCACTGTC
GCCAATGATGTGTCAAGCGTCGAAGGTCACGGAGGAGCGACCAGTAACATGTTTTTCAGC
TCCGTTCTAGGGGCATTTGAGTACGTCTCCGAGATGACGCAGTACTGCTCCACAGTGACC
AGTTATGGACTTTCAGAGGTTTTTGTGGTGGAACGTACCGAGCTCGATAGTATATTACCT
CCTGAG
>TRINITY_DN149782_c1_g1_i1 len=366 path=[0:0-365]
TTAGCACACACAAAACCCGTCCCAATTCACAGATGGATGGGTCGGTTCAAAGCAGGGAGC
CAAAGAGCCGTCCCATCTCTCCCCACGGCTCCGCCCGCCATGAATTCCACAGCCGACAAC
ATCCTCAGCTCTGTGTGTGTAGGAAAAAAGAAGTGAAAGCACAGAGAGGAGAAAGACTGG
AGGAGTCTGTGGCTAATGAGCAGCAATAGGTGCACTCTGCTATATTACCACAGACACCAC
AGCAGTCTTGTCTATCCTCTCTGTGCAGGGGCGTAGCTAAAGGCTCATGGGCCCTGATGC
AAGAGTTCAGCTTGGGTCCCCCTTCCCTCAGTGCTTTGTGGCTAGAGGCAGGGAAGCACA
TAGAGG
>TRINITY_DN117102_c6_g3_i1 len=366 path=[0:0-365]
GAAGGGGAGATACGGAGAACTCCTTCCGATGAGGAGCTAGGATCCATAATGGGTTTTTGG
ATTTCTGGCTGCCAAGCCAAAAGAAGGGGGAGTGTGATCCTCCGGGGGTGATGGAGGGGG
GGTGACCGCCTAAAGTTTAAGTGCACGTACAAGGCAGAGGTGATTGTCTTTCTCTTAAGG
GAGGTCATGGGGTGTCATGTCTGGAGAGACCTAGAAACTCGCTGTCCTCACTGCCACCCA
TGTGACATCATCCAAGAATTCTACAAGATTACAACTTCACTGGACCTCATATGTATCTGG
TAACTGACTTATATCTGTTAACTCTCACTGTACCATCACCTGTATTTGCATAGCTGACCA
TTGTAT
>TRINITY_DN288121_c0_g1_i1 len=366 path=[0:0-365]
GGTCTATTTGGTGTTCCGTTGGCTGAGGAAAAAACGGTGGGTCCCACTACGGAATTGAGT
TTTCTGGGGATTGTTATCAACACGGAAAGGATGGAATGTCGGTTGCCTGAGGATAAATTG
CAGGATTTACGTTTAGTGGTGGAGAGGGCTAGGATATCGACTAAGATCAGGTTGAGGGAC
TTGCAATCGCTGCTTGGGAAACTCAATTTTGCATGTCGGATTATGCCAATGGGGAGAATT
TTTTGTCGTCGGTTGGCGGGGGCTACTGCAGGCGTTACGGCCCCGCATCATTTTATAAGG
TTGGGGAAGGAATTAAAAGGGGATTTGGCGGTGTGGGGGGAATTTTTGCAGCAGTATAAC
GGTCGG
>TRINITY_DN125877_c5_g1_i3 len=366 path=[1:0-217 2:218-241 4:242-317 5:318-365]
GGATAGTTTTGAATTTGATATGGACGGTCAGCGTTTTTTTTAGGAATATTCGACTTAAGG
CACACTTCTCAGGTTTGCAATCTACCAGTGTTGAAATATGCGCAAATAGAGTGACGACCG
GTGATACTTGCCTATCATTAAAGGACTTTGGACTGAGAACCAAGAGTCATTTTCAACCAC
CAAAATGTTACCATCCTGTTGAAACATTTATTTTATTGGTCCAACGTGACATGTCAAAAT
CTTTGCAGGAAATACGGCAGAGTGGATTCCATGTAAACCACAACTTGTCGCGTCTTGAAA
AGCAGGCTATCGATAACCTATTGGGGGACGATAGCCTGATTTTCAAGCCTGCTGACAAGG
GGGGTG
>TRINITY_DN152157_c4_g3_i1 len=366 path=[0:0-365]
CGGAGAGGGAGTCCTCACCCATTGGAGATCAGGTAACCGGTAACCTCACCCCTGAGGACC
TCAATGGGATTTTCTGGGACTTAGATATTGATGACCTACTATCAGGAAAGAGCTGATGTT
GGGGGGTCCAACTCCTGAGCCCCCCACAGATCAGCTGTTCCCCGCAGGCTCCTTCCGTTG
TGTAGTTCCTGACACTGGTGTACTGCAGCTCACTTGAATGGGAGCAGAGCTGCAGTACCT
GGCATGGCCACTACACAGTGGATGGCGCTGCCTGCTTCAGGCTGCATCCACTGTATAGTT
TCTGGTGCCAGTGGCTGCCGAAAACATCATCCTCAGATAAATCTGCATATAAACCATGTG
GATTAG
>TRINITY_DN127114_c4_g6_i2 len=366 path=[0:0-365]
GTGTGAATTCTCTGATGTGTGACAAGAGCCGATTTCTGCTGAAAACATTTTCCACATTCT
GAACACGAGAATGGCTTCTCCCCTGTGTGAATTCTCTGATGTGTAATTAGAGATGATTTC
TGCTGAAAACATTTTCCACATTCTGAACAAGAGAATGGCTTCTCCCCTGTGTGAATTCTC
TGATGTGTAACAAGATAGTTTTTTACAGCAAAACGTTTGCCACACACTAAACATAAAAAT
GGCCTCTCCCCTGTGTGACTTCTCCGATGTTTAGCAAGATCTGATTTATGACTAAAGCAT
TTTTCACATTCTGAACATGAAAATGGTCTCTCCCCTGTGTGAATTCTCAGATGTCCCAGA
AAACTA
>TRINITY_DN239504_c0_g1_i1 len=366 path=[0:0-365]
AGTCTGGTCTGAAGGTCTGAAAGGAGAAGATGAGGAAAGAGAACATCTACATCAAAGAGA
CGTCACTGGATGTAAGAGGCCGTGAGCAGCGGTCATTCGCATGTTACCATTTGCTGCCAA
TCAGTGGGAACCTGGGATACTTCAAAGTCAAGAGCTGCAGTACCAGACACGGCCACAGCT
GTAAGTATGGAGCAGGGTCTGGGGTAACAGTGAAGGGGAACGCCCTCTTCATTCAGCTAA
CAGTCTGCGATGCCGGAATTGGACCCCCGCCTTTAAGATCTTGCAAGTGTTTGGTCTCCA
AGTAATTTCCAGGATCCAATTATTGAAAGAAACATAAAGTGTGTAATTGGTCACCGGCAC
CCTCAT
>TRINITY_DN141402_c3_g3_i1 len=366 path=[0:0-365]
GTTCTGCCAGAGGTTGTTCTATGATTTACAGGACTAGCCTATTATTTATATTGAAAATAA
GAAGATGGCTAACAGGTACATCATCACCCTGTAGGCCAATACTGGATTGGTGTTGTTGCT
GCTGATTTGGATCCTATGTTGGAAATTTAGTTGAAGCAAGAAGAGCAATCGACCTGTCCT
ACTTTTGACAATCTTCCGGTTTGCAAAAGATGGTGTTTAAATTTAAGGATTCTTGTCAAT
TTGTCAAGTAGACATTTCTGGACTGAACAAACTTTAAATGAAGCTGCAACTTTGGAAATA
CTATTTTATAAACTCTCTATAAGTTTGCAAAGTGCTGAACAAGTGTTCTTGTTATACAGT
GTTATG
>TRINITY_DN163567_c0_g1_i1 len=366 path=[0:0-365]
GCCGAAGAAACCATTTTGCGAGAAAATCCGGATTTGGTGTTACTCGACATCATGCTACCA
GGCAAGGACGGCATGACCATTTGTCGTGATTTACGCGCAAAGTGGTCTGGACCGATTGTT
CTTCTAACCTCTCTCGATAGCGATATGAACCACATCCTGGCACTGGAAATGGGTGCCTGC
GACTATATTCTCAAAACGACGCCCCCTGCTGTTTTGCTAGCGCGTTTACGTTTGCATTTG
CGTCAGAATGAGCAAGCCACACTGACCAAAGGTCTTCAGGAAACGTCTCTGACTCCCTAC
AAAGCCCTGCATTTCGGCACGTTGACCATCGATCCCATCAACCGCGTAGTCACCCTGGCT
AACACT
>TRINITY_DN120433_c3_g1_i1 len=366 path=[0:0-365]
AAAAAAAAAAAAAAAAAAAAAAAAGCTGAGGAAATGGGTAATTGCCTGTTCAGACAGGTA
CAATGTAGTGTTTACAGTGCTCTAGGCAGATGAAAAATAAATTTCATTGTGAAACTGGAG
AATTCCCATCTCAGACATTGATGGCATATCACTAGGATCGCTAGGATAATGCCATCGGTG
TCAGATAGGTGCGGGTCCCAGAGCAGCCCCCCTCCAAAGTGAAGTAGAGTACACAGCTCA
AGCGCTATCACCACTATGGGAAGTCTGAAAATAGCCAAGCTCTGGCTTGACTATTTCCGT
TGGCCCCATAGACGTGAATAGCTTGCGCGGTGCGCTTCTCAGTCATTTCTATGTAACTTT
TGAAAG
>TRINITY_DN125034_c3_g1_i1 len=366 path=[0:0-93 2:94-365]
AGTATTCCTGGCTCCAACCCCCCCCCTTTCTCAGGTAAAGGGTAGCCCTTTGTGCTTGCC
AACAGGGCCATTGTGGAAATGCTGGGGTGTTTGGTCGCGTGACCAGTCAGACTCTGGGGA
CCCCTCTGCTACTCCCCATCGCAGCCGTCCTAAAAAACACACCAGACCACCCTCTCTTCG
AAGGTCTTCTGCATCCCTTGTTTCCTCCATCTCCCCACCGCCTCCCAGGGAGTCTCGCTC
CGACACGTCCTCATTACAAGAGGCGTGTTCTGAGAATAAGTTGTCAGACGCCAACTTTGT
CTACCATAGTGGACAGTTTGGAAGACTGGTCCTCCGGTGAGACAATCTCATTGCAGCAGT
TATTGA
>TRINITY_DN80484_c0_g1_i2 len=366 path=[0:0-365]
GCTGAGCGGCAGAGGGCTTATATGACTTCCAGATAAGGCAGGGGGATTGTGTATATGCAT
ATTTTCCATCTCATATGACGTCTGTTTCTGTCAAGTGGAGACACAGTGACCATTGCCCAT
CCAAGTACCAACAGCAAGAAATTGTCTGCTTGGGATTTACAGGAGTCCAGGAGGTCCTTT
TCGCTCTCCTAAGAGCCAATAAGTTCGCATTTTTCCTTTTCCCTTCATCTCCACATCCCC
ACGGAGTTCTAGCTGGAAGCATCCTAGCTCATCCAGGGCATCCTTGGTGGTCGAGGAGAC
ATGGATCTTTAGAGCTTGACCATTAGACTCCATTCGAGAAGCAGTGTTTACTGTGTCTCC
AAAAAG
>TRINITY_DN86544_c0_g2_i1 len=366 path=[0:0-365]
TACCTGGGATCTTTTTGTAATCTTTTTGCAATTTTGTGTAATGATTTGCTGTTTTAAACT
GTCTGAAGTTATTTTAAAGATATTTTAGGACGGGTGCCACCACTGTAAACGTATTTATAA
AGCATGCATGGTTGTGAATATTGACTTAATAAGTGTTCCACACCGGGATTTTAGTCATAC
TGATGTCCCAGAAGCCCTTGCTGGATGGAAGAAGGATATAAAACGTGAACTTATTTCTGA
TGCTGTCATTACCGTTGAGGAAGGGGTTTGATTCCCGAAACGCATCCGGTTTAAGACAGC
AATCTTCCTTTCAAGTTCCCGAGGTGCCACTATCACAAGGCAGCCCCCTGGACCTCCGCT
GATTTG
>TRINITY_DN330372_c0_g1_i1 len=366 path=[0:0-365]
TAGAAAATATATATATAGAATAAAACATGGAGACTAGAATATAGATAGACATAAGCAAAT
TTCTTGAAATTTGTTTTAGGTCCGATTGTAGCAAATATGTCGGCAGATTCCGCTTGGTTA
TGAATAAAATAACTTGAATCTAGAGTCCTCAGATTGCCTGGAGAAATAAGGGAGCACCAC
ACCATTTAGACTCCGGGTAGGCAATTAGGAGGAACATGGGGCTTGAGACTCCCTTTCTAG
TGACCAGTGATTGTCCCAGTATGGTGCCCCCCAGTGATAAGAGATTTAGCTTCTGTAATG
TGAATAGGTGATAAAGGTCCATTGTGAGTCAACCCCTTTAATGGTTAAACATTTATTTAT
GTTCTA
>TRINITY_DN338826_c0_g1_i1 len=366 path=[0:0-365]
AACAGCTCCATATTAATACTCATGGACTTAAAATGGGATATCATGAAAGCTCCTGTAGGC
ATAATGTGTAGGTGTACTTTTGTCCGTATATTGTACCTGGACAAGTAAACACAGCAGTGT
CCTCATGTATGCATGCATGATCAGAAGCAGGAATTGTTAGTGCTTTGTGGACACGTGGAC
TTCATGACAACCCTATGAAATATTAGACATCGAATGCCTTGAAACGTACATTTAGGAATC
AAGCTTTGTTACTAGTGTTTGAGTCCCAGATTCTTCTATACATAGTGTCTCCACCATGAC
ACCATCAAATCTATGTCAGAGTTTAAGTGCGGCAGTTCTACACAGGGTTTATGTAGGGTC
ACACGT
>TRINITY_DN144084_c2_g2_i1 len=366 path=[0:0-365]
AGAGGTAGAGGAGCCAGATTCCTCTGGAAGTGGCGTAGCTCCCTTGAGAATAAGATTGCA
GAATTTTCCACAACTTAACATTAGTTCCATTCATTTGAAAAGCAAGAACATGCATTTCTG
CAAGATCCATTTAGGTGAATGGAACTGATTTTCAGTCTCGGAAAATTCTGCAGCGTGTCA
AGGCAAAAGGATTGGGCATGTTAAAATTCATCATGCCTGATCCTCTCCAACAACTGCCAA
ACAAAATGTCTGCTAAACATCTAATACACACTAAGTGGCTGACTTTTCCCGCTCAAATCG
GTGTGTTTGGCCTGCATTAACCCAATTTCCTATTAATTAGACAGGGAGGGGGTAATTTAC
TAACTG
>TRINITY_DN162927_c0_g1_i1 len=366 path=[0:0-365]
GTCCCAGTCCCGACCATCCTTTTCTACCACTTTTTTTTTTAACATTTGTTTCAGGGTCTT
GTTGAATCTCTCGACCAACCCGTCTATCTGGGGTTGGTACATGGACGTACGCAATTGGGT
GATTTTAAATAATTCGCATAATTCTCTCATAACCTTTGACATAAAAGGTGTACCCTGGTC
TGTGAGGATTTCTTTAGGGATCCCCTTGCGGGAGAACATGAAAAATAACCCTTGGGCAAT
ATTTTTGGACGCCATGTTTCGTAGGGGCACCCCGTGGCATTGTCCAACACAACCAAGATA
TACAGGTGTCCCCAAGCCGACTTAACAATGGGACCCACCAAGTCCATGGCAATTCTTTCA
AAAGGT
>TRINITY_DN133747_c4_g1_i1 len=366 path=[1:0-101 2:102-365]
CCGATCGGAGCCCCAGGAGTACACTGCTGGGGCTCAGATCAGAAACTCCCCCTGTGGACG
GGTGGGGACCTTGTGGCCACTGTCACCAATGATTATAATACTGGGGGGGGGGCACACTGC
GCCACCAATGACGATGGGTGACCTTTTAATACAAATACAGGAGGCGGGTGCGGCACCTGA
GGAGTTAACTGCCGCGGATGGCAGCGCCCTATCCTAGAGGTCCTGTATTTGTATTGATGG
TTTAGTTGTCATCATTGGTGGCGCAGTGGCCACAGCCCCTCCGCCCCTCTCTTCTCATTG
GTGGCAGCAGTGGCGCAGGGGGGAGGGAGACACTGCTTCCTTCTCCCCGTGCTACTGAGG
GAACAT
>TRINITY_DN141836_c5_g1_i2 len=366 path=[0:0-202 2:203-365]
GAATTGTCCTGCAAAAAATGAGCCCCTAAACAGCTCAGTAGACGGAAGTATAAAAAGGTT
ATGGGGGTCAGAATAGTGATGTAAAAAAAAAAAAAAAATCTCAAAGTTTCAATATTTACA
CATAAAATACCTATACATATGGGGTGTCATTGTAATCCTACTGACCCAGAGAATGAAGGG
CATGGGTCAGTTTTGTCGTAAACGAAAGGCCGTGGGAACAAAACCCGTAAAACGGTGGAG
GAATTCCACCCCATTTGGAATTTTTCTACCGCTTCCCACTACATTTTGTGCCATAATTAA
TGGTAGCATTAGAAAGTACAATTTGTCCCACAAAAATTAAGCTCTCATACAGCTGTGTAA
CCGGAA
>TRINITY_DN234123_c0_g1_i1 len=366 path=[0:0-365]
CCGATGGTCAGATCCTTGGATGCAGCTGTAAACAAGCAGAGAAAGATCTTGACTTTCAGA
AGAAAGTCCATATTGTTCTTCAGACTCGGTGAAGTCCATCCATTTCCTTGCAGTCACCGA
GGCAACACTCTGCTCCCCCTTTCTGTAGCAAACACTGTTCAGAGAGGTCTCCGATCAGGA
AAGCTTTCTCCCAGAACCATGTTCTTTGTTAGGTTAAGTCAAGCAAGTAGGCCCTAGGCT
CCCAGTGCTCGGCCCCAGCTATTCAGCCCATAATGCGACAACTTCGGGCAGAATGAGACA
CCTGGCCCTACGACCTCAACGTCACTCATCCTTTTCAGATCTGGCCTTCATATGAGATGC
ACTAGG
>TRINITY_DN135797_c5_g1_i1 len=366 path=[0:0-365]
GGCATCTGGACTTTGTGAGATCTAGGAAGACGCAGGAGGTTGTAAGTCCGTGCCGGTCCT
AGGACCAGGCAGCTTTATTGTTTGTGAGGAAGGGGGTTGGTGGTGGGGGGCACTTTTATA
TAACTTTTTGGGTTCCTGTTTTTTTGTCCTGGGGTTCACCTTCTCAGGTTTTGGCTAAAT
GCAATAATTGGTGTGCATGCAAGGGTTATGTTTTTTATATAAACAATAGATTATATCCAG
TGGCCTACCTTCCACGGAGGAAACCACATGACTGCCATAGGGCCCTGGGAGAAGGGGGGC
CCAGGGCTGAACTGTTCACAATATGAAAACACTGTATATTCATGCAGCTGCCTCTAGGGG
GAGCTC
>TRINITY_DN147119_c9_g1_i1 len=366 path=[0:0-365]
CACTGTACATTTGTCTAAATGGACCCTTAGTCAACGCTGGCATTACACGACAGTTCATTT
ACATCACTTATTAATACAAAAAGGTTGTGTTGTCCATAGCAACCAATCACAGCACATCTT
TCCAGAACAGGTAATGAAATAATAGCGGAGCTCTGATTTACAAATTGCCACTAGTGGTAA
GAACCTAACAAAAATCCCTGGGTAATATGGTCGTTTGTGCAGACTATGGTTGTTGCGCGT
ATCGAAATATCAATACTTTTGTCCCAGTGTCGATACAATACCGGGATTTTACATTTATTG
ATACTAGGCTGCGGTACTGTCCTCAGCAGCACAGGGGAGAAGGAGTCGCTCTAGCCCCTA
AGGGTG
>TRINITY_DN153267_c0_g1_i1 len=366 path=[0:0-365]
CAGGCCCGACTGTCTGGGAAATACCTCTAGCACTAGTCATCCTGAGCTGGCATGTTCTTG
AATAGAATGCCAGAAGTGCAGTGCAGTGAAGACTGACACATGGCGGTACAACAGAAGGAG
CCATCCTGTTTAATAATATGCATTTGAAAAGCAGGGGCCCATCTCTCTGTGTGCCATTAT
CTTCACTTAGGATTTAGGGGGAGGGGGCAGGTGTTAAATGAGCAGCAGCTTTCGCTCTGC
ATCTGTAGCAGATATTTCCCCTCTGATGCTGTCAATTATCAGGAGATGGATGAGCGACGG
CCTGTTTATGAACTGCAGCTGCTAACGATGCGGCGGCGTGTGCAGAGCGGGGATTATTAG
CGCCGG
>TRINITY_DN139197_c3_g1_i1 len=366 path=[0:0-365]
GCCGATCGGCGTTAAAAAGAGAAGTCTTGTGTCTCTTCCTCCTCGCTGCTGCTATTTCTA
TGGCAGGCAGGAGGAGAGACAGGAGACTGCACTTGCGCATTGCGCATGCCTTCTCTTCAT
ACAGCTGATCGTTGCGGGTTCAGGGTGTCGGACTGGTCATCAATATCAAAAGCCTGGAAA
ACCCCTTTCAGTCTAAAATATATCCAGGATTAAACACTATTAGAATAGAGGGGCTTTTGC
CTGGATACATTCTGTTGTAATGATTGTATCTGCTGTTCCTAAATACCGTATTTTTCCCTT
CGTCCTATGACAGCACCAGGAGAGAGGATCCTCCGCCCAGGACAGGAAACGCATAGATAT
TTAGGA
>TRINITY_DN151625_c5_g4_i1 len=366 path=[0:0-365]
GTGAATTCTCTCATGTATAACAAGATGTGATTTATCTATAAAATATTTTTCACATTTTGA
ACATGAATACGGTTTCTCTCCTGTGTGAATTTTCTCATGTGTAACAAGATTGGACTTTTG
TGCAAAACATTTTCCACATTCTGAACATGTAAATGGTTTCTCTCCTGTGTGACTTCTTTG
ATGAACTTTGAGAATGTATTTAGTAAGAAAACCTTTTCCACATTCTGAACATGGATACGG
CTTCTCTTCTGTGTGAATTCTCTGATGAACCTTGAGACGGCATTTAGTAATAAAACATTT
CCCACATTCTGGACATGAATATGGCCTCTCTTCAGTGTGAATTCTCTGATGTGCAAAAAA
CTTTGA
>TRINITY_DN279536_c0_g1_i1 len=366 path=[0:0-365]
AGATGTGCCTGCCGTACATGAGTTCATACAGTACTTACAAAATAATACCTACAATCTCAA
ATTCACATACAGTGAACATTCTAGTATGATAAATTTTCTGGATTTAAAACTCACTGGTAT
ACCAAATAAAACTATCCAAACAGAAACGCTCAGAAAAGAGATTGCGGGGAATACAATTTT
ACGGGCAGATAGCCATCATTGTTACCATACCAATTAATCTATCCCAGTAGGAGAGTTTAT
ACAGGCCAGGAGAAATTGCAACACAATAGAAGCCTTTAAAAAGGAATGTCATAATATGGC
AACGTCTTCTAGAAAGAAAATATCCTGCAACTTAGAGGTGTGGGAGGAGTTGGAGAGCTT
TCCCCA
>TRINITY_DN160700_c1_g1_i1 len=366 path=[0:0-248 1:249-365]
GTTTGTCAGTACATTGCAGGGGGTGGTGAACTTTGTCACAATTTGCTGGTTTTTTGAGAA
GGACCTGTATATACCAGACCCTGAGCAACGCCACAGAGCTGGAGAGTACTTATCTGCCTG
GTAGCAGCAGGGAAGGAGGAGGAGCTCGGACAGACAGGGAGGGATGTGCTGGGATGGGGG
GGAGGAGTCTGTTGCCATGGTTTCTTTTTTGTGTGCCATTTTCTCTCTTTGCTGCTGTGG
TGGAGGTGGAGAGAGAGTTAATGCAATATGAGCCTCCGTGTCCTGATATAAAATAGATTT
TAATGCGCTGGGTGTCGCTGAAGAGACCCCGGGCATTTAAGATGCAATTCTTATTTTGGC
CAGCAG
>TRINITY_DN131375_c3_g6_i1 len=366 path=[0:0-365]
GAAGGCCTTCTCGCTGTTTCCGGCTGGCTCTGTGACGTCACGACTGGTGTCGCTGGCCTG
GGCGCAGCTAAATTCACTTGAATGGGGATTGGCGGCGCCGGGGCCGGTGGTACTAGTCGT
GGCGTCACTAGGCCAGTCGGATGCTGATGATCTGTCCGGAGGATGGATCATCAGTAAAAA
GGGCTGCAGAACACTTTTAATTGTTGGTTGAAATTCAAATATTAAACCTTCCAATAAACC
CCTCCTCACCACTGTTCAAATGTGGGGAGAAATGTGTGAGGTTTGCAGGAGACGTGTAAC
CGTCATTTCAGTTTATTATTAATATAATGTAGGTACAGGGATGTTAAAATTTTGTGGTGT
GCTTTT
>TRINITY_DN312279_c0_g1_i1 len=366 path=[0:0-365]
GACCGCTGGCAATACATTCATAACTTCTAGAGGGAATAAAAAAAGAATGGCACAACATAG
AGTCATAAGAATAGATGCTCCAGAATTGTTATTACACGGGGAATGCAAGTAGCCACAGGA
GAGGTGATCGCTCCTCTGTAAATGTAAGACAAAAATGTGATTTAAACAGCATCCTACCTG
GAAATGAGGCAAATATAGATAAGAAGCGGGAGTTTGGATTGTGTGACCTGTGATTGGTTG
ATTGACTTTTTCGCTATTGTGAAGATAAGGGGTGTCAGTGAGAGGCATTATAAAAAGACA
ATTATTGAATGGAGAAAACTGACATTATTGTATGCAATCCATTTAGTGCAGGGGTGCAAA
ACCTTT
>TRINITY_DN149341_c2_g1_i3 len=366 path=[0:0-130 2:131-198 4:199-295 5:296-365]
GCTGCAGAAGTGGCCGTAATCTCTCGAAACGAGCAGTGTAATGCAATGGAAAAAGTCAGG
CTAGCGGGGGAGGCAATGTGGACAGTCACAGTGCATTGGTGGGTGGCTTGTGTTACCTTT
GTCCACGTGATAAATGCAATGGAAAAGTCAGGCCAGCAAGGGAGGCAATGTGGACGGTCA
CAGTGCATTGGTGGGTGGCTTGTGTTACCTTTGTCCACGTGATAAATGCAATTTTCTGAA
GTGAGACAACCCCTTTAAAGGGTGTTTCCGAGTGTTTATACTGATGATTTATCTTCAGGA
TGGGTCATTAGTGTCTGATCGGTGGGGGTGCAACTCCCGGCAACTTTGTCGTTGAGGAGG
CCGCAG
>TRINITY_DN129625_c2_g2_i1 len=366 path=[0:0-365]
TAGCTTGCCCCACCTCAACTCCACTGCGGTGGTGCACAGAGCCAAAAATGCCAGAACCGC
GCCGATGCCCAAATATCCATGGCCCTGACTATCACGAGTTTGAAAAACAAAAACAAAAAA
CTTTAACGTGTACGTTAACATAGGTTTTTTATATACTGGACACTGCAGAATAGAATGCGT
GGTGTTACGTTTTTGTTTCCTCCCCCCCCCAACGTATACATTAAATAGATGGCAAAAATG
TGATGAGAACCAACCCCAAAACAGTACCAGATTTATCCTGGTGGCTGGATGATAAATCGG
TAGCATCTTTAGACTGTCTAAAAAGTTTATGCCACCTATAGGTTGGCTTTGTTTTACTCC
AAAATG
>TRINITY_DN25048_c0_g1_i1 len=366 path=[0:0-365]
ATGAAAACGTGATTTAAAGGGGTTATTCAGTTTTCTCAGTTGGAAGGATTTTCCACATGG
GAAAGAAAAGGGATTTGAAATATTGAACAGTTATTTTTTTCAGGGCCTTCTGAAACTGTT
TCAGCAACTGCGCACTAAGTTTGATTTGCCTTCCAATCATTTTTATAAGTATTTGCAGTT
AAGACATGCAATAGACGCTCAATCCAAGGTACTGTCGTTAAAGTATACATCTCACCAGAC
ACTGAATTTGGTGGTGGCAGCTGGGACTGCAAGGGGGGCCATTTCGAGGATTTACCAGGC
TGTGCATGGTGAATTGTTGAAGGCCTTTCCTCTCAGGGTGAAGGCACAATGGGAAAAAGA
TGTTGG
>TRINITY_DN158269_c4_g3_i1 len=366 path=[0:0-365]
AAAATGTGCCACTTGGCTACTAGGAGCACTGAAAGAATACAATGGGCATTATTGGAGCGT
TTATCAATTCTTCTACGCCAGTTTTCTAGCACAGAAAAAAAGTCAAATTTTTGCGCAGGG
CTACTTTTAGCAAAAATTTTTGACTTTTTGCTCATTTACAACAAGCTTACTATTTCAAGT
AAGCTTAGGAACAAGGATGCAGGGCCTATACGGCCCGACACAATTATTATTATTGATGCA
AAAAACATGGCAGCTCTTAGACGCAGCAAAATAATTTAGAGGAGTGCGCCTCTTGAAGGG
GTTGTCCAGGTTCGGAGCTGAACCCGGACATGGCCCCGTTTTCGCCCCGGCAGCCCCTGT
GATATG
>TRINITY_DN119924_c9_g1_i1 len=366 path=[0:0-365]
TGAATTTTAATGGATAATCCAGGGTGTACATTTTTTCAAAATGGTAGGGAATGCTGTATA
ATAAAAAAAAAAAAAAAAAAAAGAAAAAAAAAAACCAGTATCTTTAATTCCCCGCCGATC
CAGCACTGCTGGTCTCTGTATACTTCCGTGATGCTTTTCAGGTGCCATCTAACCGCAGGA
TTTGGCAGTGGTGGCCTCAGCAGTCTTGTCTATATGTACGGCACTAGACCACTGAGATCT
AGGATTTTTTAGTTAGTAGTAGCTTCTAGTCCCACCTCATAACTGGAAGAAGAGAAGCCG
ATCTGCTGGATCTAATGTGTTTAAGAAAAAAGCTGGATTTTGTCCACTGGACAACTTATT
TTCTTG
>TRINITY_DN225667_c0_g1_i1 len=366 path=[0:0-365]
ATGAAGAGCCCCTCCAGAGGTCCTAGAGATCCGTTTATGAAGAGCCCCTACAGAGGTCCT
AGAGGTCCGTTAATGAAGAGCCCCTACAGAGGGGCTAGAGGTCCAATTATGAAGGAAATG
CCCTGTCCCACCTGATTAGGTGGCTGCCAGTTCCAAGCGGAGAATGAATAGGGAGGGGCC
ATGTACATGAATCTTCTACCACTACAGCTGTACAGTTTTGCAGCAGATCTACAATGCTTC
TTTACACTGGGGCACATTTTATATCAGACCGTGTAAACACAGTCAAAAAGAACCTGTCAC
CGCTCCCGACATGTCTGGTCTCCCCATCTAATAATTCTGGAGCATCTATTCTTATGACTA
TATAGT
>TRINITY_DN335650_c0_g1_i1 len=366 path=[0:0-365]
GGCACGTGAGTCGTTCCGCTATCCAGTGCCTTCTCCCATTGGGGAAAGGAAGGCGGAGTA
CCGCCTGGCACGACCTCGCCGCACGCCACACCTCGTTCCCAACCCGCCCGTTGGGTACCA
TGCCCGCACCACTCGCCGCCACGGCCGCCCCATGAACCTCGACAACCGCATCAAGTTCCG
CCACCTCGCCTGCTTCCTCGAAGTCGCCCGCCAGCGCAGCTTCGCCAAGGCGGCGGATGC
CGTGGCGGTGTCGCAGCCGGCGATCTCCAAGACCCTCAAGGAACTGGAGGAAATCCTCGG
CGCGCGCCTGTTCGAACGGAGCAAGGCCGGCGCCGAGCTGACCGAGGCGGGCGTGACCTT
CCTGCG
>TRINITY_DN268696_c0_g1_i1 len=366 path=[0:0-365]
AGACCCCCACCAATCAGATACGGATGGCCTATCCTGAGGATAGGTCAACAGCATCAAAAT
CCCAGAAAAAAAAACCTTAATTCAGTTTCCTTCCACAAAGAAGGTGAATTGTGGGAATTG
AAATGCAGCAAATCGTAGCTCCAAATAAACAATAATCCCGGAGTGTGCATGCCGACAATT
TTTTTAAACTCCTGTAGATGTATCCTATCCTTGTCCTACCGTTCCTAAGATCTCTTATAC
AGTTGCAAGAAAAAGTATGTGAACCCCTTGGAATGACACGGACCCCTGCACAAATTGGTC
ACAAAATGCGACACGATCCCCATCCAAGTCACAACAATAGACAATCACAGTCCGCTCAAA
CCAACA
>TRINITY_DN136975_c10_g1_i1 len=366 path=[0:0-365]
GATCCTTGGGACCGTCTCAATTCCGGCTCCTGCAGTGAGGAGACTGCGCTATGTGTGCGT
TTCTCTCTCTTCATTCTAGAAATTGTTCTGGGTCTCAGAACTCAGACCCGCATGAATCAA
AATCTTTATCACTGTGACATATGGAGGGTTTTGTGAAACTTCAGTGACACTTTAAGTCAC
AATCATCAACTGTTGCAAAAAAAAAAGTTGCAAAAATTGATGCAATCTTACTCCAGTAAA
TGAGTGGCATAGAAACTGGGGTAAAATCTCAAGACAGAAGTGTTACACTTAAAGATGCAT
TCATTTGATTAATTTGGCAGAACAGACTCCTGCAAAACTGACTTTAAAAATTCCCTTTGT
GATAAA
>TRINITY_DN242509_c0_g1_i1 len=366 path=[0:0-365]
GAAGCGTTGCCCTGTTTGTGACTGTTGGACTAAGGGCATGCGCGATTCTTGCTAGCAGTG
CTGGGTAGTTACCCGTGGGCATGCGTGGGCATCAGCATGTCTGGGTTGTCGCGCATGTGC
ACGCCTGGAAGAGTCGAAGCATGAAACGACCTCGCGTGTCTATGGACAGGTGTTTGGTGA
TGCGCGTGGGATGAGTACATGGTGGGGGTGCTGCTGCTGCTCGGGTGTTGTAACGTGTAC
CTGCTTAGCCGCGCATTGTAGTTTAGGCGGTCCTTGAGTTCTTATTATTGGCAGTCCAGA
AATGTTAACGCAGTCACGGACTCCATAAGACCGCTACCGCAACCCTGGTGGCGGCGGCGT
CCGGCT
>TRINITY_DN137732_c11_g1_i1 len=366 path=[0:0-365]
GCATTAAGGCAAAACATAAATCGGGAATAAATACAATGACTTCAGTTCTGTCAAACTTCA
TTTAGTATAGAAAATGAATGCGTCATAGGCAGACTAAGCAGAGAAATACATCAGCTATTA
AAGGAAGCATTGCTGATAAAAGCTATATTAAATATCAGACTGGGTCTTGACCCCACCAGA
AGAAATGTTTGAGGGCTCCCCCTTCACATCCACGTTCAACAGGATTTTCCAGGACCTAAA
AAAGGTTACTAAATGCCTGGAATGTGTAAAAAAAAAAAAAAAAAAAAATCAGAAGAAAAA
AAGGAGCAGCTCACAATGTGTGTGTGGCATTATTTTTTTTTTTGTTTCTCGGAATGCGCT
GTGTAT
>TRINITY_DN145247_c5_g2_i1 len=366 path=[0:0-365]
GGGTGAGGAAAGCTCTTTGAATGACAAGGTGTGTCCAGGCTTTTGGTCTGTACTGTATGT
ATATTAAGATGTATTCAAAAAGCATATGCAACTGTATAGCATATATTTGCATACATCTGC
TATTAACTATCACGTCTGCAAATATAGCATAACATTTTTGTTTTACAGTATTACCATGTT
TTGACACTGTATGTATCTACAGGGCATTCAGTAAGTCTTCAGACCCTTTCAGTTTTTCCA
TATTTTGTCATGTTGTGACCTTGTGCTAAAATAAAAAAGTTCAAACTTTCCCCCCATCAC
TCTGCACTCATTATCCCAAAATGACAAAGTGAAAACCGAATGTTAGAAATCTTTGTTCAT
TTATTG
>TRINITY_DN269932_c0_g1_i1 len=366 path=[0:0-365]
AAGCAAGTGAAATTCAAGATGTTTAAGTTTCCTGCGGGGGTGTGCTAGTATGCTAAGAGA
CCAGTGAAGAGAAGAGGTGGCGCAAAGATTGGCATGGTCTGTCAAGGAATGTATATTTAT
GAAGAGGATTAGAAAGAGGATAAAGAGGCTACGGAAAAACACTTATCTTCTCTGGGTGGT
TTTAGTTACCGGCATCAGGATCTTAAAGTTAAATCTGGGCTTTATGGAATGGATAAAGTT
CATTTATCATATGTCAGGGTTAATATCTTTAATCTTTGCAGAATATCACAGAAAATTAGC
TGTGTTGCTTCAGACATGGCTTGTGGGTCTAATTTCTCAGCTAGTGCTGGGTTTAACTCA
AGCTGA
>TRINITY_DN116664_c20_g1_i1 len=366 path=[0:0-365]
GCGGGGAGATGGTTTATAAACTTCTAGTAGAAATAACAGAGGAATGGCACAAAATAGAGG
CTTAGGAATAATATGCCCCAGAATTATTACAAGTGGTTGCTACAACAGGCACGTCAGGAG
AGGGGATAGGTAAGTCTTGGCTGCAGATTCCTGCCCTGCATTAGACTTTTGCCAATCCTG
ACCATGTGAACATACCCCTACATGTTTACAAAGTGCTTTCTTTGCAATGCTTGTCCTGTC
TCCAGGCCTTCAGTTATAATGATGATAAAGCTTGTAGCTGTTCCCTGTCAGTGAGGACTA
ATTCTCAGTTTCTGCTCCTTCCATATTTAGGAGGATGTCGCTGGATCAGGATTCCTGCCA
TTGTCT
>TRINITY_DN148583_c9_g2_i1 len=366 path=[0:0-365]
GTGCTCTGGACCTCAGACTCGGCTGATGTTTCACCTTCCAAAAAGAAAATGACCCTAAGC
ACACAGTCAAGAGGCATAATAAATAACCTTGGGTCCCCATAGGCCATGAACACTTTTGAC
AGCAAGTTTAAAAATTCTTATGATTGGTTTACCTAATGCACATGGCTAATTAACACACTG
TTTACACAGTACAGGGATATTGATGTAATTATAATGGGATAATGCACAGTCATATCACAA
AAAAATCTATGCCACCTTACATACATTGCACCACTAACTACACCTTTTGAGTGGAAATGC
CCCTGCCCTCGTTGTTGGGCCCCATAGCATCCATCTTGTACTTACTTGTATTCAGTATCA
TCTCCT
>TRINITY_DN150727_c4_g1_i1 len=366 path=[0:0-365]
GCATGGTCAGCTTCCCATGCCGCACACAAAAACGTGTGTCCGGCGTGGGAACACAACAAA
CCAGAACGGAATGCATTTGGATGCACTCTATTCAGTTTTTCCCCCCATTAAAAATGAATG
CATTAGAATGGATCTCACCCACTGTGTCCCTATAAATACAGAAAGGTGTGAAAATAAGCT
CATCTGTATTGTATTACGACATTAGAGAAGTTACGTTAGTCAGCCTAAAGTCACAATTTA
TTCATCCAGATCAACCCGTCCTTCCCGTTTAAAATGAGGTGTGAAGGATTACAGCGGGCA
AGCTCCTACAGGTTCACACATGTTTCTATAGCAAGACAGAAAATTCATTTAAGTGTCTGC
AAATGC
>TRINITY_DN43029_c0_g1_i1 len=366 path=[0:0-365]
CGTACATGTACGGCATAAATGCGAGGTTTAAAAATGGCACCTGCTCAGTAGTGCAGCAAG
TGCCTTAGCGGTCAGGTTTTCGGGGGCTAATGGTTGCAATCGGCGATAACACTGATCTGA
TATTAAACCCTAAGATGCTGTGGTCAGATGTGACCACAACATCTGAGTAGAAAACCCAAA
AACCTGGACTGGAATGGCTCCCCCTAGCAGCAATCGGTGGGAGTTGTTCATTCCTTAGGC
GTCTTTCACACGAGCGAGAATTCCACACAGGTAAAGGAATTGCACCCGCACTGAATCCAG
ACCCATTCTTTTCAATGGGACTGTTTTACATGAGCAATGTTTTTCACTGATCACTTGTGC
GTTGCG
>TRINITY_DN331825_c0_g1_i1 len=366 path=[0:0-365]
CAGGGAAATCCACACATATCTGGGCGCATGACCTCCCGGGCCTGTTTGAGCAGCGAAGGC
TGCAGCACCAGGCACCCCTCTCCATCCCTACCAACCGCATCACTCAGCGCATCATCCCCA
GGCGCTTTGCCCTGTCCACCAAGATTCCTGACACCAAAGGCTGCTTGCAGTGCCGTGTGG
TTCGAAACCCCTATACCGGCAGTACGTTCCTGCTGGCCGCCCTGCCTGCCAGCCTGCTTC
TGCTGCAATGGTATGAGCCACTGCAGAAATTCCTGCTGCTGAAGAACTTTTCCAGTCCCT
TGCCCAGCCCAGCGGGGATGCTGGAGCCGCTGGTGCTAGATGGGAAGGAGCTGCCACAGG
TGTGTG
>TRINITY_DN152233_c10_g1_i1 len=366 path=[0:0-365]
GTAATCCAATCCATTCTATGGACCATATTCAATATAAAATAATTCATAATTTCTCTTTAT
GATAATTTATGCAATTATTTTTTATCATTAATTTTATTTTATTATTTTTGTGTTTTGGGT
CTTTTTCATTGTATATTAATTAGTTGCATATCAAATGGTCACTGTGGATAGGGGAGTTGA
TTGAAAATACCCAATCCGGGGATGAGATGACGGGTGAAGGTCCCCCGCAAAGGGAATTGG
CCCTGCGGTATATTTATCAACCAGCTAGGTAGTTGACAGCTGTTATACAAAATGTACAGA
TCCCCCCTGTAACAGTGCAAGCCACAGATCCCTATAACAGTGTCCGTCACAGATCTCCCC
ATAACA
>TRINITY_DN103251_c0_g1_i1 len=366 path=[0:0-365]
CTTCTGCACCATTGCCTCCTCAGGTCTGCTGCACCATTGCCTCCTAAGCTCTGCGGAAAC
ATTGTGTCCTCAGCTCTGCTGCACCATTGTGTCCTCAGCTCTTCTGCACCATTGCCTCCT
CAGCTCTGCTGCACCATTGCCTCCTCAGCTCTGCTGCACCATTGCCTCCTCAGCCCTGCT
GCACCATTGCCTTCTCAGCTCTGCTGCACCATTGCCTCCTCAGCTCTGCTGCACCATTGC
CTCCTCAGCCCTGCTGCACCATTGCCTACTCAGCCCTGCTGCACCATTGCCTCCTCAGCT
CTGCTGCACCATTGCCTCCTCAGCTCTGCTGCACCATTGCCTCCTCAGCTCTGCTGCACC
ATTGCC
>TRINITY_DN220343_c0_g1_i1 len=366 path=[0:0-365]
ACATGGTAAAAAGGTTGGGAGTTACTATCTATCCACTTAAAGTAGTTATCCAAAACCCCT
TTAATACCATAGAAAATACCATGATGAGCAATTCCCCGATGTATTTTTATTGGGTGAATT
GCATTTGAAGCAATTCTAAGCATGCCATCTCTCTCAGCTCACCATGACTGTAGATAGTCT
ATGGCCTATATCCCAATACAGATGACAGACTGCTGTAAATGGCGATCTATAATTTACAAA
ATATAAATTGTCTACTGTACATCTACCCAGCTATTGCTCCTTTGGCAAGAAGGAGACATT
TGGCTAATAACAATATATTAAGGATTTTCTTTAGTGTACAGTTCCATAATATTTTAGGCA
AAGAAA
>TRINITY_DN133714_c5_g1_i3 len=366 path=[2:0-88 3:89-95 5:96-182 6:183-365]
AAGCCATAAGAGGATCTCCACAGTGAGATTTATTATACTCTCCGCCATCTTGTCCCTGTC
CCTATCCATCCTTGACAGGTCAATCAGGAGAAGGATCTTATATAGAAGATATCCACTGGG
CAGATCCTATATTGTAGGAACCTGAATGAGAAGAAGATGAGAAGATGTAAAATACAAGAA
GGTTGCAAGAGGAAGTAAAGGACCTGTGATGATGTCACCAACACTCGGCACCCCTGCTGA
TCAGCTGGTTGAAGAGAAGGCTGACTTCTCCTCATTATTCAACTGCTCGCCGTCGAATTT
GGAGCGCCACGCAGTAGAATCACCCCAGCTCCTTCCCATACACTTGAATATGACAGAGAC
GTCCAT
>TRINITY_DN250637_c0_g1_i1 len=366 path=[0:0-365]
GTTCGTGCTCTGACACATTGTGTCCCGGGGGTCTGGGTCGCGATTGTGAGGTTGCAAGGT
TGTGGGACTGTGCGTATGTTTTCGTGTTGTTTGATTCGAAGAAAAATTTTTTTTTCCTTT
GTTGTGGACGTTGTCGACTCGCTGATCTGCTGTTTTCGATGTTGTGGGGTCTCTTGTGTT
GTGTGTGTTCTCGTGCTGTGGTGGGACCAAGAAATCGGTTGGTCTACTTTTTGCTTTTTG
GTGGATGATGTCACTTTGATTAATTGAGGTGTATATATCAGAGTCACTGTGAACCATGAC
ATGTATCTGTTGATGAAGGCTATGTGCCGAAACGCGTTAATTTGAAATAATCTACTGAGC
AATAAA
>TRINITY_DN120000_c1_g1_i1 len=366 path=[0:0-365]
AGGACGAACTGAGGCCCCACCGCTGAAGACCTCAGTAGCGTAAAAGAATTAGTCTTTTGT
TTTCTGAAGACAGGCATCATTCCAATCAGCAGGGTCAACCCCACCAGATAGCATGCCCGT
TGTAAAAGGGTTGATCCTGCTAATAGGCGCTCTAAGAGAATGGGAGCAAGTGCTGCAGTA
GTGTTCACTGCTACTACTCAGTATATGGAGCGGCCGCGTGCATGAGGCCCAAGGATAAGT
GATCAATACCACAAACCTGGAAACTCCCTTTAAAAGAAGATCCATCGGCAGGATCAACCC
TATTAAACCAGACACAGAGCTTTGTAGGGATGATCCTGCAGTGTAAGAGCACGCATGTCT
TATGTA
>TRINITY_DN174649_c0_g1_i1 len=366 path=[0:0-365]
ACCCACACGGGATTTGTCGATATTCCGCCGCAGCAAAACTCAAACCAAATGGTATGGATT
TTGTTGTGAAAATGGTACAGGTTTGCCGCAGATTCCACCTTCTACGTAGCAAAGAGTGAA
ATCTGTAACACATATCCACAACCTAAATTCACATTCTGCAGATTTTAAATAGAGCATGTC
ACGTTGCCTGCAATACTGCCACGGCTTGTGGATGACATCTCATTCGCTGATACTTATAAA
GGCAGCGGACTTTCTGCATGCAATTCCACCCTGTGGCCATAGCCTTACTGTAATGTATAG
AGATGATCACACTCCTGGGACACGTCAATGGAGCTGCAGTATGAGGTCTGTGTATTTTTA
TTTTAG
>TRINITY_DN129677_c5_g5_i1 len=366 path=[1:0-237 2:238-243 4:244-365]
AAGATAAAACCGCAGCATGCTACGGTTTTATCTCCGGCCCAAAAAAACTGAAGACTTGCC
TGAATGCCGGATCCGGTATTTCCCCCCCATAGGAATGTATTAGTGCCGGATCCGTCCTTC
TCGTCTGCGCATGTGCTTGATTGGTAAAAATGTGAAAAAAGATACGAGACGGAACCGTCT
GTCCGCATGACAAGCAGAGAGACGGATCCGTTCTTGCAATGCATTTGTGAGACGGATCTG
GCGTTTTTTTCCATAGGAATGTATTAGTGCTGGATCTGGCATTAAAAATAACACAATGCC
CAAAAAAATTGAAAAAAATAAATGCCGGACCCGTTTTAACGGATGACACTGAAGAGACGG
ATCCGG
>TRINITY_DN141576_c6_g1_i1 len=366 path=[1:0-95 2:96-365]
AGCCTTGATGCCCTCAGTGTGAATCTACAATTTTCATAGTCATGCAAATAAAGAAAACTC
TTTGAATGAGAAGGTGTGTCCAAACTCCCGGTCTGCACTGTACATTTTGTGGTTTGGATG
TAGGTTCGGTGCACTTGATCCACACAGGACTTTAGTTCAGATCATGCATACTCATCTGAA
AGCATTCCCACCCTATATTTGTGAACCTTGCTCAGTGAGTGGAGGTGCTCTTTAATCTGA
AGTGATCTTCTAAATACTTCTGAGTTTTATAATTTTACATTTTCCTCTCAGAGAAGGAGA
AAATAAACAAGTAGAACCTCTGGACCCTCCTGCAGAATGTGCTCCTGGAGAGCGAATTTA
TATTGA
>TRINITY_DN123092_c9_g2_i1 len=366 path=[0:0-365]
TCTTGTCAAAGTTGGGACTCGAACCTGTTGGACATTTATGACATATCCTGTGGATATTCC
CTAAATATCAAGATGGGAATAACCCTTTAAAGGGGTTTTCCATTTTTTTAAATGCCACCC
TAACCCAAGTCAGCAGTAACTGTGAAGAAAATCCCAATGCTCTGTTCCAGCTCTGTGGCC
CCTTGGCTGTTTTTGCTGGATTTCTGGTTCCTGCATGTGAACTTCTGCAGCCTCAGCTTT
GCAGTGTCCCTAAGCGGCATGTCACTACTGGGTCACATGACACGTCACCTCAGAGACCAA
TTGTCCTCTGTAGAGGTGGAAGTGACTCCATCCATGCAGGAGTTGGGGACCAGGGGTCCA
GTAGAG
>TRINITY_DN335896_c0_g1_i1 len=366 path=[0:0-365]
AATAAGTGTGAGCCAACCCATAAGTGTCACAGCAGGTCTGCGCCTTATCGCGTATTGGGG
GCATCCTGCAGCATGGAATATCAGAGACTGGCAAAAAACTCCTACATGACTCCCATTGTG
TTCAAAATACCTATCACATCAGCAGTTCCATTCATGGGGAGCCATTGTGGACAGAAAGAG
CTCCCTAACTAGCTAGATGCTGTTGTTGCTATTGACTGCAGTATGTAGGGAGTTAAAAGC
TATGGACACCTTCGGGGGGCAATTTTTGTTTGTAATTGCCATTTTTGGCTAAAAATCATG
TTTTCAATTGGCCTTTATTAAAAAATGTTGAGCTAATCTGTCGCAAGGGGTTGGCAGTTT
TTCTGT
>TRINITY_DN165554_c0_g1_i1 len=366 path=[0:0-365]
AACTAGAAGAGAAGGACAGAACATGGCAGTTGGCAGTGGCCACCACAGAGGGGGGCTTCA
GGGGGTGGGTATTTTGTACTGCTGGTGCATTATTTCTTGATGCTTGTGTGGTAGTTGGTT
CTGCAGGGGTCAGTACATTTTGCAGCATTGTGGTATTTCACTCTGCTGGAGCAGTTTTTT
GTTCAGAAATATGGTACTATTGGCACCAGCTACTTATGTTGGCCCTTCCTTCTGCCAGTT
TGGACTCGCCTGCAACATTGGACCACTTTGATTTTTATTCCATGGCCACTTAAAGTTCCG
AGTTCCCTTCTGACCCCACTTGCACTACCATGCAGCTGAACTGGAAAAGAAGGGCAACAT
ATCCAG
>TRINITY_DN303294_c0_g1_i1 len=366 path=[0:0-365]
GACTAATAAAATTCAGATTCTTGTAAATTCCCCCAATAAAATATAAGAGATAAAACAAGT
TGTAGATTAGGGCAGTACAACCCCAAGCAGAGCATAAATAACCTTCTAAGAACTAAGAAT
ATTCCTTAGCAAATGGCATAAGCAGAAGAGAAGAGAGAAAAGTTGGGGTTTCTGTGGGCA
TTGTCCAAACTAGCTGTTCTATAATACTTGGGACACAGACCTGTGATGACACATAATACA
TCCAGCATTGCCAGGTGGACATGACTTTGGGAAGTAGATCTTAAGCCAAGAGTGATTCCA
TTCTCGTTAGGTTGTCTATTTTTGCAACCCATTCCTGGAGCACTGGTTTTGAGCGGCACA
TGATAA
>TRINITY_DN134436_c4_g1_i1 len=366 path=[0:0-230 1:231-276 3:277-365]
TGGCATCTGCATGTTCGCGCCGTAGTCCTGCAAAAATATAGAACATGTCCTATACTTGTC
AATTTTGCCGACAAGGATAGGACATTAATCTTGAAGGTGGAAAGAAAATGTCAGTATGTC
CATGGCTGTTATCTGGGTTTTGCAGATTGCAAAAGACATACGGTCATGTGCATGAGGCCT
TATTCACACAGTGTTTGATCGGCGATTGTGACTTGTGAAGTTGCTTCGTTCAAAACTTTG
GAATAATACTGTACGGAGAATTACCTCCATACAGTAATAGAATGTATGGGCTTTGGTTCT
AAGGTACTAGTCAGAACCGAAGCAGAGTTCGGCTTCAAGTTTTAGAGTGGTTTTCCACTT
TAAAAA
>TRINITY_DN160294_c4_g6_i1 len=366 path=[0:0-197 1:198-365]
TCCTGGTTCAATAAGAATTGGTATTTAAACAGTCCTCATCCTCATGCTGTTCACATTTTG
ACATCATGAGACCAAGACAACACCTAACAATTGATCAACAGTACCTCGCCATTGCGAAGC
TTCAAGCAGGATGTTCTCTCAGGATGTTCCACTCAGCTTAGAGTATCACAGAGTGTCATC
AGCAGGTTGCAACAGAGATACAGAGAGGTGGACGTCCTTTGGCCACATACCACACTGATG
ACCTCTTCATTGTGAACCATGCCCTGCGGAACCGGATCATGAATGCCACACAACTCCAGA
CACATTTAAGGAAGGTGAGAGGCACCCAAGTGTCATGTCAGACCATTCAAAACAGTTTAC
ATTAGC
>TRINITY_DN20651_c0_g1_i1 len=366 path=[0:0-365]
TAATGTGCAGCGGGCAGTCTGGAGACTTTTGTTGAGTGATTTGCACTAAAAGGCACCACA
AGCCGCAATCGATGTGAAAGCCGTCCCCGGAGTCCGCACTTTGTTTAGGGCTCGTGTGAT
ACTTTCTTGTGCGGCTCCAGATCTGTAGACAGCAGCCGGCGATCTGTGACGAGGGGCGCT
GGTTCCTGCCCTCCGCAGACGCTGTCCAGAGGCCTCCCTGACATTTGCTCCAAACATCTC
TGTTTACAGAAAGTCCGATCTTGATTTTGGGAGCGGGATCCGATTCAAAGCAGCCCCCGG
CCCGAGATTTACGAAAATCTAAACCTCGCCACAAAGCTTTCTCTAATTGTAGGCTTCACC
CGCCCG
>TRINITY_DN125457_c3_g5_i2 len=366 path=[0:0-365]
CCCCGTGGGCGCTTGCCCTGTGCGCCGGTCGCTGGGTGGGTGGTGGCGGACCTGCGTGTG
TGGCCTCTGGAGCACCGTGGTGGTCGCTCTGAAGATGGGGTGAAATAGTGGAGATTTGGT
TGGATGTGTTGGTGGTCCAGATGGTGGCGGCCTCCATGAGATGGGTGGAGAATTGGAGTG
GCGTGGTTGATGTCCGGACTGGGTGTCGATTGGCGTGTGGTGGGTGCCGGACGGCCCGCG
CCGTGTGGTTGGGGGCCTCATTGGTAATCTTGTATGACTGTGTTGGAGGTGCACGGTGGC
[truncated: 73,182,810 more chars]
