# Supplementary material for: Comparative transcriptomes of three different skin sites for the Asiatic toad (Bufo gargarizans)
Source: PeerJ. 2022 Feb 22;10:e12993. doi: 10.7717/peerj.12993 (PMC8877344; doi:10.7717/peerj.12993)
Supplement: Supplemental Information 9 [file peerj-10-12993-s009.zip › gene.part-6.fasta]

>TRINITY_DN118315_c3_g3_i2 len=265 path=[1:0-76 2:77-264]
ATTGGTGCACACAGATCCTGTCCTAGTCACACAGCAGCACAGGTTACTTCACAACACTGA
GGTAAAGAGCTGCCTCATCCTCCTCTCCTACTTGTCAGGGATTATGATTCTGAATAAGGG
TACTTTCACACTTACGTCGTTTGATTCTGGCAGGCAGTTCCGTTGCCTGAACTGACTGAT
CAGGCAAACGGATGTCATTTTTTTCTGACTGATCAGGCATTTTTACAGACTGATCAGGAT
CCTGATCGGTCTGAAAAATGCCTGA
>TRINITY_DN159686_c28_g2_i6 len=265 path=[0:0-34 2:35-45 3:46-74 7:75-98 8:99-114 10:115-124 11:125-125 12:126-133 14:134-171 15:172-189 17:190-215 18:216-264]
GGCAGTGCTGTCCCTATATTAGGTGTTGTACTCCAGTCACAGCCGTCTATACAATTTTGC
TCTAGTGTCATATACTGTAGTCACATCTAGAGCTGCATTCATAATTCTGCTCTTACGTCG
TATCCTGTATTCTAGTCACATTTAGAGCTGCATTCACAGTTCTGGTTGCCTGCTGTCAGG
CTGTAAGATCATGTCGCTTATTGGCCGCTGATATGCGACTATTTTTGTGTGTGCGGATCT
GCATGTGACCGGAGTTTAGGCCATG
>TRINITY_DN154357_c10_g1_i1 len=265 path=[0:0-264]
GGATTTGCACAGTGCACTCACAGACAACGGGCTGTTCTTGATCCATTATACACAGGCAGA
TACAGTCTGGCTCTTGACTGTATTACACTACAGTAATACACTGTTTTCGGAAGGCAACAG
CCTGTTTTTCTAATCCTTCACAACCCTTTTAAGTATAATAAAACATTTAAAAAGTTGTCA
GCCATGACTTCTTTATAACCTGCTCCCCATCAATACCACTTAAGGCTACTTTCACACTGG
TGTTTTGGTTTCCGTTTGTAAGATC
>TRINITY_DN117590_c9_g1_i1 len=265 path=[0:0-264]
AAATGTGCAAGGGCAGAACACCACGCTACATTGGAGCAGCTCACCTCCAAAATGAACCAG
AAGGCTACCAGACATGTGCCTAAAACAACAGTTCAGCAAACCCTACTGTGCATGGAGCTC
TGAAGCAGATGGATGGTCACTGCACCTCTGCTAATGAAGTTGCATCTGTAGAAAAGGCTT
CCATTTTCGCTGCAAGTATTGAAATTGGAGCACCCCTCAATGGCATAGGGTTGTCTTCTC
TGTTTCATCAAACGGATGGGTGTTG
>TRINITY_DN150143_c11_g1_i1 len=265 path=[0:0-264]
ACTAAAATATGGATTCAGAAAATACAGATGTGGTCCGTGTGCTGTCCGCATTTTATATAT
ATATTTTTTTTTTGGAGACTTTAATGGTTTTCATTTTGTGGACATGTTCTCTTTTTGTCT
GTTCCATCCAAAGAACATGTTTTTTATGTCTTCAAAATGTGGACTATGGACCCGTTGAAG
TCAGTGGGTCTGCAAAAAATGTGGATGCAGTACAGATGATATCCGTATTTTGCGGATCTG
CAACTTGCATATGGTTGTGTGTATG
>TRINITY_DN127778_c8_g3_i1 len=265 path=[0:0-264]
TTTACTATTGATAAATGCAAAGTTTGTTGAAAGCTCAGAGCCGATTTAAAGGTAATTTGT
CAGCTTCGAAACACCCCTAAACTACAGTAAGTGGCGTATAGGGTCAATGACTGTCATTTT
TATCTTCATCCTGACCTGAACTCCGACGCTGTGCCCAGACAAACCATCAGTAAAAAGCAC
CGAGAGGACCCCCGGGCTCATGCACATAATGGCGAGGACTTAAGGAGGAGTCCTCTCAAT
GCATTTCACCGCTGGTCCGTCTGAG
>TRINITY_DN284745_c0_g1_i1 len=265 path=[0:0-264]
TGTACACCATGTAATACATCAGGATGACACAGAGGGAGGACTGCGTGGGGGGGGATCCCC
TGATCACTGACAGTAATTCCTCAGAAAATGACTCACTGCCTGAATTTCCACAATCGTGTA
CTCGTGTACACTGCAGCCGTCTGATGCAGGCACAAGCAAAATATCCAACTGATTGTAAGC
TCTTCATCACCCTGAATGCTGCAGCTCAGACCTACTGTGAAAGCACCTGTGTCAAACCAG
CCGTTTTGGGATTTTTAAATCCCAA
>TRINITY_DN143129_c1_g2_i1 len=265 path=[0:0-264]
AGGAGACAGCGATTTACCAGTGAGCGCTGCAGCCTCTTTACTCCTTACCAAGCACAGCGC
TGTCCATTTGATAGAACTGTGCTTGGTATTGCAGCTCAGCCCCAGTCACTCAGATGGGAC
CAAGCTGCACCTAGGCCACGTGAACGAGGAATGTGATGTCATATGGCCTAGGAAGAGACT
ATGGCGCTCATGAAGCACCGCAGCCTCTTCATACAGAAAAAAAACAAATAAAATTAAACT
AAAATGGAGGGAGGGGCCCGAGTTG
>TRINITY_DN134455_c1_g1_i1 len=265 path=[0:0-264]
GGTAAGGCCTCATGCACAGGCAGCCTGTGCCCGTGTTGTGGCCCGCAAACAGCGGGTCCG
CAATATACGGGCACCAACCATGTGCGCACTGTATCACGGATGCAGGACCCATTCACTTTA
ATGGATCCGCAATCCGGGAGAGAAGATGCGGTGCGGAACGGAGGCACGGATCGAAAGCCC
ACGGAGGCACTACTGAGTGTTTGCGTGGGTTTTCTGTCTGCATGCACTACTTTTTTGCTG
TGTGGACCGTCGGATACGGATTACG
>TRINITY_DN126925_c3_g1_i2 len=265 path=[0:0-129 2:130-240 3:241-264]
GTTCAGGATTATGGTCTTACCCAGTCCGAGCAAAGTTTGTCCAGTATTTCATAACCTCCC
TGGTCAGGACTTTCTCTTCAGGGGTTGCAGGTCCTGAGAAAGAGGACATCACTATTACTA
ACTGACCTACGATTCTCACAGCAGCACAAATCCCAGCTATTTACTTTAAATACAATTGAA
TCAAATTCTCAGCCATGTAAGAAGGACAAAGGACAAATCTCCTTCCTAGCCTGATACTAG
TCTGATACAATGTATCAGTGCAGGT
>TRINITY_DN222857_c0_g1_i1 len=265 path=[0:0-264]
ACGGAACCTAGAGCTCCAGGTCGCCGCCCAGGGCCTAGCACTCCCATCTCCACATCAATC
CAGCGGACCTAAGCGCCTCATCGTCAAACTTCTGTTCCAAGGGGCGTAAAAGCGCCCAAA
ATCAGTCAAGTCTCGACAGTTGCACGTCTGCTGCTATTGCCTCAACCTGCGCGCCTGCCA
GCTAGTGCAAAGTGGCCGGCGGAACGCGGATGAAACGCTTAGGGCACGCTCCCTCACAGC
TCAGCAGCAACACCATGTACGCAGT
>TRINITY_DN148868_c5_g5_i1 len=265 path=[0:0-13 2:14-48 4:49-90 5:91-132 7:133-264]
ACTCCCCCCAGTTTCATGGACGCAATGACCGATCTCAGGGACTCCATCCAGAAACTGCGG
ATGCGAAGGAAGCAGTTGAGTGCCTTGAGGTCAGAACGGGACGGACTGTCCCCTCTTTTT
TGGGAATCACAAAAAGATTGGAGTAAAACCCTCGAAAACGGTCTTGTGCAGGAACCGGAA
CATTCACTCCCTGCCTCAAGAGTGTGCGAATCGCCTGAAAAGAAGCTATCTGCGGCAGAT
GGAGAGAGGTCGGAGGCGATGACTG
>TRINITY_DN28620_c0_g1_i1 len=265 path=[0:0-264]
AGATTGTCACTTCATGGCATCTTCAGCGATGCGGTAATCTTCTCGGCAATGGAATCGAGT
TCCTTCATGGTGGGATTCGCGGAGCCAGCCACATCGCTGAGAGGAACCCCATCGTCGCAC
GCCTTCACCAGAATAGGATCCAACGGCACCCTTCCCAGCAGCGGAATACCAAACTCCTCG
CTCAGACGCTTGCCCGCGCCCTCTCCGTTGGAGCGGGGGAAAATGACAGAGCTTCCACCG
CAGTTGGGACACACAAAGCCGCTCA
>TRINITY_DN147174_c11_g1_i1 len=265 path=[0:0-264]
GAAAAACACCATCAATTTACCTTGCAATCCACACTGCAAATCCACGTTGTCTGGACACAG
ACAAATCAAGTTCACAATACATTAAACATGGCATGCAAAAAGCTTGGAAGGCAAGTAAAA
GTGTATTTCAAATATAAGGACTCTTTCTCATCGGTATCATTGGGGGACACAGGCACCGAC
CATGGGTATAGCTGTTGCCGCCAGGAGGTGGACACCAAGCACAAAGTGCAAGATCCTCCC
CCCAGCTATACCCTTCCTACAGGGA
>TRINITY_DN127581_c13_g1_i1 len=265 path=[0:0-264]
TAAAGAGAGAAGAGATGTCTTAAAGAAATCATCTTGGTGGTATGTGCTGAAAGTATAAGA
TGAGGATAGAGAAGGTCTGCATCTAAGGAGAAGTCAATGTAAGTACAAGGTATGTGGCGC
TACTTTCACATCATCGTTAGTGATTCTGTCAGGCTGATCCAGAAGAGAATTTTCTGTACC
CGTCACTGCTGGATGCAGACAGAATGCCCGCCGGCCCCATTAACTATAAGTGGGTAAGGC
AGAGATCAGGTCACAAACAGGAAAA
>TRINITY_DN241697_c0_g1_i1 len=265 path=[0:0-264]
GGTGCCGCGCCCTTGTAGGGTGCGTGCACCAGCTTCAGGCCGGCCTCCACCCTGAGCAGT
TCCATGGCCAGGTGGTGCGGGCTGCCGGCACCGGCCGAGGCGTAGTTCACGCCGTCCTTG
CTGGTTCGCGCCTGGGCCAGGAAGTCTTTGGCCGTGGCCGCTGCCATGCCGGGGCCGGCC
ACCAGGATCATCGGGAAGCGGCCCATCAGCGTGACCGGCGCGAGGTCCCTGGCGGGGTGG
TAGCTGAGGCTCTTGTAGAGCACGG
>TRINITY_DN143794_c9_g1_i3 len=265 path=[0:0-57 2:58-88 3:89-133 4:134-145 6:146-155 7:156-168 9:169-187 11:188-188 12:189-191 13:192-264]
AGTGGGCCATGTGTCCCGGAGTGCCATTGATAGTGCACACGGGGGGACACGGGAGCACAC
AGCATCGTGGATTGCAGTGATGCTGTGGGCGTCGGGCCACCTGTGGGACTATTGTCCTGC
ACTCATAAGATCATATGGTTGCGGGACGGTAGCCCCACGGGTGGCCCGGGGTCCACAGCA
TCATTGTGATCTGTGTTGCTGTGTGATCCCGTGCGCACGGTCGGTGCCACTCCGGGACGT
GTGGCCTGCTCGCGGACAGTGTGTC
>TRINITY_DN131126_c6_g1_i1 len=265 path=[0:0-264]
TCGAGCATGCTTGGCCGAACACCTGCATCTCGATGTTCGGCACACGGTGGTACTCGGCCG
AGTACCGCATGTGCTCGAGCGCAATGCTCAAGTCTCCTCCCCGTACGTTTCTTGGCTGCT
AAGCAGCCAATAAACGTTCTGTGGAGGTACTGCCACGCACTGTAATGCCGCAGCCATGTT
GGCTACTGGCATTACAGTGATTGGCTGACCGGAACTCATCATCGGGTGCTATATAGCACC
CAATGGCGCATGTTCAGCTCATTTG
>TRINITY_DN142384_c5_g1_i1 len=265 path=[1:0-40 2:41-264]
GCGCATCGGGCACGCGCAAGACCCGCGCGATCCCAGCCTCCAGGCAGGACGCCAACCAAA
GTGAAGAGGACGGGCAAGGGGCGGGCCCATTTTCACTCGAAGCAAGGAGGCTGTTGCCTC
CTTGACTTCAAGCTCACTCTGAAGATAGCAAGAGGGGTGACCAAAACTGCATTTACAGCA
TACAGCATGCAGCAACCGATGGAAGAACGAAAAACATCATTGTGAACACACTGGGGGCTA
CTTTAAGGTAATGATGTCTGTTTTA
>TRINITY_DN131295_c1_g1_i1 len=265 path=[0:0-264]
TGTCCTGGCATGCTGGGAGTTGTGGTTTTGCAGCAGCTGGAGAGCCGCAGTTTGCCCATC
CCTGACATAGGTAATAAAGAGGAATCAAATGTTAGCATACTGTACACTTTTTTTTCCTAC
TCTTACTCAGCAATAGGAATTGTAATTATAATGGCATATATTAGCTTAAGCTAATATTTT
ATTGAATGTATTAAAATATACTTGTAGTGATCCTCTAAAATCCTTTTAATTCTGTATGTT
CCTGTTACTAATTTAGAATAAAAAA
>TRINITY_DN121359_c1_g1_i1 len=265 path=[0:0-133 2:134-264]
CTTAATATCCCCTATACCTGTAGGTGGATCTGCGCAGGCCCCTACATAACTTTGGCGTAT
CCATCGCTGGTTCTAAATGTAAAACGGCTTATGTGCTGTCTTAAGTTTAGACCATTTTCT
ACGCCTAAATCAGACGTAGAAAATGGTAAATGCGATGGGCCTACCAGTCCGTCCCCTTCT
CCGCTCATGTCACGCCCACAATTTTAGACCTGGCATGAGCAGGGCGAAGTCGCAGATATC
AGCGCAACTAATGGTCTGCACCAGA
>TRINITY_DN150004_c10_g1_i1 len=265 path=[0:0-264]
CTTGTCTTCTAAAGGTTTTGGTGAGTCGAGTCTTAGCTTTGTTTGGCCGACTCCTTCGTC
TGCCTCTGCTGTCTAGCTGAGGCGTCTGACTTTTGTGTCTGATTTAGGATTAGCTTCCCT
TGGCCATACAGTGTTATGGTCTAGACTGACCTTGTACTTCTTGAACTAAACTCCAATTCA
CTCCCTACTACTTACTGCCTTGCACTTCCTGTAACCTGTTCTATATATAGATCTTTAGTA
CCAGCACCACCTAGGGGTGACTGGG
>TRINITY_DN153107_c0_g3_i1 len=265 path=[0:0-264]
GGGGCCAAAGCTGCTGCGGCTATTCTGTAAGTAATATGGGATGGTTTGAACGATGGTTCT
TAGAGTGGCAGCTGTTATGTTATACTGATATTTTTCCCCTTAGAGGTTTTTAAGTTGAAG
TATTCACCTTGTGATGTATAAATTATAGTTTATAATCTCTTAGCCTATTCTGCCAGAAAT
TATTTGCTATTAGTATTCAGATTTCGCTGAACCAGCTTTGCGTTTTTATACCTAATAACC
ATGGCTTTTTTTTCTGAAAATTTCC
>TRINITY_DN147829_c9_g6_i2 len=265 path=[0:0-264]
TGCGGGGCTGGCGGGGAGGGGGTCCTCGTGGCGCATGCGCGGCGGCGTGCGCGTTCAGGA
CATTGCCCGGCCGGGAGAAAATCTTCAGTCTTCTGCGCAAGCGCGCCCCGCCCGTATTCG
ACAGGAGAGACGTTGCCGGAACCAGGGGAGACGAAAGACAACAATCGGGTAAGAGGGGAC
TTATTTTCTCAAAAAGGGTGGGACTTGGGTAATAAAATGTATTTAGAAAAATGATCACTG
TCAAATCATTAACAGATTTAACAGT
>TRINITY_DN291725_c0_g1_i1 len=265 path=[0:0-264]
GATGGGGAAAGATTATGAATTCTGTCTTATCCATGTTAAGTTTAAGAAAGCGAGAGGCGA
AGACCATGCCTCTTATGGGTGTTACCATACTGAACTCTATCCAGTGCTCTGTTAAAGCAT
ATATGATAGGCTGTACATTATGTTCAAAGCACATGTACAATGTGAAAGGCCATGGGACTA
AACTGCTCAATTTAGCTAGATCAATATATACTATCAATAATGAAACTTTTGACAAACCTT
CCAGTTCTACGCTAACCACCATCCA
>TRINITY_DN2453_c0_g1_i1 len=265 path=[0:0-264]
GTCTGCATCTGTATGTCCGTTCCAAGGCCCCGCAATAAAAATAGAACATTCCCTATTCTT
GTCCGTTTTGCAGAAGCTTTCTAGCAGAAGGTACTGTCTTATCATAGTTGTTCTGCTGAC
TCAAAGCCGAAAGGTGTATGTGTATTTATAGCCAGGTCTGTTTCTTGGCAATTAATTGAC
ACCTGTTGTGAGGAAGAGGGGTGATTCTTGGCAATGAAGGGGACCCTTGCCTTGGGGGTT
TACACATTTGGTTCCATTTATCTCA
>TRINITY_DN48970_c0_g1_i1 len=265 path=[0:0-264]
TCCGAGGGCACCGCCGAGCCTTTGCCTTTGGCAAACATGGCTTGCAGAGAAGAGGGCGCC
GAGCCCGCCGCCGCCGCCGCTACCGTCCGGTCTCCCGAGCTGCCCTGCTCCCGGCCCCCT
CCCGGCGCTCGCCCGCTCGCTCGCACTCCGCTCGCCGCGCTCCCTCCCTCCCAGGCGCAG
GCTCCGCGCTCTTTCCAGCTGTCAAAGCGTCAGCCCCGGCCGCGGCCCCATCGCCCTGGA
ACTCCTCCCGCGCCGGCTCGGCCTG
>TRINITY_DN151405_c8_g1_i1 len=265 path=[0:0-264]
GGCCCCCATTGAAGTGAATGGGTCCACATCGGAGTCTGCAGAACCAAACAACGGTCGTGT
GCCTGAGGCCTTAAATGAGAGAAATACAAGGGTACAGCAAGCGTATGTATGTGTGCTAAA
GTTAAGGGGGCCTTCAGGCGGCTTCTGGCAATGTCTGATCCAGACAGCTCCCTGCCGTAG
CGGCCTGCCAGAGATGTCGAGCGCCAGTGTGAAACTAGCCTAACCTGGTGTGGTGCAGGC
AATTGAAAGCATTGATTACTGTAGA
>TRINITY_DN140314_c10_g1_i1 len=265 path=[0:0-264]
GTGGTCACCATTTCCCTTTCCCTAGCCTTGAGGCCTAATTCCTGGTCATTTTCCTTCTGT
TGTCATTCTGGTGTTCCTCTCCTCCCCTCCCCCTACATTGTGACAGGGAGGAGCACTGAT
TTGGGGCGTTTAGCCTCTTATATGTCACAGGCAATGGTGCCCGCCACATGTAAGTGGTTA
TAGAAGGAGCAGACTCTGTCTCCCATCGGCACCCCGCAAATTAGATTGTGGGGTGGCGAT
GTCAGTGCATGCAGGCCAGGGCCTA
>TRINITY_DN183223_c0_g1_i1 len=265 path=[0:0-264]
TGTTACTATATAGGCTTCAATTATTAATTCTGCTTATGTGAACCATAACCGCCTCTTGTC
ATCATTTCACAGAAGAGGATCAAAAAAGAAACAACGTAAGCAATTGTGTGAACATCTGCT
ATATAAGATGAATCAGCACAGTACTTATCTTTTTCTACAAACACTTGTAGCAAATGCCTA
TATCACAGAATCAGATTTGACTCCTTTGCATAGGCCCTAGCATAGCAGTCAGATATAAAT
TGTAAGATGAATCAGCACAGTACTT
>TRINITY_DN231541_c0_g1_i1 len=265 path=[0:0-264]
GAATAGGACAAACATTGGTGGCCTATCCTAGCGATATGCCCTCAATGTCCAAGATGGGAA
TACCCCTTTAAGAACATATCATATTTTCATCAGAATAGGCCATCAATCTAATCAGTGAGG
ACCGTCCTCTCCGACCGCGGTGCCCCTTCCCCTGGCTTTTTTTCAGCATGGCCGGCACAT
TATAATCAATGGTCCACCATAAATGACCACATATTGGTGTATAACGCATCACCTGACAGG
AATATATTGGCAAAAGTCTCAGCTT
>TRINITY_DN42716_c0_g2_i1 len=265 path=[0:0-264]
AAGATAACATGAAAAATGCATACACTCTAGTTGCTGTACCGGAGGAGAATTGTCGATGAT
GACAACCTTAGATAGGTCTCGCCCAAGAATCGATAGATCTTTCACGTAACTGCCATCAGA
AAATATACATGATTCACGATAAAAGCGTCGGGAAATTAGCCTCTGATCAGGATCAATAAT
GTCCAGTAGCTGTTCAGCATAGATGCTCTGACTAGCCGTAAACACAATTACTTCAAATAT
CTCTGCAACCCTTTCCAGAAATACA
>TRINITY_DN275079_c0_g1_i1 len=265 path=[0:0-264]
GATGTTAGCCCTACTGCAGGTAAGACAGGAACACTCAATATTCGTATGCGTGGTATGCCA
CCTGAATACACTTTAATTTTAATCGATGGTAAGCGCCAAAATAGTGTAGGAAACATTACA
CCGAATGGTTTTAGCGAATCTAATAATAATTTTATTCCACCAATTTCAGCTATTGAGCGA
ATTGAAGTCATTCGCGGCCCAATGTCAACTTTATATGGTTCAGACGCTATGGGCGGCGTT
ATCAATATCATTACTAAAAAGGTGT
>TRINITY_DN135739_c2_g1_i1 len=265 path=[0:0-264]
CGATTGCGTCCAGTTGTTCAGTTTTTTTCCGCGCGGGTGCAATCCGTTTTCACTGAAGCC
CTATTCACTTCTATGGGGCCAGGGCTGTGTGAAAAATGCTGCGATTTTCACTCAATGCAG
AAATAATGCGTGAAAAAAAACGCTCATGTACACATACCTGTTGAAAAGAATGGGTCAGGA
TTCAGTGCGGGTGCTATGCGTTCACTTCACGCATCGCACCTGCGCGAAAAGCTCGCTCGT
ATGGAAGGGGCCTAAAGGCTTCCAG
>TRINITY_DN114689_c3_g1_i1 len=265 path=[0:0-264]
TGAAATGGAACCATTTGTGGTTGGTTTTCCACACGAATTAGAGTCACATAGACCTTTTCC
CAAAAAGCACAGACTCTGGTCAAAGGAATTTTGTGAGGATAATCAATAAATAATGTTTTA
TCCACAAATACTTTGTATTCTTGGTCTGTAACTTGGACCTGGATATCAAAAGGTTGTTGC
GGAGCAACTGGCAGTTTGTACCTCTTTTCATCTGGGCTCAATACGTTTTTCTCCCGTGTG
ATAAAAAGAACATGTCCTTCATTAA
>TRINITY_DN42121_c0_g1_i1 len=265 path=[0:0-264]
AGTATTTAGCTGGAGCCTGCGCTCTCTGAATAAATTTGATGCAGGAAAAAAAAAAAACAA
CTGAAAAATGGCCAGCGCTGTGCTGCTGTCAGTGAATACTATTATGCACTAACAGCTTAT
GCCTGATTTTCAAAACAACATGGTGCCACATGGCTTCCCTCTACCTTCTGGTGCTTTATC
TGGTGATGTGCTATCTTGGCACTGTGTGTTTTTTTTTATTTATACAGTAGATTCATTGAA
TTAATTTGGGACCATACTTGCCTGT
>TRINITY_DN163101_c8_g1_i1 len=265 path=[0:0-200 1:201-264]
CTAGATTCCGCACTGAAAAGTTGTCAGGATAAACTCCTTGACATCTTTGGGCCCCTCGCC
AAAATCTTTGAGATGGCCGAATCGGCCAGAGTGGACGGCTCTCCGGTAGATCCGGAGGAG
CTTACAGGCTGGATTCAGAGGGCTATTTGTATTGCGGGCAGCACCAACTCCTCCCTGGCC
ATTGAACGGCGTAAAGCCATATTGTTTAAGATTGATCCGAAATTGGCCAACCTGGCACTG
ACCGAGGCAGGGAAGGATGCACAAG
>TRINITY_DN127867_c9_g1_i1 len=265 path=[0:0-264]
AGACCGGCAAGTCTTAATCTCTACCCAGCTTGCATCTGATGTGCCACAATTATTAAAAGG
GTTCTATACCTTTTTCTCACTGATGATCTATGCTTTGGATAGGTCTTAGGTATCTAATCG
GTGGGGGGTCCGACACCTGGGAACCCCACCGATCAGCTTTTTGAGCAAGCAGCAGCGCTC
ACATCCTTCTCACTGCTTCCCACAGGCCAGTGACGTCACTACTGGCGACTTTCACCTATC
ATCCGCACATTTCTCCTGTAGGACA
>TRINITY_DN244168_c0_g1_i1 len=265 path=[0:0-264]
GTTGTTGTTTTCATAAATAGTAAATAAACTTAAAAGAACATAAATGGCAATTTTAGCATT
TCAAAGACCGGATAAAGTTATCATGCAAAAATCAACTGATTTTGATGGTACCTTTGAATT
TCGTCCACTAGAGCCAGGTTTTGGAGTTACTATTGGTAATGCTTTACGCCGTATTTTATT
GTCCTCTTAAAAAAAAATCTTACCAAGATCATATGAAAAAAAAAAAGCGTACACAAACTA
TACTAGAACCTTATGTTGCAGACAT
>TRINITY_DN94737_c0_g1_i1 len=265 path=[0:0-264]
GATCTAAAATGAAGGGGTCTAGATCTGGTCCGCAAAAAACGGCACAGATCAGGAAAGAAA
AAACGGACGTGTGAATGGACCCTAAATCACATTTAAGTTCAGTTCAATATTTTTCATAGT
TTATGCCAGTATGGCTTAATAAATGTGGTTTAAGGAATGTATCTAACTGTCCACGGTGTG
ATTCACCAGAAGCTGACTTTATGCACATGTTCTGGCTTTGTACAGAACTAAAAGAATATT
GGGCTGCGATTGATGACCTTGTTGA
>TRINITY_DN47428_c0_g1_i1 len=265 path=[0:0-264]
GCCCGGATGGCCCCCCAGAAGACGTACGAATGCCCTAAAATCCAGACCAAAGCTGGTTCC
GCACCTGAAATGAGAAAAAAAGCAGAAAAGAACAATACCGCTGCGAAAAAAAAAACAAAA
AAAAAAAAACATACCCACTCATTTACTTTAATTCAGCTCTCGCTTTACACACGATCCAAA
CGGATATACGCTTTATAATCTCATCTCCAAACTCCCACTGAGCCGCCTCTGTCTCAGCCC
CAATCCTGAACGAATGGCTTAAATA
>TRINITY_DN187325_c0_g1_i1 len=265 path=[0:0-264]
GTGAGTAGGACTAGATCGGACCAGGTTTCCTGCCTCTTAAAGGGGTTGTCTGGGATTAAA
AAAAATTCCCTAAGAGCAGGAAAATTGATAAAATGAAAACAACCCCATTACACTTTGGTT
CATCCCCAGTAATATCGCCCTTCTGGGCCCCAGTAGTCTTTGTTTACTTCTCTACACCGT
TGTGACCAGTGCAGTTAATCACTGCTTTAGCGGTGACGCTAGAATGTACAGCACAAGACG
GATGAAGCCAGTGATGGATGTTTGT
>TRINITY_DN103384_c0_g1_i1 len=265 path=[0:0-264]
GTGCGCCTCGGGCATATGGCTTGCATGGTTGAAAATGAATGCGAGGATCCCAGCCAGGAG
ATAATAACGTTCCTTTATAAGTTTATTAAGGGAGCTTGTTTAAAAAGCTACGGATTTAAC
GCCGTAAGACTCGCCAATATTTTTGATGATATTATTCATACTGGTCATAAGAAGGCATAA
GAGTTTGAGTGTAATATTCTGTCTGTCAAGATATTCAGGGAGCTCTGTGGTTTATTGGAA
AGAGACTTCTTGGACAGACAAGTAG
>TRINITY_DN346850_c0_g1_i1 len=265 path=[0:0-264]
GGCCTAATGGACTATTTTTAACTGATGGTTGTTATGAGATGTAGAGTGGAATTTATCCGA
TTTTCTTCATGTGTGTGCAAAAAAAAAAACATGAAAAATGGTTGCATTCCTGAGGAAAAA
ATGCTAGAACTTAACAGCTTTTCACTGACAGAACTCGGCAAAGTTCAGTATCCCTTGTGT
GAAAGAGACCTTAGGCTCCCAAGTGCTGATTGCAATGCGTCCTGGGTGCATTGCGGCAAA
CCCGCGCGAGTAGGTCCGCAATTGC
>TRINITY_DN121722_c2_g1_i1 len=265 path=[0:0-101 2:102-264]
ATTTTCCTAAGATATATTCAACTTAAAAACGTTATTTTAAACAATAGTTTTTTTTTTTTT
TTTTTGATACATTTCCCTTTTTAATTGGAAGAGGTTTGGAACAACCAGAACTCCTAAAGC
TAGCTGTTCCACCAAACTACCGTTTCGCTGAGCTCAAAAGATCCTGTGTGGAGATGAGAG
AAACTTCAAGAAGGTCAGCCATCACTGCAGCACTCCACCAATCTGGGCTTTATGGCAGAG
AGGCCAGAAAGAAGCCTCTCCTCAG
>TRINITY_DN143545_c5_g1_i1 len=265 path=[0:0-264]
AGAGAAAGCGGCTCAGCTGCGCAGGTAACTCGCCGTTTCCCATACACTCCTACATTTTGA
GATTTTGCTGTGTGAGATTGTAAGAAATGGCTGCTTTCTCTCATCAGGTCAGGTCCATGG
GCTGGCCCTAGTAATGCAGCCTGATCCATTTGGGAGGAGGATAAAACTTCATTAAAGGGA
ACCTGTCGCCGGGATTTTGTGTGTGGAGCTGAGGACATGGGTTGCTGGATGGCCGCTGGC
GCATCCACGGTGCCCAGTCCCCATG
>TRINITY_DN140279_c0_g1_i3 len=265 path=[1:0-115 4:116-119 5:120-264]
GTTCAGATTATACCACAGCCCGAACTCGAATTTCAAAGTGTGAAATTTGCTCATCTCCAG
TTATTTTTGGTCACTAAAATAGGCACACCCAAAAGTTAATGATCCCCAATCAGACTTCAG
ATATGAGCCCCAATATAAATAAGACCCCATTCAGACCTCAGATCAGACCCCCAGTCTCAA
ATCACCCCGATGCCTCATTGAGTCTCATATCAGCCCCCATTGCCTCAGATGACACAATAA
AAAAATCACTTACCTCTCCTCACGT
>TRINITY_DN214078_c0_g1_i1 len=265 path=[0:0-264]
ACGACTCTTACTGGGAGTAGTCAAAAGTGCTGGGTGGGTGGCTACTCCCCACGTTCCAGG
CCGGGTCTTGACTAGCCTATATAAACCCCAGCAAAGTGCACCCAGTGAGGGCGCAAGTGC
TGAGACTCCCACAGACCCCCAAAATGAGGAGAAAGAGGTCCACACAGAGCACGGTCTCTC
CTCGCCGCCGGAGAGGGACTGAAGCCTGTCTTCTGCAGCGAGAAGAGACAGCGCTCCGCG
TGAATGCTTCTTCCTCCCCATTCCA
>TRINITY_DN314733_c0_g1_i1 len=265 path=[0:0-264]
ATCGGAACAAGGAAGAAAAGAGTGACCCGTCATAGGTGGTTACCAGAGTAATAATGTAAT
AAAATAAATACAAATCAATCCTACCCGAGACAGAGGATCCCATTGTGTACAGTACCTTAA
AGGTCCCCGTAGCGTCAAACACTGACACTCGTACTAGGACATCCGGGACATATTTAGGTC
TCACCTATAGACATAGAACAATGCACTGGCCGGCAGGAGCGGAGAGCAATGTCCTCATTC
AATAAAACATGCGAATGAAATCGCA
>TRINITY_DN298075_c0_g1_i1 len=265 path=[0:0-264]
GCCTCGAGGAATTTGTCCATGTACTCCAGTGACCACTTTGCCGTTCCCTCCACAACGTCT
AGCAAAACAACACCCGCAACAATGCCGTGCACCGCCTTTGCAGCGTGCAGGCCCTTCGCT
ACAACAGATCCGCCAAGAGAGTGTCCGGCAATATACAGCTGCGGCGTGTCGGGAAAGAAA
CGCTCCTTCACAGCCTGCAGCACCGCGAGAAAGTCGGCAATCAGCACGTCAATCGTGAGG
CTTACCTCGCCTCCGGCATAAGTCG
>TRINITY_DN143547_c1_g8_i1 len=265 path=[0:0-264]
CTGACATGGCCTCATCCTCACAGTCTTAGTCAAACTGGCTTTCCGTCAGTGCCAATTATA
GACACAACTTCCATCCAACACTTCTCATCTCATCTTGTTTGTAAGAGGAGGTTCTCCCAT
GGACAGATACGTAGGTCTTTACAAGGCAGGTCAGACTTTATGGTAAGAGGGGATGTCATG
GTACCTAAATTTTAACTGCGGGAAAGAACACCACACTTACTGACATTCAGTCCAACCATT
AGAAACGTCACCGTTCTTGGGGTTA
>TRINITY_DN150238_c14_g1_i1 len=265 path=[0:0-264]
AAGAAGACACCCCAAGGCACTTCACGATGAGCATAGTGAGCTCACGGAAGTCTCCACTTT
TTGTCACAAGTTAGCGGAAAATTATTATGTTTTTCCTTACAAAGTCTCATATCCACTAAC
TTGTGACAAAAAGTTGAGACTTCCGTGGGCTCGCTGTGCTCATCGCGGGGTGTATTGGGG
TGTCTTCTTTCCGGGGTGGGGTCACATGTGGGGTGTTTGTATTGCCCTGGCATGTTGGGG
GCCCGGAAGCGTGAGAAGAAGTCTG
>TRINITY_DN140971_c9_g1_i1 len=265 path=[0:0-264]
AAGATTTGGATTGCCTGATGATTGAGCGTTTGCTCGTTCACCAGGCAATCGGCGGAAGTA
TTCCACTTAATTGTTAGCGATTGTATGCCGAAAAATCAGACACTGTTTTTTGTGGCAATT
TTTTGAGACAAAACCAGAAGTGGATCCTGCAGGGATGAGAAGTAGAAGTTCTTCCATTGT
ATTTCTTTCCCTTACAACCTACTCAAAAACTACTACAAAAAGCTATGTTTGACACCACTC
ATATGACTATTTCAAAATTTCATTT
>TRINITY_DN145260_c9_g1_i1 len=265 path=[0:0-264]
GAACTATCAAAACACTCAACAACATTTCCCATGTGGTGAACGCCGCAACAGAAAAATAAA
AAATAAAAAATCACAACCGCACGATGCACAGCCCGCGGCCCCCGGCAGTCGGGCCTCTTC
CTGTTTGTTCTCCTATCCTGGCTCCGTCCGCAAGGCCGGCCACCCCCGGTGGGGGCGCGG
GTGCGTGGGGGCGTGTGTGCGCGTGGGGGTGTGTGTGTGTGTGTGTGGGGGTGTGTGTGT
GCGTGTTGACGGCAATCCCCAATAG
>TRINITY_DN141702_c4_g1_i1 len=265 path=[0:0-264]
GGTCAGGACTGGCAGCGATCAAGCAAGGTCCGTAAACAAAGTCCGAGGTCAGAGGCAGAC
GGCAAACAAGCAAAATCCGAAAGCAGGGTCCGGTACACAGCAAAGCATAACTTGAAAACG
TACAGAATAGATTAGTAATATTCCTGGTGGCTCTACTATACCTCAGTGTGGAATAGGTGC
ACACTCCTGAAGACACACGCAATGTCAAAGAAAAAACTGGAGTGTAATAGTAAAAGTGAA
AATAGGCTGGCACTCTCTATCTGGC
>TRINITY_DN136873_c5_g1_i1 len=265 path=[0:0-264]
TTGTCTGCAAAACGCACTAGAATAGGACAGGTTCTATTTTTTTTGTGGGGCTACGGATGC
GGATAGCACACGCTGTGCTGTCTGCATTTTTTGCGGAACCATAGAAATTAATGGGTTATC
ATCCAATTCCGCAAAAAAACTGGAACGGACACGGAAACAAAATACGTTTGTGTGAAGGTA
GCCTGAATCGGTCAGTAAGTACACTGAAAAAAAATAAAACGGAGCGGTACGCTAGTGTAA
AAAAAAATTAAAAACATTACACACA
>TRINITY_DN327648_c0_g1_i1 len=265 path=[0:0-264]
ATCCACGGCCACACCGCCCTGCGCCCAGGCTGACGCTGAAAAAACAAAACCCTGCACGCT
GGGGGCAGGGTCTGCAGAGGCCGGGCAGCCGGCACGGAGGGGTTCGCGACTCACTCGCGG
TGGTAGGGGTGGCCCGCGTTCACCGACCAGGCACGGTACAGCTGCTCGATCAGCAGCACC
CGCACCATGGCGTGCGGCAAGGTCAGGTCCGAGAGGCGGATTTTCTCGTGCGCGGCCTGC
TTGAAGGCCGGGTCCAGGCCATCGG
>TRINITY_DN244940_c0_g1_i1 len=265 path=[0:0-264]
TAATGCGTGCGGCTTTCTTCTCCGCCAATGCGGCCTTTTCTGCCTTTCGCTTTTCTGCCA
TTTGCCGCGAGCGTTCACTGATTTCCGGAGAAAACGAGTGCTCCTCTTTGGTGCGTTGAA
TTAACTGCTCGTGCCGCTCTCGATGAGTTTGGGCTGTGGCGTATAATCTCTCTGCGGTCT
CGGCAGCACCGCGGTTTCCCCGTTCCTGTGCCAGCTGAGACAAATGCTGTGGGTAAAACA
AAGGCCTTCCTGTGCGCGCGTCATG
>TRINITY_DN290768_c0_g1_i1 len=265 path=[0:0-264]
CGAGGAACACCCACCAGCCACAGGAATCCCGGAAAACAGAAACACAGCCACCACAATGTA
TATGCAAAATACATAAAATCGCTAGAGTTTCGGAGACCACAAGGTCAGTCCGGCCACACA
CACGCAATGAGCCCAGATCTACCACTCCCGACCTCCCCACCCACACACCCACTTGGTTCC
TCTGAGCAAGAACACGCTCCAAGCTCGAAAAGGCAATGAACCATCCCGCAGACAACAAGA
GGATGGACAGCTGAAATCCAACATG
>TRINITY_DN14768_c0_g1_i1 len=265 path=[0:0-264]
CAAGATGTAAGGGGGTCAGTTTTAGAAATGGCAGCCCTAGCGGAAACTGAAGTCCCTAAC
AGGCAGGAGAACAGCCCAGCTAGTAGTCTCAGGGATGGTAGTGCAGGTAGGCCGAGACAG
TTACTGGTTATAGCGGATTCTGTAATTAGGAAGACGGATAGAATCATTTGTCACAAAGAC
CACCTGTCACGGACGGTGTACAGGAAACAAGGCAAAGCAACATGCATAAATGACTCGCTG
GATCCAAAAGCTAAGGAACAAAAGG
>TRINITY_DN134409_c7_g1_i1 len=265 path=[0:0-40 2:41-264]
GGCTGGACCAGGGTGACTCAATGGATGGCATATACCACGATTTCTCCAAAGCATTTGATA
TTGTGCCATATAAAAGGTTAGTATATAAAATGGCTCAGTGATAGAAAACAGAGGGTGGTT
GTTAACAGTAGACACCTAGATTGGGTCACCGTCACCGGTGGGGTACCACAGGGGTCAGTA
TTGGGCCACAGTTTCTTTAGTGAATTTATAAGTTACCTTGTAGACGGATTGCACAGTAAA
ATATTTTTTTGCAGATGATTATAAA
>TRINITY_DN123016_c3_g1_i1 len=265 path=[0:0-264]
GGAATGTGGATGGATCTCCGCCCGGACCCAATTATACTTAATGGGGCCGCCAGACATTCT
ATCCACATCCGGCAGTGCTGGATCCGGAGAATTACTGCAGGCTGTTCCAGCAGAGAATTC
AACCAGAGGTGTGAAAGTAGCTTAACATGTGGATTTTAATGTGCAAACACACAGAAATCC
TCATGGAAAGACGTTAGCCTTAAGCCTCATGCACACGGCTGTTGTTTGGGTCCACATCAG
TGGCTCGGATGCGGACCCATTCACT
>TRINITY_DN123265_c10_g1_i1 len=265 path=[0:0-264]
TCCTTGTGTCTCAAGATCTAGTGGTTTTTGCTGCCATGCCCACTTTTAAGCAGATCCTTG
TAAGTAACCAGATGCAAAGTATGTTACTCGAGTTCATATGTATACAGAGCATGCCTAGAA
AGCTCTGCCATAGAAGTTAATGAGGTCCCCTCTTGTCCATAGTACAAAAATAATACAAAC
AAAGTACCAATTATCAGGCAGATTATGGGGAACGACTGTTGCTGCCAATGCTCGTTCCTG
ACAATCTGCCCGTGTAAATGTTCCG
>TRINITY_DN268020_c0_g1_i1 len=265 path=[0:0-264]
TTGACTCCGACTTGAAAGCAGAGTTTTGGCTGACCAGATATTCCCCCCCCCGATAACAAT
ATGTGAGCGAAGGATGAGACGGGCGCAGAGGAACCATAACCACAGCTCTGGAGCGATGCT
CTCGTTCCTTCGTAGAGATCGCGGCTGGGCTGCTCCTGACGAGGAAACAGGAGTTTCCAG
TTTACGTTCTTATGACTACACATGGCCTGACGGCAACTTTTTGCTATATTTTTTTTTCTT
TCACCAGGCCTCCATGGCATCGCGG
>TRINITY_DN126567_c4_g1_i1 len=265 path=[0:0-264]
CACCAGAATTAACCCTATTAAGCTGGCTGACATTGGCGATGTGCTGATGTCAGCTGAACA
TAAAACTATATTGGTGTCATCTCATTGCCTAAAGCCTTTATAAAAAAAAAAAAAAATTGT
ATAATATGCTAATACGCCTCTAGGAGCAGGGAGGTGTTGCCCCTGCTCCTAGATCGTTGG
TCTTCTACCTCCGGTCCTGTCTGCAGTGTAAATCTCGCACCGTTCAGTATTCGGCGCAGG
CGCAGTGAGTTAAGCTGGCAGCCGG
>TRINITY_DN158271_c11_g1_i1 len=265 path=[0:0-264]
GTTACCACTCCGCCTGCACTCACCCGAAAAGGGGCAAACAGAAATCCATGTGCTCACTGC
CCTATTCATAGACATAGACTTCCTAAATAGTATGGAGCCTCTTGTCCTCCCCACACTGCC
AGACAGGCTCCATACATTCCTGTTTGAAGAATTTTCTGCTTCTGAAAATCAGTTCCATTC
GTTTGAACGGGGCAGTGAGCACATGGATCTCCACCCGCCCCACTCCAGATGAATGCAAAC
GGAACAGCAACCAGAAACCTGTATA
>TRINITY_DN94003_c0_g1_i1 len=265 path=[0:0-264]
GTAAATGCATAAATAGCATGACAAAGATATTTTTGCACTTTGCAGAATAATGTGGCTCTT
GGAGGAGGATGCTGCACATGCTAAAAGCAGTAACCACATCATGTAATCCATAATTTACCT
GTGGGGGAATATTTGTTCATATGTCACTAATTTTTGAACGCTGAGACTTGTGATCAGGAA
CGTCACATTATTGATACTCGCTTTTGAGAGAGAGAGAGAGAGAGAGAGGATACACCCATG
AGTTGCTAAACAGAGCAAAAAACAT
>TRINITY_DN266120_c0_g1_i1 len=265 path=[0:0-264]
TGGTGCATGTGCTGCTAAATGACTTGGGGGTCCCACCAGTGGAAGTCCTGCCTCCTCCCA
TTCACTTTTTGAAAAAGTGGTGAGGGCGTCGGAAAAAACTGAGAAGTCACAACGCTGATC
TCATGTGCAATCTACTTCCCGATCCCTCTCAACACAGAGGAAATGACCACTCACTCCATC
AATGGCTAATGCGAGTATCCACTGTGGCCAGTCATTGGCTGGGCCACCATTTGCTGGGTG
TCAAGGGGTCCATGAAGTAGACACA
>TRINITY_DN166810_c0_g1_i1 len=265 path=[0:0-264]
GCGTGTCAAATGGGAGATGGGGTCATGACAGAGATGTCAGTGTAGCGTCGATGCTGCCTA
GCAACACACAACGCCACCTTCGGCATCTCGCAAGTCAGGAAGAAGTATGCGCATCCTGTT
ATTATCTATAACATAAATTCAAAAATGAAAAAAGTTCCAGCAACGGATACAATTTTCAGC
TTGTCTTTTTTCGGCATTCATAATCGTAGAAAACAAACAGTGGATGTCACCTCCCACCAC
CGTGGGGTAGCCAGAGCGTGTCAAA
>TRINITY_DN158675_c4_g4_i1 len=265 path=[0:0-264]
CGTGTGAAAGAGGCCTTACTGTTTAAAGCAGGTGACTATTTAAAGCTCACATATCAGAGG
TCCTGATATGTCTGGTTTACTAAAATATTTTATTCCTCGTGGAATAATGATTCTGGAGCA
TCTTTTCCCATCACTGCGGTTTAGTTCCTCAGTTATTGCTACTTGATGTTTATTACGAAG
CTGTGGGTGTTGCCAGTGGGGGGCGGGGCCTGCAGAGTCTGACACTGTCCAATCAGCACT
GCAGGGACACACCCAACTTGTAACA
>TRINITY_DN150375_c5_g3_i1 len=265 path=[0:0-264]
GGGAGGAGACCCGAGAAGCCAGCCCCACGCCCGGTCCCAGGGAGGAGACCGGAGAAGCCA
GCCCCACGCCTCGCCTGTATTGTCCTGCACCCGAATTCCCCCACCAAAGAAGCCCCCCGA
TCACTGCAGACACCGACCCTCCGGGCCCACCTCCCACCGGGGCACACCACACCCCACCAT
CCCATCCCTTCCAGAGAGCAGAAACACGCAATGACACCTGCAGGATAACCGGCAGAACAG
GACGGACAGATGTCCCCCCCCAGCC
>TRINITY_DN143657_c4_g5_i1 len=265 path=[0:0-165 2:166-168 4:169-264]
CATGATCTTTTACCATGGTGATGGATCGTGTGGCGGACCATGTGACGGGCGTAGTGGGGT
CACCGGAGGTCCTTTTCCTGTGCACAGCAAGGATGAGGAGGGAGGAGAGGCCGGGCTACG
CGAACAAATTTTTTAACATTTTTTTTGGCCCCTTCAGCCCTATTGTGCTATGCATTCTGT
AATAGGAATGCTATTATTTTCCCTTCTAACCATGTTATTAGGGAAAATAATACAATCTAC
ACAACCTCGATCCTAAACCCGAAGT
>TRINITY_DN117561_c3_g1_i1 len=265 path=[0:0-264]
ACAGTGTATCGACGGCGGCGCACAGCGTATCACAGCACAGTGTATCGACGGCGGCGCACA
GCGTATCACAGCACAGTGTATCGACGTCGGCGCACAGCGTATCACAGCACAGTGTATCGA
CGGCGGCGCACAGTGTATCACAGCACAGTGTATCGACGGCGGCGCACAGCGTATCACAGC
ACAGTGTATCGACGGCGGCGCACAGCGTATCACAGCACAGTGTATCGACGGCGGCGCACA
GCGTATCACAGCACAGTGTATCGAC
>TRINITY_DN218905_c0_g1_i1 len=265 path=[0:0-264]
ACAGGATTCTAGTTCTTAAGTAAATCAAGATTATAGGTATCATTTCTTAGAAATAAGTTA
ATTTAAAAAGGTTATTTTTAATAGGCAATTGGCCTAGGTTTTTCCGAAGCTGAGGTTTAA
AAAACAAAACAAAACAACAGTTTCACCTTGAATCGGGGAACATTAATATTTCTAAACATG
TGTTTGTGTCACGTATCGAGTAGAGTTCATTTTAAGAGACTTGATTTCCCCTTCCCATGA
TTTTTGGTTGGTAGAGGCTACGTGG
>TRINITY_DN127533_c12_g1_i1 len=265 path=[0:0-264]
GATTTATCAAGACCGGCACTTTCTGCACTGGTCTTTATATTCCCCACGCTGCCAGCAGCC
CATGTGCCTAAACTGAAATGTACGAGAGCTCAGAGCGGCCATACATTTCTGGCTTCATTT
GCTCCAGAAAACTGTGAAAATGTATATAAATCTGTTGAGGTGGCTGGCCACGCTCCCTTT
GTAAATGGATATTTTTTAAAAAGTTGCATATAAAAATACTTTTCTGGCGCAGACTGAATG
ATAAATCTCCCCCGTAATGCTTGCA
>TRINITY_DN161973_c7_g2_i1 len=265 path=[0:0-140 1:141-264]
AATGGCGCTGGGGGGGCGTCCGCTGTCCGTGGGTGGCGCACTGTGGCACTGGCGGTGTGC
GCGGGCCGAGCGCGGTGGGGTCGGCGTGGGGATGGTGGAGCTGGCCGGGCGGCCTGCGGG
CGGGGTTGGCCTCGCGGCTGCGTTCAGACTGTTGCTGGCCGTAGTGCAGACACGGCTGAT
GGTTTTGGGTGTGTTGGTTCTGGTTGGCGATTTTGAGTGTAGACAGTGAATGTTAATTTT
TAGATACTGTATACAACGCGTGTCA
>TRINITY_DN230899_c0_g1_i1 len=265 path=[0:0-264]
CAGCATGCATTCGCCGGAACCAAGAGGAAGCAGCCTGAGAGCGGCCAGCCGATGTATAAC
CGCGGCTGCTTTCTTTATTGCAGCTGCCCTGCTCCTGCGGCCTTGCTTCAAACTCCAACT
ATCCACACTGCAAACGTTGTAACGTTGCATTGCACGTTGCAGTGGATGTGCAGACATAGC
CAACATCAATGCACGCACGCCTTTCAGCCATCTATCCTCGCACATCGCTCGCACTCCAAG
CACACAGGGCGCGCCCCTGGTCCAG
>TRINITY_DN266386_c0_g1_i1 len=265 path=[0:0-264]
GCTGCACGTAGAGGCTCAGGGGTAACCACTGTCAGGGCCTACAGATCAATTATCAATATG
AACAGCACTCCCAGGGTGTAGAAGAAAAATAATCAATGCGATTGTCCCGTATGTACAATC
CAAAGGCTGCACATGTATCCAAAAAGTGGTGGCCAGATATAGTCTTTGTCATGGCCTACA
GATCAATGCAGTAGTAGTGGACACCTCCAAGCCCCAGCCTGCAGCATAACTGAAGAAATG
AAGATATCCACCATGGAGCGCTGCT
>TRINITY_DN124996_c10_g1_i1 len=265 path=[0:0-264]
AGCACCGAGTCCCTGAATCAGAACCTGATCGGTCATGACTCTTCTTGCTAAGGACGCTGT
TGTGTCACTGGGGGCGTCATCCAGCGTGGTTGCACCGAAGCCAGAGACTGCAGCGCTGGA
ACCCAGACAGATACGTTTCTGTCAGATAACTTAATAATAGTAAGAAAAAGCCCAATGTCA
CCATTTTACTACAGTAAATTTGTTATTACTAAATTATTGTCCATTTATGAAGAAGTCAGT
GCTGACATTGGAGTGTGATAAAATG
>TRINITY_DN122841_c2_g1_i1 len=265 path=[0:0-145 1:146-264]
GTAACACATTTTAGCAATGCATTATACACTTCTCATTTCCATGGCTACGACCATGCAATC
CAGCAACGGGGGCCGTGCTTACACACTATAGGAAAAAGTGCCGCCTATGTACCCACCCAT
GGTCCCAGCCACTAGAGCGGTGGCACTTTTTCCTATAGTGTGCACGCACGACTAAGTCCG
CTGGACTGCAGGGTGATCGCAACCATGGAAACGAGCAGTGCACAATATGATAGAAAAATT
AATCAAGCCAACAAAGGAGGCCCAA
>TRINITY_DN123236_c18_g1_i1 len=265 path=[0:0-264]
AATCACTTACATATATATTTCACACATAGAAAGTTTCACTTCATTCCAACAACTCCTTCT
TGATGTGGAAGTCAATGGGTCCACACCGCGATGTGGCGTTCACACAGCTGGTGCCAGTGT
TTTGTGGTCCACAACATGGGCATGGCAGCATATGGCAGTGTGAACAGGCCCTTAAATAGA
CAAGTCTATGTGTGTGTGTGTGTATAGATGCAAAAAGTGTAGCCAAATACAGTATAAAAA
AACTGAACCAAAAAACCTCAAAGGG
>TRINITY_DN132556_c5_g1_i2 len=265 path=[1:0-36 2:37-116 3:117-151 5:152-264]
ACCAATGTCGCGCAACAATTTTTGTGGTGGTGGTCTATGGTGTCGCGCTGCGACATGCTG
CAACGCAACAGACGCAGAAAAATCCACCTCGAATGGCTTTTTTGCGACTGTTGCGGCGTG
TCGCAGTGCGACACCATGGACTACCATTGTAGAAATTGTTGTGCGACAAAATGTCGTTGT
GTAGACCTAGCCTTAAGTGCATGGGCTTGGGCTGCAATACAAAGCACAGCCACTATAGAA
AGGGTGGCGCTGTACTTGCTGTGAG
>TRINITY_DN163984_c0_g1_i1 len=265 path=[0:0-264]
AGCCGTGGCGGATGATGGCCGGATGAGCGGTTACAGAGGCATGATGCCTTTTATTGTGGT
GCTCCGGCGGCATGGGGAGCTGCTGAAGGAGGGTTGTATGTTATCACCCGCTCGGGACAG
CGGCCATCGCTTCGGAGGCCCGGTGGAAGCTGTGGAGGCCTCGACGCTGCGGCTACTTAA
CGCCTACCATGACCCATAGCACATACCTTGTATGTAGAGATGTTTAGTCTGATATTGCAG
TGCTGGTGGAGTCGGCTGCCACGGG
>TRINITY_DN149271_c1_g1_i1 len=265 path=[0:0-264]
ATTATAAGTTTGCTGGAACAAGCAATAAACCGTGTTGAAGAGACTTTGTTGTGTCCCTGT
GTCACTATACAAATGTGGTATCGTTGTAATCACACTGACTTGGAGAATAAAGGAAACAGA
TCAATTTCAGCGCATAGGAAACCCCATAAAAAAAAAAACATTAAACTGTGGTAGAAATGC
ATTTATTTCACCCCATTTAAAATTATTTTCCAGCTCCCCACCATATCATATGCAAGATTT
CATAGTACCATTAGAAAGAACAACT
>TRINITY_DN127808_c7_g1_i4 len=265 path=[1:0-47 2:48-71 4:72-118 10:119-129 11:130-264]
AGCAAATGGCATTTATTATGCAGACAAATATAAGGCACCTACTAATGTATTGCGATTGTC
CACATTGCCTCCTCCGCTGGCCGGATTCACCCCTCCACCGCACCACACACTGCTCGTATC
CAGGGTCTTTGATCACCCTGCAGTCCAGCAGTGATAGTAGTACTTGTACACTATAGGAAA
AATCTCCACCATCTCTAGTGGCCAGGACTGTGTTACACATGTGCAGCATTTCCTGTCCCG
ATCACCTCGTATCTGTGCTGCAGAG
>TRINITY_DN98806_c0_g1_i1 len=265 path=[0:0-264]
AGGAACTCCAGGGTCAACAGATATATTGTGAGGCAGTCCGGGCCCTACAGATATATACCG
AGGTACTGCAGGTTATACTTGTTGCTTTTCTTTTGGTGGAAATCAGCCGGTGAATGGACT
TGATATAAAGGGAGGAATTCCGGGCCCGACAGATAATATAGGAAGAGCTACTTGTACTTC
AAGATTGTGTTGATATGTTTTTATAAAGGATGTGACAGTAAAATATAAAAAGGGAGGTGG
TCGTGGGTGGGGAGGTGGGTAGTGT
>TRINITY_DN28481_c0_g1_i1 len=265 path=[0:0-264]
GAGCTGCGCTATTCTGGTACATAAATGAACGAAACTGAGGTATGTAGGAAGGGCGTGCGT
TGATAACCGTTCTTAATCCCAAATGCTCTTTGAGAAGCAACCTCTGCAGTTTGTCATATC
CCAGTTAATATGGCAGTAAGGAGGAGATGAATGTGTCTACTTCCCTAAGCCCTTTCCTCG
GGAGACCTGTAAATTTGATTGGCTGCTACAATTCCAGCAGAATCATTCGATTTGAGAGCA
ATAGAGAGATAAGATATCCAATTAC
>TRINITY_DN121028_c3_g3_i1 len=265 path=[0:0-264]
GGTTAAACTTCTGCACCCAATACTTTTGTTTTCAAATGCCAAAAGGTGCCAGGGGTTCTC
CACTGAGGGCACGTGCATGCTTGGCTGAGCCGAGCATGTACGTATATGATGGAGTTGGGA
AGTAATTACTGAAGGTGTATAGGCATGTTTTGTGACAGAATGCAAAGGAATATGTTTTCA
AAGTGGCTGTGCAGGATGAGCGAAAAACAATAATTGCTCTTGCCGGCAATTTCTTCTCTT
GAAACCCATGACGGCACCCATGCGA
>TRINITY_DN210575_c0_g1_i1 len=265 path=[0:0-264]
AGCTGAACCTCAAGTGCGCGGTCATCTTTGTGCTGCTGGCCAAGCACTCGCCCGACCAGT
GGGACATGGTGCATCGGCTGGCGCAGATGAGGGAGCTGGATACCATCCCAGAGTACAAGT
CCCTGCTGGCTCTCTTCATGGACGAGGAGCTCATCTCGTACCGCACGCGGCTATGCGCCC
AGTACGAGGCCGTCCTCAGGAAGGGCACCTCGACGGTGACGGCGACTGGCATGCTGGACA
CGTCGGAGGAGGGCGCCAAGCGCTG
>TRINITY_DN140263_c3_g1_i2 len=265 path=[0:0-264]
GTGGCCACTGCGCCACCAATGAAGTGATCCATTAATACAAATACAGGAGGCGGGTGCAGC
ACCTGAAGGGTTAACTGCCGCAGATCGCAGCTCCCAGTCATAGAGGTCGGGTGCCGGCTA
TGTGTTTCTGCCTCTGGCACCCGCCTTCTGTATTTGTATTGTTGGTTTAAAAACATTGGT
GGCGCAGTACACGCCCGGCCGCCGCCGCGGGGGGGGCGGGGGGGGGGGGGGGGGGGGGGG
GGGGGCGGCGGCGGGGGCGGCGGGG
>TRINITY_DN142096_c3_g1_i1 len=265 path=[0:0-264]
AATTTAGCGCAGGTTGCGCAAAAAATATATATTGCTGACACACACAACAATAGTCCTTAA
AAGGACTTTTGGGTCTATAACAAGTATAAAAACTAAAATAATCCTATTTCACTCTCTACA
CTCTCTCCCTTCTGCTCTCCAGCTCTCGCTGACTAAGACTATAGCACCCGATGACGCTTT
GCGGCCAGTCAATCACTGTAATGCCAGTAGCCAACATGGCTATGGCATTACAGTGAATGG
TAGTACTTACCTGCATGTTTATGGG
>TRINITY_DN138159_c3_g2_i2 len=265 path=[0:0-264]
CTGTCAGGAGGAAGCAACAAGATTAAGGTGCATACACTGGTACTTTATGAGCCAGAGGGA
GGATTTGCAAGTGCCCTATGGGCAGCGAGAGGCAGGGCAGGCAAGAGACAGTCCTCAACC
TGAGTGGAGTGATCAATGCAGTGCTGCTCTGACGGCCAGGACTGTCAGGAGGAAGCAACA
AGATGATGGTGGCACCAGAGAGGCGGAGATGTGGATAAAGCACCAGGAACCCACCCACTT
GTGTCTGGAGATTGGGTGGTGGTAA
>TRINITY_DN147005_c8_g1_i1 len=265 path=[0:0-264]
AGGATCAGTCACTAGTTTATATTGCCCTTAGTTAGGACACCATAAAACTGCTGACAGATT
CCCTTGAAAAATATTCTACAGTTTCCAAACTGTAATCAGTAAGAAAGGCCATGCCCCCGA
AGCTGCCAGCTTGAAATAAATATAACATGGGAAATGGGGAGATCTCTGGATCCATGTGAG
GTACAGGGCTGGTTCTAGTTTTGTTAGTAAGATATTGTCATGTACTAGACTATGTATGAT
ATAATTTTTTACATTAATCATGGGA
>TRINITY_DN297209_c0_g1_i1 len=265 path=[0:0-264]
AGCCCCTTATTTTCCCGCTATTAGGGTTTAAATAAGCTGTGCTTAAATACATTGCCAGGA
GTCTGTGCCTGCACATGGGACTCCTCCTTATTATGGTCGCACAGCAGCCCAGACTGTGTA
TTTTAGCGCAGTGTTGGAACGTGGTGGAGTAGGAAAATAGAAAATGATCTGGACTCCTTA
TTTGTTGCCCTACTGTATTACTGCAGTTAATAGTTCCCAATCGTGGTGACAGATTCCCTT
TAAATGATGGACAAGTACAGTCACG
>TRINITY_DN170134_c0_g1_i1 len=265 path=[0:0-264]
GGAGATGACTGCCATGGTGCGGCCCCAGAAGTTTCCATCTGCAAAAATTATTTTGGCCTT
GTTTTTGGGAACTCCCTTTACATTGTAAGCCCACTTGCGGGCAAGCTTGCAGGCAGTCTC
ACCACCTTCAACACCTGTATTCATGGGTAAGACTTTGTCATAGCCAAACATGCTGGTGAT
TTACTCCTCATAGTTTCCCAGCACATCGTTGTAGAATGCTCTGGAAGTCAGGGTGAGTTT
AGAGGCCTGGGCATTGAGCGCAGCT
>TRINITY_DN143457_c5_g1_i1 len=265 path=[0:0-92 2:93-142 4:143-264]
ACGGCACTATGGGGGCACTAAAGGGGAGAACGGCACTATGGGGGCACTAAAGGGGAGAAC
GGCACTATGGAGCATCTGGTGGTACTTTTTTTTGGGTGGCACTTCTTACTGGCACATTAT
GGGGGAGAGGAGCACTATGGGGCCTCTGCTGGGGGGCATTATATAGGGGCCGTTTATACT
GTCACGAACTATATGTGCACTATGGGGGTGGGGCTGTGTACTCTAGTGGCCTTTAATACT
GGGATACATTCTCGGGGCACTGTGG
>TRINITY_DN127752_c6_g2_i1 len=265 path=[0:0-264]
GGATCATTTTTGGAGGGACTATCTGTAGTTTTGATACCATTTTGGAGTGTGTGTGACTTT
TTCATCACATTTTTGGTAAAAGAAGCGATGACAATATGGCGAATCGGCCATTTTTACCCT
TTTTTCAGTTACGCCGTTCACCGCATTGAAAAAATATTTTTATATTTTAATAGTAATGGC
GGATTCGGACACGGTGATGCCCATGATGTTTATATTTCTTATCTATGTATTTTTTAATTC
TATGGAAAGGGGGGTGATTTAAATT
>TRINITY_DN105633_c0_g1_i1 len=265 path=[0:0-264]
AGGTGTATTATAGGTGGAGGTATATTACAGATGGAGGTATATTATAGGTGGAGGTATATT
ACAGATGTAGGTGTATTATAGGTGGAGGTATATTACAGATGGAGGTATATTACAGATGGA
GGTATTTTACAGATGGAGGTATATTACAGATGGAGGTGTATTATAGGTGGAGGTATATTA
CAGATGGAGGTATATTATAGGTGGAGGTATATTATAGGTGGAGGTATATTACAGATGGAG
GTATATTATAGGTGGAGGTATATTA
>TRINITY_DN139379_c1_g2_i1 len=265 path=[0:0-264]
CTTTGTAACATTGAGTGTAACGGCCTCGCTGATATTATCCTCACTGGTTCCGCACTGGTA
ACGCCCTCCATGTCTGGACTGGGTGGGTAAAATGATTAAACTCTTTCCTGTATTCGTCCA
TTTATTGTTCCTGTACCAGGTGTATGTGACGTCTCCCTGCTCGGTGGCGTCCACATCACA
GGTCATTCTTACAGCTTCTCCGGGTAAGATCTTGTTCCAGGGTGGAGTGAAGGTCACCAC
AGGTCTGACAGCAGCTCCTAAAGAA
>TRINITY_DN9418_c0_g1_i1 len=265 path=[0:0-264]
ACATGTGTACCTTTCAGTGAATCCAGCGTTGGCTGAATCGGTGAACCTTTGGCCGCAATC
AAACGAGAATCTGCGGCGTACAGCTTGTCGGAGAAGGCAATCTCCTGCTGACGTTTATCG
GTAATGGAAAGCGACGAAATAATAGCGTCGATTTTTTTCGCTTTCAGTGAGGGGATCAGC
GCGTCAAAGTCACTGGCAACCCAGGTACATTTCACCTGCATCCGTTTGCACATCTCGTTA
CAGAGATCGATATCAAAGCCAACAA
>TRINITY_DN139121_c0_g1_i1 len=265 path=[0:0-264]
GTATCTTTGATTTCGCTATCTTTTCCTTTAAATATATCATCTAATGCACAGACCAGGCTT
CCTCTTGTTCTTCACCTTTAAGGCACATTGGAAGGATCCTTAAAATTGTACCAGTGACAG
CACCACATTTCCTCCAATCTCCAGGCTGTTAATCATCTGCAGGGTCGGGAAGCGGTGAGC
GTACTCACAGAAGGGTTGTCCATTCACATAGATCTTGTATCGCCCATTGCCGGTGCGGAT
GGAGATATCAAAATACTGCCCTGGC
>TRINITY_DN139097_c9_g1_i1 len=265 path=[0:0-264]
GTATTGCGGCCCGCAAACAGCGGGTCCACAGTATGCGGGCACTGACCGTGTGCTAACCAC
ATCATGGATGCGGACCCATTCACTTGCACTACGTAGCGCTTTTGTCGGGTTTCTCTCCGT
GCCTCTGTTCTGCAAAAAAAATAGAACATCATCTATTTTTTTGCGTTGCGGACAGATCAC
TTGAATGGGTCCGGATCCGTCTGCGGAATCCGCATGGATGTTGCCCGTGCATTAAGCACT
GCAAATGGTGGTCCCCAGTGCATGG
>TRINITY_DN156023_c3_g1_i1 len=265 path=[0:0-264]
GTGTGCCTGTGGACTGCCGCTCCGTCCCCGTTGACTGTGGTGGTAGCGGTCGGAGGCACG
GCAGTGCACGGCGAGAGGCTGCCGGAATGAATGTCGGACATGTCGTCGTTTTGTTCTGGC
ACCCTCTCGCCGTGCCTCCGCGGGAACTTCGCCCCTGCCCTTATTGTGGTCAATGGGGAC
GGAGTGGCAGTCCGGGGGCACGCGGTCGCTGGCCGCAGGACGGATCCTACAGGCTGTTCA
CCCGACGGAACAGCCTGCCGGAGGT
>TRINITY_DN256749_c0_g1_i1 len=265 path=[0:0-264]
GCCAAAAATGTAGGAACCTTAACAGTGCCCCCTTTATTGTACTGATCATTTACAGACTTT
GGTATTACAGACTAGACTTCAGAAGGATGCTGCTCTCTCATAACTGCACTCTTCAGTAAT
GTTGCCCATAGACAATAGATTTTGTGCAGACTTCAGTAAGCCAGTACACCAAAGGGGACA
CATACTTACTGTAATATGAAAAGGCTGTACCTTTTGTTTCCCAGTAGATAAGTTGCTCCC
TAGGGGGGTTGTTTACCTTTTGGGG
>TRINITY_DN150098_c5_g2_i1 len=265 path=[0:0-264]
TATAGCCCCAAAGGGGAAGGAATAGAGGGAATGAGGTGGTGTGCTCGATTGGCGCTTCAG
TGGATGGGTGTATGTTGGACAGTGGAGTGGATGGAGTGCAATGTGTGCCGCCAGTGTGTG
GGTGATGCACGGTGAACAGGGTGTGCAGTGTATTCGATCGGTTGACCTCCTGTGGGTAAC
TGGAATGGAATTGGGACATTAATGGAGATTGCAGTGAATGTGGCGGCATAATGGCATGTG
TGGCGGCGTTGGTGTGGAGGTCTGT
>TRINITY_DN194978_c0_g1_i1 len=265 path=[0:0-264]
GCCGGGGTCCCATCGCTGCACCCCAAGTGCCCTTGGATGGAGCGGACACATCTGTCTTCC
CCAACAATGTCGTCTTCGTCACGGGTAACTATGTCCTGGACCGAGATGAGCTGGTGGATG
CCCAAAGACCGGAGTATGATGTGGTGCTGTGCTTCAGCCTCACCAAGTGGGTGCACCTGA
ACTGGGGTGATGAGGGGCTGAAGAGAATGTTCCGCCGCATCTACCGGCACCTGCGCCCTG
GGGGTATTCTGGTCCTGGAGCCCCA
>TRINITY_DN158575_c21_g1_i1 len=265 path=[0:0-264]
GATTTGCTGCCAAGGACGCAGCACTTTCTAATTCCGCTAGAAGGGCCTTATGAACGAAGT
CGTGGTCAGGCAACAAGGCTTCAAAAATGAAGCTCCGTTTCATCGCTTTTTCTTGGAAAT
ATGTCTTTGAGCCAGTTCTGGACAAAATCCTGGAAAAAGTGGCAGATAAGAAAAAAGGAT
TTGCTGAAGAGAAACCTCAGAGGAAAAAGTTTTCCTTTCCTCTTTATGGGGGTAGAGACA
GAATCACAAAAATATAGTGGCAAAT
>TRINITY_DN335228_c0_g1_i1 len=265 path=[0:0-264]
AAAATGGTTTGACAAATTCTGGCTAGATTATTTTTTTTCTTTCAGAGAAGGGTCAGTAAT
AGTAGCAGGTGATTTTAACCTTACACTTAATCCCCGAGTAGATTCCTCAACAGGAAAATC
AGCTGTCCCAAATAATATTTTAAACTCTATAAAAAGATCTTTACACAAAAGCTCTCTCGT
GGACTTGTGGAGAGCGCTTAATCCAAAAGAAAGGAACTACACACATTTTTCCGCCCCTCA
TAACTCTTACCAGAGACTAGATTAT
>TRINITY_DN117541_c4_g5_i1 len=265 path=[0:0-88 2:89-264]
ACAGTAGTACGTGGAAATTGCAAAGGTAAAGTCTTAGAGGGTCATTTATGACCAGATATA
CGCCACTTTTGTGGCGTATATCTGGCGCAGATTCTGACACAATCTGTGACTTCTTTCCCA
CTCACGCCAGGTCTAAAAAAGTAGGTGGGGAAGAGGACGGGCTGGCAGGCCTATCTCATT
CATCATTTTTTACGTCTGGTTTAGGCATAGAAAATGGTCTAAATGTAAGACAGCAAGGAC
GATGTCTTACAGTTACACCGGCACT
>TRINITY_DN172727_c0_g1_i1 len=265 path=[0:0-264]
TGCTCCCTGCAGACATGGTGCGATATAATAATGAGCACTGGACACGTTAAGGCTCAGTTC
ACATCCCCAATATATATCTATGAAGTGTCCATAGGCATATATGCCAAAAAAGTGTATTTT
TTTTAATGTACGCTGGGCTGGTATGGTCCTTTTAATTAACTGCATATGAAAAGCATAGTC
TTCTTTGCTTTCCTATGCACAGGAGCAAAGGGAGTCAATAGTTACTATGTAGCGGCATAT
GTTGGAGGTATGGTATGTGTTGGGG
>TRINITY_DN161430_c5_g1_i1 len=265 path=[0:0-264]
AGGGCCGCAGCCCGAGACCCCCGCCCCATGGGGTGAAAAGAGTGCACTACGCCAGTGTGG
CAGAACTACTACTCCCAACATCATCTGCAAAAGCCTGAGTGCCTACGAAAAAAAAATTCA
ACACATTCACTCAACTTTCCCTCCACAACCCCACCTCTGACACTGCAGCTGTGCAAAACT
ACAACTCCCAGTATGTCCTGACAACTGTTGCCAGGCAACATCCATTTCTCAAATACCCAG
CTGTTGCAAAACTACAACTCTCAGT
>TRINITY_DN161248_c7_g1_i1 len=265 path=[0:0-264]
AGTACGTGAACCCCTCATTGAGGCAATTAGGGGATAGACTGTTTAGCAGGTAAATCCATT
TGGTTTCTTCTTGTTGAAGTCCGGCGGAGATGTCCGTCACGCCCCCAGGTGGAGCGTGTA
GGAGTGCGTCACGGGCGGGGGTCTTGTGGGCTGGCGGTGGGACGAGCGCGCTCGGACGCT
GCCCTGGCCCCTGGGGACGCCGTGGTGCGGCGGGGCGTGTCGGGGGGCGGCGTGGGGCTC
GGATTTTGAGCGGCGGTCGCTGTCG
>TRINITY_DN90598_c0_g1_i1 len=265 path=[0:0-264]
GGGGGCAGTGCCAGGCTGGTGGGGCAGCACATACCACTGCAGGATCACCCTGGGGTCAGC
CATTGCCTGTCATTGCATTAGGCTCCATGTCCTGCTGTCAGATAAGTGACAGCAATTGGG
ATCCCTGGGGGTAGAGGACACTGTGACTACTGATGGAGCCATCGCTTCAGTGCAGGGACA
GGGATGGGAAGCAATTGTGTAATATACTTTATTACGGAAATTTGTTTTTAGTTTTTTTTT
TAACTAGAAAATAGGGGGTAAAGAG
>TRINITY_DN286025_c0_g1_i1 len=265 path=[0:0-264]
GCCTGTCCACCCATCCATCATCCTGCCGGCCACCGCTCTGAACACCTTCCACCATGGCCA
CCTCAGCAAGTTCCCACTTGAACAAAGGCATCAAGCAGATGTACATGAACCTGCCCCAGG
GCGAGAAGATCCAACTCATGTCTATCTGGGTTGATGGTACCGGGGAAGGGCTACGCTGCA
AGACCCGTACTCTGGACTGTGACCCCAAGTGTGTAGAAGAGTTACCCGAGTGGAACTTTG
ATGGTTCTAGTACGTTTCAGTCTGA
>TRINITY_DN78157_c0_g1_i1 len=265 path=[0:0-264]
TGGAGTGTCATATGTCAGTGTACGGGGCCCCTTGATGACGGATGTTCATGTTCGATTTCC
TTTTGCACCACCCGGACCGGTTGGAGGGACGGGCATCAAATGGACCCCAAATCTCAGAGG
TATAATGTGCTCCCTAACCTTATACAAGGTACTGTATATACCAGGTATATAAGGTTAGGG
AGCACATTCTACTTCTATCCCCTGAGGAAGCGACTACAAAACGCACGTCGGGGTCAGGAC
TACACTGGTCGGTATTATAGTATAG
>TRINITY_DN147334_c5_g1_i1 len=265 path=[0:0-264]
GGTTATACCAGCTGTACATATATCATTATATTATGTTTTGTGTTATGCAAAAATCTTTTA
ACATCAGCCTTATGGTTGCATTCAACAAGCAATAAATTTAGCTACAGTGAGGAACAGAAG
TATTTGAACACCCTGCGATTTTGCAAATTCTCCCACTCAGTAATCATGGAGGGGTCTGAA
ATTCACATTTTCAATGTGAAATCATTGAATCAAATTCAGGAAATCACATTGTATGATTTT
TAAAGAATGTATTTGTCTTGCACTA
>TRINITY_DN127747_c15_g1_i4 len=265 path=[2:0-76 4:77-89 5:90-94 6:95-98 7:99-151 9:152-264]
ATTTTGCTGGACTGGTTTTTTTGGCGCCGTGTCCCATTTGGGGCCCCCCTGTTGCGCCCC
TGGAGTGGAGACTCCAGAAAAGTGACCCCGTTTTGGAGGGTGCGGAGTGGGGTGGCAGCT
TTGTTGGTGCTAGTTTGGGGTACATGTGATTCAGGTTGCTCTGTATTGCACTTTTTGTGC
GGCGGGGTAGCGGGAAGTAGCTTTTTTGGCACGTTTTTTTTGTTGTTTGCGGCATTCATC
TGACAGGTTGGATCATGTGGTGATT
>TRINITY_DN197634_c0_g1_i1 len=265 path=[0:0-264]
GAGAAGGCGGTGCAGTTCGCGTTCTGGGGCGACGCCGACTGCTCGGTGGCGATCCGCCGC
ACCGGCTTCTATTCGGTCGACTACGAACTGCTGCCCCTGGACGCGGTGGCCGGCAAGACG
CGCACCATGGAAGACGAATTCATCAGCGAGAGCGGCACCGACGTCACCGACGCCTTCCGG
CTCTACCTGCGCCCGCTGCTCGGTTCGCGCATGCCCGATGCCTTCCGCCTGCTCGGCGCG
CGCGTGCCGAAAGTGCTGCACCGGG
>TRINITY_DN144052_c8_g1_i1 len=265 path=[0:0-264]
GTTCATTACATAAATACAGAACCAGAACTAAGATCATTATATAGCTATAGCACCAAAACC
AAACTTATTACAAAAATACATCACCGGAACCAAGATCATAGCATACATAGAGCCCCAAAA
CTATGTTCATAACATATATTCAGCACCAGAACGAATTATAACATAAACACACCACAGGAA
CCAAGATAACATAAATTCAGCACCAGAACCAAACGTATAAATACAGAGCCAGAACCAATT
TCAAAACTTAAGTACAGCACCAGAA
>TRINITY_DN128531_c8_g4_i1 len=265 path=[0:0-264]
AAAAGGTGGATAACCCCTTTAAAGGTGTTGTCTCATCAAGGACACCAGGGGCATATCGCT
AGGATATGCCCCCATTGTCTTATAGGTGGGGGTCCCAGCCTATAGTGAGAACGGAGCTCC
GTAAGTGAAGGAGGGTGCACTGCGCAAGCGCAGCCGCCCTCCATTCATTTTCAATGGGGC
TGGCTCGACCATTTCCGTAAGCCCCAGAGAAATGAATGGGAGAGGGAGCCTCGCATGGGC
AGTATGCGCTCATTCACCTCTATAG
>TRINITY_DN132025_c0_g1_i1 len=265 path=[0:0-264]
GACAGATGCCAGGACAAGACAGGCTAAAGTCCATGTGGATGTTGCCACCAGAGGAAGGGG
TTCTACTGTCCCGGTGTGGGAGATCCAAGGACAATCTTGACCGAAGAGTAATCCTCCCAA
GTTACCGAGAAGGTAAGTCCACAGCAGGACCATATGCCCAGAATGGAAACGCAATCTGCA
CCCAGCGGGAGGACTGAACTCGGTAGGCCTGGTAAATAGGCACACATCTAGTACTGCCAG
TGAGAACGAGGGAGATGGTACGAGA
>TRINITY_DN126646_c2_g1_i1 len=265 path=[0:0-264]
TGACCAAGACTTCCAAGTACTACACTGGCCATCTAATTCCCCAGACTTGAATCCAATTAA
GCATCTGTGGGATCACCTTGATCTTCATGTTCCTTCAATGGATCCTCCACCATGCTCCCT
TCAGTAGCTGTGGGATGCACTGCAGTCAACATGGCTCCAGATACCTGTGACAACCTACCA
GGACTTTATGGAGTCACTCCCAGCCTGTCTAGCTGCTGTCCATGCTGCACATGGCATTTA
TTCTGGATATTAGCTGATGGTCATA
>TRINITY_DN276571_c0_g1_i1 len=265 path=[0:0-264]
GTCAGACGCTGCCCCCCCTTCCCCCCCACACTTCTCGAATCTACGGAGCGGGATTGTCTG
TTCTGCGGCTTCTCTCGCTGTAGACTATTGACGATAGATTAATAAATGAGCGGCTGCAAA
TGACACAGAATAATTTACGCCCGAGCCGTGCAGCAGGTAAAATAATACAAATCTAGCAAC
CGAGAGTCAGACCACGTGCAGATATCAAAGCCCGGCTTACTCCATCAGACTAGCTATACC
ACTGAGACTACAAACAGTAGAAAGG
>TRINITY_DN116484_c5_g1_i1 len=265 path=[0:0-264]
ACTTTATAGACTTAAAGGCTTCACAGATGCTGAATTTAGGGTGGATTCCGGTCACGTTTT
TCCCATCCTTTTAACATATACAAAAAACATATACGTTAAATGGATGCTGCAGACTGATGC
CAGACAGTGGCATCTGTTCAACATAGAGTTCCATTGTAGTAAAAAAAAAAAAAAAAGTAT
ACATAGTTTTTTTCTGGACTGTGCAGAATACAAGTACGTAGTGTGCTGCGTTTTTGTATC
TTTTTTTTTTTTTGTAACCGATACG
>TRINITY_DN129096_c5_g1_i1 len=265 path=[0:0-264]
AGGCAGTTTAGCTTCTGATAGGCCACTGTGTTTTTAGCACTCGTATTTAGTCTTGTGAAC
ATAGCCTTAGGCTTCGTTCGCATGTCCGTGGAGCATGGTCCGTGGGATGCCGGACTGGCA
TCCTGCTTAGTGCCGCTGCTGATAACGCACTTGTATGATCTATATGAGTGTGTTGCAGTA
CTGCGGTAATGGCGTAAGGAAGATGGCGTCATAGTAACTAATGGCGCTGTGTGCTTTTGT
GTTGGGCGGAGTGCCAGTCCGGTGT
>TRINITY_DN314604_c0_g1_i1 len=265 path=[0:0-264]
TGGGCGCCGCTCTGCCCACTAATATAGTTAGTTTTTAGACTAGTGAAAGCTCCTCTTTAA
ATCTATTGTCAGTAGTTTTCAAGCAAAGTTCCAGGTTGATCTGAGCAAATGATGTATGCC
AAACCCAAATAAGACGTTTGCATGTTCATAAAAAGTATAATTTCAAACCTTCATTAATGC
ATTAGTTCTTCTAACAAGCTTTACATTAATATACTGAAAGTGTCTAGAACCAGTCTAGAC
ATAAGGCCTCATTATTTCATCTAAA
>TRINITY_DN195059_c0_g1_i1 len=265 path=[0:0-264]
ATGGTAATTATCTGAAATTGACATTATATTAGATAATTATTGATGAATTAGTCTAAAACA
TAAGTTATATTTATAGTAACTGCAATACCTCTTTAAGTAACCTTGTGGGATGCTGCCAAT
AGCTGTATAATTAAATAGTCCATCCACTTGATATTACATGCTCTGCACAAAGAAAGAATT
TCCAGTTGAGGGACAGCTTTAAATCACATGTGCAATATACACACCACCCCAAGCTTCACC
TCAACCCACACAAATGACGCCAAGA
>TRINITY_DN120652_c7_g5_i2 len=265 path=[1:0-29 2:30-94 3:95-114 5:115-155 7:156-169 8:170-264]
TGCTGTGAATTGTAGATTGTGGTGCTAATGCTGAAGGTTGCTGACCCCTGTCCTGTTGGA
ATGAAGTCCTCTGAACAAACCTTAATGGATGGCATGAACTGGGAATGGCCAGCTCATACA
GTTGCAGTTCTTTTATGAGGCTACACGGTTTCATTTTTTTTTTCATCCTTTCCATTGCAA
AAGGTGAAACCTGCACTGAAAATTGGCACAATCAATTGATATGCTCCATATTTTAAAATC
TGTACCGTAGGTCAATTTCCATGCA
>TRINITY_DN176560_c0_g1_i1 len=265 path=[0:0-264]
TCTGCTTCGCATCGCGATGGCACAGCCGCAGCATGAAGACGAGGCCGCACGGCATGCGCA
TCGCTGGTTGTTCTGCGATACCACGCCGCGGGTGACGCTGGGCTACAGCGGCTGGATGTT
TGGTACGGCACCGGAACCGTTGCGGCAGGCGGCACGACGACGCTACGACCTGCTGTTCCT
GTGCGCACCGGATATTCCGTTCGACCAGGATGGCACGCGCGTGGGCGAAGCCTTCCGGGC
GCAGCAGCATGCGTGGTACCTGACG
>TRINITY_DN117162_c12_g1_i1 len=265 path=[0:0-264]
ATAAGCCTAGAAGCCTAGTACAGGCTCTGGCTTATTATTTCAAAGGAACGCCTTCCTCGA
TTTCAAATATGGGAAGGCGTTCTTGCCCAGAAAGCGAGCGCTTCCAGGTTTTTGGCTTCT
CAAAATGCGCTGGTAAAATTTCCATCTGAGGGGTTAAATGTCAGCGAATGGCATTTTAAT
CGATTGCAGACATTAGCCCTGTGTGTCTGCTGTGTGAAACAGCATGCACCCGGCAGCTAT
GAAGCTCAATTTGCTCTGGAGCAAG
>TRINITY_DN249121_c0_g1_i1 len=265 path=[0:0-264]
GGTGGATAATGAAATACAATGGCTTTGGCTTGAAATGAGACAAAAAAAAAAAAAAACGTA
ACACAGAACGTAAAAATTGGATGTGCACTACAGATTTGTCCAGTTTTGGAACAACAGCAC
ACAAAACATGGAGGTCACTGGAGTTAATATAATTTTTTCACAAAACAGGTGGTTAGTTCC
TTAGGTTCACATTAGAAAGGCATATATTGAAAGGGGTTGCCATGAATTACATAAATATCA
TTGCCAAATCTGCCACCATTTGTGT
>TRINITY_DN145736_c5_g1_i3 len=265 path=[0:0-74 2:75-82 4:83-95 5:96-107 6:108-119 8:120-264]
AGGTAGAAGACTGTCAGTTACCAGCAGGTGGGCAGGAATTCATGAATAACCATGACTCTT
TTCCAGGCCCAGTCTGCAATGACTGTGATGTCGGTTCTCAGCAACCACTTACTTTTAACC
GACAGACCGCTGAAATCAACTCACCCGTCTCTACCCTATGCTGCAGTCAGTATGGACAGC
ACAATGATGACAGGTTCCCTTTAAAGGAAGTGGTTGTGTCACTTCAGCAGATGGCATTTA
TCATGTAGATAAAAGGTTATACAAA
>TRINITY_DN259343_c0_g1_i1 len=265 path=[0:0-264]
ACGTCTCCGTCACCACCCTGGCCACCGGCTCCTGGGATGCCGTTGCCAAGCTCGAAGCCA
TGCTGGCGCGCCTGGAGCGCGAGGAAGGGCTCAAGCTGGTGTGGTACCGCACCGCCGCCA
AGCAGGCCCAATCCAACCTGCTGCCCTACATCGTTGGATGAAAAAAAAATAAAAAAGAGA
AAAAAAAAAAATAGAAAAGGAACAAAAAATTAAAACACAAAAAAAAAAAAAAACACAGAG
CAGAAAAAATAAAAAAAACACCAAA
>TRINITY_DN145993_c10_g1_i1 len=265 path=[0:0-264]
GCCCTATTAATAATTTGTATCCTATCTGCAGCTGAGACCATGCGGCTGCTGTGAGGCTAC
GCCACTGCCGCCATGGTGATCTCAGTGAAACAGGCAGTTTCCTTCTTTCTTCCTCCTTTG
ATCCCCACTTTTAAATCCATAGAAATATATATAGCTATATCTTACTCTACAGTGAAAAGG
AATTTTGTGGGTGCATTACATACCATATGTATCTCTGGGGCTCTATGTGAGAGACTATTT
TGTATGCAGGGCAGGAAGGGGAAGA
>TRINITY_DN124873_c0_g1_i1 len=265 path=[0:0-148 2:149-264]
TGCACAGCAGACATCTGAGTGGAGGACCAGGAAGCGGTGATTACAGATTCTTCACCGCTT
CCCGGTACTAGGCTCTATTCACACGTCCGCAATTTTGTTCCACATTTTGCAGAAACGAAA
TTGCAGACCCATTCATTTCTAGGTCCGCAAAAATAAAAACGGCCCATGGATATCATCTGT
GTGCTGTCTGCATCCATACAGCCGGGCCCAAAATGATAGAACCTGTCCTATTCTTGAACA
TTTTGCGTGGGTCCTGTGAAAATTG
>TRINITY_DN118616_c1_g3_i6 len=265 path=[0:0-264]
TTCCGATCTCCGCCCCACACAAGGTAAAATCTGCGTGGTCACTACGCCAATAAGGCAAAA
CAAGCCGAGCATCTCTCCATCAGGAGGCGACACTAAACACAATAAACCCAGAGGGTTGCC
TGTCTAGAGATACTAAGCACCGCTAATTAGGCAGGCAAAGTTCTGGGATCACTAATAATT
TCTCGCAAGGCTTAATAGCCTTGACACACACTTCTCATGTGAAGAATTTACATAAACTGC
AAGTATTTTAAGGTAAAAAATTTAA
>TRINITY_DN147166_c7_g1_i1 len=265 path=[0:0-264]
CTGACCCTAACTTCCTTCTCCACCCAAGCTGTAGGATGTAGGAACAGTCCACACCTCCAC
AGAGGGGAAGCTAAGCTGGAATAATCCATTCCAGCCTAGTTAAACTAAACTAGGACTTTG
TACCTTACCAATGCTTTGCTGCCACCTGCTGGTAAACATGGAAAATTACAAGGAACAATT
GTATTTAACATGGTTTTATATGCACATTTGTGAAGACATGAGCAAAATCATATCAGATGA
CAATATATAGGCTCTTAGAAGATAG
>TRINITY_DN156678_c2_g4_i1 len=265 path=[0:0-264]
GTCCACCCCGGAAGCCGAAAATTAGGGAACTGGAGCACAGCAAACTGAAGTAGCTGGAAC
CCAGCGGTGGGGAGCAGGCAAGTACTCCTCCCTCCAGGGTCCAGCAGGGAGGGGAGGGCC
TGCGAAAATTGTTTTAAAGCTGGACAACCTCTCTAACCGAAAAAATCACACACTACAATA
TGGCATTTGTACAGAATACTAATAATGTGTCCGTGAACCTGTCTTCTACGGCGGTGGCAC
CCAGTAAGATGAGGTTCTGCTCTAT
>TRINITY_DN217683_c0_g1_i1 len=265 path=[0:0-264]
CAATCCACCCCTGATTCCAAATGATGAAGAAAAATAAAAGTGCCCTCAGGTAAATTAAAT
AGAATAATAAAAAATATTATATTTGAAAAAATAAAAAAATGCTAAATGATTTCCTGTTGG
TAATGTGGAAATGACCTATATGACCCCCATAGGAGGCATGAACAGTGGGTTATGGAAGAT
GAGATCAAGCAATATGGAGATTGACATTAGATTTGGTCATTAGAGGGTTAATACCCTTGT
GCCAACCCTTGAAAATTTATTAGGG
>TRINITY_DN151027_c0_g1_i1 len=265 path=[0:0-264]
TGGTGCGTCGGTGTATGGGGGCGGGGGGCCCCCGCGCGGGGGTGGGGGGGGGGGGGCGGG
TGTGGCAGCGCAGCCCTGTGGTGGTGATGTTGACAAATGAAGATTGTGGAATGGGGATGA
TGGAGTCGGGTGCGCTCGCTTCACAGCGGGGGGGGCGGTCGCCCGGGTGGACTCGGGACG
CCTGGGACTATTTTCCCCCCCGGCCGGGATCGCATGTGGAAGTGTGGATGGTTGAACGCC
GCCTACACGGGTGGCTTCTGGTCGG
>TRINITY_DN152712_c8_g1_i1 len=265 path=[0:0-264]
TCCCAAACCCTCAACACCCACCCCCTCCGACACTCCTTCCCTACACCACGCTCCTCCGAT
CGCCGGACTTCCTCCCTTTATATCAAGTCCATTCACCGGCTGATTTCCACCAAATTGATA
GGACCAGCCACCTGTTGACCCTGGAGTTCCTCCTTTTATATCTGTCGGGCCCGGCATTCC
GCGCGGTATGTCAGGTGGCGGGGGCGTGCCTGGAGTTATATCTGGTCCGGTGCCCGGGTG
AGTGGGGGGGAGGGGGGGGGTGGGG
>TRINITY_DN265066_c0_g1_i1 len=265 path=[0:0-264]
CTGAAGGATGAGGGAATGAGAAAAAGTGGTGAGTGGATGGTGCCGTGGAGCGGTACAGTG
GCAGCGGGCATGCGGCTCGGGGGCTGGGATGCAGCACATCCTCCCAGATTGTAGTGTGGC
TGATGCATCAAGTGGGGCTGGCGGGTGGTGTGGCCTCATTGAGCCCCTGTGGTTGAACCG
TCTGCAACTTATAACGGACTGCAATAAAGGGTTGTTTTGTTCATTTTTGAACGTTCATCA
GGCTGTGAATTTATTAGTAATAAGG
>TRINITY_DN147771_c5_g1_i1 len=265 path=[0:0-264]
ATATGAGTTAAGCGGTTAATACCGTGTGAATTCCAATAATTATAATCTTTAATTAACCTA
AACTTTTAAATTGTGATTGTGCCAAAGTGGAGTGAAAAATGTAGGGCCGCTTACCCCCAA
TATCTTTTTCGTTTTATTCCAGACCTTATCTAATGTATCACTTATTACGCATTGTTTTCT
TCTTTTTCCTGGGTGCCCAGTCTCCAGAATAGAAAAAATGTCTTCATATGGTTCATATGG
CCCCGAAAAATCCCTTGACAAGATA
>TRINITY_DN276304_c0_g1_i1 len=265 path=[0:0-264]
AAGATCATATGGCCTAGAAAGAAACTATGGCCTCTTCATCCAGCTGATTGGCAGTGGTGC
GGGAGTAGGACTTTTTTTTTTTCACGGATGTTTTTTTTTTTTTTTGGAGAGTACACCATT
ACAACAATTGGGTTAAGTCTAGATGTGGAGATCATAGTACCCACACTGCAAATCTGCAGA
AATTTACAGGTACAAAATCCCATCCTCATATAGTAGAAAAAAAATAATCTTCATTAAAAT
TTCACCATTTGCAATTGCTTTTCAA
>TRINITY_DN143636_c1_g1_i1 len=265 path=[0:0-264]
TGTTCGTCGGCGAGCACTGCGAACTGGCCATCACTGATCTTAAGTCGCTGCCACATCCCC
TCATCTAATCAGAAATCTGCCGGTCATATTAGTAGTGTAAATTCTCTAGGGGCGAAAACA
GCAACTATCGCAGTAACGAGCAAACAGCACAAATATTAAAGGATAACTATCATATTTTCA
CTCAAAATAAAATTTTCATATATGCTGTTGCTGCTGTGGTGATAATCCATAATTACTAAT
TATTGTGTTCACAGACCACTTGTTT
>TRINITY_DN146735_c9_g1_i1 len=265 path=[0:0-264]
TAAGCTTTTTGTTTTGGACTTGATTTTTTGGGGTTTTATAATTTATTTTAAAAATGAATT
TTTTGATTGCTTTTTTCAATGCCCATCTGCAAAAAAAAAAAAAAAAAAAAAACACACGGA
TTCCGCTCCAAGATAGGACATGATTCTCCCCCGCCCGGCTGCAAAGTGAGCATGGGTGTG
GATGACGAGGGGGTTGGGGTGGTCGTGTGGGGGAGGGTGCTAGGCCGAAATGGGCGCCAT
CTGTGGCGAGGGGGGTGGGTGGGGG
>TRINITY_DN139508_c1_g1_i1 len=265 path=[0:0-264]
TACAACACAGGATGCAACTCAGGACCAGCACAGGACAAGCACTGCACTGTATTTACACAG
TGACTGCACCAGCAGAACAGCGAGCGCAGCTCCGGAGCACAACACAGGATGCAACTCGGG
ATCAGTACAGGATAAGTGATGTGTGTGCGCGGTGACTGCACCAGCAGAGTGGTGGGTGCA
GCTCTGGGGTGTAGTGCGGGATGTGGCTCGGGATAGGTGCAGGATGGGTGGTGTGATGTG
AGTGCACGGTGGCTGCGCCAGCGGA
>TRINITY_DN132488_c7_g3_i1 len=265 path=[0:0-264]
GGTCAGTGATGTGTTTGTGTAGAATCCGTGGGTCCGTTTTTTGCTGTCCGTGTGCCATCC
GTGTTTCACGGACACTGTGCAGCTGAAAAATAATTTTCAAAACATCTCTCCCTAATGATC
CGTGGAGCACGGATGGCATCAGTGTTTTTCACGGACCCATAGCCTATAATGGGCGTGATG
GATCCGTGAACACGGACAAAATAGAGCATGCATCCATGCTAAAAACACTGATGTCTGAAT
ACACACATTAAAATGAATGGGGACG
>TRINITY_DN124497_c2_g10_i1 len=265 path=[0:0-264]
GCACTGGGCGCATACCTTGACACCCCCCAAACCACATCAAAGGCATGAACAACCCGACCC
ACAATTACCCCCGCCAATCAGCCAATCCCGCACGCGTACACAGCACGCATGGCCACTCAC
AGCAGCAGTCGGCAATTGCTTGCTTCAAATCACGTGTCGCATAACGTCATGATTTGAGTT
CACTTAGTTCATTTGCTTCACGCGCCTCCAGAACCACCGTTCCATCCAGATGCTTGACAG
CCATCAACTCGGACCTGCATCCCAG
>TRINITY_DN140049_c6_g1_i1 len=265 path=[0:0-264]
TGTGTCTTTTGTAATTGTAGGCTAATAATCTGTCATTTTATAAACAAATGCAAAAATTTT
TACGCTGACGTGTTGAAATGTGACATTTAATAGTATTTGCCACAATGCATCAATGCTCAA
CGGATTTTGAACATCCAACTTTAAGGCCAATATCCAACATTTAATCGCTAAAATTGTGAC
TTTTATTTAAAAGTCCATCTAATTTGATCTACTGTGCGCCTTTGACAATTTACACTACTA
CAAAAGTAAGCTTAATCCACCGCTA
>TRINITY_DN190481_c0_g1_i1 len=265 path=[0:0-264]
TTTTTCATTATATAACACTGATCCTCCTAAAGTGTGAGTGTCCTGCCGTGACTACGGTGG
TACTCGCATTTTTTTGCTTCGATGCCCCTCGTGTAATAAACGACATGAGGAACATCGGTG
CTGTTTGGATCAGTGTTCATTTTATGATTACCTTTGCTTTAGATGACCCTGTGTCGAACT
TGGCATAGACAGACACCTATCGCATTGGTATTCTTTTATTATTCTGGTATAGGCTTCCTA
CGCTCTTCTTCCCTGGCGGGAGGGA
>TRINITY_DN129060_c8_g1_i2 len=265 path=[1:0-92 2:93-264]
GTAAAGTTCACACAAGACACTCGCCAATGCACTGTGATTGTGCACACTGCCCCCTCAGCT
GGCCTGATCCATCTTTTCATTGTATTATACACTTCTCGTTTCCATGGTTATGATGACCAC
CCTGCAATCCAGCAGCGGTGCCTGTGCCTGTACACCATAGAAAAAAGCACCAGCCTCTCT
GGTGGTCAGGACCATAGGAGTGTGCATAGGCTGGTGCCTTTTTCTATAATGGACAAGCAA
CCACCACTGATGGATTGCAGGGTGG
>TRINITY_DN140780_c2_g4_i1 len=265 path=[0:0-264]
CTTCCAGGGTTACCCTTCTGCATCATACGTGTTTCTTTGCTGCTATTGGTTTCCCAGTAA
AGAAAGAGATAGCAATAGGAGCCTCCGTGTCATGTAATTAAATTGCATGATTTTCCTATC
TTATGACGTAAAGTCATGATTTTATTAAAGACACGGAGGCGAGTATTGCCCCGCCCTATT
TCCCCCCCTGAGGTTTTGGGATTTGAATAACTGTGGTTTTATATTATGTCTACATCTGAC
AGTTACGGTACTATATGTACACTGC
>TRINITY_DN224730_c0_g1_i1 len=265 path=[0:0-264]
ATAATTTGACATGGATTTGCTCTTACACAAGACATGCAAGTGAATACATATAATATGATG
GTATAATATGGTACATTTATGCATGCATGCATGCATTTTAATGTTTGCTCATTTGCATCC
CTGGCAACAGATCATTGTATATGACACTCAGATCTCATATTGAGGTTGTTCTCATGGGTT
TTGAACAATATGTTTCAAAACCTTTTTTTTAACCTCTGTAACCCTCTAGATGCAAATTGT
GTCAAAACACTCTGGTCCTAGAACA
>TRINITY_DN118668_c5_g2_i1 len=265 path=[0:0-264]
CTCTGCTTCATCATCCATCATGGGCAAGGCTTACTTCGACGTTGAGTACGCTGCTAAGGA
GGGCGAGCAGCCTAAGACTGCCCGCATCAACTTCAACCTCTACGATGATGTAGTCCCCAA
GACTGCTGAGAACTTCCGCGCTCTCTGCACTGGCGAGAAGGGCTTCGGCTACGCCGGCTC
CAAGTTCCACCGTGTGATCCCCGAGTTCATGCTCCAGGGTGGTGACTTCACCCGTGGCAA
CGGCACTGGTGGCAAGTCAATCTAC
>TRINITY_DN175615_c0_g1_i1 len=265 path=[0:0-264]
ATTATCACTTATGTATTCCACTATGTTAAAGGGTTTGTCCAGACCTCAGCATATTTTATT
AAAAGTTTATAATATTCCTTACTAATACTCCTGTAACCGAACCCCCCCAGGCCTTCATTG
ATGATGCTTTTGACATGGAAGTGCGACCGCCAATCACTGATCCATGTCTGAACGTCCTTG
CTGGAAGCCGTACTATACAAATAGGCAGAGGGCCCAGACAGCAGCAGCACAAGAGTGGCG
GGGGACTGGAAAGGGGAGTACAGTG
>TRINITY_DN147725_c20_g1_i1 len=265 path=[0:0-264]
GAAAAAGACAATAGCTAATCAAAAGCTATCGTTCTTCTCATTGTTAGCTTTTTTTCTTTG
TTTTTCTTTTCAAAAAAACAAAAAAAAGTATTTTTTATTCTCACTTGTCGCTTCTTCTCG
ACGCTTAGTTTCGAGCTTCTTTTTAAAAAAATTTTATTTCTTTTTTAAAATTTTTTATAG
ATACCATAAGGAAATATAATAAGAAATCATAATAATAGTACATTTGTAATATACACCAAG
TAATTTGAGTCTATGATAAAAAAAA
>TRINITY_DN161734_c15_g1_i1 len=265 path=[0:0-264]
GACATCATATAGGACATGACAATCTCTTTCTAACAAAGCTAGAACCAGCCCTGTACCTCA
TGGGACCAGAGATATCCCCATTCATTGCTCCTATTGCTCTTCTAGATTGGAAACATAGGT
GTGTCCCTTTTCAGGGGGCTCGTTCTGTATGCTGTAGCTGTTCTGTAACTGCTGCAGCTT
CTCACAGAAGATATGGCTGGTGGCTTTTAAAGATTTAAACTGAGTGTGTGCGACCACCTC
AGTAGGTGGACATGCACATTCTATA
>TRINITY_DN133444_c4_g5_i1 len=265 path=[0:0-264]
TGCCCATAGGGCTGGCTTTAATTATTGTTTGTTGTAGAGGATCATCCTCTGGTGTCTACC
TATCTATTTTAGAATTTACTAACATTAAATGTTAAGTTTTATCCCTCTGTTCCGCTGGAT
CAGTACGTACACACACACACCCCCCCCCCTCCCCTTGTAACATCCCCAAAAAATAAAAAG
GAATTCCCAAAATAATCCAAACATGAAGTAGACATATGGGGAATGTAAAGTCATCAACAT
TTTTGGGGGTATTGCTATGTATTAC
>TRINITY_DN236730_c0_g1_i1 len=265 path=[0:0-264]
AGTTTACCCACCATATTTCCAAATCAGAAAAGGACCGCCTTTTTACGTTCACCGAACCAT
TTTGCCCTGTTCTCCAAGTGGTAATCAAAGTTATGTTTGGCCGTTGCCCAGAGCAACTTG
TTTGCCTCAGTCGGATCCTGGTAAAACCCTGTATATGTTTCCCTCATGGATTGTATAGCT
TCCTCGTATTTTTTTTTTTTTTGCGTCCCTTTTCTTCCCAGTTGAGTATTCTATTATCCG
TCCCCTTAACACCACTTTGGCCGTG
>TRINITY_DN135983_c6_g1_i3 len=265 path=[1:0-90 4:91-139 5:140-164 7:165-264]
TAAGGGCATTGACTCTGAAGAGTTTTACCCATATATTGCCAAGGATGATTAAGACTGTCA
GTACAATTTTAATAATAATGCTGTAAATGATACTGGTTTCATGGATGTAACATCTGGAAG
CGAGAAGGAGTTGATGAAGGCTGTGGTTTTAGTTGGTCCGGTGTTTGTGGTAATTGATGC
TGGACATTAATTATTTTAATTTTATTAGAGTGGTATCTACTATGATCCTGAATGTAGTAG
TATAGATCTGGATCATGGTGTTTTT
>TRINITY_DN137370_c6_g2_i1 len=265 path=[0:0-264]
GATGACGTCATCGCGCTCGCTGCAGGTCCTTATGCGGGTTTTCTGCAATCAAAATGGGAG
CTGATGGCCTCTAAGCGAGCAAGTGGATGAAGTGAGTATAATTTAATATATATTTTTTAA
CCCAGGATTAACCCCCTGAGCACCTGACTGTGAGTCTCACAGGCCGCAAGCAGTGTTGAA
CACGACATCTGAGGGGTTAAATGACAGGGGCGGGGCGATCGCAGTTCCCCATCATTGCGC
CAACTCCATACAATGAAAAGCGATT
>TRINITY_DN137296_c5_g1_i1 len=265 path=[0:0-264]
AGGTTGGTGTCGCCTCACTCACGTTCCGCTATCTTAGGTCAAAAATGTCAGTCTTTCATG
GACTCTATATGACCCTCTGCGAACACCCCGGGGCGCAGTCCCCCCGAAATGGGGCCACAC
GTGGGGCATCCACACTGCCCCGGCACTCCAGGGGCCCCAAAGCGCGAGAAGTCCGGAATA
CAAATGTCCAAAACATTTTACGCATATGGATTCCGTGAGGGGTATGGTTAGTTCATGTGA
GATTACATTTTTTGTCACAAGTTAG
>TRINITY_DN133610_c14_g1_i1 len=265 path=[0:0-264]
GCCCGCCGGCGGGTTCATGACCTGTGTGGCGACGCCCGCCTACACCGTTACCCAAGCCGA
CGTTGACGCCGGCTCGGTAGCCAATACTGCGACCGTTGCCGGGACCGGTCCCGGTGGCGC
GGTACTTGAGTCGCCGCCGAGCAGCACCAACACCGCAACTACCCGACCGGCTCCCGCCCT
GACCTTGGACAAGGTGGCTGCGGCGCCGGTTGATGTGAACGCTTCGGGGCAAAAAAAAAA
CAAAAGAGAAAAAAAGAAATAAAAA
>TRINITY_DN29928_c0_g1_i1 len=265 path=[0:0-264]
TCTCTGGCATACGAGCGTTGGCTGTACCCTTTCTCTTACCATAACCCCTGTGACGTCCCT
TGCGGCGTGCCAGTGTGTTCTTGCGGCAGCGAGCGCGGGAATGAACAGTCACAGGTTTTC
TGATGATCAGTCCATCCTTTACCAGTTTTCGGATCTGCTGGCGAGAGTTTGCGTTGGCTA
TCTCATTGGTTTCATTTGGGTCCAGCCACACCTTCTTCTTGCCACAGCGCAAGACGCTGG
ACGCCAAGCGCTTCTGGAGCCTGAG
>TRINITY_DN143897_c4_g1_i3 len=265 path=[1:0-264]
AATTATCAAGATGATGGCGGCCATATTGGTTGTTACCCAGCTCATGATCTGAGGTGCAAC
ACTGTGTGCTTCAGCACATTTTGCTTTACTTACACCATCTCATTGTTGGTTTGCTTTGGA
GCGGGGCTTCTCAGCCTGCGGCCCTCCAGCTGTTGCGGGACTATAACTCCCAGCATGCCC
AGACTGTCTACAACTATCAGCCTACAGTGGGGCATGGTGGGAGTTGTAGTTGTGCGGCAG
CTGGAGAGCCACAGGTTATCCAGCC
>TRINITY_DN274368_c0_g1_i1 len=265 path=[0:0-264]
GAAATTTGGCGCACCCAGTTGAGCACAGCACGCGACGCGCTGGCCAAAGCGGGGCTGAAA
GCCAGCGATATCCGCAGCCTGGGCATCACCAACCAGCGTGAGACCACCATCGTCTGGAAC
CGCAAAACCGGCCAGCCCATCCACCACGGCATCGTCTGGCAGGACCGCCGCGCCGAGCCC
ACCTGCCAGCAGCTGCGCGAAGTCGGCCACAGCGACACCATCCTGCAGAAAACCGGCCTG
CGCATCGATGCCTACTTCTCGGGCA
>TRINITY_DN172029_c0_g1_i1 len=265 path=[0:0-264]
TAACGCTAGTGTGAACCCACCCTTAGCTGAGTGTGCATGTCTTTTTAGTGGGCAGAGAGG
AATAAATAAATGCCAGCTCTTATCCCGACCTGTCTCTTCCCCGCCAACATCTGCAATCAA
GAGGGTCAGGAGGCCCCACCAAAATCGGTGAGCTCTTCTGACCTTTATCCAAGTGCAAAA
CAACATTCCGGCTTATAGCGCCCCCCTAGTATTATACCACGGTGCAGTGTAATGTGTTGG
GCATTGCAGCAGTGTGAGATCTGGA
>TRINITY_DN153311_c6_g1_i1 len=265 path=[0:0-264]
GTCCAACTTGCTGACAAGAATAGGCATTTCTAACATAGACAAAAGTGTGCGGGACCACAA
AACGCAGGACGCACACGGCCGGTATCTGTTTTGTCTGTTAAAACGGATACAGTCATGTGA
ATGGGACCTTACACAGCAATTAAATGTTTCTGGTCTCCAAACCAGATCCTCAAAGACAAT
GACCACTATTTGAAGTCAGCATTTACTAGTGATGAACAGGTCCATTCATACTCAAAAGCA
GGAAGATATTTTTTTTATATAAATG
>TRINITY_DN55741_c0_g1_i1 len=265 path=[0:0-264]
GCAGACGACTGAAAAATCGGGCCCCAGAGAACGTGCTACAAGCACCATTCGCCCATCCAA
AAGTGCCCCCAAAGGAAGGCTTTGGGTACAAGTGAACTCCCCAGGGGAGCCTTTACGCAG
CCCCACATGCAACTGGACCCTCCGGGTTCGCTGTTTCCGAGCATCCCTAAACATAACCCT
AGCAGGCATCGAAGACGACTGAAAAATCAGGCTCCAGGAAACGCGTTGCAAGCCCCTTAG
GACCATCCAAAATTGTCACCAAAGG
>TRINITY_DN157825_c4_g1_i1 len=265 path=[0:0-264]
CAGAACACAACCCCATATTCTTTCCGCTCCAGATGAGAAAAGCTCCACAGCCCCTACCTA
GTGCTGTCAGCAGTCCAGCAAGGCCAAAACCGCTGACCGACTCCATCCAAGTGCAGATTT
GTCTTATTATTTGTTAAATGTGGATTTGCCATGGAAGTCCCCCTATGCATGGCAAAAGGG
TGAAATCCTCAGCATAAATTGACATGCTGTGGATTTATAAAATGCACCACAGGTTAATTT
TTACTGCCGATTTTTTTTCACAGTG
>TRINITY_DN119533_c11_g1_i1 len=265 path=[0:0-264]
GCCGGGTTCGGAAACTTCAGCAGGCTGTTGTTTGCTGGAACAGCCTGTCTTATACAGTAT
TCCACAGATGTGAATGTACCCTCATTTGATGGTAGAAGTAGTGCTGCTTACAGTACAGTT
TTTTAGGCTGTGAGAGTTCTTGGCTTCCTTTCTCAATTTACACCATCTTAGTGCAATTTT
CAAGTAGATCATTAATGACTGCACAGTTTTGCAGTAAAAAAAAAAAAGACTGTTTTCCCT
GCAAAATTATTCATCCATCAATATT
>TRINITY_DN267700_c0_g1_i1 len=265 path=[0:0-264]
CTACCAGAGGAGGGGTGTGCCTCTTTACTGGGCTAGTAGCACCTGATCCAGAACCCTGCC
TGAGGTGAGCCACCATTTTGAGTCAATAGACAAGACTTGTTAGTTATAGAAAACTCATTG
GATAATGTTCCACTGGCAAACACCCTAGCTGTTGGTGAGGAGTACAGGGCTTTAACGACT
GTCAAAAACATGTTACAGATACCCATGGTTTCCAGTACTGAGAAGGTAAAGGACCAGTGG
TTAATCCCATCCACAGTGTCTAAGG
>TRINITY_DN117846_c4_g8_i1 len=265 path=[0:0-264]
GGGGTCCTGATTGTGTGTGGTTTTGAAGTGGTGGGATGGTGGATGGTTTTCCACTCCCTT
CCGTGTATTGTTTGTATGTTCCGAGGTGCGTTTTTTTGGAACCCTTTTGGTTCTGCCTGT
GTGTGGTCGTTTGCGCGGACATTCTGTGGCGTGGATTGCATTGTCCGTGTTGCAGGTTGA
ACGGTCTTTTATTGAATGGCGGTGTTTGTTGTGGTTGGATGCCAATTCGCTGGTTTTTTT
CAGGGGGGATGTGGCTTTGCAATTT
>TRINITY_DN162015_c6_g1_i1 len=265 path=[0:0-264]
GTCAGACAGTGTCATAGGGACAAATCTGCTGACAAATGCCCTTTAAGGGGAGAAATAATA
AAAGCGTACTGAACGGATGAATATACAGTGTAATAACAGGAATCACGCAGTAACCAAGGC
TTCCTACCATAAACACTTTCAGCATACCCACATACATATCTGATAAGTGGGGGTATCCTC
ACCTATCACACCAATGGCAGTTCTCGGACCTCCAATATCACACAACACAAGAAAGAATAA
GAGTCAGAACATGTACCCTGCAGAT
>TRINITY_DN128377_c20_g1_i1 len=265 path=[0:0-264]
GAGAGCCCTTACTGTGCCACAGCAGCCTGAAATAGCTGATTGGTGAGGGTGCTGGGTCTA
AAACCTCCACTGATCTGACATTAATGACTTATCCAGAGGATAGGTCATTAATATCTGTAT
CCTAGAGAACCCTTTTAACCTAAAGCCAACATTCTTGCATTGAATAGTTATGCTCTATCA
ACTGGATAGAGGATAACTATTAAATTGGTAGGGATCTTACCATTGGAACCCCTATCGTTC
ACGAGAATGGAGGCCTCGTACCCTA
>TRINITY_DN136135_c5_g2_i1 len=265 path=[0:0-264]
GGGAAGACTTCACTCGTGTGAGTGCAGCCTTTCCTCCATTATTGACATAGCAGCGGTGAG
CAGTGCAACCACAGGCCGTCCCCATCCACTTCCATGGGACAGCTCGTTCCTATACACTTG
AATACTACCGAGCTGTCCCATAGAAGTGAATGGGGCGGCTTGTAATTACACTGCTCGCCG
CTGTGATGGCGGCGAGCAGGTAAACGATGAAGAGGAAGAGGAGGCGGCGTGTGCGTGGAG
CGCGGCCTTCGCTTCGGCCAGCTGA
>TRINITY_DN144814_c3_g1_i1 len=265 path=[0:0-264]
ATGCCAAAGCAAGAATCCTCAAGCAGAAGTAAATCAAAAAGATCACTAGAACTAGAGAAA
GCATCATTATATAATGAGAACTCCTGAGGATCCCCCATACAGTTCTCTGGCTATCTATCG
TCTTCTCCATTACTAGGTACTACATTAGGCCCCACTGCATTCCCAGGAACCACTCCTCCT
TTATTATCCTCTTCAATCTCCCAGTCCACAGCTGCAGCTCCTACTCCACTACTGGGCTGC
GGTAACTCCTCCATCTGCAGCAAGT
>TRINITY_DN122085_c2_g6_i1 len=265 path=[0:0-264]
GTTCCTTTGGAGGAGGGTATTGTGTCGGCCGCTAAGAAACCAGGGGAGTTGGCAATGGCC
GGGGGCCAGTCAGGTGCCCATGGGTGTGCCAATTCCCAAGTGCCACAAATATTTCTGTGG
GGCCATTAGGAGGAGATGCTGCCTCCAGAACTATTCCTATAGCGGCTTGCGTTCGCAATA
ATCGTTCTGTAGGCAGGTTCCTCAGAGTCCTGCCATACAGCTTGAAGTGGTCTTCCTGGC
GGGCTCTAGACAAATAGTCTAGGAC
>TRINITY_DN226646_c0_g1_i1 len=265 path=[0:0-264]
AGAGGGTCAGAGAGTGTTACTGCTTGTGGTTGAGGAGAACAAAACCAGATTAGACAAGGA
CAAGATTCAAGTGGTTTACTGAATAAGGTTGGTTATTGGCACATCTAATCTGGGGTAAAT
CTGACACACCGGACCTAGACGGCTGATAGCATTATAGGGTGGTTACCGTTTACTGTAAAC
AGAGAATTTGTCACCTATGAAACTGTAGTCCAGTTGAGACTTTAATAATAAACTATGAAA
GGCATGAGCTGTCGATGGGTTACTT
>TRINITY_DN143879_c7_g2_i3 len=265 path=[0:0-99 2:100-113 3:114-131 6:132-264]
GCTCCATTGCTGGAAATAGGCACTAAAACCACAAGGCTCTGCCCACGGTGTAGTGGAAGG
AGCTGGTTATGGCAGAGCTGCTCCCATTGTAGTGACTGGAGGAGGTGGTGCAGTGGCCAG
CTCCATTCACTGCAAAGTGGACAGAGTTTTGCCTATTTTCCGCAATGGAGCTACTGAAAA
ACAGCTGATAATTGGGAATGCCAAGAGTCAGACCCCCACCGATCAGATATTGATATCCTG
AAGATAGTCAATCAGTATAAACATC
>TRINITY_DN132028_c2_g1_i1 len=265 path=[0:0-264]
CTGTGGAGATCAGAGACAGGATTGTGTGGAGACACAGACCTGGAGAAGGGCACAAAACAT
TTCTGCTGCACTGAAAGTTCCAGAGAGCACAGCGGCCTTTACATTGTGGAACAACTAGAA
CTTTACAACCTTTCTAGAACTGGCTGCCCCACCAAAGTAATTGTTGGAGTAGGGCCTTGG
AAAAAAAGAGGTGACCAAGAACCCAATGGTCACTATGGCTGAGCTCCAAAGATCCTGTGT
GTAGATGGGAGAAACTTCCAGAAGG
>TRINITY_DN396_c1_g1_i1 len=265 path=[0:0-264]
ATTGTTCCACCCCTCCCTTTGCAGTTAAATCAGCTTCCACGCTTCAGGGAATGCTTTCTG
CAAGATTTTGGAGTATGTCTGTGGGAATTTGTGCCCATTTATCCAGAAAATCATTTATGA
GGACAGAGAATGATATTGGCTCACAATCTCCTTCATCCCAAATGTGTTGGATGGGTTTGA
GGTCAGGACCCTGTCAAGTTTTTTTTCTTACCAGACTAACCAAACCATGCCATTATGAAC
TTTGCTTTGTGCACTGGTGCACAGT
>TRINITY_DN122486_c4_g1_i1 len=265 path=[0:0-264]
GGTATTGAGATCTGGGAAAGGATCTCAATACCTTAAAAAACAAACAAAAAAAAAACTTTG
AATCCTCATGCATTCTGAATGGAAAGAGATCGCATCAGGATGTCTTCTGTTCCGTCAGCA
TTCTGTTTTGTGATAGTCTTACATTTGCTACAGGTTATCAAGAACAATCTCAATCCCTGC
TGGAAGAAGTTCAGTGTTCCCCTGCAGAGCTTATGTGGAGGGGACTTGAATAAACCCATC
AAGGTAATTACCAGAAATACTATGC
>TRINITY_DN159414_c2_g2_i1 len=265 path=[0:0-264]
TAAAGGCATTCCGTCACATAATTGCGCCACGGTCCGTGGCAACGGAATCCACAACGCAAC
CCACCCCCCACCAATAAACGAAGCGCGAGCGAACCCCAAAACATGAAATTCGCTCATCTC
CAGCAACTATATACAAAACCTAAAAACAATGAAAATCATATAAAATAATAGAAGTAAAAA
AAAAAAAAACAACAAGAAAACAGCAGCGACGTGGGAAATAAAACCCGAGGCAGATGGAAA
AAATACAATACAAATAATAAAAAGG
>TRINITY_DN122021_c8_g6_i1 len=265 path=[0:0-264]
GGTAGTAGTAGGGTGATGAAGACTAAATTGAGTCCAGACCTTGTGATGAAGTTGATAACA
GCTTTAGGCTACTTTCACACTGGCATTTTGGTTTCCGTTTGCGACATCCGTTACGGATCA
GTTTTGCCCTTAATGCGTTCTGAATGGATAAGGATAAGCTCAGAATGCATCAGTTTAGTC
TCCATTCCGCTTTGGAGGCGGACACCAAAACAGTGCTTGCAGAATTTTGGTGTCCGCCTG
ACGAAACTGAGCCAAACGGATCCGT
>TRINITY_DN153839_c10_g1_i1 len=265 path=[0:0-264]
GCAACCTGCGCAAAACGGCCGTTGGTAACCGCTAATGGGAGCTGCAAGGAAGTTTGTCCG
CTCCTGGCATGTCTATTCAAGACGAATAAAGATTTTCTACGATCGGTGAGTGCCGCCTGT
TACTTCTACTCTATACATGTATATACTGGGCCTATTCGGTCAAATGGTACTTTGATAATC
GGGAGAGGTACTAGGGGATTACGGAAATGTGGCTGGGGGCTAGTTATCTCGCAGGTCGGG
CAAGACTTACAAAACTCTTCCACTT
>TRINITY_DN157256_c12_g1_i1 len=265 path=[0:0-264]
ATGGGTCCGTGATCCGCAAGATATGGAAACAGATAGGACATACTCTATCTTTAGCGGAAT
GGAGGCACAGTTCGGAAGCGCTTATGTGGGATTTCTGGTCCTTCCCTTTGCACCGCAATT
TGCGGTCCGCACCACGGGCACAGACTACTTACACTCATTTGAATTTAACCCTTAAAGGGG
TTATCCGAGTTATACATATTCACATACATATTCTACTTAGTCAACTTTCTATGGTGCTTT
AATGAAGTGGAAAGTCCCTTCATCA
>TRINITY_DN128587_c11_g1_i1 len=265 path=[0:0-264]
GTTGAGTGCTGTGGTGCAACCCTTCTATTCTCTGGATAGGTCATCGGTGTCTGATCGGTG
GGGGTCCGACGCCCGGGACCACTGCCGGTCGGCTGCTTGGGAGGGCACTGGCCTTTGAAG
TGGCTCCACTGCCTTCTCGCAGCTTTCAATAGGACATTTGCCATCACATTGGTCATATGA
CATAGGCACAGCTCAGCCCCATTGGAGTAGATGGTCCACTGCTTGGCGAGCATAGAGAAG
GCCAGGGGGTTGCTGCGAGTGCCGA
>TRINITY_DN5936_c0_g1_i1 len=265 path=[0:0-264]
GTTAAACTGCTGTGTCCTCTTCTGGTTAACTATTAATTCTGTTAACTCTGGTTCTCATAA
AGGCTCTGTCTCTTCTTTAATTTCAACTCCTTTAACCACTATAGGAATACACTTGCCCCT
CTGTCCTATATATCCACAGAGGTCGGCAAGAGTTTAACACCAATTATTCCTTGTGGTAAA
GGGGATTTTAACGATCTTAAGGGTTGAGCAGAAGCTTAAGATGAGGAAGGTTGAATTAAT
AATTCACTACTACTTTCTGTCTCTT
>TRINITY_DN149562_c8_g3_i1 len=265 path=[0:0-264]
GCTTCTGCGCCGTTGGATGAGTGCACACACACTGTTGTCTTTTTGCAATTGCCTCAGTAA
TCAATTGAGTTTCTGGGAGATGCAGCAATTGAAAATTTACCACGTCGGCTAGTATGGCAT
TTTAACCCTCATTGCGTGCCGACTGGCTGCGGATGCCTCTATGAACCCATGCACCACTAT
TTGTTTCCAGACAGGTAGGCTCCTGAGTAGCAGACAATCTATCCCAGGCACGTTTGGCTC
AGCTGCACACTGCCATCCTGCCACT
>TRINITY_DN53428_c0_g1_i1 len=265 path=[0:0-264]
GTGAGTGGATGTGAGCCGCCGCCGGAGCTGCGGACGGTTTGCCCGAGCCCGTTAGCGCCG
CCGGCCCAGAGTCCCGCCGCCACCATGTCCCGATACCTGCGCCCCCCTAACACGTCTCTG
TTCGTCAGGAACGTGGCCGACGACACCAGGTCTGAAGACTTGCGGCGTGAATTTGGTCGT
TATGGTCCTATAGTTGATGTGTATGTTCCACTTGATTTCTACACTCGCCGTCCAAGAGGA
TTTGCTTATGTTCAATTTGAGGATG
>TRINITY_DN307366_c0_g1_i1 len=265 path=[0:0-264]
GGAAACCCTAACATGCAACAGCAAATTTAGTTATTTACTTAATTCAATGCCCGTGTCAAA
AACAATCTGTGGGACGAACAAAAATAACCCTTAAAACAAGGATTAGTGAACATATAAACA
ATATCAAAAAGGGTTATGAGAAACTCACACTACCAAACCATTTGAGGACACATCATGAGT
GTAAACCTATGGGTATGACATGTTGCATTGGAATCTGAGAGAAAATTGGAGAGGTGATTT
TATTTCCCGGATGTCAAGGTGTGAC
>TRINITY_DN276325_c0_g1_i1 len=265 path=[0:0-264]
GTTAGCTGAGAAAGAAATCGGGCTGCTGCGGAGCACAGAGTGACTTGGAACTCCATTCCA
CCTGACCCTGTGTGTACAATCCAGGAAAACAAACCCCGCTCAGAAACAAGAGAAAATTGG
GGCCGCGAAGAACTCACAGCCACGGAAGAGTTGTTGCATTCAGATTCTTGAGAAACATTT
GTTGCTCGGCAACAGTACTGGTTGGGTTGACCAGTTAAGTACCAAAAGGCTATGCTGTAT
GAATTTCAGAAATGGACTGAAAAAA
>TRINITY_DN257358_c0_g1_i1 len=265 path=[0:0-264]
GATTTCTGGTTCACAACTTTGTCAACAGAGATAAGTGGGTACAAGGGCCAATCTTGTGGA
AGACTATAGCATTGAGGGAGCCGGGTCCCTGGGCCTCTGGGTATTGGGTAACCAGAAAGC
AGATTGAGTAATTCTCTGAGCAATAATGGCTCTGACTGGTACCCTGGCCACCATTGCTTC
CTTGGTGAAAGAATAGTGAGGTTTCTCTTCCAGAGCTCCTGCCTTTCAGTTATTTGCTGG
TTCCCTCTAGGCCAGAAACTTGTAT
>TRINITY_DN154116_c1_g1_i1 len=265 path=[0:0-264]
TCGGGTGAATACTGTTGGGGGTAGAGCACTGGATGGGCTAGGGGTCCTTACCGGATTACC
AAACCTAACCAAACTCCGAATACCAACAAGTACTGCCCGGCAGACACACAGTGGGTGCTA
ACGTCCATTGTGGAGAGGGAAACAACCCAGACCGCCAGCTAAGGCCCCAAATTCCTAGTT
AAGTGGGAAACGAGGTGGGAAGGCATAGACAGCTAGGAGGTTGGCTTAGAAGCAGCCATC
CTTTAAAGAAAGCGTAATAGCTCAC
>TRINITY_DN155813_c1_g1_i1 len=265 path=[0:0-264]
AAAGGGGTTTTCCAGGAGTTTGATTATGATGGCCTATCCTCTGGATAGATCATCAGTATA
TGAGGGTGTCTCCTGGCACCCCTGCTGATCAGCTGTTTGAAGGGTGTTCCGGTGAGCGCT
GCAGCCTTCTCGCAGCATGCCGAGAACAGAGCCATACATGGTACTCATTTATTGATATTT
CAGCTCCCTTCCATTCACTTGCATGGGATTGAGCTGCACCCAGGACAAGTGACCAGTAAT
CATGATGTAACCGGTTTAGGAAAAG
>TRINITY_DN112963_c0_g2_i1 len=265 path=[0:0-264]
CCTCGAACAAAATCTCAGCATCTGCTCCCTCTATAAAAACACGAGGCCCGTACCATACAA
ATTTCATGCCAACCTCGGCATTCTTTAGGTACTTAACGACTTCCGTCATTCCTTCTTAAG
CACCTGGGACGTTCACTAAAACGACTTAGCTCTTCAGCAAAGCATTATACCATAGGGCAA
CAAAATCAATAACCTTCTTGTTAAATGCCCAGATTTTGTCCCATTCCATGTTCACAACAA
ATCAGGAGAAGCCCTATACAGCTAT
>TRINITY_DN134800_c1_g2_i1 len=265 path=[0:0-264]
GTGAGTGACAGCATTCCCTCTGACTGTGTATATAGAGACAGCTGTCGATCACTGATAGGA
CCGCCTCCTTGATGTCAAAGCCCAGATTAAGCAGGAATTTAAATAAATGAAACTTTTCCC
ACACAAATATCAATTTGCTCAGCACCTCCTGCTCTATAACCTGCTGATTACACTGCATTT
TGGTGGTGACAGGTCCTCTTTAAAGGGGTTCTCTGGGAATTAATAAAATAAAAAAACTTA
AATATTACTTTATTTTATAAATATA
>TRINITY_DN138371_c1_g1_i2 len=265 path=[0:0-136 1:137-264]
AAGAGCTATATTTTTGTTCTCGACGTGTTGCGAATTCAACAGGTCAATGTAGACCCATCA
GCGCTACCACAAGTGAGCTTTGACGGTTCCGGCACCCCGAGCATTGCAGCTCCAACAGGC
GAGCCACCTACTGACCTCAAGGCCGCCGTGCTAACCGAAGGCGACGGTCCCATGATCACG
TCCGGTCAAACTATCGACGTCCAATACAAGAAAAGAAGAAGCATAAGAAAAAAGAAAAAA
AAAAATATGAAAAGAAGAAAAAAAA
>TRINITY_DN127805_c2_g4_i1 len=265 path=[0:0-264]
GACAGTCGCAGAAAAATCAATTTTTAATGGATTTTTTGCGACTCTCGCAGTCGCAGCATG
TCACAGTGCGACACCATAGACTACCATTATAAAAATTGTCACGCGACATTGGTGTGCCTA
AGGCTAGGTCTACACGACGACATGTGTAGCGCGACAATAAGTCGCGCAACAGGGCACAAC
TACACTGCATCATTTGTCGCGCGGCAATTTTTGTGATGGCGGTCTGTGGTGTCGCGGTCG
CAGCGTGTCGCGTGTTGCGGTGCGA
>TRINITY_DN121495_c6_g2_i1 len=265 path=[0:0-264]
TCTGCAGGCAGCAGTGAAGATGGCGGAGAGCGGTACAATAATGAGGGTCTGCAGGCAGCA
GTGAAGATGGTGGAGAGCGGTACAATAATGAGGGTCTGCAGGCAGCAGTGAAGATGGTGG
AGGTCCCTTGCAAGTCTGGGGCTGCATTTCAGCAACTGGATTTGGTCAGGATTAATGGTG
TCCTCAGTGCTGAGAAATACAAGCAGATACTTATCCATCATGTGATACCATCGGAGGCAT
CCGATTCTGCAGCGGGAAGACGACT
>TRINITY_DN130902_c0_g2_i2 len=265 path=[0:0-264]
TCATAGGAGACTGCCGGTGACAAATCGGAGGAAGGTGGGGATGACGTCAAATCATCATGC
CCCTTATGTCTTGGGCTACACACGTGCTACATTGGCCGGTACAAAGGGCTGCGATGCCGC
GAGGCGGAGCGAATCCCAAAAAGCCGGTCCCGGTTCGGATTGGAGGCTGAAACTCGCCTC
CATGAAGGCGGAGTTGCTAGTAATCGCGAATCAGCAACGTCGCGGTGAATACGTTCCCGG
GCCTTGTACACACCGCCCGTCACAC
>TRINITY_DN123757_c6_g1_i3 len=265 path=[2:0-95 3:96-97 4:98-119 5:120-121 7:122-128 9:129-148 10:149-177 12:178-264]
ATCTACATCGTGTGTTAGGACGAATCAGTTTTCATTGACACGATAGAAAATGGATCCATC
TCCCATTGACTTTCATTGCTATAGAAGACATAATACTGCGGTTGTATTATGGTAACGGAA
GCGTTTTTGCAGATCCATGACGGATCCGCAAAAAACGCTAATGTGAAAGTAGCCTTAGGT
TACTTTCACATCTGCGCTTTCCCTTACCGCTATTGAGATCCATCAATAGCTGGGAGGGGG
GTGGAATGCTTCAGTTTTGTCCCCA
>TRINITY_DN239185_c0_g1_i1 len=265 path=[0:0-264]
TTATCTTCCCACTTCTATGTATTGTATATTATGTGCTTTGCTTTGTTTTGATGTGTTGTG
GAAGAAATCATTTTTCCAGGATAGTGCTACAAAGCTTATAGATTTCATGTGGCAGCCACC
AGAATTTTGAATGCAGCTCTATGGGTGACTGGAGTAAAAGACATGCTGCTAATCACGATC
AGTCTAAAATGAATAGGTCCTGATGCCAACCTCTTTTGTATTTTGCAGGAAGCTGTGGTG
ATACATGAGGTGTATGAAGAAGGCG
>TRINITY_DN116385_c0_g2_i1 len=265 path=[0:0-264]
GTAATTTATGCACATAACAGTACAACGTCATAGGTCAAAAACAAAGCAAGTCTCGCTTTA
TTTTCAGCAAGATTTGTAGGGCCTCAGTGGCGCCCATACATTTTAGCACTGCGGAGGAGA
TACTGAAAACAAAGTTTTCAAGCGAATCGGGTTCAGAGCAATCCAAACTCTATTGGCTAA
ACACTAATGATGATGATGTCATTCTCCTATCGAACCTGGGAAGTAAACCATTCTTTATGC
AGTTCTTTTACTAGATGTACAGGAC
>TRINITY_DN127313_c8_g1_i1 len=265 path=[0:0-264]
GCGTTGGCGCTGCTGAGTCCGCTGCTCGCCCCGATGCACCGCCGGGCCGCTGCTCTCGCG
CGATTGCGCGCCGCGCTCCAGCAGCACCGCAAAGGTACACCGCTTGACGATGCAGCGCAG
CAGACGCATGTCGCAGCGCTTGAAAGTATTGTGGAGGCGATGGCGCACGAGGATTGGCGC
GGGCGGTTGCCCGCCGCATCGGCCCGAATTATGAGTCGCGTCCTCGCCGACCCCGCGCTG
CCGCCGGCCATCGCCACCCGGGCGG
>TRINITY_DN130065_c5_g1_i2 len=265 path=[0:0-80 2:81-126 3:127-194 4:195-196 6:197-264]
GGCCACCTATGCACACTCGTGTGGTCCAGGCCACCACAGAGGCCGATGCTTTTTCCTATA
GTGTGCAAGCACGACGACCGCCGATAGACCGCAGGGCGGTCCGCAACCATGGACACCAGC
AGTGCACAATGTGATAGAGAAATGAATCCATCCAGCGAAGGAAGCAACATGGACAATCAC
AATACATTAGTTAGGCCCCTTTCACACGGGCGTATATTCAGCGCAGATGCGATGCGCGAG
TTGAACGCATTGCACCCGCACTGAA
>TRINITY_DN144421_c5_g1_i2 len=265 path=[0:0-115 2:116-264]
GCAGATGGGTGAGAGCGCAGGAGATTACGGACAACCATGACTCCTCTCAGGTAGATTCGA
CTCCCCTCCAAGGCCTGTGCTGCAATGATTATGATGCTGGTTCTCGGCAACCACCCACCC
CCAACTTTACAATGAAAGACCACTGAAATGAACTCGCCCTTCTCTACTCTATTCTGCCAT
CAGTACGGGCAGCATAAAGTTGATGACAGATTCCCCTCAAATGAATGTTCTCCAGCTTGC
AACTATCAGGACACGATGGGAGTTG
>TRINITY_DN121414_c8_g1_i1 len=265 path=[0:0-264]
CCAACACGCACTTGCAGTGACCTGGATATCAGATAACCCACATCTTGGTTATGTTACACC
TTCAGATGCTGCGGTCAATAGCCATTATTAAACCTGACCAGTTAGTCAAAGGGAAGAGGC
TCCCTCTGTCCACCGATCACTATGCCCTCCCCCCAGGTGCAAAAATCACAGGGTGCTGGT
CGGTTGGCATGGCAGCCAGAGGCCTTGTAAAGGCTCCTTGGCTTGGCATTTTAAACTGTG
ACAGGGCTTTGGGGGGTTGTCCGGG
>TRINITY_DN258668_c0_g1_i1 len=265 path=[0:0-264]
ACAGCTACACTACAGTGTCTTTGGTGTTTTGTCCCATGGTTTATGATTTTAATCATATAT
TTTTGATTATTCATTCAATAAATTGAGGATATGTTTATTATACTCATCGGACATTATACT
CGTTGGGCATTGTGTCTTTGTGCGCCTTTGTGAGCAATTTATATAGGTAACATAAACTGT
AGCCTGACTCTTCACTATACCCCTTCTTTAGGGGGAAAAGCAAATCACGCATACAGCAGT
GGTCTGTACAGTAATCATTGCAAAA
>TRINITY_DN256609_c0_g1_i1 len=265 path=[0:0-264]
CTTTTATTTTCTCAGAGTAACTGTTTCTTTCTGTATTTCTATTTCCCGTGTCTGCGGTGG
TCAGTCGCAATTGCATGTGAACGATGCGGCGGTGCGTCAGCCCACGCGCTTTGAGCTCCA
GTGCAAGTGGCCCTCTTTCCTTTTTGTTTATTTCTCTCGCGACAAAGACACGCTCGATGC
ACTCAATTGTTTTCGCATTTTGCATCGCGGCTGCCGCCCCCACCGCCCCAACGAGAGACG
CCGGCGGCACGACACTCTGCTCTGG
>TRINITY_DN119680_c8_g1_i1 len=265 path=[0:0-264]
TGAAGGTGATGATGATGACGACAAAGACACCATACTGCTTGGGGATGCGTGCTGGCTGCT
ACAAAGAGGACCAGGAGAAGGAGGAAAGACTTGTTCTGACTGGAAATGCTGACCAAGGAT
CCAGTGATGTTTCCTCAAGTGCCTCAATAGAGCTCTCGTACCTATAACTATGTTTGAATG
CCCACGGCTTACTTTAGTCCTGCAGATCATGCACACCGTTGTGGACAAATTGGCACCATA
CGGGAGTTGCTTGCACAGAGCTAGA
>TRINITY_DN130574_c0_g1_i1 len=265 path=[0:0-264]
GCTGTGTGGCGCTGGGGGGGGGATTTATTCTCACCATTTTTGCGTTTTTTTTAACTCATT
GAGGTGGACAGAGAAATTAGAAAAAGAACAAACAACAGGTGGCGCTATACAGTTACAGTT
TATTGTATAACTCAGTAGCTATACTACATTTTTAATGACGTGAAATTACAAAAATATTCA
GATCCAGGTGCTGGTTTGAAAACTGTAGAATATTGTTCATGGGACAACCCCTTTAATTTG
ACAAATCCTATACATTATGTTATGT
>TRINITY_DN124667_c10_g1_i1 len=265 path=[0:0-264]
ACGAAAACAAAGAAAACTCTCTGAACGAGAAGGTACGCCCAAACCCCCGGTCCGCACTGT
ATAAGTACGTGCAATATAGGATTATGAATGTACTGTCACACACAACCCTCACAAACATTC
ATATAGAATTTACCTACAACAGACCAAAAGCCTGTACACACCATCTAATTAAAAGAGTAA
GAAAACACAAAATTCAAAACGAAGGCATCAAAACCACGAATTAACAAATTACGAATTATA
CACAAAACAAAAAAGCGTGAAACAA
>TRINITY_DN180539_c0_g1_i1 len=265 path=[0:0-264]
TATCAAGACAGACAAATTCAGCACATCCCTCTTCATAAATTAGACTCTTCCTAGGGCATC
TCATTGAACTTGGAACTTTTAAAATGTCCATATAGTTACTAAAAATATCAGCAGAGTCCA
TTGCATGTATTTCTTACAAACCCATGCAAACCAAAGTAGAAAAGCCTGTTCACGGTGACA
ACTGCCTTCGTACAAGTACTATCAGATAGATACGTTAGCAGTTGCTGTAAATTGTGAAGG
GTAAAATCCATAGCAAACATCTGTG
>TRINITY_DN37687_c0_g1_i1 len=265 path=[0:0-264]
AGTGTTTGCTGCTTTGTTTTTAGCAGCCAAGGTGGAGGAACAGCTTCGTAAGTTGGAGCA
TGTTATTAAGGTTGTTTATGCCTGTTTTAATGTTTAGGAACCTCTACCAGACACTTAGAG
TGAGGTATATCTGCAACAAGCCCAAGACCTGGTTATTTTAGAGAGTATTATACTGCAGAC
CCTGGGGTTTGAAATTATTATTGATTACCCATATACTCATGTAGTGAAGTGTACCTAGTT
GGTAAGAGCAAGTAAGGACTTGGCT
>TRINITY_DN139730_c7_g3_i2 len=265 path=[1:0-53 2:54-111 3:112-135 5:136-239 7:240-264]
CTGCAATACAAGACACAGCCTCTGGACAAAAATGGGAGTGTTTCTGGGGGAAAAGTGTTT
TAATTCTAGACAACCTCTTTAAAGGGGTTCTTCAGGAATGATTTTATATAAATTATTTTT
TTTTGGTTCCGTTGATAAGTTCGTGCTTTCCTCTGGTCCTCTGTGCTGCCTCCGGTGTGT
CCATGTTCCAGTCCCCGGGCAGTGTTCGCATCCGCTGCAGCCAATGACTGGCTTCGGCGG
CCATGTGGTCACAAGCAGCATATCA
>TRINITY_DN309982_c0_g1_i1 len=265 path=[0:0-264]
GGATGGAGGGGTGACTCCGTCATGGCACCCCCCTTGTGAGTGGCACCCGGGGCGGGCCGC
CCCCCCGCCTTGGTACGCCACTGGTCACAGGACCTCCTTAAGGCATTTAAAACTGTATTA
TAACATGTCATCCCTCCCGTGAATGAATATAGACACCGCACAAGACCATTTTCATGAATA
CAGAACTCAGACCTGATCGTAGGGTTCAACTGAGTTACAATAGCAGCTGGGAGACTAACA
ATGGGGGGGGGGGGGGGGGGGGGGG
>TRINITY_DN129872_c9_g1_i1 len=265 path=[0:0-264]
TGTTGCATTATTATATTACTGTAGGCCGAACTGGATGGACAGATGTCTTTTTTCGGCGTT
ACAAACTATGTTACTATGTGACAATGCTCGTTTCCAATGACCTGGCCATCTATATGTGCC
GCCTATCACCCAATGAACGAGCGAAATGCTTGTTCTTCGCGTGATCCTGTTATTCATGTA
AGCACACCAATCATTGTTCTTGGGCAGCAGATCGTGCTGTCTAAATAGTGATTTGCTGCC
CAGAAACAATGATTCAGTATGAGGA
>TRINITY_DN140581_c8_g6_i3 len=265 path=[1:0-127 2:128-131 4:132-159 5:160-264]
GGTGAGGATTGTGTTCATTATCTGCTGCAATCCACCCGACCACCTGGTCGCACTGTTCTG
ACTTCAAGAGTGGTGTCCTGCAAACTGGGACATGAAGCTAAAAATAGATATTGCTTCCAC
ACACAATGGTCCTTAAAAGGAATTTTGGGTCTCTGAAAAGTTTTGGTGGTAAAAATATTT
TTAAATCACTCCCTACACTGTCTAAGCGCAGCTCTCCCTAAGAATGAGCCGAACACGTGT
CATCGGGTGCTATATAGCACCCGAT
>TRINITY_DN115676_c0_g1_i1 len=265 path=[0:0-264]
GAAAGGATTCCTCCTGGTTGGCATTAAGATGCAGCAGGCTAGCAAAGAGAATCTGAAGCA
GCATTACATTGACATTAAAGATCGTCCATTCTACAGTGGACTGGTGGACTACCTGAACTC
GGGGCCTGTGGGTGCCATGGTTGGGGAAGGGTTAAATGTGGTGAAGATCGGCCGTGTGAT
GCTTGGTGAGATTAACCCTGCTGATTTTAAACCTGGCATTATTCGTGGGGATTTTTGTAT
CCAGGTTGGCAGGAATATTATCCAC
>TRINITY_DN132710_c1_g1_i1 len=265 path=[0:0-264]
AGGGACTCAGGTTATGACGCTATAATGGTTCCTAGCGATAACGGAAAACATTAGGTACAG
CAGTCAACAGCACCATCAATAAAGGTATTCGCATGGTGCTGCGGATAGGTCAGCAGGCAC
CCAGCACCCCTGTCATTCAGCTATTTGAAGAGGTTGTGGCCTCATTGCAGCTTACCAAAT
ACAGAGCTGCCCACTGGATAGCGGCGGTGCTTGGTATCACAGCACAGCCGTAGTCACTCA
AATGGGACTGAGCTGCACCGTCCTA
>TRINITY_DN132331_c0_g1_i1 len=265 path=[0:0-264]
TGCAATCCGGAAGATATAGTGCGGATCAGAAGCACTACGGAGTGCCTCCGCACCTCAAAA
AAGTAATGCGTACGTTACTATTTTGTCGGGCAGACCCCACTCACGTGGATGGGTCCGCGT
CCACAGCCGGAGGTCGCACGGTCAGTGCTGGTGCATTGCAGTGCAGCACGGCCGCACGAG
GCCTAAGGCAGTAGCAGTCCCCTCTGCCCCTGAAACCCAAATGCAAATTTCAAAGTTTCA
ATTTCTCTACTTCTATAATACATAG
>TRINITY_DN149517_c3_g1_i2 len=265 path=[0:0-33 2:34-41 3:42-84 5:85-111 6:112-144 8:145-150 9:151-264]
ACGGACCTTAATTTAATAACAAATTAGAAGATCAATCGCTGATACAATAATATTCGGCTG
CTGTGAGACTACAACTCCCAGCATAAACAAATCTAGCTGTGCAAAACAACAACATCCCTG
CTCTCCACATTACACATTTTATAAAGTAATATACAATAACCCCAGCATTTATCCTCCAGA
GCTGCACCCTCTAATCTAGAGCCTCAAAGCTGAAATCTCACTGCATTCCCTTCTGATTCA
GTGTGATCTTTTCAGCTGGCTCTGT
>TRINITY_DN26853_c0_g1_i1 len=265 path=[0:0-264]
GGGAGAATTTATCATGAGATTAATATTTGAAGTGAGTTTTGCAGGTGTCTGTGTTAGTGT
ACTTTGTGCCAAATTTATCAAATGCTGCAAGTTGTCTGACAAGTTTGAGGCATCTTTACA
CGTAACACTACTTCAGTTTTTTTTATACTAAGCTCTTACTGCAATAAGATGGCATATTTT
TTTCCAACTTATTAAACAGTCAGTTTATAAATCTGGTGCACAACTAATAGGTAACCATGC
CCTCTTTTCCACTCACTTATCAAAT
>TRINITY_DN174869_c0_g1_i1 len=265 path=[0:0-264]
ACAGTACGGGGACGTCTTTTCCTGCTGCGCGCAACATGCGCAGCACTTCCCAACCGTCCA
GCCCAGGCATCATTACATCCAGAATTAGCAGGTCATAGGCTTCGCTAAGTGCATGCTGAA
GGGCATCTGTACCGGTCATAACCCGGTCGACATTGAACCCAGCCTCGGTGAGACCTTGCT
GGAGGTACGTACCGGTTTTGGGTTCGTCTTCAGCTACCAGTAGTTTCATGTGTGCAGACT
CCAAAAGTCGGGTGGCCTGAGTTTG
>TRINITY_DN51339_c0_g1_i1 len=265 path=[0:0-264]
GAAGACGGTGCCGGACTGCGTTTTTCTGACGCCGGAAATCGTTGACGAGGTGGACTGGCT
GCCTGTGACGTGCGCCTACCGTCTGGTTGCAGAAGGTTCGGATCTCTATTGGTGGCATCC
GCTTATTTCGGGTTCACCCGAAACGGTGCACGAGGCAGGTATTTCCGTTCGCGGCAAGGT
GACGGCTTTCGATCACGATCTGGAAGATGACGACGATTATCTCGATCATATGGTGATGCC
GAGCCACCGCTGATGGCTCGTTTGC
>TRINITY_DN157690_c1_g4_i1 len=265 path=[0:0-167 1:168-264]
CCGGTTACAATTGAACTCTCCTTCTGATTTATTCTTTGGAGCTTCGTTGCTTTCTGCTGT
CATCCCACCCTAGTTTTCCTTGGCTCTCTCTCTCGTGGTGCTGTCGTGGGTGAGGGGTAA
AATGAAAATTACTTACGGGTAATTGGATTTTCCTGAACCCACGACAGCCCCACGGGAGAG
AGGATCCGCCCCCAAAGACAGGAAACCCGAAGCACAAAAAGGCGGAGACTCCCCTCCCAC
CCCAGCATTTTTTTCTCTAAGTATT
>TRINITY_DN125902_c8_g1_i1 len=265 path=[0:0-264]
AAACACCAAGAACAACAAAAGTAAGGATACTAGGAGTGAAGCGAAAATTGCATTTAAGTA
GAGTGACATGCTTTTTTCTCTCTGTTTGACAATTATTTTATTTTATTTTAATAAACAGTA
CTACGCAAAGATGTTTTCTGCTAAATACCCAAAAAAATTTTTATTAAATTTTATTATATA
TTTTGATTATCAATAAATACTTTTTATATATATTTACTTAAAATTATATAAATACAAAAA
TACAGAAAAATTTTAAATGTTTATT
>TRINITY_DN160741_c5_g1_i1 len=265 path=[0:0-264]
TGTGCTGTCCACATATTTTGCAGACCCATTTAAATGAATAGGTCCGCATCCGATCTTTAA
AAAATACAGATCGGATGCGGACCGAAACTGCGGTTGTGTGCCCGTGTAAATAATTGCCCA
CGGTGGACTACAGAGTCTGCTTACCTAGGGTCCTAGGCCACAGGGGAATTGCAAGCTATC
AAGACCACTGCAAAGTGGTGGGAAACATGTTATGACACCATCATGAAAGTCCATGCCAGG
CATAGGTAGATGCTAGATTCAGTGG
>TRINITY_DN122476_c4_g1_i1 len=265 path=[0:0-264]
TAAATTGCCAAACGCACCAAGAAGGTCGGCATTGTGGGGAAATATGGGACCCGGTACGGT
GCTTCCCTAAGGAAGATGGTCAAGAAAATTGAAATTATCCAACATGCTAAGTACACATGC
TCCTTCTGAGGCAAGACCAAGATGAAGAGGAAGGCTGTTGGAATCTGGCACAGATCGGAA
GGCGTGGTGTAGGGAAAGTGTGTAGCGGGGTGTGTTTTGGGCGGGGGTGGGGGGGGGGTG
GGGGGTGGGGGGGGGGGGGGGGGGG
>TRINITY_DN136964_c3_g6_i1 len=265 path=[0:0-264]
GTCTTCCTACCAGGAAACTCTCCCTGATTCGGAAGGAAATATGATCAGTATTAAACAAAC
ATTTGGTATCCCTACGCACTATTGTACGGATAGTAGGGCTGTTATCGGCCTCCATACAAG
CCGTCTTTCCCGCCCCCTTATACTACAGGGCCATTCAATGACTCAAGGCACAACATCTAC
GGCAAGGCCTACAAAATTCCCCAATCACCAGAAGCCAAAGAAGAACTTCTATGGTGGCTC
CAACACATCCAGGTCTGGAATGGAA
>TRINITY_DN225083_c0_g1_i1 len=265 path=[0:0-264]
CGGGCAGGAGGATTCCCGCAATACACTTCTCCCTGTCACTTCTGCCGCATGGTGATGTAC
TTCGGTATAGCGTTGACGTCACATGCGGCGTGGGGGGGCAGAGCCAGTGAAGGTGCTCTC
CCGGGGATTGTAAAATTCCCAGCAATAAGACGGCATAGTCCTTTCTATGGGCAGTAGGAT
GTCTACCGCCGATGCAGGAGACGTTCCATGTAGTTTTTTTTGCAAGCGCATTGGCATTTT
GTCACCAAGAATAGGTTCGCACATG
>TRINITY_DN159979_c14_g1_i1 len=265 path=[0:0-264]
AGAAGCAGGGAAGAAAGAAAATAAATTGGAATAAAAATAATAATAAATAAAGTTTGAGCT
TAGACCACACAAACCAAATAGCAGAGAACAAACAAAACAAAAAATGGGTGAGTGAAGGAG
AGTAGCGTTAGCGTACGTTCAACAGTCCAATTCAATAGAATTCTTTTTTGTGTGTGTGTG
TGAGAGTTGATTTGCCTAAGTGTTTGTGCGCTTTCTACTGTTCGACCCTATTTTATCATT
CTTTTAAATTCCCTATGAACGTTTT
>TRINITY_DN142707_c0_g1_i1 len=265 path=[0:0-264]
GGCATCACCACGTCTGTAACGACCCGCACTACACAATTATCGTGCCATTTATCCCATACT
GTAAACGCTGTAAAATTGCTGTTTTTTGCTTATTCGTAAAAAGCATTCAAAAAATGTTAT
GTACCCCAAAGTGATACAAATGAAAACGTCAACTCATCCCACAAAAAAAAGCAAGCCATC
AGGACTATCACCAGAAAAAATTTAAACAAATATGTCTTTCAGAAAATGGTGACAGAGCAA
CATGATAAAAAAAAAAATGCGGTTA
>TRINITY_DN128194_c11_g1_i1 len=265 path=[0:0-264]
CTTCTCAAGCAATCACTGGCCAAGGTGGGTCACGAGTGACTAGTCGTTTCGAGAGGGACC
GGAAGGTAGAGACCGGTGGGGACCTGGAAAGTGTTGGAACAGATAGTGGATCAGTGAGAT
AAAGATGAATTTTTTGGTGCTTTATATCATTTTGATCCTTCTACTGGCCAGACAGCTTCT
TTAACCTGTCTACTGTTTCCACTAAGGCCTCATGCACACGACCGTTGTTCTGGTCTGCAC
CCGAGCCGCAGTTTTTGCGCCTCGG
>TRINITY_DN139448_c9_g1_i1 len=265 path=[0:0-264]
ACGAAAATATATATATGACCGTCTTAGATGGTCATAATGTGATCTATTTTATGCCCAAAG
TTCTGAATTTCTGATTCTCTCTATGTCTAATGAAGGTGGCCACCTGTCTTTCTCTTTTTA
TCTTTTGTTTTCAGAAATCGTAACATCTATTGCATATCTAGAATGCTGCATATCGAATAT
ATTCATGTGATCATATTTGTGCGACTCAAATGCGGATGCAGGATGACGTCACGTGGTCGC
GACGGATGTGAGCGGCCACGTGACG
>TRINITY_DN116576_c3_g3_i1 len=265 path=[0:0-264]
CCTGGAGGGTGGAAGGTCAGTAATGAAATCCATTGAGATGTGGGTCCCAGTTCTCTGTGG
AATGGGCAAGAGGCAAAGTTGACCCACAGGATTTCTCCTGGGCATCTTGGCCCTTGTGCA
AACATCCCATGCCGAGACAAAAGCAACCACATCTACTGACCAAGTAGGCCACCTGTAGGC
TGTGGAGACCAGATGTTTAGTCCCAGCAATTACCAGATGACGTGCAAGTACAGAGCAATG
AGATTCCTCCAAAACTTTAACCCTT
>TRINITY_DN119118_c5_g3_i1 len=265 path=[0:0-264]
ACCAGCACACCCGCAACACCCAGCCCCCACAGCTCTGCGCGCTTCCATTAGAAAAACCTG
ATTTGATCCATATGCAAATCAACCCGAGCCGAGTCCCGCCCCCGACTCATCTTAGTGACA
GGACTCAGCTCAGGCCAACCTGCACATGCATCAAATCGCCCCTTTTTTTACACAATAAAA
GCACATAGAGCCATGGGGACCGGGCACCGCGGACGCGCCAGCGGCGACCCAGCAGCCCGT
GTCCCCAGCTCCCCGCACAAAATCC
>TRINITY_DN230149_c0_g1_i1 len=265 path=[0:0-264]
CTTTTGGGGGTGTCGCGCACACTGTGCGGGATTTTGTTGGTTGTCGCACCCCTTTTGTTG
TTTGCGTGGTCTTCTGCCCGTGTGGACGTTTTTGTGTGGGTGGGACCGTGCGTCCCCTGT
TTGGGCGGATGCGCGAGCATGTTGGGTCTGTTGGATCGGGGGGAGGTGGCCCTCGCCTTG
TTGATCGTGTTCGGGCCGTCCATGGTGCTCGGCCGCGTTGCCTCTCCTTTGCGGGGGTGG
GGCGTGTCCGTCCTGTCCCTCGTGG
>TRINITY_DN121658_c3_g4_i1 len=265 path=[0:0-264]
CATGGCCTCCTCTGACATCACAGGTGATTTGGGGGGGGGGGTTATACTGACCCTTTTTAA
ACACGCACGGAGAGGAGAGAAGCACATAGTGATTTCTTTGTCGATCACTAGTTTGATGGA
CTGACCGATATTTCTGCTTCCCCAGGCAACTGGACTTAACCGTCACATAACGTATTAAGT
TTAGTTTTTATCCCTTTTATTTTCCAAACTGTTATTTTGCATTATATTGTATTTTCTATG
ATAACCCCATTGTTTATACACACTA
>TRINITY_DN126022_c12_g2_i1 len=265 path=[0:0-264]
ATGTAAAAAATTAAAATTAGACATCGTACAGTAATTGACAATCCCTTTCTAACAAAGCTA
GAACCAGCCCTGTACCTCACATGGGTCCAGAGATCTCAGCTATCACGTATTTAATTGCTC
TGCTAGATTCTGTTCAGCCTGGAAGCTCAGGGGCGTGCTCTTTCTGCTGTTACTCTTTCC
CTGTAACTGCAACAGAACATTTGGCTGATGAAAGCTAAAGATTTAAACTGAGCGTGTGCG
ACCACCTCGCAAGACGGACAAAAAA
>TRINITY_DN107859_c0_g1_i1 len=265 path=[0:0-264]
GTAAGGGAAAGAACTGATCCTGTTGCTTCATTTGGCATCGGTTTGGGCCATTTCCGTCTG
AGATCCGTTTTTACAGACTGAAAGAAAATTCTGCATGCAGTACTTTTTCTTTCCCGTCTT
GAAGGGTGGATCTCAGATGGAAATGGCTCAGATGACAACTGATGCAATAGGATACTTTTT
TTTTTTTTTTGAGGGTCCTGTATTTTTCTCTCTGTCTTTCTCTCTCTCTCTCTTTTCTTC
TGGTGGATCAGAAGAGCGGAGGGCG
>TRINITY_DN119854_c8_g1_i1 len=265 path=[0:0-264]
TCCTTTATGGTAATTGGCCGGAGAAAATACCGCAGCATGTGAAAAAATAAATGCTGGTTC
CGTTTTTCCGGTATGACACTGGAGAGATGGATCCGGCATTTCAATGCATTTATAATACGG
ATCAGGATCGTGATCCGTATGACAAATGCTATCAGTTTGCATGCGTTTTGACGGATCCGG
CAGGCAGTCAGGCGCAAATGTGAAAGTACCCTTAGTGGAGTGAATGTCTGTTCAGCTTCT
CTCATCTGGTGAATAATGATTCCAG
>TRINITY_DN129774_c3_g2_i1 len=265 path=[0:0-264]
TGTCAGCACCCATGGATTCACCACACAGGTGTGCCACACATACACCAATCTCCATCGGCT
GCTCAGCGGCGTGGGCGGTCCCACCATGCGCCACCCACAGGCTGCGATTTCAATTGTTAG
CCCCCGTCAAGCACGCCATCTCCAGCCGAAACGCCGCCGCAAAGATTCCCCACGCCCCGT
TGTGAGGTGCGACTCCAAACAAAGAAGACCATTGGTGAGACGCCGCCGTGGCCCTCCACT
TCCTCCACATGCCCTTGGACCGCGT
>TRINITY_DN154748_c5_g1_i1 len=265 path=[0:0-264]
AGAGCTGAATTAGCCATGTGATAGCGCACCGTGTGCCAATAACCGATTCGACTCTGCTGC
ATCTGTATGTTTGTGCAGTCATATATGCTGTTTGCATAGACGCCTCACGTGGCAGTCATC
ACGTTGGCGCACTTAGTCGGCCCGTCTCAGACCTCAATGGCCTATTTTGTTAGGATATGC
CATCAGTGTCAGATAGGTGCGCGTCCCGCTCCTGTCTCTAGAACGGAGCCCCCCCCTCCC
CCCCGACGTAAACGGAGAGCAGCCG
>TRINITY_DN328823_c0_g1_i1 len=265 path=[0:0-264]
ACGTACAGTGCGCGCATCGCAACCTCACCGACCATGTGCAATTCATGGTCGACACCCGGC
GCAATCCAAAAGCCGTATGCCGGCGGGACGGTCCAGGCGCCCATGCGGGTCAACACCCGA
ATCACGCCTTGGGTGGCGTGCACCAGTTGGCCATATTCATGGCTGTGCCAAATCTCTCGT
GCGCCATCGACATAGTCATGGGCCCGAACCCGTAATTCCTCGCTGGTGCTGCGAGCGGGC
GCCCCAAAGCGTTTACGCCAGATGT
>TRINITY_DN171166_c0_g1_i1 len=265 path=[0:0-264]
GCTCTTTTTATATTTGCTCCCCTTATATGTACACTTTTCCTGGGAGTATTGGCCAAATAC
TGCTCCCGACAGGCAGAAGGATTACACTGTCATGTAGTGTGTGTGCTCCTCCAGTATCAG
TCTCTGAATAGGTGGAGTGGACATGATCTCTTTCTACTGGAGTGACGGGTCTGTTCAGAC
TACTTGAGTCACAGGCTTGAACATCACTGTTTGAATGAGAAAAAGCTGCAGTACCCAAAA
CAGCCACTGCAAAGTGTCAGACCCT
>TRINITY_DN140079_c5_g3_i1 len=265 path=[0:0-264]
CTCCCGGTCACGTGGTCCCTCCAGATGGCTTTTATGTGCTTCCGGCCAAAGTCTGTTTTC
TTCTCTTCCTTTCTTCGGCAGCAGACGGATCGTCACGAGTGACATCACCGCCTCCTGCTG
AAGAAAGAGCCGACTGACAGTCTTCACAGCGCACTAGGCTGAATGCTAGTGCACATGTGC
AGGACCAGCCACCGGCGTACAAGCTTCTATGTGAAGCCTATACTGACTCCTGCACAGTGC
AATGTAAGCGCTGTGCAGGAGTGAC
>TRINITY_DN146498_c8_g1_i1 len=265 path=[0:0-264]
TGGACCGCCTGTGAGATCCCTGAACGGATCTCACTAACGGAAAACCAAAACGCGAGTGTG
AAAGTAGCCTTAAAATGCTAGATCTTTTGTAGATATTGCCCCACTGTCATTAAGCCGTTG
TCACAGACTGTGTGATGCAATGCGGTAGTAAAGTGAAGGCGGTGGACTGACATATCCGCA
GCAGTATAATACATTGGCATCTGTTCACCATACAGTTCTATTGCAAAAAAAAAAAAAAGT
ATAAATTTTTACCATTGTAACAAAA
>TRINITY_DN302149_c0_g1_i1 len=265 path=[0:0-264]
AAATATGAAATCATGTACATTATTCGTCCAAACATTGATGAAGAAGCAAAAACTGCTTTA
ATCGAACGTTTCGATGCAATCTTGAAAGATAACGGAGCAGAAGTTATCGAATCAAAAGAT
TGGGAAAAACGCCGTTTCGCTTATGAAATGAACGGTTACCGTGAAGGTATCTATCACATC
GTTAAAGTATCTTCTCCATCATCAGCAAATGCTGTCAATGAATTTGACCGTCTTGCTAAA
ATCAACGACGATATCATTCGTCACA
>TRINITY_DN138927_c3_g1_i1 len=265 path=[0:0-264]
GGCCAGATCCCTGTATAGGGGTTAGAGGATGACAACCAGGGGATCACCAAGATAAAGGAC
AAGCCCAAAGTCAAATTGGTTGGCTAGCACAGTTCTGCTTTTTGGTATTTTCTTTATTGG
CATTTTATAGTAAAAATACAGCAGCTCCTGATGTTGCATGGAAGTCTATGTGAATTATTA
AATGCAGCACAAACATATTTCTTGTAGTGATGTTTTTTGACACTCGAGGTATCTTGTTTT
GGTCGATGACAGCCCATGGAACATC
>TRINITY_DN157641_c5_g1_i1 len=265 path=[0:0-264]
GATCAAAAGTTTAGGACCGCTTTAAGAATGGCAGAAAGTCATGTTTTGCATTGTTTGGTC
TTGGCGGGGTTCCGGGTGGAGCTTCAACATGCAACGGGAGGAGGTTATAGTGGGACGGAA
CATTTTTGGAGCGTTCAGTTGATTGAAAATAGTGATTAGGCGGAGGCGGGCTGTTTTTCG
GCTGATCCAGATTTTAGGACCACATGCCTTTAAAAGGCCAAATCTGTGCAAAGATGTAGA
TTTATTGTCATTGTCTGTCAGGTAG
>TRINITY_DN244443_c0_g1_i1 len=265 path=[0:0-264]
AGCTGTGGGAGATCTCAGACACCGCTTACAAACATTACTTACGACTCAACACAATTTTTT
TATTTTTTTTAAAGAATCAAAATGCAATGCTATATGCATAACAACAAGGCGGGAACCTTT
CTAGCTAAAAAAAACCTCAAACAAATATCAGCCTCCTCCCATATTGAATTTCTACTAGAC
AAAAACGGCAATAAAATAATATACCCTAGGAAAATTGCGAACCAATTTAGATCATGCTAC
GAAGCCCTCTATAACTTGAAAGATG
>TRINITY_DN15081_c1_g1_i1 len=265 path=[0:0-264]
GTTGCTTCATCTCCCCTCCAAATTTTTTTTTTAAAAAAATGTTCAAAACCTCATATACAC
TCCACATTGGTATCAATCAAAAGTACTAATTGCTCTGCAAAAAGTGAACTCTGTAGACAA
AACTATAAAAAAGTAATGGGGATATAATCAGTGTCGGACTGTGGTACCTAGGGCCCACCA
GTAAAAAAATGTATTTTGGGGGCCCACTATACGGATACATTTGAATATAATAAATAATTT
AAGTTTTTTTATATGAACATAGGCT
>TRINITY_DN142226_c1_g1_i2 len=265 path=[0:0-157 2:158-264]
GGAAACACGGATCACGGACGCGGACCACAAACGGCGCACCAGCCGAGTTTTCCACGGACC
CATTGAAAGTCAATAGGTCCACAGAAAATCACGGAAAACGGAACAACGGACACAACAATG
GTCGTGTGCATGAGGAGTGGAAAACTCGGCTAATGCACCATCCGCCATCCGCGTCCGCGA
TCCGCGTTTCCAGCCCGCGAAAAAAACATGACCCGTCCCACCTTCTTCACGGAAAACGGT
TCGCGGACCCACCCAAGTCAATGGG
>TRINITY_DN122942_c8_g1_i4 len=265 path=[1:0-18 2:19-42 4:43-55 5:56-193 7:194-264]
GCTGACAGGGCTGGCCAGAGGAGGAGATCGCGGCTGGCCCTGTAAATCAACACAAGGAGG
GGGCGGTTTTCTGCGGCTGCTACCAGCAAGTAGACGCCCTACTTGCTGGTAGAAAGGTAA
TTAGCATATCATAAAAGTAAGCTTTTGGCTAAATCTACTGAACGAAAATAATTAATAACA
TAATGTATGGCAGGATAGGGATTATAAGTAGACAAAAAAAAAATGCGTTTAGTGGGGTGA
CAGAAGTCGATGTGCAGGACTAATA
>TRINITY_DN145993_c5_g3_i1 len=265 path=[0:0-264]
ATACACGGCACCACCTTTGTCCAAGGGTTGTGTGTGGTATTGCAACCCAAATTCATAATC
ATGCCTCCCCCGACATTAACTATTTTCATGCCCTGTGTCCCTCCTGCTCTTCAGCAGCTC
AGACACAGTCCATAATTGGGACTTTTGATGAGGTCATAACGACCTATAAATTATCAGGTG
TGATCTAGTGGCCAATGCTAATAAGAACCCCAGAGATGACCAGCAGGATGGAAATCTGCA
GATGCGGAGCCAGACCTCACTAATC
>TRINITY_DN158429_c9_g2_i1 len=265 path=[0:0-264]
GACCCCCGCCGACCAGCTGCCCGAGAAGGCAGCGGCACGGCCCCCCCACTGTTCACCGCC
GGCCCACCGACGCCACGACCAGCATCAACGGCCTGGATGTGGCCAAGCTCCGCTCACTTG
AATGGAGCTTAGCCCCGCCCACACCAGTCAACACCAGTCGCGACGCCACCGGGCCAGCGG
CAAACAGCGAGAAGGCCGCAGCGCTACTGGAGCGCCGCTGCCCTCCCAAACAGCCGACCG
GCGGGGGTCCCGGGCGCCAGACCCC
>TRINITY_DN137563_c12_g1_i1 len=265 path=[0:0-264]
GGACCCATGTGAGGTACACGGCTGGTTCTAGCTTTGTTAGAAAGAGAATGTCATGTAACT
ATATGATATCTGATTTTCATTTTTTACATTAGTCATGAGATGACCCCTTTTAAATGGTTT
GTCTCCTCTGGGACATTGATGGCATATACTAGGATATTCCATAAATTATCAGATAGGTGC
AGGCCATTTTAAGTAAAAAAAAACAAAAAAAAAAACTTACTAAAACGCCTAGTGCTCATA
AGAAAATAGTGCAAAATACAGCAGA
>TRINITY_DN117634_c5_g1_i2 len=265 path=[1:0-69 2:70-116 4:117-181 5:182-219 7:220-264]
CGCCCGGGCTGTCCTATTCATTTCAATGGTGCGGATCGCTGTATATGAGCGATCCGTGCC
ATTGAGGTGAGTGGGACGGCTTGGGTGTGGTTGCACCTGCTCACCGCTGCGGATGGGACG
ACTGGAGGGTGGGCGGTGGACGGGAGGCGGCGCTGGCGTGGCGCGTGCCTTCTCTTCGGG
CAGCTGGTCGGCGGGGGTGCCGGGTGTCGGACCCCAGCCGGTCTGGTGTTGATGACCTAT
CCTCAGGATGGTTCATCGATGAATA
>TRINITY_DN209263_c0_g1_i1 len=265 path=[0:0-264]
GTTTACATCATGTTGCTGCTTTTTGCTCTTATAATAGGAGAAGCATTTTAGCATCAAGTG
CTGGTTCCACATTTTAATTTATTGGAAAATCCCTAGACTTCTGGTAAGTGACCTCTTGAC
CGATTCCCTTTAAAGGGTGACTATCATTTTTACAGATTTCTGACATGTTAAAGTAGCATA
TCAGAAGTAGTTTTGATCAGTGGGGTTTGGATGCTGAGAGCGCCCCCGGCGGGGGGGGGG
GGGGGGGTGGGGGGGGGGGGCGGGG
>TRINITY_DN220724_c0_g1_i1 len=265 path=[0:0-264]
GAAGATTCCCGCACAGCTTCAAGGATCTGAGGTAGGAGTGGAGGATTCCTCGGACTGGCG
TCTTCCGGACTCCTCCGTTTATTGACTTGTTGATAAGATGTGTTGAGCGCTGCACGGCTG
AGGAGCATGAACTCGCTCACCCCGCGGTGCACTCTACGCTCCCAGCGGTATGTGTCCGGA
GCAGGCGCTTGTCCTAGCCCCACGGCGCGGTACGTTCCCACACACTCCCTGCCTATAGCA
CCACCATATTCTGCAGCGCTGTCCG
>TRINITY_DN162687_c0_g2_i1 len=265 path=[0:0-264]
GTATATATACAGTAGGTAGTGAGCATACACCACACATATCCCTTGAGAAAGCGACCGCGA
AACACGTGCCGGGATTCAGGATTACTTTGGTCTGTACACTTTATACTGTTGTCTCCTGTA
TGTATTGATTTGTACTGTAGCACTTTGTACTTTACTTATTTGTTGTTGGGATTTATTTTA
TCCCTTCAATTATAGGATCATTTTACCTGTATGTACCATGGGTAGTGCTCCTGTGGGTAC
TTTTTCCTGTAAATGCAATGCTGCT
>TRINITY_DN115120_c3_g1_i1 len=265 path=[0:0-264]
TTCGTGTGAAAGAGCCCGTAGACTGGCAGATGATCGCTAACGAGCATTCCTATGAATGCT
TATTGGCGGTCATCTGCCAGTCTAAGGCTCCATTCACACATCCGCAATGTGTTTTGCGGA
TACACGGAGCCACGGATCCACAAAACACGGAAAGCGGTAATGTGCGTTCCGCATTTTGCG
GACCGCACATTGCCGGCACTAATAGAATATGCCTGTTCTTGTCCGCAATTGCGAACAAGA
ATAGGACATGTTCTATTTTTTTGCG
>TRINITY_DN143022_c0_g1_i1 len=265 path=[0:0-264]
GTGTAGTTGGCATCTAGCGGTCGATAGTTGCATCTTCTATCACATTAATGATAGTGTACT
CAGCAGTTACTTGACATCCATAAAGATAACTGTGTACCGAGCATCATTATTTTTTGTATT
TTTGAACGACATTGTGTACTCAGCATTTATTAATGTATTTTTCTAGAATAACAACTGTGT
GTACTGAGCATTTATTATTTTATGTATCTAGAATAGGCCACAGTATATAAGCATTAGGCA
TACCATCAAGGTCTTGCCTGTGTTT
>TRINITY_DN126451_c6_g2_i1 len=265 path=[0:0-264]
CCTGTTTTAGCCATGTTGGTCTGAAATGTTTCTACAATAATTGACTGCTATCAATGCATT
TTATTACATTTTTCTGGAGGCTGACGAAGGACCTGCATCCCAAGAACAAGGCCTCTGCAA
ACTGCTGTGAATGAAGAGGTTGCTGAACATTTTGAGGCCATTTCCATTCACTTTTATGGG
AGGACACATGCCCTAAGAGCAGGCATGTCCAAACTGCGGCCCTCCAGCTGCTGCAAAACC
ACAACTCCCAGCATGCCCGCACAGC
>TRINITY_DN156694_c0_g1_i1 len=265 path=[0:0-264]
GATTTCAGGTCACCAAGAAGATCCTGTTGTAGTATGAACACAATTTAACTACAATCATGC
TAAAACCACATGAAAGAAAGACAATAGATTATGAAGAACAAACTCATCTGAAGCTCCCAG
GGGTGGGATACAAATGTTTAACAACGGGTTCCCTAGTCAAAGCAGAGTCACGACACATTT
ACATATACATACACCATAAATATTCAACACACACACACACACACACACACACCACTCAAA
CTTTATAAAGCCTAAGGAGCTAAAC
>TRINITY_DN117933_c7_g2_i1 len=265 path=[0:0-264]
CCATGGAAACAAGCACTGTATAATGCAATGGAAAAATGAATCCAGCCAGCAATGGAAGCA
ATATGGATAATCACAATACATTAGCGCCTTGTATTAACTTTCTCTACATGATGAATGCCG
TTTGCTGAAGTGAGACCACCCCTCCAATTCCGCAGAACTGCTCAGTTCTATAATCCTTGC
AGTGCCTTATTTTGCATTTCAGAGTCAGGCATAATGAACAGTTTTTTTGTTTTTTTTTTT
CAGACTTTTTTTTTTATTTATTAAA
>TRINITY_DN267741_c0_g1_i1 len=265 path=[0:0-264]
TAACGCAACAAAAATTTTGCAAGTAAACTTTCTTAGAATTTTTTTTATAAATAATCCTTA
CAGTTTCGAGTACACAGCTCCTGCACATAGCTATGTGTCTTCAGGGTTAGACACCAAACC
CCTTGTAGTCCAATACTGCAGACACGTCTTACTCTGTTCTCTCCATGCGTAGAAGGTGTG
GAGTACGGTAATATATGGCTTTCGGATCAGATTAAATGCAGGGTTTCTAGATGTTCTGAA
GTTGTGTGGATCAGCCTCTCAGGAG
>TRINITY_DN153464_c17_g1_i1 len=265 path=[0:0-264]
TCCGCCTCTTTTGTGGCCCTACTGAAGTGAATAGGTCCGGATATCCGACTTGCAAAAAAT
GCGGACAAAAAACATGGTTGTGTGCATAAGCCCTAAAGCTTAAAAAAGGAACCAGGGGAA
CAGTTTTAGAGTGGGTAAGCAGTGAGTGAGGGCAAATTGTGGATTTGAAAAACACGGATA
ACAGGTGTGTGCGTTCCACATTTTGTGGAACGGAACGTCCTGCCATCTATAGCTAGCCTT
GTCCGTAAAAGGGATAGCACACAGG
>TRINITY_DN118381_c12_g1_i1 len=265 path=[0:0-264]
TATTTTTTCAGCCTTACAAACTGTATTACTATGTTATTGGAAGAAATAAAAAAATCTTTG
AGGGGTGTAGTCCAAAATTGGTTAACTTTGGCTGTTTTTGCTGTAGGGGTACCGCAGGGC
CTCTTCAAATGTGACATGACACCCAAAAACCTTTCCAGCAAAATCTTCCCTCCAAAAACC
ATATGGTGCTCCTTCCCCTCTTAGCCCTGTTGTGTGCCAATGCAACAGTTTACTGCCACA
AATGGAATGTTTCTGTAAACTGCAG
>TRINITY_DN114209_c8_g1_i1 len=265 path=[0:0-264]
GTTTTACTCCTACTCTACCTGCCATTACTCGCTGCTGGGATCAGTATACTCCTCACTGAC
CGATACCTAAACTCATCATTTTTTGACCCTTATTGCGGAGGCGACCCCATCCTCTATCTA
CACCTCTTTTGATTCTTCGGTCAACAAGAAGTCTACAACCTCATCCTCCCAGGGTTCGGA
ATAATTTCCCACTTAGATACATTCTAATCAAGAAAAAAAAGAACCATTCGGTTACATGGG
AATAGTCTGAGCAATAAAGTCTATT
>TRINITY_DN330959_c0_g1_i1 len=265 path=[0:0-264]
GCCGAGCCAGGGAGGCTGTCGGCTCCCTCCCCTCTCACTGACTTACCCTGGCAGGCCCGC
AAGGGCCACGGCTTTTCTCTGCAACAGGACCGCCCCCGGCGGTCCTTTTTTTCTGCACGC
GCTATCGCAGGGCTGGCACAGCGTTGCCAACCTTGAACACGGCCACCATTCCCGACAGGC
GCTGCGCCTGGTCGCTCAGTGCGGCCGCTGCCGCTGCGGACTCCTCCACCAAGGCCGCGT
TTTGCTGCGTCATCTGGTCCAGATG
>TRINITY_DN147634_c4_g1_i1 len=265 path=[0:0-264]
AGTGTAAAAATGTAGTAGGAATGAAGAAGTGTATTTTGCTAATAGAGGGGATAGTTGTGA
AATGTAGAAATAAGTGGGTCACCACTAAATGGTTACCAGCTGGTAATTAAAAGGTTGCGC
AAAAAAAATATTGTGCTATTAAAAATTTAATGAAAAAAAAAAAAGAATGATTGTCCTCTA
TAAAACAGTCTTTTCATGAAATATATTTAGGCCCATGCACCCAGGCAGATGAGAGAGGTC
ACGCAACAGAGTATCCGGCCCCACG
>TRINITY_DN145663_c2_g1_i1 len=265 path=[0:0-264]
TGCAGAACTGCCACTCCCAGCATGCTTAGACTGCTTACAGTTATCAGTCTACAGCAGGGC
ATGGTGGGAGTTGTGGTTTTGCGGCAGCTGGGGAGCCGCAGGTTCGCCAGCCCTGCCCTA
AGACCTCATGCACACTAACGTATTTTCATTCCTTTTCCATTCATTTCCATGGGTCTGCAA
AAAAAAAAAAAATACGGAAGTTACTCCGTGTGCATTCTGTTTCCGTATTTCTGTTCCGCA
AAAAAAACAGAACATGTCCTATTAG
>TRINITY_DN118891_c9_g1_i1 len=265 path=[0:0-264]
GAATCACGCTGTATGCCTGTACCATGGATCATTGTGGTCATGTGAAAGAGGGTCAGAAAG
GGGAGTTGGAGCCCAGACTGGAACTGCTTTATTGTTAGTAAAGGTCCCTTTAGACGGCAC
AAGTTAGCGGGCGATTGTCGGCAAGGAAGCTTTGCCTTCCCAGAAAGCGTCTGCTCATCA
GTGAAGGAGACCGCTGTTTGTAAATTTAGCGCGATTGCTAATGCCATCTCTCGTCCCCAT
ACAGACTCGCCGTTCGCCAGCAGCA
>TRINITY_DN150108_c7_g1_i1 len=265 path=[0:0-138 1:139-139 3:140-146 7:147-158 8:159-182 9:183-183 11:184-199 13:200-202 14:203-264]
CTGTCAGGTTCTTGCCTGTTCTGATCTGTACCTGTCCTGTATAATGGGATGCCCTGGTCT
GTTCTGTGCCTGTATAATCTGTATCCCTGTCTGTTCTTTGTATCGCCTAGCAGTGCGTAA
CTGCAGCCTGGCAGTGTTTAGGGGGGCTCTCCCATCTCAGATAGTGGGGACATGTCGCTG
GGATGTGCCCCCATTGTCTGATGGGTGTGGGTCTCACCACTGGGACCCGCACCTACAATG
AGAGCGGAGCGGGAAAGTGAGTGGA
>TRINITY_DN114447_c1_g1_i1 len=265 path=[0:0-264]
GGACTTGATATACAGGGATGACTTCCGGGCCCGACAGGTTGCACGTCTTATCAATTTGTT
GGAAATCATCCAGTGAATGGACGTGATATAACGGGCGGAATTCCAGGCACGACAGATATA
ACTGGTGGAACTCATTGGTGAAGAGTTATCTTCTCATTTGGTGGAAATCAGCCGGAGAAT
GGACTTGATATAAGGGGAGGTACTCCAGGGTCAACAGATATAAAGGGAGGAATTCCGGGC
ACGACAGATATAAAAGGAGGAACTC
>TRINITY_DN201146_c0_g1_i1 len=265 path=[0:0-264]
GATCACACCTTTATCCCTTTCCATTGTCACCTTGTTCAGCATTCAGACGTACGGTAAGTA
ATCTGCTTGTCTCTGCTATACCTAGACTATGTCCAGGAGGAGGTGACACTACAGTGTGCA
CCTGATGATGGTGGACTCTCCAATCTTTTATTCTTTTTGTTATATTTTGTGCATAAGTCA
ATAAGTGATTGTCCAGGAATGAATTATGAATTGTCAAAGTAGGAAAAGTTGAAGGGGTTG
TCTGTGTCACGGTCAGGGCCGGCCT
>TRINITY_DN149149_c3_g1_i1 len=265 path=[0:0-264]
AGTCTCTCCGCTATTACCTGTTGGGGAGAAGGTTCCGTCTGGTGACCGACCACTCCCCTC
TCAAGTGGATGAGCCAGGCCAAAGAGAGGAATGCTCAGGTCACCAGGTGGTTCTTGTCCA
GGGTGGATAAAAATCAGTGATTAAAAAAAATAATCAGATTTTTTTTTTATAAAATGCTTT
TTGAGGAAAATATATTACCATCCAAAGGTTATTCCAACATGAAATAAAGATTAGTTTTTT
AATTATGTAGAATAAGGCTGTATAT
>TRINITY_DN138485_c2_g2_i2 len=265 path=[0:0-102 1:103-119 3:120-121 4:122-126 6:127-183 8:184-189 10:190-228 13:229-264]
GATTTCAGTGGTCCGTCATTTATAAGTTGGAGGTGGGTGGTTGCTGAGGGCCAGCATCAT
AATCATTGCAGCCCAGGGCTTGAAGGGGAGTTAAATCTACCTGAGAGGAGGCCTGGTTGG
TCATGAATTCCTGCTCTCCTGTCCATCTACTGATGATTGGCAGTTCTCTCCTAGACAGAA
AACTGGGTAGGGGCCTGTCAGTCATCAGCAGGAGAGCGGGAGTTCGTGAGTGGCCATGAC
TCTTCTCGGGTGGCCGGGACTCTGT
>TRINITY_DN152503_c8_g1_i1 len=265 path=[0:0-264]
GTGCTCCGGTTTCTCACTGCTCTGGATGTATTCTGTCAAGAGCTGAGCTAGACTTTTGCC
CTCGGGTTTATTGCATCTTCGGGCGGCATGTTGTAGAGCAGGTAGAGCTGAGTAGGTTTT
ATATATATAATCGTTTTTTCGGAACAGATTCTGTATAACTTGTCATTTTTAAATTTTTAT
CTGTTTTTTCTAACTTAAGACCACCCGTGTGAACAGCTCTCACTACACTGGGGAAGTGTT
ATCCGTGATTGATAGGATTCCCTGT
>TRINITY_DN292095_c0_g1_i1 len=265 path=[0:0-264]
GGTGATAGTCAAGGTGTACGTGCCGTTGCGGGCTGCCAGGAGGCAGATGGTGGATTGCAT
CTTTGCATCACTGCATAGTGTGAGTGGCTTGGAGTGAGTGGCTGAGTGCGTGAATGCCGA
GTGCAGAGAGTTGTAGCGCCGAACCAGCAGGTTAGCGTGTTTGCCCTCTCACCCTCTGTA
CAAGTAACAGCTCTGCTTCCAAACTGCCCATGGAGTGGGTGGAGCGATGGGCGTAGCTGG
CGGGTCGTGTGTCAACGGGCCGTCG
>TRINITY_DN221188_c0_g1_i1 len=265 path=[0:0-264]
GTGGAGATGACGGCAGCGGGTCTTGTAGTTATCGCGCGCACATTATTACTGAATATGCGG
GCATTTACCTGGGATGACATTTAAAGGGGCGGATGATTTATATAAAGGGTCTTCAAACCT
CCCAACTTTTGGAAAGCTAAAAGAGGGACAATAACCTTCCCCTTGCTGGCAGTAGTTATG
CCCCCATTGTGCTGCCCTACAGTAGCGTGCACTCTCCAGCGGGCCAATGCCATAAGCCAG
ACTTTTGAAAATCGGAAAGAGGGAC
>TRINITY_DN243158_c0_g1_i1 len=265 path=[0:0-264]
AAGCTCCAGGACCTAGTTTCAGAACTACAGCTGATTGGTAGGGGTGCCGGGAGTGGCACC
CTGATGATCTGATCAATCATTAATAAGTTGGTTCTAAAGAATCCCTTCAAGAAGCCCTTA
AAAAGGTAAAAAAGAAAAAGAATCTTTAATTCAGTAGTATATGTATATATAGAATATATA
GGTCATTTACGGCCAAGTCTCTGGGATGTATAATACTATTGTAATTTGCGTTATTTGGGT
CATCTAGTGATTCCAATGGAAGTGG
>TRINITY_DN126770_c2_g1_i1 len=265 path=[0:0-98 1:99-123 3:124-213 4:214-264]
GGCTGCTACATGACGCAGATGTAGAGGGGGATTCAGAATCGCTCTCACTTCCACTTTCAG
AACTGGAAGATGCTTCTAAACCCTCCAACCCCGTCCTGCGAGAAGAAAAAATACAAATTT
ACAGGACATCCAGCAGCCACCCAACCGGCGCAAAGACTTTCATACTGTCCCAGGTGTCGG
AGCCCCACCAATAAGACACTGATGACCTATCCAGTGCGGCCCATTCTCCACAAAAAATGA
GAAAATTTAAATCAATTTTCTAAAA
>TRINITY_DN129188_c8_g1_i1 len=265 path=[0:0-264]
TGAGCCGCTTCAATCAGACCGGAGGACATGCCGACAACTTTGAAGATGTGTTTTTTTGTT
TTTGTTTTTTTTTTATTGTGAAGGAAACAACAAATAGGACAAAATACCTGATGTTTCTTC
TTGTTTCTCCCATTTCTGTTTTCTATTTCTAAGCAATAGTTTTATTTATATATTTTTCTC
ATTTCACTTCACCAACTTAGAATATTGTGTTCTGATTTATCACATACAATTCAGATTAAC
AAAACTTTGAACTTAAGGCTGTAAT
>TRINITY_DN131807_c6_g1_i1 len=265 path=[0:0-264]
CATAATCCCAGGGCAGGAGGCTGCCAAACAGCCCCCTCCAAAACACCGTGGCGAGGTTGG
TTTCGCCACATATGGGATCTTTGATTTGGTTTGTTGCGTTTTAAATTGTTTAGCTAGAAG
GTGCCCCGCTTTATTTCCTTGTGCGTAGTATTTGTATTTTAACCTCCGCTCAAACATTTG
GGCAACGGAATCCTGCCTTGTGCCTGATGAACGCGACGATAGCGAGGTGGAGTGGAGGAC
TAATGGGAGGAGAGAGGAGAAGGAG
>TRINITY_DN126738_c5_g1_i1 len=265 path=[0:0-264]
AGACATCAGAGAACTCACACAGGGGAGAAGCCATTTTCATGTTCAGAATGTGGCAAATGT
TTTAACCAGAAATCAAATCTTGGTAAACATGAGAGAATTCACACAGGGGAGAAGCCATTT
TTCTGCTTAGAATGTGGGAAATGTTTTATAAATAAAGCAAATCTTCTTAGACATGAGAGA
GTTCACACAGGGGAGAAGCCATTTCCATGTTCAGAATGTGGGAACTGTTTTAACCAGAAA
TCAGATCTTGTTATTCATCAGAGAA
>TRINITY_DN138603_c3_g1_i2 len=265 path=[0:0-264]
CCATGGAGATACAATAAGGTAAAAACGTATCGATCTACCAGTATCCAGACATTTTGGATC
CCTTGGACATTCAGAGCGGGATCTAAGATGCTGGATCATTGACCAGGTTAGACTCCCCAG
AAGAGGTGGTGACCGCCTAACACTTTTGAAAAAAAGAGAGTTACGCTGGATATATGACTT
GGATAGCTTGCACCCTAGAGGTCTTAACGTTGAGTTCAGGTGAGAGCCACTGGATTCGCG
GCTCACTCTTGGTTCTCCTATATGT
>TRINITY_DN63081_c0_g1_i1 len=265 path=[0:0-264]
TATGTTGTTATTTTTCAAAGTGAAGTGTGAACGTGGGTGAACGAGTGTATCCTGGAGGCG
GAGGACTCTCGCAATGCATTGCTAGGACCAGAACAAAGCAAAGTCAACACAATAAAAAGA
ACGTCTATGCTCAAATGTGAGAACTCTTTGTATTCTACCACTACGAGCTGCGTTCTGCGC
CTAGGGGTTTTTAGAGCTACGGAGCAATTTTTAGAGCTACGGAGTCATCGTTTAGTCACA
GACTCGCTAGGATTCACAGAAATGA
>TRINITY_DN260809_c0_g1_i1 len=265 path=[0:0-264]
GTGCGGGTTGATCCTCGCCGCGCACCGCACCCCATGGGGCCGCTGTTGCGGCCCCGTGTG
TTTGGGCATCACATCGAAGCAAACCGAGTTACCCGTAGAAATCATCCGGGTCAGGAGAAA
CAGCAATGAAGCGTCGCGTCGTCGTAACCGGCCTGGGTATCGTCTCGCCGTTGGGCAATG
ATCTGGCCAGCAGCTGGGAAGGCATCACCCAGGGTCGTTCGGGCATCGGTCCGCTGACCA
ACGTTTCTGATGCCTATCTGGATCG
>TRINITY_DN246547_c0_g1_i1 len=265 path=[0:0-264]
TCTCAGTCGTTGTGATCCAGCGCCAGAGCCACATTGAAGCCACAGTAAGATAATAGACAG
CTGAAGAAGGCCTTCACAGGCCGAAAAAAGTCCGGTCACGTAATCTAATACCTATGATCA
ATTGCGCTTCTGAGAAATTACTGGATCGTGAGATCTGTGTGATGTGACATAAATAAAATG
CCTTGAACTGCAAATGAAGAGCCGTGTGCCACAATTTTCTATTTGAAGAGGACCTTTCAC
CTAAAAGTCCGGTCACGTAATCTAA
>TRINITY_DN217048_c0_g1_i1 len=265 path=[0:0-264]
AGGGGTATAAAGTTTACGATACAGCTGTGAAATTAGCTTTTTTGGGGGAGAGGGATGCAT
GATGAGAGATTCCACCCAAACCAAGGGTCGAAGCTGGTCACTACCTGTGATATGTTGCGA
GATGAATGACTGTAAGTACAATAAGGGCGGCGAAAACGTGTGATGGAAACTTAACTTTGC
TTGAATTTCACTTAAAGTGGGAGGGTGGGTATCTTGTTGAAAAAGTGAGGAAATAGAGAT
GATTGAATCCCTGATGACTCGTGGA
>TRINITY_DN149981_c7_g1_i1 len=265 path=[0:0-264]
GTATTTCCGCATGTTATAAATGTCTGATAGGTGGGGATCCCAGAGTTGAGACCTGCATCT
ATGTTTAGAACCCCCATCTGCCTCACCCTATATCCCACTGGCTGCCGCATTCAAGACGCA
AGCAGTGGCTGGGTTTATAGAAACAGCCAAGCATACCGAGACATGATTTTTCTGGAACTC
CTATAGAGGTGAATGAGAGTTAAAGGCCATGTACACCTTTGGAGGCAATAAAAAAAAAAA
AATTATTGCATTGTACTTATTTTGA
>TRINITY_DN132357_c2_g5_i1 len=265 path=[0:0-264]
ACACACCAATGCCTGATGTATCAGACTAGATCATCCATGGTGCCACACCAACATTTTGAC
AAAAGAGACCGTTTTCTTCTGGCTACCTGCCTCAGCTACTAATCTGATGCTATTACCCGC
CTGATGCCAAACACTCTGTGGCCTCCTGGTGCTGCCATATCTACACTATGTCACCGTGCC
ACTCTGTTGTATCATGCTGCTGCCATGTCCACACTATGTCACATTGCCACTCTGTGGTCT
CATCATGCTGCTGCCACCTCCACAC
>TRINITY_DN155756_c5_g2_i2 len=265 path=[1:0-83 2:84-104 4:105-119 6:120-122 7:123-141 8:142-264]
TGTAAGAAGCCAAGAATAAGCAGTTCCAGCACTTGTATACAACCTTGCCGCGCAGTCTCC
ACCTCCAACAACAGCTCCACACGTATGGACACATCCCTACACTCCCGCACAATTGACGCG
TCCCGAACCTAGCGCTCCCAGCCGCAACCGCATGGGGCTCCAAATACCCAGGTTCAAAGC
ATGGCTCTCCCCGGGGAGGGGGAGGAGGGGAGACGAAAAACCGTCCTCCCCCTGGCGCAT
TGGAAGCTCCACACCCTGTTAAGTG
>TRINITY_DN121702_c2_g6_i1 len=265 path=[0:0-264]
AGATGCTGATGATCTATCCAGAGGATAGATCATCAGTTAAAACAAACTGCCAGCCACATG
CTCCGGTGAAATCCCGCGCCATCCAGCACTCGGCGCAGGAGCGGCGAGGGAAAGACGCTT
GCAGGCTGCCAGCTTCCTCACCGCACCTGCGCCGAATACCGAACGGCGCGAGATCCCACA
AGAGCACAGGGCTGGCAGAGAAATGCGAGCGCTGCCTGGCCCTATCAATCAGGACTTGGT
TGTTTTCGTAATTGGTTGGTGTAGG
>TRINITY_DN119546_c7_g1_i1 len=265 path=[0:0-264]
GGCATGATGATGATGTTTTCGTTGCCTGGCCATGGCGGGGTGGAGAGGGGGTGCAGAGGG
GGCAGAGCCTCTAGGTGTGACGGCAATGCCTCTGTTGATCCTGTTGGCTCATTTTCCTAC
AGTTCAACATCATTTTTCTCAGCAATGTGTTCACGTAGGTACATGCAACCTACTCAGTTG
TCTTCAGCTGCCGGGTGCACATGCAACAGGTCAGCCAGTGTCATGGCTACGAAACTGCTG
ACAGATGCCCTCTAGGAATAGACTA
>TRINITY_DN132161_c0_g1_i1 len=265 path=[0:0-264]
TGCTCCGGCTGGACCACACAACCCCACTCCAACGGTCCAACATGCCAAAATGTGGCGACA
GACTCCCTCCAAATATATCTATTTGTCAGTCAAAATTGCAATTGCCTGATGTTAGTGTAC
AAACACCCAATGGAAATAGTTGCAATTAAATTATAAGGCCCCTTTCACACAAGCGAGTTT
TCCGCGTGGGTGCAATGTGTGAGGTGAACGCATAGCACCCGCACTGAATTCTGACCCATT
CATTTCAGTGGGTCTGTGTACATGA
>TRINITY_DN127853_c7_g3_i1 len=265 path=[0:0-264]
ACACTTCCTAGACCATGTGAGGTCACGTTCATCGGTCACATTGTCTAGGCGCAGCTCAGC
TCCATTCAAGTAAATGGGTCTGAACTGCAATACCAAGCACAGCCACTATACAGTGAACTG
CATTGTGCTTGGTAAGCTGTGAGGAGCCATGGCACTCATAGGATCGCTGCAGCCTTCTCA
AATAGCTGATTGGTGGGTATGCCAGGAATCAGGCCACCACCAATCCGACATTAATGACAT
ATTCCGAGGATAGGTCATCAATATG
>TRINITY_DN52607_c0_g2_i1 len=265 path=[0:0-264]
CCACCCCCCCGAAGGGGAGGGAACAGGGCGGAGCCACCGGCAAAACGCGAAGCCCACTGG
ACACACCGCCCACAAACGCCGACACCCAAAGGGTCAAACCGCGAGCACGCGGCCAGCAGC
CCCCCACGAGAACACACATGAATCGACCTCGTGAGCAATCACCCGTCTACATCTGTGTAG
ACAACCATCCCCGTCTTCACATTCTCCATGTGTCTCCACAGTGCTATCGACCCAGCGATC
CCCGAAGACACAGAGGGACCGCATC
>TRINITY_DN63719_c0_g1_i1 len=265 path=[0:0-264]
TGACAAATTTGTGCTGGCTTGTTAGCTGCTAACGTCAACATGTAAAACAAACCTTTGCTT
GACAATAACTCATCAACCACAGGCAAGATCCTATCAATCACAGTCCTGCCATTCTCACCT
CCAGCCCAAGCAGCAGTGATACCCTCCCGACCAACTTCATGACCACACTTAAAGGCTATG
ATCTCCCTCCTGGCTTCCGGTTCCATCCTACTGATGAAGAGTTGATTGTTCACTACCTGA
TTAACCAGACCCAGTCGAGATCATG
>TRINITY_DN168230_c0_g1_i1 len=265 path=[0:0-264]
GCGAATGTCATGACGATTATATTTATTTTGCTTTTCATGATGACCATGTTGAATCTCGCC
ATGTCTATTACGCAGCATGAGTGGGGAATGATGCGTCGCCGATTCGGTGCGTGCCTGAGT
GTGGGCAACATGCTGTTCACCGTCCGCACACGGGAACAGGTGAAGCTCGAGACCACAGAG
ACTATTATTGCCAACCTTGAGCTGCTGCTTCACATTCGCCACGAGGAGCAGCTGCTGGAG
AGTCGGGATGTGGAGGTTTCCGGCG
>TRINITY_DN118694_c15_g1_i1 len=265 path=[0:0-264]
GTCAATTAAGGTCTATAGGGGGGTTGAACGGATACGTTTTTAAAACATTTTTTTTCAACT
TCCGGAAGGACAAAAGCAACGGAGAGCTTGAACGCTGATGTGAACATAGCCTAAAACTGC
CGCAAAAAACTGCAGGTGGCAAAAAAATGCTTGGGCATATTCAGGCCTTATTTTACTATT
AAAGAAATGGCGGAGCCAAATTTAAGTGAGTAAAAACCACCCAAAGAACACTCCAGTGGA
CACCTTGTTGGCTGGTTGACAATGG
>TRINITY_DN162419_c18_g6_i2 len=265 path=[0:0-115 1:116-130 3:131-196 5:197-264]
CTTTTATGGTATAAGTTATGCTCCTTTCACATCTCTGGCACGTCTGATCCAGCGGGCTGT
CCCAGCATAAATGTCTGCTGTCGGCCAGACAAAAACGACTGCATGCAGCTGTATTTACCT
GGCTGAAAGCCAGCATTTATACCAGAAAGCGGCACAATCACCGCCAGATCCCATTATAGT
CAACGGGGATCCTGCGGGGATCTGTAGAATGCGGCAATGTGAAAGTAGCCTTACATTTTT
CTGCAAGTAAATGTTACTTTAAAAA
>TRINITY_DN136731_c8_g3_i1 len=265 path=[0:0-264]
AAGGGCATCTGTTAGCAGATCTGCACCCACCAAACTGGCTGACCTGCTGCATGTGCACTT
GGCAGGTGAAGGCATCTGTGTTGGTCTCATGTTCATATGTGCGCACATTGCTGCTCTGTC
TGCAACTGCAGCATCCTCTGCACTTTGACAGGGTCAGAAAGGAGTGGTAACTTGTACACT
GCCTGGCCCTATCAATCAAAGTGCAGAGGGGGCAGCAGTTGCAGAGAGAGCAGAGTCTCT
AGGTGTAACGGCAATGCCCCCGTTG
>TRINITY_DN122151_c0_g1_i1 len=265 path=[0:0-264]
CTGGTAGACGCTGACCAGGTCGGTTTTGGTCGTCAGGGGCGCTTCAGCTGCCCAGACCAG
TCCGTTGGTCGCACAAGACACGGCGAGAGCCAGTGAAAGTTTGCGCAGCATGAGGCGATC
CCTAGAGTAAATATTACGGCGATAATTTGGAGCCCAAGGCTAAGGCGGCCCATTCCTGGC
GTCAAGACCTCAGGCAGTCACCGAGTGTAGTGGCGCTATCACGGCACAACAATCCTGTAA
TTACGCCATTCATCACGATGAATGC
>TRINITY_DN127875_c1_g3_i1 len=265 path=[0:0-264]
TCCAGTTCCTTTACATTGTCTCCTACCCAGTGTCCTGCTGAAAGATCAGGGTTGGCACCT
ACAGCCCATGGCCATCAGTCTTTCAGCTCACCCCCTTGCAAATCCGCCAAGCAGTCTGAG
CCCCAAGTCATGGAGCAGTCTCTCTTGCTTTTTGATGACTCTGCTAGCAGGGTTTCCCAC
GGCCATCCACAAAGCCCTGCCCCAGAAGTAGAAGAGAGTGCACCGATGCCCAACCACTTA
TGTTTCAGAATGAGTAAATGGGAAA
>TRINITY_DN134137_c10_g1_i1 len=265 path=[0:0-264]
GCTCAGCGGCAGTGCCTGGCAGCCTGTGAGCAGGCGGGGCACTGCTTCTGGAAGAAGGCG
GCCATGTTTTCTGATCTTTAATAAGCCCGATTAAATAATAATTAGCTCTGGCACCTAATC
TCTAAGGTACCAGCTGATCGTCGGGGATGCCCCAGTGTCAGACCCCCACCAATCTAATGT
TGATGGACTATTCCGAGGATAAGGCCATCAGTATCAAAATCCTGGACAACCCCTTTAAGG
ATCTGCCAGATTTATCACACATTGT
>TRINITY_DN133054_c5_g1_i1 len=265 path=[0:0-264]
GAGAGACAGCAGCCTGCAGAGACCAGCACCCAGAGAGACAGCAGACTGCAGAGAACTGTA
CCGTGATAAAGAGACAGCAGATACACCATGTCACAGTGCCGATCATCCTGAGTCCCCGGG
TACAAGACTCCTCTGGAAGCCATGAAAGGTCCACGTGAAGAGATGGTTTACGTTCCCTGC
ATCTATCTTAACACCGGGATCAAGAAGCCGTAGTACTTTTCCACCTTGGATGTGTTCCCT
GAATCTGCGCAGTACTAGCACTTAA
>TRINITY_DN133801_c4_g9_i1 len=265 path=[1:0-60 3:61-124 4:125-238 6:239-264]
GGGTGTTCAGGGGTTATATAGTCGAGGTACGTGGCTATGCAACCTTCCACCTCTGGGATC
GTTGCATAGGCTGAGCAGCCAGGGAAAGTGCTAGGTCTTGTGCAGGGGTCTCCCCTTGGT
TCCTTAGCTTTGGATCCAGTGAGTCATATATGCATGTTGCATTGTCTTGTTTCCTGTACA
CCGTCCGTGACATTATATGCATGTTGCATGGTCTTGTTTCCTGTACACCGTCCGTGACAG
GAAGAGGTGGAAATGGGGGAATACA
>TRINITY_DN134803_c5_g1_i1 len=265 path=[0:0-264]
ACAGACGCGAGAGTCTCTCCCCCGGGAAATCCGGAAGTGTCCGAGGCCGCGGCCACACCC
GCGTCCAGTCCCCCGCTCCTCCGATCCTTCAGGAGAACAAAAAACAATTCTGGAAAAATG
ACACGGATCTTTCATGTTGAGCCTCAGCTCCGCCTAAGTCATTTCCGTCAGAGATCCGCC
ATTCCCCACGGGAAGAAAAGTCCTCCACTGAGACACAACACTGACCCGTCCACACCTCCG
AGAACTACTCTCCACAACACCAGAC
>TRINITY_DN151777_c1_g2_i1 len=265 path=[0:0-264]
TCATTCCACAATTTTGCGGCACGGGTGCGGACCCATTCATTTCAATGGGGTCGCAAAAGA
TGCGGACAGCGCACGGTGTGCTGTCCGCATCCATTGTTCCATTCTACGGCCCCGCCAAAA
ATATAGAGGATGTCCGATTGTCTGCAACTGCGGACAAGAATAGGCATTCTCTATATAGAG
CAAAACACTTGCGGTCGTGTGAATGCAGCCTATGTCTCACGATATCTATCTCTTTGGGCA
CATATGAAAATTAACATGAGATGAG
>TRINITY_DN209025_c0_g1_i1 len=265 path=[0:0-264]
GCCCATTCCAAGTGCAACGTGCAGCGGATTAGATGATATACGTTCGCTCTCACCCACTGA
GCGTATCGCGTTGCTGCGGCACACCGCTGCGGCCGCCGCACGTGCAGAGACGGAACGGGG
AACTCTGAACAAACAACTGCAACGCCGCCGCGAGGCATTCTTAAGCAATTTCGAGTTCTG
GTTTCACAGCCAGCAGCAGCAGCAGCAGAACAGTGCGATCCTGTCCTCAGAAGGGACACC
CACTTTAAAGGGATTAGAAAATGGA
>TRINITY_DN140100_c1_g1_i1 len=265 path=[0:0-264]
GACCATGGGGGACTCTAGCGTCCTATTTGCAGCACCGTGGGGTTGGTGTTTTTCTTTTTT
TTTGGGGGGAGCTTTGCACAAGCCATGTTTGCGACTTTCCACCACTCCTGGTACCTTACA
AAAAAAAAAGTGGTAGGGATGGGGGCTCCAACAGATTAAGGGCTCATTCAGACGGCCGTA
TGCTGTCTGCAAAAATGTGGATCCGTTTATTTTTATTTTTTTTGCGGATTAGATACTGAC
CCATTCTCTTCTAAGGGGCCCTTTT
>TRINITY_DN116896_c19_g1_i1 len=265 path=[0:0-264]
ATGCCCAACCAGCTGCTCCGTTCATTTATGGGGACTCCATGATGGGGTATGGGGCCCCCA
TTGTCATGATCAGTGAGGTCACAGCAATTAGACCCCCACCAATGAAATAGCTATCCCCTA
TCTTGTAGGTGGGGATAACTTTATATAATCTGAATATAACATTTCTGCATCCTTCAGTCC
AGGAAGTGCAGAGCGATTCAAAAAGAACCTCATTGCAGACCTGTGGTTCTGCTGAGGTAC
TTTAGATAGAAAAATAGGAGTACTG
>TRINITY_DN63345_c0_g1_i1 len=265 path=[0:0-264]
GCAGAGTTAGGGACTTTGAGTAAGGGTTGTGGTCCCACAGGGAATACCAAAGTGCTACCC
TCCAAGTAGTCTCCAATAGTAACAGTTGACACGTAGGTGATAAAGCACTCCCAATTCACG
GTACCAAAGCAGCAGCCAGGAGATGTAGTTGAATGGTGAAAGCCTTGCATAGTCTACTCA
TGAGCAAAGAGCAGGGCAAGGTCAGGGCAGGGAGCAGGCAGGAGAACAAGACAATCTGAT
GTCTATGCTAGCCCACAGGTACCAG
>TRINITY_DN149484_c14_g1_i1 len=265 path=[0:0-264]
GTATAATACAGGATGTAACTCAGGATCAGTACAGGATAAGTAATGTAATATAGGTGCACA
GTGACTCAATTCTTTATGTAGGTTATGTATATCACCTGAGAACTTCATATTTTCTCTTTG
CAAGTCCCCTAGTAACTTCAGGTATTCTCCCGTGTGCTGACATATTCCAGTCTGTTCATC
GTAATCTCCTATTATGAGATGTGCATGTTTGGGACCTAACCTGGGTAAGGTTATTTAACT
AGTTTATTTGCGGATGCCTGGACGG
>TRINITY_DN150505_c7_g1_i1 len=265 path=[0:0-264]
CAAGGTTCCTTTTCTCTGCCCCAGGTGTGGCAAGAGAGATAAAGTACTGGAGATAAAAGA
TGATTTTTCTGAACCTTTTTTTCAGCGCTGAAAACAGGAGGCAGGGTTCTTGCGTGATAT
TTTTTAAAAGAAAATAATTTTTATTATTTTCGTCAACGCCTTTCAAGGGCGCCCAGCCCT
CTTCATCAGGACAATAAAAGTATATGCTGAGAAATGACATGACATCGTCTTTTAAACCAC
TGGCGCAGGCCAGTGGTTTAGTGGG
>TRINITY_DN28127_c0_g1_i1 len=265 path=[0:0-264]
AAGAAGTTTAATACAGATTGAAAAAGCTGATTTAAGGGATACAAAAGATAGATTTGTGGG
CTTATTAAATAAATTGATTTATAAATAAAAATAAAAAATGTAAACTTTTTACACTGGTAC
TTAGTAAGTCCCCTCAGGGGACTTAAACATGCGATCTCCTATTGCAGTCTATGATTTTCG
CAGGTTGCCTGGCAGGCCGTGCCTTGGGCACTGCTTTTCAGGCAATGAGCTATGACTGGC
CTATGAACCTTCACACCTGGGCTTT
>TRINITY_DN153103_c4_g2_i1 len=265 path=[0:0-264]
GAACCGCCAGCCTGCAATAAGTCTAGTAGAGCAATGAGTGGGTACATCTCTGCATCCATG
TGAGGTACAGGGTTGGTTCTAGCTTTGTTAGGTGGTTTTTCATATACTTCGATTCTATTC
ATTGGATAACCCCTTTAAAGCAGACCTTTCATCTGGCAAAACACTGTGAACCCAGCACCA
TGACCCGCACAGCGACGCCCAAGGACCTCACCGCACCCACCACCATCCCCGGGAGCCGCT
CCGCCCCCCCGCCACCCCCACCAGT
>TRINITY_DN308374_c0_g1_i1 len=265 path=[0:0-264]
AGGTGAGGGGGAAAAAGGAAAAAGGAGAAGCCAAATAGATCTTAGCCAAGGGTTACCCCA
GTTCATCAGTAAAGGATTATCCTGAAGGGTAAATCATCAGATATTTTCCAATAGAGTTTT
TTTCCCCATTCTTTCCCTTTCCCCTCCCCCTTCTCCTCTTTTTTCCTTTCTTTACCTTTT
TTTTTTCTTCCTCTTCTCCCCTCTTTTCTTATCCTTTCCTTTTCATTCTCCTCCTCTTAC
TTTTTAAGCTTAATTAAGTCTTATT
>TRINITY_DN129677_c5_g3_i1 len=265 path=[0:0-264]
TGATGCTGTTTTATCTCCGACCAAAAAATCAGAACACTTGCCTGAATGCCGTCAATTTTT
CCCCCATAGGAATGTATTAGTGCCGGATCCAGACCAGTAAAAATGTGAAAAAAAATAGAA
ACTGATCAGTTTTTCCGTATGACAGACGGGCCCGTTCTTGCAATGCATTTGTGAGACTGA
TCCGCATCCAGATCCGTCTACAAATGCTGTCCATTTGCATGCAGATTGCCTGATCCGGCA
GGCAGTTCCGGCGACGGAGCTGCTT
>TRINITY_DN14208_c0_g1_i1 len=265 path=[0:0-264]
ATTTCATTTGTTAACGAAATGTTCACCGGACGAAAAAGTGAAGACGAAAACGCCGCCCGA
CGCGGCTTGAGCGGCCGCCACTTCCACTGCTTCTCTTTTTCTTCTTCTTCTTCTTTTATT
TCTCTCTTTTGTTTTTGAAGGAGTGCGGCATGGGCGTATTTGTCTCGTGCCTGCAGCGCA
GCCCACGGCGTGGCATCGTAACCCAATTCCCCAAAATCTCCTTTTCCCGCCGCCGCAATC
AGCAGCGGATAGTGCACCAGGACTG
>TRINITY_DN31966_c0_g1_i1 len=265 path=[0:0-264]
GCGCTATTATCTCCTTAAGCTTCTCCATGGCCGCTGCATTGCCATACGGGAGGACAACGG
GTTGCTCCTTCTGGGCTAACTGCTGCACATACGCACTATCGACACAATCCAACAAGTCGA
GAGTAACGTATGAGCCGTCGCGAAGGCGAACTTGCACAGTAAGCATATCAAATCCACCCG
GGAAGGGCGCCGTGGATCCCTCGTTGTCCATTCGCTGGATTTCGTTAACGTTTGTTTGTT
TGTTTTTCGTTAATTTATTTTTTTT
>TRINITY_DN157643_c12_g1_i1 len=265 path=[0:0-264]
AATTGAAAAAACAACAACTCTGGTTCTGTTCGGGAACTGTTTTTTTTAAAAATTTTTGAC
GTTATTACGCAAAGTCTTGCGAGACTTTGCGAAGTAATAACTTCGGCTCATTGGAGCCGA
TGCATTCTGGTGCTGTGCTGGGTGGGAGCTCTGTGCAGTGTTACGGCGGAGTTTTTGGCG
GGTCGACTTCGGATGGGGCATCCGAAGTTGATTTGCTCATCCCTAGATGAACCGCATTAG
AAAGAAAACCGCATTAGAAAGAAAG
>TRINITY_DN135297_c7_g1_i1 len=265 path=[0:0-264]
GTGTGTGTGTGTGTGTATATAATTTTTTATTTTATTTTTTTACTGGATACCACTATCTAA
AATAGCGTAGTTGAGTATGCTATTCTGTAGAAATGTATACCAGATAAACAGAGGCCATAA
GGACACTCTTTTGGCGACCGTCAGGTGTGCGGGGGTCATATGAATACGTTATACATACAC
ACAACTGGTAAAATTTACTGTTCACAGTAAATTGTTTATTGATGTGTAAAGTGCCTCAAT
GAGGAGCCCAAGGGGCTGGCCGTTG
>TRINITY_DN244730_c0_g1_i1 len=265 path=[0:0-264]
GACACGCGGGTTTCTTAGAATTCACCCATTGGCCTGCGGGTCATTCCAGATTCCATGCGC
TCCCGGACAGTGCCGCGGCGCCTCGGGGCGCAAGGCCTGCGCGGCGCCTCTTTCCCTCGC
TTTCGTCTTCTTCGCGTTCCCTTTTTCTATGCAAACCCGTTGGCCGCCCTATGCGTGGTG
TGTTTTTCCATGTGCGTGGGTGTCATGGGCACGGCCCTGGCCAGCCCGCTGTACCCGCTG
TACCAGCAGGCCTGGGGGCTGCAGC
>TRINITY_DN146485_c2_g3_i2 len=265 path=[0:0-214 2:215-264]
ACCTTGAAATGCTTCTTACGGAGCCGCTGGCTGTGTTTCGGGTCATTGTCATGCTGGAAG
ACCCAGCCACGACCCATCTTCAATGCTCTTACTGAGGGAAGGAGGAGGTTGTTGGCCAAA
ATCTCTCGATACATGGCCCCATGCATTCTCTTCAATACGGTGCAGACGTCCTGTCCCCTT
TGCAGAAAAGCACCCCCAAAGTATGATGTTTCCATGGTTGGGACGGTGTTCTTTGGGTTG
TACTCATCCTTCTTCTTCCTTCAAA
>TRINITY_DN47612_c0_g1_i1 len=265 path=[0:0-264]
ACTTACAGGGAAAAGTGGCCATATTTGAAAACAGCTAAAAGGATCAAAGTAGAACACAGA
ATCGTAATGAGCAGCGTCACATAACACACTAAAGAGGTATGTATAGTCAGTCCCACTGGA
ACCTGCACTGTCAAATTCTTAAGTATTTATTTGTACTGCATGCTTTTCCACTGGCAGATC
TCCTCACTCTTCAAAGCACAAGGAGCTGCTACTTCTGACTGAGCCCAGCATTTCAAAATT
GGAAACTCTTGGTCACAGTACATCA
>TRINITY_DN159889_c6_g1_i1 len=265 path=[0:0-264]
AGTAGTAAATATCTGAAGTATTTTTTTTTTTCCTTTTTTTTGTATTTTCCTTAGAAAGTT
TTTGTTTGATTGACTCTCTGAGCAGTGTAGGTAAGTAAAAAAAAAAAAAAAATGACCATG
CGAAAAGACCAGAAAAGAATTACGATGAAAGCAAAATAAAATAATAAAAGAAGATAAAAA
AGTGTGCGTGAGAAAAAAAAAAAAAAGCATGCCGTCATGTTGGGCATAGCTTTTCGCAAT
TGTTTAGCGGTGAAATTTTCCCGTT
>TRINITY_DN163097_c39_g3_i1 len=265 path=[0:0-89 3:90-100 4:101-138 5:139-157 7:158-181 8:182-264]
TCAATGGAATAAATGGACTCTGTTCTATACACCCAAGGTGTTGGGTCCTCCAGACTGAGG
GGCACTGGGGGAGATTTATCAAACTGGTGCAAAGTAGAACTGGCCCAGCCGCCCACAGCA
ACCAATCAGACTCCACCCCCCATCCTCCAAAGGAGCTGTGAAAAATGAAAGGTGGAATCT
GACTGGCCGCCACGGGCAACCAAGCCAGCCCTCCCCCACACCAGTTCTCATAAATCGCCT
TCAGTCTCTTTATCAGTTAACATAC
>TRINITY_DN135732_c1_g4_i1 len=265 path=[0:0-264]
TTGAAAGTGTTGGGACAGGATCACTTGGGAAGGAGTTCTGAAGAGCCAGTCGTCCAGGTA
TGGAATGATGCTCAGACCCTGAAGTCTTAGAGCTGCCCCCATGGAAACCACCACTTTAGT
AAATGTGTGTCAGGCCAAAGAAGTCCCCTGACTTGCACCACTATCCTTAAGAATCTTCTG
GACCCAGGATGGATAGGAATATGGAGGTAAGCATCCTTGAGATCCAAGGTTGCCAGGAAA
TCTCCTGGCAATAGAAGATTGGTCA
>TRINITY_DN148641_c7_g1_i1 len=265 path=[0:0-264]
GGGCGCTGGGGACACATGGCTTTGAAGTGTCCTGGCTGCTTACACAGATGCAGCGATTAT
GTATGAAGGCGGCATCTGAGGGGTACAATGAAGGGGAGCGGCGCAATCGCAGGACGGCCA
CATGGATCTGCGAAAAATGGGGAATCCTCCATTTATCAGAGAGTTTCAAAGAGATCAGGT
TACAGAGGAGAAGGAAGAAGCAGCTGCAAAGAAATAGAGACAGAGAATATGCTGCTATTA
AGTATCATATCCCAGTGCTGTATTC
>TRINITY_DN188784_c0_g1_i1 len=265 path=[0:0-264]
AGCATGTCCAGCACCACATTCGTGTCCAGCACCAGCGGACGCGGCCAGGGGCCGGTGTAG
CCGGCGTTGCAGGCCGGCCACTTCAGCACGATTTTCATGGCTTAGCCCTCGTCGGATGGG
CGTTGTGCGCTCTCATCCTTGCGGGGCTTGACCGCGCCCTTGATCAGGTCGAAGCGGAAC
AGCCGGCATTCGATGGGGCCGTTCCACATCGGCGTGCGGCGCGTTTCCTTGAGGCGCATC
TTGCCGGGCAGCTTCAGGTCGGGCG
>TRINITY_DN137838_c18_g4_i1 len=265 path=[0:0-264]
CATCAACTTTCTGCTGACCTCACGGAGCATAAATTAGTGACAAATGCTGATTTCAGCGGT
GTCACTCATGAGCTAAAAGTCAGTGGTTGCTGAGAACCAGCATCATAATTTATTGCAGCC
CAGGCCTTAAAGTGTCAAATCTACCTGAGACACACTTACTACTTGCTGCATTGTTGATTA
GTTTACACCTTGTTTATTAAGTAATTGTTTATTTGTCCGCAGGCAAGCGGCATCTGCAAA
GTGGTACGATAGGAGGGATTATGTC
>TRINITY_DN128502_c8_g2_i1 len=265 path=[0:0-123 2:124-221 3:222-264]
GGAGAGAGCGGAGCCTCTAGGTGTGGTGGCGGCGCCCCCGATGCTCCTAGAGGCTCATTT
GCATATATTAGGACATCATTTTTCTCAGCAGCGCGGGCACATATGAACATGGGACCAACA
CAGATGCCTTCAGCTGCCAAGCGCACATACAACAGTTCAGCCAGTTTCATAGGCACAAAA
CCGCTGACAGATGCCCTCTAAAGGGAACCGGTCACAATGAAATTGCAGTACAATCTGCAG
GCAGCCTGTTATAGAGCAGGAGGAG
>TRINITY_DN151133_c1_g4_i1 len=265 path=[0:0-264]
TTTTTTTCCGGCCAACAGCCAGCATTTGCAGCAGAACAACGGAAAACTGCTGGCCAGGAC
ATGAGCGCACAGGCAGGCTGTAAGACATTTGTGGATCTCCCCATACACGGGAACCACATA
GGTGAGACACGGATGAGATGGCGCCTCTACTTAGCTGTTTCCTGGAGTGTCATTTCTCTG
TCTATACCAAACCGCTTACCTTGTGCAAGCGACTGCGCAAGTAGCTGCTGAGCATGAACC
TGATCCTCTCTATCTCCATGTGATG
>TRINITY_DN239690_c0_g1_i1 len=265 path=[0:0-264]
AGATGGTTGGTGTGGGAACATGGCTGACAGTAATTCCTCACAGCTCCCTCTAATAACAGC
TTCTGGTAGTCACATTTTGTCATTTAAAGAGGACACTAGTCCGGTTGTCTTACAGATTGT
ATTTAATCCATATCTATTTTATTTATATTCTACTAATACTGGGGCACTTTTTTTTGCGCA
GTCCATAATCTTGCTAGGATATGCAATAAATGGCCCGTTGGTGCAGGTCCCATCTCCAGC
ATATGCCCTAAATGACCCGTAGGTG
>TRINITY_DN72882_c0_g1_i1 len=265 path=[0:0-264]
TATGTGAAGGAATATGGCATGGAGAGTGGAGGATGGAGCGTGTGGAGAGGTTGGCGGTTT
GGGGTCCGCACCAGGTTTTGCGGAGTGGGGGCGGATTGCACAGCAGGTGACGATGGTCTG
GTTGCCGGCGGCTGTGTGGGGAGAGTGAGAGGGGGGACTTGTTGCCACTGGGGAAGTGGT
GGTGGCGGGCCCCGAGATGCGTTTGGTGCAGGGACCCCCCTGGTGGACACTGACGTCATC
TGCTGGGGGACTGCATGTGCCCGAG
>TRINITY_DN284667_c0_g1_i1 len=265 path=[0:0-264]
ATGATAAAACGACATGGCGCAAGGGTACCAGGTCATCTCTGTGTCCAGTCATTGTCTGGA
GTGGCATCAAAGCAGATATTTAAACCAGGGAAGTTGAGTGTGGCAGGGGCCGCTGGGCAG
TGAATGAGCTGGTCATGGAGAGCAGGGAGCAGGTAAGTATGTCTTTTGAAGGTCTTGCCA
GAAGAGGGGATTGTTTAGGCAAACCCCAAAACAAATAACCCCTTCAAACACTCATGCAAA
TGGTCTAAGTATGGCTGTGTATGCA
>TRINITY_DN150851_c1_g3_i1 len=265 path=[0:0-264]
CCAACAATAACATCTTTTAAGTAATACTTAAATTTGTTGTATTCAAATTCTATATACAAG
CAGTCCTCAATCCCAACTTCCATTTTAATAGAGTTATTGACATCTGAATATATAACAAAC
TGGTGAACAATTAAATCATACTCCTTCACCAAGTCTGTCAGACGTCTCACTATTGTCACC
TTTAAGAAATACCTTAATCTTACATTTAAACCTATGTAGGACTCGTATAACTTCTCAACT
TGCATGAATTCAAAATCATAACTTC
>TRINITY_DN333505_c0_g1_i1 len=265 path=[0:0-264]
TCACTGGTCTGTCACTCATGTGATAGAATTCTGTAGTTTTAGAGCACTGACCTGCCAAAA
CCCACAGCACGCACTAGTGCAATGAGCGAGAGGAGTCCAATGCAGCATGCAGCCCCCCAC
TATGGACCATCACTGACAGTTTTGTTATTGCTGTGCATAGGAAAGAGTACTTGAATGGGC
TGTTAAACCAGGGATTTATTCTGATTGCCATATTTGGAGTTGCTTATTAATTTATGAAAT
TATATAAATTGGCTTCAGCCACATG
>TRINITY_DN259674_c0_g1_i1 len=265 path=[0:0-264]
AGAGTTAAGGGGAGATTGGAGGGTGTGAGATGCTGGATGGAGGTCACCTCTCCAGAGACA
CATTGGACAGCAGAGCTTAATACTTCTGTCCTCCACTGGTGATAATACTGATAGATTTTC
TATGTTTTCTCATTTAGTTTTGGGGTGAATCATGTTTTGTTTTATAATGATGTAAATTAT
TAAAAGTTAAGTTTTAGATGGATATTTTTCTTGTCAGTAATGCTCCTTTTCTCTGAATCT
GTGTATAGCTGTGATGTAGGGTGTG
>TRINITY_DN162010_c7_g2_i1 len=265 path=[0:0-264]
ACCTTCCATTCCAATATCACATTCACTCCAAGGAAGTCACACAACAATTCAACATTATTC
TGTAATGTGACCTTCGAAGGAAACTTTTCCACAGCGGAGAAGACAACTCTGAATGTTGAA
TATCCTCCATCTATGAATATCACTTTAGAAGGTGCTGATACTGATGATATCACCGCTGTG
AATGTGAAGGACGGGGATTCTATAACTATGAAGTGCATTGTAGACAGTAACCCGAAGGCT
TCCATTACTTGGTATAAAGAAGACA
>TRINITY_DN228131_c0_g1_i1 len=265 path=[0:0-264]
ATAAAGTACTGACTAGGGCATTCTGGTTTCAATAAAGGGGTACCCTATGTCTGTAGAGGG
CAGAGAGTGGGTACAAAGCGTGACTTTTCATGGAGGACCCTGCAAATCTGTACATTATAC
AGACAGGCCTTTGTTTTCTAAGAGCACTATGAAATGATTCATTACTCCTATAAAATTAAA
CACGTACTGCTTGATTTCACAGATAAAAGTGAAAAGTTCAAGAAACTTAGTTGGAACTTC
CCCTTTAATGGTGGCTCTGCAGGAT
>TRINITY_DN126078_c3_g1_i1 len=265 path=[0:0-264]
TGCTGGCCCTCACTGTAATGCCGTAGCCATGTTGGTTACTGGCATTACAGTGATTGGCTG
GCTGGAACGCATCATCAGGTGCTATATAGCACCCGATGACATGAGGTTCGGCTCAGTCTT
AGGCCTCATGCACACGACCGTTCTGTTTTTTGCGGTCCACAATCAGCAGATCCGCAAAAA
ACGGAAGCCGTCCGTGTGCCTTCCGCAGTTTGCAGAATGGAACGGGTGGCCGTCAATATA
AATGCCTATTCTTGTCCGTAAAGCG
>TRINITY_DN120320_c6_g1_i1 len=265 path=[0:0-264]
AACCGCAAAACACATACGGTCTTGTGCATGTAGCCTAAGGCTACTTTCACACCCGCGGCA
CTATGATCCGTCCGGACATAAACCCCAGCATGCAGCGGATTATGTCCCGCTGACTCTCTG
CATTTTTGCCAGATTGTGGCCGGATCTCTACCGTACCCCATTATAGTTAATGGGGGCGGC
GGGCATTCCGTCAGCATCCAGCAGTGCCGGATCCAGTGAATTCCAGCAGACTGTTCTCTG
CTGGAACAGACTGCCAGAATCACTA
>TRINITY_DN155708_c3_g1_i1 len=265 path=[0:0-264]
GCATGGGGAATGCATGAGGCTTTTGAAGCAGGCATGTCAGGAGAGGTGAAAGGTCCTCTT
TAAATGCCAGTCTTATGCCCCCCAATTTCTTTTGACTTTGAGGCAGGAGAGAGGGATATG
TACCCTCTGTTCTCTCCTGCTCTAAGGCTAAAGGCTTATTCATGCGCCTGTGTCAGTTTT
GTGAATGTAAATACTTGTAGTGTGCTGCATCTGTTTTGTATCCTCAGAGCCAAGATCCAG
ACATGTGTCTGTGTTCTTTGCATCT
>TRINITY_DN160785_c22_g1_i1 len=265 path=[0:0-264]
GGATCACAATAGGTGACATCATAGCTTATTTAATCCCTCCTGACTACAGAACTGGGTTAC
AGAACATGCCTGATAAACTCTCTTGGCTTAGAAGCCAATGAGGCCAGCTCCTGTCCATTG
GGCCTATAGCCCATGTGGCTGCTGTTAAAGTGGTTGTCTCACTTCAGCAAATTACATGTA
TCATGTACACAAGGTTAATACAAGGCGCTTACTAATGTATTGTTATTGACCACATTGTCT
CCTCTGCCGGCTCAACTCACCCTTC
>TRINITY_DN120717_c14_g1_i1 len=265 path=[0:0-264]
GTGTCCCGCGCTGTACGGCTCAGGGCTCAGGCGGCGCAATGACGTCATCGTGCCGCCTGC
ACCAGCCTCTGATAGGCTAGAGGCCTAGTGTCTATAGCCTATCGGAGGGACGGGAAGGGG
ATTGTGCCCCGCCGCAGCATCTATCTGTATTGCCCTTCTGAGGACGGCGATGCAGATGAA
TATAGAGATGAACGCTCCCTACTTGTCACCAGCCTAATTGGCGGATGCAGCCCTGGTGGT
TTACCCTGGATGTAGCGATCCTATG
>TRINITY_DN149736_c16_g1_i1 len=265 path=[0:0-264]
CTGAGCGGCATTCTCAGCCATCTCCTGCAGTATCAAGAACAGAAACAGGAAGTAGAAACG
CAGCATGACATATTTTTTTTTTACATTTTATCTCATCTGTAACATTTTTATTTTTTTTTG
TCAACATTTTATTCGGTTTTCATGAAGTAAAAATCAGTATACAATATTCAAGATGATACA
GCGAAAATAATTACAATTAATTCAGACCTGCGGTTTGCGGCTTTTACCTGGTGCGGCGGT
GGCGGTGCCATCGGGTCCCCGTGGG
>TRINITY_DN274406_c0_g1_i1 len=265 path=[0:0-264]
AAATGAACTTATAACTGGCATAGAAAAGTATAGAATTGGATATCATTTATACAGAAAATG
AATAAAAATCTATTATCAGAATTTTTGTATGAAATAGAACCTAAAGTATCTGCCAGTACT
GAATGTGTGATTATACATCACAAATCAGTGTGCCATAAGATGTACCACCTATGATTCTGC
CATCATAACATGAAACATTCATATTGCATGATATATATGATGATTATATTTTGAGAGTTA
CCTACTGTGGCCACTGCATACTGGG
>TRINITY_DN110790_c0_g1_i2 len=265 path=[0:0-91 2:92-149 3:150-264]
CAGATATAAATAATAGGTCACAGGATGGGGTCAACACCTGTAGAACATATCACGAGATGC
TTCATGCTCAAATATTTCCATTCATATCATAAGTATAAATTAAATGTGCATAAGTACCAA
GGGACCTAATAAATCAAGACAAACACTATGAATAAGCGAGCTACCAAACAGTCATCAGCT
CTTAATATTGAGGTGATTAAAATACAAAGTCAAGATAAAACTAAATTTCTACTGGTTTAA
AGTACAGTTGTAGTTTATGAGGAAC
>TRINITY_DN129568_c3_g1_i1 len=265 path=[0:0-124 2:125-149 3:150-178 5:179-264]
TGGGACAAGCAAGTGACTGTATCAGGAGCCAGATGACACCTGCCCGCGCGCACCAGGCCA
AGACAAGCAGCTACCTCGTGGGAGAATGTGACCTGACTGATCTCTGCCCAGCTACCTACA
GAACTGTGATTGTGCACCGGTGCTAACCATCGATAGGGCATAACGCATGGAACATTTATT
CAGATCGTTGTAGAAACGTGCCCTGAGTAGCAGGGCTCAGACAGGAAAATATCAGAGGAG
AGTAGCCTGTATTTTTATGTGTTTG
>TRINITY_DN132089_c15_g1_i1 len=265 path=[0:0-264]
ATTGTCTGTGTCATCGGGGTGTCTAATACACCCTTAAGCATCTACAGAACTAACAGTCTA
CCAATGGCACCCCACGAATAATATCGTAGGGTGCCAATGTCTGTAAAGGCCTCAGGTCTC
CCTCCAGCATGTCCCAGCAGGCAGCGCCCCTCTGGTGCAGCCTGCTGGTGAACGCAAGTA
CAGTAATATACAGAAGAGACTATTAAATGGCAAAAAAAATAAAAAATTCCAAGTAAAAAA
AATAAAAATATATATAAATAGGATA
>TRINITY_DN146586_c11_g3_i1 len=265 path=[0:0-264]
AAATGCTGCAAAAAATAGAAGTGTTAATAGTTTATTGGTATCAATTAAGAAAATGCAAAG
TGAAAGAACAGTGAAATCTAAATCCGATCAGTATTTGGTGTGACCACCCTATACTTACAC
ACAGTTTTTGAAGGTTGTTCCGAACATCTTGGAGAACTCACCACATATCTTCTGTGGATA
TAGGCCTGCTCAGATCCTTCTGTCTCTTCATGTAATCCCAGACAGACTCGAGGATGAGAC
CAGGGCTGTGTAGGGGCCATATCAT
>TRINITY_DN145134_c18_g1_i1 len=265 path=[0:0-264]
ATGGCTCATTGTGGTGAAGTGGCTTTTCCTGCTGTGTGATTAGGACAGGTTAAAATAATA
TTTGAGTATTTTATTTTTTTTACTTCCTGGAAAACCCCTTTAAGTGAGCGTATTTTAGGA
TCTGTATTACAGACACAATTCCCAGCCAAAACCCCAGGTTTATTTGCACAAACTTACAAC
ATCATACAGTCAGGTCCATAAATATTGGGACATCGACAATTCTAACATTTTTTGCTCTAT
ACACCACCACAATGGATTTGAAATG
>TRINITY_DN236099_c0_g1_i1 len=265 path=[0:0-264]
ACGCGCACGGATTCGTCTTCAAACACGGTGGTGCCGGCGGTCTTGCCGTCGATAGCGCCG
CTGCCCAGCACGGGCGCGCGGAACTGCTGGCGGTCGTATACGGACAGGTTAGAGCGGGGC
ACGAAGCTGTTCGACACGGCGGAATACGAACCTTCCGGCGTATGCACGCCGCCTTTTTCA
GCGACCGGACCTTCGAATACCCATGCTGGCAACGGTGCATTGCACAGCGCGTGGCCGGCG
TCGATGTCTTCCTTGACCCAGTTGG
>TRINITY_DN127840_c4_g5_i1 len=265 path=[0:0-264]
CACCATCACGGGACCTCTGAAATTTGAAGAGCAATTATACTTGGCTATTTCCAGAAGTCC
CATAAAAATCAATGGAGCTCACCCCATACACTACTTCATTCACCTCTCTGGGACTACCAC
AGACAGCCGAGCCAATGCTCCACCATCTCTGGCAGTCCCATAGAAATGGAGGGCAGCTGC
ACAGGCATGACTACTCTGTACTCACTTTGTGGGTCCTGTTCTGAAAATAAGCGCAGGTCC
CGCCCTTAACTAACAAAAGGTGGCA
>TRINITY_DN143498_c4_g2_i1 len=265 path=[0:0-264]
GGACCCCGGCTGGCTGGGTGCAATGCCTTAGATGCAGTCTAGGTGCGGTGCTGGGTTTTC
TATTATTGGCTATTTTCCATTGTCATGTCCCAAGGCTTGTTAGAAGGCTGGATTATGACA
CTTAGGGAGACACTTCCACAAGGTGGCGCTAGGGAGATTTGTTTTGGGGAGATACCTCTT
TGTATATTATTTTCCCATGAAGTACTGCCTATAAGTCTCCATACACAGCAGGAAACCTGC
CTTAGGCTACCTTCACACCTGCGTT
>TRINITY_DN232637_c0_g1_i1 len=265 path=[0:0-264]
TCCTAAAGCCACACGGGCATTCCAATAAGTAGATGACATTGGAAATAGATCACTGTTTAT
GTTGCTACGTAAAACAGTGGATGTACATACAGAAGTGCAACAGAGGCACTTAGGGAGATG
GCATTTGGTGCTGCCCAATGGTTGCGCTGTTAGAGCTGAAGACGGGGTGTTCGGTCTGTG
AGGTCATAAGTTGCTAGGGGCCAGAATGTTCTTAAGGGTCTTGGCCCTCCTGAATGTCAG
TGGGGGTCGGGTAGGCAGAATTTTG
>TRINITY_DN144482_c0_g1_i2 len=265 path=[0:0-264]
TTTCAACCACATGATTACTTTGCGGTGGAGAAAAATGACTTTTGTTACGTAACTCAAAAT
TTTTACACATAAGCATATCAGTGGGTACAATAGGTTGACAAATAGGTGTATCAATATTTC
TCGTCGAAAAAAAGGCTTTCAATCTCAGGCGTCTAAAGAACTTTTGTAAGTCGAGCTCAA
ACTCGAACCAGTCCCGTGAGGTTGTGGGGCAAAATGTCAGGCCCCGGCTTAGTACACTGG
TTTGTGTTTTATCAAGCTGAGAAGA
>TRINITY_DN83658_c0_g1_i1 len=265 path=[0:0-264]
ATTATGGCTGGCAGTCACAGGATGGTATGGGCAGTCCCAGGCCAGATGTCCTTGACCAGC
ATCTTGATCTATCTGGCTGGCTACTTGCTACAGCTTGTTGTCAAGTAGCTTGACATCTTT
CTGGGTTTGATTTCTGGGACACCAGTTTCATCATCCTCTCCAGAAAAGCCATTTGGGCTT
CCATGCTTTAGTCTGTATCTGACACCAGTTCTGCTTGCTGGGCCACAGGGACCGCCCCAA
TCCCAACTTGTTCCTCATTTAAAGT
>TRINITY_DN282058_c0_g1_i1 len=265 path=[0:0-264]
AAGGACAGTGTATAGAATTGTATAGAGGACTGTATATAGGACATAGGATAGTGTATACAA
TTGTTTGTGGGACTGTATATAGAATTATATATAGGACTGTACATAGAATTGTATATAGGA
CAATGTATCAATTTATTTTATACAAAAGTACTTAGGATTGTATATAGAGCAATATTGTAT
AGAATTCTATATGCCTATACATACGACTGTATACAGTATCTCACAAAAGTGAGTCCACCC
CTCACATCCTTGTGGATATTTTATT
>TRINITY_DN37724_c0_g1_i1 len=265 path=[0:0-264]
GAGGGATGGGGTGTCTTGCTTCACGACGACATCCGGTTTGAGGTCTGGAGGGCAGTAGTC
GACTGTCATGAGCATTTCCTGAGGAAGGTTTGTGATTCTCAAGCTTGTCGCCTCGCTTTC
GCAGCGACCCGGAAAGGGGTTACTCGAAGTACCTTTGCGGGCGACCTTGGCCTTGCGTGG
CGCGGCACACCCGCATGTGCCTACAGGAGCGATTCTCCTACTGATGGTGAAAATGCAACT
TCGGGTTGGTGCCGGCGGAGGGGGG
>TRINITY_DN157716_c7_g5_i1 len=265 path=[0:0-264]
CGGCGCTGGTAGCAAAAGGGTTAAAAGGTAGCAAAACAAGGCTTTTGCAACTACTTGAGG
TCATGTGTTCAATACTTTTGGAGCTTTTTGTATTTTTAAACTCTGACTCCAGTTTTGAAA
ACTAGGTGAAAAAATAGGCTTGATTAGCTATGTTAGTGATCTTCCCTCCAGATTTATGAC
ATGGATTTTTTCTAAAAGTCCCAAAAAAAGTCCCAAAGCCACTCCAGTCGGGTGCTCGTG
TAGAAAACTGGAGTAGCATTCCTAG
>TRINITY_DN7801_c0_g1_i1 len=265 path=[0:0-264]
GATATGGGTGACAACCTCTGAGCAGTTCTGTGGAATACGTGTGCACTATAGAAATGAATT
AGAGAAGGGAGAATGGGTGACACTGATTCATACTGTGTGTCATCTAATTGCTGCTGTGGG
TGGCTGAACTCATTTGTTTCAGGGACGCAGCATAAAAGCTGGGAGGGAGATGGCGTTCTC
CTTCCATTCAGTAGGTGCCTTTCCATTGTTTGTGAGTTGCACAATGCTCGTGGAGCTCTT
CACTTATGGACAGTGTTCAGACAAT
>TRINITY_DN120555_c2_g1_i1 len=265 path=[0:0-264]
CGCAGCTCAGCCCCATTCACTTGAGCTGCAATCAGTGTTGAGCGAATCGAGCTTCGGATC
ATGTTTTCGGGATCTGGGGGTACCATTTCTTCTTGTGGAGAGCTGCTAGTAGGCATAAGA
AGGCTTATAGGCCATGCAATGTTTCTCTGGGAAAGGGTATTCAGATTAACTCTCTCTAAA
AAAAAAAAAAAAAAAAAGAAAAGAAAGCTGTGTCTCGGTACCGCCGTTGAAAGATAGCTA
TCCTATAAGTCCCTATTCAACCTTG
>TRINITY_DN161675_c4_g2_i1 len=265 path=[0:0-264]
CGACGCTGGAGAACGGCGGAAATGTCGGACAGATTGTGATCGGAGGCAGGACCGGCTCGG
AGAGGTATTTTTATCTGTTTCATAAAAATATGAGCAATGATTAAGGCCACACACTTCGAT
CAGGAAAAGAGATCTACCATAGAGAGCGATAGTGGGATGAGGCACCAGCAGGTAAATTCA
CGATCCTTTGTGTTTTCTTTAAAATACAGCCCCATGGCTGACTAAATCAAAAAGGTAATA
AGCGATAACTGGAATACATTGGAAG
>TRINITY_DN344021_c0_g1_i1 len=265 path=[0:0-264]
ATGGATTATGTAACTACAACTTAGTCAAAATGTCTTACAAATACCACATATGTGATACAT
ATGTTTCTGCATGGCAAAAAATTGCATCACCATAAGGCTAAGGCAATATAGCGACTTTGA
TCACTGCCACCAAAGGTCGCTATGCAGCACGGCCTGAAATAGAAGTGAATGGGGTCACGC
TGCAAGTTGGCGAGGTTCAACAACTGAAAAAATCCAACACTGCTGGACTTTTAGCAATTT
TTGAGTTGAAAGAACTTGCAGATCG
>TRINITY_DN296373_c0_g1_i1 len=265 path=[0:0-264]
TCGAGCGGCTGTCCTCGGCTGGGCATTCGAAACCCGGAGTGGGCAGAACACAACAGCCCC
TACACAAAGCTACTCCGCGCCAAGGCCGCTGCCAGTCTTCTGACGCGCCGTCCGGAGCTG
GAGGCCGCCGTCAAGGCCATTCTGAACGCACACGCCGGTCAGGAAGAGATGCTTCTACGC
TCGGTTATCGGCGTTGCCACTTCTCAAGTGTTTTCAACCTAAATCATTCCGTTGCCCAGC
CCCGTGGTAGATTATAGAGGGATGG
>TRINITY_DN158723_c4_g1_i1 len=265 path=[0:0-264]
ACTTGGATCTGAGTGCTTTGGTGGTTGGATGTAGTTGGAAATTTGGCGTAGCCACTGAGT
TGTTCAATAGGATGTGTTTGTGTGGTGCTACCTGCTGCTTGTTCTTTTCCTTTTCTCTCT
GTCCACCTCACCGAGGTTGTCGCCAGTGGCGGACTGGGAATTTAAAGTGGCTCTGGAAAA
ATAAAAATAAAAGTGGCCTCATGTTGTAGCTGGGTCCAAATTGACAGAAGGAGGAACAGC
AGAAGTAGGCTTGCCAACAATACTG
>TRINITY_DN139542_c8_g1_i1 len=265 path=[0:0-264]
TTGGGGAGGAATTGTGGCATATATTGCACTGTGTGTAGCGTAGTTAAGGTGTATTATAGT
GCTGTTCCGATTTATTCTGTGTGCGACCATAAGTATATATATTTATATGTCCTTTGATAT
AAATATACAAAATGATAGCCCTTATTAGACAGTAAGCCTGCTATTGTGTTAATAAATGTA
CTTTATTGTTCATAACACAGATTATAGTATTTTATGGTCGCCGCCATAGTAGCAGTAGTA
AGTCACATATAGTTGAGTAATTAGG
>TRINITY_DN149989_c10_g1_i1 len=265 path=[0:0-264]
GGAAAATCATTGTGTTGATGTTCTACAAAAGGTGGCAGTTCACAGGGCCTACAGAATCCA
ATGGCTTCTAGCATTGTCACTGATCTTTTTCTTAAAGAGGCACACTCATCATTTCTTTGC
CTCTCCTGTGTTTGTAGATGAGCTGGTATACATAATTGTTTGTTTAACAAACGTACATAT
TGATTTACTAATGTATTTTCAGCCTCTGTTACTTTTGGCATTTATATCATGGGGCCCCTG
AATGAGACTCACTGGATCCCACAGC
>TRINITY_DN135887_c1_g2_i3 len=265 path=[2:0-264]
TCCTCTGTCTCCCGGTCCAGATCGGGGTGTACCAGGGCCACATAGTCGTTACAAGCCATC
ACATTTCCTAAAGCTAAAAAGCACTCCTCCACTCTCTAAATCCGGACTAAGTCCGGCAAA
CTATTTCTAATATGCTGGAGCTCTTGGTCTGTGGTGTTGTTTGGAACTAAGAGGCCGTTT
CGGTTTCCTACACACAGTCTCCCAATAATTCTACATCCAGCTATTAACGCATACACAACT
GGTATAATCTCAAAAAGCTCCCCTT
>TRINITY_DN115657_c12_g1_i1 len=265 path=[0:0-264]
AGGTTACTGCTCATGAGTGTAGTTCATATTCCGCTGTGATTATGGTTCGGGTTGTCATAC
ATACCGTCGTGTTTATTCTGTTATCGACTTCTAGGATGCGGAATTGTCCTGGGAGTAGGT
CTTTGGAGGGGTTTATGTAGGAGTCGAAGCTTAGGTAGTTAAAGTCAGAGTATTCATAGA
TTAATTATCATTGATTGCCGATATCCTTTTTTTTTTCGTCTGGGTTGCTAACCTCGTCCA
ATAAATAAAGAATTCGAAGTGATGG
>TRINITY_DN152725_c0_g1_i1 len=265 path=[0:0-264]
GGGTCCTGTATACTGACCTCCATGAGAGTTGACTTTCATCCACAGCGCTGAGTGGGGTCT
CGTGCTCACACACAAGATTGCTGCTCACATTCACTTCACCAAAGTTGCAAGCTGAGTCCA
CTGCAATTAACCCCTTGTTAGATACATAGTGACCCTCCAGGCGCTGCATCCACACATCTC
TGAGGGGTTCCTTACTCCACCATACTGTACACATTAGGGATCGACCGATATTGATTTTTT
TAGGGCCGATACCGATTATTTGTGA
>TRINITY_DN143806_c13_g5_i1 len=265 path=[0:0-264]
CAGATAGCGGCGCTACTAACTGTTGCACCGCCATCTGCACCTGAAATATGCCTAATTTAG
ACATAACTATGTGCATAACTTTTGTTACATCGGCATGCTGCATCTAAAGAGGTAAAATGG
CATAATTGGCACTTGCTCCAGTCCTGCCAGCTTAACCCATGTGTCAGCTGTAGGTTATAG
CTGACACCAAAAGTTAATGGCACAGTCTCAACTCCATAACTGTGCTACCCATCTAGGGAG
CAGTCCCTGCCTCTCAGTGTCCAAC
>TRINITY_DN131053_c9_g1_i1 len=265 path=[0:0-264]
AAGCATTCGCAATCAAGTGCGGATGCGGTGCGATTTTCACGCACGGTTGCTAGGAGATGA
TCGGGATGGGGACTCGATCATATATTTTATAACATGGTCATAAGAATGAATAGTAAAATA
CAGAATGAATAGTAAAATAGGGCTCGAGTTAAAAATTAAATAAAAAATAATTTAAATCCA
CTTGTTCGCGCAGCCGGCTTCTCTGTCTTCATCTTTGCTGTGCAGTAGGAAAAGGACCTG
TGGTGACGTCACTGCGCTCATCACA
>TRINITY_DN141475_c1_g2_i1 len=265 path=[0:0-264]
GGGCCTGCATTGCGTGAAAAACGCACAAAATAGAACATGCTGCGATTTTCACGCAACGCA
CAAGTAATGCGTGAAAATAACCGCTCGTGTGCACAGCCCGGGTATTTGCACATGGCAGTG
TAGTTTATGCGGATTTCCTGTACATTTTTTGCACCAAATTCTGCATGTGTTACTTGCAGA
TTTTGTCGCAAGTTTTGATACAGATTTGCCCCAGATCTCACCCTTTGCATTGCATTGACA
TGCTGCAGATTTCAAAATCCACACC
>TRINITY_DN118534_c3_g1_i1 len=265 path=[0:0-264]
GGCTAAATACCATGCACGGTGATATCCAGCAGAAAAACCTAACCCTAAAGATGGTGGGCT
GGAGGCTTCACATTCCACGTGACGCTGTGAGGTCAGAGTATCCTCAGAGCACATAGGCTT
TAGAAACTTACTAGCCTACAGGCTGTTAGTCTCTTCCTCCCCCCCTCATTTAGACTTGGC
CCTAACTATGGAGACTAAGTGGTTAACTCAGCCTGGGTAGCCCTAAGTAAACCAGTTACC
TCTATTATATACGAGTATCAGATGC
>TRINITY_DN140004_c1_g1_i1 len=265 path=[0:0-264]
GCCTGCAGAACAAATCTAGCTCTCCACCAAAAAAAAAAAAAAAAAAAAAAAAAAAAAAAC
ACACCCTATCCATAGGACAGGAAACAGGAACTGGTGGAATAGGGGCAGATCCCCTCCTTA
GGAGCTCTCCGCGAAAGTTTCTGTTTCCTGTCCTGGATGGAGGCAGTCTCTCAAGGGTGC
TGCCATGGGCGTAAGGGAAATAAGAAAAACAAAAACAGCAGGTGGCACTATACAAACACA
TTTCAGTGAATAACTCAGTGGCTAT
>TRINITY_DN136524_c5_g1_i1 len=265 path=[0:0-264]
CAATCATCACACCCTCTGCACTTTTATTTAAAGGACCAGACAGTATAAATGTGATCACAC
CTGGTCCTGTCAATCAAAGTGCAGAGGTCACAGCAGTTGCTGAGAGAGCTGAGCCTCTAA
GTGTAATGGCAACGCCCCGGTTGCTCATAGAGGCTCATTTGCATATATTAAAAAATCTTT
TCTCTCAGCAATGCAGGCGCAAATCAACATGGGACCAACACAGACGCCACCAGCCGCCAA
GTGAACATGCAACAGGTCAGCTAGC
>TRINITY_DN247911_c0_g1_i1 len=265 path=[0:0-264]
GCTGGAGAACCTTGACAAGACATCAAATGGACTGAAGGAGCATATGGGAAAGAGTTATCC
TGGTTCAAGATGTACGGCCCTTATTTCTATGACTTATTGACTTTGCCCCATTGTGTTTTT
GATGCGTTGATGAAGCAGAGGTATACACATCCTGGTAAAGCAGTGATGTATACAGCAGAG
GAGCACTCATATGACATGTGATTTTGCAGAAACGTACCTCTGTGCTTACTATTTTTGACA
GAGAAAAGGCCTGTCTGTATATAGC
>TRINITY_DN171883_c0_g1_i1 len=265 path=[0:0-264]
TATGGGAATGGCCTTCAGTTTCTCTGCAGGAGTGACAGAAGGGTCGGCAGGGAACAGAGG
AGTGTTCAGAGACGCTGCAGCCCTGACTCTCTCAGGGAAATACCGAGCCATGGTCCACAC
CAGAGCACCGCCCCAGTCGTGACCCACCAGGGTGACCTGTGGTATTGACATTTTGTCCAT
GAATGTGATTAAGTCCTTGCACAGCTGCTCCTGAGAATATTCCTCTATGTCTGGGGGCGC
TGTGGACTCTCCGTACCCCTTCATG
>TRINITY_DN54824_c0_g1_i1 len=265 path=[0:0-264]
AAGGGGTGTATAACTCATCCAGGTTCCTCAACTGGGTGAGATAAGTAAGATCCAGCATGG
GGCTGGCTTTAGCAAGCATAGTTGCTGAAGCTAATTTTCTTTAGTAAATCAAGGGCAGGA
TTTTATTTGCATTGGGAAGGTAGGTTTGGTAGTGTGACTTTCCCAGTCCACCCCCATTCC
AGGGCATGTTTTCCCTTACCTGAGGAGATCGCAGGTGAGGCCTGCTGTAATCAAGGAGGA
ATAAAACCAGACTGGGAATAGAGGA
>TRINITY_DN134734_c3_g1_i1 len=265 path=[0:0-264]
AATGTGCTGATATCTCTCTCTATCTCTATATAGATATAGATATAATGCCCACAGACCCAA
CCCCACCCATGATAGTGCCAGGAAATTAAAATAAAATACTCCCCTTACCACAGGCAATCC
TGGGAACATGCACTCGGCACTACATCCAACAGGACCTGACGCTCCCAGCATCATGATGTC
ACAACGCTAGCAGCGTCAGGTCCTGCTGCCTCCAGTGCAGAGCAAGTGCTCCCTCGTGTG
TAAGTGGATGAGGGATTGATTTATA
>TRINITY_DN117527_c15_g1_i1 len=265 path=[0:0-264]
GTTTTTGGAATGTGCAGCACGTCAACTTGTGATCTTCTACTTTGATATGTAAGTCCAAAA
TTTATATCTGCCGTAAATCTGGTTATTATTGATTTATTCATGTAATGTTTGGAGTTCAGA
TTCTCCCTTTTGCCAGATGAAGATAACATCATCGATGTACCTCTTCCATAGCACCAGGTC
TGTCCCCAGCCTGTGTTGGATATGCAAATCCTCCCATTGGGACATGAAAAGGTTCGCAGA
GCTGGGGGCGAACCTGGTGCCCATG
>TRINITY_DN154516_c4_g1_i1 len=265 path=[0:0-264]
GTTTTTCTCAGCAATGCGGGCACATATGAACATGGGGCCGACACAGATGCCTTCAGCTGC
CAAGTGCACATGTAACAGCTCAGCCAGTGTCATAGGTACAAATCTCACATTTGCCCTTTT
ATATTGATAGCCTATTCCAAGGATTGATCACTAATATCAGATGAGCGGGGGTTGGACACC
CGGTACCACTGACGATCAGCTGTTTGAGAAGGCTTCCTCGCAGATCACCAAGCACAGGGC
CGTCCATCGTATAGCGGCTGTGCTT
>TRINITY_DN137715_c12_g1_i1 len=265 path=[0:0-264]
GAATACTTGATCAAAGTCCTGTAGATGTTGAGCATCAACTGCATTTTTATATATAAAAAA
AAATGAAGTTGATGCTATCTTAAAAGTCACTTGGTGTCGGCTTTATAATGTTCTTAATGG
AACACGACTTAGAAGTACAGGGTGGGCCATTTATTTGGATACACCTTAATACAATTGGAA
TGGTTGGTGATATTAACTTCCTGTTTGTGGCACATTAGTATATTTGAGGGGGGAAACTTT
TCAAGATGGGTGGTGACCATGGCGG
>TRINITY_DN135826_c8_g1_i1 len=265 path=[0:0-264]
AGTCCTATGTAATGTATCCATGGCTTAACTGAAACATACTGTAGCATCAGTCATGTGACA
CTGATATTCAGCACACGGGACACTTCCATGGGACTAATGGTGAACACCACTGTGGCTATT
TCAACTACTTCACTGTACAGTATGTGTGTTTGCATGGCTGCCTGTTTCCAGGTGATCTGT
AAAATGGCTGCCTGTCTCTAGGTGGTGATGTCATGTTGTTTAGTGTAACAGAAAAGTTAA
CTGTAAAAATTACAAACACAACACA
>TRINITY_DN307936_c0_g1_i1 len=265 path=[0:0-264]
GAAATTGATATGAATCACGAATTGACTGCAGAAGATGGCCGCAAACGCCGCACGCTGAAG
CCGCTGAAGAGAGTTTTGCCGTTTCTGGCACCCTATAAGGTCCTGGTTGCAGGCGCGCTC
TTTTCGCTGGTGCTGGCCGCTGTAACGACCCTTGCCGTGCCCGTCGCGCTGCGTCGTATG
ATCGACCATGGCTTTACGGGATCGAATGCGATCTTCGTTAATAATTACTTCGGCATGCTC
GTGTTGCTGGCGCTCATTCTCGCGC
>TRINITY_DN220701_c0_g1_i1 len=265 path=[0:0-264]
GATGTGTGAATGGACCCTAAAGGGGATTTATTAAATAATTTACATCAATTTTCTGGTCTA
TAAAAGCCCATCAGGAATATGAGAGCTGAACTCTTGCTCCCTGCTGCACAGGAGACCCCT
GCAGGGCTAATTCTAGGCCCATTAATGACGACTGTAAAAACCCATATCACCAGTCATTAA
GGGGTTAATCCAACAGAGGCCGGTCTTAGTCAATTTATCCCTGGTCTTTATTTGCATCTT
ACAAGATCTGTCAACACGCCTGACT
>TRINITY_DN143704_c5_g3_i1 len=265 path=[0:0-264]
GTCGCCAGTAATTACATACAGACCATAATGTGAGCCTGATGGTTGTGGGATACTCTCCCC
CGACCATTACAGGAAGACTACGAGCTCGACAACAGTTGGTGTTTGATGGGAATTTATTGA
CCGGTGTGGCAGAAATAACCTCGCCACCGGGTTTTGGAGGGGCCTGTTTGCAGCCTCTTG
CCTCAGGATTATGGCCCATATACTATAACTTTGAAGGAGAAGACAGACCAGTCGCACAGC
TTAAATCTGTGGAACTGTTTTGGGC
>TRINITY_DN132553_c9_g1_i1 len=265 path=[0:0-264]
AAAGTCCTTGAGAGCAGTATCCATCACCATAACATGTCTACCTGTCATAACTCCTCAAAG
TGGTTATCCAGGAATTTCATTGATTGGCGGGGGTCCCGGAAGTCAGTCAGCTGTTGGACT
AGTCAGCGGTGTTCCATGAGCACTTAGCCCTCTTCCTAGGCCAGTGACGTCATTGTGCAT
CGGTCACGTGGCCTAGCAGCAGCTCAGACCCATTCAATTGAATGAAGCTGAGCTGCAATA
CCAAGCATATCCATTGTACAATGTG
>TRINITY_DN315946_c0_g1_i1 len=265 path=[0:0-264]
ACCGGCAACCTCCCGTCCAAAACTGACCCCCCTCTGCACCACCAAACAACCCACATCCCA
GCACTGGACCACGCCGACACGAGAAGCACCACAAGAAACAGGGACAGCCCCATCATCAAA
CCCCCATCCCAGCCACCTTCCACTCCCGGACCACCCACGAGACACGCGGACCCCCTGCAA
AATGAAGACGGGGCTCCAAAACAGGGCCACATCCCCCCAATCTCCCACCCACGATTGACA
GCCGGTCCACAGCAATACACAACAA
>TRINITY_DN93881_c0_g2_i1 len=265 path=[0:0-264]
TCACAGACTATAATTATTAAAATACAATGAAGACTAAGAGGAAATTAATATTCTTGAATA
CCTCTAAGATTTGCTCTTTGGGTGTAAAGCCATTTTACAGAAGGTTCTCATATGGAGCCT
AGAACCATATTTTTTTAAATTTCTCTCCTGCCCGCCGCGCGGGGGGGGCTGGGTGGCCGG
GGTGGATTGGGGCCGGGGGGCGGCGCTGGGGCGCGGGGTCGGGCGGGGGGGGGGGCGGCG
CCGGGAGAGGGGGGCGGGGGGGCGG
>TRINITY_DN124117_c10_g1_i1 len=265 path=[0:0-264]
ACCTTACGACAGTTATCCAAATCCACAAGTCTAGTTTTATGCCTGCCAACTAGCCACTAG
ATGGAGACTCAAACCCACAGAATAATATGAAAGAGCAGCTTTAACATACTCAAATGCTCA
AAATGTGAATTATTTGGCCTTGGTCAGTGATTTACATCAGTGACTGTGAGCCAAAACCAG
GAGAGGAGGCTACACAGAGATAAAATATAATAGAAAAATTTTCCCGTGTTCACTGTTTAG
ATGTGTGTCTGGTTTTGGCATGTGA
>TRINITY_DN130449_c8_g3_i1 len=265 path=[0:0-264]
CCCACATGTGACCCCATTTTGGAGGGTGGACACCCCGGGGTGTTCGCTGAGGGGTGTATT
GAGTCCATGGGAGATTAAACTTTTTGTCGCAGGTTGGCGGAGGGGGAGACTTTGTGAGAG
AAAAAAAATCATTTTCTGCTGACTTGTGCCCAAAAAAAATCTTCTATGGGCTCACCATGC
CCCTCGCGGAGTGCCTTGGGGTGTCTTCTTTCCAGGGTGGGGTCACATGTGGGGTGTTTG
TGCTGCCCTGGCATTTTGGGGGCCC
>TRINITY_DN211055_c0_g1_i1 len=265 path=[0:0-264]
GGTAACCTGGAGCCTTTTAGATAACCACAGAGAACATACTGAGATGTCATATCGAGATTA
CGACAAGCACAGCAACATCTATATAACAAATGAAATTCTCAAAAATGACCCCGTCAATGT
AAGGTGAGCTGCCTGGCACCAGGAATTTGTCCTGTCCTACATTATTATTTGGCCAAGGGT
CATCAAAAAAGTTATAAAGGCTAATCCAAAAACAAAGAGACAAGCAAATAGTAGCTAATC
CAAGGGGATTAGATTCTGTACATAT
>TRINITY_DN286096_c0_g1_i1 len=265 path=[0:0-264]
GAGACCCACTTGAGAGGCCAAAAGCTGTTGGCATTGAAGCGCCCTTGGGTAGGATCATCA
TTTCACGCTGTTTACAGTAACTACGCTAGGGGGGTCTCTGTCCTAGTATCTAAATCAATC
CCTTTTAAGCTACATTCAGTGCAGACGGACTTGTCTGGGCGCTATGTAATTGTACACGCT
GCTATACGGGGAAGAGACTACATAGTGGTAGACATATACATCCCCCCTTTCAAAGAGCAG
TACTAGACATTATGGGGAAGGTATC
>TRINITY_DN144049_c0_g1_i1 len=265 path=[0:0-264]
CCGATCTGGGAAGTGCGCAAGTCCCACTCAAGACTGGCTGGTATGGCCCAGGCCTCACAG
GTGCACCTAAATGTAGCCTGTAGATGGAAAACAGACACATTTAAATTGGAGTTTATACAC
CTCCAAATACAAGCAAACTAACAGAAAAACCTTGGTGTTCATCAGGCAGGAAATGCTCAA
ACCCATATGCAGTTATGCACATATATACAGGGGAGCAAATCCTGCACTTGTGGCCCGTTG
CTAATGCCGATCCCCAGCAAAAATG
>TRINITY_DN144819_c12_g1_i1 len=265 path=[0:0-264]
GCAAAGTGAGCTTTAGATGCTTCATCCGAAGTCGCTTCATTCAAAACGTCGGAATAATGC
TGTGCGGAACCTCGGAACCAAAGCAGAGTTCGGTTTCAAGTCTTAAAGTGTTTTTCCACT
TAAAAATAAAGTTAAGTGGAAAAACTTGAAAACAAACTCAGCTTCGGTTCGACCAGTACC
TCAGAACTGAAGCGAGTCTTTTTTCCCCACCCAAATTTTAAAGTGGTTTTCCACTCCAAA
AATCAACTACCAAAGCCATTCAACG
>TRINITY_DN298899_c0_g1_i1 len=265 path=[0:0-264]
GCATGAAGGAACAGCCAGAAGTCCTGATAATTTATTAAAATTGCCTGCGTTGGACTACAC
TGCGTGTTCCCCGAGGTACAGACTATGATCTGTTTCCTTGTACTCCTCAAGATGATGTTG
CTGTACATATGCTCATGAATTCTTGCTTGGAGCAGAGTCCCAGGCAATGAATGTATCTGG
CACTTCTTTATCCACATTTAGTCCATAACTGTATGGAGGTTTCTGTCGCCGCATCCCATG
CATTACTGGGCTTTGATCCAATATT
>TRINITY_DN130183_c17_g1_i1 len=265 path=[0:0-264]
GATTTTGCTACGGATGAACTATCCTCTGGATCACTGGGGGTCCGACACCCACCCCAGCCG
ATCAGCTGTTTTGAGAAGGCACTGGCACCCCTGTGAGCACTGCTGCCTTCTCGCAGCTTA
CCAAGCACAGCTCCATAAATTGCACTGCTTGGTATTTAATTCACTTCAATGGGGCTGAGC
TGTGGTGCCTTCTCAAACAGCTCATTAGCGGGGATCCCAGGTGCTGGACCCCCACCTATC
AGATACTAATGACCTATCCTGAGGA
>TRINITY_DN92208_c0_g2_i1 len=265 path=[0:0-264]
TTTCCTTCAGGCACGGCAGTGGCAATACCGCGCGGGTGGGGACCGCCGCAGCCGAGCACC
CCGGTGCGGCGCCAGACTCCGCCAAAGCGGAGCGTAAGCCGCTGTACTGGTACGACCCGA
TGGTGCCGGAGAAGCATTTCGACAAGCCGGGCAAGTCACCGTTCATGGATATGCAGTTGG
TACCCAAGTTCGGCCCCGCCGCAGCCGCTGATTGCCAGGCAAGCGAGGTCATGTCCGAAG
CGATGGAGGGCACACCATGATCGCG
>TRINITY_DN153495_c10_g1_i1 len=265 path=[0:0-264]
CTGTATATAAGTATTCTCACAGATAGCCTTTCTGTCTTTAATTATGGTGGGTAGCCAGTA
GCTTAGAATCTCTCCACCTGATGCAAAGGTGACTAAAACCTGGTAAACGGCAATTATCTT
CCTTGTACGTTACTACATGGAATATATACCAGAGACAATGATGGGGTTTAAAATTATGTG
TTTATATCTAAATATTAAAAGTTATTTTATATAAAAACTGTTTTTATAAAAGCAGTTTTT
AGCAGATTTGTTGTTGGGGATGGGG
>TRINITY_DN126077_c1_g1_i1 len=265 path=[0:0-264]
AAACCACGACGAGAAGGGCCACCTCTGGCACCTGCGCTACCCGCTGGTGAAAGGCGCGAA
GACCAGCGAAGGCCTGGACTACCTGGTGGTCGCCACTACCCGTCCGGAAACCCTGCTGGG
CGACGCCGCGGTCGCGGTGCACCCGGAAGACGAGCGCTACGCCAAGCTGATCGGCCAGTT
CGCCGAACTGCCGATCGTCGGCCGGCGCATCCCGATCGTCGCCGACGAGTACGTCGACCG
CGAATTCGGCACCGGCTGCGTGAAG
>TRINITY_DN151820_c4_g1_i1 len=265 path=[0:0-264]
GGTCACATGGCGCACATGGCGCATGTATGAGATCTGAGAGTGGTGTCACGTGTGGAAGAA
TACAAAAGGCCATCAATCAATAGCTGCTGGGTCTCTGTTTCAAACAGCCGAGACCCAGGG
TTAATGTCATTGATTGCAGACATTTAACGCCTCAGATGCCATGAACAAATGTGACCACAG
CTTCTGAGAATGCTACAACTGGGAGCCGCACTCTTCCGGCCCGGAAAGCTCCCACCCCTC
TGTGCTGAGATCGGGGTTCCTTAGT
>TRINITY_DN139247_c0_g2_i3 len=265 path=[0:0-148 1:149-156 4:157-264]
AAAACCACACGCACAGTATCCCCTAAAGCAACACTTTATTATGATGCACCACACCTTTAA
TTTTCAGTACTTTGATGATGAGGTATTAGAAAATTTTATGGACAATAGACTAGAAATATA
AAGATGTTAGAGTCTATTTACATTTAGACAAAAGCATAATTTATATTTTTTTTAAAACAG
AATAAAATATGTAATGTCCACAAAGTCTCAGCCCGCAAGCCCACATCAAGGGTCCTCATT
ATCTTGCGAGTCCCTACACTCCACT
>TRINITY_DN225860_c0_g1_i1 len=265 path=[0:0-264]
AAATTGGGACATAAAGCCACTGGACCCCAGAAACTGGGAGAAAGCCAAAGGACGTCAAAA
ACTGGGACATAAAGCTATTGGACTCCAGAAAATGGGACATAAAGCTACTTGAACACTGGG
TACTTGGATATAACACTACTAGACACAGAGTTAGTGGGACATCAAAAGTCACTGGACTTC
AAAAACTGGGAGAGAAAACCACTGGACTCCAGAAACTGGGAGAGAAAACCACTGGACTCC
AGAAACTGGGAGAGAAAACCACTGG
>TRINITY_DN120602_c1_g1_i1 len=265 path=[0:0-264]
ACAGAATCTTCCCTCCTCATCCTTTTCTTTGCCTAAAACTTGCTTAGCTTATGTATATAT
TGCTATATACTTTTTTTTATAACTCGGACAACCCCTTTAAGGTCTGGAGTTACTACGGTA
CATGATGAGTTCAAAGGTCATTCAGACCATATCCGAGTGTGCCTAAGCCAATAGGGTAAA
AGGAGAGATGTGCTGAGACTATCACCATCCATTTACCCGTTTCCTATCCAAGCCTCAATC
AATACAATTGAGGGCAAGCTGCCCA
>TRINITY_DN142283_c0_g1_i1 len=265 path=[0:0-264]
AAAATCCAGGGAAATGCTTCAACCCAGTCTGTACATTAGGGTCTTTAGTTTGGGAGGGGG
GGAAATTAATGTAGTTTTGTGTTGTGTTTTTTTTTATATATTTTTTTTTTATGGTGAGCA
GAGTTTTTTTAAACTGAGCTTTTATTTTTAACACTGAAATTTTGCCCTAATGTAAGATTG
GCACTTGTTGATTTTTTAGATTTGTCATATATAATTTTTATTTTAAATAATTTTGAATTT
TTTGTCGAATGAAATAATGAAAAAA
>TRINITY_DN152130_c3_g1_i1 len=265 path=[0:0-86 2:87-264]
AGCCATTTAACACATTATATTTACAAATATGATGTGTTAAATGGCTTCTGATTTGTGATT
TTAAAAATCGCCAGCCTGCCAGCCACAATCATTGGCTGGCAGGCTGGTGACGAAATACTT
CTTTAACTTTTGCTGGCCCGCAATGCGCATGTGCGGGCCGGCTCTGACCGAAATCTCGCA
TCTCGCGAGATGACGTGCCGGCGCGTCCAGGAGGAATTACAGGGCCGCCGCAAGGACGCA
TCCCTGCGTGCGGCGGTCCTGAGGA
>TRINITY_DN9371_c0_g1_i1 len=265 path=[0:0-264]
AAATAAAAATAAACACATCAGTACTCAAGTTGAGTGCGGTTGTTATTCCGTTCAATACTG
TATATGTTAAATATTTTCTTCTGTAATATAAATGTTTTTTGCTATTTATTACTTTATCTT
AGACTTATAATATTATTTACAGTCATGTTCAGGAACTCATCCATGAAATAACAAAAAAGA
AAGCTGAACTTTCTGCTGGTGAAGTAAAGAAAATATTGAAACAAGAACACAATGTCAACA
TTTCAGAAAGCAGCATCCGTGTTGT
>TRINITY_DN116717_c4_g1_i1 len=265 path=[0:0-264]
GTTCCATAGATAATATAAAGAATAATGGTGAAAGAGGGCAGCCTTGGCGGGTGCCATTCG
TTATTACAAAGTAATCTGATAAAGAGCTGTTGACGTATACATTTGCTGAGGGGTTGCTAT
ATAGTGCTTTTATACCTGAATGGATGTTTCCCAATATTCCAAATCCCTCCAAAACCTTGA
ATGCGTATTTCCAATTTATTCGATCAAATGCTTTTTCAGCGTCGATTGTTAAAACAAATA
GATTGGGTATCGGTAGATTCGCAGT
>TRINITY_DN152859_c7_g2_i2 len=265 path=[1:0-137 2:138-264]
AACGGTGCATTTTCCGATTTTTCCACGGACCCATTGAAAGTCAATAGGTCCGTGAAAAAA
AACTGAAAACGGCACAACGGCCACGGATGCACACAACGGTCATGTGCATGAGGCCTTACT
CAAATTACATGAAAGCATCCTCTTCCCCCAAAGGCCATGCTTGTACACCATGCTGGTTAC
TAAAGGAATAGCATGTGCAAGTGTCCTTAGGAGCAAGAGGGCTCCAAGTTACACCTCATG
AGCCACATTCATCTTTAAAGAGGGC
>TRINITY_DN120421_c6_g2_i1 len=265 path=[0:0-264]
GTCACTATTGACAGACGGGCGTCAAGGGACATCGGTGTGGAGGACCAAGGGATCAGGCAA
AACTGTAGTCGGGAACTAGCCGAAGTCAGGGTAGGCAGAGACTGTGTGATCCATTAAACA
GTCTGTGGTCAGGACAGGCAGCTAAGGGTCAAATCTAGGAATCGGGTAGAAATCAGTACA
CTGGTCGGACCCATTAAAGTCAGTGGGTCCACAAATAAATGGATGCCACACAGACATCAT
CCGCAGACCGCAAAATACATAGTCG
>TRINITY_DN138104_c11_g2_i1 len=265 path=[0:0-264]
CGATCTGTATACCTTTGGAGGCAATTTTTTTTCAATTAGTGCATTGTACTCATTATGAGC
TAAAAATAAAAAAATGTAATTGGTCTTTATTACAAATATGGAGTCCTTTTCTCTATACAG
GGCTTAGATGCTCTATTAGCAGTATCTGAATTTTCTTTCTTTTCTGTCCGTTGGGGAGCT
GACGGCTCCTCATCTCTGCTCTCTGACCTTATAAACATTCATCAAAGCTCAATCCTTATC
TTACTGATAAGAATGTGGCTTAAAT
>TRINITY_DN172934_c0_g1_i1 len=265 path=[0:0-264]
AGATGAGAGGTGGAACTTGGATTGAACTGAGGAGGGGTTTTAGAGGAAGCAGGTGTGCTA
TTAGAAATGAGAGGTGGAGCTTGGAGTAAGCAGGGGGGGGCTTAGAGGAAGCAGGAGTAT
GACTGGAGTAAGGAAGTGGGGCTACGAGTGATCTGAGGTGGGACTGGAGGTGAGCAGAGG
TGGGACTGTGAAGAAGAGTGTGTGAGCAGAGGAGGACTGGGGGAGGACTGGGCGGTACTG
AAAAAGGGGCTGGCGGTTTCTAGCA
>TRINITY_DN146396_c6_g1_i1 len=265 path=[0:0-264]
AGAGCCATTCCCTCCTGTGGCTGCTTGTTTACAAACTGCAGCCGATCACCTGTCAGTGGT
CTAATGCTGAGGTCAGTGATTGGCTGCAAGGAAATTCTGTTTAAGACATTTTAAGGGTGT
GGTCTCTAAAAAGGGGTGAGCGTATGTCTAAAAATTTTAGGCTCTGTGATTTTTTGGTTA
AAGGGGTTTTCCCATCTCAGACAATGAGGGCATATCGCCACGACTGGGACCCACACCTAC
ACCAAGAATGGAGCCCCGAAGGTTG
>TRINITY_DN151286_c7_g1_i1 len=265 path=[0:0-264]
GTCAGATAAGCATTACAACAGATGTACCAGGAGCATTGAGATGACGGTGGGTACATCTGC
TGGTGTTACATTATTGAGATTAAGGCCTAATAGTAATAGTGACCCAATCATGTCACAGTT
ACTTACCAAGTTACACGTATCGTCCCCTTCCTTCCCCCCAGATTAAGTATTCACACTGTA
CCAAATGCTTTGGAGATGTCAAGATATATGACATCCATTAACTCACCCCAATCAAGTCTA
GAACTCAGCCCCTTATAATTATATT
>TRINITY_DN147042_c12_g1_i1 len=265 path=[0:0-264]
ACGAAATACAAGGTATAGTAATAATTTCCCAAAGAGTATGGGGGTCATTTATGAAACAGA
AATACGCCTAAATTAGGTGTATTTCTGGCGCAAAAGTCCTTTATGCCACAATGACTTCTC
CCCGCTCATGCGAGGTCTACATAAGTGAGTGGGGAAGGGGACGAGCCAGTAGGCCCGTCT
CATTTACCATTTTCTACACCTGTTTTAGACGTAGAAAATGGAAGCTGGCTTACATTTAGA
ATCGGCGGTGGATCCGTCGAAGTTA
>TRINITY_DN215129_c0_g1_i1 len=265 path=[0:0-264]
ACTCTCTCACATCTCTGACCAGAAAGATAGAGATAATTGTACTAGTGGTGAGAGACGAGC
AATGAGAGAGATAGGGAAGTGGGATGATGTGGTTTTAAAACCACGTGGACAAAGGTGGGA
ACATTGTGATATGGCCCAAGGCCATGTATGAGAAGGAGGTGCAAAGACAGTTGCAGAATG
GCAACTGTTATAAGAAATTGACAATCAATCCCCTAATAAAATTCAAGAAAGATCTTGAAG
TGATCTTTCAATTGGGGGTTGAACA
>TRINITY_DN141309_c13_g1_i1 len=265 path=[0:0-264]
ATAAAGAAATTCAAGAGGGGCCTGGATGTATTTCTGGAGAGTAATAATATTACAGGCTAT
AGCTACTAGAGAGGGGTCTTTGGTCCAGGGAGTTATTCTGATTGACTGAGTGGAGTCGGG
AAGGAATTTTTTCCCCCTAAACTAAGGATATTTTGCTTCTACCTCACAGGTGTTTTTTTG
CCCTTCTCTGAATCAACTTGCAGGATAACAGGCTGAACTAGATGGACAGATGTGTTTTTT
TCAGCCTTATAAACTGTTACTATGA
>TRINITY_DN143524_c7_g1_i1 len=265 path=[0:0-264]
GCACAGGATACATATTACAGAACTGTTGCTCTGATCAGGGGAGGGCTGGGAACCTAAAGT
GGCCCTGGAAAAAAAAAAGTGGCCCCAGATACCACAGTGCAGCACAAAATACTGCTGAAA
TGAATTAATACTGAGAGTATCAGATATCTATGTACCTGGTTCTTGGCCAAGAAGGTGGCC
TAGGTGACCCTCTGGGCATCAGCCCACCAGGAAATTTCACTGTAGGGTCTCTGGCCAGTC
CGCCCCTGGCTCTGATAATCAGTGG
>TRINITY_DN152953_c18_g1_i1 len=265 path=[0:0-264]
AGCCATTCGTATGGACGCATTTGAGGCTTTTGAAAAACTATGGGAGCCCTGGGTTTCCTT
CTCCTACTCCACCAATGTACAACACAGTTTATCGTTGTAATATCTGATGCACCTTGTATG
GAGGCTTCAATTACACAAGGCTTATAGACCACTTGAACATATACGGTTGTAATACTCTAT
GCCATTTCTTGGCAAATAACTGCTATAGAATGTCCTTTTGCTTATTGTTAATGTAATTTG
ATTTTATTTCTTTGTTTTTATTCTG
>TRINITY_DN208083_c0_g1_i1 len=265 path=[0:0-264]
GAATGCAGGGTCGGAGGCAGGACTGCGTCGTGTGACGCGCGGTGGAAATGAGGAAGGACT
GCTAGTGACACGACCCGACGTAGATGTGGGGCCAGTGCGTGTTTCGATACCGATTTTGCA
CGGGCTTCATCATCGCTGGCTACAGTTTTGACAATCAGTGTGATTGCAGGTATTTATAGA
TAGGGAGTTTGTAGGAGACGATTGAACTCAGTCCTTCTTCGCGAACCGGCTAACACGCTG
CTGACTATCATGATAATGATGTAAC
>TRINITY_DN119689_c6_g1_i1 len=265 path=[0:0-264]
GCAACCAGTAAATCCCTGGGAAATTCATGGGATATACAGTTCGAAATGTAATTCAGAAAC
AGGAACAGTGGAGATCAAGAGAAGGTATGGAAGACCAAGAAAAATTTCGAAAACTGCTGC
TCGTAAGATTGCTAGAAAGGCAAATTGGAAACCCTTCTTTACTAAAAAAAAAGGCCTTCA
GGAAGATTCAGTAGTTGTGATACATTGTTCTACTGTTCAGCAACACTTGCACAAATAAGG
CCTTCTTAGAGGAGTCATCAGAATA
>TRINITY_DN126877_c5_g6_i1 len=265 path=[0:0-264]
CCTGTCTAGGGATGTCAGGGAAGCCAGGGGCCAGTGCTAGGTGAGTTAGGGGTCACCACT
CCTCCCTCTCCCTAGTAGAAGGGTACTCCTCCTCCCTCCCCTTTACGCCACACGTCTGTT
ACCTGCTATATCAGATGTGATACACAGAGAGGGCATTACTACTGTGAAGGGAAACAGAGA
GGACATTATTACTGTGAATGGGTCAAAGAGAGAGCATTACTACTGTGAAGGGGGAAAGAG
AGGGCATTGCTACTGTGAAGGGGGC
>TRINITY_DN130568_c0_g2_i2 len=265 path=[0:0-25 2:26-60 3:61-87 5:88-99 6:100-195 8:196-264]
GATTTCCAGAGACTTTCTATTGTATATGAGATTTCCAGTTGTTTTGGTTGGGATTGACAC
CATGATGTTTTGGTGTTGTGTGTGGTCATTTGTCTTGGCAGCTGTGTACTGCCTTTTTTT
GGTGATTGTTTTTTGTCGATGTTTTGGGGTATTGTGCCAAGATCATTGAATGGAACATGG
TGTTCCATGAATTAGAGTGCCCAGTATTTTCTTAATTGATTGTATTTTTGTTCAGAGGAA
GGGCGAATCCTCTTTACTGAGAGCA
>TRINITY_DN150313_c0_g1_i1 len=265 path=[0:0-116 2:117-264]
TTAACATTTTTTTTTTTTCTCTTTTTTAGAGTTTATTTCTCCTTTTTAAACCTTTTCTTA
CTTTACTTCATTGACTTTTAGTTTTCTTTTACATTTTTACTTTTTTATTTTTTTATCCCT
GATCAAGCACTGCGATCGCGGTACAGAGCGAATACGCCAACTCTTGTACCGGAGTGGCTC
CAGCCTCTTGCAGGTGATAACTGCAGATGTTGATCGGGTTCCACTTGGGGATCTGGTGAA
CGGTGTAGGCAATCATGTCGCCGAT
>TRINITY_DN217661_c0_g1_i1 len=265 path=[0:0-264]
CGACACCAGACATCAAAGTCTTAATACGATGATACAGCCAGATCCTATATAAGAACAGGA
AAAATGCTCTGCTCTTAACATGGATGAAGAGATCTTCTATTTCAAACAGCCAGGAGGCTA
TTTTGGGGGTATTATAACCTGAAAAAACAAGTAAAGAAAATAAAACGTTAAAAAACAAAA
ACTAAAAACAAGTGGTCCACAGTGGCGGTCTGGATGGTTAAAGATATGCAGCGAAACCCA
GGTTCTAATTAAGACCCGAGGGACG
>TRINITY_DN319486_c0_g1_i1 len=265 path=[0:0-264]
CATGTATCGTAGCCATCCCGCGTTCGCCGTCTGACGCCACCCGCCTATGTGCTAGCCGTT
GCCGCCGCTGCCGGCGCTGCTGCTGGCGACGGTATGCCCTGCGGGTTGATCTTAACGGGC
ATGCCGGGCGCGACGCTCACCTCCACCGCGTGCTGAGACGGCACGTTGATGGACAGATGC
GCGCTGGCGCCCCCGTGACTAGCACCGTTGGTGTGCCCGTTTGACGCGTGCCCGTTGGTG
TAGCTGCCATTGGTGTGCCCGTTGG
>TRINITY_DN161879_c2_g4_i1 len=265 path=[0:0-264]
TTTGTGAGCCCAGGCAGGGAGCTCACACGGAACACCAGCAGCAGCCCCCTGAGTATTATC
AGGGTTGTAGAGACATAAGGAGTAGACTTTAGTAGCGGCAGGGTGACTGTGAATTGTTTG
TATAATCATAGCTGTCTGAAGAGTTCCCATTGCTGCGGCTTCTTCCTGGGCTGCTTCATC
GGTCACATGGCCTAGGCGCAGTTCACTCCTGGTCCTATGATCCTGAATACAGTTGATAGT
TGGGATCCTCAGCTGAATCTCTGTG
>TRINITY_DN158446_c3_g2_i1 len=265 path=[0:0-137 1:138-264]
AATGATCTTCTGCAGATCATTCTTGGATTTAAAGGGGTTCTGCACTTTTATTCGGCTGAT
GGTCTGTCCTCTGGATGGATCATCGGCTTCTGGTCGGCGGGGGTCCGACGCCCGGGGCCC
CCGCCGATCAGCTGTTTGGGGGGGCGGCGGCGCTTCAGCGGCGCCGTGGCCTTCTCGCTG
TTTGCCGCGGGCCGAGTGATGTCGCGACTTGTGTCAACTGGCCTGGGCCAGTCAGGTGAA
CGGAGCTTGGCCGCGCCCGGGCCGG
>TRINITY_DN140974_c8_g2_i1 len=265 path=[0:0-264]
AGGCGGATCCATCAGACAAATGCATTGAAATACCGAATCCATCTCTCTGGTGTCATCTGG
AAAAAGGGATCCGGTATTTATTTATTTTTTCACAGATTAAAAGGTTTGCGCATGCATGGA
CCGGATGAACGGATCAGTCAGTGCGGCAATTTTAATGCCGGTTCTGGCATGAATACATTT
CAATGGAAATTAATGCCAAGTGTTCAGGAATTTTGGTCAGAGAGAAAACTGCAGCATGCT
ATGGTATTTTCTCTGGCCAAAAAAA
>TRINITY_DN157119_c1_g1_i1 len=265 path=[0:0-264]
TTTTTTCCTCGAGACGAATATTTGGGGATCTAAACATATTGCTGCTTATTTAGTGCCATT
TTTCAAGCAGATACCATCACGATTAAAAGGATGTTTCTTATATGACAATCACAAGACCCC
TCCGCTATAGTGATTCAAGGGATTTTATGTATATGGTCTTATACTGCGATTACATTGCGA
TTTTATTGTGACTGTTATTTCATATTCTGCTTTCACTCTCTCTCCGCCACAGACACACAT
CTTATCCGGAACTGTGGATGGTTAG
>TRINITY_DN343271_c0_g1_i1 len=265 path=[0:0-264]
ATGCAGGAACCTCCATTAGTTTTCATCTAATTCATGACATCCAATCAATTTCAATATTGG
AAAGGATGGGACCCACGTGGAGATCCACACTCTCAGTGAAGACACTTTGTCGGTGCAACT
GAATGAACAGGCGGATAATAATTTGAACTATTTATTCAAGGATGGCAACGCGTTTCAGAG
CATACAAAACTCCTTTTTCAAGTCTTAGGTGCCGGTGGCCAGAGGTTGAGGATGGAAGAA
CGCTTCCTATGATGCTGGGTCCTAA
>TRINITY_DN235750_c0_g1_i1 len=265 path=[0:0-264]
GTGCACAGTGACCCAACGCAATCCGTCCGTCGGCGCGGCGGCATATTTGGTGTCGTTTAA
AAATACTGGCAGCATCGCCGCGGCGGACTCCGGCTGCTGATCGTGAAACCCACTGGGAAG
AAAGCCCGCACGCACTGCTGGAGCTGCTGCTGCCGCTGCGGCTCGAGGTGTCGCCACAGA
TTGCGGCTGCTGTGGTTGTGGCTGTGATTGTTTGCTCTGCCGCGTCCAATCACGGTGGCC
TTTGCGCTCCACCCATTGCCCAATG
>TRINITY_DN130877_c4_g2_i2 len=265 path=[0:0-264]
GTTCAGCATTGCGGACATGCTGAACTGTCCGCAAAAAAAATAAAAACGGATCCACACTTT
TGCAGACAGCAAAAAACATATGGCTTATGAGCCCTTATTCTGAGTATGAGAATCACTTTA
TTGCTGAAGAAACAATGCTTAAATATTTGTGAAAGATAGAAAGAATGAAAGAAAGAAAGA
AAGAAAGAAAGAAAGAAAGAAAGAAAGAAAGAAAGAAAGAAAGAAAGAAAGAAAAATTGA
TATGAGATATTAGAGCGGTCTAGAA
>TRINITY_DN216920_c43_g1_i1 len=265 path=[0:0-264]
CCCCCCCCCAGCCCCCCCCCCCCACCCCCCCACACACCCCCCCCCCGCCCCCCCCCCCAC
GCCCCCCCGCCTCCCCCAACAGACACTCTTCCGCCCCCCCCCCTATTGTGCCACTATATA
GGGCCCCATAGTGCGTCCCCTCTTCTCCATAGTGCCCCCCCGATTGTGCCCGTATATAGG
TCCCCCATAGTGCGGCCCGGGTTGGGGGTGGCGGGGGGGGGCGGGGGGGGGGGTGGTTAG
TTGGGGGTGTGGGGGGGGGGGGGGG
>TRINITY_DN138319_c6_g3_i3 len=265 path=[0:0-147 2:148-171 3:172-264]
CCCGTGAAAATGGCTGATCTGCCGCACGTACACCTGGCAGCCGAAGGCACCCGCGCTGGT
CCCATGCTCACAAGCGCCCGGATTGCTGAGAAAAATGATGCCTCACTATATGCAAATGAG
CCTCCAGGAGCAACGGGGGCGCCGCCACCACACCCAGAGGCTCAGCTCCCCCCGCAACCG
CCGTGCTCCCCGCACCATGGATCGACAGGACCAGGGTTGATGATGTTTATACTACCTGGT
CCTGTCAAAGTGCAGTGGGCTCGGC
>TRINITY_DN118606_c7_g1_i1 len=265 path=[0:0-264]
GGCACACACAGTTTCCCACACAAGTGAGCACACCCCTCACACCTCTGCAAACATCCCATT
ATATCTTTCCATGGGACAACACCGAAGACATGACACCCGGACACAATGCAAAAGTAGTCA
GTGCACGGCTTATACAACAGTGCCAACTTGGCGCGCCCTCAAAACAACTCAACACACAGC
CATCAACGTTCAAACCGCCGGCAACAAAAGTGAGCACACCCCCCAGCGAAAATGACCAAA
TTGTGCCCAATTAGCCGCTTTTCCT
>TRINITY_DN31322_c0_g2_i1 len=265 path=[0:0-264]
AGAATAATTTTAGTGCCTGCCATAAAGAAGCGATCATCTGTATTAGTCAAAGATAACATA
AGACTAGATAGATGGTCGCTGAATTGATGCAAGCAGCATAATGAGATCTCCATGCCTGGT
TTATATGGAGGGCAAAAGGGGCATTTGCCCAGGGGCTTCAACTATTTTAGGCCCCCTATC
ACCTGGTACCTTCAAGCCTTATCATCCACTTCCAGCAGCAACATATTGGATTTTCACATG
GAGGTTTGTACCTACAACAATGTAA
>TRINITY_DN160323_c1_g1_i1 len=265 path=[0:0-264]
GTGACGGCTGTTTGTGGGGGTGCGTGGCGCCGGACACCTTCCTCTGTGATTGTGGTTGTT
TTTTCTTGCTTCTAATCTCGCCAAATAAGGTTCCCATAGTTTCTGTAACGAGCATTCAAA
GTAGGAAAGTAGATTTTTTTTAAAGTCGCTGTAGTAAGAATAATGTTTGACTTTGACAAC
TGCCCCTTTCTGTACACACAGACCAGAGCTACATATCACTGACTGTCACTATCCTGCCTG
TACACATAGAGGAGAAGGAGTGCGT
>TRINITY_DN136683_c3_g5_i1 len=265 path=[0:0-184 1:185-264]
CCTGCAGAGCATGGACTCGTCTCACGTCTCCCTGGTGCAGCTCACCCTCCGCTCCGACGG
GTTTGACACCTACCGCTGCGACCGGAACCAGTCCATCGGCGTCAAGATGAGCAGTATGTC
AAAAATTTTGAAGTGTGCAGCGAGTGAAGACATAATTACTCTGAGAGCCGAGGATAATGT
AGATACAGTCACAATGGTGTTTGAATCTCCAAATCATGAGAAGGTTTCCGACTATGAGAT
GAAGTTGATGGATTTGGATGTTGAA
>TRINITY_DN133636_c6_g1_i1 len=265 path=[0:0-264]
GGATGCGCCAGCGGCCATCCAGCCACCCATGTCCTCAGCTCCACACCCAAAATCCCGGTG
ACAGGCTCCCCCCAAAGTTTTTTTTTTAACAAGTGCTCAACGCTATCCATCGTCTTGGCA
CTGTTTACATCCGGTTGTCTAGGGGTATGGTCACATGCACCATTCCAGCCAATGACTGGC
TTTAGCGGTGACATACTGCTTGTGGCCACATCACCGCTGAAGCCAGTCATTGTCTGCAGC
AGCTTATGCCAACCAGATGTAAACA
>TRINITY_DN126159_c2_g2_i2 len=265 path=[0:0-130 1:131-173 3:174-264]
TCCACACCCTGATCCAAATTGCCATTAACACCCAGAAGGGTTCTCCTCCAGGAGGGTTCT
TCTCCATAAGGGACACCATATAGAGACTCACTAGCATAAACAAGAATAAATAAACAAGTG
ACACCAGGCATGAGAATAATCTGTTTCATAAGGCAGTCCGTACATTTTCAAAAAAAAAAA
AAAAAAAAGATCTAGCCCCTGGGCAACGACGGCCCATGTCCACAGAAAAAAAAAAAAAAA
AAAATAATAAAAAAAAAAAAAAAAA
>TRINITY_DN123191_c1_g3_i2 len=265 path=[0:0-84 2:85-123 3:124-264]
GTGCACACGTGGGGTGCTGTGTCAGTTGGAGATCAGAGACCTGGTCGCATGGCACAGCTG
GGGATCAGAGGAGAGGTGATAACTCACAGGTGCAGTCGCTGGTAAGAAAAAATGGCCTTC
GCTACAATTTACATCATGTACATTTTTAATGGACCAGACAATAAAAAAAAAAAAAAAGTG
TGAGTGCTTCTTAAAATATTTCAATGGAGCTCATTTCCATAAACACATTTAAAACTAAAA
AAAAAAAAAAAAAAAAAGTGTGAGT
>TRINITY_DN322590_c0_g1_i1 len=265 path=[0:0-264]
CACAGTAAGCTGTTTCTGATCTCTTGCTTTCTGCAGGATTATGTCCCAAACTGTATAAGG
CAGAACAGATCTCTGCAGTCCTCCAGGCAGAACGGGCCAGGCATGGACCTAATGAGCCCT
CTCTACTGCAGTTAGACTGTTAAGTTATCTTTACCACGTCTCTAAAATAGCTACCAAGGT
TCACCTTCCACTTTCTCGGGAACCCCAATAAGCCTTATGTTGTGGGCCTCATTCTGCCCC
CCAGGTCATCAGATTTTGCAGTGAG
>TRINITY_DN246072_c0_g1_i1 len=265 path=[0:0-264]
GCATCATGGTTTGAGGATTAATCAACCGGAAGGCATCTATGACCACCTTCCCTTTAACAC
TCTGAATAGGATCAATCACAACTGCTACAGCTCTCTGGTTTAAAGCCTCAAAACTCTGCT
GAGTATTAATGTCAACACCTGAAAGCCAGCAACCGAAACCAGGATGGCTATGATACCAAC
CAACCACCATCTCCGGCCTGAAAAATGAAAGTTATAATAATGTTATGTCCTTTAGATAAC
ATTTGATGGGAAGCAGTGATGGCAT
>TRINITY_DN123075_c1_g1_i1 len=265 path=[0:0-264]
TGTGACATATATCTATACTAAACAGATCGCCAGGCCAGCGGTCGCTCTGATTGGCTAGTC
TTTACAGACTAGCCAATCACAGGATCCTAATGCCGGCTGAAAGGTTCTTGACTGTGGGGA
TCATAACATTCTAAAACGTTTACAGTATATATCCCACCACTTCTTGCTCTTATTGTGCCC
CCCTAATTTCAAGATGGCCGGCGGCAGCCGTCGATCCCCCTTCCGCCCCGATCTGTTTCA
GGATGGCCGAGCGGTTGGCAGAGTG
>TRINITY_DN238921_c0_g1_i1 len=265 path=[0:0-264]
AAATAACAAACTGGAGAACCTGCTGGACTGACAAAGAAAAAGTCATCCAAGTAATGCAAA
GCAGAAGCCAAACCTGGCACTGTCCGTTCAAGAAAAGTACTAAACGTTTCAACATAACAA
CGTGATATAGAAAATAAAGTAGGGAGGCACATATCCAACATGCCAGAGGCTGGCATACCG
CCTGTGTGGCCAGTGCAGCTGCATAAGGGTCCAGGGTAAACTATTGCAGTCTACGGTACT
AGCAATCTGATGATCACATGCCCAA
>TRINITY_DN118252_c0_g1_i1 len=265 path=[0:0-264]
TAAAATAAACATTGACAGAACTTTAATTTTTGCCTACCTCACCTCCAAAAAATAATAATA
ATAATATGGCATAAAAAGCGATCAAAACGGTACAAAAATAAATACCTACAGCTTGTGCAG
CTACAAACAAACCCTCACACAGCTCAGTCAACAAATATATTGGATTACACTTACTGGTAA
TCGGTTTTCTTTGAGCCTATGACAGCACCCCTGGAGAGACCTCCTCAGGACACGAAACAG
ATGAGAAAAGAGAGACAGCCGACCT
>TRINITY_DN208094_c0_g1_i1 len=265 path=[0:0-264]
ATAAAGATACTTTAATCGCAATGAACTAATGAGTGCTGTCCCATCTTCCTGGAAATAGCT
CAATATACAAAGCCTGTGGCAGAAGGGATCAGGCAAGTGGATCCCACATTCATCGCTGCC
TCTGTAAACAATGCCAAGAGTCCTGAATTAGGGACTGTCCCTAATTTGTAGGACAGTCCA
AGCAAATTAGGGCTGTCCTGTTCCTAAAATAGACAGGCCTATGCAAGCCTTAACCGTAAG
TGAGTGGATCTAGTGGGGGCCTAAA
>TRINITY_DN300602_c0_g1_i1 len=265 path=[0:0-264]
ATGCCGATATTGGCGAGCGTGTGATTCTTCGTGAAGTCATGGTCGGCGACTTCACTTATT
TCGAGCGGAACGGCGAGGGAATCTATGCCGAGATCGGCAAGTTCTGTTCTATTGCCGCGA
ATGTTCGCATCAATGCGCTCGAACACCCGATGGAGCGGCTCACGACTCATAAAGTCAGTT
ATCGACCGAATGAGTATTTTCGTTATCTGGGCGTTGATGGCGAGTTCCGGGCAAGGCGTC
AGGAGCAGCGCGTGATCATCGGCAA
>TRINITY_DN151009_c3_g2_i2 len=265 path=[1:0-39 2:40-114 4:115-264]
TTTAAAGGGAAACTGTCATCAACTTTATGCTGACCTCACTGATAGTGACAGAAAATGAGA
TTTTTGTGAACTCACCTGTAAAATCTCTTTCTCGCTTCATTGGGGCACATAGGACTGTGG
GTATAGCTGCTGCTGCCACTAGGAGGCGACACTAAGCACAAATCCCTTCAACTATACCCT
TCCTACAGGGAGTAAGCTAAAACAGTTTTAGCTTAGTGTCCGTAGGAGGCAGACCTCCAT
GCTTTTTTTTTTTTTTTTTTTTTTT
>TRINITY_DN183684_c0_g1_i1 len=265 path=[0:0-264]
GGCGGGGAGTCAGTGGTTGTCATATACATTGGTGCTCATCCCCAACCTCCATTACTGTTA
AATGTATAGGAAGCCAACGTTTCAGAGCGATATACAATGTGTGTGCGGTTCCTGTGGGAA
ATCCAAAGTATAACAAAGTGAAGTACAGCAAAGTTAAAGCTGTTGCCCAAATTTTTATAT
TGACGGTCTATCCTCAAGATACTGTAGGTAATCTACGTCTACTCATTGGAAGTTCGACGC
CTGCCCCCCTCCCCTCCTCCCAACA
>TRINITY_DN129448_c11_g1_i1 len=265 path=[0:0-264]
GGTGTCTGCATCAGCGATGCTGTCACCAGATGAACAAGCATTTGCTCGTTCATCAGGTGA
TTGGTGGCACCTTTACACAGGGCAACTACCAGGAAGCAGCGCTCCTAGGAACGTTCCTTC
CAGATAATTGCCCGTGTAAAGGGGCCTTTACAGCTGCAGTCCAAAGCAAAAAAAACTGAG
CTGTATTCAATCTTGTGGACTGCAGCTGTCACTCAATAGTTAAAATCAATCAGCGGCAAC
ACAAAAAGTCTCCATGCAGCTCAGG
>TRINITY_DN245000_c0_g1_i1 len=265 path=[0:0-264]
TGTAGACACTGCTTGTATGCCGTCCTCATAAATTATGGACGTGTATAAACTTACCACGTC
TATGGTAATAATCCAGCAATCACTTGGTATTGGACCTAATGCAACATTTGTCCTAAAAAA
ATGGGAGGTGTACTGCCAAAGGTGACAACACAGACTTTACAGAGGCCACCAGAGGCCACC
ATGGGATTAATGTTTTGCGTACCTTGGGCAGTACATAGAAAACTGCAATCTTATCTTTAA
CCAAACAGGGTTTTTGTCCAAAACA
>TRINITY_DN25015_c0_g1_i1 len=265 path=[0:0-264]
CATAAGACAAACTTTTTAGCAAGAAAAATAAACTTATAAACATCAGTCAGGGAAATCCTG
CATGGCCAAACCCCGACTGCTTTCTTCATGATCCGGCAGAGCACAAATGGAGCGCTTTGC
CCGATGAGTGAGAGAGATACGCATCTGCACTCCCCTCTCTCTCCCTGCCGACACCGATCT
GTATGATCAGCACCAGGAGAGCACAGGGAGGAAGGTCCTATGGCTGTAGCAAAAGGAAAA
TGAAAACTCCAAGGACAGCTTAAAG
>TRINITY_DN164966_c0_g1_i1 len=265 path=[0:0-264]
GTGTTGAAGTCAAAGGGGAAGCAGAAAATAACACTAGCGGTTTTAGAAGCGTTGACACCA
CCAAAAATGCTGCTGAGTTTTAAATCTCATCCAAAAGGGGTGTTAGCTCCACAGGCTCCA
TTTTGAGAGGAACGGCCAACTCTGTTATAATTCATTTCAATGCACTCAACAGTACTGTTG
TTTGCTGTATGGTTGATGCATACTGTAGTTATATGCATTTTGCAAACCTTATCACACCTG
ATTACATCATATTTAAAGGAGTTGT
>TRINITY_DN147022_c1_g2_i1 len=265 path=[0:0-264]
TCAGGTCCCGGAGTGGTCCCTCACGTTTCCATAGAAACATAACCACCATGGAAACACCAG
ATTTTAAAAGTTTTTTTTTTTTTTTCCTGGAAAATTAAAGGTGGGAGAAAACTTAAGAAA
TATATTTAAGAATTTCCAGTCCCCTTAGTTTAGGTTCAGCTACCTCACCCCTGTCAGTAC
TAGAGCCACCTACCACAGTGGAAAGCACTGCAGGGGTCACTAAAAATAAATAAAAGGAGT
AGTTATTATATAATCTCCTCCCAAA
>TRINITY_DN151858_c7_g4_i3 len=265 path=[0:0-58 2:59-147 4:148-161 5:162-264]
CGCGCGGATGTGGATGGACGGGGGCCCGGCCTGCATGTGGGACCTGCACTTCCTGGATTC
ATGGTCGCTGTTGTGGCACCCAGCGGGTGGGCTTTGGTGTTGGGACCCGTCTTGTGGGGG
TCGCCTTGGCGTTCGGCAGACGGGCTCAAGTGATTTTGTACGGGGTGTGTTTGCCGGGCA
TCTCTGGGTTGTTGGCATAGCATTTGCAGTGTACTGTGCTTTTGTACTCTATTTGGTTTG
TAGAGTGCAGTTGCACTATGTGTTA
>TRINITY_DN123365_c0_g1_i2 len=265 path=[1:0-136 2:137-264]
TCCCTTTCTGGGTGGCCCCCGCCCCCCCCCCCCCGCGCCCCCTCTCTTTTTCGGGGTCCG
GGGCTGTCTGTTGTTAGGGGGGCGCACCGGGTTTGGTCTGGGGGGGCGCCGCCACTGCAC
AGCCGAGGACCAGAAAACGGTGAGTACAGAGCTTTCACCGCTTCCCGGTCCTCCGGTACT
AATCAGCGCTTCCATAATGGAAGCGCTGATTAGTATTCAACCCATAAGACACAGGGGCAT
TTTTCCCCCACTTTTGGGGGAAAAA
>TRINITY_DN342598_c0_g1_i1 len=265 path=[0:0-264]
GAGTCTTCTTAACCTCGTCTGCACTCTGTTTTACACTATATACGACTTTTTCAATATAGT
CTGCCTCCCCAGAGTTCTGGGCAGCTTTACGCTTAAGCTCTTCCACGTTCCTCTCAAGCT
TGCTGATGCGCTGGGAGGCGTTGGTCAGGGTTTCCTCAGAAGCTGCCGTTTCAGATTCAA
TCGATGTTAGCAGGTTTTGGGTTCCTTGGATATCCTCATCAGCTTGTTTAATCGCCTTCT
CTGCTGCAACCTGGGCCTTTTCTGC
>TRINITY_DN140255_c19_g1_i1 len=265 path=[0:0-264]
AGCCCCTTGAGGGGGCTAATAGTTATTAAATAAGAGGTTTAAAAATATATATTATATATA
AAAAAAATCTTAAAACAAAAGCACCAAAATATTAAAAGTTTAAATCACCCCCTTTCACAA
TATTACATATAAAATATATTAATTATAATAATCCGTATCGCCACGCCCGAAAAAGTCCAA
ACTATCAAAATATAAAAAAATATCTCCTATACGGTGAACGCGTAACAGAAAAGAAAACGT
GCTATTCGCCATTGTTTAGTCCACG
>TRINITY_DN95715_c0_g1_i1 len=265 path=[0:0-264]
GCTTCCCCTCTGTGCCCTTGCTGAGGTTTGGTAGCAATTCATTCATAACTTCTAGTGCAA
ATGGTAAAAAATGGTGCAGCATGGAGCCGTGGGGATGGATGCTCCAGGGTTGTTGTTGCA
GGGAGAATGCATGTAGCTATTAGGATGGGCATGTCGGGAGTGGTAAAAGGTCCTCTTTAA
TGTAAGAGGCACTTTCTCATATGCTTGCTCCCTTATGGCTAAAGCGGGTACTCTTCACCA
GCTACAACATCCAGCCATAGCAGAC
>TRINITY_DN118674_c9_g1_i1 len=265 path=[0:0-264]
GCGCTTCCATCGGGTTTTTTTTTTTTTTTTTTTTTTTTGGCCGAAGGGAATATAAAAAGA
ATAAATTTCTCGCTGTATACTAAAATAAATAAATAAAATCGCCATGTACTTGTTCTGTTA
AACGCATCAAACAAGTTGGATCCCTTCCACACACACACACACACACACAGACACAAAATA
ACTTGACAAATCATTTCTTACTGAGATCACATATTTATTCAATTTTTTTTTGTTGTTGTT
CGTGTTAAAAAAATATATATCCGAG
>TRINITY_DN138534_c1_g1_i1 len=265 path=[0:0-264]
TATTAAATCCGACCAGATTTGTTTGGTTCTGAATTATTTTGGCTGAAATCAAAAGTGCCC
TGAAAAGTCATGTATGACACTCTACTCTGATATCTCCTAGAACTGTTCTCAACCCCTTTC
AAGCTCTTTAATGCCAGGACAGCATTAGTAATGTCAGAGTGAGGCCTAGTTCACACTTCA
GTGTTTGGTCAGTGAATTCCATCAGTGATTCCCAGGCAAAACAAGGTGCAGGTCAGAAAC
ACAGAACGAGTGCAGATATTTCCAA
>TRINITY_DN246254_c0_g1_i1 len=265 path=[0:0-264]
GGTTGCCAATAACAACCAATCAGATTCCTCCTTTCATTTTCCAAATGAGCTGGTTGCTGT
GGGCAACTAGGCCGGTTTGCTTTGTACCTGCTTGATAAATGTGCCCCATATTTAGCATTT
CATTATTTTTTAACTCCTTTAATTTGGTTACGTAAGAGTCCATTTACATGGACCAATCTT
TCAGCCAATTTTTAAAACCAACTAAACGTTCTCGATAATCACTTCCACTGTACACTTGAT
TGATACACTAATTGCTTGTCCCTAT
>TRINITY_DN305903_c0_g1_i1 len=265 path=[0:0-264]
ATTTTTCTGGTGTAAGAAAGTAGCAAATTTGTCACACGTCATTGAGCACAAATAGCTATT
TGTGTTTTTACGCCAGTTTGTGAAATAAATTTGATTAGCTATGTTAATTACTTTTACGGC
AGATTTGTCCCCTGCAACGTCTAAAATATACAATCTGGGTCCCATAGGGAGTGGGGCAAA
AAGGGAGTAACTTTTCTAGATATTTGGTGCAAAATTGACATCAGGTTAACCTTTCTCATT
CTAGCTGATGCAAGGAAATTCCACA
>TRINITY_DN128796_c13_g1_i1 len=265 path=[0:0-264]
GTTAAACTTGTGAGCGGGGGCACATAAGTTGCTGCGCGGCCGAGCACCCGCGCAGCTTAG
AGGGAACACTGATTATAGCTGCACGCTAATCGTGCAGCTGCTGTGCCGGTGGCATGCTAA
TTGTGCAGCTGCTGTGCCGGTGGCCCGCTATCAGTGACAGCAAGGCACCCCAGATAAGGA
GCGCTGTGTATACAGATAAGGAAGCAATGTGTTGCTTCCTGCTCTGGCGGAGGTTGATCA
TGTAACTGCTGGGGCCAGGGGGGTG
>TRINITY_DN131242_c26_g1_i1 len=265 path=[0:0-264]
ATCCGGCACTGTGACATGGTTTCCATTAGAGGCTCATACACATGACCGTTGGATGTTTTG
TGGTGTGCAAATTGCGGATCCGCAAAACACGGATACCAGCTAGGTGCATTCTGCATTTTG
CAAAATGGAACGTCCGGCCCTTAATAGAACAGTCCTATCCTTGTCTGTAATGAGGACAAT
AATAGGACATGTTCTATTTTTTTTACAGAACGAGCATATGGACACGAAATGCACACAGAG
TCATTTTTGTGGGACCATTGAAGTG
>TRINITY_DN151941_c16_g1_i1 len=265 path=[0:0-264]
GCAGATCTGCAGCTAATTACCGTGACTAAATGCTTTAGACCTAGTGAGGTCACGGCATCT
AAATGCACAAAAACCATGTGGCCAATTGGGGCATTGGTAGTTGATGGTCGCTGATGAGGC
TGAAAGGGTTCATGCTGCAATTTTTATTTTGGCCACCAGATGGCAGGCTAGGATAAGAAA
TTAGCAAAATCGAGTTTAAATGGCATTTTAAAAATCCCTGATAGACCAAAATTAAAAAAC
ATAATTTATAGGCTCAAATATGAGC
>TRINITY_DN121994_c0_g1_i1 len=265 path=[0:0-264]
TTTGTCTGGAATCTTCCCTGTCTTGTACGTGTCCACAAACACAGATAATGGCTCTGGCAC
TCCGATTGCATAAGAAACCTGCACAATGCAGCGCCGGGCAAGCCCAGATGCCACTATGCT
TTTGGCGGCCTGCCTAACGATGTAAGCACCGCTGCGGTCCACCTTCGTTGGGTCCTTGCC
AGAGAAGGCTCCTCCGCCATGAGCTCCCCACCCACCATAGGTGTCAATAATGATCTTTCG
GCCAGTGAGGCCTGCATCCCCATGG
>TRINITY_DN139086_c1_g2_i1 len=265 path=[0:0-264]
GTTGTCCACAGTGCCATTGTGCACAACAAACGTCATGTCCTTTCTGGGTGCGGTTGCGGC
TATAAATCGTGGTCTGATGATCTACAGCATTGCCTCCATCGAAAACAATGGGGGGCAGAT
TCAGAGGGGCTGTCGGCCCTTTGGCACAGTCTGCACCAAATTCAGCCCGCAAAAGACTCC
ACATACCCGGCACCTAAGGTCTCATGCACAGTGGTGTAGTACGAATCTGTAGTACTGTGT
CCATAGCTTGCTATGGGTATGTACT
>TRINITY_DN159174_c7_g1_i1 len=265 path=[0:0-264]
AAAGATCCGTTCAGGATGCATCAGGAGGTCTTCCATTCTGGCAGCATTCCGTTTTGTGAC
CGGACACAAAACATCTGCAAGCTGTGGTTTTGTGTCCGGTCATCAAAACGGAGCAAACCA
GACCGGCCACTAAAAACAATGTAAGTCAATGGTGACGAATCCATTTTTTGATATTTAGTA
ACGTATTTAGTGACGGATCCGTTTTTTTTCCGTTTTGATTTCACACAACTGCATCCGAAC
GGAACGGAGGCATCCTGATGTGCAA
>TRINITY_DN116032_c1_g1_i1 len=265 path=[0:0-182 1:183-264]
GTTATTACATGCGTTTCAGTTACTATTAATCACAGGATTTAATCAAGACTTAAGTCCCAT
TTTATCCATCATTTATTCGTATACTGTCCACGCCATTATTACCATTAGAGTTCTGCGCAA
AGCTCGAGGCATGCCTCCACGAAAAAATCCAGTCAATCCAAGATTCTAATAAATATAGTA
AGCGGTCTAACCAGTCCAACAATATTTATCCGAAAAAAGCTGCATATGTGTTTTAATTAC
ATCAGCAAGCTGAGTAGTTGCAAAT
>TRINITY_DN129450_c15_g1_i1 len=265 path=[0:0-264]
GCAATTGTCTGGTACTAGTAAGGAGTATGGAGGCAGGTTGGATGGCTACAGTTTAGCACT
TGTGTTGTACTGGCCTAGTAGTTTTCTGGGTGACGGGTGTTTTAGCCATAGTCCCACACC
TTACAGCAGTGCATTTTAAAAGGTTTGTCTGGGCTTCTAATATTGGTGACCCCTCCTCAG
GACAGGCCACCAACACCAGACCGGCAGGGGTCCGACACCCAGCACCCTCAGAAATCAGCT
GCATGAGGAGACGGCGCACGCAGTG
>TRINITY_DN339068_c0_g1_i1 len=265 path=[0:0-264]
GCAACCTCACAGACACGTGTACGAAGAAAGTCTCGCGTTATCTGCAGCAAGATTCTCAAG
GCATCAGCGGAGCCCACACACTCCAGCACACCACGGAGCAGATACCGCAAACAAAGTGTC
CAAATGAATCGGCCTCAGATAAAGCAATCCGAACGCGATTCGCTCAACGCTAGTAGACAC
ACATGCCCAATTCTACCCTTCATCTGCCACCAGCCATATATTCTGTTACAAGCTGTGATA
GAAACTGGGAGAAAACCCTCAAAGG
>TRINITY_DN225669_c0_g1_i1 len=265 path=[0:0-264]
AGTGCGTTTGCGTCCCATCGCCGCCGCCGCCCCATTTCTCCGCTGGTGATGGGAACGCCG
AACGCCAGATGAAATGTGCAGCCGCCGAGCTGCACGGCCGCGACGCCTGTTGTTGCCGTC
ATCGCCACGCGCAGCCCCGCCTCTGTGAGGTGCCGGTGAATTGTTTTGAGCAAAACTGTC
TTCCCCGTGCCCGCGCTGCCGCCAATGAACATGCTGTAGCCACGCAGCGCGCAGCGTATG
GCGTTCTGCTGGTCCGGCGTCATTG
>TRINITY_DN130321_c8_g1_i1 len=265 path=[0:0-264]
TAGAGATGAGCATACCTCTACTTACAAGGTTTGGGTGATCCAAGAATCCGGTCATAGACT
CCGCCACCACGGACCATAAGTTATGGTCCGCGGTAGCGGAATCCACAACGCGACCCCCCG
ACAACCCGAACCCCAGACGCCGAACCCAAAACACAAGTTCGCCCAACACCAATCTGGAGC
ATCTCCTCTTAGAACCCTCTAGAGTGCTGCTCCCTGGAGTAGCGTTGAGCGAACCTGTGC
TCCAAGCTCGGCGTCCAAAGCCCGG
>TRINITY_DN288319_c0_g1_i1 len=265 path=[0:0-264]
ATGAAAATGAGTGAGGTGTCTCTCCAAATCCGTTCTCAGCTGGGGTCAAAGGGTGTATGC
CCAGGCCATCTCTATAGAGATGACTGGAAGCACTGACACTCCCAATTAGAATATAATTAT
GTTATAACTGTACAGTTATTATAACATATTAGGGATAAAGGGGACAAGAATTTATCTGAC
AGGTTGGATTTTCCACCTTCAAGTCTTTTGTTCCTGGAGAGACGGTGCCTGATGGGCCGG
CAGCCTCTCATCTCACCCATAGCAT
>TRINITY_DN136563_c16_g1_i1 len=265 path=[0:0-264]
TTGAAAACAAACAGGTACAGCATAAAGTATATGGTAATATCAGGTACGGACAGGTTGTCT
GAAGATGAGGGAAACAAGGGCGTAGTGTAGGTAAAAACATAACCATCTACATAAAACATC
ATAACAACCACAACCGACACAAGCCAAATAAATCCAGTTTCTACCCAGCATTTTACAGTT
TTCCATATTCTCAGAACCCATGTAAAGCTGTTTGTCATCTACATGTACTGTAAAACAATG
TTCTAATACATGTAACTTCTATGAA
>TRINITY_DN122342_c7_g2_i1 len=265 path=[0:0-264]
TGGGGTGTGTGGGGGGGGGCCCTTTCCGGGCGGACTCCGTGTCGTGTCTTGGGTCTGGCC
TGGTTGGGGGCGTACCCAATCTGGAGCATATGTGTATGGAGGAGCGTGGCTGCCATCGTG
GTGTTGCCGCTGGGGGGGAGGACTGTGTCTCCGGGGCGCGTTTGGTCAGTGTTGATGTGC
AGCTGCTGTGTCGGGTGGCCGGGACGTTCTCGAATCATCAAGGATGTATCCGGTACCGGG
AGGCCTGTGGACTCGTTCTTTGATC
>TRINITY_DN200127_c0_g1_i1 len=265 path=[0:0-264]
GGTCCCGGCCCACCTGCCGATCCCGGTCCCGAAGACTGTATCTGTCCTGTCTCCCCCACC
CAGGATCCCGCCTCACTACAGAATTCCTCCCGGCACACGACCGCCTGGTTAGCCTGTTCC
TACCTGCGGCGTGTGCCGAAGGGTCCCTGGAGGGGACTCCTCTGGACTAAGGCGTGCCGA
AGGCCTAGTCCTCAGAGGTTGGCAAATAGGGGAAGCCGCGGAGGCCGAATCCCCCCACCC
CGGAAGCAAGCCCTGCACTGAAGCC
>TRINITY_DN26826_c0_g1_i2 len=265 path=[0:0-264]
GTGCAGTGTACTCTGAGGGTCACGGAGAGCAAATAGATCCTTTTTGCTTGATAATGCAAA
TGGGACTCGGAAGAAATGTGAGTGAAGCAAAAGGTTAAGGGGGGGAGGGGTTGTAATGCA
TAAGAAAAGGGGTTGGCGGGCTGTGCACTTTTCTCCTACCCCATAGACTCAATATATTAA
GGAACAGGACAAGAGGGATAAAGAATTCCAGTTGCATTGAATAGAGCTTTTAGATTAAGG
AAAGAAAGCAAATAAGGAAAAAGAG
>TRINITY_DN96382_c0_g1_i1 len=265 path=[0:0-264]
GAGAGATCGTTGCCAAAGAGAGTAAAACTAAACTATAAATCTGAAGGTGTCGGCCCTTTA
CAGAGTGATGAGGAGGGAGTTGCAGACAGAAATGAGGACAAAGCAAAGCTATTCAATAAT
TTTTTCTCCAATGTATCCACTGAGGAAAATACCGGAATTTTCCCTTTATAAGACGCACCT
GATGATAAGATGCACCTAGGTTTTAGAGGAGGAAAATAGGAAAAAAATATTTTTAACCAA
AAGGTGTGCTAAAAAATATTTAATA
>TRINITY_DN260865_c0_g1_i1 len=265 path=[0:0-264]
GCGGCGTCTTCAACCTGCGGGAGCACATGCTTGCGCCCGGGGCTGTATGATTAGCGTTTG
TACAAATACTGACACGTAGTTTGTTCGTTTTCGGGCTGGTTTCGATGGTGTGGCGTATCG
TGTGGTTCGGCAAGCGGTGCATGAAGGTCACGGCGGAGCGCAGGCGGAGCGCGCGCGAGG
CTGTGTGCGAGGAGTCGGGCACGCGGGTACAGCGGCTACGGGCATCGGTTGCTCGGTTAA
CGGCGCAGGCAGGCTGTTGCATGCA
>TRINITY_DN131255_c0_g1_i1 len=265 path=[0:0-264]
TGATTTTACATTTTTATTAAAAAAACTATAGGATTTAGAAAAATATGTATATTTAGGAAA
AGCCTCGGGGGGTGGGGGGGGAGTTTGAAAGATGATTGCAAAGATGATAATACCCCTTTA
ATACTGTCGCCAATTACCCGATGAATGAGCAAACACTTGATGGTGTTCTTTCGCCATTTT
TTTTTTATTGTTTTAAAACAACATAGTTTGTTAATAGATCGTGCATGTACTAAGTGCTTT
GCTGAAGGCTAACAATGATATAGTA
>TRINITY_DN138998_c6_g1_i2 len=265 path=[0:0-141 4:142-152 5:153-175 7:176-204 9:205-205 10:206-229 11:230-230 14:231-264]
TGGACAGTTCATTCTGCTGCAGCTCTCTCCCCTTCACAGCTCAGGAAGCAGTTGAAGGAT
GAAACGGAGCATGTGCGGCCTTCTCAGTGGGCGGGACAAAAGAGATGGGAGAGGGAACAG
ACAGCGGGTGGCTCTGTACAGGTACATTTCATTGAGTGGCTCAGTGGCTATGCCAACTTT
TTTTATTGCATGCAAATATTAAAGTGTTCAGATCCAGATGCTGGTTTGAAAGTTGTAGAA
TATTTTTTGTGGGAAAACCCCTTTA
>TRINITY_DN146420_c7_g5_i1 len=265 path=[0:0-264]
TCCTTTTAGGGGTGGAACTTTCTCACTCATTGTAGCTGTGCATGTGTCTACTTTTCCTTC
TCCCACAGTTGGCACTGTGCTCCTGTTCTGCCATCACCGGGTGCGATAGATCCTGCAGAC
CTTATATGTATGGTGTTCCTGAGGCGCTGGCTGACAGGGACTCTTATTCCCTATAGTGCG
GTTATCTGCCCATACCATGACAGGTTTCAGCTGGTGGGTTTTCTCACTACTCGTGGTTAT
TAGTACGGCTTTCGGTGCATATTAT
>TRINITY_DN115395_c3_g2_i1 len=265 path=[0:0-101 1:102-112 3:113-147 5:148-264]
GATGCTCAACTGGTTGAGTTATTATTTACGACTTGTTAACGGGTCAGATAGTGAAGAAAC
TGGCCAATTATAAAGCGTGTGTGCGGGACGTAAGCTGGCATTCATGTGACAACAGGCTTG
TTAGTAGTTCGTGGGATGGTAAAGTTCTTGTTTGGGATTATTGTTAGTCTGAATTTCATG
AGGAGGATTTGCGCACCCCACTATTAGAGTCTGAAGGTAGCTCTGTTAGCAGTTCCTCCT
TTTGGTAGCCAACTGCAATGAGCTC
>TRINITY_DN126126_c0_g1_i1 len=265 path=[0:0-264]
AGCAGGAGACGGTCGCCCCCGCCACAGAGGGCAGCACCCACGGAAGTCCAAATCCGTTCA
GCATGGATGGTCAGAATAGGAGGAAGAGAATGAGGAGACCGAGAGCAATCCTCCCGATGA
CGACAGCAACGTCCCGCCCGCTGGAACTCCGGCACACACGGCCGACCCCACGCCAGGCCG
CCCCTCCCGCGACCCACGCCCTCAACGCACCCCGGAGAAAAACGACCACAGGTTGGTCAC
ACCCCGCGAACCCCACCACAAAGAG
>TRINITY_DN149377_c2_g1_i1 len=265 path=[0:0-264]
CAAATTTATTGATAAGTGGGAAGAGGAACTAGCCATAAAGTTCGATCAATGGGAATTGCC
AAAGGTATTAATGGCTCCAGGGAAAGTATCTAGATGTGTAAAACTACAGGAAAATAGCTA
CAAAGTCCTTGTACACTGGTACTACACACCACAACGTATACATAATATGTTTCCAGAAAT
TAGCTCTATTTGCTGGAGGTGTGAGATTGATATAGGGACTCAAAGTCATGTTTGGTGGTC
GTGTACTAAAATACAAACTTATTGG
>TRINITY_DN80009_c0_g1_i1 len=265 path=[0:0-264]
AGCTCCAGCGCCAAAATTTGGCACTGAAACTACGGCTTCATCCATTGTGTGTAGTGGATG
GGACTGGTTACTGCAGTACTCACGGCAGAACCGCTGGACAGCGAGGGTGCGGGGTCTCAG
ATTGGTGTTATTTCTCAAAAAAGCAAGCAAACAGTCGCAAAAAACGTAGCTGTGTGGGTC
TGTATGATCAGACGTTTGGATATGACCACACTGCATTGGCAGTACAAGCCACAGCGGGCT
CCAAATAAAGGGGTTGCACCACGTT
>TRINITY_DN132299_c13_g1_i1 len=265 path=[0:0-264]
GGTTTACAATTATTAACTGCCATTACACACCTCTAAAAAAAAAAATAAAAAAAAAAGTTG
TTTACTAACAATACTACAATTACTACAAATACACTGCAAAAATCAGAATGGTAACATAAG
TAATGATGCAAAAGTGGAATTAGGAGTTGCACACATGACAAACGAAAGCAGGTTCTTGTA
ATGTTAGAGCCTAACCAACAAGCAGCATGTTACTGGTCATAGTTTTATCCACATCTACAT
CGCACAGTTTGGGTTTACTGAACTG
>TRINITY_DN187420_c0_g1_i1 len=265 path=[0:0-264]
ACCATGTTTTTTTTTTTTTTTTTTCGCTGTTTTTCTGTTTGATTTTTTTCTCTCTCGCTT
TCCTAATCTGGTGTGTATGGTTTGCCTGTTTTTGGGGTACCGTGATCCTCCAAATCGGAA
AGCGATAGGGGTAAAGGCACACACACAAAGAAAAAAAAATCCTGCTTTGGATATGAAAAA
GTTTTTTTTTTCCTAATTTTTATGAGCAGAGAAACAAAGCTACACGACCTTAATAAGCAA
CAAAATACAGGTGAAAAACAAAAGA
>TRINITY_DN159012_c1_g1_i1 len=265 path=[0:0-264]
ATATTCAGCTCCCCTGTCAGCAATACGACCAACAAGATCAATACAATTCTCTTGTACTTT
TTCATGTCTGTTCTTTAAGATGGGGGTGAGTCTAGGCAACAGATCTTTAATTGGTGGTGT
CATCTTATGCATACCTATTACGTTTACAATAGCCTTCAGTGCTCCAAGAATGCTGCCCAA
TACTTCAGGGTACTCTTCACCCAAATATTCATACAGCACCACACCCAAGTGCCCCATCAG
TTTTTCCATTTCCCAAGTCTCCATG
>TRINITY_DN292484_c0_g1_i1 len=265 path=[0:0-264]
TAATGCTCAGGAATGGACAAGTATTGCCCTGATGGACCCATTTAGGAATTGCTGTGAAGG
AGTTTTACTAATGTCAGTTTAGGGTGACCTTTTATTGAGCAAAGGTGTAAATATAAAGGC
AGTCCAGTGGTTAGTGACACAGGTTTAAAGGCCATCTTACTTCTCAGATACAGATCAGGT
TAGAGGCACCCTGAAGATCCAATATAGTGAAGATCTTTGCTCCACCAATCCTGTCAAATA
GTTCAGAATTCAGGGGCATCTCTAG
>TRINITY_DN117309_c7_g1_i1 len=265 path=[0:0-264]
AGCTCGCCGAAGCCGTCCACCTGCTTGTCCAGCAGGCAGGCCACCGCTTCCGGGGTGCTG
TCGCGGCCGGTGAAACCGGTGCCGCCGGTGATCAGCACGACCTGCACGCTGTCCTCGGCG
ATCCAGGTCGCGACCTGTGCGCGGATCCGGTACAGGTCATCCTTCAGCAGCACGCGAGCG
GCCAGGTTGTGCCCGGCCTCGGTCAGGCGGTCGACGAACAACTGGCCTGAGGTATCGGTT
TCCAGGGTACGGGTATCGCTGACGG
>TRINITY_DN157245_c2_g1_i2 len=265 path=[0:0-138 1:139-148 3:149-264]
AGTTTGCAGTTCAGGAAACAACGGGATGTTCCTCCCCATTGATTTCCTGAGAGAGTACAG
CTCAGAGGCCTACTTCAGAGGCATCGGTCTGTACCACAAACTCCCTCTTGAAGTCGGGCG
TCACCAAAACCGGTGACCCGCACAGGACCAACTTCAACGCGGAAAAAGCCTCTTCCGCCT
TGTCATTCCAGTGGACCATCACGGCCTTCCATCCCTTCAAGAGCCCTGTCAACGGAGCCG
CTAAAGTGGCAAAATGGGGAACGAA
>TRINITY_DN147853_c9_g2_i1 len=265 path=[0:0-264]
TTATGGCGAGGGCCCTTAATGGGTTAATAGGTAACTTTTATTGATAAAGCCTGGCTGCAC
TGCAGAGTGATGAGCCACAGGTTGGCCCTGCCCCCCACTGTTCAGTCTGCAGAAGCTATT
CGCACTACATGTGGTCATATTACTACAGCCATACATGAATCCTGCTAGTCTTTCTCACTC
AGTGTCTTAATCACATCACTGACAGTCCACAGGCTCTTCCCTCATCTCCAGAGTGCAATA
AATAGCTTGAATCAGCAAGCACCTG
>TRINITY_DN146556_c0_g1_i1 len=265 path=[0:0-264]
GAGCCGGACTGCTGGAGGTTGCTGGGCCAAAGCAGAGTATACCTAAGACTCCGTTCTCAC
ATAGTGAACAGAGCATGCTGGGAGTTGTAGTTTCACAACAGCCAGAGTGCTGGGAGGTTG
CTGACTCCTTGCATAAGGTGAAGACCAGAGAATACCTAATACTCCGTTCTCATTTCTCCC
ATAAAAGTGAATGGAGCATGTTGGGAGTTGTAGTGTCTAGCACAGGGTAAAGACCAGAGA
AGATCTAACACTCATGTTCCCCCAC
>TRINITY_DN72744_c0_g1_i1 len=265 path=[0:0-264]
TCGGTAACAATTATGGCACTTGAAAGGTTTATCTTTATTATGCTGCCTCCTGTAAAACTA
CAGATTTGACAGCTGAGTAAAAACCTTATCACATCCAGGATGTACGCATTTATAGGGCCT
ATCGCCTGTATAAATCCGTATATGCTACTAAAAATAAAAAAACTGGCGAAAAACCTTCAA
ACAATAACGGCAACTATAAGGCTTGGCCCCCGAATAAATGCGCACATGCTGAGTCAAGTA
GGAGCGGTTAGCAAAGAATTTGGAG
>TRINITY_DN151451_c6_g1_i1 len=265 path=[1:0-93 2:94-264]
AATAGGACGGCTCGGGTGTAACCACACCTGCTCACCGCTGCAGATGCAACGGCCAGAAGG
CAAACCGCGAAGAGGGGGCAGCGCCGGCACAGCACACGCCTTCTCCCCAAACAGCCGACC
GTCAGGTGTGCCGGGCGTCGGACCCCAGCCGATCCGACACCGATGACCCATCCCGAGAAC
AGGCCATCAACAAATACAACCTGGACAACCCCTCTAAAGGGCGTCTGTCGGCAGACTTGT
ACCCACGACGCCGGCTGACCTGCTA
>TRINITY_DN156896_c6_g1_i1 len=265 path=[0:0-264]
AGTGTTACTAGAGGAGAGCTCGGGAGGAATGACGGACTGGCTATCTACCCTACAAGGGCA
TTTCCTGGTGGGCCGATGTCTAGGGGCCCACCTGAGACCTCCTCGCAGCCACCATTCAGG
TCTAATCTGATGCTTTCAGTACTAATGCTCGCAGTATCTGGTACTTATGCTCCCGGCTGG
CAGAAGAAAGTGCTGTATTGCTGTCCTCAGGATGGCAGAGTTGAATGCTGCAGTGGGGGC
AGCAGCATTTTGTGCTGCACTGTGT
>TRINITY_DN121716_c0_g3_i1 len=265 path=[0:0-76 2:77-129 3:130-130 5:131-133 7:134-153 8:154-174 9:175-175 11:176-199 13:200-264]
GGAGGATGATGAAGTTCCAGAACTGGTTGAGAATTTTGACGAAGCTTTTAAGAATGAATT
TGTCTAAATTGAAAACCACTGAGGAACTTGATTTTGAATAGATGGACAGAGCTGCTATTT
TATAGTGTTACTTGCCTATTTGTGTTAATAATTGTTTTTTTTTCCCCCCTGTTTCCACTT
AATGAGATTAAAGATGGGTTCATTGAAAAATGTTCAATATGTAGCATCTCTGCTTCAGTA
CCTGCTCTCATGCAGACCCTGCTTT
>TRINITY_DN183524_c0_g1_i1 len=265 path=[0:0-264]
AAAAACCCACATTGACTTAAAGGTCACAGGCAATCTTGAGACTGTAGTGTTTTTCTACAG
TAACAAGGTCACCATTCACAAGTTTCCCACTGATAATTATTGAGTAAATACTTTCAGTTT
TTACACAAAATAAAATACTACAGAGATGTGAACAAGAACAACTGGGGCCTGAAAGAAACT
GTAAAAAACAAGTTGCAGAAAACACAGTGAGGCTAGAGTTTTCAATTTTCGTTGTGATCC
ATCATAGGATCTCAATAGCGGAGAA
>TRINITY_DN147582_c17_g4_i1 len=265 path=[0:0-264]
ATATTGTTTTGCTTGTGGAACCAGTGGTACAGCCATTAGCCTAAACATGCTACCATGGCC
TGCAGCGTCTCTGGACTTTTGTTCTATTGAGCACATCTTTGTTTGCAACTGCAAAGGGAG
CTGCCAGTAGCGAATTTTGATGGTTTGCATGTCGAAGTGCATTCATGGTGGCAGAAAATT
CCTCACACAACCATTAATAACCTCATTGACAGCATGCCAAGGCATGCAAGTGTGTGTATT
TCTGTGGTTTGAGCTCATACTTGAT
>TRINITY_DN157632_c7_g1_i1 len=265 path=[0:0-264]
AAATAACCTAAGAATCTTGAAAACCTTACAAATGTTCAGTTGGAATCTATATATATAATA
TTCATTCACATTAAGACCAATATATTACTAGCATGTACTGTATAAAATATATAATATCCT
TCTGTACATGAGGATATAGTTCTGTATATGAAGATATAGTTGTGTATGTGTGTGTAGTAT
CAATAATAAATCATTACTTATAAATAATTATAACCACTTTTGAAACACAAAATAAAACAA
TCCTATAGAAAGTAAATCCCATAAA
>TRINITY_DN126165_c8_g1_i1 len=265 path=[0:0-264]
TTTTTGGGACAAAACATACAAACTCCTTCGTTCAGGGTCAGATTCTATCCCAGAGCGATC
TACTGTATAGACGCAATACTGCCTGACAGAGTACTGTATTTTTGAGGCTATAATATGCAA
TTTTTTCTCCCAAAAGCAGGGGTTATATGGCAGTGCATCTTATAGTGCAAATGCTAATGA
CTGCTTCCATTATGAAAGAGGCGCAGGTACTCCTGAGAGAAGCGCTGCGCTGGCTGTACT
AACTGCATCCTGGTCTTCTTCTAGG
>TRINITY_DN118287_c3_g1_i2 len=265 path=[0:0-264]
CCTTCATTTTTTTTTATTTTTTTGCAGCAGAATATTTAGGTGGGGGTCCTGACTTGCCCT
TCCACCCCCACCCACCTTCGTGTTATACTGTATGTATGTTTTAAGTGTCGTCATAAGATT
GGGTTTCTTCTGAGAAGATACTTCATTGGGCTGATAAGCTGGTTCACCTTACAAAGGTCA
ATCCCAATTGGATTGCTTCCAGTTAACCAGATCTTGTCCTTTTTTTTCTAAAGGTTTTTT
GTTTTTGTTTTTTTTGTGCACGACT
>TRINITY_DN45582_c0_g1_i1 len=265 path=[0:0-264]
ACAAAATGCAAGCGTTCTGCGGACGGCCTGTTATAGAGCAGGAGAAACCGAGCAGATTGA
GATATACAAAAATTCTGTTAAACATGTCATTTATACATTACATTAGTGATTAGCAAATCC
AACTCCCAACTTGTTACTAATTTTCATTGTGATCCCTGTCTCTGTACGTGTATTAAGGTG
TGTTGCCCCAGATGAGTCTTTTTCTATATGGCTGCGGTTAACGCAAGCCTTCATTAGTCT
CGCGCATGCATTAATGTAATGCAAA
>TRINITY_DN127248_c6_g1_i1 len=265 path=[0:0-91 2:92-170 3:171-264]
ACTTTACGTGGTGATAACTTTAAAACGCTCTTACTTATCCAGGCTATTCTGAGATAGTTT
TTTCGTCACATATTGTACTTCATGACACTGGTTAAAATGGAGTAAAAAATAATTTTTATT
TATAAAAAAATAAAAATAAATAAATGACCAAATTTACCAAAAATTTTGCAGATTTTTAAG
TTTCAATTTCTCTACTTCTATAATACATAGTAATACCTATAAAAATTGTTATTACTTTAC
ATTCCCCATATGTCTACTTCATGTT
>TRINITY_DN119003_c15_g1_i1 len=265 path=[0:0-264]
TACTATTTTTGGGGGCATACACCTTTTTGTTTACTTGGTGTTGCACTTTTTGTGATGTAA
GATGACAAAAAAAGAATTGCTTTACCACAGTTTTAATTTTTTTCTATGCCGCTCAAGTGA
GGGGGTGGATCATATGATATTTTCCCAAGTGGTCGATTGGTGGGGGTGGTCGGGGAGCAG
TCGAGCAGTGAATCGAGTAGTTGATCGGGTGGTCGATTGATGGGGGGCATTGAGTGGTTG
AAGAAACCACATAGAAAGTGGAGTG
>TRINITY_DN133725_c0_g1_i1 len=265 path=[0:0-264]
TTTTCTACTGTGTCAGAGAAAACTAATCCCATTGACTTGCATTGTGTGGTTTGCTCTCCG
GTATGAGAACGCAACCAAACAGCGACCTTCTGACGTCATTGGGTCACATGACAGTCTCTT
GTCACATGACTTCTGAGTAGAAGGGTCGGCAGCCAAACCCACTTACAGTGCTGCCCACAA
TTATTCATACTCCTGGAAAATTTTTACTTAAAGTTACTTTTATTCAACCAGCAAGTAATT
TTTGGACGGGAAAGGACATAGGTGT
>TRINITY_DN156007_c10_g1_i1 len=265 path=[0:0-264]
GGTTAAAATATAACTTTCTTCACAGTGTTCAAAGTTATGTTTGATTAAAATTTGGCACAT
AATTTCCTGAAAAGAACACCTCTCCAACCATTAGGCATTGGAGTGGATTAATCATGCTTT
GGGGTTGTGTTGCAGCCAATAGCACGGGAAACATTTTACAGGCAGAGGGAAGAATGGATT
CAATAATATTCCAGCAGATTCTAGAAGCAAACATAACACTAACTGTAAAAAAAGATGAAG
ATGAAAAGAGGATGACTTCTACAAA
>TRINITY_DN145108_c0_g1_i1 len=265 path=[0:0-264]
ACTATGTAACGAATAGGGCATTTCAAATGAAGTGTTTCTGCAACATTCATGCAATAAAGA
TATTATTCTATGTAAATTTTTCAGTCTGATACCACCACCTACTGTTGATCCTTCTGGTCT
ATCTGCATTAAAAGGGTATTTCGGTTCGTAGTTATCCCCTATCCACAGGATAGGCCATGA
CGATTAAATTGGTGGGGTACCCAACCAATCTAAGAAATATTCCCTATCCTTCACATAACC
TTTAAGTGGTGGACTAACATGCTCA
>TRINITY_DN279216_c0_g1_i1 len=265 path=[0:0-264]
GTTTGGGTGTAAGTGTTTTAAGGGCTATTAGATGTGTTGGTTTGCTTTTGTGTTTATTTA
TTTTTAAAAGAAATTTCAGTGTCTTTATTTCTATTATTTTTGGCTTTATAACTAATAGTA
GAGCTGCGCGTAGTGGGCAAGCAAAAAAGTATAGTATGTTTTTACTTAACTTTTGATGTA
GTTATTATTAAACTTTTAGGATTTTCAAATAAAATCGACAACTTGTACCACGTAAAAAGT
CACAAAAAATATCTAAACAATTTGG
>TRINITY_DN147385_c1_g1_i1 len=265 path=[0:0-264]
CCGGGCTCAGTGACGTTTTCAAACAAGATGGCGGGACTCTCCGCAAGCAAATGGATGAGA
CAAGTATGTTTTTTTTGTTTTTAACCCCTGAAAGCCATTGAATACGGCATCTGAGGGGTT
CAATGACGAGGGGCGGCGAGATCTCGATCATTGCGGCCACTACATACAATGAAATGTTAT
TCGGGACAAAGTAATTCGTAACAAATTGAATTTCTTTGTGAACTTTGGCGATGTAGCCGA
ATGGAATTTTTGATAACTTCGCTCA
>TRINITY_DN255985_c0_g1_i1 len=265 path=[0:0-264]
GTGACATTTCAGAGCAGGTTTTCGGGCCTTTGTGTCGGTCTGTCTTGCAGTAGATGTGTT
TCTCGTAGAGACGGCGCTTAGAAGACAGAGCGGAATAATTAGTGCTTTCACGGCTCAGTA
AGCGGGCACAAGCTCCCATGACTGATGGCTGAGAGTTCTGCTGAGAGAATGTCTGCAGCC
TGGTGGAAGCTTCAGTTCGGAGCCGCTCGGGCTGAATACTAATTCCGAGCGCGTCTGCTG
GCGATAAATGAGCTGTGATAGCGAT
>TRINITY_DN148084_c2_g1_i1 len=265 path=[0:0-264]
TTCTGAACGGATCTCAGTATAGAGAAGCTACAGTACATAAAGTATATGATAAAGTAGATG
CTAGGACACAGCTCCGCCATCAGCCTGCTGTCTAGCCCTGTCAAATCAAACACTAAAACT
AGGTGAAACCTTATGGCTGATAGTGTGTACTTACTGTATATGTACTAATTTCTGCGGCAT
TTTATATGAAACAATATTTAAAGGGAACCGGTCACTGGGATTTTGTGTATAGAGCTGAGG
ACATTGGCCGCCAGATGGCCACTAG
>TRINITY_DN121522_c8_g1_i1 len=265 path=[0:0-264]
TGTACTTTATCATTTAGCTATAATAGCCTGCCTGCATTCAGTGCGCTGCCTGTGCCATTC
ATAGTGCACCCTGCGCTGATGAATGGCATATTGGTACACCATAGACTTTTTCCAGTGTGC
GGGTGCCCACACAGAGGGCTCTGAGTGCCGCCTCTGGCACCAGTGCCATAGGTTCGCCAT
CACTGCTCTAGGTACTCTATGTGCCACCAAACGGTTCCTCTGTAGGTCAGCATATTCCCC
TAAGGGTCCATTCACACATCTGTAG
>TRINITY_DN43908_c0_g1_i1 len=265 path=[0:0-264]
GGTAAGTGAATTAATGCCTGACACAATGGGACGACCCTTAAGCGGGCTAGTCCCCTTGTG
GATCTTCGGGAGCCCATAGAAGGTCGCAATCAGGGGTTTATTCGGTAGGAGAAATTCAAA
TTCCGATGGCCCGATCACTTGGTTCTCCAAACCGAGCAATAGGATCTGTTTAAGCTCGGC
TGAAAATATCTGGGTCGGATTGGAGGGTAAAATTCTGTATCCCTCCTTATCCTTCAACAA
CTCCAAGCACATATGCATATAGGTC
>TRINITY_DN145665_c4_g1_i1 len=265 path=[0:0-264]
GACCATACAATGGACTGGAGGGAACTCACTGACTTCTTTGAGAGAGTTTTCTAGGCATGC
TGTGATGTGCCGAGGTCAGGAGGGAGTAGATAAGCTGTGATATCCCCTATTGTAAATGGT
GGAGTCTGTATTATCTGTGTCTATAGAGGATATCTGTTATTATAATCCTGCATGTGATGA
TAAGCAGATAACTGCAGTAAAGTGATCTATACAGCCCAAGAAGTGGTGCCTATTAGGTTT
AGTGGCCAGTGCGAAAACTGCAGGA
>TRINITY_DN149166_c5_g1_i2 len=265 path=[0:0-153 1:154-264]
ACTCGCAAATGCAATCACCTGGAAGAATATTACCTTCACTACAGTTTACATCATGTACCT
TTTTCTAGCAGGTCAGAGAATAAAATGTTTTGCAGGAGTTCTTTAATAAAAAAAAAAAAT
AACTGACCATATACTCGCTCACCGCTGCTATTCCAACCGTGGCGGAAGCCCCACTGCACT
CCACTTCTTGCTCTTCCTCTCGACATGCGAGGAAGTGGCTTGGAATGCCACTCAGCCAAT
CGCTGGCTGAGGTGGATCATCCCTG
>TRINITY_DN144533_c4_g1_i1 len=265 path=[0:0-264]
ACAGAGGCAGGCCAACACTCTCCAAAACCTGGGACAGTTTCATGACACCCCTCCAGCACC
CTCACCCTGATGCATGGCCTTGGAGGGAAAAGTTTTGGAAGATGGCAAAGGAGTAAATAG
CAGACCGTGTCAGCGTCATTAATGATCCCTCAGTGCCTTACATCTCTTGAGTGTCCAAGC
TAGACACGTGGAACGAACTGGCACTTTGCCTTGGAGGTGCAGGCCTGCCCTGCTGCCAGT
GTTTTGTCTGAGTGGGTATTTAGTG
>TRINITY_DN245805_c0_g1_i1 len=265 path=[0:0-264]
CTAACACAAGGATTGAACAGTTGAAATCTAACATGCCCAATCCTTATCTGCCATCAAGGA
AGAGTCAGGAGGCCAAAATACACACCCAGTCACACCTCATTTGGTCAGTTAACATCTAAG
GGTATGGCAAGTGTAACCCAGTGAATGCTTAATCCTACCTTCTCACAGTTTTGCCCTATG
ATTCTTCTGATTTAAAGGGGTTGTCCAGCCTCTACTAATTGATGGCCCATCCTCGGGATA
GGCTTTCAGTAGCTAATCGGCAGGG
>TRINITY_DN143760_c8_g1_i1 len=265 path=[0:0-264]
GTGCGACGCCCCCCCCGCTGTCAATGGCCTGGGCGGGGCTAAGCTCCATTCAAGTGAACA
GAGCTTAGCCCCGTCCAGGCCATTGATACTAGTTGTGATATCACTGGGCCTGCGATAAAC
AACGAGAAGGGCGCCGCACCACCGCCAGCGCCGCTGCCCTCCCAAACAGCCGATCAGTGG
GGGCCCCGGCTGTCGGACCCCCGCCGATCAGATGCTGATGATCCAGCCAGAGGACAGACA
ATCAGCTAAAAAAAAAAAAAAAACA
>TRINITY_DN162577_c7_g2_i2 len=265 path=[0:0-209 2:210-264]
CCATAACTGGGGCTCCACAACTATCCCGCACATCACTGCCTCCCAGGGAGCTTTGCACTT
TGGATTGCTGTGTCGAGACACTTAAATGAGGCTCCAGTGTTTTCTGTAGCTGGTCTCCCT
AAGATCAGCCATTGTTTTGTTTGATATTGCATATTTAGGCTAGTGATGTCCATTTACTTT
TTATTATTCAGTATGTGATTTGTTTGTGTTATCTTCTATTTAATCACACTTAGAAAATAT
ATTTATTCATTTAGCCTGCAGAAGA
>TRINITY_DN119204_c4_g1_i2 len=265 path=[0:0-88 2:89-120 3:121-190 5:191-264]
GCACGGCACTGATGTATATAATTACAGTTCTTAAAGAGGACCGGTCGCCTCTGCTGGCAT
GTCTGTTTTGGTGACTGCGTGCGTTCCCCGTGTGGTGGCGATTTCGGAGCATCTATTCTT
GTTGTGCTATTTCTGTAGCACGTAGAGCCATAAGAATGGATGCTCCGGAACTGTTGTTGC
ATGGGGAATGGAGGTAGTTACTAGGGCAGCCATGTCTGGAGAGGCGACAGGTCCTCAGGA
GTCCCTGGTTTTAGCCATTCAAGCT
>TRINITY_DN59160_c0_g1_i1 len=265 path=[0:0-264]
GACTGCGGAGGGAAAAATGCACGTCTCGATTTCCTATGCAGGTTGGCTTTTCCTGGATAG
CCGCCATGGCGCGCGGGAAACCCTACCTGCGTCCGAGAATTATTTTCGAGTCGATTTGCG
TTGGATCTCGACACTGCCGTCCTCCTGCCGCGACACGGCCACGGGAAGGATGCTCGGCAG
CAGGTCGAGCAGCCGGTCGACGTTGTGCGCGGCGAAGACGCCGGTCAGCCGGAGGGAGGC
CAGGCTGGGGTCGTCCAGGAGAATG
>TRINITY_DN139225_c15_g1_i1 len=265 path=[0:0-264]
AATCAGTGAAAGGTCCTCTTTAAAGGAAGTAGGAATATTTCAATTCGGTCTTCATCTTTC
ATCAGCATAAAACATTTGGAATAAGGACAAGATCTGGAACCTATGCTATAAAGAGCATCT
TAAATTTGGGGTGCTGTTTATCCTATATAAAAAGCTACTGATATCCTATGCTAGACAGTA
AGAAGCTGAACTTGCAACTGGCCCTGTCTGTTGTAGATGGTGAAGACTGCAACAACTGGA
ACCTCAATATTCTGTAAATGAGTTG
>TRINITY_DN268589_c0_g1_i1 len=265 path=[0:0-264]
AGTCAATGTCACGACTCGCTCGATCAACGCTGTTGTAGTCCCGGACATCTCCGACATAGA
AACGAATCCGAGGATCGTTGATCTCGTGCCGCATAAGGTCTTGCTTGGCCTCGTCGCGGC
TCAGCACTCGAATCTCAGCGACGTCGCGCTCGAGCAACTTACGAGTAACGGTGTTGCCAA
AGGAGCCGGTGCCGCCAGTAACGAGAACCTTCGCACCGTTGTAGGTTTCCGTCGCCATAG
TCTGTGTCCTCGGGTCCCGTCTGTG
>TRINITY_DN321741_c0_g1_i1 len=265 path=[0:0-264]
CACCGAGCAGTCGGATGGCCTGGTTGGCGAAGCGCTTGAGGATATGAAGGAGGAGTGGGA
GCGTCAGGAGCGCGGAATTCAGATTGTTCAAATCGCGGGAAGCTACAAAATGGCTACATT
GTCTGAGCATGCGCCGTATTTTGAACGCCTGGCCTATTCGCCTTCACGGTCTTCACTGTC
TCAAGCAGCGCTGGAAACACTCTCCATCGTTGCCTATCGGCAGCCGATTACGCGCGTAGA
GATTGAAGATATTCGCGGCGTTAAG
>TRINITY_DN160910_c1_g5_i1 len=265 path=[0:0-264]
TGCGCTCCTGGAAGTAAATGTTGTTTGAAGGATGGTGGAAAGACCTGTCTGCCCTCTGTT
GGAGGTAGGTTATACTTATATATTTTTTTTCATTTTATATACCCTTCCTTTTCATTCCAG
TATCATTGCTCACCCAGCAGTGGCTATTATATCTAGAATAATGATAAATGATCAATATAT
TAGACACCATTATTGAAGGGCTTCTGTCACCCCACTAGGGTAATTTTTTTTTTTTGTGGG
GATGGTTGAATTCCTTATGCTGCGA
>TRINITY_DN144185_c10_g1_i1 len=265 path=[0:0-264]
GTGCCGTACTGGCACTCATCTTGATGATCGGCGCAGGATGGGTTCTGGCTGCCCGGGATG
GTGCCGGCCCGGATCCATCATCAGCCGCCGCGGATGCTGGCCAAGGCGGCTCGACGCCAC
CGCCTAGTCCTTCACCCATCAGCGCGGCACCCACCAGCGCTGGCATGGAGGCGTTCATTC
GCGACTATCTCGCCACAGTGGTAAACAAAAAAAAAAAATAAAGGAAAAAAGAAACAGCAA
CTGAAGTTGGCAATTGGGGCAATAT
>TRINITY_DN346797_c0_g1_i1 len=265 path=[0:0-264]
ATAGGAAGAAAGCCCATGTACTTCCAAGGTGCAGTTAGATCTCAGTTTGTGCTAGACCTT
TGTTTTACAAAAAAAATATACAGCAAAAACCCGAAATTGAGCATATCTTGTGAATATACC
CCAAGTTCATTTAGCCTCTTCTACTAGTAATGTCACACCCAACCCATGGTCCTTGAAGGA
ATATGTGACTCCATCTTGTCTTCTCTTACATGTACAGAATTGTCATAATATCTCACCCAC
GCACTGTTTCACTTTATATGAAGCA
>TRINITY_DN136165_c14_g1_i1 len=265 path=[0:0-264]
TTCACTTCTGGAGGCCTATTCTAGAGATCTTATAGGGTCCCAGAGGTGAGCTCTGCACCT
CGCTGACATTGATGCCATTTCCTAGCAATACGCCATCAATGTCTGAGATGGGAATACCGC
TTTAGGTATATATATGTACCATCAGGCAGGACAAGGGCAGGTTGGTTACTATCACCATTG
TGTTATGGTGGGGTGATGAAGGTCTACTCTTCTGCCAGATCCAAGACTGGGTGTGGAGAG
TCCCGGCTATCATCTGTGTGGTCAG
>TRINITY_DN15496_c0_g1_i1 len=265 path=[0:0-264]
GTGCTGATGACCTTTGGTGCGATTCCGAACCTGGTAGTGCCGCCGCAACTGGCCCGGTTA
ACGGCCGTTGACCATCCGGACGCCGCGGTGGGCTCGCGGGCAGCGCCAGCATCCGCTGGC
CCCGTGGCACGTGAGTCCGGCGCTTCAGCTATTCCGGCCAGTTCAGGCAGTTCAGCCGAT
TCCGCGGGCAACCCTCCACCGCACCCCACTTCACGCTCCCTTTCAGACTAGGAACCCCCA
TGTCGATGCCCGAACTTGACCCGGC
>TRINITY_DN149081_c4_g7_i1 len=265 path=[0:0-264]
TTTCACACGAACTATATGGAATGTGTCTGGATGTGTTCAGGGTACATTCAGTGAAACTCG
CACTGTTTTGCAGTCAGTTTTGTCTGCAATTGCGTTTAGTTATTCAGGTTTTTCTGTGCG
GGTGCAATCCGTTTTCATGCGTTTTTACAAAAGAACATCTAACAACAATCAGTGAAAAAT
GCATTGCACCCAGACTGCATCAGGATCTGAATGCAATGCGTTTTTCACTAAAGCCCCATT
CACTTCTATGGGGCCTGGGCTGCGT
>TRINITY_DN150339_c1_g1_i1 len=265 path=[0:0-264]
ATTCGATATCTTTGAAACCTGGATCTGAATACTTTAGTCATTTTCTTATCCTTATTTCTC
TATCCTCCTCCATAACATCACAAAGGAGGCCCATCCTTGAACTGCCACGAGCCATATTTG
CTGTCAGAAGCTTTGAGAGTTACAGAAAGGGTGAGGACACGCCCACTGAGCTGTAATAGG
GAGGGAGCTGCAGCAGAAAGTACACACCCTTAAGCTGTGATAGGGAGAGAGCTGCAATAG
AAAGGACACACCCCTGAGCTGTGAT
>TRINITY_DN108440_c0_g1_i1 len=265 path=[0:0-264]
AGCACAGGGGACACGCCGGCCCACAGCCACTTCGATCCCCCGACATCAAACACACGGCCA
ACGAACAGACAAGTGGGCACATCCAGATGCGGCAGGTGCAAAGCGCGCAACCCTCCATCC
CCAGGCAACACGCCCCAAAACAGCTCCGAGGATAGAACACTCCGGGTCCCCAGCTCCGCC
AACCGCAACACCACGGGTGCAATCCACATGGCCACGCGCACCTGCGGCCCCAAACATACA
GGCAAGACAAAAAGACCTTCCAAAA
>TRINITY_DN81386_c0_g1_i1 len=265 path=[0:0-264]
CTTGGTGTCCTTTCTTCCCCGCCGCTGTGTCCGCTTCTGTCCGCCATGGTGTCCTCTCCT
CCCCGTCGTGGTGTCCTCTCCTTCCCGGTGTGGTATCAGCTCCTCCCCGCCGCGTTGTCC
TCTGCTTCCCTGCGTGGTGTGTTCTCCTCCCCTCCGTGGTGTCCTTTTTACCCCACCGTT
GTGTCCGTTCCTCTCCGGTGTGGGGAAGAAAATCCACACTAAACACAGGAGAGAAGGGAA
GAGGTACCAGGCCTGGAAACTAGGG
>TRINITY_DN331801_c0_g1_i1 len=265 path=[0:0-264]
GGGGACAGCTCTCCAGGGAGGGTAGGTGCTCACAGCTCCCTCTGGTCCAGTTATTGCTGA
GGTGGGTGGGCTACCTCCCCTCTCTGCCCCCAAACACGTCTCAGAATTAGGTCTGCCCTC
TGGAACCCCAGCAGAGGCTGGAGGTGGCAATTGAGGCCTAGGCGTCATCGGGGAGATAGC
TCAGTAGCTGCTCTGGTGACCCGTGAGGATGTAGAGGTTGCTGTGTGCCCCGGGGTTATC
AGTTGGGATGCTTTCCAGGATGATG
>TRINITY_DN161857_c2_g1_i3 len=265 path=[0:0-160 1:161-161 3:162-183 5:184-186 6:187-213 8:214-264]
TGAATACAGCGAATGGCTCCAGTAGGGCGTGTGATGACGGACGGTACGTCACACTTCTGA
GAACCGGAGGCCACAAGGATTGGACCTTTAACACTGGAACGGAGCTGCTTGAAAGAGGTG
AGTGTTTATATTTCTTTAAATTGCACGGATTCCGTCCCTTAGAGGGGTTGTCCACTTTTT
ACTATTGGTGACCTATCCTCAGGATAGGTCGTCGGTATCAGATCGGTGGGGGTCCGACTC
CCAGCACCCTCGCCAATCAGCTGTT
>TRINITY_DN133313_c6_g1_i1 len=265 path=[0:0-264]
TTCACTTTGGGGGTCCCGTTCTGGAGATAGGAGTGGGTATGACCTATGTGACACTGATGC
AATTAATATCCCAGATAGGAATACCCCTTTAAGGTTCCCATACACCTTCAATAGCTGTCG
GCCGAACAGCTACCTCTGCAGACTCCCCTATAGACATATATGCTGATAAGCTGCAAGACA
TCTCTCCTGGGAGAACCAAGGGATCAGATGAAAAGCAGGTCACCCAATCCTCCTCTTCTC
AACCTCGTCTGTCAGGGGAGAATCG
>TRINITY_DN127671_c7_g1_i4 len=265 path=[0:0-114 1:115-140 3:141-157 6:158-264]
ACTTTATTTTCCCCTCTTTGAAGGGCAGCTGTCAGCAGATTTGTGCATATGGGACTGGCT
GACCTGTTGCATGTGCGCTTGGCACCTGGGGGCATCTGTGTTGGGCCTCTTGCACAGGAC
AGTATGCCCTCCGAGATGCACGGTCCGTGAGCGGGCCATGTGTTCCGGAGCGGCGTTGAC
CGTGCGCACGGGAGTACACAGCATCCTAGATCACAATGATGCTGTGCACGTCGGGCCGCC
AGCAGGACTTATACATTAGATTTTA
>TRINITY_DN138196_c7_g4_i1 len=265 path=[0:0-264]
TGCGGTCTGGGTGGACCGAGAGGTGAGCACCCTGTCCATTCAGTATATAGGGTGAGCCGC
TGATTTTTATATTTCTTCTGATATTTCCTCTTTAGTTTGTGTCCTAACTTGGAGTTAGTT
CAGGATGACTTTGGCTTGAGAAAAATTGTCAACGGACGTTGCAATGAGTTGCATGGTGGG
TCCTTTGGTTGAACCCCTTCTCTGTTGGGTTTGATTTACAAAAAACAGGCAGGCAAATAT
TGTTTAACCCCTTGGGGAGGACCTT
>TRINITY_DN8490_c0_g1_i1 len=265 path=[0:0-264]
AACCCGGAACAGGATGGTGATTGGTGGTGTGATAATACACCACCAATCACCATCCTACAA
TCCTGAGAGGTGAAGGTGACATCACCTCTCAGGATCGGCTCTGATTGGCTGCAGGGGCAG
GCGGTTCAAATTATTGCAGTGCGCCTCTCCTCCTCCTTTCTGTGTTCGGGAGCCGAAGAG
AGAGGAGCGCTGCATCGACAGTGCCATCTGGCACTAAAAGGTGGTTAGGTTAGGCAGGGA
TATTCAGGGAAAGTTTAGTGGAAAA
>TRINITY_DN210332_c0_g1_i1 len=265 path=[0:0-264]
AGTAGGGCATATATAATGGGATTCAGACAGCTGTTTGCATATGACAGAGCTACAACAAAA
GAGTAAAGTCCATACAGTCTTGGACCTGCAGGCAGAGGCCACAGAAGATTGATAATGTTT
AAAGCGTAAAATGGTAGCCAACATAGAATGAAGGCGGTCACTGCAAGGGCAACCATCTTG
GTAACTTTACGTTCAGGTCCCTGGCGTCGAGCTGGAGCTACTCTAACTCGATTGCCAGAT
AATCTTAGCTGGGCCACAATTAGTA
>TRINITY_DN238445_c0_g1_i1 len=265 path=[0:0-264]
GAAATAACAAAGGATTGTTCCGTACAATTTGTCTTCCTCAGTTGGGAACTACATCAGGCA
CAAGCACCATATACCACATATGTACTTTATTCTCAGAAGATACTGATTGGTAATGGTGTA
GCATAGTTGCTGGACAACCACAAAAGCCACCTATTATGTGTAATCACCCTGTGATACAAC
GAGTGAGCAAACACCAATGCATATGGAAATTTACCAGTTGTACTACCGCTTTTATTGGGG
GAATGTGCCTCTTTCCATTGACGAG
>TRINITY_DN298667_c0_g1_i1 len=265 path=[0:0-264]
GGTTAAAATTTATGAGAATCGAATTGGTAGACAAGTCGGCTGGAGGTGGAGATTATATAA
CAAAAATTAACAAAAGAGAAGTAAATTGGATGTACTGTCTAAATACTATCCAACCGAGAG
GCCTGAATGTGGAATGTGATGTTAATTCTTGTATAGTCTAGGGATGAGAAATGACGATGT
TTGCCTCAGGTCTGAACAACGACTTTTTGTGTCACGTCACTATTTTCGGCTTGCAGCGCC
GAGGATTTACCGTAAGATAACCAGA
>TRINITY_DN123559_c8_g1_i1 len=265 path=[0:0-264]
GGCAAGAACATACAAACTCCACAAAGATGTTGTCTTTGGTCGGATTCGAACCCACGACCC
CAGAAGTGCAAGGCACCAATGCTGCTCCACCAGCAGCATGTAATTATGTAACTCAATTTG
TTAAATCTAGTTTTAGAAAAATCCATGCTTCTCGCCAAGAGGTGTGACCCAGGATGTATC
ATTTTGTCCCTGAATTGCTCCAAATTTACTACAGTTGCTTATGATGGATGATAAATCTGG
AGCATGGCCATATTTTCTTCATGCA
>TRINITY_DN160562_c5_g1_i1 len=265 path=[0:0-144 2:145-264]
AAGATTACATTCACTACAGATTACGTGTCATGTGTCTGTCGAACAGGCCAGAGAACAACG
TTCTTTGTGGGAGTTCTACCTCAACCCTTAGAGGACCTTTTTGCATTTTTTTGTTTTTCA
CACCCTGCCTTCCCAGAGCCATAACTTTTTTTTTTGTTCACATAGCTATATGAGTGCAAG
TTGTACTTTCTAATGGCACGATTTAATATTGCATATGACGTAGTGGGGAGCTGGAAATAA
ATTCCAAATAAAGTGGAATTGGAAA
>TRINITY_DN150677_c4_g2_i1 len=265 path=[0:0-264]
TATGCCCCCTTGTTTGCAAAGCCCCCCGTGCCGTCCACACCGAGGCCCCGTCCACAAGAT
GGCCGCCCATGGAGGGTCATGTGACCAGGCAGATCACCTCCACGCGACGCCTCCTGTTTT
TAAATACGCTGCACCTGTCATCTGCAAGAGACATCACAGAGAGATGACCCGCCTGGCCAC
ATGACCCCCCACCATCGGCCATCCCACGGACAGTACCTATATGTGGACAGCACAAAAGAC
CTGGCAAACAAAGGGGCATACCTAA
>TRINITY_DN240656_c0_g1_i1 len=265 path=[0:0-264]
GGTGATTGCTTAGGTTTTTATTTGTGATTGTTTGCAGTGGTTATATGTTGCTGTCTTGGG
TTATCGCTGCAGATGGAAGTAGAGAATGGCGAGGTCTGATCAGCTTTAGAAAGTGAGGAG
AAGTGAGATGAATATGAATCTTTGTTTTTCTATGTCCACGGTGATGAGACATTTTGAAGA
TATTTTTTTTCTTTGGACAGTCCTTTTAATGTGAATAATTCTACTCACATGGTTGATACA
TTGGTGTGTTATCTGGATTCTGGAC
>TRINITY_DN141241_c8_g1_i1 len=265 path=[0:0-264]
AAAATAAACTGTGCCAAAACAGCTATTTTTGTTACCTTGCCTCACAACCAAGAGCAACCA
AAAATCACATGTACCCTAAAATCCCGTAGGTTCAAAAATGAGGTTATTTTTTTGTGGCGT
TTCTACTCTAGGGGTGCATCAGGGGGTCTTCAAATGGGACATGGTGTCACAAAACTAGTC
CAGCAAAATCTGCCTTCGAAAAACCATATGGCGTTCCTTTTCTTCTGCGCAATGACGTAT
ACCCGTACAGCAGTTTACGACCACA
>TRINITY_DN126139_c2_g2_i1 len=265 path=[0:0-149 1:150-264]
TCAGGACGGATTTGTTTTGACTTAGACTTTTTTTTGACAGAATAATGCAAACGGATCCAT
TCTGAATGGATACAAGCGTTTGCATTATAGGTGCAAATCCGTCTTTGCAGATACCAGACG
GATCCGCACCCAACGCAGGTGTGAAAGTAGACTTAAGAATCAGGTATTCATGTACTCGGC
CAGTGACCACACATGTCCTCCTGAATTCAGCTGTTGTCGCCCACACCTCACCTAAGCTCC
CTGCTCCATAGAGAATTGGAGGAGG
>TRINITY_DN341263_c0_g1_i1 len=265 path=[0:0-264]
TATGGCCTGCCAGGCCCGCAGCCGCGTTCTGTGCGTATTTGGTGAGCTGCCCAACCGTCT
TGGCCGAGGCGCCGGCAACGGTCGTGGTAAGGGTGTTAATCTTTCGTACACGTTCGTGGG
TTGCAGGTTGGAAAACCATGGGCTTCTCGTTTGGCTTGGACTTTTGCATGAAGCTCTCGG
CGCCCTGCACCATCATATTACTGAGGTAGCTCGAGCCAGTGACGATGAGGCGTGACGCGG
CAGCCGAGTTTTGTACGAGGCCAGA
>TRINITY_DN240000_c0_g1_i1 len=265 path=[0:0-264]
AAGTTCGAGGACTTCAATGGCATCAAACTGCGCGTGATGCCCAATCCGGTGTTCATCGAC
ACCTTCAAGCGCATGGGCGCCAATGCGGTGCCGCTGCCGTTCTCCGAGCTGTTCACTGCG
CTGGAAACCAAGGCGGTGGACGGCCAGGAAAACCCCTACAACACCATCCTGTCCTCCAAG
TTCTATGAAGTGCAGAAGTTCCTCAGCGTGACCAATCACGTCTACAGCCCCTGGATCGTC
ACGGCGTCCAAGCGCTGGTGGGACG
>TRINITY_DN147140_c12_g1_i1 len=265 path=[0:0-264]
TGGGTGTGATTGCGCCTGCTCGCCTGCGGATGCGGCGGCGAGCGGGTGGACAGTGAAGAG
GAGGCGGCGCTGGCACGGGCCTTCAGCTATTTGAAGAGATCGGTAGGGTTGCCGGGTGTT
GGACCCCAGCCGCTCTGATATTGGTGACCTATCCTGAGGATAGGTAATCAATAAAAATAA
CTTGGACAACCCCTTTAAATCCGAACTGCCATTTAGTCACATGTCCCTTATTAGCCAAGA
GAAGCTCGCAGGTCCTACTCCAAGT
>TRINITY_DN131758_c3_g6_i1 len=265 path=[1:0-58 2:59-231 3:232-264]
CCTCTCCTCCCCCGTGTTTTTTCCCCAGCCGATTATGAGGGCGTGTCTTTACTGGCACAG
GGGCGTGGCTTTATGAGGTTTGGGGCGTTGTGGGTGTGGTTTGGGCCGGTCCGGCTTTCT
AGGATGAAGCCAGTGGCCACCCTACTCTAGAATGGGGTCTCTATGAGCAGCTCCTGTCAG
CAGTGATCGGCCAGAGTGGAGCTGCTCCTGGGAGATCCTGCCTCCAGCAACTGCAGTCAC
AGCCCTGACTACCGACCAGGACCTG
>TRINITY_DN123708_c4_g3_i1 len=265 path=[0:0-264]
GGGCTCAGGCACAGAACTGTATCCACTAAATAAGGTTACTGTCCGTGTGCGATTCACATT
TTTTTTGCAGTCCCATTGAGTTCTATGAATTTGGGGTCCTCTTTTTAAAGACCAGAATAT
GACATGTTTTATAGTTACTGGAGCAGACATACGGATGTAGAATACACACTGATGACGTCC
ATGTAATTTCCACATCCGTATGTCAGTACTGCAAAAGATGGAACATGTCCTATTCTGGTC
CTCATAATGCAGATCTAGAGCCCAT
>TRINITY_DN193706_c0_g1_i1 len=265 path=[0:0-264]
TGGCCCGCCAGGAAGGAGGAGGGGAAGGCTATAGCAGGTCCAGGCTTCTGGGAGCAAATG
AGAAGAGTGGTATGTCCGCTAGGGAATGCAGAGAGATGGTGGGTCACCATAATATAGTAG
TATAGGGTGGGTCGGGAGTCTCGGGACAGCCTTTTGTTTTAGGAAAGCGAAGGGGAGAAT
TTGGTGTTTGGATAACCCAGCAAGCGGTGATTGAGCGGTCCTATCAGGCCAGTTGTGGTT
GGCCTCCGGCGCTCCAGCTGTGGTG
>TRINITY_DN192253_c0_g1_i1 len=265 path=[0:0-264]
ATATACCCCATCTAACCTGACATTTACCACCTCCCTCTCTGTCCTTGTTTCTGAAAACCT
TTTTTTCTCCTCCTCAGGCTTTTTGGTGTCATCATGTAATAATTGTAGGAGTTCTCAGCT
CATTTTGATCTATTACCTTTTCAATAGAGGCTGAATCAGCCAATCCCACCCGCCAAGCAC
TGAACTGGGCGGGATGGACGATCAGTTGCTGAAGGCTGCAAGCAGTAGCAATGGGAAACA
GTAGATGACCTCCATTCTCTCAGGT
>TRINITY_DN119961_c15_g1_i1 len=265 path=[0:0-264]
TTGTCAGCAGTTTGCAATAAAGGTCCAGCAGGGTGTGTGACCCTGCTAGGGTTGCCAACC
AGAATTTGTATTTTTTCTGGGCAACCTACCCCAAAATAATCTAGTCAAGTGCCACCAGCC
TCAGAAAAATCACGAACACATCTATTTTTTTGATAGATACAGGAAAAAAATTGCCTACTT
CTGGACAGTTGGCAACCCAGCGCCTTGGGTTAGTCCCGTGCGTGTTGCGAGACCATGGCA
AGAAACCACGTGTGTTGTTTCTGTG
>TRINITY_DN149935_c6_g1_i1 len=265 path=[0:0-264]
GGAGCTCTGGCTTGGCTATTTTGGGAAGTCCCATACCGGTGAATGGAGCGGTGGCCACGC
ATGCGCGGCTTGCTTTCCATTCACTTCTATGGGACCTCGCTCAGCTATTTTTGGAAGTCT
CATAGCACTGAATGGAGAGCACGCCGCGCAGGCGGGATCTGCTCTCCCTCACTCCCGAGG
CCCCCGATCTCAAGACAGGAGCAGGTCCCAGAGGTGGGCCCCGCACCCACCCGACACCCC
CGGCCCACCCCAGCGATGCCCAGAC
>TRINITY_DN346503_c0_g1_i1 len=265 path=[0:0-264]
CATTAAAATTCAAAATACTCAAAACCCAGCAATTGTCAAGTTTATCCTACCTGATTTCAT
CACAAAAGGAGACAATTTTGAGTTCAAAAACATTGATGAAACTGCTCAATCTCCTTTAGC
GCGAGAACTTTTCTACTTACCTTTTGTAAAAACGGTATTTATTGCAAATAATTTCATTGC
TATTGAAAAATTTTCAATTGTTGAATGGGAGGACGTGCAAGACACGGTTGCAGACCAAAT
CCAAACTTTCATGGCTAAAGGTAAG
>TRINITY_DN89452_c0_g1_i1 len=265 path=[0:0-264]
CCATAATTACTAATTTTCACTATATAAGTGCTAACCATAGGCGGGACAATAACGGACGGC
TTCTAAACATCCGTAGTCTCTCCTGCCTGTTACTGTTGCCTGTTGGAAATTTCTATCTCC
AGTTTCCGTTACTCCACAAACAAAACATCTCATACCCTCTTCCTAGTAGCCTTCTCCAGC
AACTACTTCACTTCTTCAAGATCCTTCTAAAGCTCCAACAGAGCAGAATCCATAACAAAA
AAAACGATCTAGACCGAAACCCCAG
>TRINITY_DN198613_c0_g1_i1 len=265 path=[0:0-264]
TTTCGAGCAGTTTCCTGTTCTCCTTCGTGGCCCATCACAAGCACCGTAGTTTAGATAGCT
GTGCAGTTACTCATCATGTGATGGACCTGCCTTCTCCTCTTCCCACCGTTCTCAGCTGGC
GTTGTGCCCGCGTAGGAGTAGTCTCTGGCGGTGTGCTCACAGAGATACGCGGTCTGCGCT
GCTCCGTCCCTGACCCTGCCTATACACGTGCAGGAGCGGTCATATTCTGGAGGAGGTTGC
AGCATATTCCAGGTATTAAAGGGGA
>TRINITY_DN161203_c0_g1_i1 len=265 path=[0:0-264]
AAGGAAATTTGTCGAGCCCTGCCATAAATGTCTGATAAAAGCAGGTCCTAGAACAGTGGC
CCAACAGAGTGAGCTGGGCATCCATGGCCACCGCTCAGTTTACCACTATGGGAGTTCACA
CTTGCGCTCAGCTATTTTTGGATGTCCCGGAGAAGACGACGAGCATGTGTGGTATGCTCT
CTGTTCACAGTGGGACCCCATTCTGGAGATAGAAGTGAGTCCCAGGGGTGAGACCTGCAC
CTTTTTAAAATTAAAATTTATGACA
>TRINITY_DN191660_c0_g1_i1 len=265 path=[0:0-264]
GTGCTAGCAATGCTACACTGTGATCCTCAGGCACCATAGCTGTCACATGACCAAGACCGC
CATGTAGCCGAACACTTGAAGTGTGGTGTAACTCTCATGGCAATCTAAGATTCTGCAGTG
CACTTCTCTCGTAAATCGGACTCAGATTTCTATGTGACTGCAGAAAAAAATATATCATGA
AACTAAAAAACAATAAAAAAATAAAAAAAACTTTGGTGCTGCTCTCTAAATATTGTGCTG
GGAATAATAATTTAGCGGAAATATG
>TRINITY_DN347196_c0_g1_i1 len=265 path=[0:0-264]
GTGGTATCAGTTTCCCAAAGGATGATGTGTTCAGTTGCACAGGAAAATCTCTTGGAATCT
GCAGAGAGAGATATCGATTTGTAAACTAATTAAAGAGATTTTCCTACAGTTAAAGGGTTG
ATCCATGAAAAATAATTTACATGTTTCAATATAAAGCACCTTGGATGGAATACTACTGTT
CTAATTGCATGTAATTAAAAAGTTAGCATAGCCACTGAATTAGTCAATAAAATGCATCTG
TATAGTGCCCCATGATGTTTTTTTT
>TRINITY_DN161804_c6_g1_i1 len=265 path=[0:0-264]
GGTCCGCATCCGAGCCGCAGTTTTGGCGGCTCGGATGTGGACCAATTCACTTCAATGGTT
CCGCAAAAGATGCGGACAGCACTCCGCGTGCTGTCCGCATCCGTTGCTCCGTTCCGTGGT
CCACAAAAAAAATATAACATGTCCTATTCTTGTCCATTTTGCGGACAAAAATAGGCATTT
CTACAATGGGCCACCCGTTCCGCAAATTGCGGAAGGCACACGGGCGGCTTCAGTGTTTTG
TGGATCCGTAATTTGCGGACAGCAA
>TRINITY_DN161289_c6_g1_i1 len=265 path=[0:0-264]
GGGAATCTGTTACCAGCTTTAGGGCTCATGCACACAAACCTTTTTTCTTCCCCGTGTTCG
TTCAGTTTTTTTGTGGCCTGTATGCAGAACCATTAATTTCAACGGGGCTGGAAAAAAGGA
AATTACTCTGTGTGCCAGGGGTGTTGCTAGGGTCCCAAAAGGCCCAAGCCCCAATAAATA
TGGCCCACTTCTCTAACCCGCCCCCCGCCGCCCCCCCAAAACCGCAGTTTGCGGTTCCGG
TTATAGAGCAGCACATCACAGTAAC
>TRINITY_DN107269_c1_g1_i1 len=265 path=[0:0-264]
GATGTTTGCTTGCAAGTGTACCGAATCTTTTTCTTTCTTTTTTTTTTTCTTTTTCAAATA
TAAAACGACATACACACAGAAGAAAAAGAAAAAAAGGAAAGAAAGAAAAAGGGAGAATGG
GAAGAAGAAGAAAGAGGAGAAAACAAAATAGAATGTTATTAAAGAAAACAAATATATTTA
TTTATACCTGTTTTACTGATTTTCATTAAGTGGGTTTATGATGTTCGTCATGAGAGTGCA
TAATTCTACTGCAATCCTGGTTCTT
>TRINITY_DN138214_c7_g2_i2 len=265 path=[0:0-73 2:74-94 3:95-130 5:131-196 6:197-264]
GAAGAACGGAAAGCCAAATGGTGATGTGAACTCAGCCTTATATCTCGCTCACACGTCAGT
GTTTTGGTCAGAAACTTACACAATTGATTGTGAGACAAAACCAGGTGTAGCTCTAAACAC
AGATCTTTCCCTTATTTCTTATGTTTGTGGAGGCTCCAATCCTGGTTTTGGCTGACAATC
ACTGATAGAAATCACTGACCAAAACACTGACGTGTGAACGAGACTTTAGGCTGTAGCCTG
AAGATCAGTGGTAAGCATTGCATGT
>TRINITY_DN156144_c14_g1_i1 len=265 path=[0:0-264]
GTCCAGCGGCAAACAGTAAGAAGGCCGCGGCGCTGCTGGAGCGCCGCCGCCTTCCCAAAC
AGCTGATCGGCGGGGGTCCCGGGTGTCGGACGCCCGCTGACCAAATGCTGACGATCTATC
CAGAGGAAACAAACTGTAGAACTCCTTTAAGATCTACTAATAGAGATAATCTTTGGCCTA
ACATAGTATCGAAGGAAAAGTCCCATGGGAACATACCCTGACAGTAGGGAATGTGTGAAA
GTCAGCTCCTTGGTGGAGCAGTTAA
>TRINITY_DN138546_c2_g1_i2 len=265 path=[0:0-264]
GCTGGGCATCACAAAACACCAGACCTCCCAAGTGTCTCTTTTTTGGATGGACAGTCCCTA
TTTTTGACCCAAGTCTCTCTGTTCCTCCTTAAATGTCACTATTTTTGATCTGAGGTCTAG
ATTTGCATTACTGCAGTCACAATATTGAACCAGAAAGTGTTTCTCTGGTTCCTCTCTGTA
TATTAGGGCCCATCTTTTATATTATTTCGTTATTTAATGCAGTTGGGATTTTCAAAATTT
CTATATTCAGATTATTTTTGCGCTA
>TRINITY_DN111584_c0_g2_i1 len=265 path=[0:0-264]
TGACTATGGATCGACGATTGGTGGATCTGAACTCACTCTGGGACGGGTTAATCTGTTACC
CAAGAGTGACTTCATGCCACAGATCAACCATCATACGGTTGAAACATTCATCAAGGCTGT
GACATTGGATATCAGTGGACTGAAATCTAGGGTCCTTGATACACCTCTGCAACATCCTAA
TATGACCTCATCTGACATAAGATCTTTGGACGAGTTATGCCATGACAACAGCCTCACCAT
AAAACTGGCCGATAAGGGCGGTGCG
>TRINITY_DN160684_c8_g1_i1 len=265 path=[0:0-264]
GAACAAGCCCCGTGCGGCTGGAGAAATAATCCCTGGAGCATTAAAGGGATTCTCTGGGAA
TTTGATATTGATGGCTTATTCTCCTCACTGATCATAGGGGTGTCAGGTGTCGCCCCCACC
AGTCAGCTGGCCTTCATTGGTCAGTCCTATCTAGATGACTGGGGCTGAGCCGCAATACCA
TGAGCAGCCACTATACAATTGGCGGCGCTGTGAAGAACTGGGGTGAGTACCGCGGCCTCT
TCAACAACGGATCGGCGGGGTTCCT
>TRINITY_DN154115_c10_g1_i1 len=265 path=[0:0-264]
GGACCTGTCACCTCTCCTGACAGTTTAGTACATACCTGCATCCCCCCTAACATAACCTTT
GCTGTTCCTGCTGAATTCCTCCTGGAAATGCCAATAGGATGTGTCTCCACACAGTCTGAC
ACTGGTGGCACGGTAGGAGTTTCTGCAACATGTCCCATTGACCAGGGGAATAAATAATAC
AGAAATGTAAATTATGTTATGGCTCTGGTTCCATACTCTTCTACAATTCTCAGGATATTC
TACGACGGGACATCTTGTATTACAA
>TRINITY_DN310039_c0_g1_i1 len=265 path=[0:0-264]
AAGAGCTCAGGATATGTGGTCTCTCATCAGACGTTTATCTGCATCATGGATGATGATAGA
CAGACCTGCTCCTTTTATGACCTTCAACCTCTCTGTTGCCATCTGACTTTGCCACCTTCG
CCTGACCCCTGGTGACACTTCCAATCTTTCACCTGGGCTTTTATGTAATTTGCAATGCTT
TCAGTAAGCCTAATTCAGCATCAACACTCAAAATTGCTGGAGCCTCCATTGTCTTGTGTC
TGACTCCAAGCTCTTTAAATGGCAT
>TRINITY_DN118984_c2_g2_i1 len=265 path=[0:0-264]
GTTGCTGACGGAGAAGAGTCTTTGGTGAATGGTGCGGTTCGTTTGCTTTGTCTGCTGGTG
TCTCGATGCAACACCTCCTGGTGTTTTGCCCACTCGTGTGGGTTTGCCTTCGTCTGTGCC
GCTGGTCTGGTGGGGACTTGCTGGCAAGTCTTTTCTCCGTGCTGTGAGGTGGCGTCCCAG
CTATGGAACTGCTCGCGTCCCACGTGTCTCTCGCGGGTGATCTTGGGTCTTGGTCCGGTG
TGGGGATCGCGGGCCTTTGCTTGCA
>TRINITY_DN343390_c0_g1_i1 len=265 path=[0:0-264]
ATGACTCCCTAAGCCAATCTGCCAGTGGATATGTGGATGTGATATTGAGACCGTTTGTGT
CATCCTTACCGTCGTATATTAAAGATACGACTGACGTACTAGCTAAGATCAGGGGTATCT
CTTTATCTTCATCTACATACCTGGCGAGCCTGGATGTAGAGGCCCTTTATAGTAACATTG
ACCATACTTTGGGCCTAGAGGCTATAAAATATTTTTTGGATACTAAGAGCACTACTTTTC
GTGAACACAATGAATTCATACTATG
>TRINITY_DN145622_c4_g1_i1 len=265 path=[0:0-141 2:142-188 3:189-191 5:192-264]
GCAAAATGGAATGCCTCTTAAAGGGTTCCATTTTGCATTGTGTTCTGAAATTCCGTTCTA
TTCCATTATAACTCTGTTATAACGGAACCCTATAACGGAATTTATAATGCGAATGCAAAC
CTGCCCTTACATACTCTGCATGGATTGTGGATGAGCCTCATTATCTTGTATCATCAAGCT
ATAGGACCTCTATCTACAATCAGGTTTATGTCTCATCTATTTATGGATTTTAGGTTTTTG
ATCCACTGAGGTTTTCACCGGAGGG
>TRINITY_DN159294_c3_g1_i1 len=265 path=[0:0-264]
AAGTAGAATATGTGACGAGAAGACGTGCTCAGAATGTCTTGGATAAGTAAAAGCGTTTTA
AAGTTATCATGACATAAAGTGACATGTCAGATTTTCTAAAACCAGTCTGGTCCTTAAGGT
GAAAAATTACCCAGTCCTTAAGGGGTTAAAGAGGTATTCTGGTTATAACAAGTTATCCCC
TTCTGTCAGGATAGGGGATAACTATCAGATCGGTGGGGGTCGTAACGCAGGGACCCCAAC
CGATCACAAGAACAGGGGCGCTCTG
>TRINITY_DN138282_c8_g1_i1 len=265 path=[0:0-264]
TTGTCAGGACTGCCAGGCACACGCACATGAGTCCTCTCCATTATGTTAGGACAGCACAGC
AGTCCTGACTGTATTTCTGCACAGATTTGAGTGCTGACAGTGGGGGATGGCATTAGGAAA
ATAAAAAATTTGTGATCAGGACCCTCTATCTACAGTACTACACATGTGTTACTGTAGATG
ATGGTCCAAAATTGGGGTGACAGATTCCTTTTAAGGGGCATCTGTCAGCAGATTAGTACA
TATGAAACGTGCGCTTGGCAGCTGA
>TRINITY_DN327598_c0_g1_i1 len=265 path=[0:0-264]
GGATTTTCCTTCTTCAGTGAGGAAGAGGAGTCTGCCGTTAGACTCTGATGTTGCATATAA
TTCACATTGAAATCTGCGATGTGGACAATTGTTTAAAATAAATAATAATACTTTTTTTTT
TAAAAAGGACACTGACATTGCTAATCCTCTGGCTCCCCTGTGGTGACGCTTGCCTGGTCC
TCCGCAGTCTCCGTATACCGGGGTCTCTGCAGTCTCTGTATACCGGGGTCTCTGCAGTCT
CTGTATACCGGGGTCTCTGCAGTCT
>TRINITY_DN124960_c5_g2_i1 len=265 path=[0:0-264]
TGGCCCACTCGACCTGGTGGAAGTACAAATTTAGGTGGTGGGGGGGGGAGGGGGTTTCAT
GGATCAGTTTTGCACCGGGGCCCCATGGATTGTGTGTACGCCACTGCCTGAACATGCGCC
TTAAAGGGGTTGTGTCACTTCAGCAGCTGGCATTTATCAAGCCACTTACTAATGTATTGT
GATTGTCCATATTGCCTCCTTTGCTGGCTCTATTCATTTTTCTGTCACATTATACACTGC
TTGTTTCCATAGTTACGACCACCCT
>TRINITY_DN111152_c0_g1_i1 len=265 path=[0:0-264]
CTTTACCATCTGCCCCACAGACAGAGAATGGAGCAGTTGTCGGGGATGCCTCCTGCAGCT
GTATTTAGTGTCTATAGGTCTGCACATGTCCTTTACCATCTGCCCCACAGACACAGAATG
GAGCAGCTGTCGGGGATGCCTCCTGCAGCTGTATTTAGTGTCTATAGGTCTGCACGTGTC
CTTTACCATCTGCCCCACAGACACAGAATGGAGCAGCTGTCGGGGATGCCTCCTGCAGCT
GTATTTAGTGTCTATAGGTCTGCAC
>TRINITY_DN133228_c6_g2_i2 len=265 path=[1:0-160 2:161-184 4:185-264]
CTCCCTGCCCTCCTGCTGATGTCTGACAGTCCTCCACCTAGTTTTCTCCCTTTCTCTCTA
GGAGAGAACTGCCAATCATCAGCAGATGAGACTATGAATAACCATGACTCCCCCCAGGTA
GATGCGACTCCCCTCCAGGCCCGGGCTGCAGCGATCAAGATGCTGGCTCTCGGCAACCAC
CCACCTCCAGCTGATGAGTGACACATCACTGAAATCAGCATTTCTGTCACTATTTTGTGC
TGCCCTCAGTGGGATCACCATAACG
>TRINITY_DN142220_c16_g1_i1 len=265 path=[0:0-264]
ACCAGAAGCGTGCTCCAGAAATGCGGATGCGGACAGCACATAGCGTGCTCTTCGCATCCA
TTCCGTCCCTATAGAGAATGAATGGGTCCGCACCCATTCTGCAATTTGCTGAACGGATGC
GGACCCAATATTACGGATGTGGGAGAGTCTGCTATGTTGGGGTAGCAAATTCCAGAGTAT
GGAGAATGCACATGAGAAATCTTGGATATGGTTTTGTGAGGAACAGAAAAAAAAGAAGCT
CGACGGGGGGACTGCATACAAATAA
>TRINITY_DN237421_c0_g1_i1 len=265 path=[0:0-264]
AATAATATTTATTTCAATGTTCAGTCAAGGTACGTAACCACATGAAATGAAGGCTTACAG
ACAGCAAATGTTGTCCTGAGTGCACGGCAGCAGCACTTCAATCCTTACAGAATCGACCCA
GTACAGCACTGTACACCACCCAACAGCAACGTCTGCGTAGGCCAAACCCCACTGTGCTCC
AACAGCCGACGAGGAAACGAGGAAGTCCTCTGGTAAAGTGCCCCACTGGGAGAGCACTGC
AATAGCATTCCATCTGCTCTACAGA
>TRINITY_DN216369_c0_g1_i1 len=265 path=[0:0-264]
ACAAACGTTACATACCTTTAGATCTAAAATGCCAGTTGCACAGAATCCACCCTTTGTAAT
TGTAAGAACCCAAACAAAACTGTTTGCACTATGTTTAGCAGAAATTGGTATAATTTAGGC
ATACTACTAAGTCTTTGTTTCCAACTCCAGCAATTAATATAACCCTTAATATATATATTT
TAATTATACATTCTAAAATGTGGAATAGTAGACGCACAGAACACAAATCGCTGAGCGTGA
ACTCAGATAATACCACAGCAGACAG
>TRINITY_DN121622_c5_g2_i1 len=265 path=[1:0-83 2:84-179 3:180-264]
AAGAGGAAGGAGTGCAGCAGGATTGAGGATGTGGCATCTCTGGATGGTGACATTATCTGG
CAGAAGAAGGCTACACTGGAGCCTGAGGTGGAGTTGTGCAGTGAGGTGTCTGGGTTGTGT
CTGCTGGAGGATGGCAGAGATGTCATGAGGAGCCAAAATAGTGAGGGGGTGCCCAAGCAC
AATGTCAGATGTGACGTCCAGAAGGAAGCTGGCAGCATGGACAGCTCTGACACAGGAAGG
GGCAGCTCTGGCTACAGGGTCAAGG
>TRINITY_DN127118_c8_g1_i1 len=265 path=[0:0-264]
TTTCCCAATGTTTTGGAGTGTACCCTAATTTACCAAAAAAATAGTGTAGGCTACCTCCTC
CGCCACATCCACTGCCTCCTCAACCTCCTACTCTATATGGACCTCGTCCTCAGATATCCA
GATTATTATTATTTTTATGTATTGTTATTTAAAATCATTTCCCTATGTTTTTTCCAATCC
ACATTTGTTTGCAGAGCACATTTTGATGCCATTTGCAGCCCTTTCCATGACATTTTTAGA
GCCATTTTAGTGCTCAAAAGTTCGG
>TRINITY_DN285773_c0_g1_i1 len=265 path=[0:0-264]
ACAACGTCTTTGAGGTTTGATATGATGCGCGACCATTGCATTAAGGCAACTTATTTCATT
CAATTCTACAGACTGGTGAGATGCAGATCGTATCTGTAACTACTTCTAGCTCCACGTATC
TTCAATTTGTCATCTATGAAGGAAGGGGTTAAACCAGATATCATCCGGCGCAACTGAAGG
GCATTTGTAATGATAATTATTAATAACGGCCATATCTACGGCGCCAAAATAGTTTGATAC
ATTTTGGTGCCCTAGATCTTTCACG
>TRINITY_DN168190_c0_g1_i1 len=265 path=[0:0-264]
ATTTGCACATCACAGGGAACAAAGTGGACGTTCTGCCAAAACAGTTGTTTAAGTGCGTGA
AGTTGAGGACTTTGAACCTGGGGCAGAACTGCATCGCCTCCCTGCCTGAGAAGATCAGTC
AGCTGTCCCAGCTCACTCAGCTGGAGCTGAAGGGCAACTGTCTCGACCGCCTGCCAGCCC
AGCTGGGCCAGTGTCGGATGCTCAAGAAAAGCGGGCTTGTTGTAGAAGACCAACTGTTTG
ACACGCTGCCACTGGAAGTCAAAGA
>TRINITY_DN204607_c0_g1_i1 len=265 path=[0:0-264]
ATGCATAACCTTCCGGTGCTTGCGGTGGGCTTGTATCGTCGAGCAGCCGACCGCCCGTCA
ATTCCGTCATCGGATCGGGAATGGCCGAAATCAGTCTCCGTGTATAGGGATGCGTCGGGT
TCGAGAATATCCGATCCCACGGTCCGCTCTCAACAATCTGCCCGAAATACATAACCGCCA
CACGGTCGCTCATATGCTCTACGACACTCAGATCATGGCTGATCATGATATAAGAGAGAC
CGAGCCGTTCTTTCAGTTCCAGCAG
>TRINITY_DN131422_c8_g1_i1 len=265 path=[0:0-264]
GGCTACCAAATGCCCCTGCACCACCACAGGATGGGGATATAATGGAGGAGGAACAGGGTG
GACCGTCAGCCCTACCAGAGTCCCCACCCCAGCTTTTGAAGATGAGGACGAGAAGGAAGA
GGATGATGACGGATTATTCACCACCCCACACAAGGAGGGAGAATGTTTGCAAATATGTTT
GAATGGATATATATTATAGTTATTATAGGAGATTTGTGATCCACCCCACATTTTGAATGA
TACCGTGATCTATATATAAGGGAGG
>TRINITY_DN144841_c7_g1_i1 len=265 path=[0:0-264]
GATTCTCCTTAAAGGGACCATGCTAAACTGCTGACAGCCCTAGATAGTTTCTTGGGACGG
GCCTGTGTTTTGTGGAGCTTTCCTCATCAGGAATAGTGAGAATATGAAGTTTTATTCCGC
CAAATTCTGCTCCCTGAAGTGTCCAGGACGGGAGTCAGTGTAATACTCTGAATTGAGCTT
CTTCGCGTCCCTCCCCTCTCCTCCCAGTGACCGCTGTACTGGTCTCCTGGTTGGATGCTG
TAGCTGTCACTCGTTCCAGTGAGCG
>TRINITY_DN322438_c0_g1_i1 len=265 path=[0:0-264]
TTTCCCGGTGAAGTGCTCCAGGCGCGCATCGTGAGCATCCTGCCCGAAGCCAACCGCGAC
ACCCGTACGGTGCGAGTGCGGCTTGAAATGGCCAATCCCGGCCAGCGCCTGAAGGCCGGC
ATGTCCGGCCAGATCGCGCTCAAAGGCAACGAACAGCCCGCGCTGCTTGTTCCCAGCGAA
GCGGTCATCCGCACCGGCAAGCGCGCACTGGCGTATGTGGTCGATGGACCCGGCAAGTTC
CATCCCGTGGAGGTCCAGGTGGGCG
>TRINITY_DN339447_c0_g1_i1 len=265 path=[0:0-264]
ATGGCGATTCAGGCACACTGGTAGGGATCGCAAGGAAGCCTTATCTCTACCTGCGGTTCA
GCAAGGGGCAGTCCGGTGCACTTACCGCTCCAGCGGTGACTCGGGCAGGTGTCAGATGGG
GTAATTAAAAGTCTGCTTTCTTCTGGACCGGCCGTGACCCACGGCCGGATCTACTTTCGC
CGTACTTGGTATAGTTGGAGCGGCAGGCAGTCAGTGATCCCGATAGTCCACTGTTCCTCC
GGCTTGTAATCTTCACACCCTTGAA
>TRINITY_DN152693_c3_g1_i1 len=265 path=[0:0-264]
TTTTTTTTTTTTTTTTTTTTTTTTCACAGTTTGAACATGTTTAATGTGATACTCGTTGAC
ATTCATATTTACAATGATTAAGAGGGAGGCAAACGTAAAAAAGTGCAAATGTCTGCCGTA
TGAAAAGAAAGTAAATGTTGTGTCACTCTGGGGGGGGGGTCTGGTGTCCCTGGAGCGTGA
GCACAGATGATGGAAAGAGTAGCAGCAGGGTGATAGGAGTGATGACACACACCCTCCCTA
AAATACATTACTGGTGGGGACGCCT
>TRINITY_DN163117_c1_g1_i1 len=265 path=[0:0-170 2:171-264]
CGCTGCGTAAGGTGGAAGAGATGCAGCCGAATGCAAAGATCGTGAGAGCGTCGGGTAGGG
AAAGAGTGGATGGATGCGTTTGAGTTGCTGGGTTTGTCGGATGGGGGATCACCGGCGGGG
GGGGGGGGGGGTGGGGGGGGGTTGGGGGGGGGGGGGTGGGGGGGGGGGGGGGTCGGGGGG
GGGTGGTGGGGGGGTGGGTTGGGGTTTGGGGGGTGTGGGGGGTGGGGGCGGGGGACGGGG
GGGGGGTGGTGGGTGGGTTGGGGGG
>TRINITY_DN161277_c0_g4_i1 len=265 path=[0:0-154 1:155-264]
CAAACCATCCATGGAAACAGATCCAGATGGAGACCCCAGCGCTGGTCTAATGAACGTTCT
GAAGAAGATTTACGATGAAGGAGACGACGAGATGAAGAGAACACTAAATAAAGCCTGGGC
TGAATCCAGAGAGAAACAGTTAAAGGGGGGGGACATGGACTTCTGATCCTGCCCTCTCCT
CGCCTTAAACAGTTCCACAGTCCAGCGACAGGCCTTGCTTTACCTGCAGTAGAGTTGATC
TCTACAGGATCCAATGTTTACAATC
>TRINITY_DN133232_c2_g1_i2 len=265 path=[0:0-64 1:65-66 2:67-174 4:175-214 5:215-264]
TACTAGGATAGTGCACAAATATGATACATCCATTGAGGTCGTGTATTTGCGCCAAGAGGT
ATCATATTTGTGCACTATCCTAGTACACATCCCCCCACTGCATTCTACATCACTCCTCTG
GAGGACCGGCAACTCCATTTACGAGGACTGAGAGATACCGGCAGCACCGACCCTTCGCCC
TCACAAGTGTTGTGCCTGTGTATGCACAACACCAGAAGGTGAGCATAACGATTGACACGT
TTTATTCATAAACATTGTTTTATCT
>TRINITY_DN132872_c2_g1_i1 len=265 path=[0:0-264]
GTGGATTCTCTTGTTGGTGACATTTTCTGTCAGTATCTGTCTTCTCTGGAGACTGAGGTT
GCGTTGTGCAGTGAGGTTTTTTGGTTGTGTTTGTTGAAGTATTGCTGATATGTAATGGGG
AGCCATGATGGTGAGTGGTTGTCCCAGGACGATGTCAGCTGTATCGTTCAGGAGAGAACT
AGCAGCATCAACGGCCCTGACACAGGAACGTCTGGCTCAGGCTACATGTTCAAGAAGTTT
AGAGAAGTAGACAACAGGTCTACTA
>TRINITY_DN308793_c0_g1_i1 len=265 path=[0:0-264]
TTGGAAATAGGAATCATGCAGGACAATGAAGATACATTCTTCAAGCAAGAAAAACCTCAG
GATCACAAATGCTGGTCACAGAGGGAACATTTAAAGAGATAAAATACTTGTGTACCAAGA
AATGAAACTTAAGTTTTAATAACAAACACATATTCTAGATAAGAAATTAGAAAGAAATTA
TGAACTTCTAACTTAAAAAAAAGAGAAATGAAAAAAACAACCCATCAGGCTTCCAAGTTA
GGCTACTTTCACGCTCGCGTTTTGG
>TRINITY_DN141755_c5_g4_i1 len=265 path=[0:0-264]
TGCCACAGCACCACAAAAAAAAAAAAAAATAGAACTTGTTTTATTTATTTAAGCGGTGCA
GACGGATCACTGACCCATTCAAGTTGAATGGGCCTGTATCTGTCGCGGCAGCCACACGGA
TGTTGCCTGTGCATTGGGGGAACGCAAATTCTGGTCCCCAATGCACACAATGGCCATGTG
CATGAGGCCTTATCCTGCAAAAAATAAAAAATAGCCCCCATACGGCTATATTGATGGAAA
CGTGAAAGGAAGAGCTGTTGGAATG
>TRINITY_DN162068_c5_g1_i1 len=265 path=[0:0-264]
AGTGGATGGCTCTGGAGACAAAGTAAGTGGAGGCTCCTACCACACTGTGTACCCAGAATA
TGGGTATAATGACATGTGAGGAGAACATAGCAGACATGACCGATCTTTATGGAATAACAC
AAAAGAATAAAGAACATGTAATTTATAAATGGGGCTCATAACAGTGGGTAAAAGGATTTT
TAAGCACGTGGGGATGAGCCAGGGGCGTGACTATAGGGGTTGCAGAGGAATTGTATTCAC
CACCATTTTCTATAGGCTCTGTTTT
>TRINITY_DN159282_c18_g1_i1 len=265 path=[0:0-264]
GCCCTATTGAAGTGAACGGTTCCACGTATGGACCACACAAAAAAACGGAACGGACACAGA
CAAAAAATACATTCCTGTGCATGAGCCCTAAACATGGTTTATAGACATGGAGACACATAA
GTCTACATATTAGCTGTAGACACATAAGGGGTCATTTACTCATTTACTAAGAAGAAATAT
GCCTAAATTAGGTGTATTTCTGGCGCAGATGGCAGCGCTAGGGATAGTTGCGCCGCTATC
TGCGACTTCGCCCCTCTCACACCAG
>TRINITY_DN136803_c12_g1_i1 len=265 path=[0:0-264]
AAACTTAATTGTGTAATTGGGGCGAAATTGCGGCCTGATACTACAAATTTTAGGGTGTTC
ACATTCTTTTTCATATAATTCAATCCTTTAATCTCTAATTTTCTAATTGAGGCCAGATAC
TACACATTTTGAGGTATTCACATTCTGTTATCCACTAGTACATTTGTTCATCCTTGTTTC
GGGGAAGAAATTGCGCCCTGACACTACTGCTATTTTACACTTACAGTGACTGTTACAGTA
CATAATGTCCGACAGATAGGTGCCA
>TRINITY_DN162773_c3_g3_i1 len=265 path=[0:0-264]
GGAAGACCTGACCAGATTCCTACAGCGAAATAGTCCATTTACATATGAGGTGCCCATACA
AATAAAAATAAATAAATATATATATATTTTTTTAAAGCCGCATGCACAAGACCATAGGTG
GCCCGCGTCTGCAATATACGGTCACTGGCCGTATGCACACCGTATCACAAATACAGCCCC
CTTTCACTTGAATGGGTCCACAATCCGGGAGATACGGTGCATGTACTACTTTTCTGTGGT
GCGGATCGCAGACCCCATTCGTGAA
>TRINITY_DN130965_c17_g1_i1 len=265 path=[0:0-264]
ATGCTCATATCAGGGGGCTGCCTGGGTGAAAATGGGAGTATGTCTGGGCTCAGCTCTGAA
ACTGGACAACCCCTTTAACCTCTTAATGACCAGCAAATTTTTTCAGTTTTTGCCTCTCCA
TGTTTAAGTGGGTAAATATAAGGCTACTTCTACTCTAGCGTTTTTGCTTTCCGTTTGCGA
GATCCATTCAGGGCTCTTACAAGCGGTCCAAAACTGATCAGTTTTTCCCTAATGCATTCT
AAATGGAAAAGGATCCGCTCAGAAT
>TRINITY_DN331144_c0_g1_i1 len=265 path=[0:0-264]
GGAGCGGTGGAAGCCCAGGGTGAGCTGGCACCCTCCCGCCATTCATAATAAACGGAAAAC
AGTCATAAAGCTATTATAGTTAACATAGTACTGCCCATGTATTAGTCCCCAAATGGGAGC
CAAGGCGCGGCCAGCACTAACAATATTGCAGGAAACACTCATAGGCGAGTATAAATGAGA
ACCGAAAACAGTCAGAATAGACTAGATGGAACAATGGACAGAAAAACTGAGTACGTGGGC
CCAAAGAATACAAAACGGGTGTAAA
>TRINITY_DN92039_c1_g1_i1 len=265 path=[0:0-264]
AAGGAGCACTATAAATGCACCAATGGTAAAAACAGCCCTAAAATGGAGCTTGAGAACGAG
GCCGGAGTGCTGACTGTGCCGTCGCGCTCGCATTGGGAAAGACGCCTTGCGCTGGAGGAT
CTCATGGCCGGCATCGTCACATCTGGGCTGTACACTGGGCTGACAGTGGCAGCGTTTGTG
AGCACAGGTTTCTACCAATCTGGCGGCAACGAAGAAGTGATGTGGTGGGGTAACGAGGCT
AAATGCAATTTCTTCACGGACAAGT
>TRINITY_DN127885_c5_g1_i2 len=265 path=[0:0-119 1:120-178 3:179-264]
TTAGCTGAGGTCAGGTTGTATTATGTACAGGGGTCCTACTTTGACGCACCACAAATTGGG
GGGGAGGGAGGGGAGGGTTTTCTAAACGCTATGAAAAGATTAGCTGAATATATTTATAAT
CACATCTATTTATAAATAGTTGGGTCACTAGGAACTGAGAGATTGTAAAAACTGTTTTCT
TTACTGTAAATGTTTTGTAGTTTTCCCAATAAATTTTTTGAAAGCAAAAAACAAAACAAA
AAACAAAAAAAAACAATCACCACTG
>TRINITY_DN229458_c0_g1_i1 len=265 path=[0:0-264]
GGTGTCGACGGAGTCATCGCCAGGCTCGACTAATGACCGGGCCTCTTCTGGCAGTACCGC
CAGGGAGACCTCCTCCTTGACCACGATGTCCAGGACGTTGCCCATTGGGTCACGCCGGAC
CACGTAGCGGTCAAGGGGGTAGAACTTCATGCCGCCCTGCTGGGGCAGGTACACAAGGCC
GTTGCCGCCAACAATCAAATGCTTGAGCAACTCAAAACCAGTCACACGGATGGCGGTGGT
TTCAATCTCGGTTTGCACCGCGCGC
>TRINITY_DN122913_c8_g1_i1 len=265 path=[0:0-264]
ACAGCATGAAAATGATGATGAGTGAGATGGGCCTGCCAGCCCGTCACCGCCACCTTTTTT
TAGACCTAGCGTGAGCGGGGAAAAGTCGCAGATTGTGGCACAAATAATATAGCTGAATTT
CTGGCTAGTAAATCACCCCCTGAATGTTTGCATCCGTACCCTCAGGGACAAACAGCACCA
GTAGTGTCTGGGGGCCTCTTATCTCCCCTCCCTCCTCTGTATAAATCATATGGCAGAGTA
GCTGAGCTGAGAACTGGGAGGAGAG
>TRINITY_DN140822_c2_g1_i1 len=265 path=[0:0-264]
GAGGGGGGCAGTCAAACCCTGGAAATCTCCACCCCAGGCCCAGAGGTTTGAGATGATAAA
ACCCGCCCAGGATGTACCCGCTGTGGACCTGGCTCCAATAGTCTGCTGGCTGTGTCAGAA
GCCTGGCCATGTAAGGGCTGACTGTCCCCCTCGGGTTGAGCCCATGGACACGAACTATGG
CTACCGTCAGTCGCTATATGCCAGAAAGCTGTGTGCAACAGGTACTTCAGAATCTCTAGA
TCACTTGTGCCAGGTGGAAGTGGGA
>TRINITY_DN122342_c1_g1_i1 len=265 path=[0:0-264]
AAAACGGACCCGTTCGGCTAATATAACCACATGCATCAGTTCAGAACAGATCTGTTTGTA
TTATCTTTAACATTTGGACTTACATGGGTCATTCAGTGCGCCTATCACAGGACAACTACG
GGTGAACTGGATATCTCTTTTTCTGTCTTCAACGTAGCCTAGATCAGTGATGGCTGACCT
CCGGCACCCCAGCTGTGGTAAAACTACAATTCCCAAGATGGACACTTGCTTGGCTGTTCT
CAGAGCTCCATAGATATGAATTAAG
>TRINITY_DN151049_c12_g1_i1 len=265 path=[0:0-264]
GGCAATTAACTCCTCAGGGGTCACACCTGAGGGGTTGACAGCTGTGGATCGCAGCGCCTT
GTCATAGAGGTCGGGTGTCAGGTATGCAATTCTGCCACTGGCACCCGCCGCCTATATTTG
TAATAAACGTTCGTTATCTTCACTTTTGGCGCAGTGCGCCCCCACAACAGTATTATAAAC
ATTGGTGGTGCAGTGCATCCCCCCGCCCCCCCAGAATTAAAGTAATTGGTGGCAGTGGCC
ACAGGGTCCCCTGCCCGTCTCTTCA
>TRINITY_DN152359_c7_g1_i4 len=265 path=[0:0-70 3:71-79 4:80-125 6:126-150 7:151-181 8:182-205 9:206-264]
CAGCTGATCTGTGGGGGTGTCGGACCCCCGCCGATCTGATATTGATGACCTATCCTGTGG
CTAGGTCATCAATATTAAAAGCCTGGACAACCTCTTTGAGGAGGACCTTTCATGGGTCCA
GACATTGTGAAGTGACTAGCACATTATGTGGGGCACTGTGCACGAATGTAGTGTCGCTTG
CTGGTTTGTCTGGGCGCCGCTCCGTTTCCCCCGTTCGCTTTTCCCGCCTGGTGTGCTGGT
GAGTGGCATCGGTGCAGGGAGGAGG
>TRINITY_DN52037_c0_g1_i1 len=265 path=[0:0-264]
ATCTTTAGAACCCCCTTAATGACATTGGCTGTATGTTTTAGATTGTTTTGTTGCAGAATA
AATTAGGAGCCAATCAGAAGCCTCACTGATGGTATTGCCTAATGGATAAGCACCTGTATT
TCTCAGCATTGAGGACACCGTTAATCCTTACCAAATCCCAACTCCATTTGCTGAAATGTA
GCTCCAAATTTGAAAGTTCCTGTCCTCCACCATGCTTCACTGTTGCCTGCAGACACTCAC
TATTGTACTGCTCTCCAGCCTTTTG
>TRINITY_DN209040_c0_g1_i1 len=265 path=[0:0-264]
GCGCACATCGCGCCCCGTGCGCGCCGCCAGTTCGGCCGCCACGCTGCGCGCCAGCACGCC
GTCCGGCGAGGTGAGCACCACGACCTGGGCTGGCGGCAGGGCCTGCACGAAGGAGGGCAG
ACGATCAGGCACGGCAAAGCGCGCACCGGCGATGTGCTGCTTCTCGAAGGCGGGCCGGCT
GTCCACGTCGAAGACGATGGCACGGCCTTCGCCCAGCAGCTCCTGCGCCTGCTGCACGGA
CAGCTGGGGCGCAGGCGCGTGGGAG
>TRINITY_DN323220_c0_g1_i1 len=265 path=[0:0-264]
AGATGCAACTTTATTCCCTTAGGAAGGTTGTAAAAACAATCACATGAACAGTAGCACTAT
ACATTATGGAGTACCAAGATGGCTGCAGCAGGCTTCACTCTCTAGTATCCGGACTTCAGT
GACCTGCGCCCCCAGTGTTTCCCGTTGCTGTGTGGAGTCCGTATACCTCCGTGTCCCCCC
CCGGTATTCCGCTCACACGTCACTGCCATCCATTATCCGACCCACTTCATTACACAATAA
TAATATAAATCCCTGTGATGTGGAA
>TRINITY_DN138528_c4_g2_i1 len=265 path=[0:0-264]
TGCTGATTGGCTACATGCATGGCATTATGGGTGATCCCGCCTTCCCAGAGTTCCTTGCTC
CATGTCCTCACACATGCAGCAGCTATTTTAGGAAAAAATGTGATTCGTTACCATAAAGCG
TGAGAAAATTCGGATTCGGTGCGAATTGAATAATTCCTGAAATTCATATCGAATTCCACT
TCGTCAGCTTTGATTTGCTCATCTCTAGTAATGATACCTTTCACTTAGAGATCCGTTTCT
TCATTCTGGAGAAAAAGTACATATG
>TRINITY_DN148679_c1_g1_i1 len=265 path=[0:0-264]
GCTCGGTATGACAGATATGCTGCTGATGATGATGATGATGACGACGATGACATTGACCAT
GACCAACCATTGCAGTGGGGTCATACAAAAAAGTCTCACCACTGAACATCAGATATTTGC
CTGCTGCTGGGAAGAGCGTGATGTGCTCGGTTTTACTTTTTTAACTTTATTTATAGTACA
GGAGCTTCACTGATGTAAAGGGGACACTAAGGGACAGCACTACTGCAGGGGGCATAACTA
GTTTGTGGGCACTTAGGGGGAATAA
>TRINITY_DN342755_c0_g1_i1 len=265 path=[0:0-264]
AGATTACGAGGGCTCATGCACAAAATGCTAACTAAATTACCTTTGAATGCCAACAGACAA
AATGGAAATGTTCCCCTTTCCTCACTTGTGCCTCCCTACGGAGGTCAGCAGCACAGAGGA
GCTTAAGGGACATGCTGCTGGACTCATTATAAGCAGGAATTCTCTAACGACTCCTGCCAC
CGGTCACATTGTCTAACATGCTGCTATTTGTCACTTAGAGAAGTTATCATGTATTCCGAT
CACTATTTACATATTTGGTGATCAT
>TRINITY_DN101127_c0_g1_i1 len=265 path=[0:0-86 2:87-264]
ACAAAACTACGATCTTACTATCATCCATCCTGTGGGGCGTTCGGCCTTGTGCAATCTGAT
GGATATATTTCTTTTTCTTCGGCGTGGTTGATCGCTGCGGGAATGGACTGTGTGGCTGGG
GGTCTTTGCCAGTGTAGAGTGGATGTGTTTTTTGCGAATTTTCAATTGCGGATTTTTCGA
TTGAGAGTTTTTCGGTTGCGGGTTTTCAATTGCGAGTTTTTCGGTTGCGGGTTTTCAATT
GCGAGTTTTTCGGTTGCGGGTTTTC
>TRINITY_DN322543_c0_g1_i1 len=265 path=[0:0-264]
ATTTCATTAAAGAATATTTTTCTCCCCTGTTCTATGTAATATACAGTATTTGTATTGATA
CAAGTTTTAAAATGTCAGCCATCAGAACAATGACACAACTATTCTGCCTGTGGCTAAAAT
ATCCCATCAGTATGAGATTGTGATCGGGTGGGGCCTCCATGAATCACAAAGCATTGGCGG
CAGAGCACATTATTCGCCTCGTTCCCTTCTGCTTGTGTCAAAGTGCCACATTCATCCAAG
CATTGTGTCTGGTATTGCAGAAGCA
>TRINITY_DN160195_c7_g1_i1 len=265 path=[0:0-264]
GCAAATTGCGGAAGGCACATGGGTGGCTTCCATTTTTTGCGGATCCGCGGTTTCGGACCG
CAGAAAAGGGAACGGTCGTGTGCATGTGGCCTTACAGGACATTTTTTATATTAGTTCACA
TCCAAAGCAGTGCAGTGGGAGCTGAGATGATGAGAGTGACTCAATTACAGCTGATCTGTG
GGGGTCACCCATCTGACAGTGGAGTGGAGATAAACTGCTGTCTGTCTGTGTAGGACTCCC
CTAGGGTGGCTGCACAAGGTGCAGA
>TRINITY_DN136088_c32_g4_i1 len=265 path=[0:0-264]
CACCCCCGCTTATCGAACCGTATACGGGACGATTCATTTCATAGGGTCTGCAAAAAAAGC
TACTCCGTATGCATTCAGTTTCCGTTCTTCCGTATTTCCGTTCCACTAAAAGATAGGACT
TGTCCTATTATTGCCCACAAATCATGTTCCGTGGCTCCATTCAATTCAATGGGGCTGTAA
AAAAAAAAAACTGAATGGATATGGAATGCATCTGTATGTCTTCCGTATTCGTTTTTTTTT
TTTTTTGCGGAACTATCTATTGAAA
>TRINITY_DN159176_c1_g1_i1 len=265 path=[0:0-264]
CGGGGGCATTGCTGTTACACCTAGAGGCTGGCTCTGCTCTCTCTGCAACTGCTGCACCCT
CTCCACCTTGATTGAAAGGGTCAGGCAGGCGTGATCAGGTTTACACTGCCAGACCCCATC
AAGAGGAGGGAACAGTTGGAGAGAATCTAGGTCCAACAGCAGCAGGTCAGCCAGTTCCAA
AGGTACAAATCTGCTGACAGATGTCCTTTAAGGGTTCCTTCACACAAACAGATGCCGCGC
GTGGAATCCACTGCGCGAAAGAGCG
>TRINITY_DN286280_c0_g1_i1 len=265 path=[0:0-264]
GCTGGAAAATGTTCCCAAGCACATCTGAGCACATCTGAATACGTGTCCTGAAAAAAAAAA
AGAAAACAGGGTTCCGTGCGGAAAATTAAAAGGCACAACTACTGTATTTTACTGATCGCT
TCATTGCTGAAATGCAGCATGGTATAATAATTGAGATGTACAGGAACTAGAACTGTAATA
TTAGGTCAGAGGACCCCTGAAGTGGTAATTGTGGTATAAATGGTATGCTACTTGCATATA
CTACATGATCACTTTTTTTAAATAT
>TRINITY_DN158076_c9_g1_i1 len=265 path=[0:0-264]
GATCAAGCCGGCATGGGAGGCAATATGGACAATCCCAATTAGAAGTTTTTGAAAATCCGA
TTTGGCTGCTTCGTGGGAGTTCAACAAGAAATTTGATTCATTACTAAGTACTTCTTCACG
AATCACCTTCCATCGTATATAGCGCAAGCAATGACGGGGAACGGTGATTGCGCCGCCCCC
CTTTATTTAACCCCTCAGATGTCCCGATCAAAGCTGATCATGGCATCTGTGTCTCACATT
CAGCCTTTTCAGGGGTTAATCAAGT
>TRINITY_DN117116_c7_g2_i2 len=265 path=[1:0-59 2:60-66 3:67-67 5:68-101 6:102-115 9:116-140 10:141-141 12:142-146 13:147-181 15:182-189 17:190-264]
CATCTTTGCTTTGTGCAGGGACGGGACCTGTGGTGGCGTCGCTCCGGTCGTCGCGTGGTC
CATCACATGATCCATCACCATGGTAAAAGATCATGTGATGGATCATGTGATGACCGGAGT
GACGTCATCACAGGTCCTGTTCATGTAATTAATGCTCACCCCAGGTCCTGTTCAGCAAAG
GAGACAGAAGAGATGCCGGGCTACGCGAACAAGTGGACTAAGGCGAGTTAAATTATTTTT
CATTTTTTTGGCCCCTCCGGCGCTG
>TRINITY_DN240885_c0_g1_i1 len=265 path=[0:0-264]
GGAGCTGTTCGCCAAGGTCATGGCGCTCTACCAGGGACATGTCGACTTCGCCCGCCAGCG
CTTCGCCGCGCTGTGGACGCCACAACTGACCCTGAATACCGCCGGCAGCCCCAGCTATCG
CATGCACGAGAAGGAAACGCTGAGCAGCGAGGTCTCGGTGGGCACCGCCATGCTCAAGCC
GAGCCACTACGACCTGGCGTCCCTGGCCGAGCATGTGCCGGCCGTCTACATCGCCACGCC
GGTACTCAAGAGCACCGGCGCGGTG
>TRINITY_DN114681_c3_g2_i2 len=265 path=[0:0-134 2:135-264]
GCTTGCCGTCCGAGTCGGGCTTGTTGGACTGCCGTGTCCGGGCGATGGGAGGGGGGGCAT
CGTCTACATTTGGAGACAGAACTTTGGTGCAGGTGTGGCAGCGGTTGGGGAGGGAGGCCC
GTCTTTCCTGTGGAGATTGCTGCATGTGTGAGGTGGTGTCTCCGGATGCGGGTGGGGAGC
CAGTTGAGTCGGGTACTCGGTGTCAGGTGGGCATCTATTTTTGCTTCCCTTTGTATGGGA
CTGTGCTGAGTGGGTTTTTGTTCTG
>TRINITY_DN141184_c6_g1_i1 len=265 path=[0:0-264]
AGAAGTTTTCAACCTAAGGAGTCTTACTAAGGTTTCATACATGCCGTAGAACTGTGTTAT
GGGGCCAGAATGATGGAACATGGAGTTCCTATGGTTCTTCACTACTGTATGTTGTCACCT
GTACTCTATGGGTGAGATAAATTATGAGGGGAATTATTAATCAGTTTAGCAGGAGTCTGC
TCTACCATAACTTGCACCCAATTTATCAAACGTCACACAACATTTGATAAATTTGGTACA
TCTTTAAGTCTAACCATTCTGTTTT
>TRINITY_DN115995_c1_g1_i1 len=265 path=[0:0-264]
CACCTAAGGGGTACATAGCCTTTATAAAAAAAAAGTATATAAAAAATTATATATACATTT
TAACTTTCTCGCAAAATAGGTGCCTGAAGTTCAGGTGGCTATCCCGCTTCAGTACACCGC
TGGCTTGAAGACTCCCCTGCGGCTGCTCTGAGCATCACTCCTCTGCTAAAGCCTGGCATA
GATGGCACAAGTGGGAGCAGGCACCAGCAGGAGGAGCGCTGTGCTGTGCAGCTCCTGCGC
CAATCGCCTGTACTGACAGTCTGCG
>TRINITY_DN121001_c12_g1_i1 len=265 path=[0:0-264]
GTTGTCAAGTCCACAGAATCAAACCAGGAGATTGGGTTATACCAATTGATTGCGGCTTTG
GTGAATGCTTTAAAAAATAAAAAAATAAAAATAATGACAGAACGGTCATTTTTTTGTTAC
CTGGCTTTTCAAAAACATCTATCAAAAAGTTGTATGCTGCCCAAAATGGTACTAATGAAA
ATGTCAACTGATGCTAGACCATCACCAGAAAAAGAAAAAAAATATGTCTCTAAGAAAGTG
ACACAAAAACTTTTTTTTTTTTTTT
>TRINITY_DN39245_c0_g1_i1 len=265 path=[0:0-264]
GCTGGCCTTCTATCGACCTGAACCCACCTCTCCATAGCTGGTGGTTGCTCTGACAGCCTG
GTAGAATGATAAACCGCGGGAGACCTGATAAAGTACAACCTGAGTAGAGGGTCTGGAAAT
GATTTTCTGATTATGTTGTAGCAATAGTTTTTTTGCTGCCTTGTTTGCCGCGGCGCTCGA
GAGCAGACGTACCGCCTACACGTCCCTTTTAAATAAACAAACAATCATTTGCATAAAGTG
GCGGCATACTGGTAGATGCTCAAAT
>TRINITY_DN94373_c0_g2_i1 len=265 path=[0:0-264]
CATTCACCTGTAAAGGTTAGAGTGCATTTTAGGTTCATCCTGAAATTTCACCCACAAGCC
AAATACCCCTTTTTGTGACTAGTGTGCATATATATATAACTTTAATAGCATGGAAAATGT
GGACAAACATCTTTACTCTTCTCAGACACATTTCCAAATAGTGTTGGACTGGCTATAAAT
AGTATGAAGACATATTGAGGTAAACATCATTTATTCCATTTTTATACAGTATTTTGAAAA
TGAAGATTTATATGCCACATTTGTG
>TRINITY_DN129769_c6_g1_i1 len=265 path=[0:0-264]
CCGTATTTTCTTTCCGTGTCCGTTATGTTTTTTTTTGCGGACCGTATGTGGAACCATTCA
TTTCAATGGGTCTGCAAAAATAAAAACGGAAGTTACTCCGTGTGCATTCCGTTTCAGTAT
GTCCGTATTTCCATTCCCCCAAAAAATAGAGCATGTTCTATTATTGTCTGCATTACGGAC
AAGGATAGGACTGTTCTATTAGGGGCCAGCTGTTCCGTTCCAAAAAATACAAAATGCACA
CAGACGTCATCCGTATTTTTTGCGG
>TRINITY_DN141424_c5_g1_i1 len=265 path=[0:0-264]
AGAGCCGGAGTAGCTGAGCAGGAGAAGCAGAGCAGGTAGAGCAGAGCCGGAGGAGCCGAG
CAGGAGGAGCAGTGCAGACTAGAATTAGGTTTTCTCAGGAAAGTTTCAGTGTAACGTGTT
TATTTAAATTCTTGCTTTTTCAATGCTTAGGAGTCCAGGGGGCGGTCTATAACCTGTAAT
AAATGACAGGTTATACGGAATTTCTTCCCATAAAGGCCCATGCATACAAACATATTTTTT
GTCCGTGTACGTTTCTTTTTCTTTT
>TRINITY_DN162616_c4_g2_i1 len=265 path=[0:0-264]
GGGGGTAATGGAGGAGGCTCCAGTCCACGTCTGAGCCTCCCAGTTACATTGGGGATCTGC
CTGCTGGTTGGTTAGTCCCCGTTGACCGTGTTGGTTGTCCCATTTGATCCCCCATTGTGG
TGGGTTCCCAGCTGCACTACCCTTGTGTTTGGGGTGGGGTTCCGCTTTATCATGGGCTCC
TGCTGTTTCATTTTGAGTGAATCTGTTTTTCCGTATTTTGCAGATTAAGTGCTTCTTGGA
CTTTAAAGCCGGCGGAGCCCTGTGT
>TRINITY_DN118403_c8_g3_i3 len=265 path=[1:0-55 2:56-103 4:104-145 5:146-264]
CGGTGTTTGGGTGATTTTATTATTTTCCGTTGTAACATGGTTATGGCGGAAAATGGTGGC
ATTCTTAAAACAGAATGCTGGATAAAATTGTTTACTGAGGGCTAGAAATAGAAGTGAAGG
GCTCGCCTCGTCCACTTGGTCGAGCGGCCGGTGTCTTCTTTTCTTCGGGACCTGCGGTGA
TGTCACCGCGCTCACCATATGGTGGGCGCGGTGGCATCGCTGCGGGTCCGGTTGAATGAA
AATAGGAGGACCTGCGGTGGGGTCG
>TRINITY_DN129509_c9_g2_i2 len=265 path=[0:0-69 2:70-237 4:238-241 6:242-264]
TTCTCGCGCTTTGGGGCCCCTGAAGTGCCGGGGCGGTATAGGTGCCCCACGTGTGGCCTC
GTTTTGGAGAGAGGATACCCCGGGATGTTCTGTGGGGGGCATGGCAAGTTCATTGAAGTT
TTTTTTGTTGGCACAAGTTAGCGGAAAATGATATTTTTTTAGTTTTTTCTCCCAAAGTCT
CCCTTTTCGCTAACTTGTGACAAAAAGTTCAATCTTTCATGGACTCAATATGCCCCTCGG
CGGATGCCTTGGGGTGTCTTCTTTC
>TRINITY_DN121805_c13_g1_i1 len=265 path=[0:0-264]
ACGGACAAGGATAGGACTCCGGTGTCTGTGTTTTGCGGATCAGCAGAACAGGCTACGGCC
GTGTGCATGAGCCCTAATAGTGATCTGTTTTCCTGCACTCCCATCGTGACCACTTGTCCT
TTTCCAACATGTGTGTTATCTATTGTGAAGATGTCGTATCTACATCTGAGGCTTATTGCA
CACAAACGTGTGCGCTCTGTGCCCGTATGGCGGACCCGCAATACACGGGCACTGTTCCGT
GTGCATTCTGCATCACGGATGTGGA
>TRINITY_DN14013_c0_g1_i1 len=265 path=[0:0-264]
GGAGGGGCGCCAGCTGGGTCTGGCCCACTATGTCTGCGACCCTGCCCAGGGCGACACCCC
GGCACCGGCGCTGGCCTTGCAGCTGGCCGAAAAAATTGCCGGCAACGCGCCGCTGTCCAA
CTACGCCATCGTCAGCGCCATCAGCCGGATTGCCGACATGTCCGCCACAGACGGGCTCTT
CACCGAAGGACTGGTGATGGCCATGATCCAGCAGGGGCACGACGTGCAGCAGCGCCTGGG
CGATTTCGTGCACAAGAAGGCGCAC
>TRINITY_DN135409_c7_g1_i1 len=265 path=[0:0-264]
GCAGCTCAGTGGTTCATTGGTTAGCACTTGGGTCCTAGGTTTAAACCCAACCAAGGACAA
CATCTGCATTGAGTTTGTATGTTCTCCCCGTGTTTGCGTGAGTTTTCTCTGGGTACTCCG
GTTTCCTCCCACGCTCCAAAGACATACTGATAGGGGACATTAGATTGTGAGCTCCAATGG
AGACAGCAAGCGATGATAATGTCTGTAAAGTGCTGTGGAATATGTCAGCGCTATAAAAGT
GAGTAAAATAATAAAGTCAACCAGA
>TRINITY_DN158961_c7_g1_i1 len=265 path=[0:0-264]
TCAGTAAAATTAATTTAAATTCCTGCTCATTCTTTGAAGTCAAGCAGGCGGTCCCATCAG
GTGACTGACAGTCTCCCCTCTATAACTGTACATACAGAGATAGCCGTCACTGAAAGGACC
ACCTCCTTGATGTAAAAGCCCAGAACGAGCAGAAATTTTAATTAATGAAATACAAGTAAT
AGTGAATCTTTTCCCACAAAACTATATTAGGCTACTTTCACATAAGCGTTTTTGCTGTAC
AGTTTTGAGATCCGACATAGCATCT
>TRINITY_DN162106_c5_g1_i1 len=265 path=[0:0-264]
GACTCCAACTGAGGGATTCCCTCACTGTACAGCGATTTTCTGCAAAGAAATAGAGGCTAA
ATTAGATTTAAATACACTGACTCGAGCATCGCGCTCAAGTAATTGTGGTGTTCGGCCGAA
CTCCGCGATGTGCCGCTGCTCGCGCAACACTAATTACCGGCTATTCCATATTTAGTGTAT
AGCAAAGATAAACAGCTGACAGGGGCGGACTGGGGACTAAAAGTGGCCCTGGAAATAAAG
GTAAAAGTGGCCCCATGTTTCAGGC
>TRINITY_DN12224_c0_g1_i1 len=265 path=[0:0-264]
GTTCCCAAGAAGTTCCTCATCTCCATCTGAGACCACCTCAGCCTGAACTTCATGGCCCGT
ATCACTGTAAGCATTTTGGTCAACGCCATTCAACAAGTCTCCAGGAAGTTCCAAACTTTC
CCACATTTTCCTGTCTTCTTCTGAGCCCTCCAAACTGTCCAACATCTGCCTGTTACCTAG
TTCCAAAGTTGCTTCCACATTTTCAGTTTTTCTTTATAGCAGTGCCCCACACTACTGCTA
TCAATTTTCTGTATTAGTCCGTTCT
>TRINITY_DN143759_c3_g2_i1 len=265 path=[0:0-264]
GCCATAGAGTTCTATTTTAGCGTCATCGGTCCACAGGACTTGTTTCCAAAATGCATCAGG
CTTGTTTAGAGTTTTTTTTGCAAACTTCTGACGCTGAATTTTGTGGTGAGGATGCAGGAG
AGGTTTTCTACTGATGACTCTTCCATGAAGGCCTTATTTGTGCAGGTGTCGATGTACAGT
AGAACAAAGTACCACAACTCCAGAGTCTGCTAAATCTTGCTGAAGGTCTTTTGCAGTCAA
GCGGAGGTTCTGATTCGCCTTTCTA
>TRINITY_DN134787_c5_g1_i1 len=265 path=[0:0-264]
ATTGCCACACATACTAAGGTGCAGTTCACACAGGGTCTTTTGCCGACAGAATTTGGTGCA
GATGCCGTGCCAAATAGACGCCAGTGGCAGCTCTTAATATGTCTCCCAATGGAGGCCAAG
GTTTATAGCTGCGACCACTGCAATAAAAGTCGCATCCTTTATTGGCAGTAAAGTTGTTGC
GATACCAAATTTGTTATTTGATTTCGATACCACGCGAAAAAATAAACCAAAAAAGCCACG
TGCATTCCGCATTTATGTTTATTTA
>TRINITY_DN102576_c0_g2_i1 len=265 path=[0:0-264]
GCTTGCACCCCTTTATAGTTTCTGTATACTCTGCCTTTCGCTCATGGGCATCATATATGT
ACCCCTTTATAATACACATGTATCCTACTTATACCTATACGGATTATGTTCGATTGTATC
CCTTTTATTTTTCACATGGATCTGGTCTGCACCCCAAAATATCATGCATAATGTATACTG
CCTGTGCCCCTTTATAATTCACATACATCAGCCTGTACCCCTAAATAGTTCATGTATATC
GACCTGTACCCCTATATAGTTCATG
>TRINITY_DN142800_c5_g1_i1 len=265 path=[0:0-264]
TAGCCCAAAGTGAATAAGATAAGAAACAATAATCTCCTAACCAGGAGATAGTGGGGTACA
ACCCCTCTTACCCCGCAGGTGTACCATGCCAGATTCAGAGTGCTGCTCCTGCCTTCGGTG
CGCTGTGGTCCACCCCCCTCTTCCTGCAACATCATCAGTGGAATTACAGTGGGACTCTGG
AAGGGCAGTGGTCACCACCGTACAGCAACCTGCCACACTGCTGCTGCTCCCTTCCATGAT
GGCTGGCCGGCGTTTCCTTTTGAAG
>TRINITY_DN157097_c9_g1_i1 len=265 path=[0:0-264]
GTTTTGTCTGGGGAGCAATCAGTGGGAGAGGTGGGATGGCCGCCGTCCTATTAGTTCACA
CAAAACACAGGCGGACAAGTTACTTCACAATACTGAGCTAAAGAGCTGGATCATCTTCCT
CTCCTGCTTGTCAGGTATTATGATCCTGAAGACAGCTGGGAAGAACTTTGGCTGGGGCAC
TGTGGAAATGGAGTTCATGAAGAGACATAAAGCACAGAGAGGACAGACTGTGGTAATGGA
GAATGCATACAAATGCTGCTCATTA
>TRINITY_DN127776_c3_g1_i1 len=265 path=[0:0-264]
AGCAGAAAAGGATTGGCATGATCTAACCTTGGCTTGCTTTAACTTTTATTGCATCATTAG
GCCTCATGCACATGACCATTTTCTGCATCTGATCTACATTTTTTTGGATTCAGGCCCATT
CATTTCAACTGGGCCGCATAAAATGCAGACAGGATACAGTGTGCAGTCAACATCCATATG
GCCGTCCCACGAAAAAAAAAAAAATAGAACATGTCCAGTTCTTGTCCGTTTTGCGAACAA
GAATAGAAATTTTGACAGAGCCTGT
>TRINITY_DN271955_c0_g1_i1 len=265 path=[0:0-264]
GAGCCTGCAAAGGAGAAACAGACAAAAAAATGCCAGCTATAAGTCATCTAATGGGCAGAT
TGCTATTACTCGTGTACACACATGGTACTCAAACATGAAGCTAGGTACACTTTAAGTATA
TATTTTGGTAAACTGTATTGAAGTTGCTTTAAAGTGATTTCTCCACTAACTCACACTCCA
CAGGATAAACATCTGATCTCTGGGGGTGGTCCGACTGCTGGAGGCCCTGGATTTACCGTA
TGAGAATGGAGCAGTAGTGCGAATG
>TRINITY_DN208325_c0_g1_i1 len=265 path=[0:0-264]
GGTTGTAACCTTATTTGTTGGACTCCCAAAATATTTTGAGGCGGTTTGCTCCCCGAAATG
TCACTGGCAGCCCACCAGATTGGTCAGTGTAAGTCCACAAAAACCAGAGTCTGTCCTTGC
ATTTGCTATTGAACTTCTTTCTAGCGATATGTGTGCCTCCCTGAAAATCTGCAGCAGACC
CTCTGTCGCCATACCATTATCCGCAAAAGTCAAGCACCATGTAACTACACACACATAAGA
AGGTATCCTATAGATGCCTATGAAG
>TRINITY_DN147751_c1_g1_i1 len=265 path=[0:0-264]
GCTATGTGTACGGAAAAATAAAAAAAAGGTATGGCTCAAGGAAGATAGGGAAGAAAAATG
AAAACGCAAAAACCTCTGGTATCCTAAGGGTTAAATGAGTATGAGATCGGAGATAACAGC
TACACATGAGCTGTCCGAGTAAACGGAACGGGCGGTTTGCGGGTAGACTGGGGTGTGGCC
CCTGTATAACAAAAACTACAGAAAATTTGTAATACAGACCGGTTGCAAGTAGTTTTTTTT
GGCCCGAGATGAGTAGAATACAGTA
>TRINITY_DN181415_c0_g1_i1 len=265 path=[0:0-264]
GACAAGGTGGGGGGTGGGGTCTGGCTGGTTGCTGTGGGCAGCTGGGCCAGTTCTACTTTT
GCACCAGTTTGATAAATGACCTCCTAAGATTTTTAGGTCAGTTACATATTTTGACTGCTT
TTGTAAGCACCTGTCTCTACTAGATACAACTCGTCCTGCGCCTTTCAGCAGAAGATCCAT
CTTCCATCGGTTCTTTAGTCAATGGCGTATCATTTATGGCACCTGTAAAAGTACTTGCAA
TCGGTGGCTGACTACAACTTTCTTG
>TRINITY_DN150662_c0_g2_i1 len=265 path=[0:0-264]
ATACCGCAGCTGTCCATCCGCACACGTAAGACAAGTCCCACGTCCTCTCTGGCATCTTCA
TGCGCTCCGTCAACTGCAAGAGAAAAAAAACTTTTCTTAATATGTAAATGAGGTGCAACG
AGAGCTCTGCAGCCGCACCCAGAGGGCCCCCCCCCCCCCCCCCGGGATGCCCTGGCCCGG
CGGGCCCCGGGGGGGGGGGGGGGGCCACGAATAGGGGGGGGGGGGCCGCGGGGGCCACCC
CCCCCGCCCCCCCGGCCCCAAGTGT
>TRINITY_DN299814_c0_g1_i1 len=265 path=[0:0-264]
GGAAGAAATTAATCAAAACTGGTACAATTAATAGCTGTTTTGTTGCCTTTGGAGATCAAT
TATATTTCTCATTTTACTAATGCAAGTTGTAAGATAAAGCTTGTAACTGTAATTTTTTAT
TTCTGGAACTCCCATGGTGTTTGTTATCTTTTGGATTATGCAATGACACTAGCTCACTTT
TCTTTTAAAACTTCTGGATGTGAGAAAAAATATATGCATTGCTTTATATCAGTTATCCCC
ATTTCAAGAAGGTGAGTCATAACAA
>TRINITY_DN120027_c7_g1_i1 len=265 path=[0:0-264]
CAGTAAGATGCGTCACACTGTCCGAGTGTCAAGGAGCCAAATCTTGGACGCTGTTCACAT
TACCTTCTGAAGCTTCCATAGGGGTTTCCTTCTGCTTTCTTGTGGGAAAGCCATGGATAT
CATACATTACACATATTAAATCAAACTAAATCATTAAAAGGGTTTTTCCAAGACTTTATA
ACGGAAGACCTATCCTCTGCATAGGTCATTAGTATCTGATCGGTGGGGTCCGACACCCAG
GAACCCCACCGATCAGCCGCCTGAG
>TRINITY_DN140692_c4_g2_i1 len=265 path=[0:0-264]
TTCAAAGTTGTTTTGAAATTTTAAGACTAGGGCTGCTTTCGCACTTGCGGCGGGGCGGAT
CCGGCGGGCTGTTCACTATGTCGGATCCGTCCTGCGGCTATTTCGCCGTGCCAGCGGACC
GCCGCTCCGTCCACATTGACTGTGGTGGGGACGGGGCGGAGCTCCGGCGCGGCGTGGCGG
TGCAGGGAGAGAGCTGCCGGACTAGAAACCCTGACATGCAGTAATTTTGGTCCGGCGGCT
TTCTCCGTGCGCTGCCTTGCTGCGC
>TRINITY_DN39515_c0_g1_i1 len=265 path=[0:0-264]
GTGGCATTCCCTGTCCTCCTGTGTGAAAGGAGGCTGCTGCACATTAGTTCCCATGGAGCC
CCTGCCTGTGGCATGGCTCCATAGGAACATAGTGTAATTCTTATAAACTCCAATGATAAT
GCATTGATCTATTGATTGCTTGCCATAGTTCCCTAGGGAACTATAAAAAAGAAAAACGTT
TTTGAAAATAAAAAAAAAAGCAAATATAAAAATTTTAATCACCCCCTTTCCCCAAAGTAC
ATTTAAAAAAAAAAACATTATGGGT
>TRINITY_DN342036_c0_g1_i1 len=265 path=[0:0-264]
TTCCAGTGCCTCAACCAGCGTTTCGTCTTCCAGCTCTTCGATAATCTCGGCGATGAACGC
CTTGATCAGCAGGCCACGTGCCTCGTTTTCGGGTATGCCGCGTGCCATCAGATAAAACAG
ATAGTCCCTCGACAATTCGGCAACCGTCGCACCATGGCCACACGCCACGTCATCGGCAAA
GATTTCGAGTTCAGGCTTGGCATCGAACTCGCCTTCATCCGAAAGCAGCAGCGTGTTGCA
GGCCATGCGGGCATCGGTCTTCTGG
>TRINITY_DN115871_c71_g3_i1 len=265 path=[0:0-264]
AGGATTCACACGGGGGTGAAACCGTATTCATTTCCAGAATGTGGGAAATGTTTTATTTTC
AAAGCCAATTTTGAAGACCACCAGAGAATTCACACAGGAGAAAAACCATATTCATGTTCA
GAGTGTGGGAAAGGTTTTATTATTAAAGCCAGTCTTAAAGATCATCAGAGGATTCACACA
GGAGAAAAACCATATTCCTGTTCAGAATGTGGAAAGGGTTTTATTAGTAAAGCCAGTTTT
AAATACCATCAGAGAAGTCACGCGG
>TRINITY_DN81822_c0_g1_i1 len=265 path=[0:0-264]
GACTGCCACTGTTCCACCCATGCACTCCGCCCGAGAACGACGTGCCCAGCCAGCGAGGGG
CGGGGGAGGGAAAGGGTCCAGGGGCGGGCTGCGATGGGAGGCGTCCCGAGAGCGGGAGCC
GCCCCCACCAATGCACCAAGCGTGGCCGCCGCGCCCGTGGGAGGTGTCACCGCGGCATGA
TGCCAAGCAACACCGAACGCCACTAACTGTGACGAAGGAAATCATGGACAAAATGAACAA
ACGCAAAATAGACACACCGCAGATA
>TRINITY_DN120382_c22_g1_i1 len=265 path=[0:0-264]
AGACGTTTAGAACAGTCAGAACTCTTTGTAGAGCTGGCCGCAAACTACGTAATCAAGGGA
GAAGTGCCTTGTTAAGAGAGGTGACCCAAAACCCAATAATCACCCTGGTTGAGCTCCAAG
GATGCTGTCTGCAGATTGGAGAAACCTCCAGAAGGTCAACCATCACTCCTGCACTCCACC
AATCTTTGCTTTATAGTAGAGAGGCCAGAAAAAGCCTATCTTTATTCAAATACACATTTA
AGCCCATGTGGCATTTGCGAAAAAG
>TRINITY_DN138665_c7_g3_i3 len=265 path=[0:0-43 2:44-118 3:119-132 5:133-164 7:165-165 8:166-176 10:177-264]
CTATATATTACCTTGGTCATTATAACAATTATTGCTATTTTTACAGATATGAATAAAGAA
TTCCAGGACAGCTTGAGAACATATCTGTCAGGCGTAGTGAAGAGAATCTATCTCAATATC
GGACCTGCTGACTATGAAAATACATCCACATGTAGTGAAATGATTAGGATTATGATGCCC
TGAGCCCAGCTGCCTAGAGCACCCCTGAGGCCAAGCCTGTCAGCACCCCTGAGGCTTCAG
AACTCTGACATTTTCTGTTATTGGA
>TRINITY_DN116267_c3_g1_i1 len=265 path=[0:0-264]
ATTAATACGCTACCAATTATCCCCTTGATAACAAAAAACCCCCACACACGAGACATTGAA
GCTGAAACACAAAAAATTCTTACACAGGCCGCAGCAACTGCCCACATTCAATTCTCTAGC
ATCCTTAATGCAATTACCATAGGAGAATGGTCTATCACTGTACCATCTCAACAAATCCCC
GACAACCTCTTATCTATTGCCCTTTCAATAAAACTAGGAGTCGCCCCATACCACTTCTGA
TTACCTCAAGTTCACCAAGGATCTA
>TRINITY_DN125350_c10_g3_i1 len=265 path=[0:0-264]
CACTTTCGGTAGCCAGGAAAACTATCAGTTTTGACATGTACAAATAAATATGGGCCCTAT
AACCACATATTTTCTGAAAGCAGACACCCAGGATGTTACACATACAAATCATCATGTAAT
TTTAAAGGCAAAGTGTAATTTTTCAGAAAAATTGCAATAACATTGATATCAGTGGTAAAA
CTGTGATCCAAGCAGAAAGGTATATCCACCACACCACCTACAAATAAAAGTTCAATGTGT
GCAGAGTTCATACATACCACTTAGG
>TRINITY_DN305172_c0_g1_i1 len=265 path=[0:0-264]
GATAAGATCTGTCCTTAGGAAAGTGTTAGAAAAAGAACAGAAAGAATAGGAGTAGTAGTC
AGTAAGAGACTGAGAGTCACATGAAACAATATAAGAACATGGTTAGATCAGTTACCTGCA
GGATGTGCAGAGGGGAGGATTCAGAGCAACCAATCAGAATCTCCCTTTACTGTTAGCCCC
GCCCCCAATGATTCCAGTTCTGATACATTGTTCTTCTAGTACTGAAATCTTGATACATTG
TATCCCTGGTGGCTTTGTGTTGTAT
>TRINITY_DN215695_c0_g1_i1 len=265 path=[0:0-264]
TTAGTTAATATGGGTTATCGTCGAGAAAGTGTAGTGTCACATATTGGTGAGTTTTCATTG
CGTGGTGGAATTATAGATATATATCCATTGATAGGAACACCTGTGAGAATAGAGCTATTT
GATACTGAAGTAGATTCCATCAGAGACTTTGATGTAGAAACACAACGTTCTAACGATAAT
ATAAATCAAGTTGAAATCACAACAGCTAGTGATTACATTATTACTGATGAAGTGATACAA
CACTTACAAAATGAACTTAAAAAAG
>TRINITY_DN126263_c16_g1_i1 len=265 path=[0:0-264]
TATTCACCACCGGACCCCGTTGACTATAGTGGGCTATAGCTGCTTTCCAGCATAAATGTC
AGGTTTTGGATGGACAAAAAACGTTGCATGTAGCGGTTTTTGCCTGGCCAAAATAAGGCA
TTTTGCTGGAAAGCGCCTGGATCCCCGCCAGATTCCATTATAGTCAGTGGAGAAATAAGT
GAAAAAGTTATGACTGCTGGAACACAAAGGGGGAACATGTTACTAGTCCTTAAAGCTAAA
ATGAATTATGTCACTAAGGGGTTAA
>TRINITY_DN117192_c12_g2_i1 len=265 path=[0:0-264]
GGGCAGAGACTGCCCCTGTTCTCCTGGGCATCTCCCTCTCCCAGGCCGTGAGCTCTGCGC
TGCGATTGGCCAGCGCTACAGCCTGGGAGAAGGAGACACCCAAGAGAACAAGGGCAGTCG
GTTACCATGGCAGCCATGATGTCGCTGAAGCCCTGCCTGCTGCTGTGTGTACTATGCACA
GGGCAGCAGAGAGAGTGTGAAGTCATATTCACCCTATGGGCTGTTTCACACGAGCGGATG
CCGTGCGTGGCGTCCGCTCCGTGGA
>TRINITY_DN132279_c6_g1_i1 len=265 path=[0:0-264]
AGAAAATGATACATGGTTTCCAAAAATTTTAATAAATAAAAATCTGGCCCATTACAGCGG
CAAGTCTTTTGGGGTACATCTCTACCAGCTTGGCACATTTAAAAGGCAGAAATTTTTGCT
AAATAGTTCATGCTCAACGGATGGAGAATGTCTGTGAACAGCAATTTTCAAGTATTGCCG
CATATTCTCAATGAGATTTATGTCTGGACTTTAACTGGGCCATGAATATGGTTTTATCTA
AACCATTTCATTGTAGCTCTGGCTG
>TRINITY_DN121355_c15_g1_i1 len=265 path=[0:0-264]
TCTGCCCCCCCCCCCCTCCTTGTGCAGGGTTTTGAAGGGGCTGAGGCCAAGTGGCAGAGA
GGCAGGTAAGGCAACAAGGCGGGTGGGGAGTATGTCAAAATACCCCCAGAAAATAGATGA
ATAACCTTTTTAATGGTAATCCGGATTTGCAAAGGGATTCTGGGATTTTGAAGATTCTGT
AGAAAATCGCAGTAAAATCCATACACATGTAGTGACATTTTGTATATGGAAAATGAAGCA
TGCTGCCAATTTTCAAATCTGTAGG
>TRINITY_DN308577_c0_g1_i1 len=265 path=[0:0-264]
GCCTAAAATGCAACATTTTCTGGTTTGTTAGTGATACCTTCCATTAAAGGTCCTGTAATA
ATGGCAAATTCCCTTAAAAACATGTTCTAACAGAAAAGGATGACCATTACAGACATCTTC
AACTTTGCTTTGTCTTCTGGAGCACAAAACACTATACTCTACACTATATATTTCGACATA
GGCATTGAATACAAGCATACCTGTTAACTCTGGTTCTCATAGAGGCTCTGTCTCTTCTTT
GATTTCAGCTCCTTTAACCACTGTG
>TRINITY_DN135007_c5_g3_i1 len=265 path=[0:0-264]
GTTAATAATTACATGTTTTTTGCAATGGTTATTGTTGGACAATTAATAAAATGCTATTGA
ATGTGAAAAAAAAGAAAAAGAAAGAGAAGGAAAAAAAAAGGGAGAAAAAAAAATGTTGTC
CTTATCTATATTTATAACTTGGTCCTAGAATTACGTCAAATGTTATCTTTTTGTCAGATT
AAAAGAAAATAGAAGATTTGATTATGATTACACAAACTGTGACCTAAAACACTAGTGTCC
CCTGGTGGTGGTGGGTGAGAGAGCA
>TRINITY_DN92967_c0_g4_i1 len=265 path=[0:0-264]
GTGCCGGTGCAGGTGCGCCACCAGAGCGGCGAGAAGATGCATGCCGAAGCGGTCGAGGCG
TATGCCAAGGCCGGCGTGCAGGCTGAAATCACCCCGTTCATCGCCAACATGGCCGAAGCC
TTCGCCTGGGCCGATCTGGTCGTGTGCCGCGCGGGCGCCTCGACGTTGGCCGAGCTGTGC
GCGGTCGGCGTCGGCAGCGTGCTGGTGCCATTCCCCGCTGCCGTCGACGATCACCAGACC
CGCAATGCGGAGTACTTGGTCGAGC
>TRINITY_DN119299_c6_g4_i1 len=265 path=[0:0-264]
GGACTCTAATGGAGAGGATACAAGAATGAGCTCTGCATAGCAAAGGTGACCCTCAAACCC
TGACAATACAAGATGCGGGTGCAGAGGGCTAAGGACACCACAACTCCCATATGGCCATTC
TGAGAGTTGTAGTTGCTACAGCAGAAGAGCTGTGGCTTTGTGGAGACCAACCTATGGCCC
TCCAGCTGTCAGGGCATGCTAGGAGTTGTAGTTTTGCAGAAGCTGAAGGGCCTCAGGTTG
GAGAAGATCGCTTTAGTCTATGAAC
>TRINITY_DN132705_c12_g1_i1 len=265 path=[0:0-264]
GCTTATCTGTCATTCTAATCCTGCATGTAATGATATCACCTCTGTTTGTAGCTAAGACAG
GATCCTCCATTCACAATAATTGATTGTCAAAGCGTATCTATTCTTTCCTTGTACAATGAC
AACCTTCACAGGTCACAGAGCATGCCTAGAAAACTCTTCCATAGAAGTCAATGAGGTCCC
CTCCTGACCATTGTGTCTATGGACCATGGGGCTGCCGTAAAGCAATTTTCTTAATGCTTT
GTAAATGCTGTTAAGAACAGCTCAG
>TRINITY_DN138302_c14_g1_i1 len=265 path=[0:0-264]
AAGATTCGAAAGGGGTCAGCAACCCCCAGCTGTTGTGAAACTACATCTCCCAGCAGACTC
CATGCCCTTCTATGAAAGTTCTGAGCAAGTGTGCACGCTGGGAGTTGTAGTCTCACAACA
GCTGTCTGACCGCTGAAACATTCACATCAGTGCTCGGCTCCCATCGCTCTGTCTTTCGCC
TGATCCCAGCTTGTCTAAAGCTACAAGCACACGACCGCGAGAAACCGCTATCCCACGACC
GTTTTTAGCACCAATGAAAGTCTAT
>TRINITY_DN147850_c4_g1_i1 len=265 path=[0:0-264]
ATTTTTTTAGCTTGCCACTACATTCTATGTAATTGGAAATGGTACAAGTAAAAAGTACTA
CTTGTCCCACAAAAAACAAGCCCTAATTAGGCTATCTGAACAAAAAAAAAAAAAAGTTAT
GGATCCGTGAAAGCAGGGAGTGAAAAACAGAAAATCTGAAGGGGTTAAGACAAAGATTGT
ACTTCTCCTATTTTTTAGATGTACTTCTGGTTTTGGCTTCTGAAACTGCATCAGGAAACC
TGAACGCGTCACCGTACCCTAAGGG
>TRINITY_DN121831_c3_g5_i1 len=265 path=[0:0-264]
CATGCTGCAGGGCTAACGGGGGGTGCATCGGGAGGCGAGTGTGCAGCACTGTGGGGTGCT
GTGGACAGCTTGATGGGCGATTTTTGGGTGACAGGTTCCCTTTAAACACAATACAACCAG
ATCCGTTCATGGCGAATATAGACTGTTGTATTATCGGTAACGGAAGCGTTTTTGTTGTAC
CCTGCTGGATCCAGTAAAAACGTTAGTGTGAAAGTAGCCCAAGAGCTAAATGGCGGGGGT
CCCAGTTGTCTGACCCCTGCTGACC
>TRINITY_DN123562_c5_g1_i2 len=265 path=[0:0-158 1:159-160 2:161-182 3:183-264]
CAGTTGAGACCAAGAATAGGACATGTCCTATCTTTTGCGGAACTGACAAAATACGTAAAG
CCGCATGAATGCCCCCAAGGCCTCTTTCACATGAGCGTGACGGATTAGGTCCGGGTGCGT
TCAGGAAAACACACACCATTTCGCAAGCAAGTTCAGTCACAGTTTTGTCTGTGATTGCGT
TCGGTTGTTTCCGCGCAGGTGCAATGCGTTTTGATGCATTTTTCACGCGTGTGATAAAAA
AAAAAAAAACAAAGGTTTACAAAAC
>TRINITY_DN131966_c10_g1_i1 len=265 path=[0:0-264]
CAGCGGCTGGGGGGCCGGAGTTTGAGGATGCTTGTTGTAGAGCTTGCTTTGCCTTTTGCA
GATCAGGGAATAGAGTAGATGAGCCGGCATCGTCAAAAACTTTCAGGGTTGCAGGATATA
GCAATGGGAATTTGGTTTGTGAGCGATATAGCTCTGAGCAGATAGAGGAAAATTATCTTC
TTCTTCTGGTCACCCCTGCAGAGAAATCCTCAAATAAAAGCATCCGATACCCCCTTTTTA
AAAGCATCCGATACCCCGAAAGGAG
>TRINITY_DN157172_c2_g1_i1 len=265 path=[0:0-98 2:99-149 4:150-264]
AAAGGCTGGTTCATCAGGGGACTCGGGATAGTTGATAAGTTATTGCAGGTTTCATTAGAT
ACATGCCCATCTGACAATGGTGGGCAAAACTTTTGATACTGGTGGGCAAAACTTCTGATA
ATTGCATAGCAGACCTCCTGGTATCATAAGTACCTGTTTTTGGCGCCTAGAAGTGAGCCC
CGTCTCCTGGATAACCCTATTGATGCCTTGGAATCGAAAAAAGCACCACTTCCGGTATTT
AGAACGCACGCGGCGCCAGGTGGAA
>TRINITY_DN119071_c17_g1_i1 len=265 path=[0:0-264]
ACATGACGATCTATTCCTAAGAAAGCTAGAACCAGCCCTGTACCTCACATGGATCCAGAG
ATCTTCCCAATTCATTGCTCCAGTTGCTTTGCTAGATTTCTCAAGCCGGCAGATTTGGGG
GATGTTCTCTTTCTGCTGCAGCACTCTCCCTGTCACAGCTCAGTGGGTGTGTCTTTTCTG
CTGCAGCTCTCTGCCCATCACAGCTCAGTGGGTGTGTCTTTTCTGCTGCAGCTCTCTGCC
CATCACAGCTCAGTGGGTGTGTCTT
>TRINITY_DN346490_c0_g1_i1 len=265 path=[0:0-264]
CAACTACACGAGCGGACATCTGCCGCGGTTTCCAGAGGCGACCATCCAGACAACGCACCA
AGAACGGACATGAGTGGTGGATTCCACACGGCCACCCGCCGGCTTTTGGTGCAGAACCTG
CCCCATATTCTGCCTGCAAAAGGCTCCATGTGAACAGGACCGACATGGTGAAAAATATTT
ACTATATTACTATACTAGAAGCTGTCGTCATCACTCATTGTTTGACTGTTGTAACATGCA
AACCATTTCGTAATTAAGACCATGG
>TRINITY_DN312791_c0_g1_i1 len=265 path=[0:0-264]
TGGCCAAAGCATTGAATAAATTCTGTCTCTTGCCTACTTCTCAACCATGCTTGTGAGTAA
TACAGTCTATAAAGTAAATGAGATCGTGACATCTTATGATTACTATTAAATGATGCTCTA
CCAGTATTTGTATTAATATTCTTCCATTGATCTTGTTCAATCGTCCCCATATTCCTTACC
CATTTTAAACAATTTACCATATTTTTCAGACTATTAGACACACCCAGGATTTGTAGGAGG
AAAATAAGAATGCAAATATTTTTTA
>TRINITY_DN135148_c3_g1_i3 len=265 path=[0:0-100 5:101-124 6:125-169 8:170-187 9:188-264]
GGTGTCGGGCGCTGGCGGTCCGCTGGTGTCTGCTCTGCCAAACAGTCCTGCTGTGGTGGC
TTTTGGGGCAGCCGATTGCCTAGGAGGGGAACTTGTATTGATGTGCTGGTGACCCTCTGG
GTGCTGTGGGGCGTCGTTGGCGCCTGGAGGATCGGTCTGCCTTCGCGGGGTGCCGCCGCC
CGGCGCGTCCCTCCTGCCCGCCCGTCTCCTCCGGGGTGCGATCGGGCGGACGAATTCTCG
TGCATGCGCCGTGCGCGTCTGTGTT
>TRINITY_DN136936_c1_g1_i1 len=265 path=[0:0-264]
ATGCCCGCTGAATGATTTCAGCGGGCATCCTGTCACAATTAACCCCCGCCGCGCCGCAAT
GAAATTTTTAAGTTAGGACGTGCCGGTACGCCCTGGGTCCTTAAGGTCTAGGCAAACATG
GCGTACCGGTACCTCCTAAGGAGTTAAGGAGTTAAAGTATAACTGTCATTTCCTATCCAT
CTGTGTAATGTCCAGAGGCAGTGATACCGACCACCTTTGCAATATACTTCAATTACCCAA
ATCACACATTTCCATTAGAAAAATA
>TRINITY_DN129799_c2_g2_i1 len=265 path=[0:0-264]
GCGGATCCTTCTCCATTCAGAATGCATTATGGCAAAACTTGCGAGAGGAGCCCTGAAACA
GATCTCAAACACAGCCAAAACGCTAGTGTGAAAGAAGCCTAATAGATGGACGGCAATGAT
CTGCGTATCCCAGGCGACTTAATTATGAAATGAACAAAACGCAGTCTTTGCTCGTTAGAC
TTGGGGGGTCCCTGTCTACTTTTAAGTTGGTGGGCACAGTGCCATCTTGTGCAGTTAATG
AATGTGCCAATGTATGGCGTTAATA
>TRINITY_DN126737_c8_g1_i1 len=265 path=[0:0-264]
AGATTAGCCCCTACATCACCCAAAAAATAAAGTCTTTCAGAAAATGGAGATGTTAAAAAA
TGAAAATACATAAAACTGAAACTAAAATACATTAAAATAAGACATATTGGGTATCGCCAA
ATCTGTAGAAACTGAGGGTATTGCCCTCAGTTGAATGCTATTAAAAACAATAAATAAAAA
CGTGCCAAAATAGCAATTTTTTTGTCACTTTGCCCCCCAAAAAGGTTCATATTGAATGAT
CCAAAAATCATATGTACCCAAAAAT
>TRINITY_DN135211_c2_g1_i3 len=265 path=[1:0-56 2:57-58 4:59-61 8:62-74 9:75-78 10:79-101 11:102-106 13:107-126 15:127-129 16:130-134 17:135-150 18:151-151 20:152-168 22:169-173 23:174-264]
GGTCCGGGAGGTGGTCCTATCAGTGACTGACAGCCTGACCTCTCTGACTGTGTATACGGA
GAGAGCTGTCGGTCGCTGGTGGGACCGCCTCCTGGACTTCGGAGCCCGGGGTGAGCGGAG
GCTTGAGTGGGTGGAGTGCAGGTTCTGCTGAATCCTTTCCCATAACACTACGTGTCGGTC
TGCTCGGCTCCTCCTGCTCTGTGGCATGCTGCCTGCAGATTACATTGCTTTTCGTTGTGA
CGGGTTCCCTTTAAGATGCCAGACC
>TRINITY_DN155085_c12_g1_i1 len=265 path=[0:0-264]
TGCAGATTCACACTCTCCAGCCGTCAGTAGATGCTAGAAAGTCTCTTGTAGGGGGGTTTT
ACAGCTAGAGCGTGCCTTCAAAGTGCAAAAGTAGATCCTGTTCTTGACACCAAAATTGCC
CCCAGGGCCCTTAATAGATGTAATGACGCGCGTCCCAGATACAGGAATGGCCTAGTGCAG
TGCGGCCTAAATGTCTCTTTATGTGTGTCACGGTGCTCCTACCTGGACACTGCTGGACCC
CAGGATTTGGCTCCGAATAAAAAGG
>TRINITY_DN48694_c0_g1_i1 len=265 path=[0:0-264]
TGGCTTTAGGAGGGGTCCGCAAGGACCTGTACATTGTTGGTATGGTCTTGAAATCCGGAT
GGCAAAAACCGTCGTCTGCATTGAAAATTCGAATGGTAGGAGTTATCAGCACAGATTCAG
TCCGATTTTGGGCACCGAATCAATGCTGAAATCTGCGCCTAAAATTCTTTGTGTGAACAT
ACCCCAAGAGTATCAGTTGACTGTCCCACTAAAAGGGCACCTGTCTAATAAAATGACGGG
AGCTGTTGGGCATCAGGTAGGTGTA
>TRINITY_DN133880_c11_g1_i1 len=265 path=[0:0-264]
TCTTTGTAAGTAGTGGGTGCAATGACAGGGAGCTGCAATAGCCTCCATTTTCTTGCGATG
GCCGGCTGCCTCCATCTTGAGGATCTGGTGCAAAATCCTGTGTGGCCCGTGATGACGTCA
TCCCGCCGACTGACGTGGTGATGTCATACTTTACAAGGCACGGGATTTTGTCCGAGATCT
TCAAGCAAGATGGAGGCTGGCGGCCCTTCGCGTGCAAATGGAGGCAGTAAGTTTGAATTT
CAGGATTAATCGGTTCGCTGACACG
>TRINITY_DN128232_c9_g1_i1 len=265 path=[0:0-264]
GAATTGTAATTATTAATTGTTAATATCTAATTTTTATCTATTGCTGGAGTAATGTGTTCT
TTTATGGATGTATTCTTTCTATGAAATTGAAATAAAGATTAATTTAATAAAAATAAAAAA
AAGATTTCAACATCGGTCAACTGTAGTGGTTGCACGGATGACAGACTCTTTTGCAGATTA
TTTCTGCTCTGAAGCAGGAAGGGTGGACTGACAGGACCGATTTGTATAAACATTTTGTGA
TTCATTTTCAAATAACCGTTAATTT
>TRINITY_DN133058_c2_g1_i1 len=265 path=[0:0-264]
CAGTTTTACAGCTAGAAATGGCTTGGTTGTTAAGTCATAGCCGCCGGTTATATGGCGCAG
TAGTTAGTACTATCTCTGCTAAGCAATAGTTGGATCGGCACAGTTACCAGTACGTGTAAA
TCGGCAGAATTGTATTGGCGGAGATTGGTTTGCTATAATGCAAGTGCCTGCATGTGTCAT
CTGGCCAAATAGTTTTAGTAAGGGCTAATGCACACAACCGTATGTTTTTTGAGGTTCGCA
AAACACGGAACCGCAAAAAATTCGG
>TRINITY_DN129674_c13_g1_i1 len=265 path=[0:0-264]
GCGGATCCACAATGCACTACGGACGTCTGAATGGAGCCTTAGGGGCACACACCCTCACAT
CTTGAGTACTAGGAGTACTGTCCATTTTGATTCCCTGATTTTCTTCACTAGTCATGTGCT
TCTGACATTGTAATTTCAGCAGCTGGAAATGTGATCGGTTACTTCATTCTGGAGAAAAAG
TACTTTTAATCCACATGTAAATGAGCAGTTAAGTGCACTGAGGGCAGGCCCGAGCCACTC
TGTGCACCCTTGCCTCCTGCTTTCT
>TRINITY_DN325514_c0_g1_i1 len=265 path=[0:0-264]
GTTTTTGGCGCCCTGACGTCGTGATCACTGTTGCGCCCTCGTTCATGTGCGCTCCCGCCG
GTTGGCTGACGGCTCGGATGACCGGCGCGACAGCTTGGCTCCATGTCCAAGACTTCGAGG
TCGACGTGGCATTCAGAATGGGCTTTTTAAGGGGTCGGGGTGCGCAAGGTATTGTGCGAC
ACCTTGAGCGCTGGATGATGCGCCGGTTCGATGCCGTATCGACCATATCTCAACGAATGC
TCAACACGTTAAAGGAGAAAGGCGT
>TRINITY_DN132620_c6_g9_i1 len=265 path=[0:0-264]
CTATCTATCTCCTATGTGTCTCTAATCTATCTTTCTATCTAACAATAAATAAATCAGGGA
GCACCGCTGTAAATCAAGCAAATGCTGGAGTGCCAGCGGCTGAGGGGGGATCCCTCAAGC
CCCAAAAATACAAAAATTAAAGAAACTCCGCAGCACTTCCGTGCACTTCTATGCTTCAGT
CCCACTGAGAGGACTGAAACTTCGCATGATACCGGGTGAATAAACGCACATTCACGGAAG
TGCCGCAGAGTTTCTTTATTTTTTT
>TRINITY_DN134220_c4_g1_i1 len=265 path=[0:0-264]
AATCAAATTCTGAAGTTATTATGCAAAGATTTGAGTGACTTCGCAAAGTAATATCTTTGG
CTCATCAGAGCCAATACAGTCTAATACTGTACGGAGTGCTCGCTTCATACAGTATTGAAA
AGTTTTATTCGAATTGACTTCCCTAACTATAATGATTTAGAGTCCTGGAATTTTTTTTAT
TTTTTTTTATTATTTTTTTTAGTTCATTATGCGGGGCCACAAAAAAAAAAAAGGTACCGA
TTAGGAAATGGATTAGTAAGTAATG
>TRINITY_DN140806_c7_g7_i1 len=265 path=[0:0-264]
ACATATTTTCGGTTGCTTCACACTTTTTTGTTGTGTATATGATTCCACATGTGTTAATTC
ATAGTTTTGATGCCTTCAGTGTGAATCTACAATTTTCATAGTCGTGAAAATAAAGAAAAC
TCTTGAATGAGAAGGTGTGTCCAAACTTTTGGTCTGTACTGTATGTGTGTGTGTGTGTAT
ATATATGTATGTGTATATATATATATATATATATATATATATATATATATATATATCTGT
GGCTGTTGCCATACTGTATAAAGGA
>TRINITY_DN129961_c7_g1_i1 len=265 path=[0:0-176 1:177-178 3:179-212 4:213-264]
ATCCGTGCCGGTCCCACGCCCACACGCGCCCGCATTGCCGAGAAAAATAATGTCCTAACA
CATGCAAATGAGCCTCTAGGAGCAATCGGGGCGTTGCCGTTACACCTAGAGGCTCTGCTC
TCTCTGCAATTGACAGGGCCAGGTGTAATGATGCACAGAGCCTTTAGGTGCAATAGCAAC
TCCCCCGTTGCTCCTAGAGGCTTATTTGCATATATTGAAACATAATTTCTCTCGGCAATG
TGGACACGTGTGAGCGTGGGACCGG
>TRINITY_DN91578_c0_g1_i1 len=265 path=[0:0-264]
GGAATGGCGGACTCAAGCCTATAAGCATAGCATATCCCACAGTCCATATTAAAATCCTGC
AGGTAAATAAAAGAAATCCAGTAAATAAACCTTGAAACTCAAGAATAACGGGGGCAATTT
ATTAAGGTCAGTTTCACATTTGCGTCAGACATCTCTGGCAGGGAGCAGCCTACCAAAGAT
GTTTCGTTCCGACACTGCGGGGCGCCACCTGACACACGCCGACCCTAGTCACCACAACGG
GGACCGGCAGAGACCCAGCAGCAAC
>TRINITY_DN144987_c4_g1_i1 len=265 path=[0:0-264]
GTCCGCACTCTGTACTGCTTTCAGGTCAGTGTCCTCGTTATCCATCACCTCCTCTTCCAC
TTCCTCACTATGATCATCCTCCTGATTTGTTGACCTAACCAAAACCTCAGCAATTGACAA
TTGGGTATCATCCTATACCTCAACCTCTTGAGACAGTAATAGAGGTTGTCTCAATGGCAA
CTGTGTCTAATCATCATCCATCTAATTAATCACTAATTGACGTTCCCGACCTTCATGTTC
TTGTGACTGTGTATGTTTTATAGGT
>TRINITY_DN31729_c0_g1_i1 len=265 path=[0:0-264]
TATCTGTTGACCCTGGATTTCCTCCCTTTTTATGAAGTCCATTCACCGGCTTATTTCCTC
CAACTGACACTCCCTTTATATCTATTCCATTCACGGGCTGATTTCCACCAAATTGATAAG
ACCAGCCAACTGTTGACCCTGGAGTTACTCCATGTATATCTGTTGACCCTGGAGTTCCTC
CCCTCATATCAAGTCCATACACCTGATGATTACCACCACATTGATAAGACCAGCCAGCAG
TAGACCCTGGAGTTACTCCATGTAT
>TRINITY_DN156326_c8_g1_i1 len=265 path=[0:0-264]
GCCAAGACGGATCCGTCGTGAGTTACGTTGAGAGTCAAATGGGGGACGGATCCGTTTTCT
ATTGTGGCAGAGAGGATGGATCCGTCCCCAGTGGCTTGCATTGTGGGTCGTGACGGATCC
GTCTTGCTCCGCATCCCATGACGGAAAGAAAACCGCAGCATGCTGCGGTTTGCTCTCTGG
CGTGAGAACAGAATGCATTTTGGAGCGTTCAGTTCTGTTCATTGACAATGAATGGGGACA
AAACGGAAGCGTCCCTTTTTTTTTT
>TRINITY_DN274051_c0_g1_i1 len=265 path=[0:0-264]
AAAATCTTTCCTGATTATGCTCCAGAAACACAATTTCAAGAGCCTCCTTTTTTCAGGTGA
AGAAGACTCTGCCGGAGAGAGGAATAATTTTCTGTTCATTTTCCAGCAAGAACAATACAT
GAGGCCAAAACCGTGCTCTCGATGGTCCTGGCCATGGAGAGGCGAGAGAACAGTTAATGG
ACCTGTGGATTATTTGACACTCTTCTTCTTTTCTTCTCCTTCCTTCCACCCTCTTTTGTC
TTTTTAAGGGAGACGGGGGAACGTG
>TRINITY_DN139720_c12_g1_i1 len=265 path=[0:0-264]
TACATTATAGCTGGGAGCTACTCCTTTCTTAGGGCCCTTGCACACAACCGCATGCCCTCC
GAGACACACGGTCCGCGAGCGGGCCACACGTCCCAGAGCGGCACACATCGTGCGCACGGG
AGCACACAGCACCATAGGCTACCATGATACTGTGCGCGTCGGGCCGCCCGCGGGGCTGTT
GTCCCGCACTCATACGATGTTATGGGTGCGGGACAGCGGTCCCGCGAGGGTGCCTGACGT
GCACAGCATCATATATTACAGTGTA
>TRINITY_DN158316_c5_g1_i1 len=265 path=[0:0-264]
TCACATTGTACACTGCTCATATCGGAGGTTGCGACCGCCCTGTAGTCCAGCAGCGGTGGC
CGTGCTTGCACACTATAGGAGAAAGTGCACATAGGCCAGCAATCTTTCCTGTACCGTGCT
GGCATTGCCACCGCTGGTGGATTGCAGGGTGGTCGTGACCGTGGATGCGGGCAGTGTGTG
GGGTGATGGAGAAATGCATCCAGCCGGCGGGGGAGGCAGTGTGGACAGTCACGGGGCATT
GGTGGGTGCCTTGTATTGGCTTTCT
>TRINITY_DN134458_c6_g2_i1 len=265 path=[0:0-264]
TGCTTAGCCGTTGTATCTAAGCCTTTCGTGTGTTAAATATAGCCTGCGGAGCCACTGTAT
CTAAGCCTATCGTGTGTGATATGGCCTGCTCAGCCGCTGTATCTAAGCCTGTCTGGTGTG
ATATGGCCTGCTGATCCGGGCTTCTTATCCTATCAGGTGTGTGTCTTCTGAGCTCTATAT
CTAGGCCTAAGGCCTCTTTCACACTACCGTTTTTTTTTTCCGTTTTGCGGTCCGTTTTTT
GCGTTCCGTATACGGTCCGTATACG
>TRINITY_DN152348_c11_g2_i3 len=265 path=[0:0-120 2:121-144 3:145-264]
ATGACTCTCCCATAGTGTGAAAATGCTGAAGTGAACCCAGACTAATGCCTTATTCACACG
TCAGCGTTTTGGTCAGTGATTTCCATTGATTTGGAGCCAAAACCAGGTGCGGCTCTAAAC
ACAGAGCAGGTGCAGATCTTTCCCTTAGGTCTCATTTAGACAACCATATGGGTGGGTCGG
CATCCGTTCCCCAATTTTGTGGAGGGGGTGCTGACCTATTCATTTCAATGGGGCCACAAA
ACATGGGGACACCGTGTGATGTTCC
>TRINITY_DN117061_c0_g1_i1 len=265 path=[0:0-264]
TAGGACCCCCACTGATCTAATAGTTATGCCCTATTCTGTGGTTAGGAGATAATTTCAAAC
AACCGTAATACCCCTTTAAATATTCATGGCCCATCCCCTGCGGGGAGCTGCAAAAATGCC
ATGTTACTGACGGACGTGACTGGCTGCGGCATCTTCAAACAGCGGATCGCTGAGGGCGCC
GGGAGTCCGTTTCAATTCCAGGAAAACCCTTTTGACAGGATCAACCATGTTAGACCAGTC
ATACTGTCTGGTAGGATTGATCCTG
>TRINITY_DN314987_c0_g1_i1 len=265 path=[0:0-264]
AGGACGACCAGTCACAGCATGGGGACGATCCCTCGCCCCCATGTATATAGCCGCCCCTGT
ATACTGTAAAGCTGCATCACCCTGCCTTCTGCCCTGTGCACGGTGAGCGCTGACTGCCGC
TCCTCTGGATCTCACGCTGTCAGCGCTGACCACGGACAGTGCAGAGATGTCAGGGGCAGA
AGTACTTCTACAGTATGTGCGGTATCGCTGTATCAGCGGGAGGGCAGCAGCATGGCGGTG
CTGCATGTGCACTGAATGCTGAAGA
>TRINITY_DN101027_c0_g1_i1 len=265 path=[0:0-264]
CACCTGAAACGGCGGAACGGACGCAGAAGCAAACAATGGTCGTGTGCATGAGGTTACTGT
GTAACCTCAGCGCTGAAGGTTAAAACGACTGTCAGAGCCAGCATGAAATCTAAGCTGAGC
GGCTTCATGACATATTTCAGGGCAGAGGAGACAGAGATTCCATTAAAAAGAGCCCAGCCT
CTGCTCGTCAGTCTCGTCACCTGGTATGTGGAGGCTGCATCGTGCTTGGCAGAGGCACAG
TCCTGAGGCAATGCATCAGGTCATG
>TRINITY_DN138806_c3_g3_i1 len=265 path=[0:0-264]
GGAAGTGGTGTCCGAGATCCCCAAGGGCCAAGCCAAGTAATTCATTGAAGAGCAAGAACA
TTCCAGCTTTGCACAAACCATGGGGGTGTCCAGGGTTAAAGAGAAATTCTCAGCAGAGTG
GAATTTCTAAAGAAACCTTTAAATATGAAGTACAAGCCTCCGGCAACCTGACCCTGTTGA
GAAGACTCTTGATTGTGCAGTGACATTTGATGCAGACGCTTGTGATGTCCCAGTGTCCTG
CAATGCATGAAGTGGCCGTCATACT
>TRINITY_DN86421_c0_g1_i1 len=265 path=[0:0-264]
GTTTAAATAAATTTCTGGCTCCGAACTCGCCAGATCTCAGATCCCCACAAAAAGAAAAAA
ACTATAGAGCTAGGGTCCCATGGTCTGATGCACGAGAATGGGTCTATGGGGGAGGGGAAC
CTCGGTTACATTCACAGAAATAGATGCAAGGATGATGAAGGACATATTTTGCACGTCTCG
AGGATGGAGAACGTAATGGGGAACATAGTGACGCAGATCGGGGCAGTGCAAATGGATGTC
AGTGTAATGCGGGATGAGATGGAGA
>TRINITY_DN148005_c11_g1_i1 len=265 path=[0:0-264]
ATACCACTAAGTCTGTGTCTGTGGCACCTTAATTTGCAAATAATTAAAATGCTGGGTTTT
CTTACACTGTACTTCTTTTCAACCTCTTAATTAATGGAAAAGATTAAAATGTAAAAAAGG
TTATTTACAAGCTTGACCATACCAGAAACTTTGCCAAGAAAGAGGCAAAGCTTTCAGGAC
AGAAACTGATCGTAGCATGCCATCCTACTGGTGTGCAACTGACTCTGAGCAAAGGGAGTC
AGGAAAAGCAAAAGCAAAACCAGGT
>TRINITY_DN132503_c7_g2_i2 len=265 path=[1:0-87 2:88-112 4:113-114 5:115-224 7:225-231 8:232-264]
CTCTTGAAGTGAATGTGTCAGACGTCTGATTTGAAGGCAGCAGTGGATGGAGGAGGAGAT
GCTGAATTCGGGGATATATAGTTTTATGTGGTTTGTTTTGCAGTTTTCATGTGGGGCGCT
GCCTGGGTGCTGCGTGCCTCTGAGCCTGTGGGTCCTGCTTACTCCGCCCACACAGAAGTG
ATTGACAGATGAGTGTGGGTGGGGGGAGGCGGGACTCGCGGGCTCGGAGGCGGGCAGCAT
TTGGGCAGCGTTTTGCATGGGGGTT
>TRINITY_DN141824_c4_g1_i2 len=265 path=[0:0-151 1:152-264]
TGGCATCAGCCTCAGGGAAGGAACTGCGCATCTCATGACTACGGCGCTCCAGCCTTGTGA
CGCCAGGGAGGAGATTCGGAGGATGCGGGGCGGCGCCGGGCTCCCTCAAGCTGGACCCAT
CTAAGGTTAATATATAAATATTCTAGGCCTAGCGGCCATCTAGCAGCCCATGTCCCCAGC
GCCACACACAAAATCCCGGTGACAGGTTCATTTTTAACTGTTTCATCTATGAATTGTACT
GTCACTTTGTGCCGGTCATCTAATG
>TRINITY_DN95769_c1_g1_i1 len=265 path=[0:0-264]
GTCTGAAGGACGCCCCCGGAGTGACAGACACAGGTGCGGGGGCCGTGCAGACCCTCTCTG
CGTCCTTGGCAGAGGGCAGCGCTAAAAATGTATAGGAGCGTTTCCTGCTATATATATACT
GAGCCGGAGACGACTGTGGCCCCCGTACTGTATATACGATAGGTGTCTCTATAATAGCTG
TGTAGTATGGGGGGTACACTGGGGGTCTCCAGGCGCAGTATTACAGGGGAGCAGAGTATA
GTGGGGTGCAGTATGACAGGGAAGC
>TRINITY_DN274656_c0_g1_i1 len=265 path=[0:0-264]
CGATGGATTGCGAAGCAGTTAAGCCGCTTCGGGACAGCAAGTCGATGACCTGGCCGCGCG
TTTGCGTGAAGGTCTCTCTATGAAGCTCGACGGCTCGTATAGCGCCTGCCAGAGCCTTCA
CCGATATGCGCGGATCATCCGAGGTGTTCCACGCTGCCAGAAGCCGCTTGATAGCCGGCA
GCAGGAAGTCCCCGCCGCCAAACGACGGTTCAAGGAGCTTGAGTTTGTGCAGCGGACGGT
CGGCCTTATACCCGCAGAGATCGAG
>TRINITY_DN154497_c4_g1_i1 len=265 path=[0:0-264]
GGCTTCAAAAAGTTACAGAATAGGGCTTTTGTGACTTTTTACACTTGCGCAATTTTTTTG
ACTTTTGCATTTTTACGCCACTCCAGTTTTGTAATTTGGGTGGAAAAGGGAGTATTGGTT
AACTAGTTAATGAGTTTCACTCTAGATTTTAAAAAGTCACAAAAAAGGGTTGCAATTAGT
GTTGAGTGAACTTGCGTTTTAAGTTCGGCGTCCAAGGTTCGGGTTATTGGAGAATCACAA
GATTGCACCTTTGCCAAGAAACTGC
>TRINITY_DN144940_c1_g3_i1 len=265 path=[0:0-264]
CACACGCTGTCTGCCATCTGCCCTGAACAGTGAAAAACGTGATTCATCCCTGAACAGAAT
GCATCTCAAACGTGCCAGACGCCATATGCCCACTCAAGTTGGTTACAACGACAAACTCGA
GTCAGTTCCAGATCCTGATGATGACAACGAGTATGCAGATGAGCTTCCCTGAGACGGTTT
CTGACAGTTTTTGCAAACATTCTTTGTTTATGCAAACCGATTGTTGCTGCAGCCGTCCGG
GTGGCTGGTCTCAGACGGTCATGGA
>TRINITY_DN126188_c5_g9_i1 len=265 path=[0:0-264]
AAGACCTGTGCATGGACACGCACAGCCAACCATGGCCACCGGGCCCGCCAGCGTCCCCCC
AAGCTAGGGGAGCTGAGGTGGTTAAATAACCGTTGCCAGGAGTCCTCTGATAAGTCACAA
TTTTTTGGTGCATATGGGTTTCATCTGCAGTTTGGGACATTCTCTGGAAAGGGGTCTTCT
GGTTTACCTGATGAGGAGAGATTCCCCTCGTCTTTGTCGTCTATTTGGCAAAAGATTCAG
GATAATCTAAAGAGCATGAGTGAGA
>TRINITY_DN145483_c2_g2_i1 len=265 path=[0:0-264]
TCACACAGCACTCACACAGGGCTTTTATGTAGGATGATGGGGGATGAAGTGTAATCCAAC
GTAATAAAATCCCTGTGTGATATGTATACAATGATGGGGGGTTGGAGTGCAATACGTGTG
CAATGGTCCCCGCTGTGACAGGATCCCTCACCCGCCACTCTGCAGCCACCCCCCGACCTC
GGCGGGCTGGTTTAGGGCGAAATAGGAGCGAGGAGGATGCAGCCGCTGCAGGAACCAAGG
CCACTCCGTTTTGACTTAGCCCTTT
>TRINITY_DN151548_c7_g1_i1 len=265 path=[0:0-264]
ACGGTCCCCTGATTTTCCTGGGTAGCTGGTTTCAAGTTTAACATTTTCGGGAAGTCGCCA
CTAGCGGGAGCTCGTTGCTTAGTTACTTTTTTTTTTTTTTTTTAACTGGTTTAACCCCTT
AATGACCAGGCGATTTTCCTTACCCCCCCCATCTTTTACTCCCAGCCTTCCGAAAGCCAT
AACTTTTTTATTTTTCCATTCGCATAGCCATGTAATGGCTTGTTTTTGTGGGACAAATTG
TACTTTCTAATGGCACCATTTACGG
>TRINITY_DN134007_c2_g1_i1 len=265 path=[0:0-264]
CTTGATTCATTTCTCCATCACATTGTACACTGCTCATTCCGAGGGGTTAAGGCCAGCTCT
GCAGCGCAGATACGAGGTCCCCAGTACGGGAGCTTCTGCACGTGTGTGCCTATGTGCTCT
CTCACGTCCTAGCTGCCAGAAAGGCTGATACCTTCCCCCATAGTGTGCAAGCACAGCCAC
CGCTGCTGGATTGCAGGGTGGTGGTAACCCCTGGAAGTGAGCAGTGTATGATGTGATGGA
AGAATTAATCAAGCCAGCAGGGGAG
>TRINITY_DN127130_c14_g1_i1 len=265 path=[0:0-264]
TGGGGACCTGTGGAGCGTCTTGGGAGCAAACAAACAGTCACTTTTACATAGGCAGAGAAT
CCGCCAGATAATTCATAGGAACACTTGTTAGCGATGATCTGGCGGTGTAAAGGTTCCGGC
GATTACCGATGAGTGAGCGAAACACTTGTTTGTTGGGTAATATGATCATTTTGTGCAGTC
ACCTAAATTATCGTTTGCTAGCAGCACATGTAGCCCTGCCGTCTAAACGGCCTCTGCTGC
CGACAAACAATGAGCCAGTATGGGG
>TRINITY_DN343173_c0_g1_i1 len=265 path=[0:0-264]
TCCTTCTTTGTGATTCGAAGAACAGTAGTTGAAACAGGTCCATTGTTCTCTGCAAGCATC
TTAAGAACTCCATCACAATATACTGAGGCAAGCTGCATGTCATTACCCTTCGAATCAAGG
AGACCAAGAGCTATTGGAATAAACATTGGTTCTTTTACTGTTTGGCCAGGGGTAGGCGGC
ACCTCTTGGCTAAACTTGAGAGAGAAAGTTTTGGCTTCAGCGTTATAAGAGGACGTGACT
TTTACAGATGGGGTTCCAGATTGAG
>TRINITY_DN158005_c7_g1_i1 len=265 path=[0:0-264]
GACATGGCCCCATTGAAGTCTATAGGTCAGCAAAAAAAAAACAGAATGCAATCCGTTTTT
TTGCGGACATGCTGAACTGTCTGCAAAAAAACGGACCCCCATTTTTGCGCACAGCATACG
GCCGTCCGAATGAGCCCATATTTGACACTTTTCTAACTAACCATAGTAGACCGCTCCTAG
AAAAGGATACTGGTGACAGGGTAGGAATTGACGAAGATTAGTGAATACAATAGGTAGTGG
CAGCTGTCCTCTAACAGAGCCTGGC
>TRINITY_DN146442_c5_g5_i1 len=265 path=[0:0-264]
GGTGGGTGCAGCGGCGTCCCGCTGTGGTGTGTCGGCGGGCGATCGCTGTAGGGACGGTGT
GGTCTTGCCCGGGGGTCTTTTGGCTGGACGGTGGGCCCTCGACTCGGCACGTTTGGTTTC
TGTGGTCCCGGTCTCGGGGGTTGCTGCTTGGGTTCGGGTCTTGGCGCCGCTTGGATTTGT
TTGGTCCGCGTGTTTCTGGCGTCTCTGGTGTCGCAGTTGGTGGGTTTTGGGGAGGGTCTT
TTCCATGGAGCAGTGTCCGGATCTC
>TRINITY_DN126680_c16_g1_i1 len=265 path=[0:0-264]
GCGCCATGCTGTGCCCATGCCATGTTCTGTAATAGGAACTAATACTAATCTGCACAATTG
GGTAGCTTAGAATCTAAAAACAGGTAATCCCGGTATCGAACTGAACCGGGTATCAAAGTA
TCGAGTTTGATATCCGATGCAAGTCTACACTACAGATGGAGAAAATAGGAGATCCAGCAG
CAGTAATGGGGACACAATACAGCAGAGCTAAGGACCAGTCACCTCTCCTGACATGTCAGT
TTTATTAACTACTTGCATTCCCCGT
>TRINITY_DN289908_c0_g1_i1 len=265 path=[0:0-264]
CCATTGATATCCAGTTTGTCAGCTGTCCTGTCAGCCTACCAGCAGGTGTTTGAAGAGCAG
GGTCAGGCTTTATCTGTAGCATACTGTAGATGACATGGGACTTTATAAAATGTTGGCTTG
GAATATTAGTGGTGGGGGTGGGGTGGCGGATGTCTGTCCAAATAAATAGACAAACTTGCA
TGCTGATATTTATGGTCTGCTAGGTCACCAGGAATGACATTTTGAGAAAGGGAACATACT
GTATTTGCCCAGGTCCTTCAATGGG
>TRINITY_DN146270_c5_g9_i1 len=265 path=[0:0-264]
GCTGCCACTGTCATCCAGCGGTCGTCTTTTAACCAACAATCCAGCTGTACTAGAATGGCT
AACTAGCTCTTCAACATCATCTCAGGTGACAAGAGATAAAGACAGCCAGGAATCAGTGGG
TTCCTCTGACACCAAGGTTAGTTGGCATGGCCCAGAACCTGCCTATAGCTTTTACTGCTC
CTTCTGCTAGCCAGCTCTGCTCTGCTTTTTAGCAAGGATAAGCTTTATTAGGACAGTTAG
CAGTTACAGGCCAACAAAGACTTGG
>TRINITY_DN316794_c0_g1_i1 len=265 path=[0:0-264]
ATCTGTTCCTGGAAGCGCCCGGCTGCGATGGCGGTCGCGGCGCGCTGCTGGCTGGTGAGG
GCCAGGGCGTCCTGCATCTCGCGGCTGATCTTGTAGCGCTCGGCCACGTTCTCGGCCGTG
ATGCCCATGTGCATCTTCTGCCAGGGATCGTGCAGGATGCCCAGCATGTAGTCGATGCTC
TTGGCATCGCCCATGCGTGCGCCCCAGCGTGCGGCCTGGTCAAAGTAGGGGCCGCGGCTC
ATGGATTCGGAACCACCGCCGATGG
>TRINITY_DN124243_c5_g3_i2 len=265 path=[0:0-88 1:89-98 3:99-175 5:176-190 6:191-228 7:229-264]
GATTTAAAAAGGACCTCTCACCAAAAAAAAAAAAATATACAGTGCAATCTGAAAGTACCA
TGTTATAGAGCAGGAGAAGCTGAGCAGGTTGAAATACAATTTTCTAAGAGTCAGTAAAAC
TTGTAATTTCTACATTTATGGTATATCTGCAGTCCTGTGAAGTGCACATGGAGGAGCAGT
TATCAGTGACTGACGGCTATCTCTGTATCTACACTCATACACACAGTGCTGTCAGTCACT
GCTAACTCCTCCTCTCTGTACCAAT
>TRINITY_DN125449_c10_g1_i1 len=265 path=[0:0-264]
TGAAATATTAAAATACAAACATAGTTATCCAAAAGTTTTTTGGGGGGTATTTTTTCAGTA
TTAAAACACAAGAAAAAGTATATAAATCTGGTATCTCTGTAATTGCACTGACCCAGAGAA
TGAAGGGAACAGGTCACTTTTGCTGCACAGGGAATGCCCTAAAAGCATAGTCCATAAAAC
TATTGCACAATTGCATTTTCTTTTCCAATTTCACCCCATTTAAAAAAAAAATATCCGCTT
CCCACTACATCATATACTATATTAA
>TRINITY_DN160179_c2_g1_i1 len=265 path=[0:0-264]
TCCCACATTCTGAACATAAATACGACTTCTCTCCTGTATAAATTCTCTCATGTCAATCAA
GAATTACTTTTTGTATAAACCATTTCCCACATTCTAAACATAAATATAACTTCTCTCCTA
TGTAAATTCTCTCATATCTGACAAGATAGAATTTATCTTGAAAAAATCTCCCACATTCTG
AACATAAATACGACTTCTCTCCTGTGTGAATTTTCTGATGTTGATTGAGGCTTGGTTTCT
GTGTAAAGCATTTCCCACATTCTGA
>TRINITY_DN149493_c1_g2_i1 len=265 path=[0:0-264]
GGAGCTTCGTCCCATTCAAGTGGATGGGTCTGTGCTGCAATACTAAGCAGAGCCACTACA
CAATGTACAGCGCTGTGCTTGGCATGCTGTGAAGAGGACACAGCTTGTCCGTCCTCTGCA
GCCTCTTCATACAGATGACTGGCAGGAGTGCACCCAAGCTCCGCTCCTTTCTGTGGCCAG
CTCCCTCTTCGCTGCCTTACCACTGCTTGGACCTGTGAATCAAAGCACGGAGAAAGGGGC
TGGCCACGAAAGAAGCGGAGATCGG
>TRINITY_DN143255_c6_g1_i1 len=265 path=[0:0-264]
ATGCTACTGAAGCCCTGGCTGCCTTGGTAATCTCTTTGCTGCCATGTGCACAAAGCACAG
GAGAGCAAGGAGAATGTGAAGTCCTATTCACCCTAATAGATCTGAATCATGGTGAATAGG
ATAAGGGATTAAAATATCCTAGGTTCGAGCCCCTAAGGGGAAAATGGTTATTAAATAAAA
ATATAAACAATAAATAATTAAAATATTACATATCGCCACGACGTCCGAAAAGTCTAAACT
ATTAAAATATAAAACTCCTATGCGT
>TRINITY_DN24344_c0_g1_i1 len=265 path=[0:0-264]
AGGGTAACCACCCTGACATTTAGCCAACTGCAGTGACCTCTGGTGATAACGTCCATATAA
TAATGGCAGATACTGAAAGGACTATGCCAACAACATGAAATAAAACAATACTCACTTATC
TGTACCAGGCTTGAGCTTTATTAATATTATTATTATTATTTTTACAATCTCTACAGGACA
GGGTGTTTTTTAAAAGCCAATGTCATGGAGATATGCAAGTCCTCTTATACAGACCTCAGA
CCACCGACCTGTTTTTGGTATTTTT
>TRINITY_DN140288_c17_g1_i1 len=265 path=[0:0-264]
GCACCGCAGCCCCTTCATACAAAATATACAAAACTAAAATGGAGGGAGGAGCCCCGGACC
TATCATGCACTTGATCCGCCCCTGGGTACAGTATCAAACATCTTTGAAAAGTCCAGATAC
ACACAGCATTAGGCTACTATCACACTCACGTTTGGTGCGGATCCGTCTTGTATCTGCACA
GAGGGATCCGCACCAATAATGCAAACGCTTGTATCCGTTCATAACGGATCTGTTTGCATT
ATTCATAAAAAAAAAGTCTAAGTCA
>TRINITY_DN254711_c0_g1_i1 len=265 path=[0:0-264]
GCCCGGCGGCTGTCGCATTGGCGTGACGAGCAGATGGCGCGACGCGCGCTGAAAATCGCC
GGCGAGCCCGATCTGGTCCTCGATCTGCCCTGTGGGGCCGGGCGCTTCTGGCCCCTTTTG
GCCGAGCACCCGAGCCGGATGATCTTCGCCGCGGACAATTCCGCCGACATGCTGGCCATC
GCCGAGGCCGCGCAGCCGCTGGAGGTGGTCAAACGGGTGGAGACCTTCCAGACCTCGGCC
TTCGCCATCGACATGAGTCCCAGGA
>TRINITY_DN346578_c0_g1_i1 len=265 path=[0:0-264]
TCTCTCCTGGATCACTGAGCCATTTGAAAGATGGATATGTCTAATATTTAGGGAGGTACA
AATAATTCTTCTCATTAGCTGAAGTCAGTGTGAAAACTGCAGCTCTCTGGAGAGATCCCG
AGTGCAGCTTCCTCTAACGTCTTCTATGCATTTAAAGGAAATGTGTTAAGACAAAGGCTC
CTCAAGATCGGGAAGGAGAAAGCACTTCTATATATCTGTAAAGAATAGATCGAGGCAACT
GGACGTGCTGTGGTTCTTTTGAGGA
>TRINITY_DN141082_c5_g5_i3 len=265 path=[0:0-70 2:71-71 3:72-72 5:73-94 6:95-117 8:118-173 13:174-238 15:239-264]
TTGATAAAAATCTTTTTTATTTATATGCAAATTACCTTCCCAACGTGTCCAAGAGGTTGT
CCCTCCGGTAGTTTGCGCCCAGCCGCGCCCACCATCGCCAAGCCCACCACCGCCCCGCCG
CCAATCATTCACCGCTGTCCCCATCCCCCTCCTTCTCTCCAAGTGCGCCATAGGCCCGCC
CTGATGTCACTCACGTCCGGGCCCACGCGGCGTCCCGGCAGCAGCCCCAAGCAGTGCAAT
CACGCACGCGCCAGCTTTCTTAGCT
>TRINITY_DN140156_c15_g1_i1 len=265 path=[0:0-264]
ACGCCCCTTTAATTCTATATTTAATGTGGGGGATTTGAAGATCTGTATTTAAAAAGACAA
CTGCTATTAAGAGATATTAGGAAATTAATTGAAATGAACCTAAAATCCACAGAAGGACAT
TCGCTGTCTCACCATTAAATTCTGAACTAGGTGATCTTCCTTGATTTCCCTGCAAAATGA
AAAACTAGGTCCTTTAAGGGTGTAGTAATCACTCCGAGTAAAATGTACTCCAAAGAACAG
CGCCACTCTTGTCCACAGGTTGTGT
>TRINITY_DN148270_c5_g5_i1 len=265 path=[0:0-264]
GACTCAGGAGGCTGTTTGCAGTATGTTAGAGGGGGCAGCACTGTAGTTCACCTCGTTTTG
CCCTGTGGAGATGCGGACATGCGCGGCTGGATCCCGCTGGCATGTCCGCAATATATCTGT
CCCATAACCCCAGGGGGCTGTACTAGCCTTCTTGGAGGCAAGCCATGCCCCCTCCCTGTG
AGGGAGCCCAGCGCCGCCTGCGTCCTCCGGGCCTCCTGCTTGCTCACAGTTAGATCCCCG
TAATTTTTCAATGCGCGAGCTCACG
>TRINITY_DN126095_c3_g1_i1 len=265 path=[0:0-264]
GTCGCCATACATGGCTCTTTTACTCAAGAGTAAAGACTCTATATATCTAATTTTTTTATT
TTATTTTTTAACAGTACTTAAAGCATTGAAAAAAAAATGTCTGCCATTCAACGGTACTAT
AGGACCCTAATCAGGCAGTTCCGGGAGCAGCACTGCCGGAAAATAATGGAAATCAGGCTG
CAGTACTCTCACACAATGGCAGTTCTGGAGGAGCAGCACAATAAGTACATGGGGGAGCTC
ATGGACCTCCATGATCAACTAAAGG
>TRINITY_DN138394_c4_g1_i1 len=265 path=[0:0-114 2:115-264]
CAATTGGCACTAAGGGGCCTAAAGAGTGCCCAGAAAACACCCCCCACACCATAACACCAC
CACCACCAGCCTGCACAATAATAACAAGGCATAATGGATACATGTTCTTATTCTATTTAC
ACCAAATTCGGACTCTACCATTTAAATGTCTCAACAAAAATCGAGACTCCTCAAACCAGG
CAACATTTTTTTTTCCCATTCTGACATTCAATTTGGAGTTCAGGAGATTATCTTGACCAG
GACCACAACCCTACATGCATTAAAG
>TRINITY_DN140440_c4_g1_i1 len=265 path=[0:0-264]
AAGCATCTTGGAGACTACATCACCTACGTGAAGGGCCTTGGGGTACCACAGAAAGGCATG
GGCGAGTACCTGTTCTACAAGCACACCATGGGAGAGAGCATCAGCTAAGATGTCTCCTAC
AAGGATACAACCAGTCTGATCTCCATTAACAATTCCCTGTCTCTGTGGAATGTATATTAC
AACCCCCGACTCTTTGTGGGCCTGTAATCCTTTTGTGATTCCCTCTCGTGCCTAAGCAGT
CGGGACTGTGCTTGTCTTCTTGTTT
>TRINITY_DN275995_c0_g1_i1 len=265 path=[0:0-264]
TCCCAATAATGAACCACAAAGCGGATTTAGAAAACGACGATATCTAGCACAGTGGGGGGC
AGGATTACAAAACTGGGCACATCTAAATAAATCCACCGTGTATAAAAAATTGGAAAAATT
AGTTGTCGACAACATACGATACCTTGGTTACCCCCTTCTTCATCCTAATCTGAGTAACCT
TTACACTTTTTATTTCTGCAATATCGGCAACATGGGTACCTCCACAAGGACAGCCAGGAT
TGTTCCCCAAAGTCACAATTCGAGG
>TRINITY_DN143280_c5_g1_i1 len=265 path=[0:0-264]
TGGCACAAAAACAGTAAAAAAAACAACACCAATTATTTGTGAAGTTGTTCATCTATTTCT
ATGAAATGTCCTAATTTTGGGGACACTATCTCCTTATGGTGAGCACCTTAAACGGCGTGA
GGAGTCTTATAGGTTGAACATTGAAGTCTTACGGGATAGCTGCCTTACATCTGGCGGCAT
CGGAGGCGGAGCTTGTTAAGAGCTCATTTGCATACACTCTTCCCAGAATTCCAGAGGAGC
ATGTTTGGCCTATAAGACTCTTCAT
>TRINITY_DN22462_c0_g1_i1 len=265 path=[0:0-264]
TCCAGGGGGCCCAAGTAAGTTTTTGCCCAGGGTCCAATCAATAATAAAGACGGCCCTGGT
CATCGTGCACGCCTATGTCGGGATGCAGCACAGTGAAGTATGCGCACCTGCCATCGTGCG
CCTGCACATAGGTGAGTATTTTGCTTTTATTTGACATGGGGGGGACAGTACATCGGGTGG
ACAGTATGGGGGCAAATTACTATTTGGGGGAAAATGGTGGGATACTGTGTGGGGGCAAAT
TTTTATGAGAGGGATTACTACAATA
>TRINITY_DN343961_c0_g1_i1 len=265 path=[0:0-264]
GTGTTTTGTGGATTTGCAATTTGCGGACGGCAAAACAGGCTACGATCACGTGCATGTGGC
CTTAGATTAATTGTATAGTTGTTACAAATGTATCGGAGCTGATTATTTGCAGTCCATTAT
AAAGCCACAGATCCAGCGATGCAGACCAATTGTTTTGTATTTTTGTAAAACTTAGCAAAA
AATTCCAGGCAGACGTTATTTTTGTGGGCAAATGTGGAAGCCAAAAATGAATAAACAAGA
TGAGTCTTATATTATTCAGATTGCG
>TRINITY_DN159012_c4_g1_i1 len=265 path=[0:0-264]
GGTGGCCGCTGCTGCCACCAGCGCCACGGTCTGTCGCCAGAAGGAAGATGGCGGATCTGG
AGGAGCAGTTGTCCGATGAGGAGAAGGTTCGTATAGCAGCAAAATTCATCATTCACGCCC
CTCCTGGAGAATTTAATGAGGTTTTTAATGATGTTCGATTATTGCTTAATAATGATAATC
TTCTCAGGGAAGGAGCCGCACATGCATTTGCACAGTATAACTTGGACCAGTTTACACCAG
TAAAAATTGAAGGCTATGAAGATCA
>TRINITY_DN111347_c0_g1_i1 len=265 path=[0:0-264]
GATATATGCGGTATATTACTGCACTGTATGTCCTGGTATATACAGTAAAGACATATGCGG
TATATTACTGCACGGTATGTCCTGGTATATACAGTACAGGCATATACGGTATATTACAGC
ACTATGTCCTGGTATATACAGTAAAGACATATGCGGTATATTACTGCACGGTATGTCCTG
GTATATACAGTACAGACATATGCGGTATATTACTGCACGGTATGTCCTGGTATATACAGT
ACAGACATATGCGGTATATTACTGC
>TRINITY_DN152128_c5_g4_i1 len=265 path=[0:0-264]
CCGCCACCGGCCGCAGCCTCAGGTACTCCGCTCATCATTGTCATGTAGCACACTGTATAT
GTCGGTGCGTCCCCAGGATTTTCATCTTGCGTCTCATTTGAATGTAGTCAGTTTGGATGT
ACCCCAGCGTCAGCTGTAGGTGAAACTAAGGATCATGTTATATTTCATCATGTTCCATGC
TTTGTGGAGATAAGCGACATTGTCACAGTGATTTATACTCTTCTAATCTCTCCCGCTACA
GCGCTGCTCTTGGATATTGGGAGTT
>TRINITY_DN119490_c12_g3_i1 len=265 path=[0:0-264]
TGCCACACCTCACAGAACTCACTGCCACGGGTTCATGAACTGTTTAAGGATGAGCGAACT
GAGAGCAACGGGTTATGGCCGCCACGTTCCCCAGACTTGTCCACTTGCAATTTTTATCTG
TGGGGAAATTTAACTGCCTCCGGACCGTCTAACGCAGATGTGCGGTCCGGAGGCGGCAGC
CCTGTGCAGAGTGACGCATATACACGTCATCTCGCGAGGGCCGAGATTTCCTGTGAACGC
GCGCACACGGAAAAAAAAAAATATA
>TRINITY_DN138717_c2_g4_i1 len=265 path=[0:0-264]
TCTGTGAAAAACGGACTGCAAAAAACTGAAAAAGCCATACGGTCGTGAGCATCCGTTTAG
TGCATTGTCGACCGCACTGTGCGGTCCCCAATGCCACTGGCAATGTCTGTGCGGCAGCCG
GGATGGATCGATACCCATTCAACTTTTTTTGCCGTGCTGATGCACGGACAGAAACACCAC
GAGTGCTTCCGTGGGGTTCTGATCCGTGCTTCCGTTCCGCATTCAAGTGAATGGGTCTGC
ATCCGTGATGTGGAGTGAACACGGG
>TRINITY_DN89823_c0_g1_i1 len=265 path=[0:0-264]
AACCTGAGGCCACTCTCCATTAGAGGTTGCTCATCTCTTCACCTCCTCCACCACTTTCTT
CCGCGATGCTGGGTCATGACGGGATACCATAATAAATTAATTGAAGCGAAAAAAAGCTCC
AATAACGAAAATACTAAGATTCTCCACTCTAGACACAACAAATAGGAGGTCACAACCCAC
AGTAACAATAGAATCAAAAAAAAGTGGAGTGAGGGGCCACAACCAGAAGTGGGGCCTCAG
AGCTAAAAGCGCGGCGTCCACGGAT
>TRINITY_DN152061_c4_g2_i1 len=265 path=[0:0-264]
GTTGCTGTGTGCATTCCGCATTTTGCAGAACAAAATGGCCAGCCCATAATAGAACAGTCC
TTCCTTGTCCGGAATGCAGAAGATAATAGGACATGTTTTATTTTTTTTGCGAAACAGTGA
AGTGAATTGTTCTACATACAGGCTGCAAAAAAGAACAGACACAGACAAAAAAAAATCAAG
GATCTGGTCTTCGCTGCAGGGGACCCACCAGGCCACTACCTCTTGGAATAGTCCCGGTGC
AGGCAGCTGACCTAAGGGAGACACT
>TRINITY_DN157532_c6_g1_i1 len=265 path=[0:0-264]
GTTTTATCAGTGCCCATGATGCCAGAGTAGGGGGCGCCAGCTGGTAGTAGTGGTTACTTT
TTTATGTGGCTGTGTTCATACTGGGGCACATTTACTAATTTATTGTAGTATTTAGGGCGG
TTTTACGCCGTGTTAAAGCCAGTAAATGGGCCCCGTTGTTGAGTTTTTGCCGTAATTTGT
GTAAAACTGCGTAATTTATGAATTCATTCGTGTAGAGAAGTTCTAGTCCTGTGTAGAGAT
GGGTGCTGTATGATTGCTGCTCCGC
>TRINITY_DN143698_c0_g3_i1 len=265 path=[0:0-264]
CAATAACTCCTAATGAACCCTCAGTCCTTTACAGCAGAGATCTATCCACTGATACCGCTT
GTCACAAGAAACCTTCATCTAAGCAATTACTGATTGGTAAAACAAGAACTAAACAGAAAT
GTGGAAACATTTTTTCTAGTGAGAAGCGTTTTAAAAAGAAGTCTAATCTTTTTTTGCATG
AGAGAAAATGCAGAGATAATGGGTCATTTTCATGCTTGACATGTGGAAAATCTTTTAGCA
TGAAATCCATTCTAGTTAGACATCA
>TRINITY_DN149522_c3_g3_i1 len=265 path=[0:0-264]
GGACGCCACGCATGCATGTCATGCTTTTCATTCACTACGTTCATTTATGGCATATCCCAT
AAATGTCCAGATGGGACAACCCCTTTAATAATCGGCAAACATATAAATGCAGTAGAGATA
GTACCAGTATGATCCTGCTAAGAATTATGCGTGTATGCACAACAGGCATAGAATGATAAG
GTCAGCCACACTGTCTGTTAGACAACGTCTTCTGTGACTGGTTGTTTTCATAGCTCTGGA
TTCAGCAGGATTTTGTGACATCAAC
>TRINITY_DN142423_c5_g6_i1 len=265 path=[0:0-264]
ATTTAAATCTAATTTAGCCTGTAGTTCAGAAAAGTTTCTGCCGGGATTCGAACTCACAAC
CTTCTGCATCAGAGGCAAGGCACTTACCCACACAGCTACAAGATCTGCACAGCCCCTGCC
TGAAAAAATATGAGACTCCTACTGTAGACTCTGTTATAGCTTTAATAGCAAGTGTACATC
CATACACATGACACCTGCCCCAGCACACTCAGCACCGCTACATCTATACACATAACAGCT
GCCCCAGCACACCCAGCTCTGCTAC
>TRINITY_DN12940_c0_g2_i1 len=265 path=[0:0-264]
GCTGGAGCGAGACCTTCTAATAAAAACCCTCGCCGCCGCTCTCTTTGTTTGCCTTGGCCT
TTTTATTTGCAGCCCTGTCAGAATTTCCATCTTGTTTTTCGCCTCTTCAGAAAGTCAGCT
ATTTCCTCAAATAATAATAGCCTTGCGAACGGGATAAAAGTGGCAGGTTCGGCGCCAAAT
GAGAGCTAGCGGAGCATTTTCTGAACCCCATTCATGGCTGGACGCCATTGTTGGGCTTTA
GTACTTACTTTAGTGAAGATGAAAT
>TRINITY_DN341480_c0_g1_i1 len=265 path=[0:0-264]
CTGTGGCGCCCTCTCCACTTGAGCTGGTGCCATTTGTAAATGTCTGACCGCCTATGTAAC
TTTACATGGTGCGGTCGGGAAGGTGTTAAAGGGGTATTTCAGCCAGAAGCATTTGTCACT
TATTGAGATCCAACTTTTGGTAACCCAACAATTGCCAGAGGGGGAGTCCCTAGTAGGAGT
TTGAAAGGAGTGAAGGTGACCTGCCCTGCTCCTTTATTCAAAGCCTATCCAGTGGATAGC
TAATAAATGCTTCTAGACGGAGTAG
>TRINITY_DN280434_c0_g1_i1 len=265 path=[0:0-264]
ACACCTGTACAGCCTGTGCTGGGACCCTCATCCTAGAGTTTGCTGCACTCAGCCGCTTTA
CTGGAATATCCATATTTGAGGTTTGTTTGTGCTGAATTTGTTTCCTTGCTCCTACATAGT
CAGACGGCGACTCCTGGAGTTTGCTTTTACCTGCTCTTCTACTAGAATAGATTCTCTCAT
AGCTAAGCTGAAACACAGGCTAAACTAAGAATAAAATACGGTGTCTGATAATGCGGTCAT
AGAGGTGAGACCCCTTTAGTATGAG
>TRINITY_DN195744_c0_g1_i1 len=265 path=[0:0-264]
TATGCTGCACACAAGTGTAACTAACTCCATGTAAAACTACTGGAGCATGTACACATTTTC
TAAATCTGGATATATATTATAGGGTTACTATTCACTGCCAGCCAGCAGTGATCTTCAAAA
GGATGAGGACGTGAAACACAATGTTGTAGAACTTCTCATTGCACATTTCAGGCTGATACA
TTTTGCTTTTTCAACCTACACACAGCTGCACAAATCTCCCTCCTGTCCTGACAGTTTGTT
ACAATGTATCAGTGCAGTGACAGGA
>TRINITY_DN329070_c0_g1_i1 len=265 path=[0:0-264]
AAAAAGTTAGGAGTTTATTTAGTGCGGCAGGTGATAATGCAGCCATTGACTGAAGTATTG
CATGACTTGGCAGATTGAAGAAAGGGTCACCATTGATCAAGGCTGGTGATGGAAAGTTTT
GGTCTAGACTTCCGCTTAGGGCAAGCGGGTTTCTAGGGATCAGTAATGCGTCCAACTGTC
AAGTTAGTCTCCTTTGCACACTGGCGTTTTGGCTTTCCGTTTGTGAGAAATTCGTTCAGG
GCTCTCACAAGCGGTCCAAAACGGA
>TRINITY_DN135390_c3_g4_i1 len=265 path=[0:0-264]
CTGATAGTCCTCCGTTTTTTCTCCGCATGTGATCCGTGATTCCGGTCCATCAAAAAAAAT
ATAACCTGTCCTATTCTTGTCAGTGGAAAACAGAGGACGGACCCATAAAAAAAGAACGGA
TGCACAACTTGTATGTCATCTGTGTCAGCGGCCGTGTCCGTTTTTTTTTCTACAAGACCT
TGGTGCAATAAAATTAAACTTTTCATTAACTTTCCTTTGTTTTCCCCATGTCAGACAAAA
AAAAAGAAAAAAAAAAAAAAGAAAA
>TRINITY_DN159231_c14_g1_i1 len=265 path=[0:0-264]
AGTGCAGGTGCAATGTGTTCACCTCACGCATTGCACCTGCGCTGAAATCTCACCATTGTG
AAAGAGGCCTTAGACTAGTCAAAAAAAAAAAAAAACTCTACTGTTCCCTAGCCACAGACA
TTCCAACACTTGTCCGGGCCCTTGCTGGTCTCTACCTCCTGGTGCCTTGTGACATGTAGA
AAATGCCTGTTCAGCCAATCACAGACTACAGTGTGACCCGACTCAGCCACTGGTAGGCTT
ATCTGGTATTTTATATATGTCAGTA
>TRINITY_DN323330_c0_g1_i1 len=265 path=[0:0-264]
GCTGGGTAGGGGCAAAATACGATGCTGCTATAATGGCTTCTTCGTTGCCGTCAACACCGG
CGTGCGCAGTGCCGCGCAGGGCGCCCAATATGTAAATATCACCGGTACACGAAATCGTTC
CGCCGGGATTTACATCACCAAGGAACAAGAGATCGCCTTCATGATGCAATACCTGCCCGG
AGCGAACCATCCCCGTCTTAAGCGTAAGCTTCTCCACTAGCGACAGCTCAGACTCAAGCG
GCGGCGACTCTACATTACGTATCAG
>TRINITY_DN312206_c0_g1_i1 len=265 path=[0:0-264]
GAGATGACTCCTGAAAAGTGATCTCTACAGAACAGGAAGTATGAGCATATTTCAGGATAC
ACTATTTTAAAAAATAAAGATATTCAAGTCTGTCTGTATTGATCGCCTATCCTCAGGATT
TATAATCAATATCAGATCTGTGGGGAGCCCCTCGACACCTGAAATCCTCAACGATCAGCG
GATCTTGTCAACCACCAGATACAACAGTAGACACAAAAGGTAAGTGTTCTGTTCATTCTC
CAGTAGTTGAATGTTTTTCTTGAAT
>TRINITY_DN75818_c0_g1_i1 len=265 path=[0:0-264]
GTTCTTCTAATCCGTCATGCGTCATTTGGCATCCATTTGAGCCATTTCCGTCTGAGGTCC
GTTTTGTCAAAAGGAAAAAAAATAATATTGCATGCAGTCATTTTTTTTTTTCGTCTGAAA
AAACTGATCTCAGACGGAAATGGCCAAAACAGATATACATTGTGCATAATGGATGAACAG
GATCCGGTTTTTTTTTTACGGATTTCTGATGGATCAGGAGAACAAAAAATCTGACAGAGA
TATGAACTCTCCCTAAGCTGTGTAG
>TRINITY_DN157824_c5_g1_i1 len=265 path=[0:0-264]
CAGCATGCTGCGGTATTATCTCCGTCCAAAACGCCTGATCAGTTGCTGGAATGCCGGATC
CGGCATTAACTTACATTGACATGTATTAGTGCCGGACCCGGCATTAAGAAACACCTGAAG
AACGAAAACTGTGAAAAAAAATACAAGATGGATCTGTCTATCCACATGACAAGCGGAGAG
ACGGATCCGTTATTGCAATGCATTTGTGAGACGGATCCGCATCACTGGCCTCAGGCTCGC
AGTTAATTTTTACAGCCAGCAGGGG
>TRINITY_DN534_c0_g1_i1 len=265 path=[0:0-264]
AACACTCGCTATTTCCATGCACCAGTCCAGAGTTCTTTTACTCCCATAGCGTGGCGCCAC
CTGGTGTTCAGTTATCTACATAATATGCCACAACCGTGTGCTCAACATGGCGCCACCTGC
TGTTCGCAGGGTATAGTAATCTGCATGTCCACCTCCATAGCCGAGTGGTGGCGGGAACAC
GCGTGCTCAGTCGCCTGGCGGACACACACGCGCGCTCAGTCGCCTGGCGGACACACACGC
GCGCTCAGTCGCCTGGCGGACACAC
>TRINITY_DN153525_c9_g1_i1 len=265 path=[0:0-264]
GGGAGATATTGACAGCCTGGCAAAATGGGAGACAACCCTTAGAATTAAAAATAGAGATCT
CAGCCTAGACCCTACTGAATCTAAGATGGTGGATAAATGCGGACAATTTAAACCAGGGAC
TCCCATGGATAAGGAACAACTTGGTTTGTTTGACGACCGATGCAAGCCCTTGGGGCTGGG
GCACCAATATTCAAAATTTATCCTTTCAGGGACAATGGAATGCGATTCTGAAATCCGCCT
CCTCAAATATGGCAGTGAAATTTGC
>TRINITY_DN15912_c0_g1_i1 len=265 path=[0:0-264]
TAGGCAAGTGTAGCTTTCTGTGTGAGTGGGTGGAGGAAGAAGTAGGCACAGGCTTTCTCT
GTGAGTGCGTGGGAGAATCAGGACTCACTCTTTCTCTGAGAGTGGGCAGGGTAAGCAGGA
CTTCCAGGCTCTCTCTGTGAGTGGGTGAGGGAAGCAGGACTCACAAACATTCTATATATC
AGTGCGTGGGAAGCAGGACTTACAAATTTTCTCTATGAGTGGATGAGGGAAGAAGGACTC
ACAGGCTTTCTCTGAGAGTGGGTGG
>TRINITY_DN154642_c5_g1_i1 len=265 path=[0:0-264]
CCAACGGCCTCCGGTGGACACCCCCTCACAGTGCGCTCCCCAGTCGTGTAGGCTGGCATC
CGAATCCACAGTGAAATCCGGCCGAGGGCTGCAGAAAGCCTTCCCGTTCTATGCCGCAAG
ATTGTGGACCCACCAACTTAGCTCGTCCCTGGTTTCCGAATCCAAAGAGATCAGGTCCGC
GTAAGAGGCCCCCGCGTGGATATGGGCGATCTTCAGGCGTTGTAGAGCTCTGTAATGGAG
CTGGGCCGGAACACCGCCTGTATGG
>TRINITY_DN22616_c0_g1_i1 len=265 path=[0:0-264]
TACACGACGCTCTTCCGATCATGGTCTCTGGCGAGTCCATCAAGCCGTCCAGTTACAATC
TCTGAATGGGTTATTGGTAACTCATTCTGTAGAATAAAAGGCAAAACTCGTGCAGGTCAT
GAGGGGGTGGAGCATGACACAGGGCATATCTCTTTGCTGTTATGTCATACCAGTGACGTA
GTGTGGGTTTCCAGCACCCGGGCAAGCTAAGTTTCCCCCCCCCCAACCTGTGGCCACGCC
CATTTTACAGATAATGTAGTCGATG
>TRINITY_DN150873_c4_g2_i2 len=265 path=[0:0-40 2:41-75 3:76-197 5:198-264]
ACATGGGGCAAGGAACTCTGGGAAGGAGGGATGACTAGAGTTGAGCGGACACCTGGATGC
CCGTGCTCGAGAAGCCCGGCCGAACACCCCGAAAATGCCCGGGCCCGGGACGAAGTTCGG
ATCGGGTTCAGATCCCGAACCCGAACATCCTCGGGATGCTCGGCCGAACCCCCCGAACCC
GAACATCCAGGCGTCCGCCCAACTCCAGAAGTCAATGGGGACCCGAACTTTTCGGCAATA
AAAAGGCTGTAAAACAGCCCAGGAA
>TRINITY_DN152493_c1_g1_i1 len=265 path=[0:0-264]
GTTCCGAAAAAAGCCAAGCAAGAACTTTCTTATCAAGCTATGTTCAGAGCTCTTATAGCT
GCTCACCATTCACTTCAGGGACTTCTTTCTGGATATAGGAGCAGATCCTAGAGGTGGGGT
CCGCTTCTAACCAACATTTTTGGCATATCCTAGCGATATGCCATCAATGTCTGAGATGAA
TCAACCCCTTTAACAATTGTTATAGCCTTCTGAATTTTTCCCTTATACGTGATATAAAGA
CATTTATGAGTACACACTGCAGGGA
>TRINITY_DN162064_c11_g1_i1 len=265 path=[0:0-264]
ACATACCCGGCACCCGTTATCCACGACATGGCACTGCGATCCCCGGCAACCAACCCCCCA
GGTGCAGCACCCGAGGGGTTAACTGCCGCCGACCGCAGCTCCACGTCACAGAGGGTGGGC
GCTAGGTATGTGATACCGCTGCCGGCATGGAAGATCAGTCCTCCGATACCAACATCAGGG
GGCTGCCTGGGTGAAATTATAGGCATGTCCGGGTTCAGCTCTGAACCCGGACAACCCCTT
TAAAGGTGGAAGCAGAATGAGGGAG
>TRINITY_DN160749_c4_g1_i1 len=265 path=[0:0-264]
ATTATGTTTAACTTTATTTATTTAAAACTGGCCTATCACTTTTGGGGCTCATTCAGACGG
CCGTATGCTGTCCGCAAAGATGCTGATCTTCTTTTTTTTTTTTTTTGCGGATTAGATGCA
AATCTATTCACTCTTAGGGCTCATGCCCACAGATGCGGGTCCATTTACTGAACGGAACAG
AACCACGGAACGGAAGCACTATGGAGTGCTTTCGTGGGGTTCTGTGCTTCCGTTCCGCCA
AAAAAGTAGTGCATGCACTACTTTT
>TRINITY_DN85728_c0_g1_i1 len=265 path=[0:0-264]
GTTTCCCTTTACTCACATGACTGTTCCATCGGTTTAGTTTTAGGTGATGTATGTTTTCTA
CAGAACTCGTACAGTTTTCTGGAATTGTGTAAATATTTGTATTTTATTGTTTGATATTGT
ATTGAAGTATTTACACATTGTTCATCATATAATAAAGTTATTCAGAATATGTGGAGAAAT
CCCCATTTATTAATATGGAGTTGATTGTGCGTATGTAGATGAAAATGTATTTATGGGTTC
CCCATTTTGTTATGTGACTAGTTTT
>TRINITY_DN276187_c0_g1_i1 len=265 path=[0:0-264]
AAAGACAAAGAAAGCGACCGGTGAAGCGGCGGTGGCCACGAAAAAACGCCGACGAGAGAA
GGAGCGAGAGGACAATGGCGAGGAGGAAGAAGAAAAGGCGGAGGAGATCGCATTCGGCAA
ACCAGCCCGGAAACTTGCAAAGAAAAACGAGACGACTTTTGCGGTATCTGCTTCCATTCC
TATGGGCGGCGACACAGACAGTGATGAAGAGGAATACTTCCGCGATGTGGACAACGTCTC
CGTTCCGGTCACAGCGGCGACTAAG
>TRINITY_DN134468_c15_g1_i1 len=265 path=[0:0-264]
ACATGGTAAACCTGCTCTGGCTTTCGCCGCCTTGGCTGGTGTACCTTGTAGTTTATATCT
CCAATTTTATTGAGTACCTCGTAGGGCCCCTGCCAGCTCGCCAGGAACTTATTGTCCACG
GTCGGCACGAGAACCCAAGCCTGACGATTATAGACCGCTGAACTGCCTCCATATGCTCCC
TAGAGGCAACACTGTTTTCTATCCGATCTTGCATCTGGGTAACGTGCTCAATGACACTTT
TATGTGGAGTGGGTTGTTGTTCCCA
>TRINITY_DN126016_c4_g1_i1 len=265 path=[0:0-264]
CGCAGATCCTCAGTTGACACTATAAAGCTGGCAGCGAAATCGGTGGCCCTTTCTAATGCC
AATAGAAGAGCGATTTGGTTAAGATCATGGTCAGGAGACGCGGCATCTAAAAATAAGTTG
TGCAGTATCCCCCTGTGAAGGTGATGGGATCTTTTGGATCTGTACTTGATGACGTTCTTG
AGAAAGCCACTAACAAAAAAAAGGGGGTTTTCCATCAGATCCCTATAATTTTCGTCCGAA
ACGAAATTTCAGCTCAGCCACAAGG
>TRINITY_DN129961_c3_g1_i2 len=265 path=[0:0-264]
TGCAAATGAGCCCCCAGGAGCAATTGGTGCGCCGCCGCCACACCAAGAGGCCCCGCTTTT
ATTCGCAACTGCCGCACCCCCTGCACCTTGAGGAAGGTGTGAGCATGTTTACACTGCCTG
GTCCTGTCAAAGTGCAGAGGGCACGGCAGTCGCAGAGAGAGCTGAGCCTCTAGTAGTAAC
GGCAACGCCCCCCTTGCTCCCAGAGGCTCACCCGCATACATAAAAACCTCATTCCTCTGC
ACATATGAACACAGAACCAACACAG
>TRINITY_DN244961_c0_g1_i1 len=265 path=[0:0-264]
AGGGCCAGGACAGATCTAAAAAACACTCCTTTAAAACCGAACTTATTGAGAACATCCTCC
ATGAACCCCCAGTGCACTATGAGTGCCTTTCTCTCCCCATTGCCATTATTTGCTAACCTC
AGACAGGGCAGACAGGTATGGAAAGTGCCAATTGAGACCACCTCCACCTGATTATTTTTT
TTGCCCAGTACCCTCCATCAACCTTAATAAAGGGGTTGTCTGGAAATAATTTTTCCCAGA
TGCCTTCAGCCTTCCTCTACTACGG
>TRINITY_DN158502_c0_g1_i1 len=265 path=[0:0-264]
CCGTACAGTATTAGAATGTATTGGTTCAGATGAGCCGAAGTTATTACTTTGTGAAGTCTC
GCGAGACTTCGGGTGATGGCTTCAGAAATTTATTTCTACTGTTTAAGACCTTTTCCCGAG
CTCAGTTTCGGTTCCAAGTGGTACCTTGGAACCGAACCAGAGTTTGGGAGATGTTTTTTT
TACAGTACAAATTAACGCAAAGTCTCGCGGAACTTCACGAAGCAATTGCTTCAGCTCATT
GGAGCCGGTGCATTCTGGTGCTGTG
>TRINITY_DN341013_c0_g1_i1 len=265 path=[0:0-264]
GACACATGAAGTGTCAATAGAATATTATAGGGCTTACTCCATATCTGAGCGGCCAGTTGG
TATATATCTTTTTAAGAATTTATATTTTTCATGGCAATAACAGTATAGGGTTCACCAACA
TACCTTAAATAGTACCCCCCTCTTGGTGCCACTGTAACTAATACCTTATGCTCGAGTAGG
CGCCAATAGGGCAAATGTGCGGTCCGTGCTAGTCCCTGACCATAATTTGAGATGTGTGAT
ATCTCCCTATAAGGCTACTTCTGCA
>TRINITY_DN116308_c4_g8_i1 len=265 path=[0:0-264]
GGTCTTCTGCCAGATTCCTATACCTTGCCAGAATGCTATACCCAGAAGTGAGGCAGAAGC
ACCAGAGGTGACGCGGCCGCACAGGAGTCAGAAGGGTATGGGTGTACCCAATATCCTGCA
ATCAGCTCTGCTATGTGCGCACACAGGGGTAGAAAGATCTGATGGAACATTTTTCACAGG
AAAATCTACCTACCCCAAAGTGCGCACGCGCTGTGTACCGTTTCGCGCATGCGCATGGGG
TCCTTCTCCCGCGGTGCTGCGGTGG
>TRINITY_DN259234_c0_g1_i1 len=265 path=[0:0-264]
AAAGATTAAGCATAACAGTGAATGTGAACAGTAGAGTGCATCTAAGCGTACATCAAATGC
AGGGTACAACAAGTCCTAATTATAAAGACCAAAACATAATGTATATAAACTGATGGTATA
AATAAAACTACCGGTAGGGGTGGGGAATGGGAAGTAACGATAAACCAGATAAATGCTATA
CATGTCCATGAGGTAAAAATCAGATAGGGAAAGAAGACACAGCTTATAAAATAAAGTTTA
TTATCTGGAAGATCAGTAAGTAAAA
>TRINITY_DN137864_c9_g1_i1 len=265 path=[0:0-264]
ATGAGAAATCGGCCTAAAGGTCCTTTTACAGAGGGCTATAGAATAAGCAATAGTTAGGAA
CATTAATTTCCCAAACATTTACTGCTCACTGCCTGTACTTACATGCAGCAATCATCACTG
CTATATTCGAATGAATGATCATAGTAATTACTACGATCATTCGTCTCCATAAGGTTTCAT
TGTTTGTCGACAGCACATTCTTGCTTACAATGTGAGATGTGCTGCCAACAAATGATATTT
TGTTCTGCATAAACAATTCAATCAT
>TRINITY_DN146783_c11_g1_i1 len=265 path=[0:0-264]
GTCTGGTTGTATTTTTTCATTTTTACAGCCGAGTGCTTTTAAATCCTTTGACAGGTGTTT
CTGCTTTCTGTAAATCAACTATTTGTTGAAAAGTACAATTTCCACCTCTTAAAATGTTTT
TACAGGGGTTTGCTTTCCAAATTTGGGTCACTTATTGTGGTTTTTAATTTCTGGGGACCT
CAGAATTTTTTGAATGCAACATGCCACCCAAAATCCATGTCTGCCAATCCAGGCCTGCAA
AATTCAGATTTTGCAGTTTAAATCT
>TRINITY_DN146627_c10_g1_i1 len=265 path=[0:0-264]
ATGGTATTGGACCGACCAGCTCAGGTGACGTCCGGTTCGGGTTCAGTCCGCCAACTTTAC
GGCAGTGGCGCACCTCAATCGCCAGGGCGGAGCTCGGCAGCCATGGTGGAGACAGATATG
ATTCTCAGCTGGGCAGAGAACCATGTTCCGGCGCTGTCGGGAGTGCACATCCCCGACGTC
CCGACTTCCTCAGCCAGGAGCGTCTTGATCCCGGGGAATGGGCTCTTCCCCTGCAAGTCT
TTCGAACCATCTGTGAGCGATGGGG
>TRINITY_DN146867_c2_g2_i1 len=265 path=[0:0-264]
GAGTCGGACCCTCGCTAATCAGATGTTGATGACCTCTCCTGATGATAGGCCATCAATAAT
AAACTTCTGGAAAACCCCTTTAACAAAAGTGTATTTTATCTCACCCAAGTTACATTACCA
CTCACAGAAAGAAACGTCTGCTGCTGCATGGCCAGGGTGTAATAGATACACAGTCAAGAC
TTCATCCTGAACATTCCCAAGGGAAAATACTCTTAATGACATAGTCCTGTTGAATCTCCT
CCAGGTTTCCCTACAAGGACAGAAG
>TRINITY_DN296791_c0_g1_i1 len=265 path=[0:0-264]
TTACTCCTCGTAGATTTCCAATAGTAAATTTACAACTGGGTGTAACCAGTTGGGAATGTG
TCCCTACACAGTCTGACACTGTCCAATGTAGGGATGTGCCCCTGTACTAAGAGAATAGTA
AAGCTCAGTTGTTAATGTATTCATAATTTTGCAGGAGAAATAACTAGTCTTGAGCGAATT
CGAGGATAAATTCGATTCGCTACGAAGCAGAATTTCCTCATGCTTCCTGGTAGCAAATCA
ATTTAACCTGCAATAGTGTAAAAAA
>TRINITY_DN124782_c6_g2_i1 len=265 path=[0:0-264]
AGAATCACGCTTATAAAAATGGACTGATTGTACATTTTGAGTATAAGATATTCCAGAGCT
GTCGTCACCGGCACTACAAATAGACCTCATGCATGTGAAGCCATGTCAGGAGTTCTGTAG
ATGTGGCAGGGGCAGCTATTTTGTTTGATATTTATCTAAGCTTTATTAATATATATTGTG
AGATAATGATTTTGAAGCGGGATGGCTGCCTCTGGCCCGTCAGTTAGTGAATGATGATCA
TCATAAGGCTCCATTCACACGTCCG
>TRINITY_DN128410_c4_g3_i1 len=265 path=[0:0-264]
CTGGGATCCAGCAGACAGAGGATAACGGATGGATGTTCGGCACTTGACTTTGTGGCGGAC
GGGGGGGCGGGATCGGCGTGCACACGCACTCCAGGAGGAAGTATAGGCAATGCACCGTGG
GGAGGGATTTGGAGGGAGGCGGTCGGTTCGGCTCCGTGGCGGCTGGGAGAGGCTGACGAG
ATGGGGAGCTGAACGGTACAGCGGGGGGAGCTCGGGGAGGAGGTTCTGGGGGGCCTCTGT
CGGAGCTTCTCAGCTGTCTGGTTGT
>TRINITY_DN220145_c0_g1_i1 len=265 path=[0:0-264]
AGAAAGGGCTGATCTCTGCGGTGTACAGACATTTAATGAGGAAACAAGCCTTGTGTCTAC
AGGAAGTCAGGAACTCATGGATAAAGGATGTTGGGGCGCTATCGCTTGATGTTTGGGAAT
GGGTGCTACAACAAACTAAGTATCTGTCCATCAGTCCTGCACACCATGTAAACTCAACAG
TTTTTACTCCATAGAGTGCACTGTACCCCCTTTTTTTTTTTTTTTTTTTTTTTTTTTTTA
AACAAAAATAGGGGTACGTTACAAA
>TRINITY_DN138417_c6_g2_i2 len=265 path=[0:0-63 2:64-204 3:205-264]
GACAGGCGTCTTAGAGAGGAGAGATCACTCCTTCCTGTTATATTCAGTCCAAGGACAGTG
GGGCTGTCTCATTCAGTGCGCAGGGGTCTCAGGTCTCTCTCAATCCCCTCTGAGGAGGAG
CCTATGCAGCTGGGTTTGCTTGCCTCTAATAATAGAGTATTCAGCTCTCCGAGGAGGGTT
TGTTTCTGTTGTGGAGGTATAAATAATTTGGCAAATGTTTGCCCCTCTAGAAGATTTAGG
GAGAATTTTGAGGGCAATAAAGAAA
>TRINITY_DN211037_c0_g1_i1 len=265 path=[0:0-264]
AGAAATCTACACTGTGGGAAATAACAGTGTAAAGGTTTATTCACACCTCATTGTTCTGAC
GTATTTTTTTGCCCTAGCTTTCCAAAATTGACACAAACTGTTGTGATTTTGCAGTGGTTA
TAAAAAAATTGAACTAAAATGTGAGACAACACTGCAAATGTGAAAACCCAATATTGAACC
TCCTACTTGTACATTAGCAAATGTCCTTAATCCATGCATTTTAAAATAAATTGTGTTTTA
ATAGTGTATTCCTTAATAGCCATCA
>TRINITY_DN139067_c9_g4_i1 len=265 path=[0:0-264]
CACTTCAATGGGTCCGCAATGAGACAGAACATGTTCTATCTTTTTGCAGAACGGAAGTAC
GGGACGAAACCCCACGGAAGCACTCCGTATTGCTTCCATAGGGTTCCATTTCGTGCTTCC
ATTCCGCATCTCCGGACCCATTGAATTGAGTGGGTCCGCATCCGTGATGCGGAATGCCCA
CGGAACGGCGCCCGTGTATTGGGGATCCGCAAAATGGCAACGGGCAGCACACGTTCGTGT
GCAGGAGGCCTAACGGTGATTTTTG
>TRINITY_DN115857_c2_g1_i1 len=265 path=[0:0-264]
GTGAGCTGTCAAAAGGAAACTATGTAAAGCATGTAAAAATGGTGATCCGAACTTAAACAA
CAAAATACTGTATTTAACCTATACAAACATTATAGATAAGTACTGCTGCAAATACTCTTG
TGCAGGAATCCAGTTGTCTAACAAATCGTTTATTTCTATCTCCTTTTCACAGCTTATACT
GTATATCAGAAACTGATCCTGAGTTATTCATTCAGTATACCCCAGAGCTGCACTCACTAT
TCTGCAGATTAGTGTTCCATGCAGC
>TRINITY_DN187959_c0_g1_i1 len=265 path=[0:0-264]
TGGCGTCTCTGCGTCAAAAAACAAGAACAAGCCGGTAACGCGGGCTTCGTCTGCTAACAC
CCACAAGACCGCCATGGCGCCGCCGAGCCACAGCGGGTTAAAGAAGTCCCCGCAGACCCC
CGCTCCACGCCCGTCACCCGATAACCACGACGTCTCCCAATCTGTGACTGACGCCTGCGC
CTATAACCCGCAGCAGCCCTGACGCCTCTCCTGGGGCCGCGCCTGTGCGGTTCGTAGGTG
TCGCTCGGGGTCAATGTCGCGGGGG
>TRINITY_DN255650_c0_g1_i1 len=265 path=[0:0-264]
TATTCAGAGCCGTAGTAGATTCTGAAATAGCTCCATTGTTCATTTTGGGTCTTGGTTTAA
GAGCGTGAATTCCAGTGTATAATCTGATTGCCAAATTTTATACATTGCAAATCAGCAGAC
GTGGTATATTGTGCTAGCCAAAGAAGAGGGAGTTGGCTAAACTCACTTTGCATGCCTTGC
ATATTCTTCATAGTTCTCCATCAGCATCTTGCCAGCCTGTTCGTTCAAGGCAGATTCTGG
GAATGGTTCTATCAGCAGACAGCGG
>TRINITY_DN135021_c1_g1_i2 len=265 path=[0:0-264]
AGGTTGTATTTGGTGTTTGTTATGATGATTGGAACCTCCGGCCAGTCTTCTCCCTAGATG
TCCACTAACCATCTGTATTCACTCTCTGCAGACCTGGAGAATATCCCGACGTGGGGGGCT
GGTCCGAACACCATGATGTCCTGCTTGTTTTTCTGATCTCCCTCGTCTCTGCTCTTCCTG
TAAATGGCTGAGCCTTATATCTGACGGTGAAAGTGAAAGTCTGAGGCTGAGCGCGGGGGG
GGGGGTCACAAAAGTTCACTTTCAG
>TRINITY_DN151081_c11_g1_i1 len=265 path=[0:0-264]
GAAAACAGGGAATTACAGATAAACAATCACTATTAGGCTAGTTTAGACCTGCCGGATCTC
TAACGCTAGCCTGAAGCTAGCCTTAGTAAGTGATAACGTGTTGTTTCCCATCAAGTGATG
CTACAAATTGCCAAACCAGAATTGTCAAAACCGGATCTGTCACCAGTTTTGACCATGCTA
TACTGTTGACGGCACCGGGTTATTGCTGGGGACAGCGGGAGGGACGTAGCTTTTGTAGAA
CTTTTATCAGGACAGGTTTGACTGT
>TRINITY_DN133927_c4_g3_i1 len=265 path=[0:0-264]
CAGCTCAGCAACACTCCCGATGTCCGGTGTGAACCGCTCCCCCGAGGCCATGCCACAGCA
TCCCAACCGGGCTGAGGTCAGGACTGGGCCACTCCAGAAGGCGCACCCTCCCCCGTCCAA
GCCATTCCGCCGTTGATCCACTTCCATGCCCTGGGTCGCCGTCCCGCCGCAACATCCATC
CCCCGTTGAGCCTCAGATGGCGGACAGATGACCCTTGTCTGCGCCCCTGGCCCTTATCTG
CGCCCGCCGGCCCCTGTCCGCTTGC
>TRINITY_DN181601_c0_g1_i1 len=265 path=[0:0-264]
GAGAAGGGAATAGAGCAGAATATCAAGAAGCCTAGGAGATGTTGCAGATGGTGGGGAGAG
GAGGGGTATGGCGGTAATTGCTGTCCAAGGAGGGGGCAAGGCTGATGTGTCTGGAGAGAT
GGCGGGTGGGTGGTGGCATCCTGTCAGGAGTAAAAACTATACACAAAGTACCCTGAAAAG
TTTTTTTGTTTTTTTTCCCCCTCCCCTGTCTATAAAAGCTTCACGGTATTTAAAGATGGG
GTATTTGGGTTCTTTCAAGTTAAAA
>TRINITY_DN50015_c0_g1_i1 len=265 path=[0:0-264]
ACCCTAACATTGACATGCATTTTATTAGTTCATGGTGATTAATCTAATTTGATTTCTCCT
CAAAATATTTGCTTGAAGTCATCAGTCACTGATGTGGCTGAGCTGCAGTACCACACACAG
CCTTTTAAAAATAAAGGGGCACTGTTTCTGGAAAAAAAAAAAGTTACTTTATTATAAAAG
GCACCAGTAATCAGTAATTAACCAATTAAAAGGGCATACCTTGAGCATGTTCCCCTGTCA
ACTGAAGGCATCATTTTTGGTAACA
>TRINITY_DN134875_c7_g1_i1 len=265 path=[0:0-264]
GTGCTTGGTATTTCAGCTCAGCCCTATTCACTTGAATGGGACTGGGCTGTACTTAGGCCA
AGTGACAGATGAACATGACAGCACTGGCATAGGAAAAGCAGAGAGAAGGCCGCTGCCTTC
TCACACAGCTGGGTGTCAGACCCCCACCAGTCCTCTGGATAGGTCATCAGTAAAAAAAAT
CTCAGAAAACCCCTCTAACCATCTAACTGTTTTGCCGGAGTCCAGCTCCAGCAGTGGGAA
AACTAGACAACCGGAGGGGGGAAAG
>TRINITY_DN180692_c0_g1_i1 len=265 path=[0:0-264]
ACCATGGTTGTTGGACCACCAGGTACCGGAAAGACAGATGTTGCTGTTCAAATCATCTCA
AACCTCTATCACAACTTTCCTGAGCAGAGGACCCTCATAGTCACACACTCAAACCAGGCT
CTGAACCAGTTGTTTGAAAAGATCATGGCTCTAGACATCGACGAGCGCCACCTCCTACGT
CTGGGCCACGGAGAAGAGGAACTGGAGACTGAGAAGGACTTCAGCAGATATGGCAGGGTA
AACTATGTCCTATCCAGAAGACTGG
>TRINITY_DN126760_c6_g1_i1 len=265 path=[0:0-62 1:63-100 3:101-264]
GCACATCCGTATTTTTCTGTTGCTCCAAAAATTACGCAGCGTGTCTTATTCTGGTCAGCA
TTGCGGACAAGCATAATCTTTTCTATTGATGGGAGTGAAAAAAAATGTGCAATGCACGCT
GACGGTATCCATAGTTTGCCAACCTGTAAATAGCGGACTGAAATATGGACAGGGTCGTGT
GCATGAGGCCTAAAGTGACTGTACGTGCTGTCTTTTTTTTTCTTTCTTAGAAACAGTCCC
ATATTAGCTGCATACAGCTAAATGA
>TRINITY_DN139404_c4_g1_i1 len=265 path=[0:0-264]
GGAAACAAATTTTCAGTGCTGGGAATGTGGAAAACAGTTTCCATACCGCTCAGGTCTTCT
GATGCACAGAAGAATTCACACAGAAGAAAAGCCGTACTCCTGTTCAGAATGTGGGAAATC
TTTTACAGACAAACCAAAGCTTGTTGCACATGAGAAAATTCACACAAGAGAGAAGCCATA
TTCATGTTCTGAATGTGGGAAACGTTTTGCCAATAGGTCACAACTTGTTATACATGAGAG
AATTCACACAGGAGAGAAGCCGTAT
>TRINITY_DN121061_c4_g4_i1 len=265 path=[0:0-264]
CCTAGGAGAGCCACTTCCAGTTTATATGGAAGGGATATTAGGGACTCTGCAAAAACTGAA
AACCTCGCGCCAGTAAGATTGCATACTTGGGTAAGCCCATATCATGTCCATATATTCGGC
GGACTCTTCGCTACATTTCCAACATTTTGCTTCTCGTTCTTTATAAATCTTACTTAACAA
TACTGGGGTCATATATATTCTATGTATAATATTAAAGTAAAAAAATCCTAAAGTTACAGG
AAATTGTTGTGTTTTTTTATATATG
>TRINITY_DN158272_c2_g1_i1 len=264 path=[0:0-263]
ATGACAGTCGCTGCATCCTACAGTCATGCAGATCAAAACATTCGGCGACAGGGGGTGCAG
CCAATAGCAGGCCATTACGTTGACCAGCCCCCTTGCATCTTGGGTGACGCCAGCCCCTTG
TCGCCAAATGTTTTAATCCGCACAACCGGGAAATACAGCGGCGGCCATCCAGGGTACCGG
GAAGCAGAGTAACTATGATCTATAGGAGGGGCCCATTCCTTATAATTGCCCCATGTACCT
GTGCCGCTCACTACCAGTTGAACA
>TRINITY_DN156788_c3_g1_i1 len=264 path=[0:0-263]
GTGGGCAATGCACCCCTTTTTATCCCACAAACCCTCCTTTATTAACCAAAATGTTGGGTT
CCGGGGGGGGTTCGTTCCCCTCGGCGGGCTGCCGCTGGGGAGGGGGCTGGGGGGGGACCC
CGGGGCGCGTCTGGTTGTTGTGCTCGGACATCGGCTGATGGGGGGGACCCGCGGGACCCC
AGCATCCCGACAGTTGAGCTTTGACCCTGCTGGGGGTGCGCCTTGCTGGTGTGGAGGAAA
CACCTTGTTGTTTGCCGGCCAGGT
>TRINITY_DN137669_c7_g4_i1 len=264 path=[0:0-169 2:170-263]
CTCCACTGTGTTCGGTGGGGAGTTTCCCCTACTCCCCACCATGACAGCAGGCTGCTGTGG
AGGTCACTGTTAAAGAGGCGGGGTACTGTAGATGTCACTGTTATAGTGGATACTGTCAAT
ATCTTTTAACGACACACACAAACATTAAATTAAATAGATTAAATATACCCGAGCAAAGCT
AGGTCCTTCAGCTAGTCTAATATATAAAGCTGAGTGTATGTATTGTGGGGATTCGCTCTG
GTAGGCAGATTAACGGACGCAGAA
>TRINITY_DN6704_c0_g1_i1 len=264 path=[0:0-263]
ATGCTTAAAAAGTTTGCATATATCTATATATATATATATATATACGCATGTGTATGTAGC
CGCAACATATTCATAAAATAGAATCTATTTACTTATTCCACATATACTAGTCTATTTCGT
ACTGTTCATTCATACTAGTGGAAATAAATATACAATAAAGGAACATTAAATATTACCAAA
TACCGCACGATGTTTATGCGGTTAATGCTACAATTTTTTTTTTATTATGTGTTGCGGTTT
CATTGCGTTTTTATTTTTATTCAA
>TRINITY_DN227580_c0_g1_i1 len=264 path=[0:0-263]
CTTGCCTAATGCCCCCAATGTAGCTTATGTCCCCTCCCCCAGAAATTGGACCCTTTGTGT
CCCCAGTAATTCCATGGTGTGTCAAAGTACTGCATGTCTCCCCTTCACCCCTGACAAGTA
GTGTCACTTCTCTGCGCTACCCATGTTGCCTGCGCCACATTTTCCATTTCCCTGTATCTA
CTTCTCCAAGAAAATCCAGCTAAGTGGTGTTTCCACTTGGGGCGCCCGCCCCGGCGGGCG
GGGGGGGGGGGGGGGGCGCGGGGG
>TRINITY_DN154641_c9_g2_i1 len=264 path=[0:0-189 1:190-263]
CAGCTCAGCTTTACAGACTAGGGGCAGGAATGGCGCTGAGCGCGATACCAAGTACAGCCG
CTCTACAATGTATGGCGCTGGGCTTGGTGAGGTACGAGAAGGCAGCGGCGCTCAAAACAG
GTATCCAGAGGACAGGTCGTCAGTATAAAAATCTCGGAAAATTCTTTCAAACCGTCTAAG
AGTACGACCAGGGCTACACGGCGATAGTTTCGCATGCTGCAACTGCGACACAACATTCGC
AAAAAAATCCATCCGAGTTGGATT
>TRINITY_DN115956_c6_g6_i1 len=264 path=[0:0-263]
GGTACGTGGAAGCAGGTGTCGTCTGGCTCCTAAAACGGTCGCTTGCTTGTCCTAACATGT
TGCCTTTTCTTCTTTCTCTAGATTGCAGGTGCAGGCATCTACACCAGTTCAGCTCTGCCG
GGTGTCCCCGTCCTCTGACACAGTCCCGCTAACCTATAGCATGTTAGCCAGGCCCCATGT
CCTGTCACTAGTCTCTGAATTGGACGATATCACTCCTATCAGATCCACTTTATCGTCTCT
GTTGCTCTGTCCAACAGCAGCCAG
>TRINITY_DN136253_c1_g1_i1 len=264 path=[0:0-263]
GGAGCAGTGCAGGGAGCGGGGCAAGTACATTCCCTGTGAGGGGCCCGACACATGGGGGGG
AAGTCTATGACATTGGATAACCCCTTTAAAGTGGCCCTGGAAAAAATACTAAAATTGGCC
CTGTTTTGTAGTACGGTCCAAATTGATGAAAGACAGGGCCAGCAATACCATACTGTGGCA
CATTATTCCACCCCAACAGAGCCAAATACCACAGCCCATCACAAAATACTGCCAGCCGCA
CAAAATACATCTCCAAAAACTTCC
>TRINITY_DN92516_c1_g1_i1 len=264 path=[0:0-263]
ATACACAGAAGAAACAGACCGTGTCACACCTACCACCCTAGATTCACCATCATCCCAGCT
CCATCCGACACTCTCACTCCCAACGACGACAGACCAACACAAACATTCCTGCATGCCAAA
CGCTGACCGCCCGTCCCCCGCGCCGCCCAAACTCTTCAAATTCCTTCAACCAGGATCGAG
ACCACCAGCGCGCACGCGCCCCCCCCCCCACGCCCCCCCCGCACCCCCCCCCGACCCGCA
CGCGCAAACCCCCACCCGCCCGCG
>TRINITY_DN117660_c9_g1_i1 len=264 path=[0:0-263]
GGTCTCATGCATGGCAAAGCCACTCTGTGCTGTGTATTCTTCTTCCTTAGGCCTCATGCA
CACGACCGTATGTATTTTGCGGTCCGAAAAAAAACGGATCTGAAAAAAACAGGGATGACG
TCCATGTGCATTACGTATTTTGCGGAATGGAACAGCTGGCCCCTAATAGAACAGTCCTAT
CCTTGTCCGTTGCTATTTTTTTGTGGAACGGAAATACGGACATATGGAAACTGAATGCAC
ACGGGGTAACTTCAGTTTTTTTTG
>TRINITY_DN161949_c3_g1_i1 len=264 path=[0:0-263]
AAACTGATTTACTCCGTGTGCATTCCGTTTCCGCATGTCGTATTTCCGTTCTGCAAAAAA
ACAGAACATGTCCTATTATTGTCCGCATTACGGACAAGCTTAGGACTGTTCTATTAGGAG
CCGGCTGTTCCGTTTCGCAAAATACGGAATGCACACGGACGTGAACTGTGTGCATGATCC
CTTAACGTGTTTCTTCTGAGTATACGTTAAACATAACTTGGGACAATAACGGGATGTGAG
CGCAGCCTTATCCACATGCTGCAA
>TRINITY_DN55541_c0_g1_i1 len=264 path=[0:0-263]
ATCATGGCATCCATACAGGTGGTGTAAATAGTAGAGACTACACACAAAAAAATAAAAAAA
ATTGGACAGGTCTGGAGACTCTTTTACACATGTGACTAAAACATTATTACTGTATTCTTA
TCTCTTCTAGTGCAAAAAAGCAAAAACAAAAAAAAAAAAAACAACAACCAGGAGATTAAT
TTCGCTGCCTGTTACAAATAGTTTTTCTTTTGCTAGAGCACCATTTCTGCAGATAAACCT
TGGCAGCATCATTTGTACAGAAAA
>TRINITY_DN149401_c6_g3_i1 len=264 path=[0:0-263]
GGACACCACCACCAATCCACAGCTAGAGCAGCCCGCCCATCAGTGCCAGTGACTCCACCG
GGGATGCTGCTAGGTGGAAGGCTCCACCTAGCAGTGTAAAAATATAAACTATAACAGCCT
TTGCGCTGTGCGATGCAAAGGAGAACATGAAAAACTTATTTCAGAGTGCCTACCTGGGTG
AAAATGTGGATATGTCCGGGTTCAGCTCTGAACCCAGGCAACCCCTTTTAAGTGGAGTTG
TGCTTGAACTACAGCTTTAGAAGC
>TRINITY_DN122235_c30_g1_i1 len=264 path=[0:0-263]
ATAAAAAGTGTTTTTCAATAAAAAAAAATAGTTTCAAGTAAAAAAAAACCAAAAAAAAAC
CTTTCCCCTGATCTTATAATAAAAAAAAAGAAGAAAAGAAAAAACACACATATTAGGTAT
CTCCGCGTCTGTAACGACCGGCTTTATAAATCTATCACATGATCCACCCCATCCGATAGA
CACCATAAAAAAAAAAGCAAATTGTCACCTTACATCACAAAAAGTTCAACACCAAGCGAT
CAAAAAGGCGTACGCCCACCAAAA
>TRINITY_DN159738_c4_g2_i1 len=264 path=[0:0-263]
CTGTTCAGAGACTTCGGTCACCGAAAGCTGGACTCGGCACTTTAAAGCAACAGAACAGAC
ATCTCTAAGTCATGCCAAAGGGGTTTGGTCTCTGTATACATCCCATTTAGGAGATCAGAG
CTGGTCTGAGATAACAGACTTCTCCCATTTGACCTCACATGTACTGTATCTATGACAGAT
CAGAAGATTATTTTAAGTGCATTTCCCCTTTAAGCCCGCTAAACATTTTCCTTTATAACC
AGCGTCAGTAAGGGGCGAATAAAG
>TRINITY_DN199597_c0_g1_i1 len=264 path=[0:0-263]
GGGAGGGGGGCTGTGCGGGGGGCTGGGTTGAGGCCGGGGGGGGGGGTGGCAGCGGTCAGG
ACAATGGGCTGGAAGGGCTAGGTAGTGATGGTCGAGACATGTACATGGAGGCAGAGGGTG
GTGATGGGTACATGGCCCCAGAGAATGGATATCTGATGGAGGCAGCGCCCGAATGAAGAG
GCCTGTAGTGGACATGCTCCTAATCTTGCTGTCTGCCTTCCTAGCCTTTTCCACCTTGGC
TTGCCTCTGAGGGTAGATTTTTTT
>TRINITY_DN126751_c1_g1_i1 len=264 path=[0:0-263]
ACTGAATCCCGACCCATTCATTTCAATCTTTTCACACATCAGTTCTGCGTTGTGTGAAAA
ACGCAGCATGTTCTATATTCTGTGTTTTTCACACATCCCTGGCCCCATAGAAGTGAATGG
GGCTTAAGTGAAAAAATGCGGATGCGATGCGCTTTTTTTCACTGATGTTGTTTGTAAACC
TTCCGTTTTTTATCACGCACATGAAAAACGCATTAAAACGCATTGCACTTGCGTGGAAAA
AACTGAACGCAATCAAAGACAAAA
>TRINITY_DN277473_c0_g1_i1 len=264 path=[0:0-263]
AGTGTAGTATTACATAATAGCTATTCAGATGAACAGACTTCCTTGTAATACCCGACTCAT
TTCCACCAAAACAAGCGGCTCTCCGTTCTTGCTCACAAAGGGCGGCTTCAACTGGGGGAA
CCTAATAGGTCTTCTTGAAACAACCGCTGGAGTACAATTGACCTAATACTGATGAGCTAT
CCTGAGGATAGGTCTTCTGTTTCTTAGTCCCAGAAAACCATTTTATGTATCTTACTGCCA
TTTTCACACTTCTATTCTTTGAGA
>TRINITY_DN292606_c0_g1_i1 len=264 path=[0:0-263]
TGAGGGTTCGGCCTGGCGGCGCTGGCGGTGAGGTTCCACCGGAAGGACCGGAACTGGTTG
AGAGACCACGCCCACCCGACCGGTGCCTCGAAATCTTCGGGTGTCGGTGGGGCTGGCTTC
GCATTGGTGTACCGAATAACGCCTTTTCCGGTGAGAACATTCTTGGTGAAGCGGGTTGAA
GCGACTACCAAATAGTCCTTGGGAGCCTTGTCGGCGGTGACGAGCACGGAGAAGCACTGG
CCGACATGGACGTCGAGGGACTCG
>TRINITY_DN269161_c0_g1_i1 len=264 path=[0:0-263]
TACTGTTATCACACCAAAAAACGCTTCTTTAAGATGCCTATTTTATGATATTGCTGTTTA
GAAGTGCTTGCTCTTAGCTAATTATGGCACCTCTTGGTCTTACAGGTTTTTATATGGTAT
GCATGCATTTGAACAGTAACTTGAACTTTTATAATGAGCCTCTTTAGATCCACTTTAACA
ACTTCCTCCTCTTTTGTAAATGTACAGCACAGACAGCAAAGCAGTGGCCATTATAATTAT
CAACTACAAATGTAGTGAAAGTAA
>TRINITY_DN125164_c7_g1_i1 len=264 path=[0:0-61 2:62-62 3:63-151 5:152-159 7:160-179 11:180-201 12:202-263]
GGGTAATGAGCAGCAGCACTTGTCCTGTCTGTCCTCTCTGTACTTCATGTCTCCTCATGA
ACCAAACTCCCCAGAGAATTAGCTAAAGTTCTTATCAGCTATATTTAGGATCATAATTAC
TGACAAGTAGAGAGGAGGATGAGGCAGCTATCCAGCTCAGCGCTGCGAAGCAACCCATCC
TCCCGCGTGACCAGGACAGGCTCCGCGTGCACTGCCAGGACAGCGGCCATCCCGCTTCCC
CCGATCACCGCTCCCCCGACAAAA
>TRINITY_DN143919_c8_g2_i1 len=264 path=[0:0-263]
CCCAGGCAGAGACTCCCCACGGTATAATGAACCGCAGCCTTCAAACGCTAGACGAAAAGG
AAAAAACTGAAATTACTCTCTGAACCCTCTAAATCTTGAAGGGGTTGGCCAGTTTCTTAT
ATTGATGACCTATCCTCCGGACAGGTCATCGATATAAGATTGGCAGGGGTCTGACTCCTG
ACACCCCCGACGACCAGCTGTCCGAAGAGGCCGCAGCGGAGATCAGGTGTAACTGCTTCT
TCCCACTGAAGTAAATGGGATGGA
>TRINITY_DN186308_c0_g1_i1 len=264 path=[0:0-263]
GGGAATGGGAGGAGCATATATACAAAAATATACGTCGCCTTACCAACACCTGTCCTATTT
CAGGGGACGAGGCTAAAGCCCAATTGTACGCGCTGCTGGAAAGATGATTTACCATAAGCC
GACAAAATCATATCTTTTATTGAAGATCAGTCCGGAAAGCTGTCCTATAGGCATACAGAA
TAAGCAGACTCAGTTTACATTTAACTGGTTACAATATTACAAAAAATCAGTATGACAAAG
AGAACGCCAAAACAGACATTATTT
>TRINITY_DN155042_c1_g2_i1 len=264 path=[0:0-263]
CGTCTGCTACAAAGGTTCCCACGTTCCTATCCGCTCCCCTGCTTCTCTCTGAACAGCAAC
ACCTTTTCTTTTTTCATGTGCAGCACCATACTGGTCCACAAAGGTATGTGTGGTATGGCA
TCTTAACTCTATTCAATCTGCTTCTCTCTGAACAGCTGTCTAGCTGTGTATGTGTGTGTA
TAAATGCCTTGCTTCTGATGTGAACGATCTGCTATCTAACCTAATTAGGGTACTCACACT
ACTATGCAATTGGTGTTAATCCTG
>TRINITY_DN117775_c8_g1_i1 len=264 path=[0:0-263]
ACGCTAAGCGTGCTTGCCCCAAAAAAAGTTGTGAGGGGGGGCAGGGGGGCAAGCTGCAGC
ACCCCTGGGGGGTCTAGGGTCACACAGCTGTGCTGTGTACCCCAGACACCCGATTTCAGG
TGATGCAACAAAAATGTATTTATTTTTTCTTTTCTCACTAACTTTCCCTGAATATCCCTG
CCTAACCCTAACCTTTCCCTGAATTCCTGGGGGGTGCTGGGGCACAGATAGGGTGCTGGG
GCACAGATGGGGTGCTGGATTATG
>TRINITY_DN156666_c10_g1_i1 len=264 path=[0:0-263]
TGGGTCTTGTAGTGCACGCTGCAGGTAAGGAGACACCACATCATATAGAGCATTCTATAG
TCTGTTAGCTTGAGTCTGCATACTTTGTGCCAAATTTATCAACTGACGTCATTGTTTTTT
AATGGGCTTGGCCCATCTCACAATTTGGTTAATTATCGCTAGGATATGCCATCAATATCC
GAGGTGTGGATCCCAAAGCCAAAGGAGAGTGTACTGCGCATTCACTGCATGCTGTCCATT
CACTTCCATGGTACTTCTGAAAAG
>TRINITY_DN267445_c0_g1_i1 len=264 path=[0:0-263]
TGGCACCGCCGACGAAACACTCGCAGGAGCCGGGACAGTCGCGGGAGGCGAAGCTGTTTT
AGGATTTGGGTTCGCAGCTGGCGCAGTCGTGGTGGACGCCGGGGCAGACTCTGACTGGGC
ACCCGATTGCGCAGCAACTCCAGTCTCCGGTTTTTGGTAGATTCTCTTTTTCCCCGCCAA
AATAAAAACATCGTCTTCCTGGGCACCAATTTCCTCTAGTGTCTTTGTTTCATCTATCAT
AGCACCCGATTGCGCAGCAACTCC
>TRINITY_DN62465_c0_g1_i2 len=264 path=[0:0-176 1:177-263]
GCACACCATGTCACAGCACAGTGTTCGCTTCTCAGTGCGCGGCCCTGGGTCCTTTAGCCA
CTCTGTGAGAGGTCGGGGCCGCTTTTCCACTGCAAACTCAGTGTGACACAGCTCACAGTA
GCTGGTGTTGGAGGAAGACAGCCATTTCTCCAGGCAGCTCTTGTGCACAGCTCCCAGTGT
GCCCGTGCAGCCACATGGGGACAGCAAGTTCTCCCCATTTGCTCCCTCGTGGCAGATTCG
GCAGAAGGGACAGTCACTCTGTGA
>TRINITY_DN157422_c8_g1_i1 len=264 path=[0:0-263]
AAGCAGACCATGGAAATAACAAGTACTCAAGTTGAAATGAAAATCTTGATAATATGCACC
ATGGGTGTGTAGAGGGACTCACTATGGATGTATACAGGAGACCCAGACAACGGTGTGAAA
CGATACTAACTCAGAACGTATCTGAGGACATGGTGGTAAGTGGACGGTCGGACCCTGGGC
GCACAACCTCGACGCGCGTTTCACCTTACGGCTTCGTCAGGAGGTACTGGATTGTGTGTA
GACAGGGTATATGTAGGAAAAAGT
>TRINITY_DN83788_c0_g1_i1 len=264 path=[0:0-263]
CAGAGATCCTTCAAAACAGCTGATCACCAGCGGTGCCGGCAGTTGGCCCCCTACCGATCC
GACATCGATGGCCCATACTGGAAAACTACTTTAGGTGCCTTTCATCTGCTGCTTCTCGAT
CTTCTATGGTGCCTTGGTCAAGCTGTAGAACTTTCCTTCAGATACGTCAGCAACATAAGA
AAACCAAACATGTATGCCGAAACATTTGGGCAGTCTGAGTGTTCCTGGCTACAAAAACAG
CTTAAATGAACGACCTGGTGGTGG
>TRINITY_DN220579_c0_g1_i1 len=264 path=[0:0-263]
ATAAGGCCCCCTCTTCAGAGCCCCCATGATTAATAAGCCCCCATAGTGTCTCCAGTGGTT
ATAATGCCCCCTATTGTGGCACAAGTATTTATAACACTCCCTGTAGTAGCACCAGTATTT
ATAAAGCCCGGAAGCAGTGCCCCTGTAGTTATAATGACCCCTTGTAGTGTACCCTGTATT
ATAATATATATATATCTGTAGGGCCTCCTGTGTTGTAATTCCCACTGTAGTGGTCTGGCC
TGTATTATAATACCCCCCATAGTG
>TRINITY_DN340212_c0_g1_i1 len=264 path=[0:0-263]
GTGATTGTTGGCTGTACTACTCCTATTCTGCACTTTAATAAAGAAAGACTTATTTATTTA
CATCAACTGGCCTAGTTACTGACTTCACCATTTATTGGCAATTGCACCTGCCCTCCTGCC
TTGCAACCAAACTAACATCTAACATCCAGGGCACCTCAACTATCACCAGATAGGAGACCC
AAGACCAGCGTGTGCGCCAAGGGAAGAAAGAGTACACATTGCCGTCATTGCATGGCCTTG
GATAGAGCCAGAACCTTGCCACCA
>TRINITY_DN96363_c0_g1_i1 len=264 path=[0:0-263]
AGCCCTTATATGGCTATGTGAACATAAAGGCAGGAAGTAAAAAATGTCCGGTCTTGAAGG
GTTAGGGTCTTACTAACAATTTCTGAGAGTTTTCTTTCTAGTAAATGGCGTTCTAAAACA
CTTCCAATTTTGGTGCCTGTCTTTCTGTTTATGCTCAGCCCCTAGGATTTTTACTAAGGT
GGTAGCCCAATGATAATGATTCTCAGGAGGAGAGAAGTAGCAATTGTGCCTTTCTGGGAT
GATTGGCTGGGCGTCGCCGGTTCG
>TRINITY_DN244243_c0_g1_i1 len=264 path=[0:0-263]
AATCCCTGTTCCTGATGCGACCGCTAGAGTAGCCTTGGTGCGTGCTGTCGTGTGTGGCCC
TTGGTCCTCTTGGCTAAAATTTAATAAAGCTTTTATTGAAACCATAATTAGTGCGTTTGT
CAACTACTCATCTGGTTACACTGGTGCCGAATTGCAGCACGCCATCAATACCTTTGCAGT
TTTTTTCCTCAACCAAGCCACATCAGAAGGTATTCTCGACAAAACTTCAAATACAGAACA
AAACAACACATCAGACGAAATAAA
>TRINITY_DN133191_c2_g1_i1 len=264 path=[0:0-263]
ATCATGTGACATGATGACATCATCGGGGGTCCTTTGGCCTGCCATTGCTGCATTCCAAGG
GTCCTTCATACTGGTATGTACACCTTTTCTAGTACAATTCAGGCCAAGCACACTGGGGCC
CCGGCCTGGCCTGACTTTTACTAGAAAAGACACTGCTCCCGGGCCCCATCTCCACTCAGG
CCTTGAAGCAGCTGCTTCCCCTGTAGTTACGCCACTGGGAGTAGCAGATCCTTGACGGAT
AGTTTTGAGATGGTGGTGTCTTCG
>TRINITY_DN182865_c0_g1_i1 len=264 path=[0:0-263]
GTCCACGTCTGTATATGGTGAAATCTGCAATGAACGGAGGGAGATTCCTCTTTAAATTGC
TAGAAAACAAAGGAAACCGGTTTTGTACATGGAAAGAGCGTGGCAGCGACTGGTATGAAA
TGAATCTGCTCTGGGCTTTTTAGAGTTAATGAAAGGCAGGTAGCGCGTTGCTAGGCAACA
CAAGGACAGCTGGGTATCAAACATCTCCAGCGCTGGGACAGATCAATAAACCTGTCAGAT
TTTAATGATCGGCTTTTTGTGTGA
>TRINITY_DN154150_c4_g3_i1 len=264 path=[0:0-263]
CCTAGAGAGAAAGGGAGAAAACTAAGTGGAGGACTGTCAGTCATCAGCAGGTGGGCAGGG
AGAGCAGGGGTTCGTGAATAATCATGACTCTTCTCGGGTGGCCGGGACTCTTTTCCGGCC
CCGGTCTGCAATTTTTGTGATGTTGGTTGTCGGCAGCCTGTTGCTTTTGGCTCATGGGTG
ACACACCCTTGGGGTCAGCATTTCTGTCACTTATTTATGCTGCCCTCAGTGCATTCAGCG
TGGAGTTGATGACAGGTTCCCTTT
>TRINITY_DN99312_c0_g2_i1 len=264 path=[0:0-263]
GTGCTCCCCTTCTTCCAGAACCTCTCCATCTCTGGGTGTGCCTTCTTCTTATCAGGTGAA
TGCAGTCTTTCTGGTTTGCCCACTTTTACCATTTTGTGTCTGAAGAGAAACGGGCGGTGA
TAGGACAGGTTGCACCTTTATCTTGTGTAAAGTATAGAGTGATGAGTAGCGCTATTTTTT
AAAAGTTATATATGAAACAGGTTATCTTCCCCTCCAAGTTGATGTGGTATTACCCCTCCA
TCCCTTTGCATATGGGGAGAGGGA
>TRINITY_DN140861_c11_g4_i1 len=264 path=[0:0-263]
TTCTGCAATTTTGCAGAACGGGTGCAGACCCATTAATGTCAATGGGGCCACAGAAGATGC
GGACAGCACACCGTGTGCTGTCCACATCTGTATTTCCATTTTACTGCCCGCAAAAAAGGA
GCATATCCTATTCTTCTCCGCAATCCGTAGGGCTGGCCATGAGCGGTCCGCAAAATGCGG
AACGCACATGGCCGGTATCCGTGTTTTGCGGATGTGTGAATGGACCCTTATCTGCAGTAT
GCATTTTATTCCAGTTCTCTGTAG
>TRINITY_DN136308_c6_g4_i1 len=264 path=[0:0-263]
CACATACACCAAATAAATGCAAACACAGTGGGATTACATCCTTAGGCCTCTTGCACACAA
ACTTTTTTTTTCCCGTTTCCATTCCGATTTTTGCATTCCATATACGGACTGTATACGGAA
CCATTCATTTCAATGGATTCTCAAAAATACCGGAAGGTAATCAGTATGCCTTCCGTTTTC
GTATTTCCGTTCCGTTCAAAGATAGAATATGTCCTATTATTGTCCGCATAACGCCAGCTC
TTCCGTTCCACAAAAAATGGAATG
>TRINITY_DN128372_c0_g1_i1 len=264 path=[0:0-263]
TTTTTGAGGAGGAAAATCAGAAAAAAAATATTTTGAACCAAAAAGTGTGCTTTTGGTGGG
TTTTGAACTAATTGTGGTCTGTGGATGACACTGTTATGGGGAATCTGTGGATAGCACACT
GTTATAGGGGATCTGTTGGTGATACACTGTTATGGGGGATCTGGGTGATGCACTGTTATG
GGGGATCTGTGGATGACACTTATGGGGGATCTGTGGGTGACACTTATGGGGGATCTGTGG
GTGACACTTATGGGGGATCTGTGG
>TRINITY_DN60437_c0_g1_i1 len=264 path=[0:0-263]
ATGTGTCGAAGCCCGGCCAATAGTGCGCCGTGAAGATCAACTCGGGCGAGACGGGAGTAG
TGTTCGGCCGGCAGTTCGACAAGTCGGACACTCTCTTCTCGCTCATCACACGGCCATCAG
TCGAGGCGATCAAAAAGTTTAAGAACGAACTCACCGAGGACGACGTCAACCTCCTCCCGA
CGCTCATCAAGGCTCTCAAGGTGCCACCGCGATAAGCTGCAGTCTACTAACTTTTTTATT
TAAAAAAAAAAAAAAAAAAGAATA
>TRINITY_DN147612_c2_g1_i1 len=264 path=[0:0-263]
CATTTTATTTCTCCAAATGACCGCTCACTAGACAAAACAAGCCACCACAACCAATGAAAG
GCATTCGGGAACATATTTATAACAAAGCAACACCTACATATTTTCCCAATTCCCGGAAAA
TCCCCCCAATGTGTTTCCACTGATGAAGCGCTGAGGAGAGTTCAGCATGCAAAGTGATTT
TTGCTTTTTCTTGTGGAATTTTCAGCTTTTTCCTTCAGAGACTCTTTTATGAAGCTACTT
TTATATTTTATATTATATGTACTT
>TRINITY_DN254402_c0_g1_i1 len=264 path=[0:0-263]
GAATAGAGGAACAAGACCAAGGCCAATGGCCCTTTTACACAGCTAAGACTGCCTTACAAG
AAATATCCCCCATTAAAGACTGTACGGCAATTGAGACATTCGTGGCAGTAGTGACAGAAC
TTGATTTTGTTCCGACACATAACGTGTTTATGTTTGCTGACCAGATCTTCCACCAGCTTA
GAGGTGTGGCAATGGGGAGCCCATGTGCCCCAACTTATTCCAACCTATATCTAGGCTGGA
GGGAGAGTAAGGACGTTTTTTCCT
>TRINITY_DN136463_c1_g1_i1 len=264 path=[0:0-263]
GAACGGACATACAGAAACGGAGTACCTTCAGTTTTTTTTTTTTGCGGACCCATTGAAATG
AATGGTTAAAAAAAAAACGGAAAGAAAATACGTTTGTGTGCATGAGGCCTTAGTGAGCAG
GCTGTGTGCTATACCGGACCGCTGATTAGACTTTGTGAAAACTAGTGGGTGACCCCGATA
GTTAGGGGGTCCGTATCCTGAACTCACCTATGCCGGATATAGCTGCTGGCATACATCCTT
TGGAAGAATCCGTCACAGTCTCGT
>TRINITY_DN149675_c4_g1_i1 len=264 path=[0:0-263]
AGTCCAGTCAGTCCCATAGACATTTAATGGAGCAGCAGGATGTATGTTCAACTCCAACTA
CATTCAATCTTCTCTTCATTAGTGAGGAAGAATGAGGGGCTCAGGACCCTCATTATCTTG
ATCAGTGGAATCTCCAGTGATCAGGCATTTACTACCTATTCTGTGGCTGGGTGACAAATG
TCCAACACCTTTATAGAAGCACTGGCACAAAAATGTTTATTCTCTGACCTTTTAGAAAAG
TACATGATGTAATCTGTAATGAAG
>TRINITY_DN143103_c17_g1_i1 len=264 path=[0:0-263]
GTTTTTATGTCTCAACGGAGCTGTGTGATGGCTTATTTTTTGCAGGATGAGTTGCTATTA
TCATTGGTTCTATTTTGGGATAGATTCAATTTTTATTTCTTTTTGGCTTTTTGTAAAGCA
CGCAGAATTCCGACATTGTTTTTTCAGTACACTGTGTGGGAACAAAAACATTGTTTTATT
GTGCTCGTCAGTATGATTACAGAAATACCGCTTTATTTTTTTTTTTACACAATAAAAGCT
TGTTTTTGTATTGTATCTATAGGC
>TRINITY_DN46111_c0_g1_i1 len=264 path=[0:0-263]
TTGATCTTGCTGGTATCCCAGCCCATTTCCTTGTTGACGGCAATCGCTTGCGCGGCAAAC
GCTTCGTTGATTTCCATCAAGTCCAGCTCTTCATGCGTCCAGCCGGCTTTTTTCAGGCAC
AGACGCGAAGCGGAGACAGGGCCCATGCCCATGACGGCCGGGTCCAGGCCCGACGAGGCG
TAGGCCTTGATGCGTGCCAGCGGCTTCAAGCCCAGTTCTTTCGCTTGCGCAGCGGACATC
ATGATGACGGCGGCGGCGCCATCG
>TRINITY_DN135543_c20_g1_i1 len=264 path=[0:0-263]
CATCAGTGTTTGATTGGTGGGGGTCCATCACCCAGGACACCCACCGATCACCTGTTTGAG
AAGGCATTGGCACTTGCAGCTTTGCCTAGGCCATTTGACATTTATATTTAGTAAAGGTGT
AGGCTATTCACACACTGTTCCCAGTGTAAGTGAAGCAAGATGACTATGCAGAAACTTAGT
CCTGTCAATCAAGAAGGAGAAGGTGGTGCTGGTAAAGGAAGCAAGAGGAGCAAAGGTGCC
CAAAAGTGGTGCTGGTAAAGGAAG
>TRINITY_DN150542_c6_g1_i1 len=264 path=[0:0-263]
CCCATAGAACTGCCTATTCTTGTCAAGAATGGGACATGTTTTAATTTTTTCCGGAGCCGC
GGACCGGAAGTTCGGGGGCGCGCTCTGGAAATGCGGATGCGGAGAGCGCATAGTGTGCTC
TTCACACCCATTCCTGCCCCATTAAGAATGAATGGGTGCCTGCCCGTTCCGGATATTGTG
GAACAGATGCGGACCCATTCCACGGACGTCTGAATGGACCCTTATACTGAAACTAATCCC
AGTTAGAACAGTCACCTTATCACA
>TRINITY_DN137678_c3_g2_i1 len=264 path=[0:0-263]
CCACCGATCGGCTGGTTGAGGCGAGGGCTGCGCTCCGTGCGCACGCTGCCTTCTCTTCCT
CTTCATTGTTTGCCTGCTCGCCGCCGACATCACGGCGGTGGCAGTGTGGTTGCAAGCAGT
TCCATTCACGTCTATGGGACGGCACCTTACTATACACTTGAATACTACGGAGCTGTCCCA
TAGAGGTGAATGGGGCGGCTTGTGGTTGCACTGCTCGCCGCTGTGGTGGCGGCGAGCGGG
TGAACGATGGGGGGGAGGAGGAGA
>TRINITY_DN130774_c11_g1_i1 len=264 path=[0:0-263]
GTTGGTACCTTGCCAACACCGATCAAATACTGATGCAAACAAACTGACTCTGTCTGGGCT
TCTATTAATTTTACCTGAACCAAAGTTTCTCAAATTGACATGTAAATTGGTATATAACAC
CCTATTGTCTACAAGGATTCTGATTTTTTTGGGATTTTTTTTTATCTCTTTTCCAAATAT
TTTTTATGAATATTCACTCTTTCTCTTCACCAAGCTATGGAATATGAAACATGGGAAATA
AAACAGTGATTTGTCAGGGAAAGT
>TRINITY_DN170195_c0_g1_i1 len=264 path=[0:0-263]
AGCTTTATTACACCTCCAACAGTCTTATCTAGGTCAAACAGCAAAGAGTGAATTAATGTA
TTCATATAAAGCCTTCTTTTCTGTCAATTCAGAGAAGGGTAAGGCTCTATTCACATCTCA
TTTTTGGCCACTTCATAGCCATCTGTCAGGAATATTGTGTACAGTATAGGCATACGTTGG
CCATTGATTCCCATTATACACAATAAGTTAGACTATGGTTTCCTATCCTATACAGATCAA
AATTAATGCCGGCTTCCTCCAAAG
>TRINITY_DN307790_c0_g1_i1 len=264 path=[0:0-263]
ATTAAGATAACATTTTATGTTATGTTTTGCTGTGAGTGGTGTCCTAAGTTGGGATAGTTT
GTGTCATCCATACAAATAATGCACTCACCTTTCCTTCATTCAGCGGTTGCACCAAGAATG
AAACAAATTTCTGGTGTCTCCGTATACTACACAATTTGGCTTAGTTTGGTTATTTCTAGA
CATTATACAGTATGAAGAACGATGGATCCATGAGATCTTATCATGGGTATAGCACATTCC
ATGAATAGAAAATCCAAAACTGAT
>TRINITY_DN94661_c0_g1_i1 len=264 path=[0:0-263]
GTGTAAAAGTACGCTAATAACGTGTAGAATAGGTCAAAGTGCTGCCTGACGTAGGTCTCC
ATCCATCTTACTTCTCTAGAAGGTCACAATCAAAACATTATCTCCAGGAACGTCTTTAGC
ATAAAATAAAAACAGAGCCTTCTCAATAAGGTCTGGACCCCGGATGACTACATTAAGGCA
ACACATCCATAAATATCTTCTAGAATCAGAAGCAATAAAAAAAGAAGAGATAGCGCTGGC
CCTTTAGCATGAAATGAAAACAAA
>TRINITY_DN128979_c7_g1_i1 len=264 path=[0:0-263]
TTTCGGTTGACATGCTTGAATCTGATTGAGAACATGCCCAGAAAGATTCGGGCAGTGTTG
AAAGCGAAAGGTTGATTTACAAAATAATAAAAATTTAGAATTTTAGGAGCGAAACAGTAA
CCACACAACATGAAGCGGCATAACTAATATGCTATATAGTTACAAGTCCAGTTTATGTAG
GAGATGGCCAAGATGATTGTCTATAAGATGATGGTAGTCACATGTTCGATGCTGTAGTGG
ATGGTGAGATACGGAGCCTGAAAG
>TRINITY_DN134721_c5_g1_i1 len=264 path=[0:0-263]
GGTAAATAATTATTCTGCCCTTCAGTCCTCAGGCTGGCCGGTTCCTCTTCTGCTCTGCTC
TGCACCGTGATTCGTGGGAACTGCAGGTTTCTCAAGAGGCACACTCCTCTATTGGTGAAA
ATCTTCCGAGCCAACTCTGGCTCAATATCCCCAGGCAGGCCGGGCAGCATTCACTAGCCT
CCTGATGGCAACTAGAAGCCTGGGCTGTCTAGCTGCATGTCAGGAGGTGGCCCTCAGCTT
CTCTCTGGCTAAGGTGCCCTCTCA
>TRINITY_DN160940_c2_g2_i1 len=264 path=[0:0-263]
CGTATCAAGTCCTGTTTATGTTTCTGTTGGGCCTTCTTTAGTCCACTATTTATTTGGCGT
CCTTCAGGTGCTTATGATGCTCTTTGACCCACTCAGATTGGGGAAGGAGTGGTTCAGAGT
CCGGCACAGGGATGTCAAGGGCAAGATCTGCAGGTAGACGGCCATGTCTTCCGAACATGA
GGTAGTATGGAGTGTACCCAGTGGAGCAATGAGTTGTATTGTTGTACAGGTACACTAATT
CAGGCAGTAGCAAAGGCCACATGG
>TRINITY_DN151737_c5_g1_i1 len=264 path=[0:0-263]
ACTGCTGACCGCGGTAGTGAAGACTGTCCACCTAGACCTTCTATTGAGGCTGTCTTTACT
ACCGCGCTCGGCTGAGCACTTCAGACTCATCACTATAGGGTAAAAACAAGGTGCTCAGAT
CCCCACTTACCCCGCCAGTGAGGATCGCGCGCCTCCTTCCTCACTTCAGAGCGGTGTGCC
CTAAGCTCCGGCGGCCGCTCAAACTGGCCAATCGCTAAGCTCCTCGCTGTAAGGAGCCTG
GTGATTGGATGTTTCAGGCAGCAG
>TRINITY_DN158838_c5_g9_i1 len=264 path=[0:0-263]
TTCTCTATTGTGAGAGATGAGAATCCATTTTGTATAAACATGTCCTCCATCTTGTTCATA
TGTGGGAAAAAAATAATTATGAACCAGCTGGCAGGACGTAGGGAGTCTCTGTGTATATAA
ATCAAATGCTCCCAGCTGCAAGGCCAAGGTAAGCAGCCCCCTCGCTTCCTTATCAGAGTC
TGACAGACAAAAGAGAGTTATGCTCCTTGTTAGTTTGGGAGGTACTACTGAAGAACGTCA
GCTTTGAGATAAGATGCTGCAGAA
>TRINITY_DN121922_c2_g1_i1 len=264 path=[0:0-263]
GGCCACACTCTATCTCCTGCTAAAAGGCAGCAACCTCTGAAGCTGCTGCATTTACCGCAG
GCGGCGGGCCTCACGCTCAGACTCCAGCAGAGTCAGGATGTCGCCCTCGCGGACGGGGCC
CTTCACGTTGCGCATGATCAGGCGGTTCTGGTCGTCCAGGAACTTGACGCGCACCTGGGT
CACCTGGCCACGCGAGCCAGTGCGGCCGATGACCTTCATGACAATAGCGAGCTTGGCCGG
GGCGTCCATCTTTCAGCTGCCTTG
>TRINITY_DN338705_c0_g1_i1 len=264 path=[0:0-263]
GCGGGCTGGAGCAGTGACTTGTCTGGTGGAGTTTCCAGACTGTAGAGGAGATGGACCTCT
GGTCTCTGGGTGACTTCTGCCTCCGCCCTTTATAAACATGGAGGGTGAGGGCAGTGACTG
GAGGACCAGATACATAACATGGCTTTTGCTCAGCTCCTTTTATGAGCCGCCAGGTGCTGT
GGTTATCTCAGAGGGACAGGAGGAAGCAGGCAGGGGCCCCGAGGCGTGACCTCATCACTA
CCTAGAAAAGTGCATGGGGGGGGA
>TRINITY_DN133654_c2_g1_i1 len=264 path=[0:0-263]
TTTTTTGGTGGGGTGAAGTGGCAGAAAATGACTGCCATATGGGATAAATATTTTTACATT
TTAATAGTACTGGCATTTTTGCACAAGGTTGGGATGATTTTAATTTTTTAAATATATTTT
AAAAACCTTTTTTTTTTTTTTAATAGTGCCCCTGCTATTTTTAAAGATCAGGTTGTTACA
GACGCGACAATACCAAATATGAGTACTTGTTTTTTGGTTGTTTGTTTCAGTTTTACATAA
TAAAGCATTTTTGAAAAAAAAAAA
>TRINITY_DN146088_c6_g1_i1 len=264 path=[0:0-58 1:59-81 3:82-263]
GTGGTCTCAGGGGCAGGACTTAGATGTCCTGATTTTACCAGTAAAAAACATTGCTATTAG
GGGGGTTGTCCAATCCCTATGGTGACCCCCCTACTGCCTGGGCCCCTCACGTAGGTTATA
CTTACCCTGGCACCGGTGGCACCTTCTGATCCCTGCACAGCCGCCGCTGCATATCCCCGT
TGCGTGGATCAAAACATCCGCGCAGCGAACAGCGGGCCGCGACGGGGACGAGCCTTCCTA
GCGTCATGGGTGACGCTGGGAAGG
>TRINITY_DN127025_c17_g1_i1 len=264 path=[0:0-263]
GTACTGAAGATAATGCTGTAATTTTGGTATTGTTTGAAAGCTTGGAATGCCCATATCTCT
AGCTGCTACTAAACCAGAGATATGAGCAGCTAAAGCAGCCGCCTCTCCCCACACCTCTAG
TAAAAAATATATAGAATTGTGGCATTATCATCGCTGTACTGACCCACATAATAAAAGTAC
CACACAGTGTACGCCATAAAAAAAAATTCACAAAATGTTAAAATTGCTGTCCCCCCGCGC
GGGCTCGGCGGAGGGTGGGGGTGG
>TRINITY_DN13893_c0_g1_i1 len=264 path=[0:0-263]
AGTATTAGGCGACTGCTCCTCCAGTCCTTGGGTTCAAGCTGATCTTTTTAGTTTTTCTCC
TTTAGTTACTGGCTTTCTTTTTCGTTAAATGATTACACGCTCACTCTGTATTTCCAGACA
TGTTTCGGGGTCTTGCGCCCCTTCCTTAGTGGACAATCAGATGGAAATCGTACATGGAAC
AGCTCAACCATTGAGATTGACGCCTGTCTATTCTCCAATCAAGGGTGCCCCCGAGGAGTA
AGGGGGTGAAGTATATCCTGCAGG
>TRINITY_DN140606_c2_g4_i1 len=264 path=[0:0-263]
AAAAAATCACAGCAAAAATAACATCCCCTAAAAAAATAACCTTTATTAGATCAAACACAA
AACAAACCACATCAAAGGTAAAAAGTAAAGGATATTCCTGGGGACCTATGCTGGCATATC
AATCCACTGGATCACTCAGTCCAACAGACAGGGGATCTAGCCCCATTCTGTCCTTACCCA
AAGCGGAACAGGCGCCCTGATAAGAGCGATCCCACTGTCTTCGGAACTGGCCCTGAATAC
TGTTGTAGAAATATTAATAGTTGT
>TRINITY_DN131182_c1_g1_i1 len=264 path=[0:0-263]
GGTGTCGGACCCCCACCGATCAGATACTGATAACCTATCAGTATAAAAGTCTCGGAAAAC
CCCTTTAATGTAAAAAAAGAAAATCGCTTTCTAACAAAGCAGTAGATTGCTCCAGTCATT
GCCCCAGCTGCTCTGCTAGAGTAACTTCAGGCTGGTAGCTCAGTGGGTGTATCCTTTCTG
CTGCAGTTCTTTACCTATCACAGCTCAGGGGTTGTGTCCTTTCTGTTGCAGCTCTCTCAC
TGTAAACGTCACAGCTTCTAACAG
>TRINITY_DN216210_c0_g1_i1 len=264 path=[0:0-263]
GCTATTTTGGTCCCCTCTGTGGTATCAAAAGATTATTTTTCTTTATTTTCTGCATTTTCA
CTGATATCTGATCTCTGAGCCTTCCTGGAAGATGATGTGTACATTGTTATCATGATTCTC
AGAACTTAGGCTTTTTATTGAAGATATTACACCAGACTTGTTTTAGGTACTTTTGATTTA
CGTAGCTCTCTTTGTATTCTACTCCAGAGCTGCACCCACCACTCCGCTGGTATTGTCACC
GTGTACACACATTACTGTACATCA
>TRINITY_DN136051_c1_g1_i1 len=264 path=[0:0-263]
ATACCAAGCACTGCCACTGTCCAATGGATGGTGTTCTGCCTGGTAAGCTGCAAGGAGATG
AGCACCGTGGCCTCCTCAAACAGCCAATTGGCGGGGGTTCATTAGTATTAAACACCTAGA
AAAAAATGTTTTATCTCATTATGGGATCACCATTTCATAACTTTAATTAACACTTAAAAT
GCATTTGCATACTTCTGTATGATAATAGATTATACTCTGTATCACAGCAGACTTGCTGAA
CAGACAGCCCTGGGGTCCTTCATA
>TRINITY_DN140652_c4_g1_i1 len=264 path=[0:0-263]
GTTAATCAGGAAGGCGGGAGGGGCTGGCAGAGGGAGCAAGGTTGCCCCGAGTGGCTTGGA
CCTGTCCTCAGTGCGCTTGGCTGCTCATTTGCATATGGATTAAAAGTCTTTTTCCTCCTG
CATGGGGCAGCGGATCACGGGGTGAACGGTGTCATCCCATTTAGCTGACCTAGCCCTGCA
GGATGTTGTGCATGGTTTAACAGTGAATTTCCAGGTGACGGACTCTTTAAAGTTTGCAGG
AGCAATAGGGCGTCACATCACTCT
>TRINITY_DN119150_c5_g1_i3 len=264 path=[0:0-233 2:234-263]
TTTGGGGTTAATCAGAGGCACTTTAAATGATGGCAGGTGTATGCGGACTCCTATTTAAAG
GGCTTCTGTCAGCCCACTAAACCGTTTTTTTGTTTGATGGTGGTCCCTGCACTGCGGGCT
CCCTATGCATGGGCTAGGTGTTCATTTTTGTTCAGTGGATTTTGTTAAAAAGCAATTTTT
ATAATATGTTGGTTGCCTTGCTGCCAGCGAGTGGGGCGGCTGCTTGCTGGTGGCAAGGTA
GTTGGCATATTTTGGAGGCATGTT
>TRINITY_DN130318_c4_g1_i1 len=264 path=[0:0-263]
GGTAATATAGTGCCATAAGTAATTTTTTCAATAGTTGTAATTTTTTTCCAATCTGAACTT
CAGATGAGAAAAAAAATTACAACTATATTCGCTATATTGCTATATAGTCTTGTTTTAGAA
TGGTACGAATATTCGAAGGGACGGATGTATTGGATGTAGTGCTGTGACTCATTGGCCCGC
GGGCAGGAGGCAGGGAGGAATTGTGTTTTTGCTCGGCAATTGAAGATTTGCGATGATAAT
TTGCATTACGAAAATTCGCATATT
>TRINITY_DN127185_c0_g1_i2 len=264 path=[0:0-124 1:125-205 3:206-263]
TCTCTTCGGGATCTTAGTTTGTAAGATACTTATCTTCCTTTGTATTTTCTCTGTTACTCC
GAAAGGAACGGAATGTGTGAAAGGATCGGTTGGACCTTTCCCTGGAAAAAAAGGCGCCCT
GTGTAAGAAATGTTTTCTTCTTGTCAGCAGTCTTATCTAAAAGGTCATCCAGAGCTGATC
CGAATAGATACTCTCCCTCACAAGGTACTGCACATAGTCTTTTCTTAGACTGTAAGTCAC
CCTTCCAATTTTTCAGCTAAAGGG
>TRINITY_DN249860_c68_g1_i1 len=264 path=[0:0-263]
CCCCCGCCCCCCCCACCCCCCCCGCCCCCGCCCCTCTCCCCCGCAACGACCCTCACACCA
ACTCAACCATGTGCCCCGGCCCCTGATTATACCCCGACACCCCCCACTGCTCTGTCCGGG
CCCCTGATTATACCACGTCGCACCCCCCTGGTGTGGGGGGGGCGGGGGGTTGGCCCGGGA
GGGCCCCCGGGGGGGGGGCGGGGGGGGGTGGAGGGGCGGGTGGGGGCGGGGGGCGGGGGG
GGGGGCTGGGGGGGGGGGTGGGGG
>TRINITY_DN119180_c12_g1_i1 len=264 path=[0:0-263]
GTTCTATTTTTATTTTATTTTTTTCAGGGCTGGAGAACGGACATACAGATGTGGACAGCG
TTTTTTGCGGCTCCGTTGAAATCAATGGGTCCACATCCAAATAATATATGGTTGTATAAA
TTGAACCTAAGGGCTGTTTCACCCGAGCGAGTCCATTGCGGTAATCACGCTCCGTGTGTG
AGCGTGGTCCTCCGTTCTGAACCTGCAGGAGCGCAGGGCATTGTACTGATTTGTGGTTCT
GTGTGTTTCTGCTTGACCTTGCTT
>TRINITY_DN71106_c0_g2_i1 len=264 path=[0:0-263]
GAACAGTGCATGCTCTTCGTTGGCCGTGAAGCCATAGCGGGCGGGGTGGGCCATCACGGC
GACGCCCTGTGCCTGCGTGATCCAGCCAACGGCTTCCTGCAGGCTGGCCCAGCGCTGGGG
CACGTGCCCGGGCTTGCCATCGGCCAGGTAGTGCTTGAACACCTCGGGGATGTCCTTGCA
GACGCCGGTCTCCACCAGGTGGCGTGCAAAGTGGGTGCGCGAGATCAGGGCCGGGTTGCC
CACATAGCGCAGCGCGCCTTCGTA
>TRINITY_DN279266_c0_g1_i1 len=264 path=[0:0-263]
AAGATAATTCTACTTCACATTATTTACAAGGCTATTACTGATTCGTCTGGTCATATATTA
GGTATCAATCACTGCAGAAAAGGAAGCCTTTTGTCACAGTAGTCAAAATGTTTACTGCGG
CACAATAAAAAAACACAATGACCAATGTTCCCTTTAAGCCTTTGTAGCTACTGGGGCAGT
ATTGGCCACTTTTCCCTCTAAGCTGGGAAATACAGGACAGCTTCAAATAAATAATGATGT
ACAGCTCCCTAATAAATAGCTATA
>TRINITY_DN130169_c1_g1_i1 len=264 path=[0:0-263]
ATTCTCTGACCCGTTAGAGGGGCGCATGATGTGGGCTGTAGTGAATGTAATCTTCTTGCC
AGTTAATGTATTTGTGATTTGTAGCCTCCCTTCTGATCCTCGGCTGTGTCATGTGAATAA
CTCTGTCTGTCTGATTGTTGGTCACGTGATACAGATGAGGGTCAGAGGGGAGGTGGTAAC
TCGCGGATGCAGTCACTGGTGAGGGGATTGCCTTCACTGCAGATTGCATCATGTGCTTTT
CTAACGGGTCAGAGAATAAAAAAA
>TRINITY_DN119406_c10_g1_i1 len=264 path=[0:0-263]
AATAGGTTAAATTCATCTGAGGGTTAAAAATAAAGGGTGTCAAAGGGTCAAGTAGTTTAT
GCTGCAATAACAAGAGAAAGTGGGGGATGGGAGGATAAGGGGGGCAGTAAATAGTAAATG
TCGCAAATAAAAAACTCAACAACATTTACTCTTCCAACCTGTGACGCCCCCGCCGCTGCT
AATATCTACATTCTCACTGTTGGGTTCTTTAACCGGAGTCTTTCGAAATATATCTTCTGC
TAACGTAAGGTATACCTTCTCAAT
>TRINITY_DN281699_c0_g1_i1 len=264 path=[0:0-263]
GCCAGGGGGGTGGGGGGGGGGGCACAGGACCAAACAATAGCGCCCTGTTTTGTGTTGGCC
ACAGGCTGGCACATGAGGCGTACAGTCAGCTTGTGACGCGATTAACGCAGACCCACATTT
TATCCTCCCCTGCTGCAAAACAATAGGAAAAAGAGAGAAATAACCTGAAATCGACAATCT
AAGGCTTTATCAACGATCAGTCTAAAGAATAGAAGAAAATATGTCACCCCAAAGTCATAA
TACTAAGAAGTCGTAATATAGAAG
>TRINITY_DN151591_c6_g3_i1 len=264 path=[0:0-263]
CATTCGGCTGGCAGCTATTCCGCCCGACTCATTCGTACACGTGCACAAGGGGGGCACCTA
GCCTTTCTGCTGCCTGAGGCGAAAATTGAAAAGGCGCCCCACTCCAGCTGTAATGTTAAA
GGCATATTGTGATACAGTTGACCATAGAGAGATGAGCACTTCCACAATGGAAGCGCTCAT
TTTCCATGGCCCTGCCAATGCCCCCACTTGTCTCTAGCTTTTACCGCCTGAGGCAGTTGC
CTCACCTCGCCTCATTGGAGGTCC
>TRINITY_DN186093_c0_g1_i1 len=264 path=[0:0-263]
TGAAAATCCGGTAAAATCACAGCCACATCAGCTATGTGTATTTAGCATACGGAGTGGTCA
TCTTCATTAGGAGAAGCACCCCGAAAATTTTGGCCGGTCTCAGTCTAGTTCTGTAAATAA
ATGATCACGGCTATATACAACTAGGGACTTGATAATTCTCTTCATATTTTGTGCCTTGCT
CTTTCTTCAGTTCTTCTTCTGGCACAGAATTTTGCACTGACGAGGACTGATATTTGACAG
GGGAACTAGAGGACAGGATCCTAA
>TRINITY_DN126024_c9_g3_i1 len=264 path=[0:0-263]
TTCGCATAAAACTTTGTTCTAATACTGCAGGAGCTCCGTACAGTATTAGAATGAATTGGC
TCTGATGAGCCGAAGTTATTACTTCGCGAAGTCTCGCGAGACTTCGCATAATTACTTAAA
AAAATTGATTTATACTGTAAAAAAACTTTTCCCAGACTCGGGTTCGGTTCCGAATGGTAC
CTTGGAACCGAAAATTTGAACAAGAGAATTGAACGTCACTCATCTAGGAGATAGGCGGTG
CTCAGTGGTAAAGGGGGTAACAGT
>TRINITY_DN146669_c4_g1_i1 len=264 path=[0:0-263]
GCCGAGGTGTGGAGGGTGGCCTGGTCATGGAGGGGGTTTCACCTGGCGGGGCTGAAGTGG
TTAAGTTAGTATGTGTGTCTGTCCTAGACTAGAATCCTCCACAACATCTTTTTTTGGGCT
GTAATAGTTATATATACAATTTTTTATTTTTTTTTCCAAGCCTTTTGGTGGACTTTTTCC
ATGTGACATTTTTAGCAGCAGTGTGCTTTTCATTACAGTATTCCCTTCTCAATCGTAGCT
CATTAACCACCTCGGCCCCCCTGG
>TRINITY_DN132430_c0_g1_i1 len=264 path=[0:0-263]
AGCGCAGGAGCGCACATAGAACGTCGCTTCTCCTGCCTGTGGGTATATTAGAAAACCAAA
TTTAGTCATTTAGTTAAAATGTTTTATTATTATTATTTTTTATAAGTTTAGGTATGCTTT
AACGGCATTATCTGAGATAGGAAAAACGGGTCTGCTTTCGTCTACAGGATCCTCACTGAA
TTTAAAAGGAACCTGTCACATTGAACATAGTGTCTGATCTACAAGCAGATCAGATTGAGG
AGATTGGCGGTCCTGATGGTAGGA
>TRINITY_DN307034_c0_g1_i1 len=264 path=[0:0-263]
TTTTTTTTTGTCTTTCACCGGGTGGATTCGACCTGCGCGCAGGCGGGCCCCGTCGGTCAA
CTGCTCCGCGACCTCGTCCGTTCGGCCGCCGAAGTCAGGCAGCAGGCCCAGCCGGCTGAG
CCGCGGTAACTGCCGCAGCAGGGCAGTTTGCGGCACGCCCACGTCGAGCAACGCCTCCCA
CACGGCCACCTCACCGTACGCCCGGTCAGGGAGCATCTCCCACGACAGCCGGTGCTCTCT
GACCAGCGCGGACCAGATCTTTGG
>TRINITY_DN134287_c6_g2_i1 len=264 path=[0:0-263]
GGGTGCAATACGGATGTCATCCGTATTTTTTGAGGATCCGTGTTTTGTGGACTGCCAAAT
ACATACGGTCGTGTGCATGAGCCCTTAGGAAAAGTTTTTGGGAGCAGGTTTATCAGCCAC
AGCCAGAAGTGGATTCGAAAAAGGAATCAGAAATATAAAGGAAGGATTTAGGCTAGGTCT
ACGCGACGACATTTGTCACGCGACTTATACACTGCGACATTTGTCACGTGACATTTTGTC
GCACCAATGTCGCGCAGCAATTTT
>TRINITY_DN124962_c6_g5_i1 len=264 path=[0:0-263]
ATCTGCAGACCAAATGCTACTGAGCAGATTGATATATAGTTTTGTGGGAAAAGATTTAAT
AAAACTTGTAATTTATTCATTTAAATCTCTGTTCTTCCTAAGCTGAAGATGGTATTTTCA
GCTATTATCAGTGACAGCATGCTCTGTGTAAGTGTGTATACAGAGATAGCTGTCAGTCAC
TGATAGTTGTACACGGGGGAGTGTTATCAGTGATTGATGGCATTCCCTGTGTACAGTAAA
TGTATATACAGAGGTAGCTAGCAG
>TRINITY_DN132797_c2_g1_i1 len=264 path=[0:0-263]
TGAGGGGGAATGTCCTTTCTACTGCAGCTGGTGGCAGTTGAAGGAAAGAACTTTGCATTT
GCTTCCATCTCAGTGAGCAGGACAGAGAAATTAGGAAAAGAGCAAACAGCAGGTGGGGTT
ATACAAATACATTTCATTGAATCACTCAGTAGCTCTAATACATTTTAATTACCAACAGTT
ACAAAAGTATTGATAAACAGGGTCTGGTTTAAAAAACGTAGAATGTTTTTTTGTGGGACA
ACCCCTTTCACAGTCCATGATGTG
>TRINITY_DN40086_c0_g1_i1 len=264 path=[0:0-263]
CAGATTGGTAATGGTTTTACGGAGCTGGCATTAAGCATGGGCTGGCATTTACGTTTGCGG
ACGGATGTGGCGGAAAACGAAGCGCGACTGCCGCATCGGGTGCTGCTGGCATTCTCCCCG
CAGGCGGGAGAATGCTTTAGCGATCGCTTAGTCATTCGTGGGCCAGACCAGAACTATTCC
GAAGCGTATACGGCGCTAACCCAGGCTTTTTATCTGTTTATGTAATGATTGCCGGGAGAA
AGGATCGATGGACCGTAATGCGTG
>TRINITY_DN133103_c9_g1_i1 len=264 path=[0:0-263]
GGTAGCCGCCCCCGCTCTATATTCCGACCCGGAGGCCGAGGTCCAGGCCGCCCAGCCCGA
TGCACCCGCCTGTTGTCCCTCCGGGAAGTTGCCAGTGCCTCCTGAGCTATGTCAAAAACT
CTTTAATGAACATCATGATACGGTTCCTGCCGGTCACCCCGGGAGGAGAGCCACGGTAGA
TCCCACCGCCCGGAGACCCCGGCGGCCGGCTCCCCGCAAGTCCGCGGAGGGCTCCGTGGC
GGCCCGCGAGACGTGCGCCCGCGC
>TRINITY_DN272399_c0_g1_i1 len=264 path=[0:0-263]
AGACCTGCAGTGTAAAATCTCTTGACTTTTCCCTGGTTTTATGCCGTATCCGCTTCTCGT
ACCTGCTGCTGACCTGTGACCGGACGCCCCTCTCTGCTCGGCACGGACACCCACATGTGA
AATGTTTGCTTGCGTTCTGTGCGGGTCCCTGGGAGAGGCGGCAACTGTGTTGACTCTGCA
CGCTTCGGCCCTGGCAAATGGTTTTCTGTCGCCGCTGGGAACTAGATGTAATAAGACAGT
TGCACGTAATCCTCATTCCCGTCG
>TRINITY_DN134620_c14_g1_i1 len=264 path=[0:0-263]
GGCATTTCCTGGAAGAGAAAAAATAGCTTTCTTTTAAAAACGCCACCGCACCTATGTATC
GGCTGTTTATGATATTACAGCTCATCCCCATTCGCTTCAATACAGCTATGCTGCAGTACC
AGAAACCACCCATGGACAGGTGTGGAGATAGCAGGCATGTTATTATAACCCTGGACAACC
CCTTTAGGTTATGGAAAGACCTGATATGGTGGTTCTCACATGTTCACCCTTCTTCCACAA
TCGAGTACAGGTAAAATTAAAATG
>TRINITY_DN151164_c7_g1_i1 len=264 path=[0:0-263]
AATAAAACGTTGCAGTTTCACTCTTCACCTAATATATGAAACCTTTATTTCTACTTTTCT
AACGTTTCCACCAACATTACTACATCAAAATCACATTGAGGGCATCTGTGTTGGTCCCAT
GTTCGTGTGTCCGCATTGCTGAGAAAAATTGTGTTTTAATATGTGCAGAGGCGCTGCTCT
CTGCAAGTGTTGTGCCCACTGCTCTTTGATTGGTAGGGCCAGGCAGTGATCAACAGTTGT
AGAGAGAGCAGAGCCTCTAGGTGT
>TRINITY_DN134288_c7_g1_i1 len=264 path=[0:0-263]
GCCACCTGACACATGGGTGTTGAGCTGGCTGACATCGGCTGAACATTACTGTGTTGGTGC
CATCTCGCTGCCTGCCGCCGGTGCGGAGAGAAGCTAACTTTTATAGTATGCAAATGAGCG
TTGCACCTGCTCCGGGAGGCTCCGTTCTCCCACCTCTTTTCACGCCCTGCTGCACTGGAT
TGACGGGGCCGGGCAGCGCTGCTCTCCTCCCGCCGGCCGTGTCTGCGGTGTGGATCTCGC
GCCGTTCGGTGTTCGGCGCAGGCG
>TRINITY_DN141941_c13_g1_i1 len=264 path=[0:0-263]
GAGCTCCCTCTAGTGGTGGCTGTATATATCTGTATGTAGTAATCCCCTGAGCTCCCTCTG
TTTATGCAGAAGATTTGGAGCTCTGTATCGGACAAATTGTTATCTGCTTACTATAAAGAT
GAAATTATGAACATTCACTCAGTTATAAAGCATCTGGTGATATTATAGCATCTGGTTTCC
TCACCAGTTACATCTAGAATTATTCTTCATTAGCAGATGGCTCTGTCACCTGTTTTATAT
TCCAGTGCTTAAATCTCCCAGCAT
>TRINITY_DN139359_c13_g1_i1 len=264 path=[0:0-263]
GGGATGCCGCTTGCCACCAGTTTGGCCGTGTTTCGGAGCTGCAACATCGCTGGGGTGCCC
GGGGGCACAGGGTGTGCAGTGCTCAGAGACGTGGCCGGGGTGGGGGGGGCTGGGGGGCGA
CCACCGCTGAACGGGACACACGGGCTGGGGGCGTCGGGACTGGGCCGGGAAATATCTCGG
GACTGATTTTTCTGGGGTTTTGTGGACTGGTGGGGTGGGAGTGAGTCTTGGTGGGCCGGG
TGGCTGGATTGGTGGGGGGCGGGG
>TRINITY_DN130582_c0_g1_i1 len=264 path=[0:0-263]
CTGACAGTTTATTTTCCTCAGTGACTACAGTGGAGAAAAAAATATTAATTAACTTTGCTT
TCTCCTCGTCGCTCTCGAAATATAAAAGTTTTAGAAAATTTCCACTGCTGGACATTTTTT
CTTCACCTCTTAGGTGCTGCAGGGAGGACCGTCCAGGAGAGGCTCCATTCTAGTCAGAAC
CCTCTGCAGGTCGCCCACAATTATACTCCGATTTGCCTCGTTTAATTTGGGATCGCTTTA
CACAGAGCGGATTGTGTAAGCGTG
>TRINITY_DN117470_c1_g1_i2 len=264 path=[0:0-182 1:183-263]
GTGCAGAAGCTGCTGGAGAGCACAGGACGGAGGGCAGTGCTAAAGGGAATGGGAAGCATT
AGATCCCATGGCAAGAAAAATACTGCATGCAGGACTAAAAGAATGAATCTCTCATGGAAA
TGGCTCAAACGGATGCCAAGAATGCATAACTGATGCACAGGATGATTGTTTTTTTTTTTT
TTTTTTTTTTTCACTTTCGATTGTTTGGTGTCGAACTTTCATCGATCATGTGCACACCTT
TGGGATATATTGGTTGTTCGGAGT
>TRINITY_DN128296_c17_g1_i1 len=264 path=[0:0-263]
ACTCTGGGAGAAAACTCCCAAACCGTTTCTAAAGTGGACACTAATCCCAAAGTTTCCAGT
CAGCAGCAGAAGGAAAAGAATGGATGTAATATTGTTGTCATGAAGAAAGAAGAAAAGAAA
GTGAGTGCAGTGAGGATTCAAACAGGTTCCAGGTCCAGCCAGCAAGGTGCACAGGTGATG
GTGAGCACAGGACATGCAGCAGTGAAACAAACTAAAACTCGGTGGGCCAATTCCGGCGTG
AGGTGTCCAGTAAAGGCCGGAGTG
>TRINITY_DN135689_c17_g1_i1 len=264 path=[0:0-263]
GGTCAAAAAGCACTGAGGGAGGTGGGGGGCCTAATTAGAACTCTTGCACTAGGGCCCATG
ATCCTTTAGCTACGCCCCTGTTCATATGAGAGGGTAACAGCCTGAGAATTATTTGGAGAG
AGGTGTGACTCTAGTAGTGATGTAGCAGTTCCACTACACCCCATGCACTATGTAATGTAT
GATTCTGTTTGTACATAAACCCCCTGATTGTAAAGCGCTGCAGAATATGTTGGCGCTATA
TAAATAAATATTATTATAATGAGT
>TRINITY_DN148733_c2_g4_i1 len=264 path=[0:0-263]
TCACTGTCATCTGAACGTGCCCGTGGACTGAGCGAGCGGCCAACAGGTCCGCGTCCGAGA
AACAACCCCAAACACCAAGGGCCTCCCTTCTTCTCTTATTGTCTTTTCCTTCCCTTCACT
CTTTCCTCACTGGATTCCTTCCTCCTTTATTACGACCGTCTTTGTTTTTCCTTTCTTTCC
CTTTCACTTCCTTTCCTTTTTTCTTTCCTTTCTTTCTCCCTTCCTTCCTCTTTCCCTCTT
GTTTCCTTTCTTTCTCCCTTCCTT
>TRINITY_DN128070_c4_g1_i1 len=264 path=[0:0-263]
GAAGCTGAAGCATATCAGAGCAACCATTAAAGGTTGTCACCCCAATTTTGGACCATTATC
TGCAGTGGTGCATGGGTGGTCCTGCGGATGTGGAGTCCTGATCACTATTTTCCTCCTGCC
CCCTGTTCTCCTGCTGTCGGCGCTCGGAGCTGCAGTGAAGTACATTGTCAGGACTGTCAC
GCACGCACATGAGTCCTATCCATTATGTTAGAACAACATGGCGGTCCGGACTGTGTATTC
CAGTGCAGCTTTGAGTGCTGACAG
>TRINITY_DN122901_c0_g2_i1 len=264 path=[0:0-263]
TCCCTCTCCTTCCCCAGGTCCTGGTCCCTCTCCTTCCCCAGGTCCTGAACCCTCTTCTTC
CCCAGGTCCTGAACCCTCTCCTACCCCATGTCCTGCACCCTCTTCTACATCGTCTCTTGA
TCCCTCTTCTACCCCGTGTCCTGGACCCTCTTCTACCCCGTGTCCTGGACCCTCTTCTAC
CCCGTGTCCTGGACCCTCTTCTACCCCGTGTCCTGGACCCTCTTCTACCCCGTGTCCTGG
ACCCTCTTCTACCCCGTGTCCTGG
>TRINITY_DN133439_c1_g1_i1 len=264 path=[0:0-263]
GGACCCGAAGATGGTCCAATTCCTTACCAAGACCAAATTTAACCCAAAGAAAGGCTTGGA
TTCCGCTCTGCGGGCCGTTCAAGATAAGCTCCTGGACATCACAGGTCCCCTCGCCAGGAT
CTTCGACATGGCGGAGTCCGCCAAAGCGGAGGGCAGAACTGTTGACCCGGTCGAATTGGC
GGGATGGGTCCAGAGGGCCATCTGCATCGCGGGCAACGTAAACACGTCCCTAGCCATAGA
ACGGCGTAAAGCCATCCTGATGAA
>TRINITY_DN130918_c9_g4_i1 len=264 path=[0:0-263]
AGAGCCCTATATAGGGAATAGTTAAATAAGGATTTTAACAAGCCCCAAAAAAAAAAAAAA
AAAAAAAAGGTGTTCTGGGGGTGACAGAAGCCCTCAAATGGTTCCGCAATCACGGAGATG
TGGAACGGCAGCACGGATCGGAACCCCACAGAAGCACTACGGAGTGCTTCCGTGGTGTTT
GTCCGTGCCTCCGCACCGCTAAAAAATAGAACTTGTTCTATTTTTTGCGGTGCGGACGGA
TCACGGACCCATTCAAGATGAATG
>TRINITY_DN278822_c0_g1_i1 len=264 path=[0:0-263]
CATCACTGTTAAAGCCAGTCCCTGGCGGGAGCACTATAACAGTGCGGGGATCGGAACATT
GAGCCAGCATGGAGGACCGGAGTGGTGTGGAGCGGATAAGTGTGAATCCTCCCCTCCGGG
GGCAGGCTCCGGGCACTTTACAAAAAATCATTATTACTGGAAAACTCCTTTAAGGTCTGA
TTAAAAAGATGCCTTTTCTAAATTGAAACAAGCCAAACACACTCCACATTTCTGCTACTG
CTTGAAGGACAGGAGGCTAATCGG
>TRINITY_DN129899_c7_g2_i4 len=264 path=[2:0-77 4:78-102 5:103-188 8:189-263]
TTAGTCAGTTGCGAAATTCCTTAAATGAGTTCTCCGGGAGTTAAGAAAGTGAAAATACTT
AAATGTTACTTTGTTATAGATATATTCTCAAATACCTTTCATTATTTATAGTGGCTCCTT
TTGTCTGGGGGGCAGTCATCGGGGGGAGCGGGGTGGCCGCTGTCCCGTTGGTTCGCACGG
GGCCTGTCCCGATCGCACATGGGGACGGGTTGCTTCGCAGCTCTTTGCCTCGGTGCTGTG
GGGGGACTTGTCCTGCTGTGTGAT
>TRINITY_DN69644_c0_g1_i1 len=264 path=[0:0-263]
AAGACAGCATCCCAGCATGGGTGTGTTCACGGTGGATTCACCACGTTGCATATGTAAAGT
GGTCCCCTTGGCTTACCCTTCACTTTGCTCATGAGATTCAGAAGCTGGTGGTCCAGCAGG
GGTGAGCATTTGTGAAATAGTAAGCTGAACTTAGTGGTGAGATTTCAGAACAGACTTCTG
TGAAGTAAGAGATGTAACCATGCATCTAAAATCAGATGGCCGTGTAACTGCTCGGGCATA
GAAATGGTGGGAGAACCTGTCCTG
>TRINITY_DN130633_c11_g1_i1 len=264 path=[0:0-263]
GCGGGGGTCCGAGAGCCGAGATCCCCACCAGACGTCAGAACAAGGAGAAAGAAGCGGAAA
TGATCCCTTCCCCCGGAGCCAGGAGAGACAGCACAATATGACAGCACTTCTCTCGTTCTA
GGGGGCAGTGGGGGTCTCAGCGCTCGGACCCCACCAAATCAAAACCTCACATACGTCCCT
GCCCCATGAAAAGTTCTTGGAAAACTCAGTGACCCTTTAAAGTTGCCATCTACAACAAAC
TAGCGAGTTATTGTAGGACATTCG
>TRINITY_DN148056_c6_g1_i1 len=264 path=[0:0-263]
AATCCTGCAGTTTTTGCACTGGCCACTAAGCCTAATAATAGCTATTAGGTCATTTTCTGA
TGACACATTCCCTTCAAGGCCCTATGTGTATAGGGGCCTCCCGACTCACTGTAGTTATCT
GATTATCATCATAAGCAGGAATAGAATGACAGCCATCACCTATACATACAGGTCCCTCTA
AAAAAAAACTAGCACATTGTGACAAAGTTCATCACCTTCTGCAATGCACCGACAAACACC
AGACCTTCGACACATTCCCATTGT
>TRINITY_DN134401_c1_g1_i1 len=264 path=[0:0-263]
TTTTTGTACTGGCACACATTTTAAAAGGGAATTGTTTTACTGTCAAACATAAAGGGCAAT
TTTTGTACTGGCACACATTAAAAGGGGGTATTTTTTGTACTGCTACAGATTATAAGGGGT
GATTTTTGTACTGGCGTACGTTATAAGGTGGTGAATTATGTACTAGCACACATTATAATT
TTTTTGTATTGGCACACATGTGGGCAGCATGGTGGCTCAGTGGTTAGCACTGGTGCCTTG
CAGCGCTGGGGTCCTAGGTTTGAC
>TRINITY_DN150846_c8_g2_i1 len=264 path=[0:0-263]
AATTTTTGAGTTCTCATGACTTTTGGATCACATTTCTTTTTGGTTAAGAGAAGCAATGAA
AAAATGGCAAATCGGCCATTTTTACCCTTTTTTCCGTTACGCCATTCGGCGTATTTGATT
ATTTTTTTAATTTTAATATTCTGGGCGTTTTCCGTCGCAGTAATACCCAGGATGTTTATA
TTTATTGTCATTTAGTAGTTGTTTTTTTTTATACGGAAAGGGGGTGATTTAAACTTTTTT
ATATTTTTTTAATTTTAATATTCT
>TRINITY_DN13402_c0_g1_i1 len=264 path=[0:0-263]
ACATCACTAATGTACAGCGCTGTGCTTGGTAAGAAGAGAGAAGACCACAGTTCTGCTGCG
AGCACTGATGCCCTCTCAAACAGCCGATCCGTGTGGCTCCCAGGTGTCAGACCCCACAGG
TCAGATACTGACGACCCATCCACAGGACAAGAGCATCAGCAAAAATCACCTGGAATACCC
ATTTAGGTTAAAGGAAGTCTGTCACCCAATCCGAGCCCTCTAGACCGCCCAAATCAGGCT
ACAGACTCCTTTGCCAACATTACA
>TRINITY_DN137393_c4_g1_i1 len=264 path=[0:0-263]
GTTAATATTTTTCATTTTAATTTTTTTTTTTAATTCCCAAATTTACAAAAAAATTGGAAA
AATTCACAACTTTCCAAAATTAGATTTCTCTGCTTTTAAAACAGATAGTGATACCTCATA
TAATAATTACTTTACATTTCCCACATGTCCACCTTGTTTCCAAAATTCTGAAAACTGCAT
TTCAGTTTTCTAGGATGTCAGAAGGCCTAGAATTTCAGAAGCAATTCCCAAAACCTTTAA
GAAAACTTCCAAAACCCACTTTCT
>TRINITY_DN125005_c3_g1_i1 len=264 path=[0:0-263]
CCCCTCCTAATCATTGCTCCCCATACAAAACAAGCCATTACAACCAATGTAAGATATTTG
GGAATATACCCACAATTAAGCAATATTTAAGCATCCTCATTTTCTTAATTCCCGGAGAAC
CCCCCCAAGGTGACATCACATGGCCTTGACTAAGCTCAGAGAAGGCCGCAATTGCCTTCT
TAAACAGCTTATCAGTGGAGGTCCTGGGTGTCAGACCCCACCGATCAGATATTAATGACC
CAGGATAACCCCTTTAAAGAAGAA
>TRINITY_DN152704_c0_g1_i1 len=264 path=[0:0-263]
AAAATCAGACATCATATGGTACATGACAATACCTTTCTGGCAGGGTTGGTACCGGCCCTG
TACCTGACAGAGATCCCCCCCGTTCGGTGTTCCAGTTGCTCTGCTGGATTTATTTCAAGC
TGGGCCGTGTTCACATCTCCATTTTGGAGATCCGGCTGCCTGATCTGGCGCAAATGCACC
ATTTATGCCGGAAATCGCAGACTGCTCTGTGCTAGAGCAGCCAGCCGGATCTCCTAATGG
AGACGTGACCGAAGCTTTGGAGGG
>TRINITY_DN132484_c12_g2_i1 len=264 path=[0:0-263]
ATGTCTGTATTGGACCTAAAGTGTAACTGCCATTCTATTTTTATTTGTGTAATGTATAGG
GTGAAGTGACACCACAAATATTGTTAGTATACTTCATTTACCGGTACTGATACATTTCTA
TTAGATGAATAGCTGTAAAGTGGCCCATTTTGAGCCCCAGCAGCGCTCCCGTCCCCTGCC
CACACAACAGTCAGTGTTAGCAAGTCCCCACAGTTATGCGCAAACAGAAGACAGGAGCAC
CGCCGAGGCCCAAAATGAGCCACT
>TRINITY_DN93123_c0_g1_i1 len=264 path=[0:0-263]
TTCTGTGTCTGGTCAGTGTTTGGTGTATTATTCTGTCCGGCATGGATGCTAGATGTTCCC
CCGTTTGTCTGTCGTGGCCTCCGGAAGGGGGTCTCATGGTTTCCTGGAGGGGTGAACCAA
ATGTCTGTGAGCTGTTGCTGGACTGCTGGTTCCTGTGTGTAAGTACAGACTGCATCTGTT
TGGTGTTTGGATTGCAGTATGTTTTTATGGGTTCCAGTTTACCTTGATGTGGTCTTCTGT
TGTGCCGTCCAGCAGCTGCCAGGG
>TRINITY_DN168732_c0_g1_i1 len=264 path=[0:0-263]
GTGTATTACAAGGAAGCCTTCTGGAAGAAAAAGGACTATTGTGGCTGCATGATAATTGAA
GATGAGGAGGCTCCAATTTCAATCACTCTGGATGACACTAAACCAGATGGGTCAATGCCT
GCCATCATGGGCTTCATACTTGCCCGGAAAGCTGAACGACTTGCTAAACTACATAAAGAC
ATAAGGAAGAGGAAAATCTGTGAGCTGTATGCCAAAGTTCTGGGATCTCAAGAAGCTTTA
TCTCCCGTCCATTATGAAGAGAAG
>TRINITY_DN140882_c2_g6_i1 len=264 path=[0:0-263]
GGTCCCTAGGAGGTGTGGACCCAAGAATTAAATCTATAGGACAGACATCAGGTTAATAGC
AGGGATTTGGCTTTTTTTTTCTTGTCAAAAACATCAGCAAAACTATAGTATGGTTCTTGC
AGACCATGAAGGTTTTGTGGTACAGGTTGAGAAGGCTGTGTCACGTTCACGCACACACAG
GGGGGAAGGATAGTGACCACTGCGCTCCACCCTCACCCCTGGCCCTGCCTACTTGCCACA
CAAGTCCTGATGACAGGGGACAAC
>TRINITY_DN69908_c0_g1_i1 len=264 path=[0:0-263]
AAACTACGTTGTTTTTTTATTTTTTTAAAAATATTTTATATATTTACTTATTTATATATT
ACAAATTTTTTATTATGAAATTTGTCTAATTTGTATTGTGTATGAATTATTAAATTATTG
ATGAATTATTAAATCTTATTATTGATGTATATATTACTTTTTAATTAAAGCTTTTATTTA
ATATTTATTTTAATGATTTGATATATTAGATTAATTTACTTAATGTAATTTGACTTAAAT
TGATTGTTACCAATCCAAAAATTA
>TRINITY_DN139232_c1_g1_i1 len=264 path=[0:0-263]
GCCTTGGGGCCGCCCTTGGTGCACTCAGCCCTTAGGATACCGGAGGTTTTTTCGTTTTTG
CATTTTCATATTTCTTCCCTATCTTCCTTGAGCCATAACTTTTTTTATATTTGTGTTCAC
AAAGCTGTATGAGTTTACATAGCTGTATGTATTTTGTGTGGGAAAAGTTGTACTTTCTAA
TGCCACCGTTTAATATGGCATATAATAGTGGGAAGCGGGGAAAAAATTCCAAATTAGGTG
GAAGTCGAATTATTTTTTTTTAAA
>TRINITY_DN89155_c0_g1_i1 len=264 path=[0:0-263]
GATATCCCTATTAGGCCCTGGAAAAGGTTAGGACCAGAGACAACCCATTCCTCCCCAGAT
GGATGAATGTAAGTCTCTGTCTCAGGCCCAGATACAAACAACAGGGAAAATAACAAACAC
AAACAAACGTGATACTTAACTTTTGTAGAGACAGACGAGCAGGAACACCAGAGAGAAACT
CACACCAGCTCAGCCAAACCCAAATGAAGCTATCTACCGCATAGTCAGAAGGGTGGGGTC
AGACTATAATGGGTAGAAGTAATA
>TRINITY_DN73134_c0_g1_i1 len=264 path=[0:0-263]
AGATAAAGAACCCACCCCGGGTGCCAAACACCCAAGGCACCCCACTGGCGCTACAGCCCG
ACGAAAACAACCTGGACAAGTATTCATAAAGGGAGTGCAAACAAGACAGTAAAACGTCAT
AATATACGAACAGATGTCAGTATAACACTGTAAAATACCACTAGATGTCCTTTGTAATAA
AACCCTGTGTGCGTGCTGATACCAATCGACACACGGCGCTCTGCCCAATCACCGCTGCCC
CACACGTAACCGCGCGCGCCCACA
>TRINITY_DN141363_c3_g1_i2 len=264 path=[0:0-263]
GTATATATTGCGCCCTATAAGATGCACCTGCCCATAAGACGCACCTAGTTTTTAGAGGAG
GAAAATAACACATCAGTGCCATCCACAGATTCCCCATATCAGTGTCATCCAGACATCCCC
CCCCATATCGGTGTCATCCACAGATCCTCCATATCGGTGTCATCCACAGATCCTCCATAT
CGGTGTCATCCACAGATCCTCCATATCGGTGTCATCCACAGATCCTCCATATCGGTGTCA
CCCACAGATCCTCCATATCGGTGT
>TRINITY_DN208003_c0_g1_i1 len=264 path=[0:0-263]
AGTTCACAAAAGTACCCGAGGTTTCAGCGAACGGGGCGATCGGCAGCAAGACGTCGGCGT
ACTCCATGCCGTGCTTGAAGGCGGACATCGCCACGACCATGTCGGCGCCATCGAGGGCAG
CGCGCGCCGCCTGTGGATTGGCGGCATCGAGTTCCGGCTCGGCGTGCAGCAGCACGTAAG
CTTTTTTCGGCACGGCAAAGACGGCTTGCACGTTGGTGCGCGGCTTGGCGACCAGGTGCG
CGCCTACCGTGTTGGCCGCTTCCG
>TRINITY_DN246880_c0_g1_i1 len=264 path=[0:0-263]
TGGTGTTGGATGCGCCAAACTTATGAAGAGGCCTCTACATAACTTTGGCGTATCCACCGC
TTGTCTAAATCTATGCCAGCTCTCTTACTAGCATAGATTTAGAGTATTTTCTATGCCTAG
AACAGGCATAAAAAATTATAAATGAGACGGCCTACCGGCCCGGCCTCATTAGACCTGGTG
TGAGCAGGCAAAAGTCCCAAATTAGGCGGTAAATCTCCTTTGCAACCGAATCTGCTCCAG
ATATACTCCTAAAATTGTTGTATA
>TRINITY_DN98982_c0_g3_i1 len=264 path=[0:0-263]
GGCTGGCACGAGCGTGCGTGCTGCTGCTTGGGGAGGAATGAGCATGCGTATGTAGTTACA
AGGTGGTGCGCAAAATCTTTGCGTGCCTTCCTGCCTCATGGAAGCCGGCGACGTAAGGAT
CAATCATCACACCAGGAATAAGCTAATAAGGCTGCGGTGTGTCAGTGTGTGTGCGTGTGT
AGTAATACAGTGACGGCTAACCTCGGACCCCCGTGCCTGGTGGCCTTTCCCATTGGCGCC
CGCTGGCATGGACTTGTTTGTCTG
>TRINITY_DN130990_c7_g1_i1 len=264 path=[0:0-263]
CGGCCGTTGTTTGGCTATTTCATGCATTGGCGACTGTAATTGCGGTCCCCAATGCACGGG
CAACATCCGTGAGGATTTCGCAGATGGATCCAGACCCATTCAACTTGAATGGGTCCGAGA
TCCATATGCATTGCAAAAAAATTTTAAGTTCTATTTTTATGCTGTGTGGAGACACGGAGA
GAAACCCCACGGAAGCCCTCCGTAGTGCTTCCGTGGGGTTCCAAGCAAGTTTGCCAGCAG
CAATACGAGCACGCCTGGCAAACG
>TRINITY_DN254516_c0_g1_i1 len=264 path=[0:0-263]
TTTATCACAATGATTGCAGCAAATCCATGCAAACATCAAGTGAATAATGAAAAGTGTATC
ACCACCGTGATGGACAGTACTGGGCTGGAACCAGTTCAGCGAGCCCCTGGAGAGTCGGCG
CTTGCACACCTGCAGGTTGGAATTTTTGTTCACGCAGTTTCCAACCTTCAACATTTGTTC
ATTTTCTTGTTGTCCTCTAGCGGTTGAGAGGGGCACTGTGTTCAGTCTGTGTTTTCTTCC
TCCTTTTACTCACTTCTAGTAAAA
>TRINITY_DN134936_c0_g1_i1 len=264 path=[0:0-263]
ATATATATATATATATATTCAACTCCTTTACAATTTGTCCATTGAACTGAATGGAATATG
TGGTGGATGGGAACTGGCAAACGGGGGGTATACCCTTTTAATCTTTGTTGTTTTCATTGT
ATACAGACAGGATATATTATCAATAAGGTCTAAAAGAGGTACAGGTCTAATATTCAGGTC
TAAAAGGTCTCATATTAGTAAGTTAACTTACTGAAAAAATCCCAGCAGCAAATGGTAGCT
ATAGCATAAGCTCCAATTGGGGTG
>TRINITY_DN149863_c3_g1_i1 len=264 path=[2:0-88 3:89-186 4:187-263]
TGTTGGCGCACAACTCAGGTGCCACTATTGCATTTTAACCCTTTAGTGACATCATTAATT
TTGGCCTTAAAGGGGTTATCCAATTTCAAGAAACCTCCCCATTCCCCATGCGCCGGGCCC
TTCACCGGTAATAGACTTGCTCCGCTCCCCTCTCCCGGCGCCGCTCCTGGTCCCCGCGCC
GCCGCTGCTGCTTCTCCCTGCACACGGATGAAAACAGTCGTTGTCTGAGGGGAGCCTTCC
TAGCATCACCCGCAATGCTATGGA
>TRINITY_DN246411_c0_g1_i1 len=264 path=[0:0-263]
TTCCAAGCCTTGACAAGATTTGGAAGACCCACAAATATCCAAGATCCACAATCGATCAGG
CATCCAACTTTAGCTCCCACATTAATGGTTTTAGCACACTGTCCAGTTTGGCAATCCCAT
AAACGGAGAGTTCCATCCTCGTCCCCAGTGTAAAGCTTTTCACACGCTTCCGCAAGGGCT
ATCCCAGTCACAGACTTATTGTGTCCTGCTAGTGATGCCAAGAAGGCGTATCCATCCCCC
ACTGACCAGGAATGCAGGTAACGA
>TRINITY_DN182017_c0_g1_i1 len=264 path=[0:0-263]
GCGTCTGCACTTTGAGCGCTATGGTTTTGTGCGGCTGGCGAGTGTGGCGTGACTGCTGTT
GATCCGACACAGCGTGTCGATGAGTGTGTCGGGTGACACGAGTGACGAGGTACGGTTATG
AGTTGCATGGAGCGTGTGGAAGTCGCTCATGTGCAAATGTGTTGTAGCCTTGCGTGTATT
GACTCCGATGACCTTGACGTAGCCTCGACATCTATAAAGAATGTGTGTTTGTTTTGTACG
GACTCGTGGAGAGAAGGCCTGGGT
>TRINITY_DN132837_c3_g1_i1 len=264 path=[0:0-263]
TCAACTTCCTTCTCCTCTCTCTCAACTTCAACTAACTGAATTCACTTCCTGTTCTAGCAC
ACCCCAAGCCACCTAGGAGCGAATAGATCTAATGACAATGCCAGCCTGATATTGGGGAAA
TACAATACATTAAATATGAATAATTATACAGAAATTTAAGGGAACCACTTGTACACACAT
AAGTGGGACGCTGCATACACAACTGCTTAAAGATAAGTCGTAAGTCGTCCTCGACGTTTG
ACTTGCGGGACGCTGTGGATTTTT
>TRINITY_DN239290_c0_g1_i1 len=264 path=[0:0-263]
GGCCTGCGCCTGCCGGAATTTCGACCTATTCATCCGCACAAGCGCTTCTTGAGCCATGTC
ACTCATGTCAGAGATCCCTTGCCAAGATCGCAACAATACTGTCTGCCTGCCATGAGTCAC
CTGCAGTGCCTGGCCAGCCTGATGCCCTACGGATATAGCGCCCACAGGATAAGCGCCACT
CTCTCCAAACACACATTAACCACAATCCTCCGCGTCTGTGCTGACGTGGAAGGGCATAAG
CTGCTCCAAATTCCTTCCCAGCCG
>TRINITY_DN161643_c15_g1_i1 len=264 path=[0:0-263]
GTTTTGCTTGATCAACACTAATCTTTATGCTTTTGAGACTTTGATGGGAGACACAGTAAA
TCTTCTTGCAACAGCATGTATGAAGGTGCCATCTTGGAGGAGCAAGACTTCCTGTGGCCT
GCAGATACCAACTTATGTTACAGGTAATGACAAGGACACTAGAAAAACATGCAAAACTAG
AGGAGAATCAGTCAGAAAAGATGAAGACAAAGTAATTGTCTGTAGCTACCACCTGAAAAA
GCATTCCCTTTATGGGGGTTGTCT
>TRINITY_DN128623_c2_g1_i1 len=264 path=[0:0-263]
CTACTGCACTTGGAAGAGAGTGTGACTGCAGGATCAGACTACACTGGGTTTGTTTGTAGT
CTGTAACCATGGAAACGGCTCTGCACAGGAGCAGTAGACTTCTAATCAAGGCTGCTCGTG
AAGCCGCTTCAGTCTTTGTTTTGGATGCGCTAAAATAATCAAGTTTTTATACCCATTGAG
AGAGATTAAAATGTGTTTTCAGAACTTCACACCTTGTGGCAGAACGAGGAGCGGGCGGCC
ATCTGCTCTGGCAGGCTGAACGAG
>TRINITY_DN140333_c2_g2_i1 len=264 path=[0:0-263]
TCTTCCTGTCCCTTTTCAGGGTTCCTGGTGTGTCTTTTCCTTGTGCGGGGCCTTATGACC
GGCCTTGGATTCGTTCTGTTCTTATTCCCTCCCCATGGTACTGCTCTTTGACGTCCCATG
GTCTTCTGTGTCCCCAAATGATACGAGCGAGGAAATGGAATTTTTTTTGTGCTTACCTGT
AAAATCCTTTTCTCGCTGAGTTCATTGGGGGACACAGCTCCCACCCTGTATGTACATTGC
TGGTTCTCCTAGATGGGTCTTAAT
>TRINITY_DN139676_c9_g1_i1 len=264 path=[0:0-263]
TCTGCACGAACTTGGGGTGATGGAAGTCAGCTCCATCTTGTATTAAGCTGGCCTCATCGT
CTTAAGAAGTAAATAACGATAGAGATCCTGTGAAAGTTCTACCTGAAACTACAGGACCTG
AGACATGTGATCGTCTCCACAGCAACGCTTACAAACATTCCACATATGACTACAATATTC
CGGTCACATGACTTTGCGATCAGCTGACCTGGTGATACGAATGTCCGTAGAAGATGACTT
ATACCACTGACGAATGCGCAACAG
>TRINITY_DN127834_c2_g1_i1 len=264 path=[0:0-58 2:59-263]
CCGCGCCCATGTACTATAGGAGAAAGCGCCGGCCTATGTCTGAGGGGTGCTCGTAGCTGG
GGATGAGCGAATTTCATATTTTTAAATTCGGTTTGTGTTGTGTTATTTACTGAATTGCGT
TATAGATTCTGTTACCACGGACCATTACGCAATTCCATGACGGTTTACATTATGCAGGAG
AGGACTTCAGTATAAAGTAAACCGGATGGATCCGTTATGCTGGCCATAGACTTCTATTAT
GACGAAATCCATAACGCAATTTAG
>TRINITY_DN299574_c0_g1_i1 len=264 path=[0:0-263]
GGACGATTAACACTCGGCAGCAATTAAGAATCTAATCAATTAGCAGCTGCCAGAACTGGT
TTCTTCTCTGTAAATGAGGGGAGGTTGAAAAAGTTTCTGCCCAATGTCATCAAAGTGAAT
GACACAGAATATGAAGAGCAACAAAGTAACATCCAGAAATGGAGAATGTGTCACCTCTGG
AATTTATAGCAAGAAGCATCTCAGCCTTGGATTTGCTCTCTGTTACCTATGACTTACGTC
ATCATAGATTGGATATATTCATTT
>TRINITY_DN125953_c4_g5_i1 len=264 path=[0:0-263]
GAGCACTGGGAGGAGGAGCACAGAATCTCTGGGCTCCGGCAAAAAGTGGAAGGGGAGGGC
GGCCTGTGACCATGACAGCTAAAGTCCAAGCAAGAGAGGAGAAATCAAGTCATGAGTAAT
TGCGGGTAAACCCCCCTCCCTGTCAGTGTGGAGGAGAATAAGGGAGCAGCTGCAGAGCTG
ACAGGCGACTATTAAGAGGCTAAAACAAATGCTTACTGATTTTATGTACCGGTAATTGCA
GGGCTTGTCTCTGGTTAGCTGTAT
>TRINITY_DN138332_c7_g6_i1 len=264 path=[0:0-263]
ATCTGCAAGAACAAAGGTGAGAGGGAAAGTGCTCAATGCCCCAGTTAGACTCATGACATC
TCCGATGAAAGGAAGTAGTGCAGCAATGAATGTAGTTGCGGCAAGATATCCTCCTCTAAC
CAAAACTCTGAATGAGAGATTGTTAAAAGAGAAAGCATTTCCTTTGCCTCTTCCGAACTT
GGTGTCCAAGTATTCGTACATAGGACTCGCGAATATATGTAAGGCAATGACTACATTCAG
GAAGGCTGATAGGTTGGCAGCTGC
>TRINITY_DN218790_c0_g1_i1 len=264 path=[0:0-263]
GTGCTTTATACAAAATCCGCCTGAAAGTCCTCACGTCTGATCTGTGGGCATCCCATTGTT
CATGGGGATGGGTTTTAAATGTCCCAATTTTGCACGAGGAAGTGATGTCATCATGCCGCC
TGTGCTGCACCACTAATGCCCACAGTATGGACCCAAGCCTTCAAGAAAAAATGAGCTGAT
GGGTCTCTGCTCTTTCATAGCTTTCAGCATCCTGAGGACTGGTGCCAGTGATGCTACCAC
CTGTAAATAGATTTTGCAGTAGCA
>TRINITY_DN221311_c0_g1_i1 len=264 path=[0:0-263]
GTAAAGATAGCTGAAAGATACTTGTCCCGCTTCCGCACGCTGTGTCCCCTGTGCTACAAG
GTGAGACCCTCCTGCAGGGTGTGGCTTCCGCTGCAGAGGTTGTCATCCAACTTTTCTATA
GGGGTCACATATTGAGGCACCGTCTCATAGGGGTGGCTGGGATATGGAGCCCTGGGGGGG
TCGGGGCAGTGGGGGCACATAGTGCCTAATGTTACCCATTGTACCCATTACTGAGTACTA
ACTGGATCCCAATTTATCTCAGGA
>TRINITY_DN115443_c15_g1_i1 len=264 path=[0:0-263]
ATGGTGTGGTGGAGGCCTGGATCCAATCAGTAAGGGAGACAATGCGGATGGTTACAGTAC
ATTGGTGGGTGCCTTGTATTGACTTCCTCTACACAATAAATGCTATTTGCTGAAGCAAGA
CAGCCCCTTTAATGTCACATGGTTGGTGGAAGCCCTGTTACCAATTTACATTTACAGGAG
CTGCAAGTGACGCCTCAATTGTTTGGCACACAATGTGTTAGAAATGGGAACAGTGGAGCT
CTACTGGGGCACAGCCAGATGGTG
>TRINITY_DN156330_c4_g4_i1 len=264 path=[0:0-263]
GCAATGCCGGATCTGTCTTTCCGGTCTGCGCATGCACAGACAGGTAAAAATGTGAAAAAA
TATATATAACGGATCCGTTTCTCCGGATGACATACTGAGAGATGGATCCGTTCTTCCAAT
GCATTTGTAAGACAGTTCTGCTTTCGGATCCGTCTACAAATGCTTTCCGTTTTTCATGCA
GATTGCCAGATCCGGCAGGCAGCTCCGGCAACGGAACTGCTTGCCGGATCACTCTGCCGC
AAGTGTGAAAGTATAGCCTTAGCT
>TRINITY_DN143882_c2_g3_i1 len=264 path=[0:0-263]
CAAAAAATGGCCTGGTCCTTAAGGTGAAAATGAGCCCGGTCCTTAAGGGGTTAAACACAT
GATTTGAGAAGAATTGTTCATTTCTAATGTTGGCCTGCCACCTGCTGGCCAAAATAAGAA
TTGCAGCTTCAATATCCTGGGCGGTGATGGTCAGTTCGCAGTGTTCGCCAGCGACCACAT
GCGGGCTGCCATCTTGACTCACCCGTCCGGCGATGCACGGGTGGGCCTGTGCCTGTGCCG
CGAGCCGGTCTGGGGTCGGGTGCG
>TRINITY_DN138799_c5_g2_i1 len=264 path=[0:0-263]
TTCTGTACAGAGACTGTCTTCGTAGAAATCATCCTATATCAACAGAGACTAAGGCTACAT
GCACAAGACCAATGGTAGTCTATGGGGTTATTCACACAGCAGTTTTTGCCGGCCAGTGAA
TAACGGATGCCAAAAAATAGAACATGTTTTATGTGGTCCGTTTTTCACTTACCGACTACC
CCAATACAATTGAATGGGTCAGTTTTTATCGTTTGTTTCTCAGAAAGGCATCATAAAAAA
TTTACAGTTTATCAGTTTTTAACG
>TRINITY_DN136693_c3_g6_i1 len=264 path=[0:0-263]
ATTTATTTTATTATTTTTTTAGAGAAGTTTTTTATTTTTTTGTTTTTATTTTATTTTATT
TTTTTATTTATTTTTGAGTGAAGTATGTTTGAATTTTTCAGTCGTATATGTTTGTGGAAC
CAACGGGTTTTTTAAAAAATATTTTTTTAGACAAATGTTTTTTATAAATTTTTGTATACC
AATATAGGTATCGAATTTGTTCAATTTCGCAGATGGGGCGAATTTGAGCCCTTTGTTTAA
AAGTGAAATTTGTGTGTGTGTCAA
>TRINITY_DN154109_c3_g3_i1 len=264 path=[0:0-263]
GTACACCCCATAGTGTTTACCTGGAGGAGGCAATCATGGAGATGTGTCACATTGATGATG
AAGAAGAAGAACCGAGGTCCAGCCGCGGTACATGTCCGTATCACCGCCTCACTATAGCAC
CAGCAATGCCGTATGATGCTGCGGGTTCAGGTGTCACGTCCAGTAATACAGTGGCAGGCG
CAAAAAGAAGGAAAGAGTGACATCACCGGCACAACCTGGGCTAAACAGCCATGTTTTTTT
AAATCCAGTACTACCCCTTTAAGA
>TRINITY_DN122646_c3_g2_i1 len=264 path=[0:0-263]
ATACACAGCTCTGCTGCACACACTCATACAACTATAGGGAAAGGGATATTACACAGCTTG
CAAATACATACAGCACTGCTACATAGACATTACACTGATACAGCTCATCCATATAAACAT
CACACACATACAGCACTGCTACATACACACTGGAATTACAAGCTGCACAAGAGTCCTGTT
CTGCATACACAGAGCAGTTAAACCTGGCCATGTGATCTCCATGACTCCTCCCACACATAA
TCACATGGTCATGACATCACCACA
>TRINITY_DN227595_c0_g1_i1 len=264 path=[0:0-263]
AACCTGTCTGTCATAAGGAGATATCGGCTAAAAAGTGATCTCCATGGAACTGGAATTATC
TGCCCATTATTAGGCTTCATAGCCAGGGAAACTTCAGGGTTTTCGGATTTTTTCATAGTG
AAATGGAAAAAATAAATAAAATTCAGATCTTACATCAGTATGGTACAGACTTCCAGTTAT
GATTCCTATCCGGTGTTGGACATAAGTCCTGTTGACCCCTTAAGGACACAACTTTGGGCC
TTACAGGGGTTGCCCAAGTTATAT
>TRINITY_DN162700_c7_g4_i1 len=264 path=[0:0-263]
CTTTTGTACAAACTGATTAGTTCAGTGTCTGCAGGTGGGATATAGCTGAGAGGAGGAGCT
AACACTTTTTTTTTGCTTGGTGTCGCCTCCTAGGAGAAATGGACTACTTAAAAGTGGCAC
TATTGAAGGCAACAGAAAATTGCATTAGGCTTGTCAGAAAAATTAAAAAAAGGAAGAGAC
CACTGTGGTACTCAGCAGAAGTGGCCAAAATCATTAAAAACAAAAAGATAGCATTTAGGA
ATTTATAAAAAAAAAAAAAAAACG
>TRINITY_DN146606_c10_g5_i1 len=264 path=[0:0-263]
TCCCAAACACTCATTATAGCTCATTCTTACTGTTAAAAATGTGGCTTAAATAAGTGTTTA
TAACCGTTTAGTAATTTAGAGATGAGGTTTATTAGGTGACCAGCACAAGGTGAAAGTACG
ATTCACAGCTGGAAAAACATTTAACCCTTTGTGACAGAAGAGCTCAATATTTTTAATAAC
GAACAATTTATAAAATGATTTTTAGCCAAAAATGAGTCAAATGCAATCCTATTAGAAACA
ATTGTCCCTGAAGGTATACATAGC
>TRINITY_DN166188_c0_g1_i1 len=264 path=[0:0-263]
GTGTGGCGTTTAGGGCTGCTGTCCCAGCCTGCCCACGCTGTCGCGCAGATGGGCCAGCAG
CGATTCGACCAGGGGCTGCACATGGCCCGGATGCCACATGGCCTGCATCTGCGACTGCGG
GTGCCGGCCCTGGATGGGCACGAAGGCCAGCCCCGGGAAGCCCACGCGCTGCAGGCAGGC
CGGCACCAGGGACACGCCCTGACGCAGCGAAACCATGGACAGCACGGACAGCCAGTGCCT
CACCTCATGGTGCAGGTCGGGCGT
>TRINITY_DN149501_c7_g1_i1 len=264 path=[0:0-263]
TCATGATTAAGACGTTCTGTCGTAACACGTAGACCGCTGCTCACTCTGTTCAGTATATGG
ATTTTAAAACGACACAATAAAGGAATTGGATTTTTATCCGTGGCCAGCCTGCTAGAATTT
TCTTGCTTCTATTTTGGATTGTTAAAATAATGGCGTGCATTACTCCAATCGATATTTATT
TTTTTATTCATGGGATAATCGCTTTAATAATTGCAAAGTTTAAAGAAAATTCTAACTCTT
TAACTTTTAACTTTTTTTCTTTTG
>TRINITY_DN116638_c5_g1_i1 len=264 path=[0:0-263]
CGGCCCCATAGAAATGAATGGAGGCAGTTGCACATTCACGTCACTGGCTGGGTTTACGAG
ATACATGTGGGTCCCAGAGGTGGCGGTATGCCCCTATTGTCTGAGATGGGGAAAATCTCT
TTAAGAACCGTTCCTGTGACTGAAAGACTATGGACACCTTCAGGGCAATTTTGTATGATT
TGCATTTTACTCATTTTGGTCTAAAAATATTTTTTTATTGTGTGTGTTCCCATCATCTGG
CAGCTCGTGTGAGGCCTTATCTCT
>TRINITY_DN124027_c3_g1_i1 len=264 path=[0:0-263]
AGCGGCGCCCGGGGACAACAGCAAGCGCAGTGAGATCCCCGGGCGCCACTCTCCACGTCA
GCACACCCAGCCCACACCGCTCCTACAGGCGAAAGGTCCTCCTCAAACTCAATACCCCAA
CGTTAGAGAATTCCCAAACTATTAAAATATAAAAGTATTTATCCCATACGGTGAACACTG
CAATAGAAAAAAAAAATCTGCACTTCCCCTCCCAAAAAAAATTGAATAAAGAGTCATCAA
AAAGTCAAACTCAGTCCAAAATGG
>TRINITY_DN143287_c4_g1_i2 len=264 path=[0:0-101 1:102-102 3:103-119 5:120-127 8:128-146 9:147-151 10:152-152 12:153-263]
GCTTCATCTTGATTGAAGTCTTCTCCCGGCCGGGCCGCGCGCACGCTGGACTGATTGCGC
ACGCGCCATGGTGACTTATTCCTGGCCAGCATAGCACCGAGCGGCGTGCCCGTTCGCGGC
CCTGCACTATTCTGGCCAGGAAGAAGCCACCACCACGCATGCGCTGCGGCGTGCGCGTTC
AGGACAGCGAGCAGCCCGGCCGGGAGAAAAGAAGGAGTCTTCTGCGCAAGCGCGGTGGCC
ATAACCAGGGGAGACCGAATGACA
>TRINITY_DN234080_c0_g1_i1 len=264 path=[0:0-263]
ATTTTAATAATTGCATTTGGTTCTGTCAAATCCCAGAAGACAACCTCGGGGACTTATGTT
CCCATAGCTCTAAAAAATGGTCTCCTTGGGGGTTTCAACAACAGTACCTTCCTAAAAACA
AGATGCTCTCCTTGTACTGTAGGAGATCTCGGACCATGTCAACATGGCCGCTAACTGCTC
GCCCGACTCTGCAAGTTAATCCTACTACAAGGCCTTTGCGGCTTCTTATAGCAGATATTC
TGTGTAGAGTTCCTTCAATTCCCG
>TRINITY_DN130755_c4_g5_i1 len=264 path=[0:0-263]
TCACTCACTGCTGATTATTTAGTTACTTCCTGGTTCTGGATCTGAAGCTAGCCGATTATC
TTGATGGAGAATTTTCTCTTAACTGAGAGGACATCGCCCGACATGAAATCTCCCTGCGAT
TATAATATATGTTTTTTGAATGTATTTCTAATTTTTGTATAAATCTCTCCATATATTTAT
ATCCATGACTGAGGATTCGAGACCAATGAATTGAATGACATCCACTTCAGGAATTTTGCG
GTGATTTTCAGTGGGGCAGAGGAT
>TRINITY_DN127339_c21_g1_i1 len=264 path=[0:0-263]
GACGCTCTGTGGACGCCGTAATTTTCAGGGTGGGGATACTTTCACATTGGCGGGTTTTTT
GCTGATCAGTCAATGCATTTTGGTGACTCCGTTTCTCTCAGTTTTGTCCCCATTGACAAT
TAATGGGGACAAAACTGAATCGTTTTCTTCCTCTGACGGATCTCTATTACGGAATTGAAA
ACGCTAATGTGAACATAGCCTAACCAAATGCCCGCGGTGGATACAGAGGGTGTAGTACCC
CGCTTGTCCATATAGTACTGGATT
>TRINITY_DN337644_c0_g1_i1 len=264 path=[0:0-263]
TGCCTACGTTCCAAGATATGCTTTATTTGTTTTGGTGACAATACTGTTTGCTATTTTTTG
TAATCACATGGATCGTAGTTCCTGATCCATGTCCTCAACACCGTTGAGGTATCCGGTGGA
AGAAGAAGAAGTAGAAGGAGAAGACGAATTCTGTTTGATATATTTAATTATGCAGTAGTC
TTTACTACCTAACCAGTTTTTCTCTGGTTTGCAGTCGTGCAATGGGTGATGGTGTTTCAG
CTGTGAACTATTTTAGAGAGAGTG
>TRINITY_DN156390_c1_g3_i1 len=264 path=[0:0-147 1:148-263]
GTCAGAGACGCGACTGGATGAACCGAAAGTGCGTCCCCATAATGACAGCCAAGAGAACTT
ACAATTGCGTCGGTTGCTTCACGTTTGCTGACGGTGCGGATCTACTACAGACGGGATATC
GGAAATGTGTGCGCCAAAGTGATGCGAACAGGAAAGAAGTGAAAAAGGAGAGGCGTAAGG
AGTGCGCCAAACTGAAAGGCAAGAAACGTACGTACAGTGTGGGCGCCTACAGCTTCCGGA
GGTGAGCCCCTGCTGGGATGGCCC
>TRINITY_DN301884_c0_g1_i1 len=264 path=[0:0-263]
GTCGTGCATGTTCAGGGCGCCGACCGGACGGTCGTCCGCGTCGACCACCACCAGTGCGCC
GATCTTGTTGTCTTCCATGATCTTCAGGGCTTCCGCGGCGAGAATCTCGGCGCGGACGGT
TTTGCCGTGGACGGTCATCACCTGGTCGATGGTGACCTGGCGGACGTCGATGCCCCGATC
CAGGGCGCGACGCAGGTCGCCATCGGTGAAAATTCCGGCAAGCTTGCCATGTTCGTCGAG
CACTACGGTCATGCCCAGGCCCTT
>TRINITY_DN149260_c2_g1_i1 len=264 path=[0:0-263]
GCCCCGGCCCCCCGCCGCCTGGCAGCCCCGATCTCCCACAGGGGGACACGACAGCACAAC
CAACCCCCTAAGGTGCCGCACCTGAAGGGGTTAACCGTGCCACCACATCCCCCTGCAAGA
GACCGGGCGCCGCCAGGCAGCAGAGGGCAGCCCTGCACAAAGCTTGCAGTGCATTCCAAC
CAGAAGCGTCCCCATCACCATGGGAACGCCTCCGCGCCAGAACACACCGTCGGACATGAG
CCCTCACAAAGTGAAAACTTAGAT
>TRINITY_DN149453_c1_g3_i1 len=264 path=[0:0-263]
TTTCATGCGCAAACCAATGAGACAATTCTTACTGAATATGAACCTGTTTTACAAGAAAAC
AACCACTAGAGGTCAGACCTAAACCAAATAAGATTAAGCTGATTTATTAACCCCTCTCCA
ACTGCCGACAGACACCCAGCACTAATGTCCACGACCGGCAGTAATGCCGGATGCGAATAT
TTAACCCTTCAAATGCCGTGGTCAAATGTGACCACGGCATCTGATCAGTCCGGTAAGAGG
GTTCCCTGGCTGAGATCGGTGAAC
>TRINITY_DN129819_c0_g1_i1 len=264 path=[0:0-263]
TTCTTATTCTGGGAGGGACTATGGCCTGCAATACCTTCCTACCAAAGGAAAGCTCCTGAC
TAGCCCTAGTATCTACCCTGTAATGTTTAGTAAACATTTGAGGGCTTGACCACGTTGTTG
CCCTACAGATCTGATCTAACGAAGCACTTGCTCTTTCGGCCCAGGATGTTGCGACAGATC
TTGTAGAGTGGGCTGTGAAAGACTTTGGTGGAGATACCCCTAAGGACCTATAGGATTTTA
ATATGGCCATTTTTATTCATCTGG
>TRINITY_DN134162_c5_g1_i1 len=264 path=[0:0-263]
GACAACCCCTTTAAACAGTTTGCCTCACCGCAGACAACCCCTTTTAAAAAAAGAGCCTCC
ATGTTGATCATCGATCGACGCAGGTCTGGCTGATTTTGCCATCGGTAGCCGGGCGTTTTC
TCTGCAGTGGCCACTACAGGCGGGGTGAAGTACTACATGACTTATAGAGGAGGGTCTCCC
CCTGTGATATAATTCATATGCCCTAGTGGGGCATACAGCTAGGGGGCTTTCAGCCACAAG
CCCTTGTCGAGGGGTCACCCTTCT
>TRINITY_DN154362_c8_g1_i1 len=264 path=[0:0-263]
GTTTAGCATTCCCTGTACATCTGCAAAACTTCTTAAAGGGGTCGGCCCATCTCACACATT
GGTGGTATATTGCTAGGATGCCACCTCTGGGACCCACACCTCTCTCTAAAATGGGGTCCC
CTAAGCGAAGCAGAGTGCACCGTGCAAGCATGGCCACCCTCCATTCACTGGCATGGGAGT
TCCGAAAATAGCCAAGAGCTTGCTTAGCAATTTCCAGCAGTCCAATGGGGTGAATGGAGA
GGTGGCCATTCAAACACAGCGCGT
>TRINITY_DN154382_c1_g1_i1 len=264 path=[0:0-263]
AGGTATCGGACCTCCGCCGATCCGACACTGATGACCCACCCTAAGGATAGATCATCGACA
CCAAAATCCCCAGACAACACCTTTAAGGACCAGTAACATTTCCCTCTTCCTGTTCCAGCA
TTCTTAACTTTTTAATTTATTCTTCTAAATCTTTTTTTATATTACAGGAATAGTTGCAGG
TGTTTTAGGAACCATTTTTTGGTATTAAATAACTTTTATTATTTTATTCCTAGGGGGAAA
GATAAAAAAAAAAATGCAATTTAA
>TRINITY_DN188579_c0_g1_i1 len=264 path=[0:0-263]
TGCCGAGGAGGACGACGAACACACTGGGGCACCGCATCCAGGAGGAGGAGGCCCCCCGGA
ACCCCCGACCAGACCTCCCACCAACAAAGACACCCACAGTCAAACGAGACCCACGAAAGG
CTCCCACCATTCGCGGACACCGATCCGGGCCCCCCGAGCCCACTCGCCGCTCCACACGAA
CACTCCCGCAGCAAAGACCCCACACCAAAGACACGAGAAAACAGAAAACTAAACTGCACT
GCCAGCCCATCCCACATCCAGGCG
>TRINITY_DN148739_c18_g1_i1 len=264 path=[0:0-263]
TGTAATAGAATAGTTAATCAGTCTGTTAATTCTGTCGGTGACCTATAGCCACTTTTTGGT
TTGAGAGACAACTCATTTGCACCCTTGACACAGAAATACAATGAGGAGAGCATCAAAATA
AGGGAGGTGGCCATGGTGCTGCTGGTGTTCGTGGAGGAGCTACTGCTGCAGGGAGAGGAC
GTTGTCGATCTGTGCCAGCTATGTGCCCAAATGAAACACCTTCCTCTGGTGCACCCAGGC
AACAGGACATTCTGCGTCATTTTG
>TRINITY_DN176151_c0_g1_i1 len=264 path=[0:0-263]
TTCTGTATTACACGGGGCGATGATTATTCTGCAGGTTTTTGAAGTGAACATTTGCTAAGG
CTCAATTTCCAATAACACAGCTGAATGTGAAAAAAAACATAATAATGGAAAATAATCTTC
TTGTCTAAAAAGATCAAAGTTTAATTTGTCTTTTTCGCTCTCCTCCTGATGCAAATTGTA
GAGAACACATTTTTCATTTCGTGCTATTACATTATATTGGGTTCCTGATGATATGTTATT
TCTAAATCTAGGAACCAAGTTCTG
>TRINITY_DN176187_c0_g1_i1 len=264 path=[0:0-263]
GCTACCAAGGATCCCTTCCTATTCCTGCTTGTTAGCCACCCCTACTGCGTTTTGGAATTG
ATACATTTCTTAGAGGGTTCTATGTGTACAGAACAGTGAGTGGTGACTGGGCTTACAAAG
GGACCATCTGTGCTAGGGAAATGATGAGACATAAGCCAATCTCTAAACTATCCCAAGCAT
CTTAGAAACTGAGGGTAGGCCAGGCGTGGTGGCGCACGCCTGTAATCCCATCACTTTGGG
AAGCTGAGGTGGGCGGATCACCAG
>TRINITY_DN310295_c0_g1_i1 len=264 path=[0:0-263]
ACATATATTCCCTATAACTGGGGCTGTCATAGCGGCCCCAATCAGAAGGGAAAACATCCA
GGGGTCCCATCATGTTTCTGGGTGATACTGACCCGCTGTTTGTCTGTTGACCACTGGGTG
GCACTGTTTACTTGCTAGTTCTATTATCTTTCTCACCATTACTAGTGAAATAGCAGCATG
TGTTAATAAATGGTTGTTGGCATTAGAGTGCAGGTTATGGAACTTTTTTTTATTAGAATT
AGTTTTTTGTGCTTATAGGTAACA
>TRINITY_DN272501_c0_g1_i1 len=264 path=[0:0-263]
CTAGGCGCAGTGGATTTTTCTACAACCAGATAGCAGCACCCAATTTTTTAGCAATTTAGT
ACAACATGTAGGTGCCCTCACATTATTTACGTTTTGCTTCTTTACAATTTCTCTGCTTGC
TATCAGTGAATGTAACCGCATCCAGTCTAACCCCCATGCTAATACATTTCGCCTACTACT
GACACACTGTAACAGGCCTGGATTGGATAGCTTTGTGGCAAACCCTCATCTCTGTGTTCA
GTGTTTTCATTCACTGGCAGCAAG
>TRINITY_DN148717_c2_g1_i1 len=264 path=[0:0-263]
TAAATGACACCTGTCCAGACCATGCTCCTGTACTAGTGGACATTAGTAGTGAGTCGGGCC
ACGTTCGCCATTGCCACTGGAGATTTAAGGACTCCCTCTTGAAGCAGCCTATCATTAGTG
AGGAACTCCGCGAACACCTGAAAACGTACTTTGAACTAAATGAGGGATCAGTGGGGGATG
TCCGTCCTTTGCGGGAGGCGCATAAAGCGGTCATGAGGGGACATTGTATTACAATAAGCA
CAAAATTAAAGAAGGACTCGACTG
>TRINITY_DN35165_c0_g1_i1 len=264 path=[0:0-263]
ATGGGGTTAGAAATAATTGAGGGCTGGTGGAGATGATGGGGTTAAGAACAGTTGAGGGCT
GCTGGAGATAATGGGGTTAGGAATAGTTGAGGGATGCTGGAGATGAAAGGGTTAGATGCT
GGAGATAATGGTGTTAAGAATAGTTGGGGGGTGCTGGAGGTGGAAGGGTAATATTATTTA
TATAATGTGGTTAGGAACAGTTGAACGCAGCTGGAGATGATGGGGTTGAGAACACCCGAG
GGTGCTGGAAATGATGGGGCTAGG
>TRINITY_DN145770_c11_g1_i1 len=264 path=[0:0-263]
AGCCAATCCCAGCATGCTTTACTCTATAATCTTTCAAGGGGTTTGCTCCACCTGCCCCAC
TGTTCCCTCTGCAGTACTTATACTCCCTATACTCCCCCCACAATTCCTCTCTCCATGTTA
GCTAGGCGGAGCCAACCCATTGAAACATAAGCTGGGATCGATTGGAAAGCCCAACGGGAG
GCTGATGACAGCGGGAGGTTCTGCGTGTGGACGTCCTGCCGGGGTGCGGTGGTGCTGAGA
ACAGGGGAAGAAAAAGCGCCAACA
>TRINITY_DN130965_c6_g1_i1 len=264 path=[0:0-67 3:68-87 4:88-123 6:124-135 7:136-173 9:174-263]
CGTTTGGTTGCTGTAATAGCCAATAAAGGCTTTTCTATTGATTATTGAGAAGGGTATGAA
TGATTTTGGACTGGACACTTTTTGCTCAAATGTAAATAAGGGCTGAGAAATGTTTTTTTT
TTCCCTACGGTGGTGCCTCTTGTGCATCGTCTTGTTGTCTTTTGGGAGACACCTGTGTCA
TTTCCCGTCGGGGAATTGCTTGCCGGTTGAATGGATGTGGCTGGGTCGGGATTTGCCAGG
GGTGTGAGTGATTGTGGGCAGCAC
>TRINITY_DN113764_c0_g1_i2 len=264 path=[1:0-95 2:96-136 4:137-154 5:155-263]
TGCGGGATTGTTGCCCAAATCTCGGAACCTTTAGCTGCTGCTGACATCCCAGCATATTAT
ATTAGTACCTTTAAATTTGATTATGCACTGGTACCCGAAGAAAACATTAATGGTGTTATT
AATGCTCTTCAGGTTAGCCAAGCAGAAAAGTATTAGAAGTCTTCTGGCTGGTGGCTAGCT
TCTTTTTATTATCTGTGCAGTATTTTGAAATAAGCTGAATCTCATGAGGTGTCATGAAGG
AAGAGAGATACTGAAATAGAGATG
>TRINITY_DN279030_c0_g1_i1 len=264 path=[0:0-263]
GCTTTTGAGGCTAGTTATCGAGCCTTTGGCTGTACTCCATAACTATTGTTCATAGTTCAT
AGAAAATAAGAAACATAGTTTTGATATCTTTTTTGCATGATGGTCACGCCCAAAGATGAC
TTGTAATGACAAAGTAAGGCCTATCCTATCTCTTAAGCGTGAGTTGTATTAGGAATTAGA
TGCCTTTTAAAGTTGTCATCCTATTCATTGAACTATTTTCTGTTTAATTTATTAAAAAAA
GAATTTCAAAAAATGGAAATATCA
>TRINITY_DN130033_c9_g7_i1 len=264 path=[0:0-263]
GGGGTAGGGCATTCCAGAGAACTAGTGCAACTCAGGAGAAGTCTTGGAGCTGGGACTGAG
AGGTTCAGATTATGGCGGATGTCCGTCGTAAATCATTTACAGAGCGAAGAGCACGGGAAG
GGTGGTAGACAGAGATGAGATGTAGAGGGGTGCAGCACTGTGGAGAGCTTTGTGGGTGAG
AAGCGGTTTAAATTGGATTCTATGCTGTAAGGGCAACCAGTGAAATGACTGGCACAGGGC
AGAGGCATTGGAGTAGCGGTTGGA
>TRINITY_DN15507_c0_g1_i1 len=264 path=[0:0-263]
AAATTATTCAAGAAAAAAAGTATGAAATTCAGATTTGAAAGGAATCATCCAATTTACATC
AGAAATCACCTATTTGCTAATATGGACACAAGAGTGCACTCACTGATAATGTTTGGGGAG
AACAGACAGAAGGATAAATCTGCGCCAAACGCTGATTGTTTCTGACGATCATCGTCTGTT
CTCATCAATGGAAATCCCGCCAAACATTATCAGACATGCGTCAAGGACTCCATACAGTTC
CAGACAAGGCTACAAGTTCTAACG
>TRINITY_DN147977_c10_g1_i3 len=264 path=[0:0-118 2:119-263]
CTTTAAACCAGTTTAACCAACGCCTTAGGCTACTTTCACACTTGCGGCAGAGTGAATCCG
TCGCCGGAACTGCCTGCCGGATCATGCAATCTGCATGCAAACGGACAGCATTTGTAGACG
TAACCGTCTCACAAATGCATTGCAAGAACGGATCTGTCTGTCTGTTTGTCATGCGGTATT
TTTAATACATTCCTATGGAAAAAAATGCTGGACAGGCAAGTGTTCAGTTTTTTGGCCGGA
GATAAAACCATAGCATGCTGCGGT
>TRINITY_DN158829_c2_g6_i1 len=264 path=[0:0-263]
CTCTATCCTTTGGCCACTATAATCTAGACGTGAGAAGGGCCGTTCTTCATTATATTGAAG
TTACTAAAGAATGGAGGATTGACAAGAACCTGTTTTATACGTTTTTTTGGCCCTAACAAA
GGCAAAAAAAGCAGCGAAGAGCTCCATTTTGCGTTGGATAAGGAGTGCAATTACGGAGGC
ATATTCTGCCTCCGGTAAAGAACCTCCCCCTTCTCTTAGAGCCCATTCAGTGAGAGCAGT
GTTTGCAGGGCGGCCACTTGGAAG
>TRINITY_DN146228_c1_g6_i1 len=264 path=[0:0-263]
TGCAAGACCCTACTTCTGGGGCCTTTGCTGCATTTGTCACAGTCAAAAACAAGCGTTAGA
TATCGCTGTTATATTCTGGTCTTTAAAAAAACACCCATTTTGTGTAAGACACTACATTTG
GGGCCTTTGCTGCTTTTGTCACAGTCAAATCAACCAGTCAATAGTGCAGTTGCATTGTTG
GTTGACAAATTAAAATATTGGGATAAAGTACACATAGGTATTTGTGCATAATCAATCATA
AATTCCTAGATATAGTTTTCAATT
>TRINITY_DN109600_c1_g1_i1 len=264 path=[0:0-263]
GTCAGTTTTTTGCTCCAACATATATTCTTCTGGGCGCTTTCTTGTTCACATTTTTGATTG
TGCCATGGTGGATCTACTTTGCATGTTTTGAACTTGCTTGAGTGTGCGTGATTTCCTCCA
AATTATTACTTAAGGTCTTTTGACCTGTACACCACAGCACCTCAAAAGGAACCAAGGAGT
GCACATCCCTCTTCTTCTCCAATACCTTATTCTTGTACTGTGACATATGTGTGTTTATTT
TCCATGTTTTATGACATCATGGTG
>TRINITY_DN126741_c3_g1_i1 len=264 path=[0:0-263]
GTGGCCCCCCGTTGGTCTTTTACTTTGCTGCAGCAATGATGGTCTTATATATCCATGTGA
CTGCTGCAGCCAATCACTGGCCTCGATGGTCTTATGCCATATATGCTGGCCTCACTAGAG
TCCAGTGATTGTCTGCAGCGGTCACATGGATATATGGCACGTAAATGAAGACAGTGAGGA
GCGCCGAAGCATCAGTGTATTGGTTAATTTTTTTTTTTTTTTAAACATACCGTATTTACT
GCTGCTAGCCAATCACTGGCCTCG
>TRINITY_DN205464_c0_g1_i1 len=264 path=[0:0-263]
GGGATTTTCGCAAGGCGGAATTCTTACGTATGCCATGACGCTTACTTATCCGGAATATTT
TCAGAAAATCGCTTGTTTAAGTGCTTATCCTGAACCTAAAATCCTTAAAAACATTAAAGG
CAAAAAAGAAATTCAGCATCTTAGATTTTTTATTTCTCACGGAACTGAGGATGCCGTAAT
TCCATTAGATTGGGGAAGAAAAGCAGCAGATTTCTTGTATGAACTGGGCGCATTTTTCAC
TTTTAGAGAATACATGAACGGACA
>TRINITY_DN161763_c0_g1_i1 len=264 path=[0:0-263]
ATGCCCAGCCCAATTTTTTATGTACTTACTGTTTAAACATTATTGTATGCTTCCGTTTGC
GATCTGCAAAAAACGGATCACTAATGGAATGGCAAAACTGAACGGAAGCGGAACGAAAAC
GGAAACCCTACAGAAACCAAAAAAAAGAAAAACCGATCCATTTAAAACTGACCGCAAAAC
CATACGGTCGTGTGCAAGAGGCTTTAGAGAAATAATTACTTTGAAGTGGAGGAAGGAGGA
CATTAGGGCCTTGTTTTCTTTTTA
>TRINITY_DN117102_c4_g1_i1 len=264 path=[0:0-76 3:77-123 4:124-166 6:167-263]
CATGGACCTCTGCACAAATTGGCCACAAAATGTGATCCGGTCCCCGTCCAAGCCACAACA
ACAGACAACCACAGTCTGCCCAAACCAATAACACACAAATAACTAAATGGTACCATGCTT
CCATTGAACACACCATGCAAACATCCACAGTGCAGATGGAAAAAGCATGTGAACCCCTAG
ACTAATGACATCTCCAAGAGCTAATTGGAGTGAGGTGTCAACTCAGTCCAATCAATGAGA
TGAGATTGGAGGTGTTGGTTACAG
>TRINITY_DN125970_c14_g1_i1 len=264 path=[0:0-263]
GATGTTAATGTCTGTAAAGCGCTGCGCGATATATGTGCAAAAAAAGGAGGATAATTTGTG
CTTACATATACTGTAAGCCAGGAGTCAGCAAGCTTCGGCATGCCAGCTGTTGTGAAACTA
CGACTCCCAGCATGTACACCCATAAATGTAAATGGCGCTTGCTGGGTGTTGTAATCTCAC
AACAGCTAGCAAGCTGGAGGTTGCTGACCACTGCTGTGTGCTTTAAAAGGGTTGTCCTAT
GAAAAATATTCGACATTTTTGAAA
>TRINITY_DN14648_c1_g1_i1 len=264 path=[0:0-263]
GAATACCAAGTGGTCCACTTAGACAACACCCTTAGCAGTAGCCTAGCCCCAAGGCAAATC
TGTTCAAAGCAAGGCAAAGCTATTCTATTACGCCTTTATTCTCAAATTGGGGGCCATAAG
CTGTCTAATTTTACAGTCATTGGGGTGTCCACCTTGTTATTACATAAGCAATTCTATAAG
GCCCCTTTTACACGGACGTTGCGGGAAAATGTGCGGGTGCGTTGCGGGAACACGCACGAT
TTTTCCGTGCGAGTGCAAAACATT
>TRINITY_DN134065_c6_g1_i1 len=264 path=[0:0-263]
GGCTCCCAATCCGGCGCCGAGCCCGTGGGGTTTCACTAGGGCTAAGGTGCGCCGGCGGCC
GTGCCCGCCGCGGCCGTCTGCCCTCCGGCGCCACGCTAGCTGTGCCTGCCGCCTCCCCAC
TAAGCACTCCTGCAACCTGTGCCTCTAAACATTCCGGGCCCGCGACTCCGCCGCCTCCCG
CAGTCTATTCAAAAGCGCCTCCATTGCCGGTACGTCCACGCTACCTGTCCCGGAGTTTCT
ACACCTAAAATGGTGCCCGTTTTC
>TRINITY_DN142005_c4_g1_i1 len=264 path=[0:0-263]
GACTACCCCTCCACTCACTGCCGTGGGACTGAGAGAGAGAGAGAGAGAGAGAAACAAGCG
CTGTACTCGGAATTTCCATAGAAGTGAATGGAGCAATGGTCACGCATGTGCTCCCTACTT
TATTCACACAGGGGCCCCGAACCACCATTTTCATGATCGCTGGTGGCCCAGAGATCTTAC
ATTTATCATCTACTCATGGGGAGGAAAATGGTTGATCTCCTCCAATGGAGCCCTTAACAT
CACCAGTGTGACATTTGCTGACCG
>TRINITY_DN150829_c9_g1_i1 len=264 path=[0:0-263]
ATGCTACCCACAGAATGGAAAGGGGAGGAGGAATGTGCTGGTAGGGGGAGAGAGAAGCAT
TTTTTTCTAAGATATTCATTTTATATTAATATATATAATATATTATTATATTAAGTGTTC
TATTCATCTGTACAACTGATTTAGGCAAAGTGTGTTCAAAGTACAGAGAAAATATGCATC
ATTGTTTAAAAATATTTTTTTAAATTGTGATAAAAATAAGTACAGGGAGATCTATAAAAA
AAAAAATATGAATTTACACGCTAG
>TRINITY_DN111440_c0_g2_i1 len=264 path=[0:0-263]
AGTTCCCATTGTTTTATGAAAGCTGGCCTAGCCAACATGGGTGGGGAGCGTAGTCTGCTA
TAGATTTGTGAGATAAGTCTTCTAGGGGTTTTAGGAAGGGAGATCACCGACTCGAACTAT
AGAGGACGCTGGAGGTCACCCATTTGAACGTGCTGGCTTATGTAGGCTCTGAGGTATAGA
ACTGAGAAGAGATCACATGGGCGGGGATCAAGTAAAGTTTTCATGGCTTCCAGATCTAGT
ATGTTACCAGTATGGTTTGTCAGC
>TRINITY_DN184530_c0_g1_i1 len=264 path=[0:0-263]
GCTGATGGTGATGGTGTAATGGGCCATGGTTATGCCTCCTTCTGTGCGGATGCCTGCTTT
TCCAGCTGGCGGATGCGGGTGCGAACTTTCTTCTCGACGATCTTCTGGAGGCCGGTGACC
GCGAGCGCGGCGCGGCATTGCTCCAGGTCGAAGCCGGCAATGGCGCGGAGTCGGCTATCG
ACGTCTACGGCGCCGTAGCTCTGTCCGGGGTGATTGAAGGGGTTGGACTGCTGCATTTCA
CACCCCCAGCGCACGGAAGCCGGG
>TRINITY_DN184613_c0_g1_i1 len=264 path=[0:0-263]
AGCTCCTACCCGCCTGGAACTTACTTGCTCAGACCTGCAAGGAATCTACGAAGATGGAGA
GAAGCCACCAGTCCCCTGCCTGCGGGTCTCCAAAGCTCTGGATCCCAGGAGCACTGAGGC
CAAGTACTTTCTACCTCAGGTAGTGGTGACCCTGAACCCCCAGTCCAGTGGCACACAGTG
GGAGACAGCCTATGAGAAAGGCCGGGATCTAGAGCTGTCCACCGAGAGTCCGTGTGAGCT
ACAGCAACCTGAGCCCTCGCCCTT
>TRINITY_DN141325_c8_g4_i1 len=264 path=[0:0-263]
CACAGAGCAGTGAGGGTGGAAACAGCATGAAGAGTCACAATAGCACAATAGTGGCCATGG
TACAGAGTGGTGAGGGTCGCAACTCTATGAACATTTATAAATGTGGCCCCCAGAACAGAC
TAGTGGCAACAGCATAAGGAGTCACAATAGCGGCCCTAGAACAGAGTGGGGAGGGGGCAA
CAGCAGTGGAAGTAACAACACAAGATGGTGGCAGATCACAGTAAGGGCAGATGGCAGAAG
AGGCAGCAGGCATGTAGTATTAGG
>TRINITY_DN143255_c3_g5_i1 len=264 path=[0:0-263]
GTGCTTGCCTCCTTTAAAGGAAGCGTGTCACCAAAATTGTTTTGTGTGCCAGTTAAAACC
CGATAGTAACAATTATCCTTTTTTCCTAATCTCTTTTCATTTTCTGATTGCAGATTTATT
TATTCTGTTTCCTGAACATGATTACAGTTCGGCCATCTTGCCTGAGCTGTTCTTAACAGT
ATTTAGGAAGCGTTAAGAAAAGTTCTTTACAGCAGCCCCATGGGCCATAGACACAATGGT
CAGGAGGGGACCTCACTGACTTCT
>TRINITY_DN140755_c13_g1_i1 len=264 path=[0:0-263]
ATACATTCGTGTGCATGAGCCCTTAAGGGTACGTTCAGATGTCATTTTTTGGCGCGGATT
CGGTGCCGAAAACCAGGCCAAATCTGTGCTGCGGAGGGTTTTTCCTGTCCGGTTTTCCGG
ACCAAGAATGTATACATCCACCGCGCGGACACCTTGGGAAGCTGCGGTGGGAGCCTGCTC
AACCAAAGCAGAAACCAAGGCGTCCTGGGGTGTCTGCGTTGTAACCGCGCCATTGATGGA
CGTGTACATTCTTGGTGCGGTCTG
>TRINITY_DN148038_c13_g1_i1 len=264 path=[0:0-263]
TTTTTCTACATAATAAATGCTATTGTTATTTGAAGTGAGGCAACCCCTTTAGGGTTCAAA
TGGCTTGTCCTATTACAAGAACAAAATGGAGGATCAGCAGAGGGGGTTTGACTGCCGGGG
TCTGCGTACCCCTATTTTAACAGAGAAAGAGACACGTGTTTGCCGCTCCATTCAACTCTA
TGGGAATAACAGAGAAAATGTCCCTGCATCTTATGGGGTGAATAATAATGAGCGCTTCTA
TTATGGACGAGCTCATTAGTACCG
>TRINITY_DN341180_c0_g1_i1 len=264 path=[0:0-263]
CCTATAAGACAATGGGGGCACATCCCAGCGACATGCCCCCACCGTCCATGACGAGACAAC
CCCCCTAAGTCACGGTGGGATTCTCCTGCACAGAGAGGTAGACCTGGAGATTGGAGAAGT
AGTGCTGTAGATATTAAAGTAACATAGGGCAGCAGCATTTCTCTTGTCTATAGATGGTAT
CAGTTACTGCAGATCAGCCCCAATTACTTGAAGAGTGCCCTCATTCTCAGTTACATAGAC
AGGGCTACCTTACTATATCCAGGG
>TRINITY_DN132110_c0_g1_i2 len=264 path=[0:0-263]
CTAAATGGAAAAAAAAAAAATTGGGTTAAAATGAGTAAAATGCAAACATTATAAAAATTG
CCCCAAAGGTGTCCATAGTCTTTAAGGCTGCAAGTCCAGGGCCCACCCCAGGTCCTTTGA
TGCTGTGAATTTAAGTCATTGAAGAGGTTGTCTCACCTCAGACATTGGGGGCATTGGGCT
GGGCGGGATCCACAACTATCTTTTAGAACGAAGCGCTGGCTAGGCTATTTTCTGTCAGCC
CAATAAAAGTGAATGGAGCAGTGG
>TRINITY_DN152568_c2_g5_i1 len=264 path=[0:0-263]
CCCCGCCTGGGGAGTATGGTCGCAAGGCTGAAACTCAAAGGAATTGACGGGGGCTCACAC
AAGCGGTGGAGCATGTGGCTCAATTCGAGGCTACGCGAAGAACCTTATCCTGGGCTTGAC
ATGCACGGATTAGCCGGCGGAAACGCCGGCGACGCCGCGAGGTGGAACGTGCACAGGTGC
TGCATGGCTGTCGTCAGCTCGTGCCGTGAGGTGTTGGGTTAAGTCCCGTAACGAGCGAAA
CCCCTGTGGTCAGTTGCCAGCGCG
>TRINITY_DN142673_c18_g1_i1 len=264 path=[0:0-263]
ATAGAAAAGTTAAATGTTGGTATCCGTTCTGTGCTATTTTCGCCACCCTCGGCACTTTTA
AAAAGTGAATGGGAAAGAGGGCACAGTTGGGTTTGTTAATTAGACTGACTGTTTTAAAAA
AGTTGCAAAAATGTTGCAAAACCACTCCAATAGTGGGTGGTGTAAAAAACTATCATAGCA
TTCCTAGACAAGGTTGTTGGATTTAAAAGTGCATCAAAAATTAAGCACTGTTTTATAAAT
TTGAGAACAAAAGAATTGTGGGTG
>TRINITY_DN133130_c7_g4_i1 len=264 path=[0:0-263]
TGGCGTTGTGCTGGTGTCAGCTAAACCTAACTAGCCTATTCCTTCTTTTATCTATGCCCC
CATTACGCCAGAAATCTAACATTTATAATATGCTAATTAGCCTCTAGGGGGGAGGGGGCT
GCCAGCTTCCTCACCGCGCCTGCGCCGGAGATTTCACCAGAGCACAGGGCTGGCAGACAG
ATGTGAGTGCTGCTTGGCCCTGTCAATCAGGACTTGGAGGGAGGCGACAAAGGTGGGAGA
ACAGGGCATCTAGCAGCAGGAACA
>TRINITY_DN292933_c0_g1_i1 len=264 path=[0:0-263]
TAGAGGAGAAGAAAGCGCGATGAAGGGCACACAGTCACCAGACAGGAGAAGGACATGCAA
GGGAGGCACAAGGATGGCACAGATGAGGTGATGCAGCACAGACAAGAAGAGAGGTCAAGG
GGGTGCGGGGGGCACCACAGACAAGATGAGAGGTGATGGGGGTGCGGGGGCACCACAGAC
AAGATGAGAAGTGATGGGGGTGCGGGAGCACCACAGACAAGATGAGAGGTGATGGGGGTG
CGGGGGCACCACAGACAAGATGAG
>TRINITY_DN141340_c11_g2_i1 len=264 path=[0:0-263]
AGTTTAAGGCTGAATGCACACAACAGTGAAAAACGGACGCGTGATGGTGGTTTTTTTTAA
CGGCCATCACATGTACGTATTAAGAACAATGGTAGTCTATGGGGGTTATTCACACAGCAT
ATTTTTTTTTTGGAGCCTGTGAACAACAGCCATCAAAAGATTTAGTCTTTGTCCATTTTC
ACGGACTGACAGCCCCCCTACAATTAAAGGGGACTATTTTTAAAAGCCTTTTCTCAGAAA
GGCATCAGTGAAACAAACAGCAGT
>TRINITY_DN121851_c15_g1_i1 len=264 path=[0:0-263]
GTTTTTTTTACATTTTAATACTTTTTTGCAATAAAACTTTTTTGCATTGCTGCTTCCCAA
GACCCATAACTTTTTTTATTTTTCTTTCTATGGAGTTGTTTGAGGGCTTGATTTTAGCGG
TACGACTTGTAGTTTTGATTGGTATCATTTTGGAGCAAATTGAACTTTTTGATCGCTTGT
TATTACGTTTTTCGGTGGAAACTAAGAATAAATGAGTAATTCTGTCTTTTTTTTATTTTA
TTTTTTACGGTGTTAACCGTAGGG
>TRINITY_DN156544_c3_g6_i1 len=264 path=[0:0-263]
CTAGGAGATGTTGTTTGTAAAACTTCAGTTTTTTATCACACGCGTGAAAAACGCATCAAA
ACGCTATGCACTCGCACTGAAAAAACTGTACGCAATTGCAGATAAAACTGACTGAACTTG
CTTGCAAAATGGTGCGAGTTTCGCTGACCGTATCAGGACCTAATCCATCACACTCGTGTG
AAAGAGGCCTAATAGTTTTATAACGTATGTGGACATATTAATGTTTCATCTTTATCCAAA
CAGTATTTACAGATAAAATAAACT
>TRINITY_DN51333_c0_g1_i1 len=264 path=[0:0-263]
GTTACAATGGAGTCCAAGTCCCAAACCCAATGGCATTGTGCGCACATATAGCTTTAGAAT
AGTAGAAAACAGCAGTCATTCTATATTTTACCAGAATATATCTGGTGATCAAACTGAAGG
AATGCTTACTAACTTGGAACCTTTCAAAACATATCTAGCTAGTATGTCTGCATTCACAAA
AGTCGGTAATGGAAATGAGTTCAGCAACACTGTTAGTTTTACCACTGAAGAATCAGGTCC
AGATTCCATCCAGAATATTCACTG
>TRINITY_DN311934_c0_g1_i1 len=264 path=[0:0-263]
TTTGGAAATATAATATACTGTATAGACGAGCACTCCTCACCTGGCCTTATGCAGAGCAGT
AATTATTTAGTTAAAAAAGGGGTTATAATAGAATATGAATATAGGTACACATATACATAT
AAATAAATCACGTGATCAAATAGCGTAATCTTTGGATATACAGTTACTGATTATATTTCC
CACATAACCAGGGGCACGTAATTCAATGCAGTCTTCCCCGAATTCAGCAAAAAAAGTGCA
GAGTAGTGCAAATGATAGTGCAAA
>TRINITY_DN132301_c2_g1_i1 len=264 path=[0:0-61 1:62-88 3:89-112 5:113-195 6:196-263]
GCAATGAAGTTTCAAATGGAGGTTGCATCAACTGTTTCATTCTCTGCAGTTTTGCCTGTG
CAGAACCTTCAGCATGACAGGAAGATGTGCATTAAGGAATTCAATGTATGGCTAGGTGAA
TGGTGTCTGAACCAATGGGTTTAGCTTTGTGTCTCATGTTAGCTCTCGGAATGGAAAAGA
ACTGTACAAGAAAAAAGGTTTGCATCTTTCTCTCAAGGGAACGAATGTCCTTGGTGAACA
GTTCCAAGTATTTGCTAAGGAGCA
>TRINITY_DN258271_c0_g1_i1 len=264 path=[0:0-263]
AAAAGAAGCACAAGAACAATGTCACCTCTTGAAGGTAGCAGATAAAAAACGTGCCTTTTA
TAAACAACGCACATTTGCACAAGGTGAGAGTGTAGGACACACACTATCGGTAGTTTCCAG
GGCCCAACATGTATAGTGGAACTGCTGAATCCCCAGAGGAGATCTTGCACAAGTACAGAG
GAAATGCTGGGGGTATTGCAGAGATTCTACTCCTCGTTGTATACCTCCAAGTAGGTAGTA
CAATTTCTTGGGGGGGGGGGGATT
>TRINITY_DN147432_c6_g1_i1 len=264 path=[0:0-263]
CTCCCTGTCTGTAGCACTGTCCAATTGCAGCAAAGAGCGTCACAGCCAGGGAGAAAAAAA
AAATCACCCTCTCCCTGGCCGCGACGCCCTCCGCTGCGATTGAACAGCGCCACAGCCAGG
GAAAAGGTGACGCCCACTGAGAAACAGGGCAGTCTCCTCCTCCCCGTGCCAATGCCAAAA
CCAGCACACCAGGCGGGAAAACACAACAGGGAGCGCGCCCAGAAAAAATAGCATGTGCAG
TTAGATCCCCGCACCACGCCCAAC
>TRINITY_DN155840_c8_g1_i1 len=264 path=[3:0-130 9:131-263]
GGTGCGAGAGTGCTAAATGGGAGGCCACAGAGGAGAATGTTGCAGTAGTCTAGGCAGGAG
ATGATGATAACAATGCATTTGTGGGTGGCTCGTGTTGACTTTTCTCTGCATGATGGGTGC
CGTTTGATGAGGTGAGCCAACCTCTTTACAAAGGGATTGACTAATGAAACCTGCTTATCT
CCCTTTCACAAGATAGGAGATGCGTACACGATCGGCAGGAGTCCCGCGTTTCCCGTTTGA
ATGGAGCGGCGGTCCTGCATGTAG
>TRINITY_DN179918_c0_g1_i1 len=264 path=[0:0-263]
AGAACTTCAAAGAAAATGCACATACACGATTAGAAGATAAGGACAGGAAAATATTCAAAC
AAATTCACTTACCTGAAATAATATCAAAATGTTCTGCATGGAGCGGCATGAATGGGGCTT
AATAAGTGTTTCCGGTGCTCGCAGTTTACACCCCATTGATCTTGAACAATTCTTCCATTT
GCAAACAATGGAGCTTTAGAGGTGTCAAAAGTGCATTGGAAATTACCAGTCTCTGCCTTG
TAGACTTCTGACTGTAATATGCTG
>TRINITY_DN152089_c8_g3_i1 len=264 path=[0:0-263]
TTTAGCTTTCCCTCAACTCTGATCAGTCTCCCTGTCCCAACCGGTAAAAAAAAACACAGC
ATGATGCTGCCACCACCGTAGGGATGGTATTGGGCAAGTAATGAGCAGTGCCTGGTTTCC
TCCAGTCATGCCATAAAGCCCAGATTGGTGGAGTGCTGCAGTGATGTCCGAACTTCTGGA
AGTATACTATGTACAAGATTATAACTATTATAAAACTGCCTCCTATGTACAAGAATATAA
CTACTATAATACTGCCTCCTATGT
>TRINITY_DN5463_c1_g1_i1 len=264 path=[0:0-263]
GCTAGATAGCTGGCTGTGTGGCTGGGCGGATGGATTGGATGGACACGTGGATGGACGGAT
GGATGTGTGGATGGCTGGATGGGTTGCTGACTGTGGGAGATGGATGCATGGATGGATGGA
TGGATGGCTGTGTGGGTGTGTGGATCGATGGATTGCTGGAGTTTGGATGGTTGTGGTATT
TGTCGGCATGTACACATAGCTAGGGTAGGACATGTTGAATGAATAGTGAAGGATGTTGCT
AGTTGGAGTGTGGTCTCATTTGCA
>TRINITY_DN52762_c0_g1_i1 len=264 path=[0:0-263]
CTCCATGAGATTCCCCGCGAGCGCCCCGCCACGCCCCTGCTCGACCGCGCCTCTTCGCCG
GCCGAACTGCGCCGGCTGGGCGAGGCGGACCTGGAAACCCTGGCCGACGAGCTGCGCCAG
TACCTGCTGTATACCGTCGGGCAGACCGGCGGTCATTTCGGCGCCGGCCTCGGCGTGGTC
GAGCTGACCATCGCCCTGCACTACGTCTTCGACACTCCGGACGATCGCCTGGTCTGGGAC
GTCGGCCACCAGGCCTATCCGCAC
>TRINITY_DN161153_c4_g1_i2 len=264 path=[0:0-263]
GAAGTGACGGGTCCTTGGGGGATTTTGATGATTCGCACCGCGCTGTTGATAATGAGCGGG
ATGGAGTTACTTATAGCTACTCCTTTTTTTACTTCATGCTTTTCCTGGCCTCTTTTTATA
TTATGATGACCCTTACCAATTGGTACAGCCCCGACTTTTTTTTATAAGATTATGATTAGT
AAATGGCTGTTGGTTTGGGTGAAAATTTTATTAAGCTGGGTGTGTATTGTTCTGTACGTT
TGGACCCTGCTTGCTCCACTGGTG
>TRINITY_DN266871_c0_g1_i1 len=264 path=[0:0-263]
GTTCTGAGGTCACAGGTCAAGTCATACATCCATCTCCCACCAGCTAGGGAGACAGGGGTG
AGGTGGGGTGCAGGGATTAACTCCTCTCAGGAATCCAAGGTAGGTGAGCTCATTATCCAT
CTCTGGAGGCCGCTGGGGCCTCAGGAACATGGCTTGGCTAGCCTGGGCCAGAAGTGGGGC
TTAGAGCCCCTCGGGTTCCTGCTGCCTGGAGAATGGCCAGAGACCCCAGGGTGGGCAGGC
ATTGGTCCGCAGACTATGGGATCG
>TRINITY_DN124508_c9_g1_i1 len=264 path=[0:0-263]
CCGCGGGGCAGGTGCATGGGGATCGCAGACCGATTCTCTTGAATGGGTCTGCGATTCCCT
CCATTCCGCAAAAAGATAGAACATGTGCTTCCATCACGCTATAGTAGCACCTTAAAGATC
TTGCCCCATTTGGATAATCCCTTGCTAAATGACCACAAAAATCAACCGATGATCACAGGC
CTGGTTTCTCAATAGTTAGTCTATGTGGCTGTAGTATTGCATGGTGGCCATTTATATTAA
AGGGGTTGTACCATGATTAAAAGG
>TRINITY_DN115710_c1_g6_i1 len=264 path=[0:0-263]
ATGACCCCATGCCGACAGCAGTGTCAACAGAGTCTCGATGATCCGCAAAAATAGTGTAGA
TGCTTTTATAGACCCTTGAGACTCCATCACCACCACCCCCAACACAAGGTCATCTAGAGA
AACAGCAGGTTTTTAAAATATATATTTTTTTCCTTTTGGTGTTTAGGTATCAGAGCAATC
AAATGAAAGTTCTGGTTTAACATAAGCAGCAGGGTTTTCTTTAGCCTCTTGGCTATTAGT
TTTCCATTGATAAACCTCCACATG
>TRINITY_DN144745_c8_g7_i1 len=264 path=[0:0-263]
CTTTACTGCCGTATGCCTGCCCAGGGTTTTCCTACAAAACTGTGAGTAACCCTCGCTTGC
CCGTTAACCGTGACCTCACAATCGCAATACCCTGCAGGGCGGCGTGCTGCAGCAGGACAA
CGACCCTAAACATCCAGCCAGAGCTACAATGAAAGGGTTTAGATGAAAGCATGTCCATGT
GCTAGAACGGCCCAATCACAGTCCAGACCTAAATCCCACTGTGGCAAGACTTGAAAATTC
CTGTTCACAGACGCTCTCCATCCA
>TRINITY_DN88961_c0_g1_i1 len=264 path=[0:0-263]
GGATCTTGGCCGTGTCCACATATGGGAGCTTGCCGCATATATTTCGGGGGGTTCGGTTGG
AGATGGCCTGAGTCTAAGGGATCTGTAGATTCTTTCAACAGTAACTTCTTGGGCAGCAGT
TTCCCCAATCAGCCCCACAAAAACTTCAAGGGCGACTTTCTGCAGTCAGCTTACCAGGAT
TCAGGTAGGCCTTTTATTGCGCACATTGTCGTTTAATTCTATTTTCCTGGTCTTCTATTA
AGGTCAATGCCTTGTTAATATTGG
>TRINITY_DN273188_c0_g1_i1 len=264 path=[0:0-263]
TTCAGCAGGCCGTCTTCGAACCACTTGTAGAACGGTGCGTTGTCTTCGTTCAGGGTGCGG
GTGAACGGCTTTTTCCAGCTCAGGTTTTCGCGCGCCAGCTTGGCCCAGAAGCCTTCGTAG
TCGCGTTCTGCATCGGCCACCATGGCGCGGTAAGCGTCCATGCCGGAAATCGTTGCCTGT
GCGGCAAATGCTGCCGACGGTTCAAATACGCGCGACTCTTCCGGTCCCTGCTGCTCAGTG
CCCTGCCCTTGGTTCTCTATAGCG
>TRINITY_DN120720_c10_g1_i1 len=264 path=[0:0-263]
ACTTCTGCCGTCTCCTGTGTCGGCAGGGGAGCGCTGTACAAGCACGTGGTGGAGGGAGCA
GGAAGCAGAGCAGCTTCCTCTGTTAGACCCAGCGGTCACGTAACTGCCGGGGGTGTCTGG
AGCAGGGGCAGATGCAGAGCTGCAGGGTCTAAGGAGAACCTGATCAGCTCTGCCTGTGTA
TCATGCCCCCAAAGGGGGCTGTTTTCCTCTGTAACAGGGGCTCCTGTGGATGGCATACAC
TATCTCCTGTTGTGCCTTGTGAAA
>TRINITY_DN122088_c4_g1_i2 len=264 path=[0:0-44 1:45-70 3:71-263]
GTTTTTTTTTGCCTTCCTCTGGATCAACTTGCAGGATAACAGGCCAAACTGGATGGATAA
ATGTCTTTTTCCGGCCTTATAAACTATGCTACTATTAAAATATAACAATATTTATCCATA
CGACAAACAGCATAACGGAAAAAAAAACCCATAAAAATGCAGATTCGACACTTCTTTGTC
ATTTCAGCTCCCAAAAAAGTGACCAAAAAGTCTCACACACTCCAAAATGGTATCATTAAA
AACTAAAAACTATGGATCGTTGCG
>TRINITY_DN117313_c1_g1_i1 len=264 path=[0:0-149 2:150-263]
GGCCCCTTTCACACAAGCGAGTTTTCCGCGCGAGTGCAATGTGTGACGTGAATGCATAGC
ACCAGCACTGAATCCTGATCTATATATTTCAATAGGTCTGTGTACGCATCGGGCGTGAAA
AACGCATGTTTTATATTCTGTGTTTTTTATGCAGCCCTGGCCACATAGAAGTGAATGGGG
CTTCAGTGAAAAAGCGCATAGCATCTGGAAGCAAGGGAGCAATGCAATGCGTATTTCACT
GATGGTTGCTAAGATGTTATTTGT
>TRINITY_DN124341_c2_g1_i1 len=264 path=[0:0-263]
ATCGTCTCCGATTTCATCACCTCCTCTGCTCCACATACAGCTTCAACGCAAACGCCCCCA
ACGCCGTCAATATCTCCACCGCCCTCCGCACCACCTAAATCCAACCAAAGATCAAGACTT
TCCAGCAACCCCAAACACCAAAATCAACAAACACTTGGTGGGCAACAAAACTTGCCATCC
AATATCCGAAAACGATGGTACCTTTACATAGCCCTGGCCTCGGCCTGCATCTTCCGCCGA
CGATCCTCGATAGGCCTGATCGGG
>TRINITY_DN249595_c0_g1_i1 len=264 path=[0:0-263]
ACAAGACACAAAGATGATGCAAAGGGGGGTATGAGAAGAAATACACAGACAAAAATATAT
CAAAAAAATATATATTGAAAACATGTATAGGCATATATGAAAAAAAGGATAAAATGTCTC
AAATGGTAAAAAATAATATCAATAACTCAATCAATTAGCTGAGTAGAAGTTGGGGCATAG
TCCACAGGCAGCTAGCACAACATGTCCATCTTGCCTCAAGGACATGCTCCACCTGGAAAA
TGCCGTGAGGCAGGGACCCGCACA
>TRINITY_DN295515_c0_g1_i1 len=264 path=[0:0-263]
AATGTCGCTGTTGTGGTGATTCATGCAATGCCAGATTGGTTCAGCAGGAACATGACGACA
CAATACAGCTGCAGAGTGGTGAATAAAGCGCTTTCCATGCTGTACATAGTAATCTAAGGG
GCTGCACTTGTGAGATGTTCGCAGAGATGAAAACAAGTGCTCTTGTCCAACATGCGCATC
CAAGCAGTGCATTTAATGTGATGACTAGATGAAGGGCGATAAGGGAACCTTAGACGTTGT
ATAGTACTTTTCCTCAGCGTTTCG
>TRINITY_DN127583_c11_g1_i1 len=264 path=[0:0-263]
GAGAGCAGTTTCCTTAAGGCCAATAGATTGGTGCAGGAGGAGGAGCTGCAAAGAGGTCAA
GGAGAATCAGTAGAGAGTAGTCATTGTTGCATTTTAGCTGGCAGATGGTTGTTTGTCACT
TTGGTGAGGACAGTTTCTGTAGAGTGCAGAAAACAGTTTGTCAGATCTTTTTTGATCATA
TAAAACATTCCATATGAGTTCTCCAACTGTCTGATGACTTCTACAATATTTGGTCCTCAG
GTTCTGTACCCGGGTGAAGATATG
>TRINITY_DN128903_c4_g7_i1 len=264 path=[0:0-263]
CCTCCATCTGCTACTGGAGGAGGAGAAAGACAGAAAATGACCTCTATTGATGGCCACCAC
AGAGGGATAGCTTTTGGGGCAATATATTGTGCTATATAATTCTGATGGGACGGCACTTTG
CATTATGGTATTGCTTACCCCGCCTACTTGTGTTGGCCCGCCTTCTGTCAAGTAGGAACC
CCTACAACATAGGGCCACTTTGAGTTCCCAGGTGGCAAACCTATGGCACGGGTGGCCTTC
TCTGTGGGCACCTGCACCCTGGAA
>TRINITY_DN136862_c9_g1_i1 len=264 path=[0:0-263]
TTCTCTGGTTTATTTCTTAGGGCAGATCTGTTAGGCTACTTTCACACTGGTGGCGCGGAC
CTCTGGCGGGCTGTTCCGTCGGGTGAACGGCCTGACGGGTCCGTCCTGACGCTGGTGGCG
GTGTGCCCCCGGACTGCTGCTCTGTCCCCGTTGACTGTGGTGGGGGCGGGGTTCCGGTGG
AGGCGCGGCGTCGCACGGCGAGAGGCTGCTGATAATAAATGTCGGACATGTTGTAGTTTT
GTTCTGGCGGCCTCTCGCCGTGCG
>TRINITY_DN128485_c6_g1_i1 len=264 path=[0:0-263]
GGAGGAGGGGCTGCCTCTTCCTGTGCCTGTTGTGACTGTTCCTTGTGCCGGAAAAGGTGA
ATATGAAGCTGTATCTGTCCTTTTGGGAGATTGGGCACCTCTGCCTCAAGGCGATCCACC
TCGGCAGCATACCTGACAACTGGGATTGGTATTCATACAAGCCTACAATAGTGTTGTGCC
TGTTCCAGCACAACCAAACAAGGTGAGCTTCCAACACTCGCCCTATGTTGCGCCTCTTGT
CTCTGCTATTAGTGACCTTTTGTC
>TRINITY_DN157006_c2_g3_i1 len=264 path=[0:0-263]
CTGACACCCGGTGCAGTACCTCCAAGTCTTCTCATTGCCCCTGTACTAGGCATGATTTTT
CTTTATTGCTTGAGGGCCGGTCCACAGGGTCTTTTAGCTTGTTTCCAGGAAGTTTTTCTC
CTTTGGTTAAGGACTGCTCCATCCTTTTTTTCCAGGCATTTTTCCTCCTGCCAGGTACCC
TCATAGTCTAATTTTCTTGTTGGGTCTGTCCTCTTAGGCCTCTTTCACACGGGCGTCATG
TTTTTTGCCCGGATAAGAGGCGGG
>TRINITY_DN32180_c0_g2_i1 len=264 path=[0:0-263]
ACGCGCCGCCACTTCCTCCAGCGTGAGCCCCTTGGCGCGGCGCACTTCGCGGATGGCGGT
GATCATCGGCACGTCTCCTAACCAAATCGGTTTTCTTCTTTCCTACAATCGAGCCGTCAT
GGCAAGGGGGTGAAGCAGGAACAAAAGGAGATCATGCATGCGTGAGCTAGTGGAGCGGAC
GATCGCGGACGGGGCCGGGCCCCGGCGGCGGGTCACGGTGAACCAGGCCGAATCGCCGCT
GGCGTGGCTGGCGGCGCGCGGCCA
>TRINITY_DN138402_c4_g2_i1 len=264 path=[0:0-263]
GGAAGTAGTTATAATTCACTGTAAGCTATATTATATATATTACTTGTTTTATGTGAGTAA
GGGTGCTGGGTGGTTGGAGAAGGTGGGTGGGATAAGGGTGCTGGGTGGTTGGATAAGGTG
GGGGGGATGGTAAAGAGAAATTCTGTACTAAGTGTAGGTGATGTGGGCGGCGCAATATGT
GGGTGGGGCTGTGTGTGGGTGTGACTTAAGGGTGGGCAGGACACAGGGGCCTCATAATCT
CCTATTGCCGGAGGCCCCATGAGT
>TRINITY_DN254313_c0_g1_i1 len=264 path=[0:0-263]
ATGAGATGTATGGATTTTGGTCGCTGGGGACGGGGCTAGAAGCTGCGCTGCGACGAGTGG
GGGCTTTTTTCTAAATATTTTTTATTTTATTACCGGTGTTTTTCATCCTGTAAGATGCAC
TTTTTTCCCCCACAAAAAGTGGGAGGACTGGAGACCGGTGAACGCAGCGCTCCCTGTGCG
AGGTCTGTTCTCGCCGGTCTCTGGACTGTAGCGCTGCAGTAAACGATTGTTTCAGTAATC
GAGTATTCTATCGAATATTTTTTA
>TRINITY_DN151189_c0_g1_i1 len=264 path=[0:0-263]
ATGTAATAAGCATGTGTAGTTGTGGGTGAACGAGGAGAGATTGTTTGGCAATTTTGCAGG
GTTCCAGTAATTTTTCTCTGATGCTTTTCTTGCCCTGACTATTACCTGCAAATAAACCTA
CATTATTATTAAGGGAAATCATCCTGTGTTCCCTCCATTTTACAGGCAAGATAGGGATTT
AAAAAATAAAAGCAACAGTGTAAGGCTACTTTCACACTCGCGTTTGGTGTGGATCCTTCA
TGGATCCGCACAGGCGGGTCCGTT
>TRINITY_DN148017_c7_g1_i1 len=264 path=[0:0-263]
GTTGACCAAGGGGTGCCAGCGATTTTGTCCACGTCTGTATATGGTTATTGTAGTCTATAT
AGTGTGTTTAGGGAAAGTATAGTCTACATAGTGTTTATATGTAGGGTAAGTATAGTCTAT
TTAGTTGTGTGCAGATTAAGTTGGTCTATATAGTGATTTTTATACTTATGATGGTGGTGG
GTAGGAGGAAGGCACCATGTATCCTAAGGCTGGCCCTGGCCACACTGCACTGTCCAGACT
TCTTACAAAATCAGGACATATTGT
>TRINITY_DN208482_c0_g1_i1 len=264 path=[0:0-263]
AGAATCACCATGCGCAAGACCCTTATCGCTTTGATGTTCGCTGCTGCCCTGCCAACCGTT
GCCATGGCCGCTGCGCCAGAAGGCCCAGGCCCGATGGGCGGCCCTGAAGGCCACATGATG
GGTGGCCCAGGTCACGGCGGTGAACACGGCATGCGGGGCAAAGGTGGCCCTTTCAGCCAG
CTGGACCTGAGCCCTGAACAGCGCCAGCAGATCGGCAAGTTGATGGGCCAGCAATGGCAC
GCTCGCAAAGAGTTGGTGCGCAAG
>TRINITY_DN158631_c1_g5_i1 len=264 path=[0:0-263]
ATGTGTGGTAAATGCCTTGCACAGCACCCCAAGCCCTATGAACTGTATACAACACAAAAT
ATAAGAAGTTCCCATGCAAGTCATATATACAATGATAAGAAGAGAGAAGAACCATTAATA
AAATGTAAAAAGTATAATGATATATGTATATTATTGTTTTATATGTGCTTTACATTACAG
AACACAAACCTCTTTTTAAATTGTAATGTGGAATGATATTATGTCTGGGGTTTAGCTTTA
CATTATGTGAACACTCGCCCCAAA
>TRINITY_DN8572_c0_g1_i1 len=264 path=[0:0-263]
CAGTGGATCATCGAAGACCCTGCGCACGCTACTGGAGAGATTGAGTCGCACGAGGGCATC
AACCGTGTCATCCTCTGCACAGGTCAGGTGTACGCTGCGCTTGTCAAGGAGCGTGAAGCA
CGTGGCGAGAAGGATGTTGCCATTACCCGTATCGAGCAACTTAACCCCTTCCCATGGCAG
CAACTGAAGGACAACCTCGACTCGTACCCCAACGCGCAGAACATCATCTGGTGCCAGGAG
GAGCCCCTTAACGCCGGTGCCTGG
>TRINITY_DN150841_c0_g1_i1 len=264 path=[0:0-263]
TTTATGATCTCTCTGAGAGGTATATCTGAGGTCTAACTAATAGTTCACTTGCTAAACTTG
GTTTGCAGTATGCAATTGCTTATGATCTGTTATGAGCAGTTCGCAGTTTGTATGCAATTT
TTATGGAATCTGGTTTGTATGCTTGCAATTTCTATTTGGTGGAAGTGTTTTGGCCTCTTG
TTCCCATAAAACTGGACTCTGACTGGCACTGTGTCTGTCTGTTCAGCTTCTCTCTCTGGT
GGGTAATGATTTCAGCTAGGGGAA
>TRINITY_DN118936_c3_g1_i1 len=264 path=[0:0-263]
GAGTCAGTGTGCCAGCCACCCCAGCTGGGGGAAGGCTGTGCTGGTAGGAGCTCCCAGAAA
TAGGGATCCCAACCCAGGATCTTGTCTCGGCTGAGACATTGATCATCATCCCCAGCCTGA
GCCCTTCAGCCTCAGCTTGAAAAAGCAAGCAGACACCTCCAGTTACAGGAAGAAAGCATA
CCCTGTGAAGATAACTGTGAGTACAGTCCAGAGATCCTAGGAGAAGCCATATCCCCCCTC
AGCTAGTCAGTCCCCAGACAGCAG
>TRINITY_DN151940_c11_g1_i1 len=264 path=[0:0-263]
GTACAAATATAAATATTTTGGGAAATTTTCTTATCAGAAGTAGTGAAAACATGAAGTTTT
ATTCTGCCAGATAAGCGACCAGGGGGCAGAGCTTGACTTTGAAGTGCTCTCTGCAGCCCC
TCCCCTCTGCTCTAAATGACAGCCGGAGTGGTCTCCTGGTTGCATGCTACAGCTGTCACT
CAGAGCCGAGGGGCGGGGCTTTGGAGCAGCTCAATGCAGTGAAGCTTCGTCTCCTGGGCA
ATTGCAGGAGCAGAATCTGGCAGA
>TRINITY_DN134565_c7_g3_i1 len=264 path=[0:0-263]
AAAACCTGTCCCGATCACACAGGAGGACAAGTTCCTCTACAACACTGGGGTAAAGAGCTC
CTCTCTACTTGTCAGGGATTATGATCCTGAATAGAGATAAGAACTTTAGCTGAATCTGAG
ACATGAAGTACAGCGAGGACGGACAGGGCCGACTGTGGTAACGTGGGGCTGTGGTAATGG
AGACTACATACAAATGCTGCTGCTCATTATCCACACCTCACCCTCCTCTCATGTCTCATC
ATCTTCTCCATTACCACAGAGATT
>TRINITY_DN146753_c7_g1_i1 len=264 path=[0:0-263]
GTCTGTGTGCTTGGGCCAAGATGGGTTGTTGTTGCCCGTGTAGGCATTTGTAAATAAAAT
TCACAGATTACTTTCACATAATTCTTATGTACAAGATTCGAGATTCGAAAAAAATTGGAT
TCGTCCCACCTCGAGTTGAGAATATTTATCAGGTTTCCCATATTGTTCTCTTTTTAGATG
CTTATCTATAATGACTAGAGTTGAGCGAACACCTGGATGTTCGGGTTCGAGAAGTTCGGC
CGAACATCCCGGAAATGTTCGGGT
>TRINITY_DN149544_c3_g1_i1 len=264 path=[0:0-81 1:82-113 2:114-263]
AGCAAGTTCCATCTTTTTGCGGTGAGGAAGCACGGAACGGAACCCCAGGAAGCACGCCGT
AGTGTTCCATCAAGCATCTCCGGATTTGCGGACCCGTTGAAATGAATGGGTCCACATCTC
CGTGATGCGGAATGGCCACTGAACGGTGCCCGTGTATCGCGGATCCCCAAATGTGGCCCG
CAATATGGCAACGGGCATCACACGTTCGTGTGAACGAGCCCTTTGGGAGGTGAAGTGACA
AAAAAGAGGCGAAACGGCCATTTA
>TRINITY_DN133960_c5_g5_i1 len=264 path=[0:0-263]
ATACAAAATGGACACATTTATGCTTTCCCTCGCAAATCCCCCCTTTTGTGAATCATTACA
GGTATTGCTCGGGAGTGTTCATTGACATGTGCTGATCACACATTCAGGACTTGCTACTTC
TTCACCTGATTCCCTCCTGAGCATCCTGCAAATTACATCACAATTACATATCCTGGATCT
TTCTAGTGAGATATGTTGCTTGTTGGGTCATCCAGTCCTCTTTCTGGCAAAAATTCCCAC
AAAAAATATGTATTTTAATCAGGG
>TRINITY_DN139043_c4_g4_i1 len=264 path=[0:0-263]
GTGTCCCTAAGGGGTTAAGTTTAATTCTCTCCCTTTCTCAATTTTACATATAAAATATAT
AAACAATAAACACACCGCCACGTCCAAACTATTAAAATATAAAAAAAACTCCTATGCAGT
GAATGCTGGAACAGAAAAAAAATAGAAAAAGGCGCGATTTCGCCATTTTTTTAATGTGGA
ATGCACGTGGCTTTTTTGGTGTTTTATTTTTTCCGCGTAGTATCAAAATCAAATCAAAAT
TTGGGTATTGCAACAACACTAGAG
>TRINITY_DN157030_c5_g1_i1 len=264 path=[0:0-263]
CACAGTCTGAATGCTCCAGTGTTGTATGTGTTGTTAAAATGGAGTTGTATGGCTCCACTA
CAGCAGTTGACACTTGTGGGGCTGGGTAGATGGCAAACTCCAATTTGGACTTTTTCCCGT
AATCCACAGAGAGTCTCTCCATAAGTAATGAAGTGAAACCTGAGCCTGTGCCACCACCAA
AACTGTGAAAGATCAAGAAGCCCTGAAGACCTGTACACTGATCAGCCAGCTTTCTCACTC
TTTCCAACACTAAGTCAATGATTT
>TRINITY_DN151645_c13_g1_i1 len=264 path=[0:0-263]
AGTTTTGAGCTTTCTGTGTTGATGACTTTTGGGCCACAGGAGATATTGCAAATCTGATTG
CTGCAATCGATTTCTGAGAAAATCCTGGTCTTTGATATGCTACATGACCTCCTTCACATT
GGAAAAATTTGCCCTTGATCTTATATGGCGGCTTTCAAGATGGGGGGCCGTGTTCCGGAC
ATAGCCTAAAAGATAGGTCGCCTCATCCAGTACTTGCTGGGGTATTCAGATGTTTCATTT
TCCCTTTCATTTCTGAAATAAAAG
>TRINITY_DN122887_c2_g1_i1 len=264 path=[0:0-263]
CGAACTTGGCAGGCACTGCCTGGTTGGCGTCCACGTCCATCTTGGCGATCACGATGCGGC
CGGCGTATTCCTTGGCCACTTCTTCCAGGATCGGGGCGATGGCCTTGCAGGGACCGCACC
ATTCAGCCCAGAAGTCCACCAGGACGGGCAAGTCGGATTTCAGGACGTCTGCTTCAAAAG
ATGCATCGCTAATGTGTTTGATATTTTCGCTCATATTTTCCTCAAATGAGGGTGGGATCA
ATAATGCCTGGGATTAACCATACG
>TRINITY_DN282871_c0_g1_i1 len=264 path=[0:0-263]
TCTATGAGCCAGCTGCTCCACAAAGTAGTAGATCTCATTCCAGTGGTGCAGCACGCTTCC
TGACTTGTCTAGGATGAAGTAGAGGTCGAATCCCCCGTAGCAAGCTGGTCCCCCGTCCTC
TCGGCGGCCCCCTTGTCCGGCGCACACGAGCACGAGCGCAGCCACGCAGAGTCCCCGCAG
GCCCGTGCCCAGGCGCCCCGCGCGGTCCATGCTGCAGCTGGAGCGCTGGCCTCGCTGGCG
TCCGTGGGACATCAGGGGCGCGAG
>TRINITY_DN138392_c3_g1_i1 len=264 path=[0:0-106 2:107-263]
TGGCGGGCCTGGCGGGACGGACTCCCCTTTGGCGCACCCAGGTGCCCCTGCGGCGGGCGG
CCGGCCGGGGCCCGCGCCCCCCCTAGCCCCCCTGGTCTTCGGGGGGGGGGGGGGGGAGGA
GGTAGCGTGGCGAGCCAACGCTGGCGTGCTCCCCACAGGAGAACAGGGAGGTGAGGCGAC
CGCTGTCTCCCACCTAAGGTCTTGCCTCCTATTGACACTAGAAAAAACTGAAGCAGTAAG
AGAAGCAAGACAACCAAAGAAAAA
>TRINITY_DN134826_c4_g1_i1 len=264 path=[0:0-263]
GCATCTAATGTAGGGACAGGAGGCCAGTTTCTCTATGTATTCCTATGGAAGCCTCAATGT
CAGTCTCATAGGAAAGAATAGAGAAGCAACTGATTTCCTGTCCTGTGTCAATTGGAGGTC
ATAGTGTAGGTCACAAAACACAGCTGAGGTTCAGAAGGGAGGCTACAACTCACAAATACA
GTCACTGGCAAGATGATTATTCACTACTGTTTACACCATGTACCTTTCTAACAGGTTGCA
GAATAAACATTTTTGTGGGAGTTT
>TRINITY_DN345648_c0_g1_i1 len=264 path=[0:0-263]
AGGCATGCACCTCATAATGGATTGGCTGGATTTTCCCCCAGTGGTGAAACACTGGTCTTA
TTAAATGACCCCCATTGTGCGTGTAAAAAAATTAAAGGTAGCTTTACAACAGATCATAGT
TTTCTGGCTGTCAAGTGTTGGGGCAATTTGAGCATGTGTCTCAGATGTTTAATGCCAGAC
TAATCACTTTGCGTTGGCAGGGTATTAAAGAGATTTTCCAAGATAACATTTTTGATGACC
TATCCTCAGGATAGATCATGAACA
>TRINITY_DN147407_c6_g1_i1 len=264 path=[0:0-263]
GGGCTGGTTCTAGCTTTGTTAGAAAGGTATTGTCATGTACTATATGATGCATGAAATTAT
TTTCTTACATCAATCATGGCATAACCCCTTTAAACTTGGGTTGACTGAAGAAAAACATCA
GTGTAAAAGATTTTAGTTGGACTATGATGAGGGGACATCCTCTATATCTAGAGAACGTTT
CTCTATCAACATAAAAGAGGATTCTTTACGGTAAGAGCAGTGAGACTATGGAGCTCTCTG
CCTGAGGAGGTGGTGATGGTGAAC
>TRINITY_DN6950_c0_g1_i2 len=264 path=[0:0-263]
GCCTTGCGCATGCAGCGCGCCGTGCACCAGCAGGTGGGCGTAGTGCTCCTCCAGCGTCTT
GTTCTGCTCGCGTGCCTCGCGCTCGACCACGGGGGCGCACAGCACCAGGTCGGCCATGGC
GGTGGGCTCCTGCTGGTAGTCGAAGGTCAGGACGTTGGTGGCGTAGTCCTTTTGCCGGTA
CTCGCGGTTGAGCTGCTGGCCTTCCTCGGCATCGACGATGCGCACGGTGATTTCGGCATC
GACGGCCAGGGCATGGCGTATCCA
>TRINITY_DN97787_c0_g2_i1 len=264 path=[0:0-263]
GTCCTACAGGGCCGGGCGCCGTTACCAGGACATGGCACGCCGTCCCGTACAAAACAAATA
CCCAAAAAGTCATCCTTGTATCTCTCGCCTCGTCTTATGTCCAAGAGCATGAACACCAGG
CATGTACAGAAGATGGACGACCCGTAGATCTGCCCAATGACTTCAACAATCCGGTGCCAT
GATAACCGCAGACCTCAGATAGCGGCTGATGTTTGCGTCGCTCGGTGTGGCTGTTCTCCT
CTGGAGCCGCTTAATGGGGAGAGC
>TRINITY_DN138342_c5_g5_i1 len=264 path=[0:0-263]
CTCACCAGGCGAAGAATATTGCATAAGAATATTGCATAAAGGATGGACAGACACGCCGGA
CACATACACACAGAAATGGTCACATGCAAACAAGGTCAGGGGGGAGGCGGGCACCACCCC
AGAGAAACCCCAAACCAGAAACAAAGCGATCAGCACACAAACTGGTGCAACAAGACACAC
ACACACAAAAACTAGCCCTTTGGGCTTACAGGATAATCAATAGATGTATTTTTAAAACAT
TAACAGGAAGGAACGTCGCTTCCA
>TRINITY_DN344141_c0_g1_i1 len=264 path=[0:0-263]
GGTGGTATTTGATTACTGGGGCATTAATATTACTGAGGGCCCTATAAGGGCACATTTCTT
TCTAGTGGGACACATTATGGAGGCCTTATTAAAACTAGGGGTACTACAGGAGCATTGGTA
CCATTAGGGGAACTAAAAATTGATTATTACTTTTGAGGCATACTAGCGGGCTTTATTACT
ACTCAGGGGCACTATGGTGCATGCATGTCATTACTACTAGGGACACTTTGGCTGGCATTT
GCAGTAGTGGGGCACGGTGGAGGC
>TRINITY_DN162240_c7_g1_i3 len=264 path=[1:0-53 3:54-131 4:132-142 5:143-190 6:191-212 8:213-213 11:214-263]
GAATATGTGGAATAGACGTCCTCAGGTCGTGGTCACAGCAGGAACAGGGGGCGGCTTTAT
AAAGGGTTTAGATAAATTCTTAAAAGTAAATTACATTAATGCTTATGGAAATGTGTAGAA
ATCTGAGTCTCACTTCTTTCTGGGATTCACGTCCTCACCGATCCCTTGGTTGAACTTGAT
GGACGTTTGTCTTTTTTCAACCGTATTAACTATGTAACAATGACGACATCGGTCACATAA
GCCCATTGTGATATAATTCTGAAA
>TRINITY_DN204821_c0_g1_i1 len=264 path=[0:0-263]
GTCCATCAGCAACAAGCCAGCTAAAACTGCGGCTATTCCTCGCATTACATCCTGCTCTTC
AGCGCGTCAGACGCATACATTGGTGGACCTGGAGCCGCTCGGCCATGAAAGAAGTACGAA
TTTGCACATCTTCCCATCGCTCTGGAACGAGATGACGTGATTGGCGAGAAGCGCGAGGGG
GGTCTGGTTGAATCCGACAATCGGTGGCGCGCACGGCTCGAATCCGGGCAATGCGTCTAC
GCGCCAACTAGCATGAAGAAGCCA
>TRINITY_DN155534_c7_g1_i1 len=264 path=[0:0-263]
GGCCTCTGAACACTCAAGTGGTCCACTTGATCGCGCAGCCGTTATCGTCTTCTTTCTTCT
TCTTGTAGGACTTCGTGAGCGCAGTGACGTCAGCGCAGGTCCTGATCTCTTCTGGGGGAA
AGCGCTCCTGATGAGGAATCCTGTGCTTCCGGTTTTTAACACTCTCAGATGAGTAAGGGG
AACTCAGTGCTGTGAGGGGAGGGGGCATGTGGCATATTCTGGGGCCATGAGGGTGAAGAA
CTGTGTGAGGAGCTTTACGTGGTG
>TRINITY_DN120877_c7_g2_i1 len=264 path=[0:0-263]
TAATTAAAGTTATTGAACTGTCTAATATTTTTTGTTTTGGTTTTATCATGCGGGGAATAT
TTGAAGTCTGTTTTGCTCGAGCCTGCATTAGCATACTTTATGCCACTTTTATCAAATGTC
ACATGTTGTCACAAATTTGTCTTATCCTGAAAGCTAACACTTTTGTCTAGAAAAGCTCCT
CCGGTTTTCCTACTGCAACCTTCTACTGGAGTGAGATTGCGACTTTGACTTTTAAAAAAA
AGTCTCAATAATAAATATGTAGTG
>TRINITY_DN279735_c0_g1_i1 len=264 path=[0:0-263]
GTGAAAAACCTAAGATGTCTGGAAAACTTTACAGGAACAAAACATGCCTGAGAAATATCA
TCATCGTGGTCTGGTCCAAATGAGGAAGGAGAACGTGTATAATCAGATGATAACTCACTG
GAGTAGGTATGTGGTTCTGTATACTTCTTTATATTCGATCGCACTTAATATAATGTCCAT
CCAAACATGCCTCAAAGGGACTTTCCAGGATCCCGACACCGACGACCCATGCCCAGGGAT
AGATCATCAACATCCAACCACCGG
>TRINITY_DN135496_c11_g3_i1 len=264 path=[0:0-263]
TTTTAGTCCACCCTATACCACTCGGCCATTCCTACACCTGGGTACCACCACCATTACAAA
AGGAGCCCTGGCCGTTGCCGCTGCATTGAAGATGCTCCCCTCATTCCTAGGCCACTCAAT
TCTCAAGGAAGCATGGGTCCTAAAAATGAATAATAATAATAGTAATAAAAATAATGTAAC
GGATCTCCTGGCACCCCGACCGGGTACCTCCGTCGATAGATGCTCCTTGTGCTTTCCGAG
GACTCCAAGCACTCCACTTGACAC
>TRINITY_DN327829_c0_g1_i1 len=264 path=[0:0-263]
GCCGGGAGGTCCTGGCGTCATAGTGCATCTTGCCCGGCACCTTGGCGTTCGGATCGGTGA
AGGAATGCACCGCGCCGCCGTAGCTGGTGAGCTGCCAGTCGACGCCGGCATCGGTCATCT
CCCTGGCGAAGGCCGGCAACTGCTCGCGCGGCACCAGCGGATCGGAGGCGCCGTCGAGGA
CCAGTACCGCGCCCTTGATATTCCTGGCATGCGCCGGGTCCGGCGTATCCAGGGTGCCAT
GGAAGGACACGAAGGCCTTCAGCT
>TRINITY_DN252195_c0_g1_i1 len=264 path=[0:0-263]
GGTGGGAGTCCGACCACTGCGACCCTCACTGATGACGAGAACGGAGGTCCTCTGCTTCCT
CACATAAATGGAGGATGCACACTGCCGTAAAGAGTTAGAATCGAGTGAGTAGGACTGAGC
AACACTCCTTTCAAATGGGGGGCACGGGACCCGTTTTCTTCTGATTGCTGGTAGTCCCCC
ACTAATCTGTTCTCACATATCCACTCAAGAGTGAGTATCTTGTTATAACAATGTCCACAT
TCACTGACAGCAAGCTGAGGTCTT
>TRINITY_DN156647_c7_g1_i1 len=264 path=[0:0-263]
GTGCAATGACTAAAGGGGTATTTTCATCTTAGACATTGGGGGCATATCTCACCCAATGTC
TGACGGGTGCCACTTGTCGACTATTTCCGTCAGCCTAAGAAGTGAATGAAACGATGGCCT
TGCTTGCGCAATACGCTTCCCATTTGTTTCTATAGGACTTCCGAAAATAGCCGAGTGCGC
CGCTCGGCGATTTTCGGCGCTCCCACAGGAATGAATGGAGGACGGCCGCGCATGCATGGT
GCTCCCTCTGGAACTTTGCAGGCT
>TRINITY_DN340765_c0_g1_i1 len=264 path=[0:0-263]
GTGGAAACCATCACCCGCCTGGTCCTGAAAGGCTGCGCGCCCGACGGGCAATCCGGCAAG
AGCGCCGGCCGGCTTCGGCCGCTGCCGCTCTGACCCGCCGCGGCACGCTCAATCGCGTGC
CGCCCCCGCCCCAGCGCCGGCTTCGCACCGAGCGGCGTGACGCGGTATTCGACCCGCGGC
GGCAGCTCCGCATACACCTCGCCTGGACGCTATCGGCGGAGTTGCTCGAGCACGGTATCC
GGGTCAACGCCCTGAGCCCGGGGC
>TRINITY_DN157181_c7_g1_i1 len=264 path=[0:0-263]
GGTGTCATGGCGGTCTAATCTCCAAATTAAGATGTTGAGGAAAGAGGCTTTGTGATGTAT
TCTATTGTATATTTAATAACGATTCATGTAATGTCCATCCAAATATCTGTTTCATGGAAG
GGTTGGGTGGAGGAGATTAAGAATTTTGCCCACACTGCCGCAGACCATCCCCAGACTTCA
GGTCCCACTGTGTGTGTTCTGAATTCTGGGTCCTCACACCCATCTACCACATTATCTGTA
CAGAGAGTTATCACTGTGTTATCT
>TRINITY_DN145070_c1_g2_i1 len=264 path=[0:0-263]
GCACACTGGTGGATCACAGGGAGAGAGCGGGCACACCATTAAATCTTTTGGCACGGCTGC
CGGCAGTGGTAAGGATCGCGCATGCGATCCTCACAGGAGCCGTGGCAGCCAGAGGAGAGA
GGGGAGCAGGCACACAAAGCTCTGACTTTTTGTGTACAGAGCTGGGCCACTCCTTAAGGC
AGGGAGAAGCCTGTACACAAGACGTTACCACCGGAGCCTGGTGGATGGGTGTCAGGGGTC
ACATGACCCGCATCGGCCGTGCAA
>TRINITY_DN121105_c7_g1_i1 len=264 path=[0:0-263]
GAGGGGATGGGCCTCACTACACATTACGCTCTGGCTTTTCCATATACTACACATGGGTGA
ACCTGTCAGGCTGCTCAGTCATAATGGCATATCATAGGCAGGATAGGCACCGCTCAATGG
CTATAGCTCTATAGCCATTGAGCGGTGTTGTGACATGACCCCTGGATGTGACTTTGCTTA
GGGCCCATTCACACGACCGTATGAACGGATCTGCATCCGTTCCGCATTTTTGCAGATGGT
ATGCGGATCCATTCATTTCTATGG
>TRINITY_DN137115_c6_g1_i1 len=264 path=[0:0-263]
ACACTGGTGGCCTATGGCTAGGATGTGCCACCACTGGGATCCGCACCTATCTCTAGAGCG
AAGTGTCCAAAGTAAAGGAGAGTACACAGCACATGCGTGGCAGCAATCCATTCATTTCTA
TGGAAGCCCTGAAAATAGCTAAGTGGCATAATCGTCTATTTTCTAGAGAAAGGTGCGGGT
CTCACCTCTGACATCGGTGGCATATCCTAACCATATGCCACCAATGGTGGAGGTGAGAAA
ACACCTCTAACCTTGTGATGACCA
>TRINITY_DN139321_c9_g1_i1 len=264 path=[0:0-263]
ACACAGTTGTAAACAGGAATCTGCTGCCCAGAAACAATGAATCTGTATGAGGACGAGCCA
TCCCTTGTCCCCACACAGAGGAGATGATCGCTCCATGCAAATGCAGATCCCACCTTCCCC
GACAAGCAGATAATCATCAGGAATGAACGGTTCATTCTCAATAACTGCCTCCACAGTCAG
CCCTTGTAAATCGGCCTTAAAGGGGTGGTCCGGGCTTTTTAATATTGATTACTTATCCTC
AGGTCATCAACATCAGAACGGCGG
>TRINITY_DN136834_c5_g8_i1 len=264 path=[0:0-30 1:31-31 2:32-152 4:153-203 6:204-263]
TTTTTTAAGTGTGTCAAATAGCTATTTTTTGGTCACCTTACATCACAAAAAGTGTAATAC
CAAGCGATGAAAAATTCATATGCACCCTAAAATAGTGCCAATCAAACCGTCATCTCATAC
TAAAAAAAATGCCCCTACATAAGAGAGTCGCCCAAAATTTTAAAAAAATTATGGCTTTCA
GAATATGGAGACACAAAAAAAAAAGCTTTATTATGTAAAACTGAAACAAACAACCAAAAA
AAGGCATATTTGGTATTGTCGTGT
>TRINITY_DN107849_c0_g1_i2 len=264 path=[0:0-263]
ACTGGATATCAGTATTCTTCACAGTCTGTGACGGTATTATTGATGCACTGGATATCAGTA
TTCTTCACAGTCTGTGACGGTATTATTGATGCACTGGATATCAGTATTCTTCACTCTGTG
ACGGTATTATTGACGCACTGGATATCAGTATTCTTCATAGTCTGTGACGGTATTATTAAT
GCACTGGATATCAGTATTCTTCACACTCTGTGACGGTATTATTGATGCACTGGATATCAG
TATTCTTCACAGTCTGTGACGGTA
>TRINITY_DN156143_c1_g1_i1 len=264 path=[0:0-104 2:105-263]
TTTCTTATAATTTGATATTTTTTTTTTCTTTTTTTCCTTGTTATTTTTTTTATTTTTCCT
TTTTTGGGCTTTTTTCGTCTGGCGACCCTGACGGGACTTGAACCCGCGACCTCCGCCGTG
ACAGGGCGGCGCTCTAACCAACTGAGCTACGGGGCCAAACGAATTGATCACAGGCAATGC
GTGCAATCGCTTCTGGTTACTGTTGCTTGAGCAACGATCAACTAGTTTACATGAAACTTT
TCGCTGGTCAAACTCCAGTTCTTG
>TRINITY_DN140365_c4_g1_i1 len=264 path=[0:0-263]
GCAATTCTGGAGAGACTTTTTCCTGCTATGACACCTATATACACGAGGAGATTTAACACC
AATTGAAGATATAGACTTTCTTTGGGACACTTCAATCCTGATTGCGATTTGCGGTTATAC
TGACACCCCAGTGGCTTATTCACTATTAGCCCCCCAGGTGTAGAATCACAAGGATTTTTA
TTATTCTATGTATTTTATGTGCTGGTACCTACTAGTTTTATTGTATTTGAATATTCATAT
GTAAATGATTATTGGACAATTGGT
>TRINITY_DN105399_c0_g1_i1 len=264 path=[0:0-263]
GGTCGCTTTAGTTATCCTACTAGATTGGAAACGTGTCACCATGATGATCCATTAAGTCCA
GGCTCTGACACTGTGCCTTGTATACGACTCTCCAATACAAGAATTCTCTGACCTCGATTA
TGTTTCTGACATGATAGACCCCACGAATTTGGACTTCAAATTTAAGCCGTTTCTAGGTGT
CGCCATCCTGAGCTGGATGCCGAAGGTAATAGAACAAGTGATCGATGTCTTAAGGTCATA
GCTGATGAATTCCACACAAGAGTT
>TRINITY_DN119506_c6_g1_i1 len=264 path=[0:0-263]
AGGTGTGGAGGGTGAAATTCACTGTTGCCTAGTTTCGCATAGCTTCCTGAGAAGTGCTGA
CTCTGGATGAGAAAGATCACAAGCTTTTGTTTGAAGGTAATGCGCTGCTTAGGCGTCTGG
TGCGCTTTTGTGTGTTGGATGAGGGGAAGATGATGCTCGATTACATTCTGGGCTTGAATA
TTGAAGATTTCTTGGAGAGGCGTATTCATACCCAAGTGTTCAAGTTGTGTTTGGCAAATT
CTTTTCTTAATTGCGTTGTTTTGT
>TRINITY_DN136260_c2_g1_i1 len=264 path=[0:0-263]
GAAATAAGTGGTCGGGTAATGGGCCAGCCCCTTTTCTATTGTTACTGTGACTAAATAAAA
GGTGGGCAGACTGTGGAGGAGGGGGAAATGCTCAGAAGAACTCAAAATGGTAACACCTGT
GTCTGACTCTGACTGCGGTTGAGAGATGTGCCTGTACTTACACAAAGTTTGATGAGAGTG
GATTTCTACTATTAAACTATCTAGATCACCCCCCAATAATGTGCCAATAACAAGTGCTCC
CATAGGTGCCCCAATCATGTGCCA
>TRINITY_DN250372_c0_g1_i1 len=264 path=[0:0-263]
GACCTAGGAAGACACACTCAGTCTAACAGCTGGTCGTTGGGGGGGGGTCCTGAGGATAGG
TTAAGCGTTCACTCGGACTGTGGTTTAGGTAACGTTTTCGCACATGCTTCATGCACATTG
CTGCAATAATGGAGGGAAGTCAGTGGAGGAGGGAGCAGCACATGCAAGAGAAACTCCGGG
GGTACTGGGTTTCAGGGGGTCATCATTACTTTTGTTGGGTTCTGACATGAAGCCAGCCCT
GGATGTATGAACATCACAAATGTT
>TRINITY_DN126279_c15_g1_i1 len=264 path=[0:0-263]
GGCCCCTATGTCAAGATCCAGCTCTTTACAAGCCTTAGAGGAAACCTGTCATCACCTTTT
TTCTGCCAATGCGAACAGCAGCATAAAGTAGAGACAGGTGAGTTGATTTCAGCGGTCTGT
CGTTTAAAAGTTAGGGGTAGGTGGTTTCCGGGAGCCAGCATCACGGTCATTGCAGACAGG
GCCTGGAGGAGAGTGATGGCCACCTGAGAGGAGTCCTGGTTGTTCATTGATTCCTGCTCT
CCTGCCCACCTGCTGATGACTGAC
>TRINITY_DN161193_c11_g1_i1 len=264 path=[0:0-263]
GCTCAGAAGCAGCAGAAAAAAAAATCCTTCATACCTTTTTCACAAGTATGCAACAAACCC
ACAGCAACATCCTCATGTAACACATTCACGGCAGGATCTCAAAATCACAATGTACTATCC
TGCGTTGCAGATTTTCATTGCAGAATTAAATTTTTATCTAACCACCTACCCACCACCTGC
TTTTCTATCTATACACATTAGATTCATAGCAAACTCAATTAAATGGGTTATGCAGGGCAT
TTATAAGATAGGTCATCAATATCA
>TRINITY_DN151568_c6_g1_i1 len=264 path=[0:0-263]
GTCCTAGTATATCATAAAAATAGGAATAACATTTATTTTCACATCCTCTAGACACGTATT
CCTAGTAACTAGCCTCATCATGAAAATAAACAATCATTACTTCTTCCTCCTCCTCTTCTA
ATACATCGGGCTGTGCGGAAGGGAAGTAATTCCCTTCTTATGCTTCACCCTCTGTATAAT
TTTCATAATAGGAACCAGATTCAGATGCCTCTTTATATTACTTGATCAATATGATCAAAT
GCTCCACAAGGAACATAAAGTAGA
>TRINITY_DN30226_c0_g1_i1 len=264 path=[0:0-263]
GAGTAAGCCAGAGAACATGGTTTACAACGGTGCCTTTGTGCTTGATCAGTGGGTAGTTAA
CGAAAAGATTACTGCACGCAAAAATCCAAAGTACCGCGATGCGCAACATACAGTATTGCA
ACAGGTTGAGTATCTGGCGCTAGATAATTCGGTCACCGGCTATAACCGCTATCGCGCGGG
AGAGGTCGATCTCACCTGGGTTCCGGCGCAGCAAATTCCCGCCATTGAAAAATCACTGCC
TGGCGAGCTACGAATTATTCCGCG
>TRINITY_DN155322_c3_g2_i2 len=264 path=[0:0-160 1:161-201 3:202-263]
TCAGGCAGCTCATGTAGAGTCGGGTATTTCCCCTGCCTGGTAAGGACCAGGTCCGTACTG
TGCATGGAGTTCAGGCAGCTCATGTAGAGTCGGGTATTTCCCATGCCTGGTAAGGGCCAG
GTCCGTGCTGTGCATGGAGATCAGGCAGCTCATGTAGAGTCTGGGATTTCCCGTGCCTGG
TGAGGACCAGGTCCGTACTGTGCATGGAGTTCAGGCAGCTCATGTAGAGTCGGGTATTTC
CCATGCCTGGTAAGGACCAGGTCC
>TRINITY_DN160065_c10_g1_i1 len=264 path=[0:0-263]
GGCACCTCCTAGAGACCCCAACACGTGTTTCGCGTCAGCTTACTCGGGGGGAAATGCGAC
TTTATAGGATGGTCCTGATCTAAAGTGACATCAGCTGCCGAACACTTTTAGCAATATTTT
GCTTCCATGCAACTCAGCCTTCAGTCATCACCCCATACGAGCGAGTGGCTCAAACCTTTA
TTATGTTTTGGATTATTACTTACTTTATTATGCTTTGGTTAAGTATTGGCTCTGCACATA
TCCTAATAGGGTTTGCCCCCTTTA
>TRINITY_DN318327_c0_g1_i1 len=264 path=[0:0-263]
GAATCACCTGTTAACAGTGAGTACACAAAAAAAATGGTATCCCGGACAACCCCTTTAAGG
AAAGTAGTAATGCTGTAGATGGATATGAAATAGTTGTTATTGTTATCATCCTATAAGGGT
AGTAATGAAGAAGAAATATCAAGTTCTAGGACATGCGCAGTACCAACGGAGTCCTGAAGT
AAATGTCTAAGTTGGGGCGCATGCGCCAGATCCTGGCACAGCTACTGAGGGCCGGAGTTA
TGTTACTACGGGCGGTGAGTTGGG
>TRINITY_DN1719_c0_g1_i1 len=264 path=[0:0-263]
GTCATCACCAGGTTACCATTGTAAAGCTCTTTTGCAGCCTCAACCGTCTAGTCGATACGA
GTCCTCACATGCCATCACACGCAGTTCCGCACCGCGTGACCAGGCTTCAGACTGTCCGGG
CGTCAGCTGCACGTCAGCACTCTGTAATCAAGTCAGCAAACCAAAACTGCATCCTCGCGT
TGAGTTACAGAGGATTGCAACGCGAAGGTACGTGATTCACGTCAGCAACAGGTAGACACC
ACGTAACACACTCATCGTCAGACA
>TRINITY_DN125176_c6_g1_i2 len=264 path=[1:0-103 2:104-132 4:133-144 5:145-263]
GGACGGATCCGTTGTGCAGGCCATGGACTTCTATTGTGACGGAAAGCGGGGCGGAGTGCC
TTTTGAAGGCTTCCATTTTGACTTCTGTCTTGTGGATTCTGTTATTTTCCGTTATACAAT
GGCGGAATCCGTGGCGGTGATGTGAGCTCGCCCTTGGGGCTCATGCACATGAACGTATTT
TCTTTCCGCTTCCGTTCCCTTTTTTTGCGGACCGTATGCGGAACCATTCACTTCAATGGG
TCCGCAAAAACAACAGAAGGTACT
>TRINITY_DN127359_c2_g8_i1 len=264 path=[0:0-263]
CTGGGCCGCGATCTCGCGAGACTCGGCCTCCGGAGTTCTCGGCGGCCATTTTCTTGTAGC
CTTTTCTTCGGCTCCTGCCTATTCTTTCCTCTGGCGGGCTCTCTTCCGGCTGTTGCCACG
CCCACTTCCGCCGGCGCTCGTTCCGTTCCTACTCTGTTCTCTGCGCGCACGCTAGCTGGG
TGACTACCCTCTGTGTGCCTCCGGCCCTCATTGCGATTGCGGCGAGTTTTTTCACCCTCC
TTTTGTGCCTTATAGGTACCCGAC
>TRINITY_DN133346_c7_g2_i1 len=264 path=[0:0-263]
GGTCCCATCGCTCCACCAGCACAGCACAAAAGCGGCAATGGCCACAGCCCAGCACCGCAT
AATGTGAACAGGTGCAAAAGGCTCACCTGTTCACAGACTCTCAGGAACTCCAACTGAGAG
ATGGTAGGAATTTATAGACCCTTAGCACAGAGTTTCCCAACCAGCGTGCCTCCAGCTGCC
GCAAAACCACACCTCCCAGGACGCCAGCACAACCAAAGGCCGTCCGGGCATGCTGGGAGC
CGCAGCTCCGCAACAGCCGGAGGC
>TRINITY_DN153452_c10_g1_i1 len=264 path=[0:0-263]
GTCCATTTGTTGAGCATTGTTTGTCCATAACTTCACTTGTATCATTAACCCTTCCGTATT
TGCGTTTAAATTTTTTACTCCCTGCCTTCCTGGATAACTTTTTTTTTTTTTTTTTTTTTC
ACATAGTTTTTTCAAGTTGTAGTTTCTAATGGAGCCATTTACTGTTTCATAATATTCTTA
ATGGGAAGCTGTAAAAAAAAATAATAATAATAAAATACTGGAATTGGAAAAAATAAATAT
GCCACAGTTTTATGGGTTTCGTTT
>TRINITY_DN116682_c4_g1_i3 len=264 path=[1:0-101 2:102-110 3:111-263]
GTTTCCATGGTCAAGCAGGTACATACATGTTAGCCTTACATCATCAAGCACAATGCCAGG
AATCAGAAGGAGTGGTGTAAAGCACTGTCACTAGACCCTGGAGCAGTGGGAGCACACGGT
GGCGGTGACCGAAGATGGGGTCGAGGTGCTGACGTTGCGTGAGGAAGAGCGCAACCGCTG
ACTGGGCGGCTAGCGGCCCTTCTGTGGGAGCGGGCTTGCCCCGCGAACACGGGCGAAGCC
CGTGCCATCCAGCGGCGTTGCCTG
>TRINITY_DN308272_c0_g1_i1 len=264 path=[0:0-263]
GCATCTTGGGAGTTGTGGTTTTACCACGGCTGGGGTGCCTGAGGTTGGCCATCACAGGCT
TAGAGTATTCCCATCTGGGCATTTATGCACTTTTTTGGGACTTCCACAGAAATAAACCGA
GAAAGCCGCACATGCGTGGCTACCTTTCCATTCACAGCAGTGTGAGAAGGGGCCTGTTCT
CAAAATAGGTGGATCCCACACAAATCTGACATTTACAGCACGTCCTGTGGATTTGCCATA
AGTGTCTAAATAGGAAAACCCCTT
>TRINITY_DN121045_c10_g5_i1 len=264 path=[0:0-263]
GAGGCATACAGGTTCCATATAGTATCCTGCGGAATATTTGCCAACAGATGTTGCAGCTGG
GTCTGTAGAACCTGCAGACTCATAGGTTGCTGAAGCTGGCATCCCCCTGCTGGTCCCATA
AATGCTCAATTGGCAATAAATCTTGCGACCTGGTAGGCCAATGAAGTGTTGCAATCTGGC
AGAGACATTCCTTGGAACCCTTTGCTGTATGGGGATGAGCATTGTCCTTCTGAACAATGC
CAGTTGGAAGCCCTGCCATGAGAG
>TRINITY_DN261266_c0_g1_i1 len=264 path=[0:0-263]
AGCTGGACATGAAAGAGCATGGAGATGTGCACCAACAGGTAGGAGGACTTGTCTACCGTT
ACCTAAGGGTTACTGATATCCATAGGTAACCACCACCGTGTCCATGCGGACCACCAGGCT
TCTGATGAGTTCATAGGGGAGTAATAGGAGGGTTCTGATCACATTGGTATAAATACATTT
ACCGCACTTACAGAGGACATCTCAGCTCTCCTGACTTGTCTGTATTGTATTCCCGATTAA
ATAACACACCGGGGTGTCTTTTCA
>TRINITY_DN118126_c19_g1_i1 len=264 path=[0:0-263]
GTGGAGGAGGACGAGGTAGCCAACACATGTTTTTGGTTTTCATTTAATTTTTTAAAATTA
GGTTACACTCCAAAAGAGTGTGAAATATCCAAAATACAAGAATAAGCAATTGCGCTGCAG
TATAACAATGGCTGGTTAGTGCCAGTATACATGTCTATTCTGCACAAGTACTGTGGGATC
CATGCCTGGTTCATTTTAATGAACGTGAGCTTGTACACATTGGCTGTGGACAGGTGGCTG
CGCTTGTCTGTGATGACGCTCCCT
>TRINITY_DN145621_c20_g1_i1 len=264 path=[0:0-263]
TACATCCCCTGAACGGTGCTAGGAAAAGCTGCAGCACAAAGGACATTCCCCTGGACTGTG
ATAGGGAGAGAGCTGCAGTAGAAAGCACACCTTCCCTGATGCGGAGAGAGATGCTGAAAA
AAGAACATTCTTCTGACCTGTGAAAGGGAGATAGCTACAACTGAAAGGACATGCCCCCTG
AGCTGCCTATCTGAAGAAAATGTAGCAGAGCAATAGGAGCAATGAATGTGGAGATGTCTG
GATCCATGTGAGGTGCAGGGCTGG
>TRINITY_DN96173_c0_g1_i1 len=264 path=[0:0-263]
GTCTCTCAAGCATTCCACCACTATCTGAAGCAATCTAAATCTTACATCCGGATTCTATCT
GGATTCTTAAAATCTGTTCCCCTCCTCGTCCGATAATAAATCCCACCATCTTATCAGGCA
CTTTAAATTCTTCTGTCATCACAGTCCTTTAATATACCAGGGCCCCTAGCTGGTTACCAA
CTCCGTCATCAAGCGGTCTTTTCTGAATGCCATATCCATACAATAAAGGGTCCACGAGTG
GTCCGGAATTATTAAAGTGTGGGA
>TRINITY_DN137901_c4_g8_i1 len=264 path=[0:0-263]
CGTTTTTCCGGATCCGGCGTGTAATTCCGGCAAGTGGAGTGCACGCAGTATCCGGACAAC
GCAAGTGTGAAAGAGGCCTTAGTCAGGGAGAAATAGTGTAGGGAGTGAATTAGGAATATA
TTGGGTCTATAACAAGTATAGAAACTAAAAGTCCTTTTAAGGACTATTGTTGTATGTGGC
AGCAATATGATTATTAGCGCAACCTGCACTAAATTGCTTAATCTTATTACAGACACAAAA
GTCCTTTTAAGCACTATAGTTGTA
>TRINITY_DN115469_c11_g1_i1 len=264 path=[0:0-263]
GCTGTGAATCATCAGTCCGTCCACAAATTTCATGGTCTTGGCTCTCTGGCCTCGCAGTTT
TCCGGACACCACGACCTCACAACACATGGCGCCTCTCTCAATTATGAAACGCAGGACACC
ATAGCAGCCTCTTCTCACAGCCAGACCTCCCATGAGCTTGAAGCTCATAGACTCTGCTTG
GGCGATGTCGCACAGACCCCTTGAGGCGACTTTCTCTGCGTACAGCTCGGCGCGGCCCTC
GGGGGGGCCGGGCGTGGGGGGGGC
>TRINITY_DN115456_c1_g1_i9 len=264 path=[0:0-31 2:32-32 3:33-42 5:43-43 6:44-54 7:55-55 9:56-100 10:101-101 12:102-112 14:113-116 15:117-125 16:126-145 18:146-146 19:147-149 21:150-150 23:151-161 24:162-162 26:163-169 27:170-170 29:171-171 30:172-188 32:189-189 33:190-194 35:195-195 37:196-199 38:200-200 40:201-228 41:229-253 44:254-263]
GCTTATAAAATCTCTTCCTCGGGGATGTATCTACTAGGCCCTTGACCTACAGGGCGAGGA
ATTCAAATACCCAATTCCTTGACTTTATTGTCGCACACTCCGCTGCAGTAACTGCAGATA
ATTTCTAAAACTAGTGCAGCCGCCCGCGGTAACAACCTCATCATTATTATGGTGGCACAC
ATACGCACTGTCAAAGGACGAAGCTTGCACAGGTATTCCACTGCGCAGAGAACAATGTCA
GCGCCGTATCTATTATTATCACGT
>TRINITY_DN121910_c13_g1_i1 len=264 path=[0:0-263]
TGGGATGATCAGCAAGAAACGAAGAAAAACTCAGAAAAATGTAACAAAGCCAGCAACCGG
GCAGTGTATGGACAAAAAAAAAAAATCAGCAATATAAACCAAAACATAAAAAAAGGATAA
ACTGAAACAACAATAGAAAGGCAATAAAAATAATAAAAAGTAATTCACTCAAAGCAATTA
AAAAAAAAAAAAAATGAATATCAAGCAAGAAAACTAAATAAACAACAACTAAATTATGTA
TATATATAAAGACAGACATTTTCA
>TRINITY_DN156073_c18_g1_i1 len=264 path=[0:0-263]
GCACTAAATGCAAAGCCTAAAAGGAAGAACTGCACAGAAAAGGTATGCAGCCTCTCCATC
ATGGGGGCCACACCCTCACCTGCGAACTGCTGTCCAGAAACATTTAATCTTTATGGGGAC
AAGCAATGGCAGCAGTGGTCGCTCGTCCCGATATAGTGGAGGTGATTGCAGCATGTACAT
GCAGCTCTCACCCCCTCTGGCAAGCAGGCGGGTTATCAAGAAGAGACGGTTCCTCCTAGA
CAATTACCTGCTCAGATAGCATGT
>TRINITY_DN65509_c0_g1_i1 len=264 path=[0:0-263]
TCGTCGTTTTTCCAGAGGCAACATGCACCAACGCCCGAACGCTGATTCGTTTTCAGAAAT
CTGTTTTCAGCGCCGGGCTGCCGGTGCAGCCGGTGGTGCTGCGGTACCGATACCGATATT
TTGATCAGTCCTGGTGCGGAATAAGTTCACCGCTCACCTCGTTGATTAAGATGATGTGCC
AAGTGTACAACTCGATGGAGGTGACGTATCTTCCTGTGTATGATCCCAGCGAGGAGGAGC
GACGGGATCCTGCACTATTCGCTG
>TRINITY_DN196225_c0_g1_i1 len=264 path=[0:0-263]
GGCCGCCTTTGTCTACGTCACGCCTGTGCTGGACGCCGGCTGGACGCGCCAGCACGAAAA
CGGCCGCCTGGAAATGCAAAAGGCCCTGGCCGGCAAGGTGCAGTCCACCGCCGTGGCGAA
CGTGCCCGAAGGCCCGGATGCCGAGCGCGTGATCCGCGACTTGGCGGCCAACGGCCACCA
AATGATCTTTACCACCAGCTTTGGTTACATGGACCCGACGCTGCGGGTCGCCAAGGAATT
CCCCCAGGTCAAGTTCGAGAACGT
>TRINITY_DN135994_c18_g1_i1 len=264 path=[0:0-263]
AACGCAACTGTGAAAGTACCCTTAGTGAAAGGGTATGAACAAAATATCCTCACTATATAA
GCACGACTAGGTGCAGGCTGAAATTTTTACCTCACTAGAGAACTTTTAAAATAAAGGTTA
TATTTTAAAGAGTTATAATTGAGGTCGAAAACATAATTTTGATAGCCTCAGGCTATTGGA
ACCATAAAATGCTGGTATCAAAACAACCCTACCGTGGTGCATGCCGTCAGAGAATTCTGT
TATGGTCCGTGGCAGCGGAATCCA
>TRINITY_DN78673_c0_g1_i1 len=264 path=[0:0-263]
GGAGAAGTGTACTTCATCACTGCATGTAGGTGAGAACTAGGGCTGGGCGGTTCATTGAAA
AATAATCAGACTGCATTAAAATTTTGGTTACGTCAACATTAAATTGGCCATGTCAACTAT
TTCAATTATTCTGGTTACAGCCGGCGCTGCTCTACTCAGAGTTTCCCTTCCTCTGCTCTT
TAGATGGTTGTCAGGCTCCTCCCCCCACGATCCAACCCTACCGAGGGGGTGCACCCTCCA
CCGATCCAACCCTACCGAGGGGGT
>TRINITY_DN243671_c0_g1_i1 len=264 path=[0:0-263]
AATATTTAAGTAGCGGAGAACCCCTTTAATTTTTAGTAGAATTAATACATTTATTGAAGG
ACTATTCCCATCTTGTAATTTGATGGTATATAGCTCCAACCGAATCTAAGAAATCTGAGA
CTGAAGAGGGCGCAGTTTAGCGCTGCAGCCGCCCCCATTCTTCCTTGCACAGTTGGGTGG
CGCCCCTCCACAGGGAAATCTTAATAGGAGGCACAGCGCCGAGAATCAAGGTGACGCACC
AATGCGGCTTCTTCATTCTCAGGT
>TRINITY_DN151728_c5_g4_i1 len=264 path=[0:0-263]
TCACATAGCCTTATGAGGGCTTATTTTTTGCAGGACAAGTTGTACTTTCTAATGGCACTA
TTTACTGACCTTTTATCTTCATTCTCCAGGTTAGTACGGTTACAACGATACCACACTTGT
ATAATTTTTTTGTGCGTTTTAATACTGGAAAAAAAAACCTTTGAGGAAAAACTTCATTTT
TTTTTTTTATAACCATATTCTGACCCCCTATAACTTTTTGCCAATTTTTTGTGGGACAAT
CTGTTCTTTTCAGTGATACCAATT
>TRINITY_DN94139_c0_g1_i1 len=264 path=[0:0-263]
TGTTACGGCACTCATACGGCGGGTCCGCAATACACAGGGCACCGGCCTGTGTGCACTCCG
CTTGAATGGGTCCGCAATCACGGAGGTTCGGAACGGAAGCACGGATCGGAACCCCAAGGG
AGCACATACGGAGTGCTTCCGCGCTGTTTGTCCGTGCCTCCGTACCGCAAAAAAAATAAA
ACTTGTTCTATTTTTTTGCGTTGCGGATGGATCACGGACCCACTCAAGTTGAATGGGTCT
TGATCCGTCCTCGGCCGTCGCATA
>TRINITY_DN237873_c0_g1_i1 len=264 path=[0:0-263]
ATCCACATAAAATTCATGAATAAAGAACCCATAAATGTCCAGTCTAATACGTTTATATAA
TAAATGGCAATATTTTTAATCAGATATTTGTATTTGGTTTTATTTTCAGGACCCAAAGAT
GTGGCATGGCTCTGTGCACACTAACATTTATGTCCTAGAAATTTTTTACACTGATCTTTT
ACTGTCATATATTCCATGGATAACAATAGAGAGAAAGGGACGAGTGGCTTAATTTCAGCA
TCATACATTACACAAAGTGCAATG
>TRINITY_DN321532_c0_g1_i1 len=264 path=[0:0-263]
ATATCAGAAAATCGATCGGTGGTGTGGTATGGCCAATGAGCCCGGCCTTCCCTCTGCGGA
GAGCGAAGGTGAGCAAGATGGTTTCCATGGGGTTGTGGGAGAGCTGAACCTATCGCAGTC
GCAGGACAAGGAGAAGAAAGACAGAAAAATGATCCATGCATTCGGTGTTTTCCAGCACGC
CGACTCGTTGGATATCGTGCTTATGGTGGTTGGCGGCATAGCTGCTGCGGCTGTCGGTGC
GGGCCTGCCGATGTTTTCGTTTGT
>TRINITY_DN161290_c10_g2_i1 len=264 path=[0:0-263]
GGAGTCAGGATCTGGAATGGAAGAGAAAACTTGTGCACATATGTTAGACAATTGTTTACT
ATGGGAAATCACATATTTAGCAACAGATTAATTATGCAGTTGCAATTGCTGTGGGTTTTT
CTGTTACATCCTTGCCTGCGTCATCGTTGTTCGAGGGTGTTTCTGACGTTTTTCTTGACC
ACCCCCCACTCTCCAGGTTTGAGAGTGTGTATTCCCTCTAGGGAGTCATGATCTGGAATG
TAAGAGAAAACTTGTGCACATATG
>TRINITY_DN146232_c3_g1_i1 len=264 path=[0:0-263]
ACGTCATCACGCTGAGCGCCGGTCCTTCAGCAGGTCCTTTTTATTCAATACAGGGGCAAG
AGGATGAGGCGAGTATATATTTTCATTTGTTTTTTTGCTGAAATTAAACATTACAGCAGG
GAGCCACTATGGGGCATTATTACTGCAGGGGTCACTATGGGGAACATTATGGGCCACCAT
GGGGGACATTATTACTGCTGGGGGCCACTATGAGAGACATCTTCACTGCTAGGGCCACTA
TGGGGGACATTATTAAAGATGGGG
>TRINITY_DN135439_c4_g1_i1 len=264 path=[0:0-263]
CATTATACAAGCAGGGGCTAATTCTACAGACAGTCACTATAAAAAAAAAAAAAAAGGTTC
TGATCGGTGGGGGTCTATGTGCTGAGACCCCCAACTACCACTTTGCTGCTAAAGAAAAAA
AAATTAAGACAGCATCAATGGAAAGTCTCAGCACTTCGACCCCCAATGATTAAAGGGGTT
CTCCAGGCCTTTAATATTGATGACCTATCCTCAGGATAGCTCATCAATTACAGATCTGCA
GGGGTCCCGAGTGTCGGGCCCCCC
>TRINITY_DN131752_c4_g1_i1 len=264 path=[0:0-263]
TGTCAGTATGCTTGGGGACACCCAGTGTATTTATGTCTAATTTAGCCTCTATTTCTGAAA
TGTCTCTGCCAGGATTGGAACTCACAACTTTCTACATTAGAGGCAAGAACCCTAACCACT
GAGCTATGGAGCTCAATGCTAAACTATGCTAGAAAAACCTGATAGTAGTTTCTCATATAT
TAGGCATTTCTATACAGCAGAAGTATAATTTTATATATTTTTTCAGTAATTGTAAAAAAA
GTATGGCACAAAATAAATGTGTAA
>TRINITY_DN150150_c11_g1_i1 len=264 path=[0:0-263]
AGAGGCCTACCCGCATGTATCAAAATGTCATTTTTCTCAGGAATGTGGGCACACAGAACA
TGGGACCAACACAGATACCCCAAGCTGACAAGCGCACACGCAACAGGTCAGCCAGTCTCA
TAGGCACAAATCCGCTGGCAGATGACCCTAAGGCTCCATTCACACGTCCGTGGTGTGTCG
CGGACCCGCAAATTGCGGATCCGCCACACACCCGCCCAGCACCCCTATAGAAATGCCCAT
TCTTGTCCGCAAGTTGCGGACAAG
>TRINITY_DN129573_c1_g1_i1 len=264 path=[0:0-263]
GAGGCAGAAGAGGACATTGGTGAAGGACTCACAGCTTGAGAACGCAGAGTTGACAGTGCC
TTCACCTGGCCAAGTTGCTGGTGTGACTGGGCAGGAACCACATTTACCCAGTGGGCCATA
AAGGAAATATATTTTCCTTGACCGTACTTACAGCTCCCCACGTCCGCACTGCCATGAACT
TTAGCAGACACCAACACGCTCAATGACTACCCCACCTTCTTTTCAACATATGTGTTCAGG
GATCGTACAGCCTTTTTGGAGAAG
>TRINITY_DN204934_c0_g1_i1 len=264 path=[0:0-263]
CGTCTGCACTGAAAACACACAGCATAATTGAGGCGCTGCAGGTTTGAAAATCCACAGCAT
ACACTTTTTCGATGCTGATTTGTCCACTAGAAGTGGCTGGGGTTTTCAGAACCTCATTTA
CATGTGGTGTGTTATACTTTAGTGGGAATTGGTCTGCCCTAAGGGCATCTGAACTTGCCC
TAAGATAACTGGAGACGCTGTTTCCAGCAGATACATGCCCCTAGATTGTACAGCACTTGT
CTACAGTTCAGCATCTTTTGGTAG
>TRINITY_DN131552_c4_g1_i1 len=264 path=[0:0-263]
ATCGAGCTTCAGATCCAAGATCCAAAGTCCATTTGTTGCAAAACTTTAATGCTGTATGGA
GACCTGTCTCTGTACAGCATTAAAATGCACAAAAAAAGAGGAGAAGAAAAGCTGGTGGAG
CGCCAAGTATTGAAAGAGGATTAATGGGAATTTGATACCACTGATAGAGGCTTGTAGTGC
CTCCCCAGAAATAAAGAAGACCAAACGGTGTATAGCCAATAAGAAATAAAGATAAAAAAC
TGTGTTCTTACATAAAAACAATAA
>TRINITY_DN157649_c1_g1_i1 len=264 path=[0:0-263]
GGATCCTTGTAAACCAGCGCCACCATGTGAGGAACCCCTTCAACAAGTTTGCGAGCCTGA
ACAAGTGTGTGAACAACAATGTCCTCCTCCTCATGAGATATTCACAGAGTCTAGTCAAAA
TAAGGAATACATTGGTGTTAAGAAGTACAACAGTTAACTCCTGTAGATGGAAATAAAGCA
TTGAAATTTATTATTATATATCTGCTTTACGGTTTCCCATCAGATATGTATCGATTTAGT
TTTACTGTGTACTGATGTAAAAAT
>TRINITY_DN117415_c1_g1_i1 len=264 path=[0:0-263]
GTTGTGGTGCCTTCGGTGTGGGTCTGCAGTTTTCATGGTCATGAGGGTGGAGGGGACTTT
TTGAGTGGGAAGGTGTGTCCAGACTTTTGGTCTGTACTGTATATATGGACCTAACTGTAT
CTCCCTGAAATACTAAACTTTAAAACAAGAGGAAGATTTGTCAAAACTGGTGTAAAACTG
GCTTAGTTGGCCGTGGCAGCCAATCGGATTCCACCTTTCATTTTCCAAAGGGGCTCTGAG
GGATGAAGGGTGGAATCTGCTTGG
>TRINITY_DN164633_c0_g1_i1 len=264 path=[0:0-263]
GGCGTCACCGCTCGCCGCCACATGCCCTGGGGACGCCGTACCAGGACATCGCCGGGAAGG
GCATACTCGAATGCCGTGCTCACGCTGGCAAATGGGCATGTGCGGGTCAGCAACAGCACA
CCGCATTAGCGACACCCAACCGACCCCTGCAGCGTATCCCCATGAATGTCCCAACCCAAG
AGATCTCTTGGGACCCCGCAGTACAGTCGCACCAGGGGTCGCACCCCTGAGTCGCACTTG
ATGAGAACAACGTTGGCAGGCCAT
>TRINITY_DN145840_c5_g1_i1 len=264 path=[0:0-263]
TACTGGGATTTGACGTCTACCGATACTAGGCTGTGACAGGGCGCTGTGATTCATGGCAGT
TAACCCCTCAGGTGCCACACTTGGTGTTAACTGCAGCAGATCGCAGCGCCTTGTCATAGA
GGCCTATGTGATTCTACCACTGGCACCTGCCGTCTGTATTTGTATTAAACATTAGTTATC
TTCTTTGGTGGTGCAGTGCGACCCCCCAGTATTAAAAACATTGGTGGCAGTGGTCACAGG
GTCCCCTCACTCCCTTCATTGGTG
>TRINITY_DN160493_c2_g2_i1 len=264 path=[0:0-263]
AGGCCTCCCCCTCAGTTTTGCACTAGTGGGGCAGGCAGTGGCTGCTGCCGTGGGTGTGGT
AATCGCATTGCCACTACATACTATGGTTCCAACTGCACAGCTCCTTGGTCAAGTGGCAGA
TTCTTCTAGCACTGAATTCAGTGGCCTCTGCCCTGTGGCCCCCTCCTCAGCTGGAGGATG
GTGCTAGAAATTCAGTTTTTGCTCCCCTTGCATGGCTTCCTCCTCAGGCGGAGTTTTTTT
TATATTGCACAGCCACTTAATCCT
>TRINITY_DN180177_c0_g1_i1 len=264 path=[0:0-263]
GTTTTCCATAAATGCCCCCGGAAACCAAATATCCCTAACTTTTTGTGAGTAGTGTATTTC
TTTCTAACTTGTTTTGGAGAAATGTCCCGTGTGCTCAGGCCAAGTATGTAATAAAAATAT
TTTGAATACCGTCACGGCATTTGTTATATCGCTGGCATGGAAAACAAAGGTTCTTTTATC
TCTTGCACACATTTCCAGAACCAACATGCAGTTTCCGACTGCGGCAAATCGGACAACTCC
CACTTTTTCTTTTCCACCCAAAGG
>TRINITY_DN120073_c7_g1_i2 len=264 path=[1:0-76 3:77-171 4:172-218 6:219-263]
GGACGTTAGTTAATTTGGTTGAAAAAAGACAATGTAACTATGAACCAGACACCCTCCCCT
CTTCAGAGCACCCGAGCATCCCGATGTGTTCGGCCAGAGCACCCGAGCACTTTGGTGCCT
GATCAACACTAATCACCAAATGATTCTACTCTCCAGAGGGGATGGTAAAGCATGGTGCAC
CCCAATGGGAAATAAGTCCAGAGAGTCAGGGTCTGCAGTGAATCAGTATGCTTCTTACTG
GAGGAACTTAACTGCAAAATTATA
>TRINITY_DN161937_c9_g1_i1 len=264 path=[0:0-263]
AACTCCCACAGAAATGAATAGAGCATGCTGGGAATTGTAGCTTCAGAACATCTGGCCTGC
CACGGTAGCTGCTCTGTCTAGAATATAACAATTTGATCATCATTTAGAGAAAGTGCTTTC
ATATTTCCTTCACCAAATTATACCAATTTTCCAAAGCATGTACTGATTCAGTGAGCCAAA
CTCTGGCAATCACCCACACAAAATAATAATAAAATACTTTATTTTATTTAAACACTCTCT
AATTCTTAATTGCTTCTTGTCAAT
>TRINITY_DN310347_c0_g1_i1 len=264 path=[0:0-263]
GCGCCACTGAACATGCTCTCGCCGAAGAACATGGCACCGATCGCGACGCCATAGATGCCG
CCGACCAGCGTCTGCCGATCCCAGATCTCGAAGGAATGGGCGAAGCCGAGGTCGTGCAGT
TGGCTGTAAGCCTCGACCATCGCGGGGCTGATCCACGTACCGTCCTGGCCGGGCCGTGGC
GCCGCGGCGCAGGCGCGCATCACACGACTGAAGGCGGTGTCGGCGGTGATCTCCCACGTG
CTGCTGCGCAACTGGCGGCGGAAG
>TRINITY_DN268431_c0_g1_i1 len=264 path=[0:0-263]
AATGTCAGCCGTGCCAAGGAATCGAAAAAAGCCAGAATATTAGCATATTCTTCCTCATTC
TGTACTGCGCCTCCAACTATTTTATAATTACAATACTGGAGCTGCTAAACAATGTTATTC
TGACAGAAATACAATATAGTATGCAGAAAAATATAACACTGAATACAATATAGTATACAA
CACAATGAATACCATATAGTATACAATGAAATATAACACTATGAATACAATATAGTATAC
AACACGATGAATACAATATAGTAT
>TRINITY_DN219028_c0_g1_i1 len=264 path=[0:0-263]
TGATCCCCAGCGCGTCGGCGAGGGCCTGCCCGGCCACCGGACGTCGATGACGGCGCAGCA
GCTGCAGCAACTGGGTCAGGCGCAGCGCACGTGACATCAGCCGACCAGCGCGCTCGATGC
CACCACGTGCTCGCCCGGCTGCGGGGCCAACGCGGCCTCGACCAGCACCTTGGCGATTTC
GGTAGCCGGATTGATCCGCCACGCCCGCGGCAACACCGGCCCCAGCGCGCCCAGCACCGT
CAGCGCGAAACGCTCACCACGGCG
>TRINITY_DN144317_c8_g6_i1 len=264 path=[0:0-263]
CCAAGAAGATGGTTTTCAATTTGGAGAGAAGGAACCTTCTGTGTTACTATCATATTGGCA
GTTCTGTCTTATCCAGGACTTCACAAGAGAAGGAGCTAGGGATCCTGATATCAGACGGCT
TCAAAATGAGTGCCCAGTGCGGGCAGGCGGCTGGGAAAGCAAGTAGGATGCTTGGCTGTG
TAGATGGTGGTAGGACCAGTAGGAAGAGAGAGATTGTGATCCCACTGTATAGAGAGCTCG
TGAGACCACATCTGGAATACTGTG
>TRINITY_DN150219_c13_g2_i1 len=264 path=[0:0-263]
AGCAGGAAGAGAGAAGAGAGACCGCACGTGTGATGCATCAAAACCAACGCACATGTACAC
AGCCCCATTGAAATGAATGGGTCCGGATTCCGTGCAGGCGCAATGCGTTCGCATTGCACC
CGCGCGGAATACTCGCTCGTGTGAAAGGGCCCTAAGGGCTCATGCACGCAACCGTATGCA
TTTTGCAGTCCGCAAAAAATATGGATGACGTCCGTGTGCATTCTGAACCGAACAGCTGGC
CCCTAATAGAACAGTACTATCCTT
>TRINITY_DN132376_c1_g6_i1 len=264 path=[0:0-263]
TGTTATTGATGGATGCTGGGTGGTTGCTCTTAAATTGGTGTTTGTTGTTGCATTATTTAT
CACACATTATTTGCTGCGATTTGTTTAATGTTGGAGGTGAAAAGGAAGATAGTTGACCGC
TTAAAAACAGCAACTTGCTGGATCCAGAACAGGATGGCTTTACTAAGTGTATATCATGCC
CAACTATTGTTATTGATTTCTTTAAAAGACTGTGTCAAAAAGTGTTGGACGTAAGTGGCG
CCATGGATATTGCCTACCTTGACT
>TRINITY_DN143163_c8_g1_i1 len=264 path=[0:0-263]
AAAAAATTCCAACCAGCACCTGGATCTAAATAAATTTATAAATACATGCATTTCAAAATT
TTACATAACCACTGAGTTAAGGTACTTCCACATTAGCGGCAGGGGAGTCACCCGCTGGAA
CAGCCTGCCGGATCCGCCCCGCCGCCAGTGCACGCGCGCCCCCAGACTGCCAAATCCATC
CTGCCGCTCCGTCCCCATTGACCACAATGGGGGCGAGGTTCCGGCAGAAGCCGGACCAAA
AGTATAACATACACTACTTTTAGG
>TRINITY_DN143209_c8_g1_i1 len=264 path=[0:0-263]
AGATCCTGGATTATTAAAGAAGTTACCTAACTTCAGCAAATAGCATTTATTATGTAGAGA
AAGTTAATACAAGGCACTTACCAATATATTGTTACTATCCATACTGCCTCCCCCGCTGGC
TGGACCCACCCCTCCACCACACCACACACCGCCCACCCTCAGGGGCCATAACCACCGCTG
CAGCACAGATACAAGATGTCCGGGACAGAAGCTGCTGCACATGCGTGCCTATGCGTTCTC
CTATAGCCCCAGCCAACAGAGAGG
>TRINITY_DN121627_c1_g1_i1 len=264 path=[0:0-263]
GCTCCCGCTGAAGGGGATGGAAGGGGCGCCGCTCCCGCTGAAGGGGATGGAAGGGGCGCC
GCTCCCGCTGAAGGGGATGGAAGGGGCGCCGCTCCCGCTGAAGGGGATGGAAGGGGCGCC
GCTCCCGCTGAAGGGGATGGAAGCAGTCCTGCAGTTGCTATCTCCATTTACCATACAATG
GACGGCGCTGTGTGGCACCAACTTCTGGCACCGCTTATTGGTGGGGGTGTAGGAATGGGC
CATCAGTATCAAAATCCTGGACAA
>TRINITY_DN161676_c11_g1_i1 len=264 path=[0:0-263]
ATTCTAGGTTTCTCTCTGTTCCATATGAACTGTGACATTTGGCTTTGGAATTTGAGTAGG
TGAGTTTTGGGGATTTGTATTGGTAATACCCTAAGATAATAAGACAATTTGGGAAGAAGA
AACATCTTGTATAGAGTTAGTCGTCTGAACGCAGTTATTTTTTGGGAGATTGTCTTTCTT
TTTTCATTTTTATGTATAATTTTGGGAAACTTTCAGTAATAATCTTTTTGCTATTACTTG
CTAATTCTACTCCCAAGTATGTAA
>TRINITY_DN129394_c15_g1_i1 len=264 path=[0:0-263]
GGCCACCTGCACATGGGTGCAGGGGATCACAGAGAAGATCCATGCTAATTTCGGTTCTGA
TTTATGTGCGTTTCTGCAGCATATGCGCACCAAAATTCGCAATGTGCAATTGAGGTTTTT
GAAATGGATTAGATGCGGGTTTTGCTGCAGATCTCCACCTTCCATTGAAAAGGGTGGAAT
TCGCAGCTAAGACCACAAACATTATTGACATGCTATTTATTTTAAAATCAGCACAATAGG
TCAATATCCGCACGTAATCTCATG
>TRINITY_DN133332_c4_g6_i1 len=264 path=[0:0-263]
CTCACAGCTCTGCAGACAGTGTCACACATGATGGGATTGGATGCGCAGCTCGGCAGACAA
TCAATAATCGATAAGTATTTTAAATGTCATGCAAAAATTGTGGTATTTACTAACACCCAA
TGTGTCTGAATTGTATTATGTACATTTGTAACATGTAATGGGACTGTTAAATGTATATAA
TACTCTCTGCAGAATACTGTGGTTGGTGTGTGTTATTTTGAATATAATAATACTAAACTA
TACTGACACCAAGTGTATCTAAAT
>TRINITY_DN116481_c1_g1_i1 len=264 path=[0:0-263]
AGAACAAGCAAGAACCTGTGAATAATGGAAAGATGACACCATGTAAAAATGCTTCCTGTA
GACTGAACTTCAGCAAAGACCAATGCAAATGATATGTCTCTTACCGTTATCTTCATTATG
TTGATCTTCAAGATATCTAGTTTTAAACAAAGTTCACTTTTCTTGACTTAGCTGCAGCAA
GGGCATCTATTGCTGCAGAATAATCTGTATTTTATGCAATCTCACTTTAAATAGATATGA
TTGCTTGAGCCGATAGCCTGTCTT
>TRINITY_DN158260_c2_g1_i1 len=264 path=[0:0-263]
GGGACTTATTGGTAAGACCCCCTATAGATATCACCATTATACACAAAAAGGGGGACATTT
ATCAAAACCGGTGTAAAAGAAAACAGGCTTAGTTGCCCATAGCAACCAATCAGATTCCAC
CCCTCTAAAGGAGCTGTGACAAATGAAAGCTGGTATCTGATTGGTTGCTATGGGCCAATA
CATGAATCCCCCTCGGCTTGGACACCCTAGAGCAGAGATCAGCAACCTTCAGCTGCTGAG
AAACTACAACTCCCAGCATGTACA
>TRINITY_DN148929_c0_g1_i1 len=264 path=[0:0-263]
CACCGACCACCTTCCGAAGGGATCCCGAGGACCCATCCGCTGTGGCTCTGAAGGAACCAT
GGCAAGAAAAAGTCAGGTGTGGCGGCTTCTGTGTGCTCGGGGGTGGGACTGTGTTTCGGG
TACTTTCACACTAGCGGTAAACTTTTCCGGCACTGAGGGGCTCAATAACAGAAAAGAACT
GATCCGTTTTATCCTAATGCATTCCGAATGGAGAGCGATCAGTTCAGTCGCTGTACGGTT
TTTGGATGGAGAAAATACCCGCAG
>TRINITY_DN142023_c1_g1_i1 len=264 path=[0:0-263]
AGTAAGTCAACCAATAGTTGGTATAGAGTCAGAAAAGGGTCCATCCCTGCACCAGATTCA
TCATCCAGCCTGAGCCCCTGTGATAGACCTGGCTCCTTTACACAGACCAATTTTGCAGGC
TATTGTCAGGAAGGAAGCGTTGTTTCTCGACAAACGCCTGCTTGTCAGTGAAGGAGACCG
TTGCATTTACACCGAGTGATACCCTCCACAGTATGTATGGGCAGCAGACCCCGTTTACAC
AGCACGATCTGCTACCCCAAAACA
>TRINITY_DN184107_c288_g1_i1 len=264 path=[0:0-263]
ACCCCCCCCCCCCCCCCCCACGACCCCCCCCCCCCCCCCCCACCACAACCCCCCCCCCCC
CCCCAACACCCCGCCCTCCCACCCCCCCCTTCAGTGTCGTCCACAGACCCCCCGTGGAGT
GTGTTCCACGGAGCCCCCCGTGCGGACGGGCCCCGGCGGCACCGGGCGGGGGGCGCCGGG
GGGGCCGGGGGGGGGGGGCGTGGGGGGGGTTGTGGGGGGGGGGGGTTGTTGGTGTGAGAG
AACAATGCAGAGATTGTGGGGGGG
>TRINITY_DN121808_c4_g3_i1 len=264 path=[0:0-263]
CGTCACGGTCACCGCGCCCCCTGCCCTGTGACTAACAGCGCTTATGCCCGAGAATTCGGC
TGCCTTTGCCGGACTGCCGGCTGTCAGTCACAGCGGAGGTACAGGGAAGGAGGCCGCTGC
CTCTGTGACTCCAAGCATGTGTGGAGAAGCGCCGGGCAGGGGATAAAACAACGTTTGCTG
CATCTGCCTTCAGGAAGAAAGTCATCATCAGAAACACACTGCGGGCTACACGCAGGTTCC
TACAATATAGGATTCTCTCAGTGG
>TRINITY_DN316862_c0_g1_i1 len=264 path=[0:0-263]
GTATAGCAAAATCCAGAAAGAACTTCTTTAGGTACACGGCACATCCACTAGAGGGCACTT
TGACACAATCTATTAACAGTCTGTGCATGAAGAAATGTAATCTCCTCCAAACCCTTCTCA
AAGGAAGATTTCCCCTGCAGTGACGCTGTAAGTCATTCAATGTTCAGGAGTGATCCTGCC
TTGTTATTATTCTAGAAAAGACATTCATATTCCCATTCATCCAAGGCTACCCAGCAGACT
TGGACTTCAGATGGCACCTCACCT
>TRINITY_DN150060_c4_g1_i1 len=264 path=[0:0-263]
TAATCCATTCACAATGGGAGGGAAGAAATGCAAATGAGCCCCCAACAAGCGCCGCCCCCG
ATGCCACCAGATGCAAGGCAGCCATCCCACAAGTCAACGTCCAGCTCCTTAAGCCTTGAG
ACATGACCTGGACACCAAATAAGCCAGAACCTCATCTGCAGACATCAGTTTCAGGGTGAT
TGCCCCAGAATTATGCAACTGTATGTCTTTGACCCCTATAAAAATATGTATAGCACACTG
TATATTTAACTTCTAGTACATAAA
>TRINITY_DN191001_c0_g1_i1 len=264 path=[0:0-263]
GTAAGAAGGCTTTTTGCCTCTTAGGAGGAGAGTTGAACCTCCTAACATTATGAAAGAAAA
TCTTTAACATGCCAAGAGGGAAATAAAAGTACTCATGTAATCAGTAATAGGAGTGGAACA
TCAATCCTAATAAACAAAAACAGTATAAACATAGATACAAACACAATCAGGAGCCACGTA
TCGGACAGAACTGGCTAATATCGTGCCCTGAAACGCCCTAGGCATGGGAAGATCATGGAA
TCCAGATCCGTGTCATGAGAAATA
>TRINITY_DN117561_c16_g1_i1 len=264 path=[0:0-263]
GGTGCTGTGCAAACTGCAGAAGAAACCAGCACGTCCATGCACAGTGACACATCCGAAGTG
AAGACATCTCCTAGCCCTGGTGCCACCACAGTACCAGGGAGCCATGAAAAAAAAGTATCA
CATAATTAAAGGTGGATGCTAGCTAGCGGCCGCCCGGCTCCCTCCTACATATAAATTATA
ATTTTTTTTTTATAGATTCCACATAAGGCCTCTTTCACACGACCGTTTTTTTTCAATATA
CGGGCCGTTTTTTTGCGTTCTGTA
>TRINITY_DN331327_c0_g1_i1 len=264 path=[0:0-263]
ACGACCACCCCGTATACCCTGCCCGACACCTGCGATGAAGACGAGCGGCTGTTCCTGCGC
AGCAGTGGCGCCGCCCAACGCGCGCTGGACTATTACCTGAAAGAGGATGCCGCACCGCCC
TCCGTTGACGATACGTTGTTCGAGGTCAAGCCCGGCATCAGCGACGAGGAGGCCCTGGTC
CACGCCTCCGACCTGCTGCGCAGCGCCGCGGCCACTGCGTACGAATCGGCAAACAGCGCC
CACGGCAATAGCCGGGACCTGGCG
>TRINITY_DN244390_c0_g1_i1 len=264 path=[0:0-263]
ACCACCGGCTACGACTTCATGAACCAGGTCAGCCTGTTGCAGCACGATCCGCGCGGCGAA
CGACCGTTGCGCGAACTCTGGCAGCGGGTCAGCGGACGCCCGGAGGCGTTTCTCGACGAG
GTCTACCAGGCTCGCCAACTGGTCCTGGCGGGAAGCCTCGCCGGTGACCTGGAGAACCTC
GCCCAGGGTCTTTTGCGGGTGGCGCGGGCCGACCTGGCCAGCCGCGACCTGACCCTGGGC
GGTATCCGCCGCGCGCTGTTCCAG
>TRINITY_DN117979_c13_g1_i1 len=264 path=[0:0-263]
GATTCTTCCGGCATAGAGCCCCGACGACGGGACTCTATGCCGGAAGACAAGAACGCAAGT
GTGAAAGAGCCCTAAGCCAGTTTCTCTTTACACCAGTTACACCTTTTTTCGTTTGTACAG
CAGGCTGCCAAAATACAAAAGTCCTGCATGCAGAACTTTTCTCTGCTAAATATTGTCCAA
ATCTGGCACTGCTGTGTTTATTCTGCTCCTATAACTGAGCAGAAGAATGGAAATAAATCG
TGCTGATGTGAAAGTGCCCTTAAA
>TRINITY_DN139962_c4_g5_i1 len=264 path=[0:0-58 1:59-116 3:117-263]
TGGTACCTCACCTTCCTTTTCCATCCTGCAGAGTCTTGCAAAAAATGTATACTTTTTTTA
TTTTTACAATGGAACTCTGTGGTGACGGATGCCGCAGTATGGCGTCTGTCTGAGATATCC
GTTAATGTATACCTTTTTTTTGTGTACGTTAAACATATGACAAAAAGATGATGTGAACCC
TGCCTTAAAAATGCCATATGCAGAGCACCATTGCATAGTTCTTATCCTTTTTATTTTTTT
GTAGCTCTGACGTGACCGTTGCAA
>TRINITY_DN129738_c11_g1_i1 len=264 path=[0:0-263]
GAGCAGTGAGGCCAGCCGCCTGCCGCTCAAGGATGCTGACTCCTGAACGAATTCGATCAA
CTCACCTCTAATCTTGAGGACAGGTCCTCAGTGTCATGAAATTAGACAACCCCCTTTAAC
AAAACCAGTGAGCAACTGGAAAAAGGTAAGTTGCTTTTTTCCAGTGGCCTCCTACCTCCC
CCTGTTTTCTTCCAAACTTTTTAGTCTAGGGCAGTGGTCAGCAACCTCCGACTGTTGTCC
AACTACAACTCCCAGCATGCTCCA
>TRINITY_DN157045_c2_g1_i1 len=264 path=[0:0-263]
GACCTAATCCGGACACGCTCATGTAAACCCAGCCTTAATGGCTCTGGTATGTTAAATGAC
CCTAGTACTTCCTCAGTGGTATTCCAGGATTTTTTGAGTATCTGATCGGCAGGGGTCCGA
CACTGTGCATCCCCACCCTATCGGCTCTTCAGAAATAGATCTGGCGACATCACTCGTGTA
GTGGACAGAGCTGGCCACCGCAGCGCTCCCTTTCATTCACTTCAGTGGGACAGCACTGCT
GTAACCAGCTCCATCCATCACACA
>TRINITY_DN227819_c0_g1_i1 len=264 path=[0:0-263]
GCAAATCCCTATAGGACAGGAGGCACAGCGCGCTCGCCAATCACCGGGAGACAGCTCATA
CCCTGCGCTCACATCTGATAAGTTTGGTCCTTGCTTGGTGAAAAGCCACGTGACGTTTAT
TCAGGTGCAATCACAGTGTAAAGATCGCATTACACCAGTATCAAGACCAGCAAGATTCTC
CTATGGCAGTAGTAGGGACATGCCCAAAACCTCGGCGGACTTACTGCAGTTGCAAACTTC
TTAGATACTTTAGGCCAGGGATGG
>TRINITY_DN40865_c0_g1_i1 len=264 path=[0:0-263]
ACCCCTTTTTGCGGACCGCAAAAAAATACTGTAGTGTGCATGAGGCCAGAGAGTCATTTA
CAGGGATATAAGCACTTGAGGGAGATGCAGGGTTAGGTGAATTGGTGGAAGGACAACCGA
TCATCTCTTTCAGAAGAAGTAAAACCATTTAAGATGTACTAGTTAGGAGCAGATATACCA
GACCACATACTACCTGGTTGGATAGAATGGCTCCTAGAGGTACCTTCAAACGTGGGCATT
GTTCATATTGTCACTTTAATTGCG
>TRINITY_DN122964_c11_g1_i1 len=264 path=[0:0-263]
ATCGCTTCTGATGCCGCTGCATCTCCCCGTCGCGTGGATGACAATATCCGACTTCGGGGA
GGGGGCAGCCAACGGGAACAAGCCTCCGTAGCATTGCGGATGACTCTAGGGAGGCTCGTT
CTCGTCGTGACCTGCTATTGACTAAACTAATGACCCCCACCCCCCCCCCCCCCCCCCCCC
CCGCCGGCGGGGGGGCGGGGGGGGGGGGGCGGGTGGGGGGGGGGGGGGGGGTGTGGGGGG
GGGGGGGGGGGGGGGGGGGGGGGG
>TRINITY_DN290419_c0_g1_i1 len=264 path=[0:0-263]
AAAGGCATAAGCAGTCATAGATCACAGCGATCGCTAGTGCTATCTATAAGAGCTAGGCGA
TTAGTAGTTACTGTGAATGCATATTGTGGGATAAGAATCGTTCAGTATGTCAGTGAGGGA
TATGCTGTTATAGTTCATTCTTTGGCATGAATAGCATTTTATGGACACTTTAAGTTACGT
ACATGATGACCTTTGCTTGAACAGTTGACACAACACACCATATTACTGACTGTCTTTTGG
TATAAAATTATGTAACTTATGAAG
>TRINITY_DN205376_c0_g1_i1 len=264 path=[0:0-263]
ACGTCGCAGAACAGGAACATTGTGGTCTGCTGATAGAAGGGGTCGATATAGGCCGTGGTC
AGGTCCGGCTTCAGCAGCATGTCGGACTCGTTGATGGCCTTCCAGCCGGCGATGGACGAG
CCGTCGAACATAGTGCCTTCGTTCAGGAAATCCTCCTCGACCAGATCGACGTCGAAGGTG
ACATGCTGCAGCCTGCCGCGCGTGTCGGTGAAGCGGACGTCGACATACTGGACGTCCTTT
TCCTTGATCGCCTTGAGGATCTTG
>TRINITY_DN117878_c0_g1_i1 len=264 path=[0:0-263]
TCCTTTCTCTAAAGTGGATGAGGAACAAATGAAATATAAATCGGAGGGGAAGTGCTTCTC
TGTTTTGGGATTTTGTAAATCTTCTCAGGTTCAGAGAAGATTCTTCATGGGAAATCAAGT
TCCAAATGAAGAAGGTGTTATGTCTGGCTGTAGCTGTTGGTCACGTGAAGATGACAGACG
ATGAGCTTGTGTATAACATTCACCTGGCTGTCAACTTCTTGGTGTCATTGCTCAAGAAAA
ACTGGCAGAATGTCCGGGCCTTAT
>TRINITY_DN162185_c1_g2_i1 len=264 path=[0:0-263]
CGTGGGTAGGCCTATAAGTGGGCATACCCTGTGGAAATGAGAAGATAAGGGAGGGAGGGT
GGGGCACCTGAAAACACACACCTGTGAGTGAGTGTACCTGAGAACTCCCGCCGGGGAGTG
AGTGCACCTGAGAACGCCCGCCAGGGAGTGAGGGTGTGGCTCGTATATGAAGAGCCTCCG
CCCCTCCCACAAATGCAGGCTGACTAATCAGCCTTACCAACTTGTTGAAATCATACAATA
GATAATGTAGAGATGAGCAAATCA
>TRINITY_DN161346_c5_g4_i1 len=264 path=[0:0-263]
TTCTGCAAGCCTCATTCGGATGAGATGAGCTGATTTTCAGTTGCTGAAACTTCTGCCAAA
AAAATCTGCCGCCTGTGAAGGCGTCCTCCGTTCTGTTGAATGCTATGTGGACAAGTGTTT
ACAGATAGACAAGCTGCTAATAAATCGTCCAGGCAGTGTTAAAGGGGTTATCCAACTGTT
TGTAACTGATGACCTATCCAACATCCGGGACCCCCACCGATCTGCTGTTTTGAGAAGGGC
ACAGCATTGCTTACCCTAGACAAG
>TRINITY_DN256952_c0_g1_i1 len=264 path=[0:0-263]
GGACTCAGATATGGTTGAAAGCTGTGGCGCTGTCTAAGTGGCCTCTCAGGTCACCCACAC
GATTGCTTGGTTTGCATGGTGGTCAAGAGTGCAGGGAATGCTCTGTGTAAAAGTCGGCTG
TTGGGGAACAAAATTGGAGTGGCCCACTGAGGACACTGGATTATCTGGCATTTGTCAAAG
TCTCCTACCCTACACTGTGACTTTAAGGCATGTTTTTTCCTTAAGATTGCAACCAAGATT
TTTTAATTATTCTTAAGGACCCTC
>TRINITY_DN247003_c0_g1_i1 len=264 path=[0:0-263]
GAAGTAAACTGGCCCACATCCAACCCATCCAACCGGACGCAGGCAAAAAAAAAACACGGT
CGTGTGCATGAGCCCTCAGTCTATGAGACTCTGTTCAGATAATTATTTCATTTCAAATGT
ATTTTGATGCCTCTAAAAACAGCCAAAAGGAATTCATTCATTCATTTAGGAATTCCAGTT
ATCATGCTTGGCATTGGTAAGGTTATTTTCCATCTTACATACAGACAAATTATCATCTAC
TTCAAAAAGTAAAGAAGTAAGACT
>TRINITY_DN33863_c0_g2_i1 len=264 path=[0:0-263]
CAGAAACCGTAGTGGAACCCCGACAGACCCCAGCATAGTCCATCAGGCACCCCTGGTGTC
CGTCATATTATGGATCTGGTACACCATTATTTTCATTTTCCTTTTCCAATTTCGGAACAG
AAAAATAGAAATTTTGATGGAGATGTCAACAGCGCCTCACTGGTATAGAAGATTACATCC
CAAGCCGACTGGCAGACCCCCCCCACAGGAGCCGAACCAGTGACTGATATATTGCTCGAT
TCACTTTAGGACGAAAAGCCATGG
>TRINITY_DN123045_c12_g2_i1 len=264 path=[0:0-263]
GATGGTGACCATAGTATTTTTAGACAGTGGCAGCTCATCTGGGATCTGTGTTGAGTAGTC
AGTCTCTTGGAACACACCATCAGATTTGTGAGTAGGGACAACAATGTAAGTAAACATTTA
CAAGAATAGGTGAACTACTGTGGTGGATACAATCAACACAATCTGACTAAACCCTCTCTC
TGATGTTAAAATGAGACTTTAGCCAATATATCCTTGTATTAAGGACATACCGGAGCCTGC
GCACCACGTCAAGGTATCTCAAGT
>TRINITY_DN160262_c7_g4_i1 len=264 path=[0:0-263]
GGTCAGGAGGAGACCTCATTGACTTCTATGGGAGAGTGTTCTAGGCATGCTCTGTGACCT
GTGCAGAGGTCAGGAGGGAGTAGATGAGCTGTGATATCACCTATTGTGAATGATTGATCC
TGTCCTTTCTATACACGAGGTGATATCTCCTTATCATTACAGGCAGGATTAGAATAATAT
AATAATATACAGTAAAGTGATCTGTATAAACCAAGAAGTGGCGCCTATTATTAGGCTTAG
TGGCCAGTGCGAAAACTGCAGGAT
>TRINITY_DN188087_c0_g1_i1 len=264 path=[0:0-263]
AGGGACCACCAACCAAAAAAAAAAACAAAAAAAAAAAAACACGGTTTAGTGGGCTGACAG
AAGCCCTCCAAGGCGTTCTCTCACTATATGAAGTTATCGGCTAGGCATGATTGGTGGGGG
TCCCATAGGTCAGACCCCGACCAACCACCAGCAGTGGTCATGCATGCTCGCTGCCGAGCT
ATATAGGACTGGTGGAAGAGAAGCAGTTCACGAGCGCTCGACTATCCTGCGTGACTGACA
CCCACTCCAGCACCACATTCTTGT
>TRINITY_DN84629_c0_g1_i2 len=264 path=[1:0-67 2:68-263]
ACCTGGGGCGATGTGGGGCAGAGTTGTCTTTGGACAGAGTGAGAGGCTCCTTCTTGGAGC
GGTTGCGGTGGGCTGAGGATTCTTGTAGCTGCGGAGCGGCGGGCATCGGTTCTTGTTTGA
TGTTTGGATCTGGATTGTGTCCCAGGGACCTAGACGTGGACGGAGAGGGAGGTGGGCTGG
TCGGCCTTCTTGGTGTGCACGGGGTTGTGTTGAAGCAGTCAGGTGTTGTTATTGGAGACA
TCCCCGGTGGACTTCACTTGGACA
>TRINITY_DN272763_c0_g1_i1 len=264 path=[0:0-263]
GATGCGCCTCTCCGACGGGGCGCTCGTGCCCGGCAACGCCCGCATTGACGAGGCCGGCAA
GGCCGAGCGGATCGCCCGCTTCTACGACCCGTTCGACCGGGCGATCGACGAGGCGGTCGC
CGCGGCGCAGGCGGCAGGGGCGCCCCCCGCCATCCTGACGATGCACAGCTTCACGCCCTT
CTGGAAGGGCATCGCCCGGCCCTGGCAGGTCGGTATCCTCTACGACCGCGACGACCGGCT
GAGCGTGCCGCTCATCGCCGGGCT
>TRINITY_DN140315_c5_g1_i1 len=264 path=[0:0-263]
GACATCATATCACCGCGCCAGCCCGCGTGCACGCCTGCAGCGCGGGCAGCGCGGAAGCGA
GCGCCGCCGTATTTAAATAGTCCGGCGGCAGAGCGCTTAGGAGGTCAGTTTACTCCTGCA
GCCCCAATGAGGTGAGTTAACTCCTGCAGCCCCAAGCATGACTCATCCCCCGGATGACAA
GCATTGAAGCGCAAATTAACCCTTGGATAACGATCCCAAGCAAAGATCTGCCCCTAGAAA
CGAGCATTAACTCCTAGAGACGAG
>TRINITY_DN117871_c10_g3_i1 len=264 path=[0:0-263]
TGTTCCGAGAGCTATAGTTTCTTTTTATTTTTGGGGCAATTGTCTTAGGTAGGGGCTTAT
TTTTTGTGGGATGAGGTGACTGTTTTATTGATACCATTTTGTGGGACATACGCCTTTTCT
ATGGCTTGGTGTTGCACTTTTTTTGATGTAAGGTGACAAATTGCTATTTTATAATTTTTA
TTTTTTTTTGGTGTTTATCGGACAGGGTGAATCATGTGATATATTTATAGAGCCGGTCAT
TACAGACATGGCAATACCTCATGT
>TRINITY_DN128882_c6_g1_i1 len=264 path=[0:0-263]
GAGTGGCGGAGGGTAGCCATCACAGCACTATAGGGATAGTGCATTGTATTTTACACTACC
TGTTACAGTCCCCTTGTGAGACTATTAAGTGGTAAAAAGAAAAACATTTATTACATTTAA
AGAATTCCAATTCAAATACGCTTTTCAATGAAAACAATTGCAAAAATAAAATCCCCCCCA
CATGTTTGGTATCACCGCATCCGTAACTACCCACACTACACAAATATCATGTAAATGATC
CGCTACGGTGAACGTCATAAACAA
>TRINITY_DN138070_c13_g1_i4 len=264 path=[1:0-59 3:60-65 4:66-95 5:96-153 7:154-175 9:176-179 10:180-263]
GGTGTCTGCTCCGAACATGATTTTTGAGCGGAATCAGGATCGTGTTCGGAGCGGACACCG
AACGGACCCCATTGTGGTCTGTGGGGTCTTTGGGCTCCGTTGCGCCTCGGTTGTCTGCGG
AGTCCGTCCTTTCCGTTCTCCTTCTCCTCGGCTGAGCCGGAGAACGGAAAGGAGAAACTG
TGATGTGAACGAGGCCTTACCTGTATAAAGTGACCAAATGTATTTAATATATCTGGAAAA
TAAATTTTGATATTTTTTGTAAAA
>TRINITY_DN71755_c4_g2_i1 len=264 path=[0:0-263]
AAGATCAATCTCTGCTGTACTGGTTGCAGACGTCGGTACTCCAGTCTCTTGGATTACTCG
GTCTAGAGAGGGTCACGGGGTTCAACCTCAAGGGGGAGGGGCGTGCCAGGAAGGGCATGT
CCCCAGATCTGCATGCCCCCTCTCAGCCCGAGCACAAGATGGAGGGGGGATTCTTTCTGG
ATGTTGTAGTGTGAGGGGGTGCGACGTTGATGGAGAGTGTGTGTTGCGAAGAGGAGTGTT
GGGTGTTGTGGTGGGCTAGCTTGT
>TRINITY_DN123312_c22_g1_i1 len=264 path=[0:0-263]
AAGACGTTATCTACAGTGTGATTCTAATGCTCATAATAAGTGTAGAATCGGGAGAGGAGT
GTGACAGCTCAATGGTTCTCTTGATATATGTAGATAAAGATGTCCACAGAAAAGCACTGA
ATTGACCAGTGTAATGTGTGATGCCCTAGTTGAGTCACTACAGGGTAACTTTCTCTGGTC
GCAGTGATGGTCTGACAGAGAGAGCTAAGTGAGACTGTCTGTTGTGCTAAAAAGTTCAAA
CAAAGGGAAGTGAAAGAGTCAGGA
>TRINITY_DN341084_c0_g1_i1 len=264 path=[0:0-263]
GCCAGTGCTTTTAACTACCGAGCCATCTCTCCAGCACTATCTGTGTGTTTGTTGTTTGTT
TGTAACTTCATGTGTTTGGTGTGCATATATGTGCACCACAGGGGTGCCTAATTTTGCCTG
TAGAGGTCAGAAGAGAGATCAGATCCCCTAGAACTGGAGCTAGGAATAGTTTCCAGTTCC
CACCCCTTCTCAGAACACATACACAGACATACAAAGAACACTGAAAAATGACAGGGACAA
AAAACCAAGGAGCAGGCTAAAGGG
>TRINITY_DN193374_c0_g1_i1 len=264 path=[0:0-263]
AAATCGCCAAGCCTGTCAAGTTTGATCTTTCTGGCTGCACCAGTGTGAAGACATACAGGG
CTAAGTTCTGCGGGGTGTGCACAGACGGCCGCTGCTGCACACCGCACAGAACCACCACTC
TGCCAGTGGAGTTCAAATGCCCCGATGGCGAGATCATGAAAAAGAATATGATGTTCATCA
AGACCTGTGCCTGCCATTACAACTGTCCTGGGGACAATGACATCTTTGAGTCCCTGTACT
ACAGGAAGATGTACGGAGACATGG
>TRINITY_DN259958_c0_g1_i1 len=264 path=[0:0-263]
[truncated: 73,182,918 more chars]
