# Supplementary material for: Comparative transcriptomes of three different skin sites for the Asiatic toad (Bufo gargarizans)
Source: PeerJ. 2022 Feb 22;10:e12993. doi: 10.7717/peerj.12993 (PMC8877344; doi:10.7717/peerj.12993)
Supplement: Supplemental Information 10 [file peerj-10-12993-s010.zip]

Archive with 20 entries (19 files):
- scripts/
- __MACOSX/._scripts
- scripts/COG annotation.txt
- __MACOSX/scripts/._COG annotation.txt
- scripts/2 transcript_clustering.txt
- __MACOSX/scripts/._2 transcript_clustering.txt
- scripts/6 differential_gene_enrichment_analysis.txt
- __MACOSX/scripts/._6 differential_gene_enrichment_analysis.txt
- scripts/GO annotation.txt
- __MACOSX/scripts/._GO annotation.txt
- scripts/4 calculate_gene_expression.txt
- __MACOSX/scripts/._4 calculate_gene_expression.txt
- scripts/5 differential_gene_analysis.txt
- __MACOSX/scripts/._5 differential_gene_analysis.txt
- scripts/3 build_index.txt
- __MACOSX/scripts/._3 build_index.txt
- scripts/swiss-prot annotation.txt
- __MACOSX/scripts/._swiss-prot annotation.txt
- scripts/1 denovo_assembly.txt
- __MACOSX/scripts/._1 denovo_assembly.txt
