# Supplementary material for: Comparative transcriptomes of three different skin sites for the Asiatic toad (Bufo gargarizans)
Source: PeerJ. 2022 Feb 22;10:e12993. doi: 10.7717/peerj.12993 (PMC8877344; doi:10.7717/peerj.12993)
Supplement: Supplemental Information 10 [file peerj-10-12993-s010.zip › scripts/COG annotation.txt]

#build database
cd /home/2019222040082/hlw/COG_2

/home/2019222040082/anaconda3/bin/diamond makedb --db prot --in cog-20.fa

#COG annotate
cd /home/2019222040082/hlw/COG_2

/home/2019222040082/anaconda3/bin/diamond blastx --very-sensitive -q /home/2019222040082/hlw/gene.fasta --db prot --evalue 1E-5 --outfmt 6 --max-target-seqs 1 --threads 8 -o blastx.cog
