# Supplementary material for: Comparative transcriptomes of three different skin sites for the Asiatic toad (Bufo gargarizans)
Source: PeerJ. 2022 Feb 22;10:e12993. doi: 10.7717/peerj.12993 (PMC8877344; doi:10.7717/peerj.12993)
Supplement: Supplemental Information 10 [file peerj-10-12993-s010.zip › scripts/2 transcript_clustering.txt]

#After assembly, you could cluster the assembled transcripts and remove the redundancy by CD-HIT. The input file was the assembled results in previous step. Our CD-HIT version was 4.8.1.

cd /home/2019222040082/data
/home/2019222040082/anaconda3/bin/cd-hit-est -i /home/2019222040082/data/Trinity.fasta -o /home/2019222040082/hlw/gene.fasta -d 0 -c 0.95 -T 16 -n 10 -M 16000
