# Supplementary material for: Comparative transcriptomes of three different skin sites for the Asiatic toad (Bufo gargarizans)
Source: PeerJ. 2022 Feb 22;10:e12993. doi: 10.7717/peerj.12993 (PMC8877344; doi:10.7717/peerj.12993)
Supplement: Supplemental Information 10 [file peerj-10-12993-s010.zip › scripts/6 differential_gene_enrichment_analysis.txt]

setwd("E:\\fzxlab\\Chanchu\\cluster_profiler")

library(clusterProfiler)
library(tidyr)
library("stringr")
library(topGO)
library(ggplot2)

BiocManager::install('topGO')
BiocManager::install('Rgraphviz')

#GO data preparation
go_id<-read.table("swiss_go.out",sep = "\t",quote = "")
go_idn<-separate_rows(go_id,V2,sep = ',')

go_term2gene<-data.frame(go_idn$V2,go_idn$V1)
names(go_term2gene) <- c("go_term","gene")
go_name<-go2term(go_idn$V2)
go_term2name<-data.frame(go_name$go_id,go_name$Term)
names(go_term2name)<-c("go_term","name")


#KEGG data preparation
kegg_id<-read.table("kegg.out",sep = "\t",quote = "")
names(kegg_id)<-c("ID","kegg")

#Prepare the mapping between ID and KEGG Pathway
kegg_path<-bitr_kegg(kegg_id$kegg,"kegg","Path","ko")
kegg_id2path<-merge(kegg_id,kegg_path)
kegg_term2gene<-data.frame(kegg_id2path$Path,kegg_id2path$ID)
names(kegg_term2gene)<-c("ko_term","gene")


GO_KEGG_ERH<-function(gene_file_name){
  in_file_path="E:\\fzxlab\\Chanchu\\cluster_profiler_2"
  out_file_path="E:\\fzxlab\\Chanchu\\cluster_profiler_2"
  file_tax<-str_match(gene_file_name,"(.*\\.)")[,2]
  file_tax
  gene<-read.table(paste(in_file_path,gene_file_name,sep = "\\"))
  gene<-as.factor(gene$V1)
  
  go_enrich_direct<-enricher(gene = gene,pvalueCutoff = 0.05,pAdjustMethod = "BH",
                             TERM2GENE = go_term2gene,TERM2NAME = go_term2name)
  
  go_enrich_indirect<-enricher(gene=gene,pvalueCutoff=0.05,pAdjustMethod="BH",
                                TERM2GENE=go_all_term2gene,TERM2NAME=go_term2name)
  
  #Output GO enrichment results
  go_erh<-as.data.frame(go_enrich_direct)
  go_ont<-go2ont(go_erh$ID)
  names(go_ont)<-c("ID","Ontology")
  go_out_dt<-merge(go_erh,go_ont)
  go_out_dt<-go_out_dt[order(go_out_dt$Ontology,go_out_dt$qvalue),]
  write.csv(go_out_dt,paste(out_file_path,"\\GO_dct_",file_tax,"csv",sep = ""))
  
  #Output KEGG enrichment results
  kegg_erh<-as.data.frame(kegg_enrich)
  kegg_name<-ko2name(kegg_erh$ID)
  names(kegg_name)<-c("ID","koname")
  kegg_out<-merge(kegg_erh,kegg_name)
  kegg_out<-cbind(kegg_out$ID,kegg_out[,10],kegg_out[,3:9])
  names(kegg_out)[1:2]<-c("ID","Description")
  write.csv(kegg_out,paste("KEGG_",file_tax,"csv",sep = ""))
}

GO_KEGG_ERH("geneID_BBPF_VS_EHX_up.csv")
GO_KEGG_ERH("geneID_BBPF_VS_FBPF_up.csv")
GO_KEGG_ERH("geneID_EHX_VS_BBPF_up.csv")
GO_KEGG_ERH("geneID_EHX_VS_FBPF_up.csv")
GO_KEGG_ERH("geneID_FBPF_VS_BBPF_up.csv")
GO_KEGG_ERH("geneID_FBPF_VS_EHX_up.csv")

GO_KEGG_ERH("EHX_VS_others_all_geneID_up.csv")
GO_KEGG_ERH("EHX_VS_others_all_geneID_down.csv")
GO_KEGG_ERH("BBPF_VS_others_all_geneID_up.csv")
GO_KEGG_ERH("BBPF_VS_others_all_geneID_down.csv")
GO_KEGG_ERH("FBPF_VS_others_all_geneID_up.csv")
GO_KEGG_ERH("FBPF_VS_others_all_geneID_down.csv")

#GO bar chart
slimgo = read.table("tableS3.csv",header=T,sep=",")
slimgo = slimgo[order(slimgo$Ontology,slimgo$p.adjust),]
slimgo$Description=factor(slimgo$Description,levels=slimgo$Description) 
pp=ggplot(slimgo,aes(x=Description,y=Count,fill=Ontology))
pp+geom_bar(stat="identity") 
pbar=pp+geom_bar(stat="identity")+coord_flip()+scale_x_discrete(limits=rev(levels(slimgo$term_name)))
pr=pbar+scale_fill_discrete(name="Ontology",breaks=c("GO:MF","GO:BP","GO:CC"))+ylab("Count")+xlab("GO Term")
pr+theme_bw()

#KEGG bubble chart
pathway=head(read.csv("KEGG_geneID_EHX_VS_FBPF_up.csv",header=T),n=50)
pp = ggplot(pathway,aes(Count,Description))
pp + geom_point()
pp + geom_point(aes(size=Count))
pbubble = pp + geom_point(aes(size=Count,color=-1*log10(x = p.adjust)))
pbubble + scale_colour_gradient(low="green",high="red")
pr = pbubble + scale_colour_gradient(low="green",high="red") + labs(color=expression(-log[10](p.adjust)),size="Gene number",x="Count",y="Pathway name",title="Significantly pathway enrichment")
pr + theme_bw()
