# Supplementary material for: Comparative transcriptomes of three different skin sites for the Asiatic toad (Bufo gargarizans)
Source: PeerJ. 2022 Feb 22;10:e12993. doi: 10.7717/peerj.12993 (PMC8877344; doi:10.7717/peerj.12993)
Supplement: Supplemental Information 10 [file peerj-10-12993-s010.zip › scripts/GO annotation.txt]

#data preprocess
cat dna_matches_fmt6.csv |cut -f 1 > gene_id.txt

cat dna_matches_fmt6.csv |cut -f 2 > swiss_id_1.txt

cat swiss_id_1.txt |cut -d "|" -f 2 > swiss_id.txt

paste gene_id.txt swiss_id.txt > swiss_out.txt

#swiss-prot annotate
python swiss2go.py /home/2019222040082/database/GO/idmapping_selected.tab.gz swiss_out.txt swiss_go.txt
