# Supplementary material for: Comparative transcriptomes of three different skin sites for the Asiatic toad (Bufo gargarizans)
Source: PeerJ. 2022 Feb 22;10:e12993. doi: 10.7717/peerj.12993 (PMC8877344; doi:10.7717/peerj.12993)
Supplement: Supplemental Information 10 [file peerj-10-12993-s010.zip › scripts/4 calculate_gene_expression.txt]

#the quantification of genes in each sample
cd /home/2019222040082/data

for i in BBPF*_1.clean.fq

do

echo ${i%%_*}

/home/2019222040082/anaconda3/bin/rsem-calculate-expression -p 48 --append-names --paired-end --bowtie2 \
		${i%_*}_1.clean.fq ${i%_*}_2.clean.fq /home/2019222040082/hlw/index/chanchu /home/2019222040082/hlw/calculate_expression/${i%%_*}

done

cd /home/2019222040082/data

for i in EHX*_1.clean.fq

do

echo ${i%%_*}

/home/2019222040082/anaconda3/bin/rsem-calculate-expression -p 48 --append-names --paired-end --bowtie2 \
		${i%_*}_1.clean.fq ${i%_*}_2.clean.fq /home/2019222040082/hlw/index/chanchu /home/2019222040082/hlw/calculate_expression/${i%%_*}

done

cd /home/2019222040082/data

for i in FBPF*_1.clean.fq

do

echo ${i%%_*}

/home/2019222040082/anaconda3/bin/rsem-calculate-expression -p 48 --append-names --paired-end --bowtie2 \
		${i%_*}_1.clean.fq ${i%_*}_2.clean.fq /home/2019222040082/hlw/index/chanchu /home/2019222040082/hlw/calculate_expression/${i%%_*}

done

#get the gene expression matrix
cd /home/2019222040082/hlw/calculate_expression/

/home/2019222040082/anaconda3/bin/rsem-generate-data-matrix BBPF-10.genes.results BBPF-2.genes.results BBPF-3.genes.results BBPF-4.genes.results \
		BBPF-5.genes.results BBPF-6.genes.results BBPF-7.genes.results BBPF-8.genes.results BBPF-9.genes.results EHX-10.genes.results \
		EHX-1.genes.results EHX-2.genes.results EHX-3.genes.results EHX-4.genes.results EHX-5.genes.results EHX-6.genes.results \
		EHX-7.genes.results EHX-8.genes.results EHX-9.genes.results FBPF-10.genes.results FBPF-1.genes.results FBPF-2.genes.results \
		FBPF-3.genes.results FBPF-4.genes.results FBPF-5.genes.results FBPF-6.genes.results FBPF-7.genes.results FBPF-8.genes.results \
		FBPF-9.genes.results > chanchu_matrix.csv
