# Supplementary material for: Comparative transcriptomes of three different skin sites for the Asiatic toad (Bufo gargarizans)
Source: PeerJ. 2022 Feb 22;10:e12993. doi: 10.7717/peerj.12993 (PMC8877344; doi:10.7717/peerj.12993)
Supplement: Supplemental Information 10 [file peerj-10-12993-s010.zip › scripts/5 differential_gene_analysis.txt]

setwd("E:\\fzxlab\\Chanchu\\")

install.packages('GOplot')

library(DESeq2)
library(reshape2)
library(ggplot2)
library(GOplot)

chanchu=read.csv("chanchu_matrix.csv",sep = ",",header = T,row.names = 1)
chanchu<-chanchu[which(rowSums(chanchu)>0),]

#integer
chanchu<-round(chanchu,digits = 0)
coldata=data.frame(state=c(rep("BBPF",9),rep("EHX",10),rep("FBPF",10)))
rownames(coldata)=colnames(chanchu)
dds=DESeqDataSetFromMatrix(countData = chanchu, colData = coldata, 
                           design = ~state)

dds<-dds[rowSums(counts(dds))>2,]
dds<-DESeq(dds)

write.csv(counts(dds,normalized=TRUE),"29_count_10_normal.csv")
#log transformation
rld<-rlog(dds,blind = FALSE)
write.csv(chanchu,"29_count_10_rlog_without_batch_dds.csv")

#PCA analysis
pdf(paste("chanchu_PCA.pdf"),family ="GB1")
plotPCA(rld,intgroup=c('state'))
dev.off()

pcaData<-plotPCA(rld,intgroup=c('state'),returnData=TRUE)
plot(pcaData[,1:2],pch=19,col=c(rep("red",9),rep("yellow",10),rep("purple",10)))
text(pcaData[,1],pcaData[,2]+0.2,row.names(pcaData),cex = 0.5)

DEG_filter<-function(logfc,paj){
  folder_name3 <- paste(folder_name2,"/","logFC",logfc,"_padj",paj,sep = "")
  dir.create(folder_name3)
  DEG_AvsB <- subset(resAvsB,abs(resAvsB$log2FoldChange) >= logfc & resAvsB$padj <= paj)
  DEG_AvsB_up <- subset(DEG_AvsB,DEG_AvsB$log2FoldChange > 0 & DEG_AvsB$padj <= paj)
  DEG_AvsB_down <- subset(DEG_AvsB,DEG_AvsB$log2FoldChange < 0 & DEG_AvsB$padj <= paj)
  count_AvsB <- c(nrow(subset(DEG_AvsB,DEG_AvsB$log2FoldChange > 0)),nrow(subset(DEG_AvsB,DEG_AvsB$log2FoldChange < 0)))
  geneID_AvsB <- DEG_AvsB@rownames
  geneID_AvsB_up <- DEG_AvsB_up@rownames
  geneID_AvsB_down <- DEG_AvsB_down@rownames
  
  write.csv(DEG_AvsB,paste(folder_name3, "/", "DEG_", sam1, "_VS_",sam2 ,".csv", sep = ""))
  write.table(geneID_AvsB,paste(folder_name3, "/", "geneID_", sam1, "_VS_",sam2 ,".csv", sep = ""),quote = F,row.names = F,col.names = F)
  write.table(geneID_AvsB_up,paste(folder_name3, "/", "geneID_", sam1, "_VS_",sam2 , "_up", ".csv", sep = ""),quote = F,row.names = F,col.names = F)
  write.table(geneID_AvsB_down,paste(folder_name3, "/", "geneID_", sam1, "_VS_",sam2 , "_down", ".csv", sep = ""),quote = F,row.names = F,col.names = F)
  write.table(count_AvsB, paste(folder_name1, "/", sam1, "_VS_others_counts", ".csv", sep = ""),quote = F,row.names = F,col.names = F, append = TRUE)
  write.table(geneID_AvsB_up, paste(folder_name1, "/", sam1, "_VS_others_all_geneID_up", ".csv", sep = ""),quote = F,row.names = F,col.names = F, append = TRUE)
  write.table(geneID_AvsB_down, paste(folder_name1, "/", sam1, "_VS_others_all_geneID_down", ".csv", sep = ""),quote = F,row.names = F,col.names = F, append = TRUE)
  
  
}

DEG_compare <- function(sampleA,sampleB){
  #The differentially expressed genes with padj (p value after multiple calibration) less than 0.05 were obtained
  pset <- c(0.05,0.01)
  #Differentially expressed genes with absolute values greater than 1 and less than 2 were obtained by using logarithm 2 (log2FC) as expression multiple
  lfset <- c(2,1)
  for(i in pset){
    for(j in lfset){
      DEG_filter(j,i)
    }
  }
}

samples<-levels(dds$state)

for(sam1 in samples){
  folder_name1 <- paste(sam1,"_DEG",sep = "")
  dir.create(folder_name1)
  for(sam2 in samples){
    if(sam1 != sam2){
      folder_name2 <- paste(folder_name1,"/",sam1,"_VS_",sam2,sep = "")
      dir.create(folder_name2)
      resAvsB<-results(dds, contrast=c("state",sam1,sam2))
      DEG_compare(sam1,sam2)
    }
  }
}
