# Supplementary material for: Comparative transcriptomes of three different skin sites for the Asiatic toad (Bufo gargarizans)
Source: PeerJ. 2022 Feb 22;10:e12993. doi: 10.7717/peerj.12993 (PMC8877344; doi:10.7717/peerj.12993)
Supplement: Supplemental Information 10 [file peerj-10-12993-s010.zip › scripts/3 build_index.txt]

cd /home/2019222040082/hlw/index/

/home/2019222040082/anaconda3/bin/rsem-prepare-reference --bowtie2 /home/2019222040082/hlw/gene.fasta chanchu
