# Supplementary material for: Comparative transcriptomes of three different skin sites for the Asiatic toad (Bufo gargarizans)
Source: PeerJ. 2022 Feb 22;10:e12993. doi: 10.7717/peerj.12993 (PMC8877344; doi:10.7717/peerj.12993)
Supplement: Supplemental Information 10 [file peerj-10-12993-s010.zip › scripts/swiss-prot annotation.txt]

#build database
cd /home/2019222040082/database/swiss_for_dm/

/home/2019222040082/anaconda3/bin/diamond makedb --in uniprot_sprot.fasta --db swiss

#annatate
cd /home/2019222040082/hlw

/home/2019222040082/anaconda3/bin/diamond blastx --very-sensitive --threads 8 --db /home/2019222040082/database/swiss_for_dm/swiss -q gene.fasta --evalue 1e-5 --outfmt 6--max-target-seqs 1 -o dna_matches_fmt6.csv
