# Supplementary material for: Comparative transcriptomes of three different skin sites for the Asiatic toad (Bufo gargarizans)
Source: PeerJ. 2022 Feb 22;10:e12993. doi: 10.7717/peerj.12993 (PMC8877344; doi:10.7717/peerj.12993)
Supplement: Supplemental Information 10 [file peerj-10-12993-s010.zip › scripts/1 denovo_assembly.txt]

#Before assembly, you should install 'Trinity' by conda. Our Trinity version was Trinity2.8.6.
cd /home/2019222040082/data
Trinity --seqType fq -JM 200G -CPU 24 -min_contig_length 300 \
		--left BBPF-10_FRAS190029809-1a_1.clean.fq BBPF-2_FRAS190029785-1a_1.clean.fq BBPF-3_FRAS190029788-1a_1.clean.fq BBPF-4_FRAS190029791-1a_1.clean.fq \
				BBPF-5_FRAS190029794-1a_1.clean.fq BBPF-6_FRAS190029797-1a_1.clean.fq BBPF-7_FRAS190029800-1a_1.clean.fq BBPF-8_FRAS190029803-1a_1.clean.fq \
				BBPF-9_FRAS190029806-1a_1.clean.fq EHX-10_FRAS190029808-1a_1.clean.fq EHX-1_FRAS190029781-1a_1.clean.fq EHX-2_FRAS190029784-1a_1.clean.fq \
				EHX-3_FRAS190029787-1a_1.clean.fq EHX-4_FRAS190029790-1a_1.clean.fq EHX-5_FRAS190029793-1a_1.clean.fq EHX-6_FRAS190029796-1a_1.clean.fq \
				EHX-7_FRAS190029799-1a_1.clean.fq EHX-8_FRAS190029802-1a_1.clean.fq EHX-9_FRAS190029805-1a_1.clean.fq FBPF-10_FRAS190029810-1a_1.clean.fq \
				FBPF-1_FRAS190029783-1a_1.clean.fq FBPF-2_FRAS190029786-1a_1.clean.fq FBPF-3_FRAS190029789-1a_1.clean.fq FBPF-4_FRAS190029792-1a_1.clean.fq \
				FBPF-5_FRAS190029795-1a_1.clean.fq FBPF-6_FRAS190029798-1a_1.clean.fq FBPF-7_FRAS190029801-1a_1.clean.fq FBPF-8_FRAS190029804-1a_1.clean.fq \
				FBPF-9_FRAS190029807-1a_1.clean.fq
		--right BBPF-10_FRAS190029809-1a_2.clean.fq BBPF-2_FRAS190029785-1a_2.clean.fq BBPF-3_FRAS190029788-1a_2.clean.fq BBPF-4_FRAS190029791-1a_2.clean.fq \
				BBPF-5_FRAS190029794-1a_2.clean.fq BBPF-6_FRAS190029797-1a_2.clean.fq BBPF-7_FRAS190029800-1a_2.clean.fq BBPF-8_FRAS190029803-1a_2.clean.fq \
				BBPF-9_FRAS190029806-1a_2.clean.fq EHX-10_FRAS190029808-1a_2.clean.fq EHX-1_FRAS190029781-1a_2.clean.fq EHX-2_FRAS190029784-1a_2.clean.fq \
				EHX-3_FRAS190029787-1a_2.clean.fq EHX-4_FRAS190029790-1a_2.clean.fq EHX-5_FRAS190029793-1a_2.clean.fq EHX-6_FRAS190029796-1a_2.clean.fq \
				EHX-7_FRAS190029799-1a_2.clean.fq EHX-8_FRAS190029802-1a_2.clean.fq EHX-9_FRAS190029805-1a_2.clean.fq FBPF-10_FRAS190029810-1a_2.clean.fq \
				FBPF-1_FRAS190029783-1a_2.clean.fq FBPF-2_FRAS190029786-1a_2.clean.fq FBPF-3_FRAS190029789-1a_2.clean.fq FBPF-4_FRAS190029792-1a_2.clean.fq \
				FBPF-5_FRAS190029795-1a_2.clean.fq FBPF-6_FRAS190029798-1a_2.clean.fq FBPF-7_FRAS190029801-1a_2.clean.fq FBPF-8_FRAS190029804-1a_2.clean.fq \
				FBPF-9_FRAS190029807-1a_2.clean.fq
		--CPU 10
	
#After this step, you will find the assembled transcripts as:'/home/2019222040082/data/trinity_out/Trinity.fasta'
