# Supplementary material for: Comparative transcriptomes of three different skin sites for the Asiatic toad (Bufo gargarizans)
Source: PeerJ. 2022 Feb 22;10:e12993. doi: 10.7717/peerj.12993 (PMC8877344; doi:10.7717/peerj.12993)
Supplement: Supplemental Information 11 [file peerj-10-12993-s011.csv]

TRINITY_DN151250_c3_g3_i1	sp|A2ASS6|TITIN_MOUSE	78.7	14513	3077	7	1041	44570	12834	27339	0.0	23903
TRINITY_DN133411_c0_g2_i1	sp|Q8WZ42|TITIN_HUMAN	75.6	7923	1719	14	24190	1031	26435	34349	0.0	12209
TRINITY_DN157108_c0_g1_i11	sp|Q8TE73|DYH5_HUMAN	62.4	4615	1651	22	5475	19118	26	4624	0.0	5714
TRINITY_DN146155_c3_g1_i2	sp|Q9NU22|MDN1_HUMAN	59.7	5661	2107	42	17274	610	1	5595	0.0	6396
TRINITY_DN162723_c0_g1_i3	sp|D3ZHV2|MACF1_RAT	67.9	5423	1656	20	81	16205	43	5430	0.0	6896
TRINITY_DN147012_c2_g1_i15	sp|B0VNL8|DEF_ACIBS	90.9	176	16	0	13571	14098	1	176	3.45e-98	318
TRINITY_DN161867_c1_g3_i1	sp|Q63HN8|RN213_HUMAN	48.8	4886	2321	66	1713	16007	381	5204	0.0	4351
TRINITY_DN159594_c1_g1_i19	sp|Q8NF91|SYNE1_HUMAN	69.9	5217	1541	8	2	15643	3609	8797	0.0	6927
TRINITY_DN146153_c1_g1_i7	sp|Q14517|FAT1_HUMAN	71.5	4604	1288	12	1437	15221	1	4588	0.0	6569
TRINITY_DN157397_c1_g1_i6	sp|Q7TPH6|MYCB2_MOUSE	84.1	4708	527	20	499	14484	17	4550	0.0	7712
TRINITY_DN142472_c5_g1_i7	sp|Q9Y4D8|HECD4_HUMAN	86.3	4035	495	8	1602	13646	1	3996	0.0	6818
TRINITY_DN158884_c3_g1_i13	sp|Q2LD37|K1109_HUMAN	82.8	4314	675	17	131	12961	6	4290	0.0	7004
TRINITY_DN121322_c0_g1_i1	sp|Q9KVX3|GYRB_VIBCH	66.3	806	263	5	5143	7551	5	804	0.0	1055
TRINITY_DN160966_c4_g1_i5	sp|Q15751|HERC1_HUMAN	84.7	4869	690	17	404	14872	1	4861	0.0	8054
TRINITY_DN116502_c0_g4_i1	sp|P03749|TIPJ_LAMBD	31.6	916	558	20	4955	2295	4	879	5.79e-115	400
TRINITY_DN160239_c7_g2_i12	sp|Q9NR09|BIRC6_HUMAN	87.3	4844	583	10	411	14933	44	4856	0.0	8282
TRINITY_DN159737_c0_g1_i1	sp|Q4G0P3|HYDIN_HUMAN	49.9	4987	2324	44	143	14701	173	5119	0.0	4686
TRINITY_DN162972_c4_g1_i5	sp|Q14789|GOGB1_HUMAN	24.9	910	577	15	3834	1342	2377	3259	1.41e-27	128
TRINITY_DN161431_c4_g1_i7	sp|O95714|HERC2_HUMAN	86.5	4855	628	13	139	14688	1	4834	0.0	8444
TRINITY_DN141656_c1_g1_i1	sp|A2SJB0|Y2695_METPP	59.7	124	50	0	7872	7501	99	222	2.87e-41	156
TRINITY_DN162444_c2_g1_i1	sp|O08852|PKD1_MOUSE	47.6	4294	2094	47	290	12901	8	4237	0.0	3684
TRINITY_DN163041_c9_g1_i2	sp|Q7SIB3|CO4A2_BOVIN	89.9	227	22	1	3267	2590	1	227	7.79e-142	445
TRINITY_DN161481_c1_g4_i1	sp|P0AGA4|SECY_ECO57	100	443	0	0	9889	11217	1	443	3.99e-279	848
TRINITY_DN162909_c6_g1_i2	sp|Q9JHU4|DYHC1_MOUSE	95.7	3249	136	3	81	9824	1	3247	0.0	6217
TRINITY_DN161142_c1_g1_i2	sp|Q96JG9|ZN469_HUMAN	24.3	3772	2121	129	764	10876	49	3488	7.73e-131	469
TRINITY_DN133249_c0_g3_i2	sp|E9Q8T7|DYH1_MOUSE	72.7	2356	627	6	118	7149	29	2379	0.0	3484
TRINITY_DN158973_c0_g1_i4	sp|Q9NYQ8|FAT2_HUMAN	51.7	4342	1991	33	431	13291	60	4349	0.0	4281
TRINITY_DN161526_c1_g1_i3	sp|P98160|PGBM_HUMAN	52.4	4287	1501	35	13714	2192	5	4196	0.0	4089
TRINITY_DN149579_c4_g1_i2	sp|P98157|LRP1_CHICK	88.7	3569	395	4	13652	2964	3	3568	0.0	4809
TRINITY_DN158397_c1_g2_i7	sp|Q8NDA2|HMCN2_HUMAN	47.7	3523	1813	14	76	10590	261	3773	0.0	3350
TRINITY_DN162524_c0_g1_i2	sp|O95613|PCNT_HUMAN	28.2	3192	1768	81	4604	13513	442	3331	6.31e-147	522
TRINITY_DN124837_c0_g1_i1	sp|P55189|YBAR_BACSU	58.1	472	193	3	5806	4394	7	474	2.62e-161	512
TRINITY_DN123879_c0_g1_i1	sp|P14565|TRAI1_ECOLI	25.3	839	499	28	3099	5561	12	740	6.87e-49	198
TRINITY_DN148487_c2_g1_i1	sp|M0R8U1|DYH5_RAT	25.8	1894	1206	31	4518	10094	1404	3132	3.14e-212	734
TRINITY_DN116686_c2_g1_i3	sp|P04152|UMUC_ECOLI	46.0	422	224	3	10995	12248	1	422	2.24e-107	354
TRINITY_DN155334_c3_g2_i12	sp|Q61001|LAMA5_MOUSE	62.4	1585	568	10	12956	8265	16	1593	0.0	1739
TRINITY_DN143114_c0_g2_i7	sp|Q5THJ4|VP13D_HUMAN	69.5	2744	789	19	2	8131	123	2851	0.0	3632
TRINITY_DN148797_c2_g1_i17	sp|Q8C8R3|ANK2_MOUSE	50.7	3222	1046	74	2821	11259	809	3898	0.0	2411
TRINITY_DN122132_c0_g1_i1	sp|B2HTF7|RLMD_ACIBC	73.8	469	117	1	3188	4594	1	463	2.45e-235	724
TRINITY_DN125261_c7_g1_i6	sp|Q9X4M8|PPK1_ACIBA	97.0	692	21	0	10112	12187	1	692	0.0	1325
TRINITY_DN114701_c2_g2_i1	sp|Q6KGH8|TMP_BPFO1	25.2	266	187	7	1449	2237	242	498	6.80e-12	75.9
TRINITY_DN139907_c7_g1_i6	sp|Q6V0I7|FAT4_HUMAN	77.5	4094	906	7	13208	954	893	4981	0.0	6248
TRINITY_DN143902_c1_g2_i13	sp|Q8IZQ1|WDFY3_HUMAN	86.9	3538	419	7	652	11175	1	3525	0.0	6193
TRINITY_DN162196_c1_g1_i1	sp|E9PVD3|PCD16_MOUSE	52.6	3298	1449	44	744	10412	34	3291	0.0	3145
TRINITY_DN160954_c1_g1_i4	sp|Q9DEI1|PRKDC_XENLA	72.0	2010	550	8	12134	6123	290	2293	0.0	2891
TRINITY_DN162491_c1_g2_i3	sp|Q5VST9|OBSCN_HUMAN	45.4	4392	1754	81	13095	730	3938	7954	0.0	3202
TRINITY_DN127661_c2_g1_i1	sp|O14686|KMT2D_HUMAN	40.2	4060	1451	120	1207	10980	1	3885	0.0	1796
TRINITY_DN159900_c3_g2_i2	sp|P11533|DMD_CHICK	70.6	3681	996	10	12767	1896	8	3660	0.0	4962
TRINITY_DN161347_c4_g1_i16	sp|Q96Q15|SMG1_HUMAN	84.6	3662	550	7	12772	1823	1	3661	0.0	6136
TRINITY_DN160620_c0_g1_i10	sp|Q03164|KMT2A_HUMAN	60.2	2898	969	48	3594	11855	1113	3969	0.0	2981
TRINITY_DN146198_c8_g1_i4	sp|E1V8I1|GLTB_HALED	64.3	1482	528	1	5823	1381	1	1482	0.0	1937
TRINITY_DN160359_c5_g1_i10	sp|E9PYL2|PRR12_MOUSE	41.9	2644	733	70	12303	4939	1	2029	0.0	1245
TRINITY_DN142077_c7_g3_i2	sp|Q6V1P9|PCD23_HUMAN	45.9	3511	1638	31	12054	1699	64	3371	0.0	2902
TRINITY_DN137364_c3_g1_i4	sp|Q8CD54|PIEZ2_MOUSE	73.8	2256	508	21	11550	4975	1	2236	0.0	3043
TRINITY_DN159408_c1_g1_i1	sp|P25391|LAMA1_HUMAN	59.7	3084	1211	8	2858	12100	21	3074	0.0	3540
TRINITY_DN152150_c1_g1_i16	sp|P35556|FBN2_HUMAN	50.9	3598	997	52	12110	1389	59	2911	0.0	1547
TRINITY_DN153560_c1_g1_i6	sp|P46939|UTRO_HUMAN	62.3	2130	689	6	11943	5563	1	2019	0.0	2466
TRINITY_DN146500_c0_g1_i14	sp|Q8TDJ6|DMXL2_HUMAN	68.0	3448	646	29	349	10557	1	3036	0.0	4398
TRINITY_DN123879_c0_g2_i1	sp|Q6FYW7|VIRB4_BARQU	25.9	868	538	23	8755	11313	7	784	1.35e-67	250
TRINITY_DN160201_c2_g1_i8	sp|Q4LDE5|SVEP1_HUMAN	58.6	3170	1036	12	10170	688	601	3502	0.0	3575
TRINITY_DN115464_c0_g2_i1	sp|P31002|IMDH_ACICA	96.9	488	15	0	3246	1783	1	488	1.30e-298	904
TRINITY_DN162221_c3_g1_i1	sp|Q71LX6|XIRP2_RAT	40.5	3505	1731	77	699	10757	1	3302	1.74e-264	895
TRINITY_DN160334_c2_g1_i2	sp|Q9Y4A5|TRRAP_HUMAN	92.7	3886	205	8	12074	570	1	3859	0.0	7122
TRINITY_DN125248_c2_g1_i2	sp|Q51371|ALGG_PSEAE	94.7	543	29	0	4262	2634	1	543	0.0	977
TRINITY_DN128560_c5_g1_i3	sp|P78509|RELN_HUMAN	84.6	3460	526	5	513	10871	2	3460	0.0	6427
TRINITY_DN162925_c4_g1_i18	sp|Q03001|DYST_HUMAN	70.2	3154	897	5	2412	11786	4285	7425	0.0	4257
TRINITY_DN162716_c6_g1_i1	sp|Q9NZJ4|SACS_HUMAN	30.9	4227	2567	106	11836	29	89	4252	0.0	1809
TRINITY_DN124135_c1_g1_i4	sp|Q02252|MMSA_HUMAN	60.7	481	189	0	9189	7747	39	519	2.49e-191	600
TRINITY_DN153683_c7_g1_i10	sp|Q9Z1N3|MYO9A_RAT	50.5	2381	789	31	11321	4503	7	2106	0.0	1973
TRINITY_DN140557_c3_g1_i4	sp|Q8WZ42|TITIN_HUMAN	66.0	3614	939	28	208	10236	1	3597	0.0	4491
TRINITY_DN150258_c3_g1_i11	sp|O43149|ZZEF1_HUMAN	61.4	1818	645	20	4132	9486	1141	2935	0.0	2033
TRINITY_DN159028_c2_g3_i2	sp|Q709C8|VP13C_HUMAN	63.3	3033	1055	25	2325	11360	754	3748	0.0	3634
TRINITY_DN147844_c0_g3_i1	sp|Q8Z389|WECC_SALTI	64.3	403	137	4	4642	5835	2	402	1.81e-161	509
TRINITY_DN162366_c2_g1_i4	sp|Q9P2P6|STAR9_HUMAN	29.4	4838	2242	142	11538	133	1	4700	0.0	1171
TRINITY_DN121194_c1_g7_i4	sp|Q88QQ6|ARGC1_PSEPK	99.1	344	3	0	5023	3992	1	344	4.34e-221	677
TRINITY_DN146027_c3_g1_i3	sp|P13036|FECA_ECOLI	62.3	772	281	6	6250	3941	11	774	9.32e-313	954
TRINITY_DN146859_c3_g1_i18	sp|Q5TBA9|FRY_HUMAN	87.7	2992	361	4	804	9770	25	3013	0.0	5221
TRINITY_DN136438_c0_g1_i6	sp|A1A835|FRMA_ECOK1	86.7	369	49	0	126	1232	1	369	2.86e-218	670
TRINITY_DN127644_c0_g3_i3	sp|P25519|HFLX_ECOLI	56.1	421	181	4	8758	7505	7	426	1.07e-132	427
TRINITY_DN158721_c6_g1_i3	sp|O35161|CELR1_MOUSE	66.7	3012	907	20	11233	2441	35	3032	0.0	3919
TRINITY_DN149149_c5_g2_i7	sp|P21359|NF1_HUMAN	90.3	2848	210	6	11299	2924	1	2839	0.0	5071
TRINITY_DN162957_c5_g1_i3	sp|Q9HWF5|SECY_PSEAE	94.1	442	26	0	9123	10448	1	442	6.37e-265	806
TRINITY_DN130984_c0_g2_i4	sp|Q96RL7|VP13A_HUMAN	58.0	3241	1176	24	11293	1595	1	3065	0.0	3550
TRINITY_DN122139_c3_g1_i2	sp|B1J5X5|CBID_PSEPW	93.7	364	23	0	6338	5247	1	364	9.55e-217	665
TRINITY_DN162432_c4_g1_i31	sp|Q92620|PRP16_HUMAN	78.6	1229	249	6	129	3785	3	1227	0.0	1786
TRINITY_DN116027_c0_g1_i3	sp|Q9HUI3|ARUS_PSEAE	59.0	956	378	6	8820	5968	13	959	2.22e-298	923
TRINITY_DN162262_c3_g2_i1	sp|Q96PE2|ARHGH_HUMAN	37.9	2620	634	37	8854	1190	371	2063	0.0	1366
TRINITY_DN158631_c2_g1_i9	sp|Q96T58|MINT_HUMAN	55.4	3779	1286	82	267	10757	1	3663	0.0	3127
TRINITY_DN160119_c2_g1_i7	sp|Q16787|LAMA3_HUMAN	49.6	3461	1585	34	201	10520	8	3331	0.0	3148
TRINITY_DN154169_c6_g1_i1	sp|Q99698|LYST_HUMAN	73.3	1537	387	6	4540	2	2250	3786	0.0	2295
TRINITY_DN139785_c3_g1_i12	sp|Q14315|FLNC_HUMAN	86.1	2670	368	2	10534	2531	1	2670	0.0	4758
TRINITY_DN138631_c1_g3_i3	sp|Q8WXX0|DYH7_HUMAN	80.8	3633	693	2	10958	69	392	4024	0.0	6031
TRINITY_DN160032_c1_g1_i3	sp|O75140|DEPD5_HUMAN	80.3	793	122	5	6986	9268	1	791	0.0	1264
TRINITY_DN148545_c2_g1_i15	sp|P11716|RYR1_RABIT	80.4	3159	541	21	10726	1355	1922	5037	0.0	4917
TRINITY_DN147740_c6_g1_i2	sp|Q80TN7|NAV3_MOUSE	75.7	2375	517	22	467	7462	1	2359	0.0	3208
TRINITY_DN138530_c2_g1_i4	sp|Q12802|AKP13_HUMAN	37.0	2445	1197	64	228	6779	1	2362	0.0	1082
TRINITY_DN143884_c1_g2_i1	sp|P36555|EPTA_SALTY	46.8	470	238	9	8	1399	79	542	3.07e-121	399
TRINITY_DN153114_c3_g1_i11	sp|Q9ERU9|RBP2_MOUSE	54.9	2922	1081	66	1088	9391	1	2840	0.0	2806
TRINITY_DN160621_c1_g1_i2	sp|Q63638|SPEG_RAT	42.6	3322	1301	66	521	10120	16	2852	0.0	2068
TRINITY_DN154444_c6_g1_i5	sp|P31833|COX1_BRADU	57.9	349	135	7	9667	10683	5	351	1.85e-111	370
TRINITY_DN155857_c2_g2_i10	sp|Q96JK9|MAML3_HUMAN	63.9	1176	317	22	9805	6482	1	1137	0.0	1217
TRINITY_DN157427_c4_g1_i13	sp|E9QAM5|HELZ2_MOUSE	38.1	2940	1451	40	10207	2018	19	2799	0.0	1865
TRINITY_DN146593_c1_g2_i3	sp|B1JFC8|UBID_PSEPW	99.4	488	3	0	6428	7891	1	488	0.0	1009
TRINITY_DN141884_c1_g1_i13	sp|P31629|ZEP2_HUMAN	57.3	2491	921	52	2263	9441	1	2446	0.0	2125
TRINITY_DN163064_c5_g1_i9	sp|O00370|LORF2_HUMAN	30.1	1268	841	16	5248	8985	10	1254	9.62e-168	560
TRINITY_DN158887_c1_g1_i8	sp|P10586|PTPRF_HUMAN	75.0	799	187	4	8091	5698	5	791	0.0	1195
TRINITY_DN158100_c2_g1_i29	sp|P51587|BRCA2_HUMAN	51.2	779	327	11	4085	1899	2214	2989	1.18e-200	695
TRINITY_DN114096_c0_g2_i3	sp|O52788|PTK_ACIJO	64.6	718	245	6	3644	5791	4	714	1.39e-283	868
TRINITY_DN156261_c2_g1_i12	sp|Q96L91|EP400_HUMAN	49.7	3221	1240	62	10400	1680	1	3156	0.0	2421
TRINITY_DN162896_c3_g1_i1	sp|Q96RK0|CIC_HUMAN	48.0	1486	493	54	5658	1585	194	1528	6.25e-291	922
TRINITY_DN163067_c5_g2_i1	sp|Q8WXH0|SYNE2_HUMAN	44.5	2695	1399	26	8300	378	4233	6885	0.0	2023
TRINITY_DN138048_c5_g1_i4	sp|Q88K93|Y2398_PSEPK	72.4	268	74	0	1034	231	4	271	2.65e-128	408
TRINITY_DN162789_c8_g3_i4	sp|Q5JWR5|DOP1_HUMAN	80.8	2370	419	13	2442	9464	1	2364	0.0	3613
TRINITY_DN147424_c1_g1_i10	sp|O34618|YTNA_BACSU	67.1	447	147	0	4221	5561	8	454	2.59e-191	597
TRINITY_DN160572_c7_g1_i1	sp|Q5XIT9|MCCB_RAT	68.4	525	163	2	4659	6224	39	563	8.57e-235	725
TRINITY_DN119399_c1_g1_i3	sp|E0SDG9|CDIB_DICD3	32.5	560	361	9	478	2139	10	558	1.32e-85	296
TRINITY_DN124754_c5_g1_i1	sp|Q9P273|TEN3_HUMAN	88.5	2581	262	2	9722	1983	152	2699	0.0	4323
TRINITY_DN162004_c1_g1_i1	sp|Q8TDW7|FAT3_HUMAN	76.5	2538	563	2	10294	2684	2052	4557	0.0	3804
TRINITY_DN116160_c1_g1_i2	sp|Q8ZRJ7|FADE_SALTY	51.9	815	374	6	9538	7106	1	801	6.93e-262	811
TRINITY_DN131052_c2_g3_i2	sp|O05321|DCDA_PSEFL	86.1	416	57	1	10255	9011	1	416	1.00e-237	727
TRINITY_DN160187_c1_g1_i5	sp|P61406|EST1A_MOUSE	62.4	1448	445	25	4211	8344	1	1418	0.0	1547
TRINITY_DN144347_c8_g1_i4	sp|O14497|ARI1A_HUMAN	63.0	1349	307	27	4927	1076	1064	2285	0.0	1470
TRINITY_DN134002_c11_g1_i3	sp|O73590|ZFHX4_CHICK	78.5	1976	365	7	4037	9907	1	1936	0.0	2896
TRINITY_DN161831_c1_g1_i1	sp|Q13315|ATM_HUMAN	63.4	3074	1092	16	115	9291	1	3056	0.0	3887
TRINITY_DN116113_c6_g2_i8	sp|Q88PK4|HSCA_PSEPK	95.6	595	26	0	2	1786	26	620	0.0	1081
TRINITY_DN127946_c0_g1_i3	sp|Q2PC93|SSPO_CHICK	46.4	2993	1326	46	19	8910	2288	5031	0.0	2784
TRINITY_DN159927_c1_g1_i2	sp|A2A9C3|SZT2_MOUSE	52.1	2828	1059	59	3	8204	805	3431	0.0	2516
TRINITY_DN162203_c4_g1_i1	sp|O15015|ZN646_HUMAN	27.9	1553	595	42	6873	2680	46	1228	7.03e-82	305
TRINITY_DN155451_c4_g1_i16	sp|O42184|CLIP1_CHICK	77.2	447	90	6	423	1736	1	444	2.36e-175	587
TRINITY_DN159236_c3_g1_i6	sp|P42858|HD_HUMAN	77.8	2997	612	10	9239	315	176	3140	0.0	4494
TRINITY_DN158747_c2_g1_i2	sp|Q5SZK8|FREM2_HUMAN	71.9	3109	835	14	9739	515	67	3169	0.0	4553
TRINITY_DN147171_c5_g1_i1	sp|A5WAD0|METXS_PSEP1	97.6	379	9	0	3364	4500	1	379	7.32e-252	764
TRINITY_DN160641_c0_g1_i2	sp|Q9NRC6|SPTN5_HUMAN	41.0	2654	1538	14	9768	1831	859	3491	0.0	1817
TRINITY_DN141560_c1_g1_i3	sp|P24043|LAMA2_HUMAN	68.0	3102	965	9	9433	161	35	3120	0.0	3716
TRINITY_DN119556_c5_g2_i1	sp|Q56770|GUMD_XANCE	39.7	395	222	5	7362	8522	98	484	4.24e-77	269
TRINITY_DN162388_c9_g1_i18	sp|Q9ULT8|HECD1_HUMAN	94.9	1308	67	0	357	4280	1	1308	0.0	2494
TRINITY_DN152575_c3_g1_i2	sp|P26818|ARBK2_BOVIN	94.9	409	21	0	801	2027	1	409	8.28e-262	805
TRINITY_DN159937_c1_g1_i1	sp|Q5VT06|CE350_HUMAN	41.7	1941	762	51	9817	4814	13	1856	2.10e-292	963
TRINITY_DN156306_c4_g1_i13	sp|Q6ZS30|NBEL1_HUMAN	71.6	2762	700	16	8791	551	1	2693	0.0	3896
TRINITY_DN161902_c2_g1_i2	sp|P22105|TENX_HUMAN	39.0	1258	713	16	5415	9104	3005	4235	7.50e-249	847
TRINITY_DN162234_c2_g1_i2	sp|Q8IWI9|MGAP_HUMAN	33.7	3193	1585	112	295	8790	1	3023	0.0	1125
TRINITY_DN156768_c3_g1_i16	sp|Q3TLH4|PRC2C_MOUSE	52.5	2946	976	73	9342	1294	1	2785	0.0	2087
TRINITY_DN130303_c0_g4_i10	sp|Q71F56|MD13L_HUMAN	69.0	1498	374	19	3523	7797	731	2210	0.0	1955
TRINITY_DN114405_c0_g2_i1	sp|A8LVS8|NHAA1_SALAI	36.3	80	48	1	887	648	466	542	1.82e-07	60.8
TRINITY_DN151440_c7_g2_i1	sp|P52002|MEXB_PSEAE	48.4	1034	527	2	2118	5198	1	1034	1.30e-303	932
TRINITY_DN136453_c1_g1_i1	sp|B0KU95|RAPA_PSEPG	96.9	948	29	0	9582	6739	1	948	0.0	1826
TRINITY_DN159920_c4_g2_i18	sp|Q8N1I0|DOCK4_HUMAN	82.7	1967	184	5	3140	8575	1	1966	0.0	3216
TRINITY_DN162213_c2_g1_i9	sp|E9Q3L2|PI4KA_MOUSE	87.4	2014	239	4	1903	7935	30	2031	0.0	3526
TRINITY_DN136626_c5_g1_i9	sp|Q9P212|PLCE1_HUMAN	62.3	1672	543	23	469	5316	1	1640	0.0	1828
TRINITY_DN138288_c5_g1_i2	sp|Q9Y485|DMXL1_HUMAN	72.0	3046	805	28	290	9340	1	3027	0.0	4284
TRINITY_DN151448_c1_g3_i5	sp|P50851|LRBA_HUMAN	71.2	2153	561	17	7170	856	721	2863	0.0	2858
TRINITY_DN162856_c4_g1_i7	sp|Q9QXS1|PLEC_MOUSE	69.2	3042	918	6	416	9511	181	3214	0.0	2173
TRINITY_DN148783_c7_g1_i2	sp|P46821|MAP1B_HUMAN	54.6	1664	493	30	157	4410	822	2468	0.0	1311
TRINITY_DN151587_c7_g1_i4	sp|Q01082|SPTB2_HUMAN	72.9	2046	553	1	8913	2779	44	2089	0.0	2944
TRINITY_DN143461_c6_g2_i4	sp|Q14573|ITPR3_HUMAN	82.8	2681	425	17	9321	1342	1	2666	0.0	4278
TRINITY_DN153834_c3_g1_i6	sp|Q9UPU5|UBP24_HUMAN	86.0	2510	300	11	606	7985	1	2509	0.0	4230
TRINITY_DN154120_c2_g1_i11	sp|Q9IBG7|KCP_XENLA	71.1	2544	508	14	8763	1150	6	2327	0.0	3898
TRINITY_DN162450_c2_g1_i10	sp|E7FAW3|NBEL2_DANRE	60.5	2836	1012	34	175	8469	1	2798	0.0	3246
TRINITY_DN162773_c7_g2_i6	sp|Q96RW7|HMCN1_HUMAN	59.9	2097	823	8	9254	3006	9	2102	0.0	2554
TRINITY_DN158314_c3_g3_i2	sp|O15050|TRNK1_HUMAN	46.3	2962	1441	47	399	8987	12	2922	0.0	2396
TRINITY_DN129950_c7_g1_i5	sp|P33916|YEJF_ECOLI	46.0	530	268	8	344	1891	4	529	1.66e-130	425
TRINITY_DN148469_c1_g1_i1	sp|B7GZ27|SURE_ACIB3	87.2	250	32	0	1268	2017	1	250	9.62e-144	451
TRINITY_DN118860_c4_g4_i1	sp|H8ZPX2|SAPD_PSESP	46.6	472	250	1	4621	6030	1	472	2.62e-130	422
TRINITY_DN145409_c8_g1_i3	sp|P15389|SCN5A_RAT	66.3	2051	596	18	1073	7036	1	2019	0.0	2435
TRINITY_DN135675_c0_g1_i31	sp|Q8PCM1|KDPB_XANCP	71.4	650	184	2	7917	5971	26	674	4.38e-284	863
TRINITY_DN135574_c4_g3_i2	sp|P94177|CZCA_ALCSC	76.8	470	109	0	7974	9383	1	470	5.16e-222	708
TRINITY_DN162797_c9_g2_i4	sp|Q9EPL8|IPO7_MOUSE	92.0	1038	82	1	6252	9362	1	1038	0.0	1899
TRINITY_DN157504_c2_g1_i25	sp|P70039|APC_XENLA	78.7	2843	560	31	261	8693	1	2829	0.0	3984
TRINITY_DN124900_c5_g1_i1	sp|P25196|NOLF_RHIME	26.6	263	166	7	1567	2292	38	294	5.21e-08	61.6
TRINITY_DN149673_c0_g1_i1	sp|B1JFM7|PDXY_PSEPW	94.8	290	15	0	3934	4803	1	290	1.98e-180	558
TRINITY_DN149613_c6_g1_i8	sp|Q9JIL5|TULP4_MOUSE	80.2	1579	267	12	7165	2468	1	1547	0.0	2458
TRINITY_DN149669_c7_g1_i3	sp|Q80W49|CRBG3_MOUSE	46.4	969	437	11	5681	8539	103	1005	3.31e-273	847
TRINITY_DN128663_c0_g1_i1	sp|Q9Y6R7|FCGBP_HUMAN	36.2	3046	1807	51	9080	258	34	3047	0.0	2006
TRINITY_DN158957_c1_g1_i7	sp|O75179|ANR17_HUMAN	80.5	2312	396	16	981	7817	183	2473	0.0	2216
TRINITY_DN158388_c3_g2_i5	sp|Q6P2Q9|PRP8_HUMAN	98.1	1600	30	0	8931	4132	1	1600	0.0	3266
TRINITY_DN135709_c2_g1_i1	sp|Q8TD57|DYH3_HUMAN	81.2	2344	437	1	2	7024	1494	3837	0.0	3915
TRINITY_DN151554_c0_g1_i6	sp|Q70CQ2|UBP34_HUMAN	90.8	2743	222	6	8867	642	834	3546	0.0	5041
TRINITY_DN160977_c0_g2_i3	sp|P98164|LRP2_HUMAN	69.0	3024	932	3	184	9237	3	3026	0.0	3055
TRINITY_DN125248_c3_g3_i2	sp|P25888|RHLE_ECOLI	57.0	379	162	1	1416	283	1	379	2.65e-127	412
TRINITY_DN163098_c19_g2_i3	sp|Q8I7P9|POL5_DROME	33.3	468	289	7	3577	2225	94	555	1.53e-66	250
TRINITY_DN144851_c1_g3_i8	sp|Q8NEZ4|KMT2C_HUMAN	51.3	2992	965	68	8657	99	2274	4911	0.0	2346
TRINITY_DN135293_c4_g1_i4	sp|Q88QS0|ESTP_PSEPK	89.3	633	64	1	7241	5343	1	629	0.0	1132
TRINITY_DN161860_c2_g1_i11	sp|Q9UMN6|KMT2B_HUMAN	42.4	2388	969	59	6705	1	527	2660	0.0	1510
TRINITY_DN118970_c0_g3_i1	sp|B7GV08|DNAJ_ACIB3	88.9	370	41	0	3756	2647	1	370	1.06e-197	610
TRINITY_DN132450_c7_g3_i8	sp|P23634|AT2B4_HUMAN	81.9	1147	189	7	8758	5354	1	1140	0.0	1825
TRINITY_DN140160_c4_g8_i1	sp|O31200|HUTI_PSEPU	94.3	401	23	0	105	1307	1	401	2.37e-246	747
TRINITY_DN157059_c3_g3_i5	sp|Q9R1B9|SLIT2_MOUSE	92.5	907	68	0	8910	6190	1	907	5.87e-303	945
TRINITY_DN151813_c0_g1_i3	sp|Q9UHV7|MED13_HUMAN	78.5	2184	429	18	8284	1823	1	2174	0.0	3414
TRINITY_DN157877_c2_g2_i1	sp|O60281|ZN292_HUMAN	44.6	2478	1183	58	2002	9096	30	2429	0.0	1706
TRINITY_DN117532_c0_g1_i2	sp|Q47537|TAUA_ECOLI	53.7	324	138	2	4003	3032	9	320	2.37e-104	341
TRINITY_DN135909_c3_g1_i10	sp|Q4ACU6|SHAN3_MOUSE	64.5	1619	405	34	713	5311	1	1535	0.0	1630
TRINITY_DN131259_c2_g5_i1	sp|B2I3A5|LGT_ACIBC	90.4	270	26	0	4630	5439	1	270	7.73e-177	546
TRINITY_DN158497_c2_g1_i4	sp|Q9Y618|NCOR2_HUMAN	55.9	2267	771	49	754	7065	1	2202	0.0	1986
TRINITY_DN126909_c1_g5_i4	sp|P51563|TCR7_VIBAN	99.7	390	1	0	7945	6776	2	391	1.01e-244	742
TRINITY_DN115766_c2_g5_i3	sp|Q88E89|PXPA2_PSEPK	93.4	257	17	0	2552	1782	1	257	1.76e-156	488
TRINITY_DN157578_c3_g2_i8	sp|Q9NY15|STAB1_HUMAN	48.5	2434	1180	24	8959	1781	17	2418	0.0	1647
TRINITY_DN141423_c3_g2_i1	sp|Q88E47|HGD_PSEPK	95.4	433	20	0	6151	4853	1	433	5.06e-290	867
TRINITY_DN161767_c3_g1_i10	sp|P11881|ITPR1_MOUSE	88.2	2703	233	14	8068	191	55	2749	0.0	4630
TRINITY_DN142865_c1_g2_i7	sp|Q8TD26|CHD6_HUMAN	61.9	2075	653	37	8635	2693	667	2697	0.0	2288
TRINITY_DN161996_c0_g1_i3	sp|Q9HCE0|EPG5_HUMAN	65.8	1890	630	7	2890	8538	700	2579	0.0	2546
TRINITY_DN119455_c4_g1_i8	sp|A0A0H3NGK0|RNG_SALTS	56.3	494	202	2	5705	4251	1	489	4.13e-181	568
TRINITY_DN131963_c2_g2_i8	sp|Q96RW7|HMCN1_HUMAN	55.5	2899	1180	10	9029	657	2740	5635	0.0	3239
TRINITY_DN161218_c2_g1_i27	sp|Q96JI7|SPTCS_HUMAN	38.3	2535	1171	39	8365	1109	77	2333	0.0	1554
TRINITY_DN162426_c3_g1_i11	sp|O95071|UBR5_HUMAN	94.4	2799	148	6	8745	376	1	2799	0.0	4981
TRINITY_DN119680_c5_g1_i1	sp|O68033|SBCD_RHOCB	37.8	397	217	10	4348	3203	1	382	2.36e-63	226
TRINITY_DN143210_c1_g1_i9	sp|P51611|HCFC1_MESAU	61.6	1809	484	30	5344	182	65	1750	0.0	1620
TRINITY_DN119336_c1_g3_i3	sp|Q90953|CSPG2_CHICK	28.8	1996	938	56	706	5562	1	1890	5.54e-156	550
TRINITY_DN122612_c1_g1_i11	sp|Q8N6G6|ATL1_HUMAN	67.4	1688	520	11	361	5385	61	1731	0.0	2383
TRINITY_DN162324_c4_g1_i21	sp|Q12830|BPTF_HUMAN	52.4	2316	733	46	6297	217	811	3045	0.0	1707
TRINITY_DN139183_c2_g4_i1	sp|Q14789|GOGB1_HUMAN	30.3	2386	1248	42	6914	702	974	3259	6.41e-131	468
TRINITY_DN156100_c3_g2_i8	sp|Q7Z401|MYCPP_HUMAN	67.4	1687	437	24	255	5192	1	1615	0.0	2114
TRINITY_DN149131_c1_g1_i7	sp|Q9Y4G6|TLN2_HUMAN	90.1	2280	224	1	1198	8037	263	2541	0.0	3696
TRINITY_DN139066_c3_g6_i6	sp|A2AX52|CO6A4_MOUSE	43.2	2628	1055	18	172	7971	1	2219	0.0	1318
TRINITY_DN150936_c0_g1_i1	sp|P98164|LRP2_HUMAN	70.7	1728	449	10	3199	8367	2981	4655	0.0	1570
TRINITY_DN130803_c2_g2_i1	sp|Q9HXY3|Y3649_PSEAE	79.6	450	92	0	3351	2002	1	450	4.78e-238	726
TRINITY_DN141159_c4_g2_i11	sp|Q96AY4|TTC28_HUMAN	86.2	2370	280	13	8169	1165	124	2481	0.0	1971
TRINITY_DN159249_c0_g1_i9	sp|Q5VST9|OBSCN_HUMAN	31.4	2593	1502	37	196	7512	1	2469	0.0	1271
TRINITY_DN158425_c3_g2_i5	sp|A3KMI0|DHX29_XENLA	78.4	1373	281	6	4398	292	1	1362	0.0	2087
TRINITY_DN140271_c6_g4_i3	sp|Q8TDM6|DLG5_HUMAN	58.0	2022	692	25	486	6398	1	1916	0.0	1814
TRINITY_DN115975_c1_g4_i1	sp|P61159|FDHA_METJA	39.7	690	389	14	6454	8502	4	673	1.06e-152	494
TRINITY_DN162858_c3_g2_i3	sp|Q96M86|DNHD1_HUMAN	28.8	3151	1852	74	263	8731	61	3147	2.11e-318	1051
TRINITY_DN162031_c2_g3_i5	sp|P54939|TLN1_CHICK	85.3	2559	359	1	182	7858	1	2541	0.0	3930
TRINITY_DN117125_c0_g1_i2	sp|Q775C3|PORTL_BPBPP	26.6	512	353	9	7353	5854	17	517	1.07e-36	152
TRINITY_DN160166_c5_g1_i1	sp|Q9R172|NOTC3_RAT	51.7	1060	386	27	4734	1612	1306	2258	2.04e-217	729
TRINITY_DN161201_c1_g1_i22	sp|B4F6W9|TRIPC_XENTR	92.5	2004	130	5	2343	8348	71	2056	0.0	3504
TRINITY_DN113080_c0_g2_i1	sp|Q9CNL6|DNAB_PASMU	33.7	448	281	7	4553	5863	24	466	6.34e-70	247
TRINITY_DN161895_c3_g1_i3	sp|P60882|MEGF8_MOUSE	59.5	2807	985	41	8709	610	27	2789	0.0	3366
TRINITY_DN150879_c0_g1_i29	sp|P97820|M4K4_MOUSE	82.2	928	70	4	394	3177	1	833	0.0	1117
TRINITY_DN118335_c3_g1_i7	sp|P11369|LORF2_MOUSE	29.6	1264	851	15	3672	7427	17	1253	3.89e-168	560
TRINITY_DN141601_c6_g1_i8	sp|Q9DE14|ATR_XENLA	77.0	2245	509	5	8585	1863	1	2241	0.0	3432
TRINITY_DN122229_c2_g2_i1	sp|A0A2K8K5C5|CAP4_MOROS	93.3	464	31	0	4343	2952	1	464	1.12e-292	874
TRINITY_DN156001_c4_g1_i10	sp|Q93008|USP9X_HUMAN	91.9	2554	196	5	8061	430	1	2553	0.0	4724
TRINITY_DN160427_c0_g1_i9	sp|P49750|YLPM1_HUMAN	49.7	1003	351	25	3941	1323	1168	2146	6.36e-233	769
TRINITY_DN158625_c4_g1_i9	sp|O73700|CAC1D_CHICK	82.6	2199	293	10	233	6631	16	2190	0.0	3437
TRINITY_DN158001_c3_g2_i49	sp|A0JP85|CNOT1_XENTR	93.6	2125	126	1	7602	1228	1	2114	0.0	3888
TRINITY_DN125174_c5_g1_i4	sp|Q9TS33|RYR3_RABIT	84.0	1683	227	7	2105	7135	3226	4872	0.0	2726
TRINITY_DN162595_c0_g1_i1	sp|Q9NQT8|KI13B_HUMAN	69.9	1944	458	17	8678	2877	1	1826	0.0	2427
TRINITY_DN162288_c1_g1_i8	sp|O08653|TEP1_RAT	37.5	2445	1347	40	7605	637	243	2627	0.0	1453
TRINITY_DN121322_c0_g2_i2	sp|P0AEC2|YOAE_ECO57	47.3	522	267	3	5412	6974	2	516	4.79e-136	440
TRINITY_DN162589_c5_g1_i6	sp|O95359|TACC2_HUMAN	47.9	1045	420	24	2853	4	1932	2947	2.51e-202	693
TRINITY_DN139353_c4_g1_i17	sp|Q9NVI1|FANCI_HUMAN	62.4	1336	480	11	8644	4679	1	1328	0.0	1568
TRINITY_DN150433_c3_g1_i4	sp|O00763|ACACB_HUMAN	79.8	1542	300	3	2951	7567	925	2457	0.0	2504
TRINITY_DN162879_c5_g1_i3	sp|Q86WI1|PKHL1_HUMAN	59.2	2806	1093	22	5	8302	1398	4191	0.0	3375
TRINITY_DN151163_c1_g2_i2	sp|Q38SD2|LRRK1_HUMAN	69.7	1500	451	4	187	4677	11	1509	0.0	2131
TRINITY_DN162880_c2_g1_i4	sp|P0C5H6|TUTLA_RAT	44.9	1438	522	22	1786	6069	2	1179	0.0	1064
TRINITY_DN137672_c5_g2_i11	sp|Q8TEP8|CE192_HUMAN	52.3	1015	429	16	3628	698	1539	2536	3.91e-303	972
TRINITY_DN147615_c5_g1_i11	sp|Q8TEQ6|GEMI5_HUMAN	54.6	1558	591	18	3667	8178	1	1495	0.0	1573
TRINITY_DN155698_c0_g1_i25	sp|O94915|FRYL_HUMAN	90.0	2580	237	7	7947	220	1	2563	0.0	4525
TRINITY_DN161604_c8_g1_i12	sp|Q12923|PTN13_HUMAN	57.6	2594	927	32	433	8043	1	2477	0.0	2631
TRINITY_DN162873_c5_g1_i6	sp|P20929|NEBU_HUMAN	61.4	1527	586	3	2	4579	3523	5047	0.0	1705
TRINITY_DN161399_c2_g1_i4	sp|O75369|FLNB_HUMAN	80.7	2634	477	2	8509	608	1	2602	0.0	4405
TRINITY_DN116307_c4_g1_i3	sp|P52002|MEXB_PSEAE	68.3	637	199	3	2	1906	406	1041	8.50e-273	843
TRINITY_DN161449_c7_g2_i1	sp|Q28295|VWF_CANLF	50.8	2777	1308	23	365	8626	13	2753	0.0	3045
TRINITY_DN157529_c1_g2_i4	sp|P42345|MTOR_HUMAN	87.1	2558	287	7	497	8101	13	2549	0.0	4420
TRINITY_DN128660_c3_g1_i7	sp|C5C0I8|RL2_BEUC1	88.1	278	33	0	7087	6254	1	278	2.13e-164	511
TRINITY_DN159140_c3_g2_i3	sp|Q8NG31|KNL1_HUMAN	25.5	2641	1465	95	305	7639	1	2334	7.54e-126	449
TRINITY_DN116031_c0_g1_i2	sp|Q59327|OASD_COMTE	43.5	510	271	6	3047	1545	18	519	1.02e-115	382
TRINITY_DN115486_c5_g2_i1	sp|Q3JUN4|APAHL_BURP1	73.7	285	75	0	1	855	49	333	3.71e-140	444
TRINITY_DN156933_c0_g2_i9	sp|O88491|NSD1_MOUSE	83.3	714	112	3	3345	1222	1406	2118	0.0	1319
TRINITY_DN159951_c1_g2_i3	sp|Q9UPA5|BSN_HUMAN	54.0	2811	1020	69	558	8597	334	3003	0.0	2116
TRINITY_DN152532_c4_g2_i3	sp|O75691|UTP20_HUMAN	63.7	2163	761	12	2025	8462	631	2785	0.0	2642
TRINITY_DN129323_c5_g1_i1	sp|A6UX70|SYGA_PSEA7	85.3	312	46	0	1218	283	1	312	4.13e-181	560
TRINITY_DN158196_c8_g1_i4	sp|Q8WWQ8|STAB2_HUMAN	60.9	2542	963	16	8414	831	19	2542	0.0	2390
TRINITY_DN162467_c2_g2_i5	sp|P15924|DESP_HUMAN	62.6	2551	922	5	8145	544	115	2650	0.0	2222
TRINITY_DN150303_c0_g1_i2	sp|Q9NZJ4|SACS_HUMAN	72.8	2580	688	10	876	8585	1	2576	0.0	3881
TRINITY_DN147976_c1_g1_i5	sp|Q96JK4|HIPL1_HUMAN	68.0	475	152	0	4192	2768	81	555	3.68e-230	717
TRINITY_DN149476_c9_g1_i3	sp|Q9UL49|TCFL5_HUMAN	40.8	524	262	16	812	2332	8	500	1.15e-88	303
TRINITY_DN159459_c4_g1_i4	sp|Q5S007|LRRK2_HUMAN	61.2	2534	942	12	8285	750	13	2527	0.0	3036
TRINITY_DN157535_c5_g1_i2	sp|P23467|PTPRB_HUMAN	64.9	2002	692	6	1650	7643	1	1996	0.0	2658
TRINITY_DN159170_c2_g1_i4	sp|Q9ULH0|KDIS_HUMAN	83.4	854	140	1	7216	4655	388	1239	0.0	1415
TRINITY_DN147146_c1_g2_i6	sp|Q8N1P7|CRBG2_HUMAN	39.9	819	383	16	6070	8502	747	1464	4.67e-153	525
TRINITY_DN133514_c4_g1_i1	sp|Q70EL1|UBP54_HUMAN	91.6	383	32	0	1517	2665	1	383	8.96e-228	741
TRINITY_DN157912_c1_g2_i29	sp|E9QAT4|SC16A_MOUSE	42.7	2229	987	70	8282	1986	1	2069	0.0	1271
TRINITY_DN158808_c2_g1_i4	sp|Q92621|NU205_HUMAN	80.9	1597	301	3	3192	7976	1	1595	0.0	2579
TRINITY_DN119463_c1_g3_i1	sp|B7H1M6|THIC_ACIB3	93.8	631	33	1	2169	4061	1	625	0.0	1212
TRINITY_DN129882_c2_g1_i12	sp|Q8R1A4|DOCK7_MOUSE	88.9	1777	164	3	127	5355	1	1777	0.0	3122
TRINITY_DN113469_c0_g1_i1	sp|Q9I0J6|NUOG_PSEAE	61.7	888	329	4	1848	4484	1	886	0.0	1101
TRINITY_DN150289_c0_g1_i5	sp|Q9BTC0|DIDO1_HUMAN	41.5	2240	1006	67	8079	1903	2	2117	0.0	1113
TRINITY_DN152602_c1_g2_i11	sp|Q92545|TM131_HUMAN	69.4	1568	453	13	8127	3469	19	1574	0.0	2081
TRINITY_DN160922_c1_g1_i3	sp|O75417|DPOLQ_HUMAN	50.0	2396	898	52	557	6955	28	2385	0.0	1962
TRINITY_DN160632_c2_g1_i7	sp|Q7Z6Z7|HUWE1_HUMAN	89.0	2462	211	11	910	8265	1	2412	0.0	4132
TRINITY_DN119920_c8_g2_i2	sp|Q92616|GCN1_HUMAN	76.3	2671	629	2	5	8008	1	2671	0.0	3965
TRINITY_DN123989_c4_g1_i2	sp|Q9PU36|PCLO_CHICK	71.3	1927	524	11	1187	6880	2935	4860	0.0	2479
TRINITY_DN162869_c4_g1_i5	sp|P11369|LORF2_MOUSE	29.8	1317	847	16	5735	1884	8	1279	8.69e-167	556
TRINITY_DN138451_c8_g1_i1	sp|O43451|MGA_HUMAN	59.5	981	387	7	8093	5157	89	1061	0.0	1249
TRINITY_DN157032_c0_g2_i6	sp|Q9BXM0|PRAX_HUMAN	35.5	437	209	12	400	1707	1	365	1.19e-53	212
TRINITY_DN141707_c2_g2_i5	sp|Q88P16|PUR4_PSEPK	94.6	611	29	1	6593	8425	1	607	0.0	1158
TRINITY_DN150458_c1_g1_i5	sp|Q01815|CAC1C_MOUSE	88.4	1825	187	11	822	6251	1	1815	0.0	3031
TRINITY_DN159863_c2_g1_i2	sp|Q92538|GBF1_HUMAN	45.1	2459	724	56	8097	796	1	1859	0.0	1591
TRINITY_DN152129_c1_g1_i5	sp|B1JF83|SYI_PSEPW	98.6	943	13	0	3140	5968	1	943	0.0	1920
TRINITY_DN131307_c5_g3_i2	sp|Q88MS5|CHEB3_PSEPK	91.4	337	29	0	5211	6221	1	337	6.01e-195	600
TRINITY_DN133244_c2_g4_i8	sp|P59400|HISX_PSEPK	97.5	441	11	0	925	2247	1	441	8.21e-279	833
TRINITY_DN148043_c1_g1_i19	sp|O97831|AGRL1_BOVIN	74.7	1361	270	20	6903	2971	137	1472	0.0	1977
TRINITY_DN145113_c4_g2_i6	sp|P14165|CISY_PSEAE	88.8	428	47	1	1629	2912	1	427	2.20e-262	788
TRINITY_DN154505_c3_g1_i15	sp|F1PBJ0|RPGF2_CANLF	95.2	914	44	0	1194	3935	19	932	0.0	1719
TRINITY_DN162661_c26_g1_i2	sp|B7ZS37|BAZ2A_XENLA	59.7	1745	624	21	346	5484	1	1698	0.0	1852
TRINITY_DN155979_c4_g2_i13	sp|Q6UB99|ANR11_HUMAN	49.4	2534	977	63	832	8112	1	2335	0.0	1342
TRINITY_DN152742_c8_g1_i5	sp|Q90Z04|CDON_XENLA	61.7	1249	434	14	824	4456	6	1248	0.0	1469
TRINITY_DN118860_c4_g2_i3	sp|P21367|YCAC_ECOLI	83.3	204	34	0	3710	3099	5	208	4.95e-107	343
TRINITY_DN154055_c4_g1_i9	sp|Q6KAU7|PKHG2_MOUSE	60.6	71	28	0	8284	8072	373	443	1.12e-16	91.3
TRINITY_DN161256_c0_g1_i11	sp|Q8IWT3|CUL9_HUMAN	49.4	1584	686	26	8184	3661	2	1546	0.0	1326
TRINITY_DN153554_c8_g1_i7	sp|P11717|MPRI_HUMAN	49.4	2490	1143	38	8143	977	17	2491	0.0	2383
TRINITY_DN159587_c2_g1_i4	sp|Q8WN96|ITPR2_BOVIN	86.7	2519	291	12	8242	716	217	2701	0.0	4288
TRINITY_DN131733_c3_g1_i3	sp|O60673|REV3L_HUMAN	47.5	2482	1130	52	7897	710	1	2396	0.0	1910
TRINITY_DN162485_c1_g1_i1	sp|A2A6A1|GPTC8_MOUSE	44.1	1294	533	32	4803	8228	65	1320	1.90e-143	493
TRINITY_DN142252_c2_g3_i1	sp|Q6WRI0|IGS10_HUMAN	40.7	2705	1198	49	11	7906	251	2623	0.0	1738
TRINITY_DN148422_c5_g3_i2	sp|Q9C0A1|ZFHX2_HUMAN	37.8	1863	768	58	1347	6650	978	2545	2.14e-258	847
TRINITY_DN143133_c0_g2_i15	sp|Q6N021|TET2_HUMAN	66.5	930	266	11	4483	7146	1077	2002	0.0	1160
TRINITY_DN157513_c2_g1_i1	sp|Q8WUI4|HDAC7_HUMAN	43.9	1061	352	28	487	3450	62	952	6.25e-209	664
TRINITY_DN158451_c2_g1_i13	sp|Q80U22|RUSC2_MOUSE	46.6	1642	623	52	392	4975	1	1502	0.0	1113
TRINITY_DN113700_c0_g1_i1	sp|Q8Z5I4|RFBF_SALTI	70.3	256	76	0	2608	1841	1	256	2.84e-122	389
TRINITY_DN115968_c3_g3_i2	sp|P0AGC4|SLT_ECO57	32.1	645	419	10	1226	3130	10	645	1.87e-86	301
TRINITY_DN117044_c4_g1_i5	sp|Q6F6N3|DNAK_ACIAD	98.0	647	13	0	3012	4952	1	647	0.0	1208
TRINITY_DN115863_c0_g2_i1	sp|Q6F6U8|GLMS_ACIAD	86.8	612	81	0	5982	4147	1	612	0.0	1059
TRINITY_DN160912_c0_g1_i6	sp|Q5T4S7|UBR4_HUMAN	83.2	2470	398	12	8095	734	9	2476	0.0	3948
TRINITY_DN137635_c0_g1_i4	sp|Q91957|XIRP1_CHICK	52.2	1624	653	29	7947	3358	6	1599	7.65e-160	551
TRINITY_DN138392_c11_g1_i14	sp|P12270|TPR_HUMAN	59.6	1655	659	5	184	5127	1	1652	0.0	1427
TRINITY_DN139121_c1_g2_i8	sp|O75970|MPDZ_HUMAN	64.3	2196	621	32	275	6748	1	2070	0.0	2520
TRINITY_DN140339_c7_g1_i7	sp|Q9Y2I6|NINL_HUMAN	53.1	725	303	10	7900	5747	3	697	4.49e-193	634
TRINITY_DN159935_c7_g1_i7	sp|E9Q7E2|ARID2_MOUSE	72.8	1877	426	20	7439	1917	1	1828	0.0	2460
TRINITY_DN153787_c4_g2_i5	sp|P15989|CO6A3_CHICK	47.0	2415	901	21	633	7670	1032	3137	0.0	1641
TRINITY_DN108206_c0_g1_i1	sp|P15078|CSTA_ECOLI	60.1	677	262	4	2608	596	8	682	1.71e-263	802
TRINITY_DN158641_c0_g1_i3	sp|Q8TEM1|PO210_HUMAN	59.8	1837	723	7	6528	1048	56	1887	0.0	2200
TRINITY_DN162219_c3_g1_i6	sp|O60229|KALRN_HUMAN	88.7	2095	183	6	253	6384	23	2114	0.0	3672
TRINITY_DN157725_c2_g1_i12	sp|Q9BZC7|ABCA2_HUMAN	58.1	2544	733	38	7832	294	1	2243	0.0	2562
TRINITY_DN160405_c3_g1_i2	sp|O60287|NPA1P_HUMAN	48.7	2304	1102	25	136	6945	5	2262	0.0	2048
TRINITY_DN118245_c3_g3_i6	sp|Q1I316|HEM3_PSEE4	92.3	313	24	0	7833	6895	1	313	1.32e-185	572
TRINITY_DN145294_c2_g1_i13	sp|P23468|PTPRD_HUMAN	84.9	1018	141	2	1277	4291	1	1018	0.0	1765
TRINITY_DN146519_c5_g1_i2	sp|Q96RT1|ERBIN_HUMAN	67.6	1469	348	20	313	4515	1	1409	0.0	1077
TRINITY_DN146296_c2_g1_i6	sp|Q86Z02|HIPK1_HUMAN	90.4	748	69	3	7823	5583	1	746	0.0	1268
TRINITY_DN148450_c8_g1_i11	sp|A0JP94|HTR5A_XENTR	74.3	1129	280	5	3015	6380	896	2021	0.0	1607
TRINITY_DN137975_c2_g2_i2	sp|Q08AD1|CAMP2_HUMAN	65.3	1415	405	21	727	4794	1	1388	0.0	1587
TRINITY_DN155911_c5_g1_i9	sp|Q5RCU2|MED12_PONPY	76.6	2070	437	18	7984	1868	1	2054	0.0	3019
TRINITY_DN162115_c2_g1_i3	sp|Q76L83|ASXL2_HUMAN	42.1	1479	587	38	7875	4090	9	1435	1.95e-223	720
TRINITY_DN152184_c3_g1_i1	sp|Q00140|VTER_ICHVA	26.7	255	172	6	6959	6207	472	715	5.22e-10	68.9
TRINITY_DN152328_c3_g1_i8	sp|Q5VZ89|DEN4C_HUMAN	65.1	1975	586	18	7538	1725	1	1909	0.0	2393
TRINITY_DN154418_c1_g9_i1	sp|Q6F9B9|LEPA_ACIAD	97.4	605	16	0	2371	4185	1	605	0.0	1163
TRINITY_DN162789_c8_g1_i7	sp|Q15652|JHD2C_HUMAN	65.8	2439	803	19	357	7610	113	2540	0.0	3045
TRINITY_DN141656_c1_g5_i1	sp|Q9S2C8|NHAA2_STRCO	40.5	74	41	1	6434	6213	467	537	9.68e-07	58.2
TRINITY_DN119370_c5_g2_i2	sp|P27298|OPDA_ECOLI	59.4	677	270	4	5440	7458	3	678	2.75e-261	795
TRINITY_DN162472_c3_g1_i4	sp|Q96BY7|ATG2B_HUMAN	73.4	2079	534	9	1473	7667	1	2074	0.0	3043
TRINITY_DN114893_c0_g1_i4	sp|Q937N7|PRPF_CUPNE	80.1	396	78	1	927	2111	1	396	2.90e-206	633
TRINITY_DN117382_c6_g1_i1	sp|Q93HX6|GLCAL_PSEFL	93.4	316	21	0	7499	6552	4	319	8.53e-191	587
TRINITY_DN147406_c0_g2_i17	sp|Q9UPS8|ANR26_HUMAN	36.6	1193	616	11	4004	7555	649	1710	1.77e-168	572
TRINITY_DN134573_c0_g1_i1	sp|P85120|DAPLE_XENLA	33.0	512	294	9	7837	6380	1	489	1.56e-56	222
TRINITY_DN125396_c5_g7_i1	sp|P31696|AGRIN_CHICK	67.5	1399	390	12	7982	3891	713	2081	0.0	1811
TRINITY_DN116918_c2_g1_i1	sp|Q9HWA7|PPRA_PSEAE	41.0	921	483	21	5469	2854	4	913	9.15e-156	512
TRINITY_DN162663_c5_g1_i3	sp|Q5T4S7|UBR4_HUMAN	92.3	2207	154	4	6580	2	2727	4932	0.0	3932
TRINITY_DN162054_c3_g1_i6	sp|Q04721|NOTC2_HUMAN	38.2	718	306	20	4391	6235	1315	1997	4.59e-93	342
TRINITY_DN150431_c1_g1_i2	sp|P58107|EPIPL_HUMAN	52.2	2095	935	8	6273	1	233	2264	0.0	1117
TRINITY_DN113872_c0_g1_i1	sp|Q00140|VTER_ICHVA	47.5	80	40	2	255	16	284	361	5.87e-11	72.0
TRINITY_DN116630_c1_g1_i2	sp|B7I6D7|RSMJ_ACIB5	71.2	271	76	1	2431	1619	10	278	1.80e-120	385
TRINITY_DN130328_c3_g6_i1	sp|Q7TXL8|PPSC_MYCBO	29.7	2521	1283	60	7426	92	37	2143	8.14e-247	805
TRINITY_DN162197_c1_g2_i1	sp|Q7Z7G8|VP13B_HUMAN	70.2	2347	683	10	1	7026	1686	4021	0.0	3258
TRINITY_DN140599_c6_g1_i1	sp|Q28559|ACACA_SHEEP	91.5	2348	198	1	141	7184	1	2346	0.0	4340
TRINITY_DN125001_c0_g1_i5	sp|P33951|SYRD_PSESY	34.4	523	333	4	4524	6065	33	554	4.31e-89	306
TRINITY_DN144851_c1_g1_i1	sp|Q8NEZ4|KMT2C_HUMAN	58.7	2104	749	35	6676	590	33	2091	0.0	1997
TRINITY_DN159832_c3_g1_i15	sp|P20908|CO5A1_HUMAN	82.2	270	46	2	4253	5062	1571	1838	8.54e-139	485
TRINITY_DN151742_c3_g1_i4	sp|E1C2U2|RIF1_CHICK	45.2	2558	1007	47	7469	240	11	2322	0.0	1720
TRINITY_DN142127_c2_g1_i8	sp|Q9HD67|MYO10_HUMAN	80.2	2083	381	5	790	7023	1	2056	0.0	3096
TRINITY_DN152721_c3_g1_i11	sp|Q80U93|NU214_MOUSE	44.2	2182	931	51	250	6432	4	2020	0.0	1070
TRINITY_DN151733_c3_g1_i3	sp|Q9Z1T6|FYV1_MOUSE	75.7	1340	295	12	7661	3672	1	1320	0.0	2007
TRINITY_DN162713_c1_g1_i12	sp|Q14667|K0100_HUMAN	70.1	2251	640	12	7728	1027	1	2235	0.0	3116
TRINITY_DN139914_c1_g2_i16	sp|B2RXS4|PLXB2_MOUSE	60.9	1834	684	17	493	5943	26	1842	0.0	2160
TRINITY_DN151263_c2_g2_i6	sp|Q9JIH7|WNK1_RAT	48.5	1445	591	40	4737	682	742	2126	3.29e-298	942
TRINITY_DN151725_c10_g3_i1	sp|P25526|GABD_ECOLI	61.1	455	177	0	590	1954	28	482	9.51e-177	555
TRINITY_DN119652_c0_g1_i7	sp|Q96JM2|ZN462_HUMAN	66.1	2533	658	32	654	7874	1	2459	0.0	2829
TRINITY_DN125174_c5_g3_i1	sp|Q15413|RYR3_HUMAN	80.7	2581	474	11	173	7879	1	2570	0.0	4225
TRINITY_DN163013_c5_g1_i3	sp|Q91DM0|POLG_PVCV1	23.3	412	269	14	2935	1739	1440	1817	1.19e-14	84.7
TRINITY_DN163085_c12_g1_i5	sp|P08361|POL_MLVCB	29.3	903	574	29	1	2649	846	1704	2.92e-88	325
TRINITY_DN153528_c0_g1_i9	sp|Q00037|TNPA_ECOLI	47.9	995	510	6	2479	5448	1	992	1.04e-300	911
TRINITY_DN153757_c7_g1_i7	sp|Q9BYP7|WNK3_HUMAN	29.7	2581	607	48	3	7241	260	1800	3.59e-213	701
TRINITY_DN121233_c5_g1_i4	sp|Q32KH7|ARSI_CANLF	77.7	470	103	2	5949	7355	105	573	5.77e-256	775
TRINITY_DN114670_c0_g1_i1	sp|B7GVN1|RSMH_ACIB3	85.9	306	43	0	1136	2053	1	306	1.14e-169	527
TRINITY_DN129583_c10_g1_i5	sp|P30051|TEAD1_MOUSE	81.5	238	43	1	4112	4825	190	426	2.25e-123	400
TRINITY_DN127357_c8_g1_i11	sp|Q5TH69|BIG3_HUMAN	77.1	2186	461	12	636	7103	1	2176	0.0	3287
TRINITY_DN114690_c1_g6_i3	sp|Q86AD9|THIL1_DICDI	50.1	391	191	3	5349	6515	24	412	4.41e-107	352
TRINITY_DN118089_c0_g1_i11	sp|P18910|ANPRA_RAT	74.1	544	72	2	3236	1605	583	1057	1.26e-253	788
TRINITY_DN153657_c5_g3_i13	sp|Q9HCJ0|TNR6C_HUMAN	66.7	1494	445	21	6707	2352	1	1483	0.0	1807
TRINITY_DN134029_c5_g1_i3	sp|B0KF41|LPXK_PSEPG	93.7	333	21	0	1753	2751	1	333	2.39e-208	635
TRINITY_DN151859_c5_g1_i19	sp|Q86SQ4|AGRG6_HUMAN	53.8	1288	482	18	6914	3078	8	1191	0.0	1276
TRINITY_DN162823_c2_g1_i11	sp|Q96RV3|PCX1_HUMAN	80.6	2362	415	13	7568	552	1	2341	0.0	3683
TRINITY_DN160564_c2_g2_i2	sp|A0JMY5|NFXL1_XENLA	76.9	913	203	1	3303	6017	1	913	0.0	1443
TRINITY_DN135900_c2_g1_i2	sp|O00555|CAC1A_HUMAN	68.7	2461	569	42	108	7052	101	2506	0.0	2801
TRINITY_DN157159_c2_g1_i1	sp|A2RRP1|NBAS_HUMAN	67.7	2379	752	8	7721	609	1	2371	0.0	3221
TRINITY_DN163095_c15_g2_i4	sp|E2JF22|PIEZ1_MOUSE	63.4	2214	680	23	7731	1357	375	2547	0.0	2593
TRINITY_DN152410_c4_g1_i6	sp|Q6ZXV5|TMTC3_HUMAN	84.0	838	132	2	4268	1758	1	837	0.0	1396
TRINITY_DN162264_c2_g3_i4	sp|Q6JHU9|CBP_RAT	74.3	1655	383	20	2848	7758	560	2189	0.0	2248
TRINITY_DN161957_c2_g2_i7	sp|P32018|COEA1_CHICK	71.3	1668	460	4	215	5164	1	1667	0.0	2070
TRINITY_DN153352_c5_g1_i10	sp|Q6ZPE2|MTMR5_MOUSE	73.4	1115	264	5	242	3565	184	1272	0.0	1612
TRINITY_DN146099_c3_g2_i12	sp|Q60665|SKIL_MOUSE	65.2	666	191	10	6977	5058	21	671	6.79e-256	778
TRINITY_DN147318_c2_g1_i1	sp|Q924C5|ALPK3_MOUSE	27.2	1959	1029	51	7541	1827	1	1615	1.44e-120	426
TRINITY_DN152925_c4_g1_i6	sp|Q9PL93|RIR1_CHLMU	54.1	899	399	8	2526	5201	118	1009	3.45e-317	956
TRINITY_DN155172_c2_g1_i11	sp|O75643|U520_HUMAN	94.2	2094	121	0	79	6360	1	2094	0.0	3945
TRINITY_DN131237_c4_g2_i8	sp|P00516|KGP1_BOVIN	93.4	622	39	2	6740	4878	51	671	0.0	1176
TRINITY_DN158864_c2_g1_i2	sp|Q09327|MGAT3_HUMAN	69.9	512	135	4	7220	5712	1	502	1.49e-252	763
TRINITY_DN157635_c4_g2_i1	sp|Q7YQM3|ATRX_PONPY	53.2	2486	846	50	1086	7721	1	2443	0.0	1746
TRINITY_DN145953_c8_g1_i7	sp|B6RSP1|PKHA7_DANRE	61.2	165	61	2	282	770	107	270	5.73e-54	212
TRINITY_DN135770_c2_g1_i11	sp|P15146|MTAP2_RAT	84.3	350	49	3	5901	4858	1516	1861	2.61e-67	257
TRINITY_DN116699_c2_g2_i6	sp|Q9KUC0|PBPB_VIBCH	42.0	752	423	7	3952	6183	5	751	5.14e-184	587
TRINITY_DN162572_c5_g1_i8	sp|O46385|SVIL_BOVIN	67.0	1628	492	19	5508	682	593	2194	0.0	2056
TRINITY_DN118710_c4_g1_i2	sp|P44647|PRIA_HAEIN	44.2	742	386	11	5095	2909	4	730	9.42e-179	570
TRINITY_DN161544_c1_g2_i2	sp|Q86VV8|RTTN_HUMAN	54.9	1992	869	16	111	6020	1	1984	0.0	2025
TRINITY_DN162437_c0_g2_i4	sp|Q9Y4K1|CRBG1_HUMAN	50.7	1068	482	14	4421	7519	663	1721	0.0	1039
TRINITY_DN143600_c6_g4_i1	sp|B0KJ54|BIOF_PSEPG	93.1	390	27	0	2807	3976	1	390	3.92e-240	724
TRINITY_DN152337_c2_g1_i17	sp|Q3UHK8|TNR6A_MOUSE	61.5	1869	616	40	968	6358	55	1891	0.0	1909
TRINITY_DN151125_c1_g1_i1	sp|P44933|KEFX_HAEIN	48.7	599	294	6	7680	5902	17	608	2.01e-165	528
TRINITY_DN162241_c4_g1_i5	sp|Q8WXH0|SYNE2_HUMAN	29.3	1860	998	20	753	6212	162	1744	1.54e-214	731
TRINITY_DN158540_c7_g1_i4	sp|O70405|ULK1_MOUSE	60.3	1219	301	21	982	4599	3	1051	0.0	1249
TRINITY_DN153418_c0_g2_i23	sp|O75064|DEN4B_HUMAN	47.3	1464	482	16	6861	2560	1	1204	0.0	1195
TRINITY_DN145706_c5_g1_i7	sp|O43306|ADCY6_HUMAN	75.7	1175	266	7	7188	3700	1	1168	0.0	1727
TRINITY_DN129269_c0_g1_i4	sp|Q8NF50|DOCK8_HUMAN	71.1	2147	563	10	262	6672	1	2099	0.0	2972
TRINITY_DN158661_c5_g1_i9	sp|Q149N8|SHPRH_HUMAN	64.9	1685	549	10	185	5125	1	1680	0.0	2135
TRINITY_DN135476_c3_g1_i5	sp|Q9H583|HEAT1_HUMAN	58.2	2154	884	10	705	7148	1	2144	0.0	2396
TRINITY_DN152728_c4_g1_i10	sp|Q9GL21|UACA_CANLF	31.7	1133	651	14	5412	2191	347	1415	3.03e-110	390
TRINITY_DN144615_c4_g2_i17	sp|Q0KL02|TRIO_MOUSE	79.2	2173	328	14	3	6422	549	2630	0.0	3297
TRINITY_DN159423_c4_g2_i6	sp|Q9Y6D6|BIG1_HUMAN	88.1	1600	178	6	597	5366	9	1606	0.0	2757
TRINITY_DN133621_c0_g1_i2	sp|O14578|CTRO_HUMAN	79.7	2074	374	6	32	6250	1	2027	0.0	2780
TRINITY_DN125789_c2_g1_i6	sp|Q51404|FUMC2_PSEAE	79.0	458	96	0	7119	5746	1	458	1.85e-229	697
TRINITY_DN142312_c5_g1_i3	sp|Q8AXP2|CCD80_CHICK	63.8	948	297	13	576	3341	7	934	1.63e-312	939
TRINITY_DN158896_c7_g1_i12	sp|Q9P2R6|RERE_HUMAN	71.5	1599	312	15	1009	5562	30	1566	0.0	1775
TRINITY_DN126315_c2_g1_i1	sp|Q70EK8|UBP53_HUMAN	60.3	800	275	12	7012	4679	1	779	4.97e-287	876
TRINITY_DN116918_c2_g2_i1	sp|P0A4H3|BVGA_BORBR	39.0	200	118	1	7466	6879	6	205	6.51e-35	137
TRINITY_DN125200_c0_g1_i6	sp|P0A155|AHPF_PSEPK	63.5	520	187	2	5496	3937	1	517	2.77e-213	656
TRINITY_DN158846_c0_g1_i4	sp|Q7LBC6|KDM3B_HUMAN	63.3	1702	563	24	642	5585	4	1697	0.0	1991
TRINITY_DN135834_c2_g1_i24	sp|P59384|ATS15_MOUSE	71.7	637	169	5	6600	4714	2	635	0.0	959
TRINITY_DN160197_c1_g4_i3	sp|Q9NYI0|PSD3_HUMAN	56.4	1073	374	19	985	4017	8	1048	0.0	1001
TRINITY_DN160388_c1_g2_i5	sp|Q5VT25|MRCKA_HUMAN	77.7	1772	351	6	264	5567	1	1731	0.0	2541
TRINITY_DN124026_c5_g1_i1	sp|Q2RSB2|PNTAA_RHORT	49.3	381	177	8	2085	973	1	375	8.42e-93	310
TRINITY_DN143590_c3_g2_i8	sp|Q5JSL3|DOC11_HUMAN	76.9	1823	412	6	7413	1966	1	1821	0.0	2852
TRINITY_DN147353_c7_g1_i3	sp|P10039|TENA_CHICK	72.6	1809	490	4	239	5650	1	1808	0.0	1806
TRINITY_DN159585_c0_g2_i1	sp|Q68DE3|USF3_HUMAN	48.2	2276	1023	59	6570	118	1	2245	0.0	1631
TRINITY_DN149449_c10_g2_i6	sp|Q09472|EP300_HUMAN	70.3	2011	471	31	5877	1	1	1937	0.0	2494
TRINITY_DN136169_c0_g2_i4	sp|Q9NYQ7|CELR3_HUMAN	66.0	1723	563	9	3	5123	1012	2728	0.0	2281
TRINITY_DN115748_c3_g2_i1	sp|P0ABD2|YEAV_ECO57	65.7	446	153	0	949	2286	9	454	2.41e-197	611
TRINITY_DN114059_c0_g1_i1	sp|Q9I3F5|ACNA_PSEAE	76.7	910	209	1	1762	4491	4	910	0.0	1421
TRINITY_DN140999_c5_g1_i14	sp|Q13459|MYO9B_HUMAN	56.7	2254	795	34	413	6967	1	2143	0.0	2134
TRINITY_DN152982_c3_g1_i1	sp|P13944|COCA1_CHICK	72.5	1569	426	5	7509	2809	1189	2753	0.0	2325
TRINITY_DN133316_c1_g1_i2	sp|E9Q6J5|BD1L1_MOUSE	51.3	667	296	15	109	2055	48	703	1.08e-135	481
TRINITY_DN157249_c3_g1_i4	sp|Q6P9K8|CSKI1_MOUSE	55.5	1085	346	33	130	3171	413	1431	7.32e-282	874
TRINITY_DN147299_c9_g2_i6	sp|Q9ULL1|PKHG1_HUMAN	51.4	1540	565	24	6839	2307	1	1385	0.0	1290
TRINITY_DN156079_c2_g1_i4	sp|Q3V6T2|GRDN_HUMAN	79.6	1379	274	3	7048	2915	1	1373	0.0	1187
TRINITY_DN161808_c4_g1_i3	sp|P11277|SPTB1_HUMAN	61.7	2076	792	2	1003	7227	5	2078	0.0	2551
TRINITY_DN146188_c8_g2_i2	sp|Q80WE4|KI20B_MOUSE	36.9	1896	993	45	127	5598	10	1774	5.62e-285	894
TRINITY_DN133209_c2_g1_i3	sp|Q8IWZ3|ANKH1_HUMAN	61.8	2439	760	43	585	7457	12	2426	0.0	1511
TRINITY_DN132594_c1_g1_i12	sp|Q92608|DOCK2_HUMAN	80.0	1814	354	5	7387	1961	1	1810	0.0	2894
TRINITY_DN159899_c1_g1_i12	sp|F8VQB6|MYO10_MOUSE	61.6	2096	717	19	386	6517	1	2060	0.0	2360
TRINITY_DN129695_c2_g1_i2	sp|Q7Z2Y8|GVIN1_HUMAN	39.6	2420	1403	29	138	7289	25	2422	0.0	1689
TRINITY_DN125929_c7_g4_i2	sp|Q7TNC6|KI26B_MOUSE	73.9	2128	504	21	379	6657	1	2112	0.0	2822
TRINITY_DN119644_c4_g1_i7	sp|Q9P2D1|CHD7_HUMAN	58.7	2029	282	9	7439	1398	1509	2996	0.0	1961
TRINITY_DN155093_c4_g1_i10	sp|Q12789|TF3C1_HUMAN	50.3	1570	592	23	4812	385	633	2107	0.0	1380
TRINITY_DN144023_c6_g1_i2	sp|P34926|MAP1A_RAT	43.4	682	283	17	817	2826	2184	2774	2.21e-108	392
TRINITY_DN122789_c0_g2_i1	sp|P71864|3O1D_MYCTU	42.7	553	295	7	1631	3	6	546	9.27e-128	418
TRINITY_DN149770_c3_g1_i3	sp|Q62656|PTPRZ_RAT	82.3	587	103	1	2394	637	1730	2316	0.0	1016
TRINITY_DN157875_c3_g1_i6	sp|Q56A10|ZN608_MOUSE	70.0	1510	378	30	810	5186	1	1486	0.0	1792
TRINITY_DN156758_c2_g1_i3	sp|Q9NQ11|AT132_HUMAN	53.4	1184	513	14	4582	1109	4	1174	0.0	1162
TRINITY_DN124174_c1_g1_i9	sp|P02461|CO3A1_HUMAN	80.2	192	38	0	1041	466	1275	1466	2.05e-96	348
TRINITY_DN140043_c3_g2_i5	sp|Q498G2|CE152_XENLA	41.4	2195	727	23	7246	725	1	1657	0.0	1368
TRINITY_DN135058_c6_g8_i1	sp|Q9I3S3|GBUA_PSEAE	90.0	319	29	1	2359	3306	1	319	2.64e-194	595
TRINITY_DN118539_c0_g1_i3	sp|B1J5B7|RLMKL_PSEPW	94.7	730	39	0	861	3050	1	730	0.0	1419
TRINITY_DN122420_c1_g3_i3	sp|O69054|PTXD_PSEST	52.9	327	153	1	2718	3698	1	326	1.97e-107	350
TRINITY_DN108250_c0_g1_i1	sp|P23883|PUUC_ECOLI	49.5	499	246	3	4459	5955	1	493	4.92e-151	482
TRINITY_DN155175_c2_g1_i1	sp|Q7Z5J4|RAI1_HUMAN	42.4	1970	891	70	6986	1608	1	1904	0.0	1139
TRINITY_DN160281_c2_g2_i4	sp|O00370|LORF2_HUMAN	36.0	442	282	1	3971	5293	440	881	1.09e-81	300
TRINITY_DN119324_c0_g1_i1	sp|Q8TCU6|PREX1_HUMAN	75.1	1574	357	12	680	5371	41	1589	0.0	2335
TRINITY_DN161267_c4_g1_i3	sp|O35889|AFAD_RAT	76.0	1100	230	13	4862	1593	683	1758	0.0	1407
TRINITY_DN135675_c0_g4_i1	sp|P94177|CZCA_ALCSC	61.5	1034	390	4	2912	5989	1	1034	0.0	1212
TRINITY_DN115107_c0_g5_i5	sp|P76628|YGAY_ECOLI	56.7	386	167	0	2929	4086	8	393	1.12e-124	402
TRINITY_DN153803_c0_g4_i1	sp|P12107|COBA1_HUMAN	83.2	1820	290	5	7060	1607	1	1806	2.82e-234	757
TRINITY_DN151656_c0_g3_i2	sp|P03009|TRA2_ECOLX	31.8	239	148	7	5683	6381	58	287	3.45e-22	103
TRINITY_DN129514_c0_g1_i6	sp|B7GVP5|AROB_ACIB3	93.2	250	17	0	782	33	109	358	5.50e-147	464
TRINITY_DN140211_c1_g1_i12	sp|O95490|AGRL2_HUMAN	84.9	1461	204	4	801	5141	1	1459	0.0	2467
TRINITY_DN162688_c3_g1_i4	sp|B1H2P5|CE120_XENTR	70.7	899	206	9	3205	554	17	873	0.0	1164
TRINITY_DN154704_c0_g1_i5	sp|Q63HR2|TNS2_HUMAN	38.7	1843	632	48	295	5706	25	1409	0.0	993
TRINITY_DN154671_c3_g1_i42	sp|Q3T8J9|GON4L_HUMAN	38.6	1403	494	38	2298	5426	832	2226	1.83e-198	667
TRINITY_DN147828_c7_g1_i5	sp|Q14244|MAP7_HUMAN	47.5	564	210	16	4338	5852	213	749	1.65e-50	197
TRINITY_DN121199_c2_g2_i1	sp|Q88G95|MODC_PSEPK	87.5	144	18	0	3	434	220	363	5.63e-70	243
TRINITY_DN159680_c2_g1_i19	sp|Q8WXX7|AUTS2_HUMAN	46.7	796	346	22	3013	5244	490	1259	3.91e-167	555
TRINITY_DN137445_c7_g3_i3	sp|P77504|YBBP_ECOLI	34.3	808	502	12	4263	1855	8	791	6.75e-104	357
TRINITY_DN158098_c4_g2_i6	sp|Q69YN4|VIR_HUMAN	74.2	1726	426	10	477	5633	1	1714	0.0	2402
TRINITY_DN119349_c5_g2_i1	sp|Q83XD3|PK22_ACIJO	70.9	474	137	1	1710	3131	1	473	4.48e-226	688
TRINITY_DN151040_c0_g1_i2	sp|Q9QXZ0|MACF1_MOUSE	39.2	1876	1031	17	893	6220	5313	7179	0.0	1268
TRINITY_DN129713_c3_g1_i1	sp|I6Y778|FABG4_MYCTU	49.5	457	214	8	2332	3678	7	454	8.87e-116	379
TRINITY_DN139493_c1_g2_i7	sp|B1AYB6|MBD5_MOUSE	29.8	964	480	32	1399	3741	1	950	5.20e-62	239
TRINITY_DN146862_c8_g3_i8	sp|O73798|IGF1R_XENLA	78.7	1362	274	4	1012	5091	11	1358	0.0	2174
TRINITY_DN153037_c3_g1_i18	sp|Q08DV9|T131L_BOVIN	48.7	1142	559	15	7164	3778	1	1128	0.0	1036
TRINITY_DN149800_c2_g1_i6	sp|Q01082|SPTB2_HUMAN	89.0	1986	177	3	7318	1364	197	2142	0.0	3378
TRINITY_DN136706_c4_g1_i1	sp|Q9Y6X0|SETBP_HUMAN	60.8	1606	525	23	6400	1865	1	1596	0.0	1671
TRINITY_DN115591_c1_g1_i4	sp|P08394|RECB_ECOLI	40.5	1215	659	27	3673	71	11	1175	2.62e-236	743
TRINITY_DN130435_c6_g1_i12	sp|Q9ULJ6|ZMIZ1_HUMAN	81.8	1092	162	7	6409	3170	1	1067	0.0	1686
TRINITY_DN148444_c1_g1_i1	sp|Q90693|PTC1_CHICK	80.9	1445	256	10	994	5277	1	1442	0.0	2231
TRINITY_DN155902_c2_g2_i8	sp|Q9Y5S2|MRCKB_HUMAN	76.1	1041	228	3	6958	3842	1	1022	0.0	1347
TRINITY_DN155021_c5_g1_i1	sp|Q70IV5|SYNEM_MOUSE	27.4	1637	893	52	6629	1944	136	1551	1.63e-70	267
TRINITY_DN122465_c1_g1_i1	sp|Q27IV2|SHRM3_XENLA	50.8	1845	763	43	553	5823	1	1788	0.0	1427
TRINITY_DN115876_c0_g1_i1	sp|Q47452|PCOA_ECOLX	76.2	369	68	3	7276	6200	247	605	1.65e-167	533
TRINITY_DN160191_c1_g1_i8	sp|Q6ZT12|UBR3_HUMAN	77.8	1664	331	11	83	4984	18	1673	0.0	2540
TRINITY_DN149605_c2_g1_i1	sp|Q6LGH5|BETA_PHOPR	60.5	560	218	2	3504	5174	1	560	7.50e-236	717
TRINITY_DN113058_c0_g3_i2	sp|Q9HYH1|Y3435_PSEAE	78.0	150	32	1	2868	2419	1	149	2.76e-68	230
TRINITY_DN155456_c7_g1_i1	sp|Q258K2|MYH9_CANLF	91.6	488	41	0	860	2323	410	897	6.56e-290	910
TRINITY_DN118857_c1_g3_i3	sp|P0AAI7|FABF_ECO57	66.8	407	134	1	2	1219	6	412	9.35e-173	539
TRINITY_DN156012_c1_g1_i14	sp|Q99683|M3K5_HUMAN	64.9	1631	300	7	7061	2208	3	1374	0.0	1994
TRINITY_DN127596_c9_g1_i1	sp|Q8IUG5|MY18B_HUMAN	55.0	2107	873	22	869	7033	485	2567	0.0	2040
TRINITY_DN131753_c1_g1_i5	sp|P45049|COMM_HAEIN	51.2	213	101	2	672	37	287	497	5.97e-50	190
TRINITY_DN152806_c2_g2_i4	sp|Q96EV2|RBM33_HUMAN	40.7	1409	477	38	7013	3135	5	1170	4.25e-170	560
TRINITY_DN134434_c3_g3_i1	sp|Q57242|UUP_HAEIN	52.3	646	297	7	935	2842	1	645	1.31e-196	615
TRINITY_DN162540_c13_g1_i3	sp|Q9Y613|FHOD1_HUMAN	44.0	1098	392	24	5192	1935	278	1164	1.87e-203	652
TRINITY_DN153310_c2_g1_i2	sp|Q92576|PHF3_HUMAN	44.4	1990	889	53	134	5617	1	1934	0.0	1241
TRINITY_DN161334_c1_g2_i6	sp|A2RUV4|RHG21_XENTR	69.1	1980	531	40	6818	987	1	1935	0.0	2391
TRINITY_DN160148_c0_g1_i3	sp|Q9C0G6|DYH6_HUMAN	36.2	2321	1235	28	9	6932	2070	4158	0.0	1465
TRINITY_DN149847_c4_g1_i26	sp|O95477|ABCA1_HUMAN	75.8	1163	262	8	868	4332	6	1157	0.0	1778
TRINITY_DN113333_c0_g1_i1	sp|P44878|GALU_HAEIN	56.0	291	124	2	2079	1219	2	292	3.04e-96	316
TRINITY_DN139329_c3_g1_i1	sp|Q88P16|PUR4_PSEPK	96.3	751	28	0	2	2254	549	1299	0.0	1455
TRINITY_DN137884_c4_g1_i2	sp|Q58EX2|SDK2_HUMAN	79.3	2174	426	4	472	6930	2	2172	0.0	3531
TRINITY_DN161935_c9_g1_i2	sp|O15054|KDM6B_HUMAN	42.0	1870	663	44	5249	222	1	1643	0.0	1064
TRINITY_DN115763_c7_g2_i1	sp|F1CYZ5|CARA_ACEWO	41.0	497	281	5	5065	6528	6	499	3.66e-98	331
TRINITY_DN157383_c4_g2_i19	sp|Q14689|DIP2A_HUMAN	81.7	1568	239	3	742	5436	49	1571	0.0	2562
TRINITY_DN158685_c1_g1_i6	sp|O75096|LRP4_HUMAN	73.1	2016	419	5	6830	810	4	1905	0.0	1714
TRINITY_DN160144_c2_g2_i7	sp|Q6ZUM4|RHG27_HUMAN	34.1	1129	401	28	5853	2602	1	831	1.64e-156	512
TRINITY_DN114822_c1_g1_i1	sp|B7UXM6|DGTL2_PSEA8	85.1	443	66	0	2456	1128	1	443	6.05e-265	789
TRINITY_DN116108_c0_g2_i2	sp|P23388|PTFAX_RHOCA	37.9	959	450	13	4666	1829	1	826	9.24e-149	488
TRINITY_DN159614_c1_g1_i18	sp|Q7TMC8|FCSK_MOUSE	51.8	1155	455	8	7014	3583	9	1072	0.0	1137
TRINITY_DN157616_c0_g2_i1	sp|Q13813|SPTN1_HUMAN	91.7	2249	186	0	274	7020	1	2249	0.0	3986
TRINITY_DN156732_c1_g1_i16	sp|A6NMZ7|CO6A6_HUMAN	47.5	1048	539	6	694	3810	353	1398	7.09e-307	964
TRINITY_DN125763_c4_g1_i5	sp|Q9NYC9|DYH9_HUMAN	80.3	1478	291	0	162	4595	2390	3867	0.0	2383
TRINITY_DN114943_c1_g8_i1	sp|P19213|CREA_FLASU	87.6	403	50	0	6906	5698	1	403	1.26e-247	741
TRINITY_DN158528_c4_g1_i9	sp|Q8TEW0|PARD3_HUMAN	77.8	1367	276	16	247	4296	1	1356	0.0	1921
TRINITY_DN161092_c2_g1_i4	sp|Q0IHW8|CLU_XENTR	88.4	1295	138	3	6214	2336	1	1285	0.0	2278
TRINITY_DN153775_c3_g1_i14	sp|O57415|RREB1_CHICK	59.8	1553	516	17	6082	1550	1	1486	0.0	1442
TRINITY_DN162211_c3_g1_i6	sp|Q4KKX4|NCOR1_XENTR	77.4	2033	413	14	7150	1091	495	2494	0.0	2680
TRINITY_DN160006_c1_g2_i1	sp|Q642P2|DOP2_XENLA	79.5	2283	445	13	127	6948	1	2270	0.0	3502
TRINITY_DN162328_c6_g1_i3	sp|Q9ESD7|DYSF_MOUSE	72.1	2114	544	11	7050	769	1	2089	0.0	3210
TRINITY_DN122749_c3_g4_i2	sp|Q6U607|IUTA_KLEPN	39.7	705	384	9	2130	115	37	733	3.77e-158	511
TRINITY_DN160763_c4_g1_i2	sp|Q9EQ60|CAC1H_RAT	74.0	1874	415	18	5862	400	6	1860	0.0	2522
TRINITY_DN117648_c2_g3_i1	sp|B1J1N6|COBQ_PSEPW	94.4	484	27	0	2911	4362	1	484	1.06e-307	903
TRINITY_DN161490_c1_g2_i14	sp|A2A863|ITB4_MOUSE	60.1	1844	647	14	636	6119	29	1800	0.0	2098
TRINITY_DN146477_c9_g1_i2	sp|Q08378|GOGA3_HUMAN	57.9	1186	472	9	5951	2427	66	1235	9.41e-255	801
TRINITY_DN157013_c0_g1_i5	sp|Q9P2N4|ATS9_HUMAN	69.5	1947	559	12	496	6267	1	1935	0.0	2964
TRINITY_DN162491_c1_g1_i1	sp|A2AAJ9|OBSCN_MOUSE	44.9	2462	1184	16	7109	3	2114	4496	0.0	2127
TRINITY_DN157443_c3_g1_i10	sp|Q8IZJ3|CPMD8_HUMAN	55.9	1949	543	8	4	5820	119	1760	0.0	2140
TRINITY_DN147236_c3_g1_i5	sp|Q91690|GLI1_XENLA	73.6	1341	323	15	6003	2023	37	1360	0.0	1722
TRINITY_DN154190_c4_g1_i20	sp|O97827|AGRL3_BOVIN	80.9	1501	258	10	834	5270	86	1580	0.0	2402
TRINITY_DN156744_c1_g1_i13	sp|Q9H2K2|TNKS2_HUMAN	86.2	788	106	2	4756	2396	1	786	4.03e-234	735
TRINITY_DN115612_c0_g2_i2	sp|P76628|YGAY_ECOLI	41.2	388	226	2	2521	1361	8	394	3.37e-77	265
TRINITY_DN134606_c6_g2_i2	sp|F1NTD6|ASCC3_CHICK	81.6	2215	395	7	138	6755	1	2211	0.0	3620
TRINITY_DN155539_c4_g1_i24	sp|Q5T200|ZC3HD_HUMAN	52.1	1478	503	22	4109	33	249	1640	1.03e-158	540
TRINITY_DN126560_c0_g2_i4	sp|P07346|ASPA_PSEFL	92.7	478	35	0	4010	2577	1	478	5.49e-293	863
TRINITY_DN131936_c3_g2_i8	sp|Q8TER0|SNED1_HUMAN	47.9	1800	459	17	6654	1414	21	1395	8.03e-259	809
TRINITY_DN162576_c1_g1_i11	sp|E9Q7G0|NUMA1_MOUSE	34.1	2273	1262	33	6889	173	1	2072	2.42e-181	613
TRINITY_DN137802_c4_g1_i5	sp|Q4K779|ARGP_PSEF5	81.4	295	55	0	3512	4396	1	295	2.83e-158	493
TRINITY_DN156959_c3_g3_i1	sp|Q9Y2F5|ICE1_HUMAN	31.4	2311	1168	69	6342	526	1	2266	3.17e-219	724
TRINITY_DN140223_c1_g1_i9	sp|Q9H2E6|SEM6A_HUMAN	82.0	1030	171	5	6466	3419	1	1030	0.0	1729
TRINITY_DN148227_c0_g1_i13	sp|A8WGF4|IF122_XENTR	90.2	1083	106	0	6775	3527	1	1083	0.0	2011
TRINITY_DN153493_c0_g1_i12	sp|Q9WVF7|DPOE1_MOUSE	78.4	1598	306	7	2134	6876	703	2278	0.0	2568
TRINITY_DN160941_c1_g1_i16	sp|Q58DH2|PISD_BOVIN	79.3	405	74	3	5840	4656	12	416	2.87e-213	649
TRINITY_DN160007_c1_g1_i11	sp|P16157|ANK1_HUMAN	62.7	1006	263	12	3005	291	881	1875	0.0	1182
TRINITY_DN118761_c8_g1_i1	sp|Q8EJW3|ACND_SHEON	78.1	873	180	5	3725	1110	4	866	0.0	1370
TRINITY_DN110941_c0_g1_i1	sp|B7GY04|ASPD_ACIB3	88.6	263	30	0	5913	5125	1	263	7.84e-147	459
TRINITY_DN160399_c0_g2_i2	sp|O75051|PLXA2_HUMAN	87.0	1878	242	1	514	6141	17	1894	0.0	3329
TRINITY_DN153926_c5_g2_i10	sp|Q9UL36|ZN236_HUMAN	67.2	1676	433	18	6289	1304	17	1590	0.0	1116
TRINITY_DN136042_c2_g1_i1	sp|A1A5F2|HTR5B_XENTR	91.3	2052	173	3	6898	761	1	2052	0.0	3523
TRINITY_DN119931_c8_g1_i2	sp|Q86UL8|MAGI2_HUMAN	76.9	1508	283	16	333	4820	1	1455	0.0	2024
TRINITY_DN120081_c0_g1_i1	sp|B0VLV9|Y3201_ACIBS	91.3	184	16	0	1707	2258	1	184	2.06e-115	366
TRINITY_DN134184_c2_g1_i10	sp|P49916|DNLI3_HUMAN	68.4	999	276	14	6484	3554	29	1009	0.0	1306
TRINITY_DN116579_c0_g2_i1	sp|P15320|HLYA_SERMA	30.0	1205	737	26	3427	5	19	1181	2.69e-123	433
TRINITY_DN162628_c5_g1_i4	sp|Q9WV04|KIF9_MOUSE	61.4	779	285	6	4427	6742	7	776	8.25e-309	917
TRINITY_DN154105_c5_g1_i10	sp|Q96BY6|DOC10_HUMAN	69.1	837	253	4	63	2564	180	1013	0.0	1190
TRINITY_DN162045_c0_g1_i1	sp|P05997|CO5A2_HUMAN	79.4	272	54	2	3930	4742	1229	1499	1.28e-132	459
TRINITY_DN157476_c3_g1_i10	sp|Q9UGL1|KDM5B_HUMAN	65.7	1043	317	10	5197	2144	510	1536	0.0	1345
TRINITY_DN110663_c0_g1_i1	sp|P44183|Y1409_HAEIN	27.3	362	243	8	6975	5893	67	409	7.05e-42	164
TRINITY_DN144057_c4_g2_i7	sp|O14686|KMT2D_HUMAN	71.7	1143	291	10	4215	844	4409	5537	0.0	1550
TRINITY_DN115292_c6_g6_i1	sp|P76578|A2MG_ECOLI	52.6	1658	750	15	1458	6344	2	1652	0.0	1656
TRINITY_DN139241_c2_g1_i5	sp|B1H349|SOX6_XENTR	86.8	783	97	2	900	3248	1	777	0.0	1262
TRINITY_DN161572_c0_g2_i3	sp|Q6Q759|SPG17_HUMAN	41.7	1507	772	31	4436	84	766	2221	3.10e-268	857
TRINITY_DN152311_c4_g3_i1	sp|Q52978|PHAAB_RHIME	43.8	979	495	17	2616	5444	25	984	2.00e-221	694
TRINITY_DN160667_c0_g1_i2	sp|Q99996|AKAP9_HUMAN	39.4	1788	905	29	6863	1704	10	1686	1.86e-247	823
TRINITY_DN151944_c3_g2_i9	sp|Q92817|EVPL_HUMAN	50.1	1207	584	6	6639	3034	31	1224	0.0	1103
TRINITY_DN112214_c0_g1_i1	sp|B2I1P1|PNCB_ACIBC	87.2	399	51	0	2225	1029	1	399	4.62e-233	701
TRINITY_DN117824_c3_g1_i2	sp|Q08D57|SET1B_XENTR	70.7	1984	512	27	27	5855	1	1956	0.0	2338
TRINITY_DN159945_c4_g1_i9	sp|O88572|LRP6_MOUSE	86.6	998	133	1	6391	3401	1	998	0.0	1369
TRINITY_DN153859_c2_g1_i5	sp|Q9HCM3|K1549_HUMAN	45.1	1627	733	47	5895	1240	410	1950	0.0	1030
TRINITY_DN143864_c4_g3_i2	sp|Q8TF62|AT8B4_HUMAN	76.6	1192	279	0	6563	2988	1	1192	0.0	1847
TRINITY_DN134029_c6_g1_i1	sp|P08F94|PKHD1_HUMAN	45.9	2126	1079	28	6946	728	1754	3861	0.0	1790
TRINITY_DN162793_c1_g1_i14	sp|Q7Z4N2|TRPM1_HUMAN	71.2	1042	267	12	4670	1581	576	1596	0.0	1363
TRINITY_DN162045_c1_g1_i4	sp|Q80WC3|TNC18_MOUSE	30.7	1856	899	69	1223	5953	1	1747	1.60e-146	514
TRINITY_DN160572_c7_g2_i1	sp|Q00512|GSPE_PSEAE	63.9	487	171	2	3151	4605	18	501	1.19e-188	586
TRINITY_DN115894_c4_g1_i4	sp|A5W9T9|RSGA_PSEP1	96.3	328	12	0	16	999	16	343	4.51e-212	642
TRINITY_DN148530_c2_g1_i9	sp|O60293|ZC3H1_HUMAN	49.6	2162	769	35	241	6585	101	1988	0.0	1610
TRINITY_DN155199_c3_g1_i12	sp|O15550|KDM6A_HUMAN	87.8	960	113	3	3506	633	444	1401	0.0	1674
TRINITY_DN154471_c4_g3_i9	sp|Q3L8U1|CHD9_HUMAN	78.1	1639	319	18	382	5217	1	1626	0.0	2472
TRINITY_DN154911_c1_g4_i1	sp|Q9WWW2|ALKJ_PSEPU	45.8	531	276	6	1810	3381	2	527	2.98e-142	459
TRINITY_DN131558_c2_g1_i1	sp|Q13023|AKAP6_HUMAN	37.4	2074	876	61	93	5111	108	2159	6.93e-303	952
TRINITY_DN162060_c5_g1_i7	sp|P78504|JAG1_HUMAN	49.7	1799	301	23	6508	1151	10	1218	2.24e-188	611
TRINITY_DN160692_c1_g1_i3	sp|B3DLA6|DICER_XENTR	86.4	1897	224	11	589	6189	1	1893	0.0	3220
TRINITY_DN149932_c0_g3_i14	sp|Q9Y4B6|DCAF1_HUMAN	68.8	923	92	6	2851	125	658	1398	0.0	1181
TRINITY_DN153829_c3_g1_i1	sp|Q96QT4|TRPM7_HUMAN	70.1	962	261	9	400	3267	592	1532	0.0	1277
TRINITY_DN143851_c1_g1_i5	sp|Q8IVT5|KSR1_HUMAN	69.0	872	222	12	6266	3774	34	898	0.0	1119
TRINITY_DN141707_c2_g1_i1	sp|P03007|DPO3E_ECOLI	46.8	231	113	4	3224	2562	7	237	1.16e-62	218
TRINITY_DN152578_c5_g1_i7	sp|Q9Y6N7|ROBO1_HUMAN	79.2	1205	232	7	2292	5852	448	1651	0.0	1881
TRINITY_DN142993_c2_g1_i17	sp|Q9H7D0|DOCK5_HUMAN	76.2	1342	313	4	5615	1611	1	1342	0.0	2048
TRINITY_DN159756_c8_g1_i1	sp|P0DKX5|CYAB_BORPE	30.5	705	472	7	3811	5910	4	695	1.60e-78	280
TRINITY_DN153292_c4_g1_i1	sp|Q9JJN2|ZFHX4_MOUSE	69.7	1890	496	24	6734	1248	1677	3550	0.0	2266
TRINITY_DN160174_c1_g2_i3	sp|Q7Z6E9|RBBP6_HUMAN	52.9	1300	489	36	6154	2477	116	1366	2.93e-271	853
TRINITY_DN157391_c3_g1_i9	sp|A8C754|THADA_CHICK	53.9	1928	855	17	6718	989	5	1917	0.0	1977
TRINITY_DN136207_c9_g1_i1	sp|Q9DBX1|RGCC_MOUSE	67.8	59	17	2	594	764	27	85	3.58e-15	77.8
TRINITY_DN158380_c0_g1_i1	sp|Q9UPZ6|THS7A_HUMAN	75.2	1625	371	8	5592	742	57	1657	0.0	2729
TRINITY_DN159005_c3_g1_i2	sp|P78559|MAP1A_HUMAN	55.6	1125	379	20	562	3891	1	1020	3.13e-283	910
TRINITY_DN120420_c0_g1_i1	sp|P94593|YWQA_BACSU	39.3	545	302	12	1100	2686	384	915	1.57e-99	347
TRINITY_DN156742_c2_g1_i2	sp|Q9NQV5|PRD11_HUMAN	63.1	466	164	4	927	2315	33	493	9.12e-190	589
TRINITY_DN145817_c0_g1_i10	sp|Q8N1W1|ARG28_HUMAN	51.1	1681	687	27	204	4916	1	1656	0.0	1404
TRINITY_DN157544_c2_g1_i14	sp|O43747|AP1G1_HUMAN	66.6	635	203	3	677	2563	1	632	9.01e-272	820
TRINITY_DN117818_c2_g2_i2	sp|Q02FV3|TRMA_PSEAB	97.0	363	11	0	3417	2329	1	363	2.48e-237	710
TRINITY_DN115210_c0_g1_i1	sp|P0CI72|IXPDE_UNKP	61.1	473	181	1	3848	2439	9	481	5.63e-189	585
TRINITY_DN158214_c1_g1_i7	sp|Q91740|FINC_XENLA	75.3	2279	487	12	183	6830	1	2267	0.0	3120
TRINITY_DN119167_c8_g1_i13	sp|Q12888|TP53B_HUMAN	39.5	2256	963	59	132	6554	1	1970	0.0	1194
TRINITY_DN157238_c1_g1_i15	sp|Q6VH22|IF172_MOUSE	67.8	967	217	1	2000	4900	565	1437	0.0	1303
TRINITY_DN136542_c6_g1_i4	sp|Q6T4R5|NHS_HUMAN	59.7	1670	552	30	415	5118	1	1651	0.0	1750
TRINITY_DN159707_c2_g1_i4	sp|Q9P2P5|HECW2_HUMAN	71.8	1403	343	18	6167	2058	1	1383	0.0	1879
TRINITY_DN162876_c3_g1_i5	sp|P10394|POL4_DROME	27.7	960	605	19	4238	1503	272	1190	4.41e-105	371
TRINITY_DN126963_c1_g1_i1	sp|B7GZ86|DCD_ACIB3	97.9	189	4	0	5149	5715	1	189	1.29e-122	387
TRINITY_DN157423_c2_g2_i11	sp|Q14185|DOCK1_HUMAN	92.2	1041	81	0	1397	4519	285	1325	0.0	1915
TRINITY_DN161183_c1_g1_i16	sp|Q9NSI6|BRWD1_HUMAN	56.0	1732	646	25	5982	1036	12	1710	0.0	1612
TRINITY_DN158967_c2_g1_i5	sp|P39061|COIA1_MOUSE	57.1	310	113	5	2148	1270	1468	1774	3.08e-88	325
TRINITY_DN151869_c7_g2_i5	sp|Q6IRN2|QKIB_XENLA	84.7	353	14	2	6183	5125	1	313	1.42e-184	567
TRINITY_DN140133_c0_g1_i2	sp|P42308|CITN_BACSU	58.0	445	165	5	294	1619	1	426	4.91e-153	484
TRINITY_DN146648_c1_g2_i1	sp|O94827|PKHG5_HUMAN	71.6	662	164	7	390	2321	2	657	2.22e-310	931
TRINITY_DN124845_c3_g2_i9	sp|Q9UGT4|SUSD2_HUMAN	54.2	753	340	3	2708	4951	30	782	1.84e-297	887
TRINITY_DN127830_c0_g2_i13	sp|Q16363|LAMA4_HUMAN	53.8	1901	759	15	585	6239	25	1821	0.0	1984
TRINITY_DN155900_c0_g1_i4	sp|Q14674|ESPL1_HUMAN	37.2	1799	1002	46	6722	1500	1	1729	5.59e-290	911
TRINITY_DN157366_c0_g1_i3	sp|Q9BXP8|PAPP2_HUMAN	52.5	1548	673	22	739	5226	254	1791	0.0	1625
TRINITY_DN130146_c7_g1_i2	sp|P21783|NOTC1_XENLA	77.6	705	145	8	4362	6440	1821	2524	0.0	1012
TRINITY_DN147844_c0_g1_i3	sp|B7H2Y9|UBIG_ACIB3	95.4	237	11	0	2884	2174	1	237	1.67e-150	468
TRINITY_DN142126_c0_g2_i5	sp|Q3UHU5|MTCL1_MOUSE	52.7	1980	753	37	6461	858	29	1937	0.0	1576
TRINITY_DN162104_c6_g1_i1	sp|O15344|TRI18_HUMAN	91.8	667	54	1	388	2388	1	666	0.0	1261
TRINITY_DN143564_c1_g3_i1	sp|O77819|ROCK1_RABIT	76.8	1364	304	8	5908	1826	1	1354	0.0	1928
TRINITY_DN113561_c0_g1_i1	sp|Q4KHJ1|PLSB_PSEF5	40.3	801	467	6	3579	1192	37	831	3.85e-195	616
TRINITY_DN159289_c7_g1_i10	sp|Q6PAL7|AHDC1_MOUSE	50.7	1216	429	51	3997	623	459	1594	2.91e-288	891
TRINITY_DN140612_c3_g1_i9	sp|P46019|KPB2_HUMAN	63.0	1497	292	9	6347	1857	1	1235	0.0	1753
TRINITY_DN117269_c3_g3_i2	sp|Q9I6J2|SPUC_PSEAE	40.8	434	250	5	5562	4264	20	447	2.30e-103	343
TRINITY_DN149044_c3_g1_i5	sp|A2AKX3|SETX_MOUSE	37.3	1840	881	44	193	5178	1	1746	6.82e-301	953
TRINITY_DN161970_c1_g2_i3	sp|Q8NCM8|DYHC2_HUMAN	75.4	2212	532	6	132	6743	7	2213	0.0	3374
TRINITY_DN148888_c1_g1_i11	sp|F1NZI4|PGGHG_CHICK	57.6	689	284	4	2875	827	13	699	2.80e-272	816
TRINITY_DN157710_c0_g1_i8	sp|O43861|ATP9B_HUMAN	87.4	968	105	3	61	2913	1	968	0.0	1677
TRINITY_DN143948_c4_g1_i8	sp|A8C754|THADA_CHICK	22.8	1062	677	29	1111	3963	384	1413	4.84e-57	223
TRINITY_DN134434_c3_g2_i1	sp|Q9HZJ5|TOP1_PSEAE	66.4	864	277	9	956	3520	3	862	0.0	1140
TRINITY_DN114649_c0_g1_i1	sp|P0AAE1|CYCA_ECO57	59.3	460	175	3	5203	3824	16	463	4.35e-167	525
TRINITY_DN132169_c10_g1_i6	sp|Q9P227|RHG23_HUMAN	55.6	800	256	18	2965	5178	707	1469	1.57e-244	771
TRINITY_DN147204_c5_g1_i3	sp|P12263|FA8_PIG	31.3	2130	766	35	6621	2254	22	2128	5.10e-309	962
TRINITY_DN115482_c4_g5_i1	sp|P32722|PORD_PSEAE	40.7	430	232	9	2856	4118	28	443	1.85e-82	282
TRINITY_DN117048_c9_g1_i4	sp|Q8TER5|ARH40_HUMAN	31.1	1645	716	42	398	4663	1	1451	4.40e-175	582
TRINITY_DN119463_c1_g2_i3	sp|B7H1N2|MURD_ACIB3	86.8	447	59	0	1627	287	1	447	1.53e-258	769
TRINITY_DN132231_c2_g2_i1	sp|A4G6P0|NHAA_HERAR	96.1	621	24	0	2964	1102	1	621	0.0	1143
TRINITY_DN129952_c0_g2_i1	sp|Q3UHK6|TEN4_MOUSE	85.3	2251	314	2	6706	2	487	2737	0.0	3711
TRINITY_DN121295_c0_g1_i1	sp|Q6D646|SELO_PECAS	39.9	301	164	5	26	907	193	483	1.13e-56	209
TRINITY_DN149825_c0_g1_i6	sp|Q9PT63|CKAP5_XENLA	66.9	2206	515	27	6555	4	1	2012	0.0	2539
TRINITY_DN155366_c6_g1_i1	sp|O15021|MAST4_HUMAN	74.0	1479	338	14	2	4336	354	1819	0.0	2003
TRINITY_DN136612_c1_g1_i2	sp|P11369|LORF2_MOUSE	30.6	966	636	13	3443	6283	303	1253	9.22e-132	452
TRINITY_DN161403_c1_g4_i1	sp|Q3U3C9|GSE1_MOUSE	65.3	1247	375	22	4576	902	3	1213	0.0	1212
TRINITY_DN149438_c6_g2_i9	sp|Q96QB1|RHG07_HUMAN	62.8	1541	520	16	6133	1634	1	1528	0.0	1726
TRINITY_DN161782_c1_g1_i3	sp|Q8WXH0|SYNE2_HUMAN	32.3	1255	798	15	2763	6386	2825	4074	1.17e-164	572
TRINITY_DN155687_c12_g1_i3	sp|P11414|RPB1_CRIGR	93.8	1623	72	2	5784	922	1	1597	0.0	3015
TRINITY_DN161688_c2_g1_i7	sp|Q7TT36|AGRA3_MOUSE	77.9	1315	275	5	4381	467	1	1310	0.0	1882
TRINITY_DN158022_c2_g2_i3	sp|P12107|COBA1_HUMAN	34.4	227	127	7	5066	5695	1583	1804	2.20e-29	132
TRINITY_DN156478_c4_g1_i5	sp|Q08462|ADCY2_HUMAN	29.9	1800	279	15	20	5419	273	1089	5.73e-205	651
TRINITY_DN136708_c2_g1_i7	sp|A4IGL7|PXDN_XENTR	87.4	1277	154	2	4661	831	181	1450	0.0	2341
TRINITY_DN154585_c5_g2_i8	sp|O15440|MRP5_HUMAN	84.3	675	106	0	3523	1499	733	1407	0.0	1127
TRINITY_DN160335_c5_g1_i8	sp|O88207|CO5A1_MOUSE	55.7	273	111	3	3262	2459	1571	1838	3.91e-92	337
TRINITY_DN158300_c2_g1_i10	sp|P29074|PTN4_HUMAN	40.0	1651	244	28	5586	676	1	919	0.0	949
TRINITY_DN140709_c0_g1_i2	sp|Q8NFZ5|TNIP2_HUMAN	50.0	94	46	1	2074	2355	93	185	8.92e-16	85.9
TRINITY_DN142952_c4_g1_i4	sp|Q9C091|GRB1L_HUMAN	65.7	1801	445	14	83	5434	278	1923	0.0	2289
TRINITY_DN138780_c1_g1_i1	sp|P24126|FUSA_BURCE	45.3	479	252	3	1127	2548	11	484	4.58e-117	385
TRINITY_DN160541_c3_g1_i12	sp|Q04205|TENS_CHICK	60.1	1826	542	33	196	5403	9	1737	0.0	1917
TRINITY_DN138866_c0_g1_i1	sp|Q9NZJ4|SACS_HUMAN	84.8	2050	305	6	6650	513	2532	4579	0.0	3534
TRINITY_DN124080_c0_g2_i6	sp|Q1I733|FLGI_PSEE4	97.6	369	9	0	2561	3667	1	369	1.44e-231	694
TRINITY_DN114813_c0_g1_i1	sp|P09980|REP_ECOLI	51.2	672	322	3	5244	3229	2	667	2.05e-218	672
TRINITY_DN162335_c3_g1_i8	sp|Q6PGE4|ZF316_MOUSE	60.0	65	25	1	4454	4260	154	217	1.93e-11	73.6
TRINITY_DN158565_c0_g1_i8	sp|O35219|KCNH2_MOUSE	69.6	1206	289	24	5042	1527	1	1162	0.0	1524
TRINITY_DN145393_c7_g1_i1	sp|Q9NZN5|ARHGC_HUMAN	58.2	1553	518	27	6359	2061	1	1542	0.0	1525
TRINITY_DN139092_c2_g1_i5	sp|A1A5G4|MAGI3_XENTR	86.8	1127	128	3	5560	2183	1	1107	0.0	1967
TRINITY_DN143309_c1_g1_i9	sp|Q8R151|ZNFX1_MOUSE	45.7	1594	799	24	1355	6025	299	1863	0.0	1248
TRINITY_DN157460_c3_g2_i4	sp|Q91660|GLI3_XENLA	77.3	1576	301	14	399	4979	1	1569	0.0	2142
TRINITY_DN135221_c2_g1_i2	sp|Q9H987|SYP2L_HUMAN	41.2	1134	437	32	172	3357	1	976	2.23e-191	610
TRINITY_DN162470_c5_g1_i4	sp|Q5F3X0|LCLT1_CHICK	80.2	368	73	0	6351	5248	1	368	2.31e-201	613
TRINITY_DN120683_c4_g5_i3	sp|Q02JF2|PHNX_PSEAB	86.9	274	36	0	3244	4065	1	274	4.53e-156	485
TRINITY_DN114894_c0_g2_i1	sp|Q99MR8|MCCA_MOUSE	43.1	605	315	9	6609	4867	104	703	3.64e-143	467
TRINITY_DN135367_c12_g1_i3	sp|Q5W0Q7|USPL1_HUMAN	24.1	892	345	18	2990	672	320	998	2.53e-43	177
TRINITY_DN123474_c3_g3_i14	sp|B7UZG3|CH60_PSEA8	96.8	473	15	0	5179	6597	1	473	3.28e-286	845
TRINITY_DN151756_c7_g1_i12	sp|Q80UV9|TAF1_MOUSE	78.5	1976	304	13	14	5893	19	1890	0.0	2933
TRINITY_DN144097_c1_g1_i8	sp|Q2PPJ7|RGPA2_HUMAN	73.4	1881	486	11	6320	699	1	1873	0.0	2702
TRINITY_DN162722_c1_g1_i18	sp|B5DE69|CHD8_XENTR	81.5	1703	286	12	5761	698	480	2168	0.0	2756
TRINITY_DN162609_c4_g1_i4	sp|O00370|LORF2_HUMAN	28.9	1274	837	18	2749	6477	12	1247	5.80e-169	558
TRINITY_DN130207_c0_g1_i2	sp|Q6UVM4|KCNT2_RAT	68.7	767	222	5	1164	3464	394	1142	0.0	1035
TRINITY_DN132697_c3_g3_i3	sp|P74178|Y1178_SYNY3	35.4	621	339	18	6403	4667	4	604	4.60e-92	316
TRINITY_DN138655_c3_g1_i1	sp|Q9P265|DIP2B_HUMAN	87.5	1582	185	3	6581	1854	1	1576	0.0	2789
TRINITY_DN119622_c0_g1_i1	sp|P52146|ARSB2_ECOLX	74.2	306	79	0	6580	5663	122	427	5.61e-137	438
TRINITY_DN153017_c4_g1_i8	sp|P42694|HELZ_HUMAN	71.2	1167	305	19	3024	6461	786	1942	0.0	1587
TRINITY_DN118909_c1_g3_i8	sp|Q5ZJ26|K1671_CHICK	52.9	308	115	10	5122	5994	18	312	9.53e-66	229
TRINITY_DN115820_c5_g7_i2	sp|Q9PHK2|TOP1P_XYLFA	43.8	381	175	6	6574	5546	281	660	7.23e-88	305
TRINITY_DN153304_c3_g1_i15	sp|Q6NTN5|MTMRD_XENLA	87.6	1801	216	5	6403	1016	1	1798	0.0	3118
TRINITY_DN149436_c3_g1_i4	sp|Q5TF21|SOGA3_HUMAN	76.3	699	110	2	6082	4154	249	947	4.38e-300	897
TRINITY_DN118219_c0_g1_i3	sp|Q88NC4|ALGD_PSEPK	88.1	438	49	2	1985	681	1	438	1.55e-256	762
TRINITY_DN153318_c3_g1_i19	sp|Q5R746|YTDC2_PONAB	72.3	1550	276	14	324	4970	32	1429	0.0	2119
TRINITY_DN146389_c6_g1_i5	sp|P07942|LAMB1_HUMAN	69.8	1787	532	5	393	5732	1	1786	0.0	2292
TRINITY_DN157263_c1_g1_i2	sp|O14981|BTAF1_HUMAN	82.7	1805	309	3	322	5727	1	1805	0.0	2981
TRINITY_DN161191_c1_g1_i4	sp|Q5ZJ69|ARI5B_CHICK	61.8	1216	401	16	691	4242	1	1185	0.0	1405
TRINITY_DN114210_c0_g1_i2	sp|Q88E33|FABV_PSEPK	95.5	403	18	0	5235	6443	1	403	2.02e-262	776
TRINITY_DN147863_c6_g1_i2	sp|E9Q557|DESP_MOUSE	32.8	457	257	4	4085	5305	2222	2678	1.81e-43	179
TRINITY_DN121529_c4_g5_i2	sp|Q1C2S9|KEFB_YERPA	50.7	379	182	4	6002	4869	6	380	6.78e-91	312
TRINITY_DN156747_c3_g3_i1	sp|O14795|UN13B_HUMAN	84.0	1596	244	4	6200	1434	1	1591	0.0	2688
TRINITY_DN152228_c1_g1_i1	sp|Q9UGU0|TCF20_HUMAN	48.1	2015	834	56	5973	400	1	1960	0.0	1416
TRINITY_DN156261_c2_g3_i1	sp|Q8CHI8|EP400_MOUSE	55.9	2237	860	27	6394	5	1	2218	0.0	2171
TRINITY_DN107842_c0_g1_i1	sp|H3ZPL1|ARAT1_THELN	38.3	397	226	7	4599	3457	22	415	3.29e-77	266
TRINITY_DN146080_c0_g1_i12	sp|B7ZRU9|EVI1A_XENLA	80.9	1070	177	8	1673	4846	1	1055	0.0	1430
TRINITY_DN113498_c0_g1_i1	sp|Q88ND2|ALGI_PSEPK	45.7	492	237	11	5039	6454	1	482	4.30e-116	381
TRINITY_DN154621_c4_g2_i7	sp|O00750|P3C2B_HUMAN	71.9	1631	389	12	6166	1481	1	1630	0.0	2322
TRINITY_DN150352_c3_g1_i9	sp|Q3YC04|MCR_AOTNA	67.3	1005	296	13	509	3487	1	984	0.0	1179
TRINITY_DN139034_c2_g1_i4	sp|Q8AXB3|VGFR4_DANRE	49.5	1338	619	26	6068	2097	8	1302	0.0	1159
TRINITY_DN149327_c2_g3_i2	sp|Q6ZQF7|JADE2_MOUSE	59.6	866	287	16	309	2828	1	829	1.06e-309	917
TRINITY_DN143884_c1_g1_i1	sp|Q5YUS0|MSRA_NOCFA	52.9	155	69	1	4192	3728	8	158	1.85e-47	171
TRINITY_DN122430_c4_g2_i3	sp|P51531|SMCA2_HUMAN	73.7	1712	202	9	6012	1012	1	1509	0.0	2121
TRINITY_DN157619_c3_g1_i5	sp|O00370|LORF2_HUMAN	31.8	741	491	6	2259	4475	4	732	7.73e-109	383
TRINITY_DN162510_c6_g1_i12	sp|Q9H3S7|PTN23_HUMAN	54.7	1892	580	32	454	6063	1	1636	0.0	1706
TRINITY_DN151481_c1_g1_i7	sp|Q8K4Q0|RPTOR_MOUSE	91.8	970	79	1	92	3001	6	974	0.0	1807
TRINITY_DN156826_c2_g2_i9	sp|Q86UW6|N4BP2_HUMAN	33.4	1818	916	59	6006	1294	1	1770	2.99e-218	706
TRINITY_DN143671_c1_g2_i3	sp|Q92628|K0232_HUMAN	61.5	1323	442	27	421	4236	1	1307	0.0	1451
TRINITY_DN118823_c2_g1_i3	sp|Q5H054|SMC_XANOR	38.6	671	392	4	3219	5195	1	663	8.57e-108	378
TRINITY_DN156391_c7_g1_i3	sp|P02457|CO1A1_CHICK	71.6	271	72	1	1282	485	1182	1452	3.83e-125	436
TRINITY_DN149877_c0_g1_i1	sp|P23621|PHOR_PSEAE	47.8	381	195	4	2363	3496	50	429	5.62e-108	356
TRINITY_DN134587_c8_g2_i4	sp|P79701|VGFR3_COTCO	69.4	1391	403	10	423	4568	1	1378	0.0	1913
TRINITY_DN114621_c0_g1_i1	sp|P56255|PCRA_GEOSE	26.3	646	390	26	3603	1873	17	645	2.37e-29	130
TRINITY_DN144306_c5_g1_i13	sp|A7MB46|PCD18_BOVIN	52.0	1720	210	7	5762	618	25	1134	0.0	1533
TRINITY_DN125337_c3_g1_i6	sp|Q96LX7|CCD17_HUMAN	28.6	784	338	25	175	2454	13	598	9.10e-55	207
TRINITY_DN149578_c4_g3_i9	sp|Q8TDI0|CHD5_HUMAN	81.3	1380	204	9	205	4245	1	1359	0.0	2071
TRINITY_DN146555_c1_g1_i4	sp|Q2PQH8|GDE_CANLF	81.0	995	189	0	4011	1027	539	1533	0.0	1718
TRINITY_DN119224_c0_g1_i8	sp|P94177|CZCA_ALCSC	70.2	946	281	1	2839	2	1	945	0.0	1298
TRINITY_DN127995_c0_g2_i1	sp|P20929|NEBU_HUMAN	62.5	2275	605	5	379	6456	76	2350	0.0	2045
TRINITY_DN128664_c5_g3_i3	sp|Q86YW9|MD12L_HUMAN	68.2	808	228	8	4752	2404	1342	2145	4.03e-290	909
TRINITY_DN143595_c4_g1_i6	sp|P35499|SCN4A_HUMAN	71.3	1895	370	17	6283	773	9	1787	0.0	2474
TRINITY_DN140442_c7_g1_i5	sp|Q9HCM2|PLXA4_HUMAN	85.6	1897	256	4	6370	722	1	1894	0.0	3329
TRINITY_DN137413_c3_g1_i2	sp|Q5T1R4|ZEP3_HUMAN	52.6	1893	711	47	1136	6370	1	1854	0.0	1500
TRINITY_DN158320_c6_g2_i9	sp|Q8NI35|INADL_HUMAN	55.9	1856	662	30	6278	975	6	1793	0.0	1741
TRINITY_DN150821_c4_g1_i8	sp|Q14686|NCOA6_HUMAN	49.4	2079	810	53	6046	443	15	2063	0.0	1392
TRINITY_DN126055_c1_g2_i1	sp|B1JBT2|RSMJ_PSEPW	96.1	258	10	0	798	25	1	258	2.53e-157	488
TRINITY_DN162905_c7_g1_i1	sp|P0CT41|TF212_SCHPO	24.7	344	214	15	2783	1803	456	771	9.14e-12	74.7
TRINITY_DN160377_c2_g1_i2	sp|P48634|PRC2A_HUMAN	34.7	2262	890	79	82	6159	232	2141	2.43e-204	676
TRINITY_DN152207_c0_g1_i4	sp|Q5PR69|CRACD_MOUSE	38.9	836	345	23	4062	1621	516	1207	8.56e-123	423
TRINITY_DN145789_c9_g2_i13	sp|Q9BZ29|DOCK9_HUMAN	85.0	1780	212	6	5707	458	43	1797	0.0	3010
TRINITY_DN162936_c7_g1_i4	sp|Q8NB49|AT11C_HUMAN	76.3	591	129	4	5710	3965	15	603	8.27e-298	897
TRINITY_DN134884_c3_g3_i10	sp|Q17RW2|COOA1_HUMAN	68.9	235	70	2	4538	5233	1480	1714	2.21e-95	347
TRINITY_DN161989_c1_g1_i3	sp|P10394|POL4_DROME	29.7	1011	584	26	3229	380	288	1232	9.70e-104	367
TRINITY_DN133467_c1_g1_i5	sp|P08548|LIN1_NYCCO	33.0	983	624	13	3537	643	7	972	1.56e-154	516
TRINITY_DN146659_c0_g1_i2	sp|Q9Y2J4|AMOL2_HUMAN	79.4	170	31	1	498	1	423	592	3.02e-56	214
TRINITY_DN162815_c5_g1_i1	sp|P08548|LIN1_NYCCO	31.5	489	323	3	3367	4830	375	852	3.72e-71	267
TRINITY_DN158851_c1_g1_i10	sp|Q96RY5|CRML_HUMAN	59.6	1209	397	27	1737	5141	77	1268	0.0	1200
TRINITY_DN159242_c0_g1_i3	sp|A0JP70|WDR90_XENTR	73.7	1563	377	10	1576	6201	299	1848	0.0	2319
TRINITY_DN160553_c2_g2_i13	sp|Q9P2G1|AKIB1_HUMAN	89.9	770	77	1	2311	2	1	769	0.0	1463
TRINITY_DN160957_c0_g1_i2	sp|Q9UHN6|CEIP2_HUMAN	62.0	1369	374	3	770	4867	1	1226	0.0	1714
TRINITY_DN150883_c2_g1_i7	sp|Q5VZL5|ZMYM4_HUMAN	71.4	854	189	7	2360	4765	698	1548	0.0	1143
TRINITY_DN161970_c1_g1_i1	sp|Q45VK7|DYHC2_MOUSE	78.8	2101	438	3	6402	121	2207	4306	0.0	3273
TRINITY_DN150298_c6_g1_i13	sp|B0R0T1|VWA8_DANRE	73.2	1896	498	6	5808	130	9	1896	0.0	2820
TRINITY_DN148401_c8_g2_i10	sp|P50748|KNTC1_HUMAN	59.7	1808	681	13	5	5410	260	2025	0.0	2067
TRINITY_DN160940_c2_g1_i8	sp|Q6L8S8|B4GN3_MOUSE	39.8	1270	390	22	1698	5420	58	981	2.85e-270	819
TRINITY_DN152981_c5_g1_i6	sp|Q6U7I1|UBP7_CHICK	97.2	638	18	0	727	2640	11	648	0.0	1276
TRINITY_DN156448_c0_g2_i12	sp|Q6ZPV2|INO80_MOUSE	71.3	1559	419	11	5701	1106	1	1558	0.0	1917
TRINITY_DN117338_c1_g2_i5	sp|P26494|PHAC1_PSEOL	93.7	559	35	0	5563	3887	1	559	0.0	1086
TRINITY_DN162351_c7_g3_i2	sp|Q38JA7|KDM5C_CANLF	66.9	1303	365	13	1705	5505	220	1492	0.0	1671
TRINITY_DN152118_c3_g2_i3	sp|Q6YI48|PTPRU_CHICK	60.8	1619	430	9	185	4999	6	1434	0.0	1983
TRINITY_DN122430_c4_g1_i1	sp|P51531|SMCA2_HUMAN	80.2	1573	202	9	786	5369	1	1509	0.0	2174
TRINITY_DN151794_c4_g1_i9	sp|Q9HU20|DCTB_PSEAE	64.4	593	211	0	3009	4787	20	612	3.86e-245	738
TRINITY_DN124589_c8_g1_i1	sp|A2AP18|PLCH2_MOUSE	62.2	1530	412	22	619	5172	115	1489	0.0	1694
TRINITY_DN161999_c1_g2_i2	sp|Q8R151|ZNFX1_MOUSE	60.0	1798	691	12	716	6043	119	1909	0.0	2054
TRINITY_DN121189_c3_g3_i3	sp|P37024|HRPB_ECOLI	45.0	823	417	13	3060	598	1	789	4.34e-195	613
TRINITY_DN115157_c1_g5_i2	sp|P31134|POTG_ECOLI	62.8	358	131	2	193	1263	19	375	4.32e-130	416
TRINITY_DN157948_c6_g1_i2	sp|Q5VYK3|ECM29_HUMAN	77.8	1781	384	8	158	5485	1	1775	0.0	2702
TRINITY_DN162377_c3_g1_i7	sp|Q86V15|CASZ1_HUMAN	67.1	1777	404	32	5669	480	6	1648	0.0	2169
TRINITY_DN123965_c0_g1_i1	sp|P37773|MPL_ECOLI	55.9	454	195	2	1514	156	1	450	2.58e-160	504
TRINITY_DN114574_c1_g1_i4	sp|B0KPJ6|Y905_PSEPG	92.9	226	16	0	5025	5702	1	226	9.28e-141	440
TRINITY_DN155250_c1_g1_i7	sp|Q44879|CTPA_BARBK	50.4	393	178	6	3170	4321	35	419	1.90e-107	354
TRINITY_DN158207_c3_g1_i10	sp|A2AQH4|BCORL_MOUSE	44.6	1442	649	36	5223	1138	410	1781	1.18e-291	902
TRINITY_DN155412_c3_g1_i2	sp|Q8IWV7|UBR1_HUMAN	63.6	1753	623	10	211	5454	7	1749	0.0	2215
TRINITY_DN160976_c5_g2_i4	sp|Q7Z6Z7|HUWE1_HUMAN	77.0	2028	294	18	6198	286	2463	4374	0.0	2739
TRINITY_DN152612_c1_g1_i2	sp|Q14690|RRP5_HUMAN	44.1	2056	867	19	192	6077	1	1868	0.0	1521
TRINITY_DN151135_c3_g1_i5	sp|Q9ERC5|OTOF_RAT	81.2	1840	322	7	615	6101	165	1991	0.0	3038
TRINITY_DN122505_c0_g3_i1	sp|Q9RBJ0|ISPH_ACIAD	92.4	316	24	0	844	1791	1	316	5.40e-192	584
TRINITY_DN154418_c1_g3_i3	sp|P0AG14|SOHB_ECOLI	56.2	249	108	1	5934	5188	90	337	6.15e-83	280
TRINITY_DN149398_c1_g1_i10	sp|O75116|ROCK2_HUMAN	75.0	1445	291	6	1016	5341	11	1388	0.0	1980
TRINITY_DN141694_c8_g2_i3	sp|P42695|CNDD3_HUMAN	55.6	1491	621	12	1711	6105	23	1498	0.0	1537
TRINITY_DN141450_c1_g1_i2	sp|Q9P278|FNIP2_HUMAN	54.6	916	343	10	3926	1338	219	1114	1.40e-286	866
TRINITY_DN162218_c3_g1_i2	sp|B5DDX6|SMG9_XENTR	87.0	509	63	2	3933	5453	1	508	1.02e-311	907
TRINITY_DN130704_c4_g2_i1	sp|Q6FFS6|PGLL1_ACIAD	48.3	542	279	1	5799	4174	20	560	3.57e-163	516
TRINITY_DN143802_c3_g1_i6	sp|P29323|EPHB2_HUMAN	86.5	584	52	1	253	2004	11	567	0.0	1025
TRINITY_DN151815_c3_g1_i1	sp|A8DZJ1|BAZ1B_XENLA	77.8	1462	280	14	5457	1090	1	1424	0.0	2011
TRINITY_DN122728_c1_g1_i7	sp|Q14CM0|FRPD4_HUMAN	67.2	1373	363	13	5864	1818	13	1322	0.0	1681
TRINITY_DN136172_c8_g1_i6	sp|P28749|RBL1_HUMAN	68.1	806	216	12	3561	1249	53	852	0.0	1092
TRINITY_DN162841_c7_g1_i14	sp|Q5VW36|FOCAD_HUMAN	57.8	1813	743	9	735	6143	1	1801	0.0	2096
TRINITY_DN150859_c3_g1_i7	sp|Q28107|FA5_BOVIN	37.5	2262	953	40	357	6014	32	2209	0.0	1312
TRINITY_DN154590_c4_g1_i13	sp|B9EJ86|OSBL8_MOUSE	81.7	829	146	4	1620	4097	64	889	0.0	1299
TRINITY_DN162442_c0_g1_i6	sp|Q3UHR0|BAHC1_MOUSE	56.9	868	298	33	6018	3553	1	838	1.33e-253	821
TRINITY_DN117338_c2_g1_i2	sp|Q9HUF7|RFAP_PSEAE	80.6	268	52	0	3396	4199	1	268	3.24e-145	454
TRINITY_DN153773_c6_g1_i21	sp|Q96S53|TESK2_HUMAN	79.9	254	42	2	463	1197	1	254	2.08e-121	399
TRINITY_DN135745_c4_g1_i1	sp|P52746|ZN142_HUMAN	32.4	1083	459	24	3267	6098	505	1453	6.74e-103	370
TRINITY_DN143261_c15_g1_i1	sp|Q98864|PTC1_DANRE	79.7	1091	213	3	5878	2633	1	1091	0.0	1735
TRINITY_DN158084_c5_g1_i5	sp|Q8WY21|SORC1_HUMAN	83.5	1005	166	0	5393	2379	122	1126	0.0	1753
TRINITY_DN137460_c2_g2_i1	sp|P79948|LFNG_XENLA	100	25	0	0	77	3	157	181	7.32e-06	54.3
TRINITY_DN137722_c3_g1_i8	sp|Q5RB22|ERBB3_PONAB	54.4	1363	523	28	909	4844	28	1342	0.0	1359
TRINITY_DN156380_c0_g1_i2	sp|P10394|POL4_DROME	27.7	924	587	16	3675	1027	307	1190	1.42e-106	375
TRINITY_DN140662_c4_g1_i3	sp|Q6T264|MAML1_MOUSE	55.2	726	278	14	244	2394	8	695	3.61e-197	625
TRINITY_DN151311_c0_g1_i5	sp|Q9H2P0|ADNP_HUMAN	68.5	1120	300	16	3601	344	1	1101	0.0	1443
TRINITY_DN150463_c1_g1_i2	sp|Q9MZT1|CLCN1_CANLF	63.7	893	285	11	5863	3272	15	897	0.0	1064
TRINITY_DN161982_c1_g1_i7	sp|Q13573|SNW1_HUMAN	86.0	536	73	2	1825	224	1	536	3.18e-306	894
TRINITY_DN143850_c0_g1_i1	sp|Q9H2Y7|ZN106_HUMAN	46.2	1951	739	55	5870	726	1	1877	0.0	1084
TRINITY_DN118234_c3_g4_i1	sp|A5WAC2|SYR_PSEP1	97.4	578	15	0	3781	2048	1	578	0.0	1113
TRINITY_DN159952_c1_g1_i1	sp|Q9H2M9|RBGPR_HUMAN	70.7	1476	333	7	4625	237	1	1389	0.0	2058
TRINITY_DN151250_c3_g4_i2	sp|A2ASS6|TITIN_MOUSE	68.7	985	307	1	6278	3327	8847	9831	0.0	1412
TRINITY_DN153565_c5_g1_i1	sp|Q3K7I5|GLPK_PSEPF	74.8	497	119	1	3279	1789	7	497	1.73e-263	781
TRINITY_DN158299_c1_g2_i9	sp|Q6GYQ0|RGPA1_HUMAN	75.1	2036	480	12	203	6253	1	2029	0.0	3003
TRINITY_DN114062_c0_g1_i1	sp|B0KMD1|MDH_PSEPG	87.7	309	38	0	4576	5502	1	309	2.94e-175	538
TRINITY_DN115660_c0_g6_i2	sp|P37624|RBBA_ECOLI	68.2	799	242	6	3879	6269	10	798	0.0	1055
TRINITY_DN161036_c2_g1_i6	sp|E1BYJ2|MSH6_CHICK	69.8	1285	359	11	271	4059	57	1334	0.0	1789
TRINITY_DN113502_c0_g3_i1	sp|Q9I755|TSSM1_PSEAE	36.2	403	233	10	4871	6040	13	404	1.23e-59	229
TRINITY_DN153009_c7_g1_i10	sp|A6QL63|BTBDB_HUMAN	78.9	1105	139	10	6037	3002	1	1104	0.0	1643
TRINITY_DN144702_c4_g1_i1	sp|O00370|LORF2_HUMAN	29.2	1282	840	20	1798	5553	4	1247	3.86e-166	548
TRINITY_DN117544_c3_g1_i3	sp|Q4L970|COPA_STAHJ	46.2	796	404	13	4540	2195	9	794	6.44e-193	606
TRINITY_DN154177_c1_g1_i1	sp|O00370|LORF2_HUMAN	32.2	258	166	5	3917	4663	516	773	2.75e-29	132
TRINITY_DN138021_c2_g1_i6	sp|B2GUN4|MARF1_XENTR	83.7	821	115	6	3131	708	867	1681	0.0	1365
TRINITY_DN157453_c1_g1_i2	sp|Q13009|TIAM1_HUMAN	78.3	1481	296	10	1	4407	124	1591	0.0	2198
TRINITY_DN160387_c1_g1_i12	sp|Q8NDA8|MROH1_HUMAN	55.1	1642	733	2	5625	709	1	1641	0.0	1795
TRINITY_DN135679_c3_g1_i3	sp|Q9HBW1|LRRC4_HUMAN	85.2	654	83	4	2459	4381	1	653	6.98e-297	874
TRINITY_DN131254_c3_g2_i11	sp|Q68D51|DEN2C_HUMAN	54.2	1091	324	13	5623	2387	2	928	0.0	1003
TRINITY_DN162291_c14_g3_i4	sp|O60437|PEPL_HUMAN	58.2	1761	730	5	331	5610	1	1756	0.0	1791
TRINITY_DN131483_c4_g1_i3	sp|P9WJP8|Y2900_MYCTO	49.4	793	367	10	2543	201	6	776	6.91e-239	728
TRINITY_DN131964_c5_g3_i1	sp|P26363|CFTR_XENLA	84.1	1411	214	6	425	4636	78	1485	0.0	2259
TRINITY_DN162677_c4_g1_i4	sp|Q9BV73|CP250_HUMAN	42.1	164	89	3	2140	1667	2262	2425	1.11e-17	94.4
TRINITY_DN155114_c10_g2_i2	sp|Q8NAP3|ZBT38_HUMAN	46.0	1178	538	20	1918	5232	4	1156	1.56e-159	528
TRINITY_DN139297_c3_g1_i2	sp|O15078|CE290_HUMAN	64.1	1803	645	2	6237	829	660	2460	0.0	2087
TRINITY_DN155791_c3_g1_i9	sp|Q9P1Y6|PHRF1_HUMAN	38.9	1750	794	49	5877	817	98	1635	6.26e-175	582
TRINITY_DN160185_c4_g1_i15	sp|Q5VUA4|ZN318_HUMAN	27.5	757	396	22	714	2786	457	1126	2.14e-38	162
TRINITY_DN159389_c0_g1_i9	sp|A0JP86|LAMC1_XENTR	81.9	1592	287	1	290	5062	1	1592	0.0	2268
TRINITY_DN140305_c1_g3_i7	sp|Q8CHD8|RFIP3_MOUSE	52.1	242	99	6	4162	4836	480	721	4.50e-49	195
TRINITY_DN150506_c5_g1_i3	sp|D3IUT5|TICRR_XENLA	60.7	1035	379	17	71	3127	1	1023	0.0	1109
TRINITY_DN144339_c2_g1_i7	sp|Q8NEY1|NAV1_HUMAN	74.4	890	194	9	3305	726	992	1877	0.0	1237
TRINITY_DN130265_c8_g1_i7	sp|Q88ND2|ALGI_PSEPK	97.7	485	11	0	1411	2865	1	485	0.0	975
TRINITY_DN146573_c5_g3_i2	sp|P62294|ASPM_PONPY	34.1	1444	758	15	1420	5508	2112	3443	7.54e-139	488
TRINITY_DN145662_c4_g7_i1	sp|O00370|LORF2_HUMAN	29.8	1259	845	16	3809	87	10	1247	2.93e-170	560
TRINITY_DN105683_c1_g1_i1	sp|A6T0Y8|IF2_JANMA	83.7	953	138	6	3935	1080	1	937	0.0	1286
TRINITY_DN146656_c11_g1_i1	sp|Q6ZUT9|DEN5B_HUMAN	86.6	628	84	0	1701	3584	43	670	0.0	1115
TRINITY_DN119621_c2_g2_i2	sp|B0KPH6|ISCS_PSEPG	98.8	404	5	0	3561	4772	1	404	1.25e-267	787
TRINITY_DN155075_c3_g3_i6	sp|Q6P6L0|FIL1L_MOUSE	62.5	936	333	6	5415	2650	200	1131	5.81e-206	652
TRINITY_DN112500_c0_g1_i1	sp|P76542|INTZ_ECOLI	36.6	407	233	9	4220	5419	5	393	6.53e-63	224
TRINITY_DN130045_c8_g1_i3	sp|Q5HYC2|K2026_HUMAN	44.0	2018	912	54	223	5739	106	2083	0.0	1211
TRINITY_DN148925_c5_g1_i4	sp|O00370|LORF2_HUMAN	30.1	725	450	15	2090	9	434	1132	6.28e-88	319
TRINITY_DN126924_c8_g1_i5	sp|Q13439|GOGA4_HUMAN	45.2	1122	564	7	206	3484	1	1100	1.77e-154	533
TRINITY_DN155657_c1_g1_i4	sp|Q9Y5F6|PCDGM_HUMAN	47.4	794	407	2	5998	3650	13	806	7.86e-232	715
TRINITY_DN154052_c2_g1_i7	sp|Q60520|SIN3A_MOUSE	77.0	1307	236	8	4834	1010	1	1274	0.0	1911
TRINITY_DN122025_c1_g4_i2	sp|D3Z1D3|CEFIP_MOUSE	24.0	1552	806	57	5776	1586	5	1337	1.97e-34	149
TRINITY_DN149654_c0_g1_i2	sp|A8E0R9|GRIP2_XENLA	91.0	841	74	2	5571	3052	23	862	0.0	1532
TRINITY_DN152941_c4_g2_i11	sp|Q03001|DYST_HUMAN	76.9	1436	309	2	762	5066	19	1432	0.0	2099
TRINITY_DN116502_c0_g3_i2	sp|P36641|PILC_PSEPU	81.6	402	73	1	2780	1575	1	401	7.07e-205	622
TRINITY_DN133938_c3_g3_i14	sp|Q9I0J1|NUOL_PSEAE	83.1	615	104	0	608	2452	1	615	0.0	1016
TRINITY_DN141369_c2_g1_i5	sp|Q15075|EEA1_HUMAN	55.3	1454	598	5	162	4496	1	1411	9.46e-235	738
TRINITY_DN151406_c5_g1_i7	sp|P11369|LORF2_MOUSE	34.6	376	235	3	5061	6182	378	744	3.93e-63	241
TRINITY_DN120076_c1_g1_i2	sp|S4R2P9|NAC3_MOUSE	82.6	631	104	2	5782	3905	1	630	0.0	1036
TRINITY_DN161883_c3_g1_i5	sp|Q9P2K8|E2AK4_HUMAN	67.2	1467	443	16	5805	1471	14	1464	0.0	1808
TRINITY_DN116305_c0_g1_i1	sp|P33224|AIDB_ECOLI	47.6	418	212	4	4933	6177	4	417	6.77e-108	359
TRINITY_DN129768_c7_g3_i5	sp|P0CW18|PRS56_HUMAN	37.7	618	241	13	2729	882	88	563	4.82e-112	374
TRINITY_DN114354_c0_g1_i1	sp|P52124|YFJI_ECOLI	34.5	455	287	6	2794	4134	13	464	3.13e-68	242
TRINITY_DN114099_c0_g1_i1	sp|B3DMA2|ACD11_RAT	52.5	404	186	4	2460	3668	371	769	4.97e-123	411
TRINITY_DN140152_c1_g1_i13	sp|Q99MY8|ASH1L_MOUSE	51.7	2314	729	47	5891	3	70	2345	0.0	1876
TRINITY_DN148088_c5_g1_i1	sp|Q58DL7|ARHG9_BOVIN	86.2	565	72	4	3631	1937	3	561	0.0	986
TRINITY_DN128534_c5_g1_i24	sp|Q9ULU4|PKCB1_HUMAN	76.7	1109	230	7	4421	1119	1	1089	0.0	1512
TRINITY_DN161462_c1_g1_i16	sp|F6WXT2|NU188_XENTR	74.7	1740	434	5	6041	837	1	1739	0.0	2590
TRINITY_DN148520_c3_g1_i2	sp|P51816|AFF2_HUMAN	51.4	965	374	16	5705	3048	363	1311	1.13e-231	727
TRINITY_DN146273_c4_g1_i8	sp|Q5FWI3|CEIP2_MOUSE	54.5	1214	536	10	4363	743	158	1362	0.0	1349
TRINITY_DN150453_c5_g1_i9	sp|Q9UPQ9|TNR6B_HUMAN	64.5	1833	492	40	5705	504	60	1833	0.0	1946
TRINITY_DN148627_c4_g1_i14	sp|Q8WUM0|NU133_HUMAN	64.6	1142	386	9	3379	2	6	1145	0.0	1428
TRINITY_DN154327_c8_g1_i3	sp|O14917|PCD17_HUMAN	70.8	1183	289	10	4327	875	1	1159	0.0	1601
TRINITY_DN112408_c0_g1_i1	sp|A3M8M4|SECA_ACIBT	89.5	913	88	2	3966	1234	1	907	0.0	1620
TRINITY_DN142202_c2_g1_i1	sp|Q9UKA4|AKA11_HUMAN	41.5	1914	988	44	5876	459	9	1899	0.0	1140
TRINITY_DN151892_c7_g2_i10	sp|E1BB52|CDK13_BOVIN	63.0	1022	341	17	2140	5115	498	1512	0.0	1136
TRINITY_DN150373_c1_g1_i4	sp|P20594|ANPRB_HUMAN	69.3	1125	251	5	353	3718	6	1039	0.0	1543
TRINITY_DN149132_c0_g1_i1	sp|P49454|CENPF_HUMAN	38.1	993	494	14	6005	3381	1	990	1.21e-89	330
TRINITY_DN156767_c0_g2_i3	sp|Q8WWZ7|ABCA5_HUMAN	54.8	1645	727	12	5763	871	1	1642	0.0	1730
TRINITY_DN158749_c4_g3_i2	sp|Q96L93|KI16B_HUMAN	76.9	1323	294	5	629	4582	1	1317	0.0	1779
TRINITY_DN138588_c3_g8_i1	sp|P94177|CZCA_ALCSC	42.4	1072	575	10	2523	5660	5	1060	1.32e-259	792
TRINITY_DN142427_c7_g1_i2	sp|Q91590|TEFF1_XENLA	83.0	359	59	2	545	1618	13	370	7.15e-211	636
TRINITY_DN158028_c4_g1_i9	sp|Q3UV71|TMTC1_MOUSE	61.9	783	219	6	845	2977	8	783	2.09e-217	676
TRINITY_DN145148_c0_g1_i1	sp|P29375|KDM5A_HUMAN	83.0	1326	213	5	6125	2157	373	1688	0.0	2177
TRINITY_DN120926_c3_g1_i7	sp|Q96RT7|GCP6_HUMAN	62.8	864	283	4	209	2776	1	834	0.0	1050
TRINITY_DN154051_c4_g3_i7	sp|Q96MK2|RIPR3_HUMAN	52.3	597	258	11	4814	3075	1	587	5.75e-168	543
TRINITY_DN158555_c1_g1_i9	sp|Q8NFW1|COMA1_HUMAN	75.6	476	103	4	5474	4071	13	483	5.67e-231	734
TRINITY_DN138223_c5_g2_i14	sp|A2AJA7|AEGP_MOUSE	34.4	567	290	12	3116	1632	391	947	3.43e-78	288
TRINITY_DN144547_c2_g3_i3	sp|Q3URV1|BROMI_MOUSE	48.6	1461	462	16	4520	171	107	1289	0.0	1271
TRINITY_DN152063_c0_g3_i1	sp|P52591|PO121_RAT	37.0	730	353	24	400	2334	95	802	2.94e-71	266
TRINITY_DN161302_c0_g2_i5	sp|Q7KZ85|SPT6H_HUMAN	90.3	836	76	3	2553	5060	896	1726	0.0	1471
TRINITY_DN152440_c4_g1_i1	sp|Q3V3R4|ITA1_MOUSE	70.3	714	196	6	859	2964	17	726	0.0	1013
TRINITY_DN146766_c4_g2_i9	sp|Q08BT5|RELCH_XENTR	80.7	1023	160	4	51	3083	1	998	0.0	1525
TRINITY_DN154607_c6_g1_i14	sp|P55012|S12A2_MOUSE	84.9	549	82	1	2996	1350	658	1205	4.22e-312	934
TRINITY_DN135222_c0_g1_i2	sp|A6V255|PHNN_PSEA7	64.7	184	65	0	2157	2708	2	185	1.10e-63	218
TRINITY_DN161213_c0_g1_i7	sp|Q9WNW0|POL1_BBWV2	36.1	1762	1059	24	777	6020	160	1868	0.0	1081
TRINITY_DN149692_c2_g1_i2	sp|A0JM49|LTN1_XENTR	49.6	1611	391	6	5543	759	1	1206	0.0	1427
TRINITY_DN153411_c3_g1_i1	sp|O54827|AT10A_MOUSE	70.0	754	204	4	1957	4158	575	1326	0.0	1055
TRINITY_DN156225_c0_g2_i7	sp|Q6GPD0|RHG32_XENLA	64.0	1458	470	23	939	5243	515	1940	0.0	1643
TRINITY_DN160533_c0_g1_i4	sp|Q8IY21|DDX60_HUMAN	48.9	1701	821	18	5577	589	22	1712	0.0	1513
TRINITY_DN160856_c2_g1_i4	sp|A0A1D5P556|DAAM2_CHICK	82.4	1074	184	1	179	3385	1	1074	0.0	1588
TRINITY_DN162854_c3_g1_i5	sp|O57539|NCOA3_XENLA	77.9	1432	264	17	5526	1267	1	1391	0.0	2092
TRINITY_DN116310_c2_g12_i2	sp|Q9I310|Y1727_PSEAE	65.6	684	235	0	3201	5252	1	684	3.27e-295	870
TRINITY_DN157976_c0_g1_i3	sp|O60318|GANP_HUMAN	51.8	784	285	13	2984	5278	288	997	4.49e-218	708
TRINITY_DN116113_c5_g4_i1	sp|E1WTS4|BIOAB_BACF6	68.0	425	135	1	3900	2629	324	748	6.63e-202	627
TRINITY_DN158294_c1_g2_i4	sp|Q6KC79|NIPBL_HUMAN	82.6	1676	242	12	5108	123	839	2478	0.0	2598
TRINITY_DN162448_c6_g1_i7	sp|Q9WVT0|AGRF5_RAT	36.3	1369	767	45	440	4318	9	1348	4.72e-213	677
TRINITY_DN152189_c2_g1_i9	sp|Q15147|PLCB4_HUMAN	83.5	1186	163	2	5262	1705	1	1153	0.0	1933
TRINITY_DN162096_c2_g1_i4	sp|P08548|LIN1_NYCCO	31.5	426	285	3	2698	1433	481	903	6.22e-60	231
TRINITY_DN156979_c0_g1_i8	sp|Q5TZA2|CROCC_HUMAN	58.0	574	210	11	5380	3680	29	578	3.27e-98	357
TRINITY_DN135154_c6_g1_i3	sp|Q8TEJ3|SH3R3_HUMAN	63.6	580	190	9	1359	3071	315	882	2.76e-209	652
TRINITY_DN153720_c2_g1_i6	sp|O00370|LORF2_HUMAN	29.7	1165	747	20	2236	5625	144	1271	1.26e-144	487
TRINITY_DN162599_c4_g1_i6	sp|Q6NVS2|ERGI3_XENTR	91.4	384	33	0	31	1182	1	384	4.73e-247	731
TRINITY_DN151612_c0_g1_i9	sp|O77746|PDE5A_CANLF	80.2	830	158	3	1318	3789	36	865	0.0	1325
TRINITY_DN155618_c1_g2_i11	sp|Q63624|SFR19_RAT	39.8	1208	336	33	4114	818	227	1152	1.53e-83	305
TRINITY_DN124291_c1_g4_i4	sp|Q9H1A4|APC1_HUMAN	80.3	1743	330	9	5793	580	1	1734	0.0	2797
TRINITY_DN160137_c3_g1_i13	sp|O60343|TBCD4_HUMAN	70.8	1299	329	13	4781	990	14	1297	0.0	1725
TRINITY_DN140554_c2_g2_i10	sp|Q6ZT07|TBCD9_HUMAN	80.6	1008	187	5	1228	4227	260	1266	0.0	1602
TRINITY_DN139512_c4_g2_i1	sp|B1AYB6|MBD5_MOUSE	67.5	1510	416	25	5082	739	1	1498	0.0	1850
TRINITY_DN116278_c0_g1_i4	sp|P94132|ETFD_ACIAD	84.0	375	60	0	170	1294	196	570	5.02e-223	676
TRINITY_DN101583_c0_g1_i1	sp|P42593|FADH_ECOLI	62.4	671	247	3	4113	2107	2	669	4.10e-281	832
TRINITY_DN138835_c3_g1_i5	sp|Q92036|AT12A_RHIMB	94.5	1042	52	1	835	3945	1	1042	0.0	1903
TRINITY_DN141799_c1_g1_i6	sp|Q6NRP2|PSME4_XENLA	87.8	1850	203	2	378	5927	1	1828	0.0	3346
TRINITY_DN150791_c6_g1_i4	sp|A2AKB4|FRPD1_MOUSE	38.1	1287	629	39	1567	5133	333	1549	7.38e-177	584
TRINITY_DN155196_c1_g1_i33	sp|Q9Y6F6|IRAG1_HUMAN	53.2	851	311	19	1719	4154	98	900	1.53e-224	693
TRINITY_DN155258_c0_g2_i3	sp|O00370|LORF2_HUMAN	30.8	1270	820	21	1822	5544	8	1247	7.88e-172	563
TRINITY_DN116640_c6_g3_i1	sp|P22494|UMUC_SALTY	51.1	421	202	3	2336	1086	1	421	4.47e-125	404
TRINITY_DN140747_c5_g3_i11	sp|P97789|XRN1_MOUSE	65.1	1804	503	22	355	5640	1	1719	0.0	2233
TRINITY_DN152705_c1_g3_i4	sp|Q9ULJ7|ANR50_HUMAN	88.3	1428	161	5	5562	1288	5	1429	0.0	1247
TRINITY_DN130993_c0_g1_i5	sp|Q91X43|SH319_MOUSE	42.1	971	343	18	1345	4161	1	784	6.24e-209	647
TRINITY_DN152560_c2_g1_i1	sp|Q9UHI8|ATS1_HUMAN	61.1	939	150	5	1642	4455	243	967	0.0	1166
TRINITY_DN145196_c3_g1_i2	sp|P49748|ACADV_HUMAN	60.7	595	154	2	5805	4024	69	584	1.02e-225	686
TRINITY_DN148955_c2_g1_i21	sp|Q9DBY1|SYVN1_MOUSE	92.5	319	24	0	5720	4764	3	321	5.21e-185	576
TRINITY_DN142488_c0_g1_i3	sp|Q90610|NEO1_CHICK	66.7	1548	364	11	308	4840	10	1443	0.0	1962
TRINITY_DN134832_c7_g1_i2	sp|P36335|NCA12_XENLA	74.2	807	202	3	393	2807	1	803	0.0	1214
TRINITY_DN129055_c8_g1_i1	sp|Q0IHW8|CLU_XENTR	61.3	1203	419	5	5831	2337	45	1238	0.0	1498
TRINITY_DN156183_c2_g3_i1	sp|Q9PTP2|AXNR_XENLA	80.4	714	130	5	5116	2981	1	706	0.0	1099
TRINITY_DN115268_c2_g2_i1	sp|O27830|HELX_METTH	28.3	823	543	14	2695	347	37	852	2.62e-71	261
TRINITY_DN141752_c2_g2_i1	sp|Q8GGG1|WSD_ACIAD	84.0	451	69	1	696	2048	1	448	9.46e-262	773
TRINITY_DN146830_c4_g1_i3	sp|Q8NFY4|SEM6D_HUMAN	69.8	1237	206	7	5489	1788	1	1073	0.0	1682
TRINITY_DN159219_c7_g1_i9	sp|Q9NZM4|BICRA_HUMAN	46.7	1830	604	62	5848	662	1	1560	0.0	1003
TRINITY_DN156481_c3_g1_i9	sp|Q6DD51|CSKI2_XENLA	67.0	1214	349	18	1091	4627	9	1205	0.0	1110
TRINITY_DN158361_c0_g1_i3	sp|Q02224|CENPE_HUMAN	30.1	491	312	13	4556	5995	2090	2560	5.22e-33	144
TRINITY_DN161525_c6_g1_i1	sp|B7GYG5|BETA_ACIB3	88.9	551	60	1	3715	2066	1	551	0.0	1021
TRINITY_DN138760_c7_g1_i9	sp|A0A087WPF7|AUTS2_MOUSE	72.6	1061	244	21	827	3955	230	1261	0.0	1343
TRINITY_DN159975_c3_g1_i1	sp|E9PTA2|TRPM2_RAT	53.0	1494	630	18	330	4703	50	1507	0.0	1527
TRINITY_DN119808_c0_g1_i10	sp|Q9WUF3|C8AP2_MOUSE	31.2	1442	691	50	2077	5577	545	1960	3.84e-117	417
TRINITY_DN161968_c1_g1_i9	sp|Q62261|SPTB2_MOUSE	40.4	104	52	2	678	385	2199	2298	2.89e-13	79.7
TRINITY_DN159789_c6_g1_i11	sp|Q99758|ABCA3_HUMAN	60.7	1690	647	10	5125	92	18	1701	0.0	1994
TRINITY_DN162011_c2_g2_i9	sp|Q5RAN1|RBGP1_PONAB	85.0	1070	155	4	119	3319	1	1068	0.0	1721
TRINITY_DN157683_c0_g1_i21	sp|Q52KW0|SHAN2_XENLA	77.5	987	204	8	3548	630	310	1292	0.0	1447
TRINITY_DN152473_c1_g1_i2	sp|Q9HCJ2|LRC4C_HUMAN	86.9	640	83	1	3444	5360	1	640	6.52e-295	866
TRINITY_DN157485_c2_g1_i13	sp|O14827|RGRF2_HUMAN	84.0	1241	184	5	977	4669	1	1237	0.0	2038
TRINITY_DN138389_c0_g2_i8	sp|O15090|ZN536_HUMAN	67.9	1302	392	11	503	4342	1	1298	0.0	1524
TRINITY_DN159384_c3_g1_i12	sp|Q8CHC4|SYNJ1_MOUSE	68.1	1528	394	18	5646	1255	39	1537	0.0	1894
TRINITY_DN156057_c2_g1_i1	sp|Q02ML8|CAS3_PSEAB	39.0	985	538	23	3029	111	1	934	6.56e-185	592
TRINITY_DN118814_c12_g1_i3	sp|Q09666|AHNK_HUMAN	31.0	145	92	3	5531	5121	5	149	2.49e-08	63.5
TRINITY_DN150041_c1_g1_i28	sp|Q76LX8|ATS13_HUMAN	46.2	1337	609	16	1704	5603	143	1406	0.0	1219
TRINITY_DN158424_c0_g1_i10	sp|Q13233|M3K1_HUMAN	77.8	1360	278	14	4681	647	162	1512	0.0	2004
TRINITY_DN146502_c5_g1_i8	sp|Q92614|MY18A_HUMAN	76.5	796	187	0	739	3126	1213	2008	1.30e-292	909
TRINITY_DN161335_c0_g2_i3	sp|Q86VI3|IQGA3_HUMAN	62.9	1724	540	10	79	5244	6	1631	0.0	1889
TRINITY_DN146279_c13_g1_i5	sp|Q6DCD5|TMTC2_XENLA	89.5	836	88	0	5662	3155	1	836	0.0	1176
TRINITY_DN129960_c2_g1_i10	sp|Q6DFB8|TTC37_XENLA	70.7	1432	417	2	4406	111	135	1564	0.0	2050
TRINITY_DN139407_c9_g1_i15	sp|Q05048|CSTF1_HUMAN	89.6	431	45	0	2245	953	1	431	2.60e-242	720
TRINITY_DN144351_c5_g4_i7	sp|B0VU92|GSA_ACIBS	92.6	432	32	0	4590	3295	1	432	1.39e-277	812
TRINITY_DN160802_c2_g2_i22	sp|O15085|ARHGB_HUMAN	61.0	1539	483	25	1157	5689	9	1458	0.0	1598
TRINITY_DN153700_c8_g1_i4	sp|Q5ZJJ1|ZC11A_CHICK	58.2	273	96	6	910	1686	1	269	8.14e-80	283
TRINITY_DN160154_c5_g1_i8	sp|Q5ZKJ0|CLP1L_CHICK	87.9	535	63	2	2888	1287	1	534	0.0	972
TRINITY_DN149619_c0_g5_i12	sp|Q9UPT8|ZC3H4_HUMAN	46.8	1304	415	37	5585	2031	45	1188	1.23e-168	555
TRINITY_DN140990_c5_g1_i2	sp|Q91785|KI15A_XENLA	75.1	1387	334	5	107	4231	1	1387	0.0	1815
TRINITY_DN121146_c5_g1_i1	sp|O64332|TIPL_BPN15	53.0	249	113	4	2519	1785	1	249	2.00e-83	277
TRINITY_DN125072_c4_g1_i18	sp|O75747|P3C2G_HUMAN	57.1	326	138	2	3574	2600	674	998	1.94e-110	390
TRINITY_DN128045_c8_g1_i3	sp|Q3SZD4|WDR18_BOVIN	31.6	858	155	2	5928	3361	1	428	9.57e-124	400
TRINITY_DN114752_c0_g1_i1	sp|O05272|ASNO_BACSU	38.6	622	360	10	3161	1329	1	611	1.20e-137	446
TRINITY_DN119772_c5_g6_i1	sp|Q13TF5|EFTU_PARXL	92.2	395	31	0	5420	4236	1	395	5.60e-250	739
TRINITY_DN125929_c7_g1_i7	sp|Q9ESC8|AFF4_MOUSE	71.3	1162	302	14	5274	1870	1	1158	0.0	1320
TRINITY_DN152184_c4_g1_i1	sp|Q00125|VG60_ICHVA	24.6	228	166	4	4799	5470	97	322	3.79e-09	64.7
TRINITY_DN155674_c5_g1_i9	sp|Q9UPT6|JIP3_HUMAN	81.8	1341	219	12	1048	5010	1	1336	0.0	1997
TRINITY_DN135824_c5_g1_i13	sp|O75334|LIPA2_HUMAN	86.8	982	104	3	5746	2858	1	975	0.0	1379
TRINITY_DN157656_c0_g2_i2	sp|Q9UM73|ALK_HUMAN	50.3	1228	555	21	5514	1891	321	1513	0.0	1106
TRINITY_DN147313_c1_g3_i6	sp|A3KN83|SBNO1_HUMAN	84.6	710	97	4	1954	4080	440	1138	0.0	1126
TRINITY_DN140402_c1_g1_i4	sp|A7J1T2|M313A_XENLA	84.0	930	145	4	5735	2952	1	928	0.0	1505
TRINITY_DN155098_c3_g1_i3	sp|P78312|F193A_HUMAN	62.1	1316	382	20	1357	5106	1	1265	0.0	1383
TRINITY_DN138805_c1_g1_i5	sp|Q62187|TTF1_MOUSE	35.6	374	220	6	3210	4274	468	839	2.84e-60	228
TRINITY_DN142766_c5_g2_i3	sp|Q88C93|ALGC_PSEPK	94.4	463	25	1	3985	2600	1	463	4.38e-302	877
TRINITY_DN160468_c0_g1_i3	sp|Q76NI1|KNDC1_HUMAN	43.4	1821	825	44	2	5287	75	1749	0.0	1154
TRINITY_DN122547_c5_g1_i2	sp|Q70LM5|LGRC_BREPA	38.5	795	467	10	5908	3551	5896	6677	2.25e-147	514
TRINITY_DN138337_c7_g1_i4	sp|A0JMR6|MYSM1_XENLA	52.1	572	151	10	560	2149	96	586	3.21e-152	494
TRINITY_DN161384_c7_g1_i4	sp|Q8C7B8|ZSWM4_MOUSE	65.7	1118	250	9	5244	1903	114	1101	0.0	1414
TRINITY_DN154553_c4_g5_i4	sp|Q9Y2L5|TPPC8_HUMAN	77.2	1447	315	5	728	5059	1	1435	0.0	2242
TRINITY_DN155239_c6_g2_i6	sp|Q9BYV9|BACH2_HUMAN	70.4	841	228	6	5266	2807	1	841	0.0	1124
TRINITY_DN161678_c1_g1_i4	sp|Q6DFF4|INT9_XENLA	92.3	659	50	1	2870	894	1	658	0.0	1245
TRINITY_DN86583_c0_g1_i1	sp|P75838|YCAO_ECOLI	32.7	254	163	3	5906	5157	332	581	7.92e-34	143
TRINITY_DN157199_c0_g1_i1	sp|P85857|GDF6A_DANRE	54.5	363	142	10	187	1260	60	404	1.89e-106	350
TRINITY_DN160381_c2_g1_i8	sp|Q6IRN6|CAMP1_XENLA	74.8	1593	369	21	409	5142	1	1576	0.0	2101
TRINITY_DN149482_c1_g1_i22	sp|O43497|CAC1G_HUMAN	64.4	1689	498	27	5807	930	629	2277	0.0	1771
TRINITY_DN162786_c3_g1_i4	sp|O00370|LORF2_HUMAN	29.6	1166	756	21	2474	5884	6	1135	7.05e-144	484
TRINITY_DN139259_c6_g1_i1	sp|F1M4A4|KIF1A_RAT	83.8	1595	234	8	5898	1168	106	1694	0.0	2614
TRINITY_DN160089_c0_g3_i21	sp|Q15051|IQCB1_HUMAN	50.0	518	257	1	3973	2426	5	522	7.63e-140	452
TRINITY_DN156236_c4_g1_i5	sp|Q14839|CHD4_HUMAN	84.9	1561	210	9	386	5002	356	1912	0.0	2611
TRINITY_DN159306_c0_g1_i3	sp|O94761|RECQ4_HUMAN	41.4	1482	570	34	1389	5768	1	1206	9.76e-311	929
TRINITY_DN153702_c0_g4_i3	sp|Q5VT25|MRCKA_HUMAN	47.6	1715	732	17	678	5453	1	1672	0.0	1392
TRINITY_DN160446_c3_g1_i8	sp|Q13574|DGKZ_HUMAN	71.6	962	211	11	5777	2895	28	928	0.0	1311
TRINITY_DN160406_c0_g2_i2	sp|Q8IVG5|SAM9L_HUMAN	47.5	1289	623	13	514	4281	1	1268	0.0	1165
TRINITY_DN146093_c1_g1_i5	sp|P08548|LIN1_NYCCO	29.8	593	403	5	1827	3602	7	587	1.03e-79	293
TRINITY_DN138529_c2_g1_i13	sp|Q08D75|BRD4A_XENLA	70.4	1383	369	13	5220	1099	1	1351	0.0	1431
TRINITY_DN162729_c4_g1_i6	sp|Q4QY64|ATAD5_MOUSE	36.4	1883	874	55	5790	943	1	1826	1.20e-281	873
TRINITY_DN160460_c7_g1_i1	sp|O60242|AGRB3_HUMAN	89.0	1524	164	2	694	5262	1	1522	0.0	2805
TRINITY_DN162574_c3_g2_i1	sp|Q99K41|EMIL1_MOUSE	42.2	1124	519	26	1075	4380	1	1015	2.21e-211	661
TRINITY_DN138048_c6_g2_i3	sp|P58068|YHDW_ECO57	71.6	341	96	1	3938	2919	1	341	1.85e-160	498
TRINITY_DN140050_c4_g1_i1	sp|Q3UHD1|AGRB1_MOUSE	71.1	1441	352	16	10	4218	168	1582	0.0	2029
TRINITY_DN154539_c1_g1_i2	sp|P11369|LORF2_MOUSE	25.7	1266	893	20	1700	5440	17	1253	1.48e-120	417
TRINITY_DN159097_c0_g1_i2	sp|Q8IWU2|LMTK2_HUMAN	46.6	1494	626	41	4917	904	26	1503	0.0	1077
TRINITY_DN134967_c6_g1_i15	sp|Q07E28|CTTB2_NEONE	58.7	1452	554	17	57	4328	29	1463	0.0	1454
TRINITY_DN159876_c1_g2_i2	sp|O14782|KIF3C_HUMAN	74.7	797	154	6	440	2698	1	793	0.0	1063
TRINITY_DN133319_c5_g1_i3	sp|O60285|NUAK1_HUMAN	77.5	623	131	3	5307	3466	38	660	3.28e-316	921
TRINITY_DN161647_c4_g1_i2	sp|Q9DGN0|STAG2_XENLA	95.1	768	32	1	1262	3565	1	762	0.0	1451
TRINITY_DN151852_c4_g1_i14	sp|Q8R5G7|ARAP3_MOUSE	46.7	1631	643	31	5601	760	1	1421	0.0	1335
TRINITY_DN161598_c6_g2_i1	sp|O88420|SCN8A_RAT	87.3	667	85	0	4417	2417	1312	1978	0.0	1110
TRINITY_DN148028_c8_g1_i12	sp|P56524|HDAC4_HUMAN	79.7	1055	195	8	4210	1100	31	1084	0.0	1504
TRINITY_DN143909_c1_g1_i3	sp|O00370|LORF2_HUMAN	26.6	548	361	13	2415	3986	184	714	3.65e-36	154
TRINITY_DN124081_c5_g1_i4	sp|Q63406|MCF2L_RAT	68.2	1126	316	7	728	4099	42	1127	0.0	1474
TRINITY_DN154405_c2_g1_i6	sp|Q15788|NCOA1_HUMAN	52.6	1764	459	24	249	5375	1	1441	0.0	1488
TRINITY_DN163001_c3_g1_i2	sp|O94913|PCF11_HUMAN	45.6	1683	603	52	5023	323	65	1550	1.88e-294	898
TRINITY_DN158969_c0_g1_i2	sp|Q91437|PYR1_SQUAC	79.5	1942	372	8	51	5861	1	1920	0.0	3099
TRINITY_DN161664_c2_g2_i6	sp|Q96Q42|ALS2_HUMAN	68.8	1571	462	12	216	4871	1	1562	0.0	2100
TRINITY_DN162226_c4_g1_i6	sp|P08548|LIN1_NYCCO	30.4	694	458	11	1932	3968	6	689	3.43e-92	332
TRINITY_DN114339_c0_g2_i1	sp|P42810|Y4667_PSEAE	67.6	574	184	1	2924	1209	16	589	1.84e-205	629
TRINITY_DN132634_c9_g2_i2	sp|O15439|MRP4_HUMAN	73.6	1231	308	7	437	4102	103	1325	0.0	1736
TRINITY_DN151514_c2_g1_i7	sp|P08548|LIN1_NYCCO	30.5	630	425	8	2210	4087	116	736	1.11e-85	312
TRINITY_DN119399_c2_g6_i1	sp|P94474|YEAC_BACSU	41.3	310	166	4	3198	2272	22	316	1.63e-66	231
TRINITY_DN126909_c1_g3_i1	sp|P13694|TNP7_ECOLX	39.2	972	575	5	5259	2386	1	970	2.53e-216	673
TRINITY_DN152120_c5_g1_i3	sp|O60306|AQR_HUMAN	84.4	1341	205	3	5246	1227	71	1408	0.0	2318
TRINITY_DN157872_c0_g2_i4	sp|Q12873|CHD3_HUMAN	76.2	1861	298	18	381	5846	131	1885	0.0	2637
TRINITY_DN152889_c1_g1_i6	sp|Q08174|PCDH1_HUMAN	74.0	1014	255	4	5320	2303	47	1059	0.0	1468
TRINITY_DN151662_c2_g1_i2	sp|Q8C4G9|AGRA1_MOUSE	66.7	579	179	7	1453	3162	5	578	1.29e-268	794
TRINITY_DN148782_c4_g1_i11	sp|P29400|CO4A5_HUMAN	89.1	229	25	0	4686	5372	1457	1685	2.26e-129	451
TRINITY_DN159990_c3_g1_i2	sp|P11369|LORF2_MOUSE	29.3	1274	831	22	4158	430	19	1253	5.52e-166	546
TRINITY_DN116514_c2_g2_i1	sp|Q9I0K4|ACEA_PSEAE	73.0	341	92	0	3873	4895	1	341	2.15e-155	492
TRINITY_DN127567_c0_g1_i1	sp|P40724|RECQ_SALTY	48.7	604	295	4	4532	2733	7	599	7.73e-181	564
TRINITY_DN129559_c3_g1_i1	sp|Q5XKE0|MYPC2_MOUSE	68.0	1102	335	6	585	3872	47	1136	0.0	1532
TRINITY_DN155004_c2_g1_i7	sp|O42131|TOP2B_CHICK	92.0	588	44	2	516	2276	23	608	0.0	1101
TRINITY_DN135743_c2_g2_i1	sp|P08548|LIN1_NYCCO	28.9	1232	842	15	4140	493	4	1217	1.78e-156	519
TRINITY_DN159765_c0_g1_i10	sp|Q7Z7A1|CNTRL_HUMAN	44.9	1335	678	12	4241	378	335	1658	3.35e-242	779
TRINITY_DN152698_c1_g1_i10	sp|G3V893|ZN335_RAT	39.9	1242	536	32	4349	1194	114	1335	6.13e-170	558
TRINITY_DN145413_c1_g1_i9	sp|Q96CN4|EVI5L_HUMAN	81.2	362	57	2	148	1200	1	362	1.53e-184	581
TRINITY_DN161093_c1_g1_i6	sp|O42367|HXB2A_DANRE	51.9	243	81	9	5021	5650	151	390	1.31e-50	188
TRINITY_DN148491_c6_g1_i6	sp|Q64678|CP1B1_RAT	56.0	548	219	6	2440	806	11	539	1.63e-194	598
TRINITY_DN135019_c7_g2_i4	sp|Q9Y238|DLEC1_HUMAN	45.2	1186	610	15	1831	5340	588	1749	1.79e-313	954
TRINITY_DN145375_c0_g2_i5	sp|O88379|BAZ1A_MOUSE	53.9	1620	603	31	330	4952	1	1555	0.0	1362
TRINITY_DN158045_c2_g1_i7	sp|O00370|LORF2_HUMAN	30.0	1272	829	21	1771	5496	8	1247	9.77e-169	553
TRINITY_DN158319_c2_g1_i9	sp|Q6DFF9|MABP1_XENLA	72.2	1641	376	19	5326	461	1	1580	0.0	2118
TRINITY_DN149118_c1_g1_i4	sp|P52789|HXK2_HUMAN	71.8	1098	129	1	5448	2155	1	917	0.0	1536
TRINITY_DN135491_c1_g2_i4	sp|Q88CG4|PPK1_PSEPK	97.7	697	16	0	1587	3677	31	727	0.0	1352
TRINITY_DN157444_c3_g1_i14	sp|O73742|COE3_XENLA	96.1	466	8	1	169	1536	1	466	8.02e-292	855
TRINITY_DN162030_c6_g2_i5	sp|Q8IV36|HID1_HUMAN	76.4	457	64	2	1992	622	1	413	1.26e-231	706
TRINITY_DN156909_c3_g1_i6	sp|Q8CFW7|C2D2A_MOUSE	64.0	1567	521	9	421	5028	79	1633	0.0	1974
TRINITY_DN151204_c1_g1_i1	sp|Q8WX93|PALLD_HUMAN	74.8	734	176	6	633	2825	656	1383	0.0	1010
TRINITY_DN161073_c8_g1_i3	sp|Q7TPD3|ROBO2_MOUSE	76.5	1566	241	13	5125	497	9	1470	0.0	2334
TRINITY_DN130157_c1_g1_i7	sp|Q6W2J9|BCOR_HUMAN	50.7	1710	717	38	4828	2	1	1685	0.0	1394
TRINITY_DN153912_c3_g1_i5	sp|Q02391|GSLG1_CHICK	88.3	768	90	0	4160	1857	375	1142	0.0	1407
TRINITY_DN128808_c6_g1_i3	sp|Q9JM99|PRG4_MOUSE	69.1	123	38	0	4689	5057	791	913	2.19e-48	193
TRINITY_DN153033_c7_g3_i5	sp|Q04656|ATP7A_HUMAN	77.5	733	158	4	2512	4698	771	1500	0.0	1068
TRINITY_DN148056_c4_g1_i5	sp|P28827|PTPRM_HUMAN	86.4	1430	193	1	407	4693	6	1435	0.0	2573
TRINITY_DN158225_c13_g1_i20	sp|Q9NZI6|TF2L1_HUMAN	77.2	189	36	3	2173	1622	33	219	7.13e-87	296
TRINITY_DN146692_c0_g1_i2	sp|Q13129|RLF_HUMAN	44.0	1898	820	37	5601	562	40	1912	0.0	1350
TRINITY_DN158769_c3_g1_i5	sp|Q9Y6D5|BIG2_HUMAN	72.7	1515	345	13	349	4842	310	1773	0.0	2102
TRINITY_DN135334_c2_g5_i6	sp|Q91694|EPA4B_XENLA	94.6	986	52	1	113	3070	1	985	0.0	1900
TRINITY_DN151014_c2_g1_i3	sp|Q9UIW2|PLXA1_HUMAN	81.3	1501	276	3	4491	1	34	1533	0.0	2519
TRINITY_DN134273_c6_g1_i7	sp|Q6DD27|TAOK3_XENLA	95.5	714	30	1	3459	5600	185	896	0.0	1155
TRINITY_DN162501_c4_g2_i5	sp|P08548|LIN1_NYCCO	34.3	414	258	4	2553	3788	269	670	8.28e-58	224
TRINITY_DN140253_c5_g2_i9	sp|Q3UHX0|NOL8_MOUSE	41.2	486	221	14	5472	4147	7	471	1.02e-83	304
TRINITY_DN145184_c5_g1_i4	sp|Q6PIJ6|FBX38_HUMAN	74.6	1207	249	19	5680	2174	1	1188	0.0	1660
TRINITY_DN157760_c20_g1_i2	sp|Q8VDJ3|VIGLN_MOUSE	82.6	1273	208	7	382	4173	1	1268	0.0	2063
TRINITY_DN150705_c3_g2_i10	sp|O00370|LORF2_HUMAN	33.1	924	602	6	2670	5435	8	917	4.73e-154	513
TRINITY_DN116458_c2_g8_i1	sp|Q9HUI8|ARUI_PSEAE	46.5	503	242	8	1	1482	69	553	2.48e-114	378
TRINITY_DN163022_c4_g1_i7	sp|O00370|LORF2_HUMAN	29.6	1070	716	16	2374	5526	187	1238	1.58e-145	489
TRINITY_DN120776_c2_g1_i1	sp|Q00143|VG39_ICHVA	21.7	1351	759	42	5640	1729	23	1121	5.96e-42	172
TRINITY_DN155893_c0_g3_i1	sp|Q86VF7|NRAP_HUMAN	57.2	1712	630	8	525	5375	24	1728	0.0	1775
TRINITY_DN159873_c2_g1_i8	sp|Q4QXM3|PD5AA_XENLA	88.4	1328	148	4	4842	862	1	1323	0.0	2289
TRINITY_DN159350_c10_g1_i15	sp|Q6PFW1|VIP1_HUMAN	81.0	1074	191	8	679	3879	1	1068	0.0	1708
TRINITY_DN155951_c5_g1_i22	sp|Q9UBD5|ORC3_HUMAN	62.2	617	224	6	3482	1641	1	611	5.45e-243	732
TRINITY_DN144074_c4_g1_i20	sp|O75110|ATP9A_HUMAN	93.3	741	48	1	5139	2923	43	783	0.0	1380
TRINITY_DN155825_c1_g1_i2	sp|Q59637|ODP1_PSEAE	88.5	882	100	1	2846	204	1	882	0.0	1626
TRINITY_DN125317_c2_g2_i1	sp|P0AGA4|SECY_ECO57	62.5	424	151	2	4323	5585	22	440	2.76e-167	520
TRINITY_DN148965_c7_g3_i8	sp|Q6ZZY0|CRY1_SYLBO	89.2	621	63	3	5121	3268	1	620	0.0	1153
TRINITY_DN128522_c3_g1_i1	sp|Q9HAZ2|PRD16_HUMAN	68.0	1145	316	9	5586	2173	175	1276	0.0	1166
TRINITY_DN143716_c6_g2_i10	sp|Q6GP04|MON2_XENLA	91.5	1464	119	3	989	5371	260	1721	0.0	2645
TRINITY_DN148926_c4_g3_i2	sp|A8GHQ9|MDTB_SERP5	63.6	473	167	1	3718	2300	13	480	5.79e-176	566
TRINITY_DN158825_c1_g1_i14	sp|P49816|TSC2_RAT	71.4	981	259	4	3108	181	1	964	0.0	1368
TRINITY_DN153920_c2_g1_i5	sp|Q9CS84|NRX1A_MOUSE	87.6	1513	132	11	5067	646	18	1514	0.0	2643
TRINITY_DN148396_c3_g4_i3	sp|Q8NFP9|NBEA_HUMAN	87.8	1831	178	9	392	5773	50	1872	0.0	3055
TRINITY_DN156615_c10_g1_i4	sp|Q13393|PLD1_HUMAN	79.4	456	94	0	2598	3965	619	1074	2.29e-252	770
TRINITY_DN156423_c1_g1_i18	sp|Q5RFT7|RB12B_PONAB	48.5	491	211	10	653	2023	1	483	4.66e-118	396
TRINITY_DN159107_c8_g2_i3	sp|Q14766|LTBP1_HUMAN	64.3	1728	517	28	5450	528	7	1721	0.0	1303
TRINITY_DN145897_c2_g1_i15	sp|Q14202|ZMYM3_HUMAN	71.5	1210	248	14	1185	4748	236	1370	0.0	1636
TRINITY_DN153509_c1_g1_i4	sp|Q28BX9|C2CD5_XENTR	90.7	453	42	0	425	1783	1	453	2.79e-274	825
TRINITY_DN117737_c0_g4_i1	sp|P16869|FHUE_ECOLI	35.5	690	401	11	3285	5267	55	729	4.06e-134	440
TRINITY_DN131919_c7_g1_i2	sp|Q9UKP4|ATS7_HUMAN	51.1	1270	525	22	3809	135	343	1561	0.0	1243
TRINITY_DN123454_c0_g3_i2	sp|Q3JRV4|Y2304_BURP1	68.2	292	87	1	3931	3074	3	294	2.44e-129	410
TRINITY_DN148260_c4_g1_i1	sp|Q9P217|ZSWM5_HUMAN	88.1	556	66	0	1933	3600	630	1185	0.0	970
TRINITY_DN161313_c2_g1_i9	sp|A2AJ88|PLPL7_MOUSE	72.5	1344	324	15	5545	1574	1	1318	0.0	1852
TRINITY_DN162535_c14_g1_i7	sp|Q460N5|PAR14_HUMAN	36.2	1654	979	24	9	4859	26	1640	2.98e-305	933
TRINITY_DN157548_c3_g1_i2	sp|A5D7R1|TR11B_BOVIN	38.7	93	48	2	79	354	41	125	5.73e-12	73.6
TRINITY_DN120673_c3_g1_i1	sp|P22608|PILB_PSEAE	58.0	571	235	3	1354	3066	1	566	2.94e-216	656
TRINITY_DN155379_c1_g1_i7	sp|P01027|CO3_MOUSE	45.1	1564	823	19	102	4751	30	1572	0.0	1352
TRINITY_DN160594_c1_g1_i3	sp|Q2PZL6|FAT4_MOUSE	29.8	1563	983	55	405	4886	2049	3566	3.70e-126	447
TRINITY_DN147111_c0_g1_i1	sp|O14936|CSKP_HUMAN	96.6	208	7	0	1563	2186	719	926	5.34e-123	415
TRINITY_DN130097_c1_g2_i1	sp|Q9ABX9|Y091_CAUVC	39.9	554	305	11	2585	951	247	781	7.53e-105	359
TRINITY_DN155164_c1_g1_i9	sp|Q9ULI0|ATD2B_HUMAN	68.7	1482	348	18	230	4495	33	1458	0.0	1815
TRINITY_DN130180_c3_g1_i2	sp|Q6UXI7|VITRN_HUMAN	73.0	408	109	1	3883	5106	272	678	4.31e-203	625
TRINITY_DN135162_c2_g1_i4	sp|Q8K0T7|UN13C_MOUSE	84.2	1237	168	3	4860	1159	997	2208	0.0	2097
TRINITY_DN114546_c0_g1_i3	sp|Q6IEE7|T132E_HUMAN	62.8	1086	310	20	4694	1602	28	1074	0.0	1187
TRINITY_DN152441_c3_g2_i3	sp|O00370|LORF2_HUMAN	26.9	936	623	13	2788	5460	245	1164	1.21e-92	333
TRINITY_DN144748_c5_g1_i2	sp|Q9P266|JCAD_HUMAN	31.8	968	526	28	5672	3084	421	1359	1.08e-78	291
TRINITY_DN157227_c6_g1_i4	sp|P23458|JAK1_HUMAN	79.8	764	150	2	3205	917	393	1153	0.0	1252
TRINITY_DN124516_c2_g1_i13	sp|Q3SA49|TBX1_XENTR	94.4	467	20	3	2708	4102	1	463	6.84e-302	875
TRINITY_DN155753_c1_g1_i4	sp|O15018|PDZD2_HUMAN	24.1	1683	852	49	4570	671	938	2577	1.80e-52	208
TRINITY_DN156107_c4_g1_i1	sp|Q68EQ9|VMP1_XENTR	88.2	406	48	0	4159	2942	1	406	1.12e-248	734
TRINITY_DN131156_c7_g1_i2	sp|P53355|DAPK1_HUMAN	87.8	1430	173	1	228	4514	1	1430	0.0	2011
TRINITY_DN159089_c3_g2_i4	sp|Q8TDD1|DDX54_HUMAN	73.8	461	108	2	2526	3881	40	496	2.70e-211	655
TRINITY_DN161818_c2_g4_i1	sp|Q2HNT1|TSH1B_XENLA	84.3	1078	164	2	4367	1146	1	1077	0.0	1741
TRINITY_DN150648_c2_g1_i2	sp|Q60875|ARHG2_MOUSE	73.5	547	143	2	1117	2757	29	573	2.62e-259	785
TRINITY_DN161637_c3_g1_i4	sp|P53708|ITA8_HUMAN	69.5	1039	309	5	5365	2258	30	1063	0.0	1499
TRINITY_DN113840_c1_g2_i1	sp|P08201|NIRB_ECOLI	99.8	847	2	0	1677	4217	1	847	0.0	1710
TRINITY_DN160172_c4_g2_i6	sp|Q8NDI1|EHBP1_HUMAN	65.4	1248	324	19	1236	4706	1	1231	0.0	1321
TRINITY_DN133478_c8_g1_i2	sp|Q8CHG3|GCC2_MOUSE	39.7	1815	914	16	5703	394	1	1679	1.57e-285	877
TRINITY_DN147990_c5_g2_i2	sp|Q149M9|NWD1_HUMAN	42.1	1588	859	15	577	5274	16	1564	0.0	1288
TRINITY_DN148906_c1_g1_i1	sp|Q9I163|Y2418_PSEAE	61.8	283	107	1	4982	4134	1	282	1.21e-110	357
TRINITY_DN125703_c3_g1_i1	sp|Q70KY4|FOXO6_MOUSE	48.7	608	208	20	4237	2555	9	559	4.13e-142	456
TRINITY_DN148554_c1_g1_i6	sp|O60610|DIAP1_HUMAN	68.6	1228	320	11	425	3922	31	1255	0.0	1285
TRINITY_DN152179_c1_g1_i3	sp|O00370|LORF2_HUMAN	33.2	912	577	14	1837	4542	8	897	5.74e-148	495
TRINITY_DN154493_c5_g2_i2	sp|Q9CZ52|ANTR1_MOUSE	71.0	483	140	0	5155	3707	4	486	3.95e-189	583
TRINITY_DN144097_c2_g1_i6	sp|P67964|VEGFA_CHICK	60.3	131	51	1	3101	3490	12	142	8.17e-46	168
TRINITY_DN116370_c0_g1_i1	sp|B1JAT7|GPDA_PSEPW	95.3	341	16	0	1264	2286	1	341	2.19e-207	623
TRINITY_DN162929_c7_g1_i2	sp|P04323|POL3_DROME	30.7	870	515	27	2388	4877	155	976	6.21e-98	345
TRINITY_DN158898_c1_g1_i2	sp|Q00657|CSPG4_RAT	31.4	1820	1189	22	5577	208	5	1794	1.19e-295	922
TRINITY_DN124725_c3_g4_i2	sp|Q15111|PLCL1_HUMAN	81.4	1070	185	3	690	3857	26	1095	0.0	1779
TRINITY_DN145428_c3_g2_i4	sp|Q9Z408|CSD_PSEPK	92.5	401	30	0	4174	2972	1	401	8.05e-253	744
TRINITY_DN159661_c1_g1_i7	sp|A0JPH4|SCAP_XENLA	75.2	1191	271	11	4621	1079	135	1311	0.0	1704
TRINITY_DN120325_c3_g7_i1	sp|B7VBK5|RF3_PSEA8	94.2	294	17	0	3	884	234	527	6.17e-187	576
TRINITY_DN116760_c6_g3_i2	sp|B0KRB9|MNMG_PSEPG	97.9	630	13	0	2712	823	1	630	0.0	1242
TRINITY_DN117754_c3_g1_i1	sp|P77434|ALAC_ECOLI	90.0	400	40	0	2321	3520	1	400	2.31e-247	731
TRINITY_DN155176_c2_g2_i3	sp|Q63155|DCC_RAT	83.7	923	129	3	57	2762	523	1445	0.0	1475
TRINITY_DN133051_c5_g1_i6	sp|A1X283|SPD2B_HUMAN	53.0	696	290	15	3370	1373	223	911	2.37e-195	613
TRINITY_DN135334_c2_g3_i12	sp|Q91735|EPHB3_XENLA	89.5	884	92	1	634	3282	4	887	0.0	1619
TRINITY_DN113907_c2_g1_i1	sp|Q6FEH6|SYDND_ACIAD	92.7	331	24	0	4706	5698	1	331	6.20e-204	624
TRINITY_DN159497_c1_g1_i17	sp|Q8HYW0|FA13A_BOVIN	71.3	560	153	7	3277	4944	1	556	3.16e-210	645
TRINITY_DN155004_c0_g1_i2	sp|B7GYQ4|HEM1_ACIB3	87.9	373	45	0	2	1120	55	427	1.95e-210	634
TRINITY_DN147554_c1_g1_i3	sp|Q92900|RENT1_HUMAN	93.3	1141	32	5	5377	2054	1	1129	0.0	2033
TRINITY_DN118970_c0_g1_i3	sp|P27250|AHR_ECOLI	60.5	339	131	2	5187	4177	2	339	6.31e-135	427
TRINITY_DN162551_c7_g1_i1	sp|P35580|MYH10_HUMAN	94.3	923	53	0	4216	1448	212	1134	0.0	1426
TRINITY_DN154059_c2_g2_i3	sp|Q9WTX6|CUL1_MOUSE	99.4	650	4	0	307	2256	1	650	0.0	1271
TRINITY_DN154632_c2_g1_i4	sp|P0C0L5|CO4B_HUMAN	37.1	1887	950	36	40	5436	7	1744	0.0	1097
TRINITY_DN149886_c1_g1_i1	sp|Q9R6X3|PHYB_NOSS1	40.9	276	144	6	4880	5683	14	278	5.32e-46	182
TRINITY_DN146120_c1_g1_i18	sp|Q8N3P4|VPS8_HUMAN	83.2	637	98	3	5367	3484	20	656	0.0	1066
TRINITY_DN150293_c2_g1_i8	sp|Q8WUJ3|CEMIP_HUMAN	71.5	1337	375	3	835	4839	29	1361	0.0	2097
TRINITY_DN162825_c12_g1_i12	sp|Q9CW79|GOGA1_MOUSE	44.6	840	374	9	263	2755	1	758	6.72e-169	536
TRINITY_DN154280_c0_g2_i3	sp|Q12766|HMGX3_HUMAN	54.7	1306	520	19	881	4642	247	1533	0.0	1317
TRINITY_DN162099_c3_g1_i6	sp|A0JM13|C2CD3_XENTR	56.5	1842	672	33	5579	312	506	2304	0.0	1864
TRINITY_DN144201_c3_g1_i3	sp|P0ACR6|YEIE_ECO57	41.2	291	167	2	1661	789	1	287	3.90e-61	215
TRINITY_DN156800_c4_g1_i6	sp|Q8IVE3|PKHH2_HUMAN	68.6	1499	438	15	599	5014	1	1493	0.0	1903
TRINITY_DN120673_c2_g1_i1	sp|P71338|FBPB2_HAEIN	45.4	498	269	2	4229	2745	3	500	1.52e-109	362
TRINITY_DN126821_c2_g5_i1	sp|D6RIA3|CD054_HUMAN	41.2	1550	655	58	728	4963	363	1793	2.64e-228	728
TRINITY_DN115107_c0_g11_i1	sp|P13254|MEGL_PSEPU	82.9	397	67	1	4216	3026	1	396	7.38e-225	671
TRINITY_DN152175_c1_g1_i1	sp|Q6FEY7|NORM_ACIAD	76.9	445	103	0	2704	1370	3	447	1.36e-217	654
TRINITY_DN154251_c0_g1_i1	sp|P98133|FBN1_BOVIN	84.0	1729	248	7	5156	3	1	1712	0.0	1514
TRINITY_DN160357_c0_g1_i12	sp|Q8NI77|KI18A_HUMAN	56.7	896	320	14	3983	1383	1	857	2.75e-299	885
TRINITY_DN121845_c7_g2_i2	sp|P43334|PH4H_PSEAE	84.9	139	21	0	2	418	124	262	3.10e-75	254
TRINITY_DN145076_c8_g1_i4	sp|Q8NFA0|UBP32_HUMAN	82.4	1629	246	14	476	5317	1	1604	0.0	2661
TRINITY_DN125503_c3_g1_i2	sp|Q9UPM8|AP4E1_HUMAN	60.8	1139	400	8	41	3331	1	1134	0.0	1284
TRINITY_DN158263_c8_g1_i10	sp|Q86W92|LIPB1_HUMAN	65.7	686	201	8	2007	4013	343	1011	4.28e-279	837
TRINITY_DN161670_c2_g1_i22	sp|Q9H9B1|EHMT1_HUMAN	62.4	1149	362	17	4734	1429	32	1157	2.62e-280	850
TRINITY_DN156040_c4_g1_i15	sp|Q92002|MYO1C_LITCT	94.4	1028	58	0	1693	4776	1	1028	0.0	1959
TRINITY_DN128692_c4_g1_i4	sp|Q5XK85|KATIP_XENLA	48.4	1666	550	29	119	4942	1	1414	0.0	1374
TRINITY_DN141758_c9_g2_i11	sp|P50532|SMC4_XENLA	85.8	1294	180	2	4988	1107	1	1290	0.0	1635
TRINITY_DN154373_c2_g1_i19	sp|Q9NRA8|4ET_HUMAN	45.1	938	210	18	3038	318	322	985	3.68e-188	596
TRINITY_DN154415_c2_g1_i7	sp|Q80TS5|ZN423_MOUSE	84.7	1317	172	6	4451	513	1	1292	0.0	1721
TRINITY_DN146916_c4_g1_i8	sp|P52583|VGFR2_COTJA	78.8	482	96	4	4454	3027	784	1265	4.25e-252	778
TRINITY_DN152906_c0_g1_i3	sp|Q91661|GLI4_XENLA	62.0	768	257	10	3025	5238	599	1361	2.03e-275	840
TRINITY_DN159109_c1_g1_i9	sp|Q7Z3T8|ZFY16_HUMAN	39.6	1413	620	37	5546	1860	1	1364	2.12e-256	795
TRINITY_DN150863_c6_g1_i8	sp|Q13017|RHG05_HUMAN	77.6	1510	322	9	460	4965	1	1502	0.0	2316
TRINITY_DN120886_c4_g2_i8	sp|Q6DRL5|MBB1A_DANRE	60.2	367	146	0	987	2087	125	491	2.14e-133	454
TRINITY_DN147291_c6_g1_i6	sp|O54747|DPOD1_RAT	70.5	1053	287	5	696	3830	1	1037	0.0	1488
TRINITY_DN160221_c5_g4_i1	sp|Q6F9D2|UVRB_ACIAD	90.6	672	63	0	4054	2039	3	674	0.0	1203
TRINITY_DN125537_c6_g3_i1	sp|Q70Z35|PREX2_HUMAN	84.7	1614	236	4	262	5097	1	1605	0.0	2773
TRINITY_DN125082_c2_g1_i2	sp|P63344|FTSH_SALTI	67.8	639	191	8	1962	3848	1	634	7.92e-284	835
TRINITY_DN120365_c7_g2_i9	sp|Q5F310|MCM8_XENLA	83.3	839	131	5	55	2568	1	831	0.0	1382
TRINITY_DN153075_c2_g2_i6	sp|Q3ULZ2|FHDC1_MOUSE	49.6	1175	518	27	5239	1859	1	1149	4.99e-256	781
TRINITY_DN149903_c4_g1_i17	sp|Q5VWN6|TASO2_HUMAN	28.1	871	540	23	5119	2612	21	840	8.26e-62	239
TRINITY_DN144766_c2_g1_i3	sp|Q9P2D6|F135A_HUMAN	61.4	1551	532	17	419	4978	1	1515	0.0	1711
TRINITY_DN160648_c5_g1_i24	sp|O43432|IF4G3_HUMAN	77.9	1043	199	13	2446	5541	564	1585	0.0	1516
TRINITY_DN128865_c6_g1_i1	sp|Q96J92|WNK4_HUMAN	58.1	868	280	17	5102	2535	13	808	5.51e-284	858
TRINITY_DN144942_c0_g1_i7	sp|Q13576|IQGA2_HUMAN	69.7	1666	412	4	152	5146	1	1575	0.0	2043
TRINITY_DN157900_c7_g1_i5	sp|O00370|LORF2_HUMAN	32.7	591	375	8	3776	2034	92	669	2.04e-84	308
TRINITY_DN116880_c8_g5_i1	sp|E9JFX9|DMOA_HYPSL	49.4	453	224	3	3070	4413	1	453	1.49e-140	448
TRINITY_DN159042_c4_g2_i2	sp|Q3U515|VWCE_MOUSE	47.1	866	301	12	889	3462	7	723	1.11e-203	635
TRINITY_DN161990_c3_g1_i9	sp|O00370|LORF2_HUMAN	30.8	1183	783	14	3498	4	5	1169	4.52e-174	567
TRINITY_DN140545_c10_g1_i2	sp|Q8JI28|TLL1_XENLA	93.6	842	53	1	4801	2276	167	1007	0.0	1727
TRINITY_DN156165_c1_g2_i1	sp|Q9I9K0|FOG1_XENLA	69.6	989	275	9	4289	1365	85	1061	0.0	1326
TRINITY_DN161330_c1_g1_i4	sp|P52849|NDST2_HUMAN	78.2	881	188	2	4940	2310	1	881	0.0	1456
TRINITY_DN147132_c0_g1_i4	sp|O75173|ATS4_HUMAN	69.5	627	183	3	3636	1759	212	831	0.0	951
TRINITY_DN153829_c3_g2_i5	sp|Q96QT4|TRPM7_HUMAN	39.1	1856	842	52	3	5207	81	1769	0.0	1031
TRINITY_DN162895_c5_g1_i10	sp|O00370|LORF2_HUMAN	29.0	1274	863	17	1381	5157	6	1252	4.15e-164	540
TRINITY_DN128799_c8_g1_i1	sp|Q9NPG4|PCD12_HUMAN	48.8	1164	533	22	288	3704	24	1149	0.0	957
TRINITY_DN159515_c5_g1_i4	sp|Q9UPP5|K1107_HUMAN	37.8	1315	619	44	3850	395	1	1279	1.03e-180	585
TRINITY_DN111641_c0_g1_i1	sp|Q06457|NASA_KLEOX	43.4	912	450	16	990	3689	4	861	2.06e-231	706
TRINITY_DN162737_c3_g1_i19	sp|Q8WWQ0|PHIP_HUMAN	75.6	1736	366	19	5252	129	13	1719	0.0	2378
TRINITY_DN139066_c3_g1_i4	sp|P35555|FBN1_HUMAN	77.7	768	168	3	1961	4255	2104	2871	7.17e-203	676
TRINITY_DN148995_c2_g2_i1	sp|O00370|LORF2_HUMAN	24.8	983	616	22	3388	608	6	921	1.94e-68	258
TRINITY_DN146157_c2_g2_i14	sp|Q9Y2D5|AKAP2_HUMAN	52.0	890	347	18	1541	4063	1	859	2.35e-224	687
TRINITY_DN162270_c1_g2_i2	sp|O76039|CDKL5_HUMAN	69.0	1030	233	15	5333	2292	1	960	0.0	1296
TRINITY_DN156705_c1_g1_i32	sp|Q7Z3K3|POGZ_HUMAN	64.5	856	258	16	4939	2474	3	846	4.03e-302	910
TRINITY_DN160546_c1_g1_i15	sp|Q2T9I9|TASOR_XENLA	46.4	1139	518	20	4119	847	303	1396	2.67e-287	877
TRINITY_DN156554_c1_g1_i6	sp|Q6DID3|SCAF8_MOUSE	51.6	1451	383	29	138	4100	8	1268	0.0	964
TRINITY_DN114744_c0_g1_i1	sp|Q02KR1|PPSA_PSEAB	79.5	596	122	0	1	1788	193	788	0.0	967
TRINITY_DN120992_c2_g2_i6	sp|Q9UBG0|MRC2_HUMAN	59.1	1480	576	16	65	4435	6	1479	0.0	1887
TRINITY_DN124463_c6_g1_i11	sp|Q02777|THA_LITCT	98.3	418	7	0	454	1707	1	418	5.48e-289	838
TRINITY_DN145346_c7_g2_i7	sp|G5E8P1|BRD1_MOUSE	68.5	1080	204	6	478	3708	1	947	0.0	1394
TRINITY_DN155552_c7_g2_i10	sp|Q5VT97|SYDE2_HUMAN	56.4	1085	365	16	3892	830	153	1193	0.0	1014
TRINITY_DN158488_c1_g2_i6	sp|P10686|PLCG1_RAT	70.6	1250	353	9	1021	4758	27	1265	0.0	1775
TRINITY_DN123341_c2_g3_i1	sp|O52485|PUTA_KLEAE	74.4	1280	319	4	2	3823	35	1311	0.0	1869
TRINITY_DN148651_c2_g2_i2	sp|Q5VYS8|TUT7_HUMAN	46.7	1117	500	25	5349	2215	1	1094	4.94e-271	832
TRINITY_DN141829_c9_g2_i10	sp|O08795|GLU2B_MOUSE	58.9	526	196	5	2472	940	1	521	2.49e-157	496
TRINITY_DN122874_c0_g1_i5	sp|Q7Z4S6|KI21A_HUMAN	83.9	355	57	0	2310	1246	1320	1674	1.31e-195	636
TRINITY_DN153254_c2_g1_i5	sp|O14976|GAK_HUMAN	55.7	1583	396	13	5472	823	1	1311	0.0	1582
TRINITY_DN158526_c3_g1_i8	sp|Q6UY14|ATL4_HUMAN	53.5	739	305	7	2712	4880	353	1068	1.80e-281	845
TRINITY_DN149972_c1_g2_i9	sp|Q91018|PROX1_CHICK	87.3	722	90	2	5583	3421	16	736	0.0	1220
TRINITY_DN154858_c0_g1_i15	sp|B1WAP7|DVL3_XENTR	61.0	1084	44	2	4837	1586	1	705	0.0	993
TRINITY_DN115968_c3_g5_i1	sp|Q88EQ6|YCGR_PSEPK	92.7	247	18	0	3229	3969	1	247	4.80e-153	473
TRINITY_DN149990_c4_g1_i2	sp|Q02QJ1|SDHD_PSEAB	80.1	448	89	0	2009	666	1	448	3.50e-234	697
TRINITY_DN117309_c3_g1_i2	sp|A5WA01|LIGB_PSEP1	69.7	557	168	1	439	2106	1	557	1.62e-268	791
TRINITY_DN153986_c2_g1_i1	sp|B0BLW3|LGR4_XENTR	81.6	956	171	4	5349	2491	2	955	0.0	1181
TRINITY_DN123236_c14_g1_i2	sp|Q8N3T6|T132C_HUMAN	65.3	1090	368	5	5215	1976	18	1107	0.0	1431
TRINITY_DN137002_c3_g1_i2	sp|Q8DLH9|IDIA_THEEB	40.1	319	184	4	870	1817	37	351	3.23e-68	238
TRINITY_DN159755_c5_g2_i15	sp|P02730|B3AT_HUMAN	68.3	685	206	5	2457	424	231	911	1.15e-297	880
TRINITY_DN154960_c12_g1_i9	sp|Q9WVD4|CLCN5_MOUSE	48.8	1213	215	18	448	4080	8	816	0.0	984
TRINITY_DN139000_c11_g1_i2	sp|Q6EUW1|FOXO3_XENLA	81.8	659	108	9	547	2493	1	657	0.0	985
TRINITY_DN117728_c0_g1_i1	sp|Q96PX9|PKH4B_HUMAN	35.6	1083	555	24	1792	4986	177	1135	4.60e-166	545
TRINITY_DN161851_c3_g1_i12	sp|Q6DIP9|WASC5_XENTR	94.2	1158	67	0	3993	520	1	1158	0.0	2165
TRINITY_DN158716_c8_g1_i7	sp|Q6P423|MED23_XENLA	96.7	1008	33	0	4232	1209	223	1230	0.0	2002
TRINITY_DN155691_c2_g1_i5	sp|Q6GL65|GRHL3_XENTR	81.6	347	59	4	5239	4199	1	342	4.00e-188	581
TRINITY_DN138396_c1_g1_i9	sp|Q4ZIN3|MBRL_HUMAN	79.5	508	84	7	2238	3746	28	520	1.21e-249	744
TRINITY_DN129506_c7_g1_i2	sp|Q96G42|KLD7B_HUMAN	40.5	373	208	6	1364	282	214	584	5.31e-78	274
TRINITY_DN140325_c9_g2_i3	sp|Q86YN6|PRGC2_HUMAN	37.3	910	426	27	369	2789	156	1023	7.69e-121	411
TRINITY_DN159080_c3_g1_i5	sp|Q9R283|TRPC2_RAT	27.9	409	223	15	3383	4465	591	975	2.52e-24	115
TRINITY_DN148701_c1_g1_i3	sp|Q708S4|ASI4A_DANRE	66.4	542	173	4	513	2120	1	539	1.85e-249	740
TRINITY_DN112834_c0_g1_i1	sp|B2HWU2|F16PA_ACIBC	91.3	323	28	0	2206	1238	1	323	1.44e-196	592
TRINITY_DN124391_c3_g1_i1	sp|P0CB40|EPTC_ECOLX	57.0	568	243	1	2827	1127	2	569	1.83e-208	634
TRINITY_DN154261_c4_g2_i3	sp|Q8K120|NFAC4_MOUSE	54.1	834	273	22	592	2955	1	770	7.51e-238	724
TRINITY_DN140704_c1_g1_i1	sp|Q9C093|SPEF2_HUMAN	46.3	1841	856	24	96	5345	13	1811	0.0	1395
TRINITY_DN121942_c0_g1_i2	sp|P29475|NOS1_HUMAN	78.8	1434	282	6	719	4966	1	1430	0.0	2318
TRINITY_DN161259_c4_g3_i7	sp|A4QNP0|TOX4_XENTR	77.1	611	124	4	2690	864	1	597	3.18e-292	853
TRINITY_DN135334_c2_g4_i1	sp|P29320|EPHA3_HUMAN	85.2	984	141	2	243	3182	1	983	0.0	1745
TRINITY_DN145910_c1_g1_i2	sp|P58871|TB182_MOUSE	40.6	106	56	3	775	467	1547	1648	3.94e-07	59.3
TRINITY_DN161272_c4_g1_i1	sp|O60449|LY75_HUMAN	43.2	1704	914	25	248	5263	36	1717	0.0	1497
TRINITY_DN162167_c3_g3_i15	sp|Q92574|TSC1_HUMAN	58.0	1171	425	23	480	3833	1	1157	0.0	1048
TRINITY_DN139866_c3_g2_i6	sp|Q10751|ACE_CHICK	75.6	1197	283	5	521	4099	1	1192	0.0	1907
TRINITY_DN155210_c4_g1_i1	sp|P94177|CZCA_ALCSC	58.2	732	300	2	5537	3360	302	1033	4.09e-266	804
TRINITY_DN130053_c3_g1_i2	sp|Q13751|LAMB3_HUMAN	44.9	1118	590	6	207	3500	15	1126	0.0	965
TRINITY_DN115827_c7_g2_i1	sp|Q5LLW7|DMDC_RUEPO	36.3	586	363	7	862	2616	8	584	7.04e-97	329
TRINITY_DN122999_c0_g5_i1	sp|P58342|ATCU2_RHIME	78.1	155	34	0	3	467	668	822	5.01e-62	233
TRINITY_DN115975_c1_g3_i4	sp|P27696|ILVB_KLEPN	35.0	549	345	6	4841	3213	8	550	4.93e-94	320
TRINITY_DN158060_c2_g3_i2	sp|Q08DS7|AP1B1_BOVIN	97.2	950	27	0	3025	176	1	950	0.0	1802
TRINITY_DN139429_c14_g1_i2	sp|Q9BYH1|SE6L1_HUMAN	81.5	735	132	1	3	2195	290	1024	0.0	1303
TRINITY_DN160386_c10_g2_i2	sp|Q91909|KIT_XENLA	62.9	779	278	9	70	2397	1	771	0.0	944
TRINITY_DN143543_c5_g3_i1	sp|A4III8|IFT56_XENTR	95.9	270	11	0	3128	3937	101	370	2.29e-163	513
TRINITY_DN156489_c3_g2_i10	sp|Q2KN96|CYTSA_XENTR	76.9	1127	233	3	5326	1949	1	1101	0.0	1462
TRINITY_DN154737_c1_g1_i21	sp|Q6GMY9|XPO2_XENLA	90.2	817	79	1	5377	2927	1	816	0.0	1477
TRINITY_DN161899_c4_g1_i1	sp|Q15911|ZFHX3_HUMAN	73.1	1671	343	13	90	4844	2054	3703	0.0	2056
TRINITY_DN159179_c1_g1_i4	sp|A7XYH5|SOBP_CHICK	72.4	896	219	6	377	3049	1	873	0.0	1188
TRINITY_DN162780_c2_g1_i25	sp|Q9BX66|SRBS1_HUMAN	56.4	817	228	13	3830	1737	148	955	6.83e-250	769
TRINITY_DN113852_c0_g1_i2	sp|Q9C0G6|DYH6_HUMAN	80.9	1780	328	2	2	5305	2379	4158	0.0	2867
TRINITY_DN156816_c0_g1_i5	sp|O43379|WDR62_HUMAN	40.7	1539	774	34	82	4422	22	1514	4.25e-302	913
TRINITY_DN147435_c0_g2_i12	sp|Q7TSH3|ZN516_MOUSE	48.3	1156	506	24	5046	1732	1	1115	1.08e-296	887
TRINITY_DN154295_c6_g2_i1	sp|P33147|CAD2A_XENLA	86.9	908	113	4	4986	2275	1	906	0.0	1554
TRINITY_DN114112_c0_g2_i2	sp|P10487|RCI1_ECOLX	25.3	308	195	7	364	1278	9	284	1.54e-13	78.2
TRINITY_DN122139_c4_g1_i2	sp|O07002|ASPP_BACSU	59.4	508	205	1	3039	1519	5	512	1.39e-214	648
TRINITY_DN156862_c4_g1_i1	sp|Q7Z553|MDGA2_HUMAN	83.4	958	157	1	4764	1891	1	956	0.0	1677
TRINITY_DN149079_c1_g1_i13	sp|Q6GPN6|SGK1A_XENLA	25.9	1086	146	28	1158	4394	1	434	1.30e-46	177
TRINITY_DN134766_c4_g1_i11	sp|Q6ZMP0|THSD4_HUMAN	62.7	1043	337	12	287	3334	1	1018	0.0	1311
TRINITY_DN150656_c3_g1_i4	sp|Q9H2X6|HIPK2_HUMAN	84.1	547	75	5	5052	3436	3	545	3.80e-299	894
TRINITY_DN147723_c7_g1_i9	sp|Q9D2K4|IQCH_MOUSE	48.3	1082	517	11	3790	566	1	1047	0.0	992
TRINITY_DN152529_c6_g1_i9	sp|Q9EQW7|KI13A_MOUSE	84.0	1498	220	4	5186	696	1	1479	0.0	2456
TRINITY_DN125446_c1_g2_i5	sp|O68282|G6PD_PSEAE	77.1	489	112	0	2876	1410	1	489	1.30e-262	772
TRINITY_DN154725_c1_g1_i7	sp|Q4QR29|CTR9_XENLA	77.9	1048	85	7	564	3707	1	901	0.0	1514
TRINITY_DN159157_c1_g1_i4	sp|E9Q309|CE350_MOUSE	23.8	996	565	34	3549	931	1637	2561	7.51e-18	94.7
TRINITY_DN109793_c1_g1_i1	sp|P03694|TERL_BPT7	34.0	200	122	5	4727	5302	16	213	6.14e-15	84.0
TRINITY_DN124371_c4_g1_i1	sp|Q28824|MYLK_BOVIN	77.0	674	155	0	3048	5069	491	1164	0.0	1056
TRINITY_DN141233_c2_g1_i5	sp|Q5THR3|EFCB6_HUMAN	35.5	1525	934	17	343	4881	15	1501	0.0	970
TRINITY_DN128952_c3_g1_i3	sp|Q9P241|AT10D_HUMAN	61.5	1405	467	12	5243	1086	1	1350	0.0	1625
TRINITY_DN143766_c1_g1_i2	sp|Q6IS24|GLT17_HUMAN	92.0	598	48	0	4221	2428	1	598	0.0	1152
TRINITY_DN155595_c5_g1_i1	sp|Q5ND34|WDR81_MOUSE	58.1	1776	679	23	328	5490	27	1791	0.0	1927
TRINITY_DN161188_c6_g1_i1	sp|O00268|TAF4_HUMAN	68.7	782	167	7	3237	922	372	1085	8.46e-274	824
TRINITY_DN133230_c2_g4_i5	sp|O86564|SDHL_STRCO	67.3	459	145	2	257	1630	1	455	3.72e-199	604
TRINITY_DN160017_c0_g1_i2	sp|Q99MS7|EH1L1_MOUSE	37.2	651	243	14	2090	195	1213	1716	4.26e-86	317
TRINITY_DN132398_c3_g1_i12	sp|Q9NYU1|UGGG2_HUMAN	64.8	1496	511	6	224	4693	30	1516	0.0	1951
TRINITY_DN161643_c9_g1_i5	sp|Q5VU97|CAHD1_HUMAN	93.5	813	52	1	2251	4689	463	1274	0.0	1568
TRINITY_DN157663_c10_g1_i10	sp|Q93073|SBP2L_HUMAN	74.6	878	197	8	863	3439	184	1054	0.0	1142
TRINITY_DN124725_c3_g3_i3	sp|Q9UPR0|PLCL2_HUMAN	66.7	1022	336	2	1585	4644	100	1119	0.0	1415
TRINITY_DN156624_c0_g1_i15	sp|P51805|PLXA3_HUMAN	68.5	1192	371	4	234	3800	7	1196	0.0	1734
TRINITY_DN113716_c1_g5_i1	sp|Q8XEH9|CUSB_ECO57	41.7	374	213	3	4211	5329	24	393	5.81e-78	268
TRINITY_DN159743_c0_g1_i2	sp|Q9ULJ8|NEB1_HUMAN	33.9	1306	563	33	526	4299	1	1054	2.93e-156	512
TRINITY_DN115168_c0_g4_i1	sp|P80668|FEAB_ECOLI	46.2	504	261	5	4123	2621	3	499	6.32e-133	427
TRINITY_DN160534_c3_g3_i11	sp|P53814|SMTN_HUMAN	43.1	1016	432	26	1269	4211	1	905	5.76e-154	500
TRINITY_DN141435_c5_g1_i1	sp|Q9DE46|DPOLA_XENLA	79.7	1299	200	8	894	4778	220	1458	0.0	2030
TRINITY_DN161711_c3_g1_i2	sp|Q8K3K7|PLCB_MOUSE	52.8	318	95	2	820	1773	1	263	3.33e-92	303
TRINITY_DN133523_c0_g1_i3	sp|Q86YA3|ZGRF1_HUMAN	59.2	964	366	11	3272	450	1128	2087	0.0	1063
TRINITY_DN133938_c2_g2_i2	sp|D2TN57|TAMB_CITRI	26.9	1295	839	36	1764	5432	1	1259	2.97e-110	386
TRINITY_DN143139_c0_g2_i7	sp|Q2QLA9|MET_HORSE	67.1	919	297	4	1864	4608	464	1381	0.0	1266
TRINITY_DN125149_c3_g3_i3	sp|B0KN79|FPG_PSEPG	98.1	270	5	0	4028	4837	1	270	1.33e-175	534
TRINITY_DN151794_c4_g2_i4	sp|Q51463|FLIF_PSEAE	83.9	601	86	5	3221	4999	1	598	0.0	947
TRINITY_DN135256_c8_g1_i4	sp|Q90XB6|SULF1_COTCO	80.5	875	151	5	4838	2235	6	867	0.0	1459
TRINITY_DN143201_c5_g1_i1	sp|Q9PW73|SOJO_XENLA	44.4	1328	673	14	454	4347	24	1316	1.29e-180	585
TRINITY_DN162009_c2_g2_i9	sp|P15822|ZEP1_HUMAN	48.6	1605	702	37	935	5464	1	1577	0.0	1167
TRINITY_DN158682_c1_g1_i5	sp|O95602|RPA1_HUMAN	68.6	1722	515	8	56	5152	1	1720	0.0	2288
TRINITY_DN118772_c1_g3_i8	sp|Q02RD0|GLND_PSEAB	92.6	900	67	0	3526	827	1	900	0.0	1675
TRINITY_DN107290_c0_g1_i1	sp|P0ABI1|CLPA_ECO57	61.2	740	283	4	1332	3545	1	738	3.48e-301	882
TRINITY_DN158440_c9_g1_i1	sp|Q6CQE5|TAR1_KLULA	64.9	57	20	0	1214	1044	2	58	1.14e-14	75.1
TRINITY_DN139086_c5_g1_i3	sp|P10894|PLCB1_BOVIN	81.2	1229	214	6	271	3945	1	1216	0.0	1821
TRINITY_DN155006_c5_g1_i2	sp|O00443|P3C2A_HUMAN	72.8	595	159	3	2403	622	745	1337	8.15e-285	873
TRINITY_DN143538_c0_g1_i1	sp|Q8R0W0|EPIPL_MOUSE	47.6	1169	473	11	3	3398	5481	6547	1.80e-162	557
TRINITY_DN130917_c3_g2_i4	sp|O00370|LORF2_HUMAN	28.7	1270	856	19	1172	4921	8	1247	3.32e-162	533
TRINITY_DN143484_c0_g3_i2	sp|Q9ERC5|OTOF_RAT	85.0	60	9	0	2176	1997	1934	1993	2.37e-20	102
TRINITY_DN157781_c4_g1_i7	sp|O00370|LORF2_HUMAN	24.0	969	688	15	4315	1472	8	949	2.41e-68	258
TRINITY_DN141073_c4_g1_i4	sp|Q0VF96|CGNL1_HUMAN	49.7	1131	510	17	5225	1956	13	1125	7.13e-179	580
TRINITY_DN162741_c2_g1_i2	sp|O97758|ZO1_CANLF	73.6	1778	423	27	205	5448	6	1767	0.0	2418
TRINITY_DN162042_c3_g1_i4	sp|P08548|LIN1_NYCCO	26.8	1207	714	26	1586	4846	6	1163	3.82e-113	394
TRINITY_DN139318_c2_g3_i6	sp|B1WAV2|RFX2_XENTR	90.3	662	59	2	2649	4619	33	694	0.0	1108
TRINITY_DN162689_c17_g1_i2	sp|P17852|ITA3_CRIGR	53.6	1056	456	13	4990	1907	1	1050	0.0	1087
TRINITY_DN155885_c3_g3_i5	sp|Q9I8T7|BMAL1_CHICK	90.9	529	46	1	1726	3306	55	583	0.0	978
TRINITY_DN153066_c3_g1_i18	sp|Q01415|GALK2_HUMAN	73.8	439	115	0	5012	3696	19	457	1.82e-220	660
TRINITY_DN120449_c7_g1_i7	sp|Q80VY2|INKA2_MOUSE	43.7	355	130	10	5067	4033	6	300	6.34e-59	209
TRINITY_DN154629_c7_g2_i1	sp|O00512|BCL9_HUMAN	67.4	1444	417	27	4828	605	1	1426	0.0	1701
TRINITY_DN146891_c4_g1_i15	sp|F8RKW1|VM34_DRYCN	45.5	582	288	8	322	1998	31	606	2.82e-170	533
TRINITY_DN144684_c2_g1_i11	sp|E1B7L7|UBN2_BOVIN	52.9	950	242	21	3704	1140	490	1329	9.15e-240	743
TRINITY_DN160639_c1_g1_i2	sp|A2RT67|DEND3_MOUSE	58.3	1123	445	9	1636	4971	164	1274	0.0	1317
TRINITY_DN161571_c5_g2_i3	sp|Q80YE4|LMTK1_MOUSE	36.7	1071	508	32	692	3763	278	1225	3.49e-145	488
TRINITY_DN153601_c3_g3_i1	sp|Q5DTW7|RESF1_MOUSE	23.5	558	253	26	2223	3662	503	964	1.45e-06	57.4
TRINITY_DN160842_c5_g3_i4	sp|Q9C0C4|SEM4C_HUMAN	58.6	846	325	10	4455	1954	1	833	0.0	984
TRINITY_DN160624_c11_g1_i9	sp|Q86XL3|ANKL2_HUMAN	52.9	900	368	17	4564	1949	11	882	1.29e-277	828
TRINITY_DN138297_c0_g1_i2	sp|Q9ULJ7|ANR50_HUMAN	50.9	558	234	9	740	2305	10	563	2.04e-147	496
TRINITY_DN157303_c4_g3_i2	sp|Q8IVF5|TIAM2_HUMAN	69.4	1411	396	6	2	4231	326	1701	0.0	1892
TRINITY_DN122941_c2_g1_i4	sp|P42593|FADH_ECOLI	61.9	670	253	1	2066	63	3	672	1.67e-277	817
TRINITY_DN143095_c3_g1_i4	sp|Q3U1V8|M3K9_MOUSE	71.0	1037	276	15	4267	1208	49	1077	0.0	1330
TRINITY_DN160933_c3_g1_i19	sp|Q8R1A4|DOCK7_MOUSE	68.7	1299	316	10	434	4195	877	2129	0.0	1722
TRINITY_DN118286_c2_g3_i5	sp|Q63170|DYH7_RAT	62.2	1690	633	5	5420	357	2372	4057	0.0	2149
TRINITY_DN145074_c0_g1_i16	sp|Q00872|MYPC1_HUMAN	61.6	1352	270	7	563	4612	34	1138	0.0	1616
TRINITY_DN123780_c3_g5_i7	sp|B2I0L0|SYE_ACIBC	95.2	501	24	0	621	2123	1	501	0.0	991
TRINITY_DN127665_c0_g1_i11	sp|Q8TF17|S3TC2_HUMAN	47.5	1231	625	9	596	4264	43	1260	0.0	1082
TRINITY_DN140343_c2_g1_i17	sp|Q12767|TMM94_HUMAN	45.6	1457	610	28	284	4450	15	1356	0.0	1013
TRINITY_DN114943_c1_g4_i2	sp|Q88KP1|MCPA_PSEPK	89.9	298	30	0	4515	5408	2	299	9.16e-169	530
TRINITY_DN121199_c2_g4_i2	sp|P0AEJ1|EMRB_ECO57	50.0	496	244	2	169	1644	12	507	8.41e-153	482
TRINITY_DN158247_c5_g3_i8	sp|P46940|IQGA1_HUMAN	77.6	1758	283	4	5264	3	1	1652	0.0	2521
TRINITY_DN160470_c1_g1_i1	sp|Q8N2S1|LTBP4_HUMAN	53.7	1604	529	28	4824	250	152	1621	9.15e-259	802
TRINITY_DN161290_c12_g5_i2	sp|P10273|POL_FLV	35.9	1244	700	21	5339	1674	516	1684	1.40e-211	679
TRINITY_DN148781_c1_g1_i1	sp|Q64314|CD34_MOUSE	36.5	156	88	4	1018	1455	167	321	1.43e-16	87.4
TRINITY_DN160592_c5_g1_i21	sp|Q8IWV8|UBR2_HUMAN	78.3	1758	371	6	29	5278	1	1755	0.0	2853
TRINITY_DN158151_c1_g1_i4	sp|Q5U241|PD5BB_XENLA	91.9	1254	93	2	213	3950	1	1254	0.0	2276
TRINITY_DN160991_c1_g1_i8	sp|Q9PVZ4|INSR_XENLA	46.7	1522	633	41	652	5163	1	1362	0.0	1124
TRINITY_DN134953_c7_g1_i1	sp|O57483|CAC1S_LITCT	88.8	1688	182	5	186	5237	1	1685	0.0	2837
TRINITY_DN149605_c4_g4_i4	sp|Q02DZ3|PSTS_PSEAB	87.4	286	36	0	5382	4525	38	323	5.68e-164	504
TRINITY_DN159251_c1_g1_i3	sp|Q5QQ57|XYLT1_PANTR	76.4	951	174	4	133	2862	4	945	0.0	1478
TRINITY_DN121488_c10_g1_i2	sp|Q66GS9|CP135_HUMAN	50.1	1257	502	5	5058	1288	1	1132	7.77e-224	694
TRINITY_DN161511_c7_g1_i6	sp|Q95LD9|AHR_DELLE	78.2	335	71	2	4924	3923	5	338	1.24e-164	526
TRINITY_DN154670_c6_g2_i3	sp|O00370|LORF2_HUMAN	27.4	1305	872	16	4345	524	8	1268	5.26e-164	538
TRINITY_DN127929_c4_g1_i2	sp|P35556|FBN2_HUMAN	80.1	1180	228	6	77	3604	1736	2912	0.0	1041
TRINITY_DN135282_c2_g1_i2	sp|Q92878|RAD50_HUMAN	60.2	1183	411	6	4127	594	185	1312	0.0	1207
TRINITY_DN161356_c0_g2_i10	sp|O00370|LORF2_HUMAN	35.1	225	127	4	3392	4051	383	593	1.13e-28	129
TRINITY_DN114102_c0_g1_i2	sp|Q9UPX0|TUTLB_HUMAN	76.1	1279	263	18	5207	1479	1	1272	0.0	1881
TRINITY_DN154735_c1_g1_i5	sp|Q80W83|2A5B_RAT	81.5	508	77	3	1176	2693	1	493	3.87e-281	819
TRINITY_DN142294_c2_g1_i15	sp|Q05516|ZBT16_HUMAN	72.3	458	114	5	2152	3486	1	458	4.44e-202	620
TRINITY_DN145099_c0_g1_i11	sp|B0S9J3|NDK_LEPBA	37.0	135	75	4	3845	4240	4	131	1.86e-12	69.7
TRINITY_DN155934_c7_g1_i5	sp|A7MBJ5|CAND1_BOVIN	94.8	1094	29	1	1218	4499	165	1230	0.0	1952
TRINITY_DN135185_c4_g1_i3	sp|Q7Z6B7|SRGP1_HUMAN	93.0	815	54	2	731	3172	1	813	0.0	1499
TRINITY_DN156971_c3_g2_i3	sp|Q5IS48|DVL1_PANTR	75.8	422	55	4	3649	2390	1	377	4.00e-194	599
TRINITY_DN162227_c3_g2_i2	sp|Q8NB42|ZN527_HUMAN	46.8	79	42	0	3086	2850	4	82	5.20e-13	77.8
TRINITY_DN120683_c4_g7_i2	sp|B0V636|MNMC_ACIBY	71.9	540	140	3	1621	2	1	528	6.10e-274	806
TRINITY_DN129746_c7_g1_i7	sp|O00370|LORF2_HUMAN	28.9	1247	850	13	1350	5051	8	1230	1.29e-163	537
TRINITY_DN147346_c3_g1_i10	sp|Q9NUA8|ZBT40_HUMAN	48.0	1343	578	17	5228	1248	1	1238	1.34e-286	862
TRINITY_DN141671_c0_g4_i7	sp|Q91293|CPSM_LITCT	93.8	1110	69	0	1139	4468	385	1494	0.0	2081
TRINITY_DN157637_c1_g1_i10	sp|Q8IYT8|ULK2_HUMAN	72.1	1154	196	11	360	3803	1	1034	0.0	1553
TRINITY_DN162197_c1_g1_i4	sp|Q7Z7G8|VP13B_HUMAN	76.5	1699	383	10	5065	2	1	1693	0.0	2583
TRINITY_DN161460_c2_g1_i10	sp|Q86XP1|DGKH_HUMAN	81.1	1110	202	7	391	3720	46	1147	0.0	1766
TRINITY_DN144138_c8_g1_i1	sp|Q86YV5|PRAG1_HUMAN	42.0	1439	635	41	5090	1275	1	1406	5.30e-261	801
TRINITY_DN162701_c2_g1_i1	sp|Q07092|COGA1_HUMAN	74.4	43	11	0	3452	3324	1432	1474	3.92e-11	72.4
TRINITY_DN158275_c0_g1_i28	sp|Q9UKK3|PARP4_HUMAN	49.3	1216	596	13	5204	1602	1	1211	0.0	1110
TRINITY_DN156452_c0_g1_i4	sp|Q6PA97|TPPC9_XENLA	85.9	1152	160	2	5292	1840	1	1151	0.0	2006
TRINITY_DN112193_c0_g1_i1	sp|P43793|DHE4_HAEIN	70.4	449	132	1	2284	941	1	449	4.30e-216	648
TRINITY_DN111822_c0_g1_i1	sp|B7GZN3|CCA_ACIB3	81.1	412	78	0	5153	3918	1	412	7.05e-237	701
TRINITY_DN120998_c0_g1_i1	sp|P85302|AMPC_PSEFL	50.1	347	172	1	3928	4965	4	350	5.64e-113	366
TRINITY_DN147305_c3_g2_i6	sp|O08543|EFNA5_MOUSE	90.4	228	22	0	1578	2261	1	228	1.60e-139	434
TRINITY_DN161931_c2_g1_i4	sp|P07333|CSF1R_HUMAN	44.2	970	466	26	5100	2350	25	972	1.76e-233	714
TRINITY_DN117736_c6_g1_i8	sp|P10936|YES_XENLA	54.4	934	29	1	496	3297	1	537	1.51e-306	886
TRINITY_DN162413_c2_g1_i4	sp|P40818|UBP8_HUMAN	56.3	1144	389	16	659	3835	1	1118	0.0	1161
TRINITY_DN139959_c8_g2_i2	sp|Q99569|PKP4_HUMAN	78.2	1065	190	11	295	3393	1	1055	0.0	1556
TRINITY_DN135571_c0_g1_i4	sp|Q5SW79|CE170_HUMAN	52.2	1668	589	35	5058	427	1	1584	0.0	1305
TRINITY_DN114030_c0_g2_i1	sp|P21184|FLICA_PSEAI	60.4	164	63	1	527	36	1	162	1.02e-45	174
TRINITY_DN131816_c0_g1_i7	sp|Q8CHU3|EPN2_MOUSE	51.7	424	115	10	630	1736	1	389	4.82e-100	338
TRINITY_DN147549_c4_g1_i1	sp|Q96NW7|LRRC7_HUMAN	73.5	1533	252	14	491	4789	1	1478	0.0	1434
TRINITY_DN117297_c4_g1_i3	sp|O75165|DJC13_HUMAN	90.2	1345	127	1	363	4397	1	1340	0.0	2496
TRINITY_DN161022_c8_g1_i3	sp|Q8TDG4|HELQ_HUMAN	56.3	742	252	10	4475	2436	1	732	5.47e-245	748
TRINITY_DN131852_c2_g1_i8	sp|P59511|ATS20_MOUSE	56.0	1093	470	7	3501	241	818	1905	0.0	1378
TRINITY_DN162355_c4_g1_i12	sp|Q6P6Z0|DDB1_XENLA	89.6	1229	39	1	833	4519	1	1140	0.0	2163
TRINITY_DN141688_c4_g1_i7	sp|Q8BKF1|RPOM_MOUSE	53.8	1023	454	6	4324	1286	194	1207	0.0	1107
TRINITY_DN157042_c9_g1_i3	sp|J3S836|VCO3_CROAD	52.9	1646	746	17	5202	316	18	1650	0.0	1694
TRINITY_DN159648_c0_g1_i3	sp|Q3TR08|FNDC4_MOUSE	66.8	211	69	1	4975	4343	22	231	1.41e-84	280
TRINITY_DN156503_c1_g1_i11	sp|P97432|NBR1_MOUSE	50.1	459	171	11	5258	3939	144	563	1.74e-112	386
TRINITY_DN158085_c4_g2_i10	sp|Q04912|RON_HUMAN	45.3	876	412	18	2197	4707	516	1363	9.42e-223	699
TRINITY_DN159072_c2_g1_i14	sp|Q9PTD7|CING_XENLA	61.5	631	225	7	136	1977	1	630	3.31e-195	625
TRINITY_DN115491_c0_g1_i1	sp|B1J5Q5|KDSA_PSEPW	97.5	279	7	0	2097	1261	1	279	2.62e-179	543
TRINITY_DN130883_c2_g1_i27	sp|Q3UYI5|RGL3_MOUSE	46.9	586	273	11	2604	913	128	697	9.72e-134	437
TRINITY_DN163043_c6_g1_i3	sp|P04323|POL3_DROME	40.6	483	267	9	2754	4172	151	623	4.60e-104	363
TRINITY_DN155179_c3_g1_i1	sp|Q68F67|DEN1A_XENLA	70.5	1043	268	13	208	3315	1	1010	0.0	1392
TRINITY_DN145685_c5_g1_i2	sp|Q91V88|NPNT_MOUSE	64.9	114	39	1	3529	3188	449	561	7.55e-39	157
TRINITY_DN149629_c5_g2_i3	sp|O14727|APAF_HUMAN	58.4	1251	510	3	979	4710	1	1248	0.0	1317
TRINITY_DN141620_c1_g1_i1	sp|Q98ST5|CRLD1_CHICK	79.6	510	102	2	5238	3709	1	508	7.04e-304	879
TRINITY_DN120744_c1_g1_i1	sp|Q9NZM3|ITSN2_HUMAN	26.1	379	238	10	1955	3067	1210	1554	2.15e-18	96.3
TRINITY_DN130658_c2_g1_i1	sp|Q99KW3|TARA_MOUSE	58.8	587	188	11	3076	4695	1435	2014	2.11e-176	588
TRINITY_DN142869_c6_g1_i3	sp|Q8CC35|SYNPO_MOUSE	37.2	570	243	14	1392	2870	389	920	4.19e-78	283
TRINITY_DN160536_c0_g1_i9	sp|Q6P0N0|M18BP_HUMAN	35.7	210	117	5	2902	3480	307	515	1.74e-26	122
TRINITY_DN154970_c2_g1_i1	sp|Q9HZQ3|COBN_PSEAE	75.4	643	154	2	5340	3412	610	1248	0.0	971
TRINITY_DN159225_c11_g1_i10	sp|Q8BYM5|NLGN3_MOUSE	82.4	826	91	8	457	2859	29	825	0.0	1367
TRINITY_DN161555_c0_g1_i10	sp|Q13615|MTMR3_HUMAN	83.0	706	111	3	344	2437	1	705	0.0	1210
TRINITY_DN153196_c0_g1_i7	sp|Q4R628|KIF3A_MACFA	88.1	531	39	1	5315	3723	1	507	9.60e-291	852
TRINITY_DN159112_c8_g1_i18	sp|Q8UUU2|P85AA_XENLA	91.2	513	44	1	2469	931	211	722	1.45e-316	919
TRINITY_DN115761_c4_g1_i2	sp|B1J4S1|AROC_PSEPW	96.7	363	12	0	1184	96	1	363	3.95e-239	704
TRINITY_DN132849_c3_g1_i2	sp|Q2TAS2|SMUF2_XENLA	71.6	1000	34	6	5138	2142	1	751	0.0	1301
TRINITY_DN131031_c5_g1_i11	sp|Q5RAK8|CLOCK_PONAB	68.1	626	174	11	3774	1966	222	844	8.89e-244	736
TRINITY_DN143359_c2_g4_i1	sp|Q54YZ9|DHKJ_DICDI	37.9	235	145	1	5245	4544	1347	1581	4.64e-38	160
TRINITY_DN162418_c0_g1_i3	sp|O75044|SRGP2_HUMAN	75.6	1074	211	9	837	3914	1	1071	0.0	1517
TRINITY_DN162548_c8_g1_i13	sp|O60245|PCDH7_HUMAN	83.8	1040	147	2	1171	4230	20	1058	0.0	1686
TRINITY_DN130475_c9_g1_i2	sp|Q69ZF8|MSL2_MOUSE	66.3	587	186	6	4660	2906	1	577	8.64e-254	751
TRINITY_DN160861_c3_g1_i1	sp|Q66IN2|QSER1_XENLA	75.7	1614	360	15	544	5322	1	1602	0.0	1880
TRINITY_DN130593_c3_g3_i1	sp|B0KH56|SSUD_PSEPG	96.3	382	14	0	3092	1947	1	382	2.43e-252	739
TRINITY_DN156376_c1_g1_i7	sp|Q08D50|CP26B_XENTR	93.2	500	34	0	300	1799	12	511	0.0	934
TRINITY_DN158000_c3_g1_i10	sp|A0JM08|C170B_XENTR	63.4	1636	544	25	197	5014	1	1611	0.0	1763
TRINITY_DN124968_c3_g2_i5	sp|Q9H7F0|AT133_HUMAN	73.5	1253	296	4	4506	766	4	1226	0.0	1832
TRINITY_DN116880_c7_g2_i2	sp|Q88RA3|TAUD_PSEPK	90.3	277	27	0	4415	5245	1	277	1.28e-170	520
TRINITY_DN143144_c9_g1_i2	sp|Q7ZYJ0|TAO1B_XENLA	97.4	1001	26	0	4891	1889	1	1001	0.0	1637
TRINITY_DN142934_c4_g1_i4	sp|B4F6U4|PRD10_XENTR	80.8	1207	187	7	4211	624	1	1173	0.0	1570
TRINITY_DN135200_c1_g1_i12	sp|Q9H254|SPTN4_HUMAN	60.1	1147	409	10	539	3913	1445	2564	0.0	1127
TRINITY_DN143394_c6_g1_i1	sp|B1J5T3|PUR9_PSEPW	100	535	0	0	3643	5247	1	535	0.0	1045
TRINITY_DN122051_c0_g1_i4	sp|O14924|RGS12_HUMAN	61.2	1525	483	25	165	4646	1	1447	0.0	1641
TRINITY_DN148002_c3_g1_i2	sp|Q9NYU2|UGGG1_HUMAN	78.5	1519	323	2	18	4565	9	1526	0.0	2421
TRINITY_DN157921_c6_g2_i3	sp|Q9UL63|MKLN1_HUMAN	92.6	726	54	0	42	2219	10	735	0.0	1432
TRINITY_DN159318_c0_g1_i1	sp|P48442|CASR_RAT	77.7	1027	172	6	995	3910	1	1025	0.0	1565
TRINITY_DN158323_c1_g1_i6	sp|O75694|NU155_HUMAN	76.1	1023	231	8	249	3290	1	1019	0.0	1514
TRINITY_DN134394_c2_g1_i5	sp|Q01954|BNC1_HUMAN	59.1	990	372	11	4504	1574	22	991	0.0	1076
TRINITY_DN147492_c4_g1_i3	sp|Q5JPB2|ZN831_HUMAN	41.4	647	313	17	417	2258	49	662	1.22e-115	408
TRINITY_DN118149_c3_g1_i3	sp|B1J2C0|G6PI_PSEPW	98.4	448	7	0	1345	2	1	448	2.07e-313	904
TRINITY_DN142500_c0_g1_i2	sp|Q9P203|BTBD7_HUMAN	82.1	1133	185	5	254	3601	1	1132	0.0	1820
TRINITY_DN136017_c0_g1_i26	sp|P0CT41|TF212_SCHPO	41.1	185	109	0	2884	2330	466	650	3.72e-37	157
TRINITY_DN121443_c3_g2_i2	sp|Q801E2|ANLN_XENLA	63.9	1126	372	15	5215	1910	1	1115	0.0	1257
TRINITY_DN150870_c3_g1_i10	sp|Q659C4|LAR1B_HUMAN	60.9	829	248	13	2998	716	75	895	4.35e-265	793
TRINITY_DN128484_c3_g7_i3	sp|Q6FDF5|BETT2_ACIAD	44.9	664	349	6	2580	4544	17	672	1.50e-183	571
TRINITY_DN160947_c5_g1_i7	sp|P0CAX5|OPHN1_RAT	79.0	405	85	0	703	1917	1	405	8.12e-209	642
TRINITY_DN155581_c6_g1_i1	sp|Q6LLZ1|ACSA_PHOPR	67.2	638	209	0	4279	2366	6	643	0.0	924
TRINITY_DN123595_c0_g1_i1	sp|P94575|ALLP_BACSU	35.1	461	292	5	2252	882	10	467	1.54e-80	278
TRINITY_DN159382_c0_g1_i10	sp|Q5R7F5|SEM6D_PONAB	49.0	1004	459	23	4875	1996	23	1017	4.15e-299	885
TRINITY_DN131922_c12_g1_i5	sp|Q7TN37|TRPM4_MOUSE	50.9	1252	518	20	292	3912	6	1205	0.0	1175
TRINITY_DN114326_c0_g1_i1	sp|Q9HTY6|GSH1_PSEAE	45.6	507	267	6	3146	1629	20	518	1.12e-124	405
TRINITY_DN144167_c6_g2_i2	sp|P25067|CO8A2_HUMAN	80.0	170	32	1	3010	2501	536	703	1.42e-82	291
TRINITY_DN155888_c2_g1_i11	sp|Q8BSK8|KS6B1_MOUSE	92.5	505	37	1	3282	1771	21	525	0.0	952
TRINITY_DN132986_c5_g2_i2	sp|P12276|FAS_CHICK	69.9	1301	381	5	8	3886	1214	2512	0.0	1813
TRINITY_DN135313_c0_g1_i4	sp|P26619|PGFRA_XENLA	80.6	1040	199	3	942	4058	1	1038	0.0	1667
TRINITY_DN161875_c1_g1_i4	sp|P04323|POL3_DROME	42.2	436	240	5	1969	680	194	623	3.24e-101	355
TRINITY_DN138403_c1_g2_i11	sp|Q60949|TBCD1_MOUSE	62.9	768	246	14	5279	3009	140	879	7.58e-289	867
TRINITY_DN117780_c4_g1_i7	sp|Q587J7|TDR12_HUMAN	43.3	780	410	15	1409	3697	329	1093	3.06e-186	595
TRINITY_DN155112_c12_g1_i8	sp|Q99759|M3K3_HUMAN	87.3	498	63	0	3686	2193	129	626	5.53e-301	875
TRINITY_DN128922_c0_g4_i2	sp|P09152|NARG_ECOLI	95.9	1195	23	1	542	4126	79	1247	0.0	2357
TRINITY_DN160314_c1_g1_i19	sp|Q6DIJ1|SYYC_XENTR	82.1	560	68	1	2258	579	1	528	1.90e-318	916
TRINITY_DN129619_c3_g2_i7	sp|Q09575|YRD6_CAEEL	30.4	168	107	3	3677	4177	801	959	3.19e-14	82.4
TRINITY_DN149251_c7_g1_i2	sp|Q2T9I5|RBM26_XENLA	69.3	730	159	9	2910	799	336	1026	5.31e-284	848
TRINITY_DN144227_c4_g2_i2	sp|Q8FDI4|ASST_ECOL6	44.7	559	269	8	3658	5232	39	591	2.14e-137	443
TRINITY_DN154329_c4_g1_i1	sp|P20585|MSH3_HUMAN	62.8	912	324	5	4087	1391	94	1003	0.0	1109
TRINITY_DN137585_c4_g1_i6	sp|Q5FB27|AOXA_MACFA	56.3	1364	542	10	148	4164	4	1338	0.0	1558
TRINITY_DN162863_c8_g1_i4	sp|Q9WV76|AP4B1_MOUSE	67.6	740	230	4	2722	4923	1	736	0.0	1005
TRINITY_DN127109_c8_g1_i20	sp|Q96PY5|FMNL2_HUMAN	84.6	1123	106	5	596	3874	1	1086	0.0	1724
TRINITY_DN162647_c13_g1_i6	sp|Q5HZN1|KD3AB_XENLA	70.3	1365	359	14	4652	603	1	1334	0.0	1915
TRINITY_DN149708_c0_g2_i5	sp|Q3UY96|CFA74_MOUSE	46.3	1573	773	15	5050	398	23	1545	0.0	1311
TRINITY_DN160945_c1_g1_i7	sp|P04256|ROA1_RAT	78.8	217	39	2	1919	1287	6	221	3.56e-107	348
TRINITY_DN141186_c1_g1_i2	sp|Q5T481|RBM20_HUMAN	44.2	1214	513	35	57	3278	37	1226	6.22e-248	759
TRINITY_DN151364_c0_g1_i5	sp|Q06HQ7|PLB1_MONDO	47.7	1458	668	22	335	4519	39	1465	0.0	1301
TRINITY_DN115598_c1_g6_i1	sp|P05465|DHGA_ACICA	88.8	800	90	0	3200	801	1	800	0.0	1476
TRINITY_DN163024_c11_g1_i5	sp|P0CT41|TF212_SCHPO	36.6	486	286	6	3809	5263	263	727	8.80e-77	285
TRINITY_DN161508_c1_g1_i2	sp|Q3ULB5|PAK6_MOUSE	64.1	686	209	10	5023	3065	1	682	1.39e-269	796
TRINITY_DN155142_c1_g1_i14	sp|Q9P1Z9|CC180_HUMAN	37.5	775	438	10	2710	4926	936	1700	1.74e-135	466
TRINITY_DN148744_c2_g2_i3	sp|Q800K6|TOB1A_XENLA	73.3	1451	371	10	4799	471	71	1513	0.0	2086
TRINITY_DN114441_c0_g1_i1	sp|P76185|YDHJ_ECOLI	39.9	273	163	1	2293	1478	11	283	3.40e-56	200
TRINITY_DN114493_c0_g1_i1	sp|P00582|DPO1_ECOLI	49.5	930	450	5	3513	757	8	928	2.22e-285	846
TRINITY_DN153394_c6_g1_i4	sp|Q04637|IF4G1_HUMAN	60.8	1672	506	37	5136	343	1	1597	0.0	1657
TRINITY_DN151046_c0_g1_i7	sp|Q9NSC5|HOME3_HUMAN	61.5	358	133	4	4345	3287	2	359	3.07e-122	392
TRINITY_DN162839_c4_g1_i2	sp|P0CT41|TF212_SCHPO	33.1	1022	631	17	3844	845	265	1255	7.00e-166	544
TRINITY_DN136441_c2_g5_i4	sp|Q91784|KIF4_XENLA	77.4	1230	271	6	311	3991	1	1226	0.0	1690
TRINITY_DN149550_c3_g1_i4	sp|Q7TPD3|ROBO2_MOUSE	54.0	1464	509	29	339	4376	21	1438	0.0	1392
TRINITY_DN133285_c4_g1_i6	sp|Q5T5C0|STXB5_HUMAN	86.9	1145	144	3	872	4288	7	1151	0.0	2000
TRINITY_DN122836_c1_g2_i2	sp|P06684|CO5_MOUSE	46.3	1682	875	17	108	5123	18	1680	0.0	1516
TRINITY_DN149220_c10_g1_i9	sp|Q13495|MAMD1_HUMAN	46.7	535	237	13	259	1767	57	575	1.26e-104	357
TRINITY_DN119907_c1_g1_i17	sp|Q8CIY2|DUOX1_RAT	57.4	1537	610	14	392	4888	21	1551	0.0	1741
TRINITY_DN159103_c0_g2_i3	sp|Q9Y6R7|FCGBP_HUMAN	33.2	1612	989	23	153	4784	1461	3052	5.08e-315	1005
TRINITY_DN113077_c0_g1_i1	sp|P75870|YCCS_ECOLI	50.1	710	350	4	3157	1031	6	712	2.98e-232	700
TRINITY_DN162228_c5_g1_i9	sp|Q6NZN1|PPRC1_MOUSE	35.2	1758	794	64	156	4934	68	1644	2.66e-133	459
TRINITY_DN129249_c0_g1_i4	sp|Q1ICQ6|NADK_PSEE4	99.7	296	1	0	5169	4282	1	296	6.61e-201	600
TRINITY_DN132693_c2_g2_i13	sp|Q62141|SIN3B_MOUSE	71.6	1136	276	8	336	3716	1	1098	0.0	1575
TRINITY_DN143758_c4_g1_i4	sp|F1P065|FARP1_CHICK	71.2	1165	210	6	450	3923	1	1046	0.0	1603
TRINITY_DN138795_c1_g1_i5	sp|Q3SYU1|NOC2L_BOVIN	63.5	672	233	6	3090	1087	1	664	3.88e-272	805
TRINITY_DN160904_c5_g1_i1	sp|D3ZGB1|NFAT5_RAT	50.4	1291	529	26	4579	992	274	1548	9.44e-304	915
TRINITY_DN126565_c7_g4_i9	sp|Q6ZSZ5|ARHGI_HUMAN	57.8	408	158	5	978	2171	567	970	4.21e-118	410
TRINITY_DN151568_c3_g1_i14	sp|P54289|CA2D1_HUMAN	83.0	643	106	1	4009	2090	1	643	0.0	1057
TRINITY_DN158036_c4_g1_i7	sp|P81559|ESR1_XENLA	88.3	589	62	2	601	2355	1	586	0.0	1040
TRINITY_DN152048_c0_g2_i1	sp|P08548|LIN1_NYCCO	29.3	867	576	13	2715	166	406	1252	4.86e-104	367
TRINITY_DN158713_c2_g3_i8	sp|O42236|SEM3C_CHICK	81.9	751	135	1	4828	2579	1	751	0.0	1301
TRINITY_DN136344_c2_g1_i1	sp|Q90240|CBPD_ANAPL	75.0	1073	261	3	886	4092	320	1389	0.0	1654
TRINITY_DN115601_c16_g2_i1	sp|Q75ZP3|IBP1_PIG	48.8	213	97	4	343	978	18	219	3.80e-51	185
TRINITY_DN159845_c7_g1_i14	sp|P46934|NEDD4_HUMAN	61.9	1341	466	14	307	4260	1	1319	0.0	1568
TRINITY_DN114993_c1_g1_i1	sp|O07575|YHDF_BACSU	53.5	275	128	0	4251	3427	13	287	4.81e-88	292
TRINITY_DN159692_c4_g1_i2	sp|Q8BML1|MICA2_MOUSE	72.8	951	252	4	4507	1664	1	947	0.0	1385
TRINITY_DN161776_c1_g1_i10	sp|Q8TCU4|ALMS1_HUMAN	36.0	172	104	3	4956	4453	131	300	3.84e-12	75.9
TRINITY_DN140133_c0_g2_i4	sp|B7H092|CLPX_ACIB3	91.1	437	38	1	2457	3764	1	437	1.61e-269	785
TRINITY_DN139815_c6_g1_i1	sp|P55245|EGFR_MACMU	65.9	1053	345	10	4887	1756	8	1055	0.0	1384
TRINITY_DN154953_c2_g2_i4	sp|Q8WZ64|ARAP2_HUMAN	45.7	1703	757	26	4903	233	11	1691	0.0	1357
TRINITY_DN145698_c3_g1_i1	sp|Q6YHK3|CD109_HUMAN	46.4	1456	732	17	415	4701	6	1439	0.0	1282
TRINITY_DN144243_c4_g1_i4	sp|Q6AZT7|NPHP3_XENLA	86.6	672	86	1	109	2124	1	668	0.0	1166
TRINITY_DN153450_c3_g2_i2	sp|O00370|LORF2_HUMAN	28.3	834	557	14	2727	5174	371	1181	7.85e-100	355
TRINITY_DN157524_c0_g1_i16	sp|Q8IVL1|NAV2_HUMAN	70.2	1763	373	32	5205	316	90	1832	0.0	2044
TRINITY_DN157149_c4_g1_i19	sp|Q02297|NRG1_HUMAN	76.1	381	83	3	4108	2972	266	640	1.26e-177	553
TRINITY_DN139702_c4_g1_i1	sp|Q92072|DNMT1_CHICK	76.0	1495	307	12	364	4704	1	1491	0.0	2248
TRINITY_DN145386_c5_g1_i1	sp|Q9HCS7|SYF1_HUMAN	59.8	1066	198	6	5052	1885	10	855	0.0	1216
TRINITY_DN115791_c0_g1_i3	sp|Q9HX91|Y3922_PSEAE	77.4	455	102	1	3282	4643	1	455	9.70e-249	732
TRINITY_DN116449_c0_g8_i1	sp|Q9I310|Y1727_PSEAE	47.4	435	228	1	2337	1033	250	683	2.65e-118	393
TRINITY_DN159760_c0_g2_i9	sp|Q8CE90|MP2K7_MOUSE	85.6	436	58	3	4967	3672	1	435	7.57e-234	696
TRINITY_DN127737_c5_g2_i1	sp|Q9NRE2|TSH2_HUMAN	70.8	1042	289	8	4664	1560	1	1034	0.0	1357
TRINITY_DN155922_c1_g1_i13	sp|Q9D2D7|ZN687_MOUSE	47.0	1322	505	40	489	4124	1	1237	4.30e-268	812
TRINITY_DN134377_c3_g1_i4	sp|Q16534|HLF_HUMAN	91.7	72	6	0	2665	2450	224	295	3.18e-32	131
TRINITY_DN117544_c4_g2_i1	sp|B1J6H3|RNZ_PSEPW	84.4	315	49	0	2919	1975	1	315	1.31e-180	548
TRINITY_DN146206_c6_g1_i6	sp|Q6NRL1|AGAP1_XENLA	96.1	811	32	0	1285	3717	54	864	0.0	1519
TRINITY_DN161486_c2_g1_i9	sp|Q5ZIE8|MCAF1_CHICK	53.0	953	355	25	909	3683	198	1085	1.28e-245	748
TRINITY_DN153177_c1_g1_i3	sp|Q9Z1Y0|RHOV_RAT	75.5	147	35	1	3070	2633	90	236	8.66e-67	229
TRINITY_DN145891_c7_g1_i4	sp|O35126|ATN1_MOUSE	64.6	378	85	9	2305	1211	834	1175	5.21e-110	383
TRINITY_DN153013_c6_g1_i8	sp|Q03364|FGFR2_XENLA	77.9	308	61	3	764	1687	3	303	4.76e-143	466
TRINITY_DN159037_c0_g1_i5	sp|Q75WB5|OPLA_BOVIN	72.8	1290	341	4	4626	763	7	1288	0.0	1875
TRINITY_DN159568_c4_g1_i1	sp|Q5BL50|AT8B1_XENTR	82.3	1246	216	3	130	3867	1	1242	0.0	2014
TRINITY_DN158629_c3_g1_i14	sp|Q7ZXZ2|UTP15_XENLA	87.9	298	36	0	2488	3381	1	298	4.41e-180	554
TRINITY_DN114909_c0_g2_i1	sp|P06134|ADA_ECOLI	54.4	344	155	2	5019	3988	8	349	4.36e-111	360
TRINITY_DN150747_c3_g1_i4	sp|Q9Y2Q0|AT8A1_HUMAN	86.5	1164	142	1	4923	1477	1	1164	0.0	2024
TRINITY_DN150644_c12_g1_i2	sp|Q9NRH2|SNRK_HUMAN	87.1	765	96	2	4576	2291	1	765	0.0	1263
TRINITY_DN158713_c2_g1_i1	sp|O60462|NRP2_HUMAN	63.7	667	221	7	1309	3273	274	931	1.64e-290	859
TRINITY_DN123893_c5_g1_i1	sp|Q8NI27|THOC2_HUMAN	79.9	1431	281	6	5168	879	4	1428	0.0	2192
TRINITY_DN119546_c4_g5_i1	sp|P54989|NTAA_AMIAI	46.3	428	206	7	3950	5182	3	423	3.90e-109	358
TRINITY_DN142187_c3_g1_i3	sp|P32176|FDOG_ECOLI	65.8	842	279	7	7	2526	182	1016	0.0	1168
TRINITY_DN145321_c1_g3_i3	sp|A8E4X8|JMY_XENTR	77.8	854	164	7	768	3284	1	843	0.0	1215
TRINITY_DN137162_c0_g2_i1	sp|Q15149|PLEC_HUMAN	69.9	146	40	2	4012	3581	1	144	2.87e-48	194
TRINITY_DN161298_c1_g2_i15	sp|Q9UI26|IPO11_HUMAN	79.9	977	194	1	3825	895	1	975	0.0	1581
TRINITY_DN157217_c0_g1_i4	sp|Q6ZRS2|SRCAP_HUMAN	53.4	1041	292	14	1434	4028	310	1333	6.12e-282	897
TRINITY_DN161925_c2_g1_i2	sp|Q2M2I8|AAK1_HUMAN	62.3	869	205	9	4000	1733	1	859	1.38e-298	881
TRINITY_DN130927_c0_g1_i3	sp|Q6GQD1|CYFP2_XENLA	99.2	1253	10	0	257	4015	1	1253	0.0	2516
TRINITY_DN160344_c0_g1_i1	sp|P22897|MRC1_HUMAN	52.8	1461	665	15	121	4452	1	1454	0.0	1657
TRINITY_DN160757_c2_g1_i3	sp|Q5F3X8|SC31A_CHICK	43.8	1369	551	33	4226	348	1	1227	2.42e-293	877
TRINITY_DN131592_c7_g1_i1	sp|Q9BZJ6|GPR63_HUMAN	71.7	420	116	2	663	1916	1	419	2.99e-193	585
TRINITY_DN149676_c0_g2_i8	sp|A7YY35|K2012_BOVIN	36.7	461	237	17	4928	3624	1	432	2.01e-52	206
TRINITY_DN160992_c2_g1_i5	sp|Q9BVI0|PHF20_HUMAN	51.6	1112	408	26	4853	1605	1	1011	7.94e-317	930
TRINITY_DN141606_c4_g1_i3	sp|Q9JKA9|HCN2_RAT	74.0	841	142	13	4926	2464	50	833	0.0	1068
TRINITY_DN116109_c0_g2_i7	sp|A5W837|LPXB_PSEP1	94.7	375	20	0	3480	4604	1	375	9.99e-231	681
TRINITY_DN125549_c8_g1_i4	sp|Q6INP8|MED1_XENLA	76.9	1129	234	15	1347	4685	451	1568	0.0	1320
TRINITY_DN88482_c0_g1_i1	sp|P11124|RDRP_BPPH6	23.2	630	418	20	3587	1875	37	659	8.90e-24	112
TRINITY_DN147339_c3_g1_i5	sp|Q642A6|VWA1_RAT	43.6	365	200	4	4231	3143	16	376	1.47e-80	275
TRINITY_DN153039_c4_g1_i8	sp|Q0VGW6|S12A9_XENLA	86.9	526	69	0	92	1669	1	526	8.44e-299	879
TRINITY_DN124288_c6_g2_i7	sp|O96006|ZBED1_HUMAN	27.0	662	413	15	4301	2475	6	650	1.03e-57	217
TRINITY_DN139804_c4_g1_i3	sp|Q90577|SRCA_CHICK	88.7	451	49	1	1772	3118	21	471	4.82e-281	816
TRINITY_DN138374_c0_g2_i3	sp|Q5E9W5|G3ST4_BOVIN	47.9	144	69	2	1717	1295	4	144	1.31e-27	122
TRINITY_DN160662_c9_g1_i4	sp|P52734|FGD1_MOUSE	63.8	878	249	11	4044	1510	94	935	0.0	1036
TRINITY_DN153261_c8_g3_i5	sp|Q63HK5|TSH3_HUMAN	84.8	1082	156	6	1013	4237	1	1081	0.0	1717
TRINITY_DN155116_c5_g1_i3	sp|Q80TM6|R3HD2_MOUSE	69.7	902	204	13	4545	2041	1	900	0.0	1122
TRINITY_DN133322_c7_g1_i1	sp|Q86U86|PB1_HUMAN	83.1	1206	165	5	4685	1170	33	1233	0.0	1980
TRINITY_DN154064_c1_g2_i3	sp|O75145|LIPA3_HUMAN	77.6	1211	237	12	899	4480	1	1194	0.0	1663
TRINITY_DN155255_c6_g2_i3	sp|P01023|A2MG_HUMAN	46.4	1461	753	17	775	5112	25	1470	0.0	1275
TRINITY_DN126145_c5_g2_i2	sp|Q9HUK1|PARC_PSEAE	86.4	751	102	0	1972	4224	1	751	0.0	1292
TRINITY_DN128011_c7_g2_i11	sp|Q00975|CAC1B_HUMAN	52.9	505	182	12	5156	3747	1856	2339	1.89e-115	410
TRINITY_DN147153_c1_g1_i3	sp|P84309|ADCY5_MOUSE	75.0	1262	244	8	781	4353	1	1262	0.0	1783
TRINITY_DN162384_c4_g3_i4	sp|Q5ZMG1|UFL1_CHICK	47.9	714	162	5	1031	3169	285	789	9.44e-154	494
TRINITY_DN159246_c4_g2_i23	sp|O94829|IPO13_HUMAN	82.8	963	157	1	660	3521	1	963	0.0	1590
TRINITY_DN118902_c1_g1_i1	sp|P38054|CUSA_ECOLI	71.4	353	101	0	4093	5151	1	353	1.45e-150	493
TRINITY_DN162464_c5_g1_i1	sp|A4IHK6|LAT4_XENTR	90.1	574	50	2	1018	2736	1	568	0.0	1011
TRINITY_DN162298_c3_g1_i20	sp|P11369|LORF2_MOUSE	32.9	350	206	4	2623	1631	252	591	7.66e-46	185
TRINITY_DN160582_c7_g1_i5	sp|A4IIJ8|SOX10_XENTR	91.6	438	35	1	1648	335	1	436	9.26e-256	749
TRINITY_DN147549_c3_g1_i6	sp|P19174|PLCG1_HUMAN	81.7	1288	221	7	476	4300	5	1290	0.0	2138
TRINITY_DN161049_c3_g1_i9	sp|P20020|AT2B1_HUMAN	88.3	1221	137	3	4304	657	1	1220	0.0	2104
TRINITY_DN152626_c0_g1_i12	sp|A1L0Y2|NEUL4_XENTR	78.6	918	162	3	2038	4785	592	1477	0.0	1480
TRINITY_DN157210_c2_g1_i6	sp|A6QQ70|MAP1S_BOVIN	40.4	1332	499	36	4826	918	1	1066	1.15e-242	739
TRINITY_DN160431_c1_g1_i2	sp|Q8IVF2|AHNK2_HUMAN	35.7	182	85	9	2434	1934	5496	5660	3.58e-08	62.8
TRINITY_DN115876_c0_g2_i1	sp|P13989|TNSB_ECOLX	29.7	609	400	12	803	2611	2	588	3.76e-78	278
TRINITY_DN121968_c7_g3_i3	sp|Q3UHH2|S22AN_MOUSE	67.4	694	168	11	4492	2567	1	688	2.34e-297	867
TRINITY_DN141338_c11_g1_i5	sp|Q9BE73|ZN827_MACFA	65.6	1086	328	18	4712	1575	1	1080	0.0	1163
TRINITY_DN128728_c2_g1_i7	sp|Q6AX33|MAST3_XENLA	85.2	1413	207	1	4567	329	46	1456	0.0	2305
TRINITY_DN115071_c0_g1_i1	sp|O26759|Y663_METTH	53.2	402	179	5	2546	3739	11	407	4.28e-115	374
TRINITY_DN155784_c1_g1_i9	sp|Q640K3|NCKP1_XENLA	98.0	1128	23	0	4424	1041	1	1128	0.0	2176
TRINITY_DN151889_c12_g1_i3	sp|O43896|KIF1C_HUMAN	57.9	970	322	19	1	2844	192	1097	1.81e-315	929
TRINITY_DN156013_c1_g1_i9	sp|Q6P4S6|SIK3_MOUSE	79.7	698	133	5	2	2089	65	755	0.0	1093
TRINITY_DN131568_c7_g1_i6	sp|A7Z019|SMCA4_BOVIN	83.7	1539	218	8	150	4700	1	1528	0.0	2263
TRINITY_DN145763_c0_g2_i7	sp|Q6ZU80|CE128_HUMAN	38.3	909	476	10	5026	2420	1	864	1.83e-96	341
TRINITY_DN130259_c2_g1_i2	sp|Q91604|STK11_XENLA	90.5	231	22	0	916	1608	202	432	7.60e-138	437
TRINITY_DN148614_c0_g2_i1	sp|Q03385|GNDS_MOUSE	77.8	387	82	2	2324	1164	470	852	1.22e-177	560
TRINITY_DN157989_c1_g2_i3	sp|O94898|LRIG2_HUMAN	63.4	1092	319	9	440	3646	32	1065	9.32e-316	929
TRINITY_DN151445_c7_g1_i2	sp|O95835|LATS1_HUMAN	72.5	876	209	16	365	2929	1	865	0.0	1150
TRINITY_DN116130_c6_g2_i5	sp|Q6PCN3|TTBK1_MOUSE	56.8	1172	370	30	841	4116	193	1308	0.0	1002
TRINITY_DN159040_c0_g1_i3	sp|O94989|ARHGF_HUMAN	48.7	267	120	3	3410	2628	313	568	4.00e-62	233
TRINITY_DN142705_c5_g4_i4	sp|B0KM00|SAHH_PSEPG	96.3	460	17	0	6	1385	10	469	1.33e-308	886
TRINITY_DN141166_c2_g1_i1	sp|Q6ZMS7|ZN783_HUMAN	57.1	49	21	0	177	323	140	188	2.50e-08	60.8
TRINITY_DN143722_c2_g1_i4	sp|Q14146|URB2_HUMAN	37.1	1550	900	24	176	4681	1	1523	2.05e-303	913
TRINITY_DN161598_c6_g1_i1	sp|Q99250|SCN2A_HUMAN	78.9	906	186	2	5073	2356	1105	2005	0.0	1297
TRINITY_DN123215_c7_g1_i15	sp|B5DE09|NCOA2_XENTR	75.1	1204	272	16	1575	5126	91	1286	0.0	1711
TRINITY_DN154713_c2_g1_i1	sp|Q80YA9|CNKR2_MOUSE	58.7	1053	380	9	382	3501	22	1032	0.0	1161
TRINITY_DN156211_c5_g1_i17	sp|Q6GNI6|UB22A_XENLA	95.3	405	19	0	2713	1499	1	405	2.82e-288	836
TRINITY_DN160508_c2_g1_i2	sp|O77783|EXT2_BOVIN	84.5	656	98	2	1186	3150	1	653	0.0	1167
TRINITY_DN146053_c1_g2_i3	sp|Q8WYQ9|ZCH14_HUMAN	57.1	979	344	18	3944	1146	1	949	0.0	959
TRINITY_DN124501_c3_g1_i3	sp|Q6J6I9|BRCA1_MACMU	28.6	1914	1044	63	5071	119	1	1855	1.16e-133	462
TRINITY_DN158948_c10_g1_i14	sp|Q6P6Z8|ODO1_XENLA	89.4	658	39	1	4399	2426	159	785	0.0	1203
TRINITY_DN128067_c6_g5_i4	sp|Q92537|SUSD6_HUMAN	65.2	279	90	5	2124	1303	27	303	2.06e-100	328
TRINITY_DN125436_c3_g1_i6	sp|O14522|PTPRT_HUMAN	83.4	1467	203	4	4841	453	12	1441	0.0	2541
TRINITY_DN118956_c0_g3_i1	sp|P21865|KDPD_ECOLI	36.8	891	532	15	115	2733	11	888	3.23e-142	466
TRINITY_DN147379_c6_g1_i3	sp|Q95168|ZO2_CANLF	64.9	1193	376	18	485	3991	1	1174	0.0	1318
TRINITY_DN157810_c2_g1_i6	sp|Q8BW72|KDM4A_MOUSE	62.7	840	249	10	3686	1359	225	1064	0.0	1021
TRINITY_DN159274_c0_g2_i13	sp|P48553|TPC10_HUMAN	64.7	1191	378	9	4637	1113	96	1259	0.0	1500
TRINITY_DN137676_c5_g1_i7	sp|Q6NRS1|IBTK_XENLA	71.4	1350	362	10	4424	414	1	1339	0.0	1892
TRINITY_DN149369_c0_g2_i5	sp|Q53TQ3|IN80D_HUMAN	73.0	1031	270	3	4155	1075	1	1027	0.0	1380
TRINITY_DN160126_c0_g1_i3	sp|O00370|LORF2_HUMAN	28.7	1271	859	20	4173	418	7	1249	1.30e-171	557
TRINITY_DN157085_c0_g1_i5	sp|A0JN52|SF3B3_BOVIN	95.7	750	32	0	2615	4864	468	1217	0.0	1444
TRINITY_DN115292_c7_g3_i1	sp|Q88DK2|PUR2_PSEPK	96.5	431	15	0	139	1431	1	431	2.70e-267	778
TRINITY_DN157581_c5_g1_i8	sp|P11369|LORF2_MOUSE	29.3	941	617	18	2355	5105	277	1193	4.23e-109	382
TRINITY_DN114213_c0_g1_i1	sp|P12580|VANB_PSES9	54.6	152	68	1	4642	5094	2	153	2.93e-38	149
TRINITY_DN144090_c8_g1_i11	sp|Q91987|NTRK2_CHICK	74.2	824	201	7	572	3034	4	818	0.0	1211
TRINITY_DN137790_c2_g1_i5	sp|P04626|ERBB2_HUMAN	58.1	1268	467	19	4743	1051	12	1252	0.0	1419
TRINITY_DN138546_c7_g3_i8	sp|O55156|CLIP2_RAT	61.2	1052	390	5	786	3905	1	1046	3.46e-307	905
TRINITY_DN161951_c5_g1_i8	sp|P17248|SYWC_BOVIN	77.9	475	103	1	2576	1158	1	475	4.74e-264	771
TRINITY_DN159612_c1_g1_i5	sp|Q6P9I7|SMC6_XENLA	67.8	1054	339	0	1150	4311	75	1128	0.0	1347
TRINITY_DN155837_c1_g1_i6	sp|O00410|IPO5_HUMAN	90.0	571	57	0	94	1806	2	572	0.0	1018
TRINITY_DN144131_c1_g2_i1	sp|O43157|PLXB1_HUMAN	53.7	1716	673	21	3	5102	99	1709	0.0	1675
TRINITY_DN146006_c0_g3_i16	sp|O96018|APBA3_HUMAN	51.9	603	232	13	2834	1080	13	575	3.15e-165	516
TRINITY_DN151076_c3_g1_i6	sp|O00370|LORF2_HUMAN	37.6	396	243	4	1983	808	486	881	3.38e-72	270
TRINITY_DN137304_c5_g2_i15	sp|Q5NBX1|COBL_MOUSE	31.4	1480	770	41	400	4587	15	1333	1.64e-96	345
TRINITY_DN159273_c6_g1_i18	sp|Q03468|ERCC6_HUMAN	57.4	1342	424	25	232	3927	51	1354	0.0	1343
TRINITY_DN135747_c6_g2_i8	sp|Q9WTQ5|AKA12_MOUSE	36.2	1187	629	34	356	3676	1	1139	2.08e-123	430
TRINITY_DN140007_c4_g1_i4	sp|Q5ZI89|TPC11_CHICK	83.3	812	135	1	2872	437	322	1132	0.0	1399
TRINITY_DN128886_c3_g2_i14	sp|Q01098|NMDE3_MOUSE	81.1	482	89	1	1336	2775	442	923	2.42e-265	804
TRINITY_DN154540_c1_g1_i1	sp|Q5JSZ5|PRC2B_HUMAN	51.4	1685	674	54	5091	379	72	1725	0.0	1269
TRINITY_DN114796_c1_g2_i1	sp|A0A0H2ZJS2|DGCP_PSEAB	51.4	541	206	10	3590	5074	4	533	7.32e-136	441
TRINITY_DN162581_c1_g1_i5	sp|Q61043|NIN_MOUSE	34.4	2128	635	21	4966	791	4	2105	6.17e-281	871
TRINITY_DN125080_c9_g1_i5	sp|Q8CIY2|DUOX1_RAT	69.1	795	208	3	2692	422	757	1551	0.0	1082
TRINITY_DN131195_c1_g1_i1	sp|Q6F813|MACB_ACIAD	75.8	662	154	2	3361	1394	3	664	0.0	951
TRINITY_DN124854_c9_g1_i2	sp|Q6PCX9|TRI37_MOUSE	72.2	986	227	16	4763	1872	1	961	0.0	1292
TRINITY_DN142973_c6_g1_i1	sp|Q9UQ05|KCNH4_HUMAN	69.2	727	187	9	5085	2965	174	883	9.63e-306	900
TRINITY_DN154897_c14_g4_i2	sp|B9U3F2|DISP3_CHICK	70.7	771	224	2	3	2309	566	1336	0.0	1079
TRINITY_DN146928_c2_g1_i12	sp|P50591|TNF10_HUMAN	44.7	273	131	9	367	1158	19	280	2.06e-60	212
TRINITY_DN137821_c5_g4_i4	sp|P25435|NTF3_XENLA	85.4	261	35	3	4135	3359	1	260	5.97e-147	454
TRINITY_DN158821_c3_g1_i13	sp|O95785|WIZ_HUMAN	35.0	1209	375	37	757	4059	745	1650	3.37e-141	481
TRINITY_DN117049_c8_g1_i5	sp|Q9X6V6|RLPA_PSEAE	67.1	325	92	5	3094	2153	22	342	1.74e-133	421
TRINITY_DN163003_c3_g1_i5	sp|P0CT41|TF212_SCHPO	32.9	1018	641	15	3421	434	263	1260	2.59e-164	538
TRINITY_DN156569_c3_g2_i3	sp|P11369|LORF2_MOUSE	20.8	1207	697	31	3518	510	20	1171	9.16e-24	113
TRINITY_DN115674_c1_g12_i1	sp|A7ZS65|IF2_ECO24	100	890	0	0	3013	344	1	890	0.0	1454
TRINITY_DN154942_c3_g1_i40	sp|O95251|KAT7_HUMAN	65.1	777	51	11	1863	4193	55	611	7.57e-311	897
TRINITY_DN157348_c1_g1_i5	sp|Q5HZL1|ERI2_XENLA	53.3	709	270	11	2383	290	29	687	1.22e-227	685
TRINITY_DN162616_c4_g1_i4	sp|Q92922|SMRC1_HUMAN	81.2	964	171	7	1410	4283	28	987	0.0	1348
TRINITY_DN115394_c2_g1_i1	sp|Q88D35|GSHB_PSEPK	61.2	309	120	0	3533	4459	3	311	1.61e-122	390
TRINITY_DN132393_c7_g2_i5	sp|Q58G59|KIF7_DANRE	50.5	973	415	11	122	2986	1	924	2.73e-239	739
TRINITY_DN118487_c7_g1_i1	sp|P08548|LIN1_NYCCO	24.5	894	587	17	1933	4467	7	861	2.89e-66	251
TRINITY_DN131785_c11_g1_i4	sp|Q64514|TPP2_MOUSE	79.8	1259	253	1	5020	1247	4	1262	0.0	2130
TRINITY_DN114746_c1_g1_i1	sp|Q9I310|Y1727_PSEAE	43.3	436	238	2	3147	4454	250	676	5.72e-104	352
TRINITY_DN132553_c4_g1_i7	sp|P08514|ITA2B_HUMAN	41.0	975	532	19	324	3188	31	982	1.46e-237	724
TRINITY_DN145576_c3_g1_i4	sp|P11260|LORF1_MOUSE	28.2	188	130	3	4174	3626	132	319	8.22e-10	66.2
TRINITY_DN160859_c2_g1_i15	sp|O43150|ASAP2_HUMAN	80.7	566	96	3	3872	2184	284	839	9.09e-314	920
TRINITY_DN123872_c0_g1_i1	sp|Q86TB3|ALPK2_HUMAN	73.1	361	97	0	3327	4409	1784	2144	8.85e-164	553
TRINITY_DN153583_c1_g1_i3	sp|Q6PE13|PRRT3_MOUSE	35.5	622	302	19	2045	3895	406	933	5.50e-65	244
TRINITY_DN141494_c5_g1_i3	sp|Q7M6Z4|KIF27_MOUSE	54.8	1412	578	16	190	4314	1	1389	0.0	1264
TRINITY_DN159023_c2_g1_i6	sp|P98198|AT8B2_HUMAN	60.3	1298	354	5	4570	680	30	1167	0.0	1490
TRINITY_DN129149_c9_g2_i1	sp|P27092|INHBA_CHICK	70.6	418	110	2	415	1629	7	424	1.26e-204	614
TRINITY_DN154320_c1_g2_i9	sp|O14647|CHD2_HUMAN	80.3	1266	241	4	120	3914	81	1339	0.0	1860
TRINITY_DN143608_c5_g3_i1	sp|Q14692|BMS1_HUMAN	65.7	1299	373	15	220	3963	1	1278	0.0	1542
TRINITY_DN161682_c6_g1_i7	sp|Q6RHR9|MAGI1_MOUSE	53.8	262	107	5	3219	2443	1221	1471	9.95e-28	126
TRINITY_DN138921_c9_g1_i2	sp|Q96PY6|NEK1_HUMAN	53.6	1396	473	35	4936	860	1	1258	0.0	1174
TRINITY_DN129836_c4_g5_i2	sp|B1JEN3|RSMC_PSEPW	92.7	331	24	0	3105	2113	1	331	4.56e-209	622
TRINITY_DN146573_c5_g5_i1	sp|Q8IZT6|ASPM_HUMAN	46.4	1406	559	28	445	4566	143	1386	0.0	1020
TRINITY_DN155169_c1_g1_i6	sp|Q6NRZ1|UH1BL_XENLA	68.4	1365	394	13	372	4448	83	1415	0.0	1751
TRINITY_DN144624_c6_g1_i2	sp|Q9R0K7|AT2B2_MOUSE	93.9	472	29	0	1795	3210	727	1198	2.53e-293	875
TRINITY_DN162776_c3_g2_i2	sp|Q9H799|CPLN1_HUMAN	29.8	1774	899	68	4886	231	1536	3184	3.77e-117	416
TRINITY_DN136414_c3_g2_i3	sp|Q8WYB5|KAT6B_HUMAN	72.2	960	251	10	4600	1751	1	954	0.0	1332
TRINITY_DN153803_c0_g1_i5	sp|O88207|CO5A1_MOUSE	53.8	416	143	11	4442	3318	165	572	1.79e-68	259
TRINITY_DN143886_c4_g1_i10	sp|Q3K6J0|GLYA2_PSEPF	98.7	392	5	0	5041	3866	25	416	1.70e-264	769
TRINITY_DN162284_c2_g1_i3	sp|Q9EPQ0|NCKX3_RAT	77.8	635	124	4	385	2277	1	622	1.61e-317	915
TRINITY_DN161235_c2_g1_i9	sp|Q13123|RED_HUMAN	95.6	316	13	1	2394	3338	1	316	3.06e-179	553
TRINITY_DN134883_c3_g1_i7	sp|O94967|WDR47_HUMAN	81.2	920	164	5	1016	3754	1	918	0.0	1424
TRINITY_DN160264_c5_g1_i9	sp|O09159|MA2B1_MOUSE	56.9	768	310	6	1409	3685	255	1010	1.34e-286	850
TRINITY_DN148262_c1_g1_i2	sp|P35670|ATP7B_HUMAN	64.1	1474	477	12	547	4875	13	1465	0.0	1759
TRINITY_DN162973_c9_g1_i13	sp|P04323|POL3_DROME	41.7	477	260	7	3088	4488	155	623	9.92e-106	367
TRINITY_DN139237_c3_g1_i7	sp|Q3TY60|F131B_MOUSE	58.7	327	87	6	423	1271	5	327	7.78e-101	330
TRINITY_DN162161_c5_g1_i16	sp|Q3U4H6|HEXD_MOUSE	59.7	464	187	0	1814	423	9	472	4.83e-188	573
TRINITY_DN140562_c4_g1_i4	sp|Q7Z7B0|FLIP1_HUMAN	77.9	1170	248	6	566	4063	1	1164	0.0	1228
TRINITY_DN158130_c2_g1_i2	sp|Q10569|CPSF1_BOVIN	74.8	675	157	7	1	1992	395	1067	0.0	983
TRINITY_DN160011_c1_g1_i9	sp|Q6DF96|QTRT2_XENLA	68.9	386	105	2	1358	204	1	372	6.17e-179	546
TRINITY_DN162762_c4_g2_i2	sp|Q9UR07|TF211_SCHPO	35.0	680	414	11	1497	3479	585	1255	1.89e-115	401
TRINITY_DN127874_c9_g1_i2	sp|O42130|TOP2A_CHICK	59.4	1419	346	17	5038	830	349	1553	0.0	1486
TRINITY_DN155590_c4_g2_i1	sp|Q91012|T22D1_CHICK	50.0	1067	428	25	692	3661	3	1040	1.31e-245	745
TRINITY_DN147590_c1_g4_i10	sp|A0A1L8GXY4|CFA43_XENLA	64.7	1663	531	7	8	4969	6	1621	0.0	2065
TRINITY_DN150141_c4_g6_i2	sp|O00370|LORF2_HUMAN	32.1	676	420	10	2026	50	404	1057	6.82e-93	333
TRINITY_DN157354_c1_g1_i1	sp|A9JRM0|FA83H_XENTR	56.2	1306	372	18	4673	1269	1	1277	0.0	1233
TRINITY_DN115088_c6_g1_i1	sp|B0RVL0|RMLB_XANCB	71.5	344	94	3	3320	4348	3	343	7.43e-164	503
TRINITY_DN163086_c21_g1_i6	sp|P08361|POL_MLVCB	39.5	256	148	2	945	199	784	1039	5.55e-47	189
TRINITY_DN113561_c0_g2_i1	sp|Q8XD86|RECG_ECO57	55.3	682	298	6	4181	2154	11	691	4.10e-240	717
TRINITY_DN138818_c0_g2_i2	sp|O43166|SI1L1_HUMAN	76.9	1496	302	16	4397	3	1	1484	0.0	2228
TRINITY_DN128032_c8_g1_i5	sp|Q9BZ72|PITM2_HUMAN	72.8	828	191	8	4313	1905	1	819	0.0	1176
TRINITY_DN147144_c2_g3_i5	sp|Q70LM5|LGRC_BREPA	38.1	1720	972	39	4983	7	4248	5935	2.22e-305	975
TRINITY_DN130406_c6_g1_i1	sp|Q15058|KIF14_HUMAN	53.3	1506	614	20	294	4616	60	1540	0.0	1320
TRINITY_DN141922_c2_g2_i2	sp|Q80UZ0|FGD5_MOUSE	56.2	683	262	11	2111	4069	193	868	2.20e-218	679
TRINITY_DN131054_c2_g2_i4	sp|A6BM72|MEG11_HUMAN	85.4	1030	149	1	109	3195	14	1043	1.91e-114	392
TRINITY_DN136895_c4_g1_i21	sp|Q9Y4J8|DTNA_HUMAN	83.9	760	96	6	4564	2312	1	743	0.0	1215
TRINITY_DN148852_c2_g1_i7	sp|Q9P2N6|KANL3_HUMAN	69.5	925	246	10	4629	1894	1	902	0.0	1203
TRINITY_DN133772_c5_g1_i16	sp|Q8C0L8|COG5_MOUSE	79.8	724	143	3	3000	829	3	723	0.0	1133
TRINITY_DN110455_c0_g1_i1	sp|B2HWK7|SYA_ACIBC	90.9	845	77	0	5018	2484	33	877	0.0	1541
TRINITY_DN142322_c7_g1_i2	sp|Q8IZU8|DSEL_HUMAN	68.8	1216	366	7	1240	4857	1	1212	0.0	1766
TRINITY_DN110905_c0_g1_i1	sp|Q6F7I5|TRUB_ACIAD	80.7	295	57	0	623	1507	24	318	3.50e-155	479
TRINITY_DN124239_c7_g1_i9	sp|G5E8K5|ANK3_MOUSE	34.8	376	223	8	2569	3630	1586	1961	3.56e-39	164
TRINITY_DN141468_c6_g1_i2	sp|Q1LZH7|KANK2_BOVIN	42.8	713	258	20	4802	2841	1	622	1.55e-110	376
TRINITY_DN156645_c11_g1_i14	sp|Q5ZIA5|COPB_CHICK	75.1	1215	40	1	4271	627	1	953	0.0	1674
TRINITY_DN147943_c5_g1_i5	sp|P18709|VITA2_XENLA	38.4	1248	482	19	66	3809	1	961	9.14e-249	777
TRINITY_DN162933_c10_g1_i2	sp|Q9UMS6|SYNP2_HUMAN	47.0	1109	503	29	4861	1715	1	1084	3.66e-263	792
TRINITY_DN131169_c0_g2_i3	sp|Q8N3K9|CMYA5_HUMAN	44.3	1140	507	25	1276	4359	2940	4063	6.21e-244	795
TRINITY_DN123136_c4_g1_i2	sp|Q6AZR2|ARHL1_XENLA	79.6	353	72	0	4971	3913	1	353	2.13e-198	595
TRINITY_DN140854_c0_g6_i2	sp|O00370|LORF2_HUMAN	25.6	849	510	24	809	3148	8	803	1.71e-53	210
TRINITY_DN161450_c2_g1_i5	sp|Q6NU25|RHG35_XENLA	83.4	1279	199	5	4554	754	1	1278	0.0	2118
TRINITY_DN119381_c6_g1_i3	sp|Q9Y6J0|CABIN_HUMAN	70.5	1624	439	13	4802	3	1	1608	0.0	2239
TRINITY_DN156437_c1_g2_i15	sp|Q9GZR1|SENP6_HUMAN	52.1	1054	438	22	4040	960	94	1107	0.0	942
TRINITY_DN160019_c3_g1_i10	sp|Q64127|TIF1A_MOUSE	61.7	642	203	15	265	2109	3	628	1.72e-223	687
TRINITY_DN159150_c4_g1_i11	sp|Q58D00|FBXW2_BOVIN	89.2	454	49	0	2356	995	1	454	3.59e-246	723
TRINITY_DN161467_c1_g2_i2	sp|P10394|POL4_DROME	26.8	940	578	21	1315	4014	306	1175	9.48e-87	314
TRINITY_DN153203_c7_g1_i6	sp|O95644|NFAC1_HUMAN	68.0	948	288	10	344	3157	1	943	0.0	1135
TRINITY_DN160133_c1_g1_i10	sp|P49841|GSK3B_HUMAN	45.5	649	92	9	1651	3564	20	417	8.64e-154	479
TRINITY_DN125001_c0_g3_i4	sp|Q9I742|CLPV1_PSEAE	49.2	695	308	8	2	1981	218	902	4.35e-197	612
TRINITY_DN121264_c2_g2_i1	sp|Q05627|Y202_CLOB8	47.3	528	272	5	2290	3870	3	525	1.07e-152	481
TRINITY_DN137485_c7_g1_i14	sp|Q5T4D3|TMTC4_HUMAN	69.0	439	132	4	302	1606	1	439	3.32e-201	617
TRINITY_DN152854_c3_g1_i11	sp|Q8BFX3|KCTD3_MOUSE	96.4	357	13	0	3258	2188	273	629	2.33e-232	702
TRINITY_DN125253_c2_g2_i6	sp|P14616|INSRR_HUMAN	64.2	1291	414	15	300	4127	25	1282	0.0	1646
TRINITY_DN161693_c2_g2_i2	sp|O15040|TCPR2_HUMAN	58.8	1451	486	19	211	4347	1	1411	0.0	1456
TRINITY_DN129230_c6_g1_i18	sp|Q6P158|DHX57_HUMAN	68.1	1267	374	14	987	4745	136	1386	0.0	1651
TRINITY_DN161653_c2_g1_i1	sp|Q15643|TRIPB_HUMAN	58.0	1414	569	10	4312	134	570	1979	0.0	1245
TRINITY_DN120683_c3_g1_i3	sp|P37645|YHJG_ECOLI	55.1	552	229	6	4908	3295	139	685	1.75e-197	605
TRINITY_DN129220_c5_g1_i7	sp|B2GUE2|LRRF2_XENTR	91.4	139	12	0	4571	4987	114	252	8.72e-72	249
TRINITY_DN154727_c2_g2_i10	sp|Q6UWL2|SUSD1_HUMAN	32.2	584	300	13	2504	4219	246	745	5.89e-73	263
TRINITY_DN141703_c0_g1_i4	sp|P54762|EPHB1_HUMAN	91.1	984	88	0	464	3415	1	984	0.0	1825
TRINITY_DN163018_c7_g1_i3	sp|P0CT41|TF212_SCHPO	36.1	903	555	11	4613	1953	365	1261	2.35e-171	557
TRINITY_DN158455_c7_g1_i3	sp|Q9DE13|BAZ2B_CHICK	70.9	1204	340	7	791	4372	927	2130	0.0	1484
TRINITY_DN160556_c7_g1_i20	sp|Q8CHI5|PER1_RAT	62.4	638	233	2	1003	2898	102	738	2.49e-251	768
TRINITY_DN128113_c2_g1_i4	sp|P10911|MCF2_HUMAN	60.6	823	304	3	4197	1738	10	815	0.0	998
TRINITY_DN131135_c1_g1_i7	sp|Q61699|HS105_MOUSE	75.2	661	160	3	209	2179	1	661	0.0	981
TRINITY_DN128976_c7_g2_i18	sp|O94985|CSTN1_HUMAN	77.1	835	188	2	4092	1597	147	981	0.0	1280
TRINITY_DN154075_c3_g1_i13	sp|Q9UBS9|SUCO_HUMAN	59.2	1271	449	27	852	4523	6	1254	0.0	1243
TRINITY_DN144955_c5_g4_i4	sp|B1J4J3|UNG_PSEPW	98.3	230	4	0	765	76	1	230	8.66e-157	479
TRINITY_DN151463_c4_g1_i4	sp|Q640Z6|NU153_XENLA	49.2	1661	626	35	4712	144	1	1582	1.50e-317	951
TRINITY_DN146248_c6_g1_i13	sp|E9Q4S1|PDE8B_MOUSE	85.5	489	66	1	2730	4196	381	864	1.32e-292	860
TRINITY_DN159852_c1_g2_i7	sp|A9JRJ2|TCPR1_XENTR	76.6	1139	245	4	123	3479	1	1138	0.0	1582
TRINITY_DN116874_c0_g1_i3	sp|Q90ZC7|KCMA1_XENLA	94.9	1077	52	3	681	3911	30	1103	0.0	2028
TRINITY_DN159029_c1_g1_i3	sp|A9JR78|TONSL_DANRE	51.4	1166	515	19	3690	304	252	1402	1.75e-299	898
TRINITY_DN133448_c7_g1_i1	sp|Q7TSI3|PP6R1_MOUSE	66.9	721	224	5	4644	2521	1	719	2.00e-314	915
TRINITY_DN128080_c6_g1_i6	sp|Q8QGQ8|PER2_CHICK	49.5	1310	507	29	749	4483	107	1326	0.0	1014
TRINITY_DN156691_c0_g3_i4	sp|P53774|DLL2_XENLA	85.7	168	19	1	1306	818	110	277	1.39e-87	290
TRINITY_DN114968_c1_g3_i1	sp|Q9I2Q2|METH_PSEAE	60.3	199	77	2	41	631	1032	1230	2.70e-68	257
TRINITY_DN158802_c1_g1_i15	sp|O08688|CAN5_MOUSE	55.3	492	216	4	1151	2623	8	496	6.21e-187	576
TRINITY_DN156882_c1_g1_i17	sp|Q9Y4D7|PLXD1_HUMAN	63.9	725	247	7	2169	4	813	1525	2.01e-293	897
TRINITY_DN150276_c0_g1_i3	sp|Q3UVR3|TTBK2_MOUSE	58.7	1355	398	24	4563	649	1	1243	0.0	1375
TRINITY_DN162445_c4_g1_i14	sp|Q86UP2|KTN1_HUMAN	48.2	1448	642	19	151	4446	1	1356	0.0	984
TRINITY_DN161325_c4_g1_i5	sp|Q96KQ4|ASPP1_HUMAN	69.1	1110	292	10	4589	1341	5	1090	0.0	1385
TRINITY_DN155121_c3_g4_i1	sp|Q9UIG8|SO3A1_HUMAN	86.6	710	92	2	307	2427	1	710	0.0	1232
TRINITY_DN114262_c0_g1_i1	sp|Q9KJH8|PHAG_PSEOL	90.2	295	29	0	4739	3855	1	295	1.12e-178	540
TRINITY_DN161162_c2_g1_i1	sp|Q5XJV7|SETD5_MOUSE	54.0	1490	570	35	192	4532	25	1441	0.0	1298
TRINITY_DN146426_c6_g1_i6	sp|Q9P1Q0|VPS54_HUMAN	78.4	978	210	1	4291	1358	1	977	0.0	1513
TRINITY_DN130365_c4_g1_i1	sp|Q6FEV6|LEU3_ACIAD	95.3	358	17	0	4642	3569	1	358	1.26e-226	668
TRINITY_DN160675_c2_g2_i5	sp|Q8N157|AHI1_HUMAN	42.0	1192	578	16	4619	1290	1	1161	7.68e-286	854
TRINITY_DN132169_c10_g2_i1	sp|P78357|CNTP1_HUMAN	55.9	1300	517	9	220	3957	25	1322	0.0	1548
TRINITY_DN162265_c10_g1_i5	sp|Q61768|KINH_MOUSE	83.4	797	128	2	871	3249	166	962	0.0	1127
TRINITY_DN156601_c3_g1_i2	sp|Q8IVL1|NAV2_HUMAN	78.7	695	105	4	918	2993	1834	2488	0.0	1074
TRINITY_DN139140_c8_g1_i2	sp|Q460M5|LRFN2_RAT	75.7	798	151	11	198	2492	1	788	1.43e-309	900
TRINITY_DN153875_c3_g1_i4	sp|Q9C0B9|ZCHC2_HUMAN	50.5	1073	420	25	4108	1196	94	1157	4.26e-297	883
TRINITY_DN141225_c1_g1_i6	sp|Q09429|ABCC8_RAT	79.8	1586	308	8	4827	94	1	1582	0.0	2404
TRINITY_DN154864_c6_g1_i5	sp|O15440|MRP5_HUMAN	55.8	1400	560	10	4538	375	80	1432	0.0	1502
TRINITY_DN141788_c2_g1_i5	sp|P22735|TGM1_HUMAN	57.4	658	263	9	700	2637	41	693	1.47e-243	731
TRINITY_DN158529_c9_g1_i4	sp|Q8AWW5|CRIM1_CHICK	86.1	1013	140	1	582	3617	36	1048	0.0	1806
TRINITY_DN156464_c3_g1_i5	sp|Q8CC12|CDAN1_MOUSE	48.4	1321	538	28	4907	1074	1	1221	0.0	1073
TRINITY_DN139160_c2_g1_i5	sp|O75808|CAN15_HUMAN	59.2	786	197	19	796	2808	6	782	2.69e-270	810
TRINITY_DN152620_c2_g3_i14	sp|Q66J97|R111C_XENLA	81.1	978	170	11	4309	1388	1	967	0.0	1420
TRINITY_DN161145_c2_g1_i4	sp|Q08D64|ABCB6_XENTR	84.5	849	131	1	4555	2012	1	849	0.0	1450
TRINITY_DN137167_c5_g1_i12	sp|Q76I76|SSH2_HUMAN	56.4	1424	516	29	565	4632	37	1423	0.0	1321
TRINITY_DN159208_c6_g1_i1	sp|P16885|PLCG2_HUMAN	72.0	1216	329	5	4484	870	9	1224	0.0	1798
TRINITY_DN121523_c0_g1_i1	sp|Q76KP1|B4GN4_HUMAN	51.6	1179	374	20	4499	1119	1	1034	0.0	1083
TRINITY_DN119570_c7_g2_i1	sp|Q9KJC2|ARPB_PSEPU	98.4	490	8	0	3482	4951	1	490	2.24e-302	892
TRINITY_DN110347_c0_g4_i2	sp|Q54DK1|SQOR_DICDI	43.8	288	152	5	4944	4087	163	442	3.57e-64	229
TRINITY_DN151757_c5_g1_i6	sp|A0JPN2|S39A4_RAT	39.0	677	334	16	1649	3589	28	655	5.49e-122	401
TRINITY_DN155526_c2_g1_i9	sp|B2RRD7|BRPF1_MOUSE	79.3	1254	212	9	494	4240	1	1212	0.0	1868
TRINITY_DN157305_c2_g2_i11	sp|Q3UD82|PARP8_MOUSE	87.0	853	107	4	438	2987	1	852	0.0	1331
TRINITY_DN134614_c4_g1_i19	sp|P49641|MA2A2_HUMAN	74.3	1151	294	1	4356	904	1	1149	0.0	1836
TRINITY_DN118761_c10_g1_i3	sp|Q9I3F5|ACNA_PSEAE	82.7	911	157	1	3948	1216	1	910	0.0	1526
TRINITY_DN153163_c0_g1_i1	sp|P48552|NRIP1_HUMAN	49.7	1168	543	25	4336	935	1	1158	5.28e-314	926
TRINITY_DN160882_c1_g2_i3	sp|O15069|NACAD_HUMAN	28.5	522	207	16	4402	2873	57	424	1.29e-23	113
TRINITY_DN160643_c1_g1_i6	sp|O43295|SRGP3_HUMAN	87.2	1100	139	2	364	3663	2	1099	0.0	1899
TRINITY_DN147641_c2_g1_i6	sp|O15327|INP4B_HUMAN	70.8	926	256	4	789	3533	1	923	0.0	1304
TRINITY_DN139785_c2_g1_i3	sp|P21333|FLNA_HUMAN	86.8	1587	209	1	1	4761	63	1648	0.0	2848
TRINITY_DN153346_c2_g1_i1	sp|Q6P9Y7|ZFP82_MOUSE	31.0	168	96	7	3943	3470	1	158	1.42e-11	72.8
TRINITY_DN153399_c1_g1_i7	sp|Q5U5A3|IGSF3_XENLA	72.6	1159	318	0	380	3856	7	1165	0.0	1773
TRINITY_DN159726_c7_g2_i1	sp|O34474|YOEA_BACSU	42.8	460	257	2	2211	850	3	462	1.91e-109	359
TRINITY_DN114703_c0_g1_i1	sp|Q9ZET8|OGT_MYCPA	53.8	156	69	1	1583	2050	7	159	1.33e-41	154
TRINITY_DN131366_c3_g1_i2	sp|Q0IHB8|OSR2B_XENLA	99.0	200	2	0	942	1541	1	200	4.10e-131	411
TRINITY_DN159053_c0_g1_i11	sp|Q6ZPJ3|UBE2O_MOUSE	68.1	667	193	8	2694	721	628	1283	3.75e-281	845
TRINITY_DN144390_c0_g2_i2	sp|Q9NQW1|SC31B_HUMAN	52.5	1121	442	22	530	3787	114	1179	0.0	1015
TRINITY_DN147251_c1_g2_i2	sp|Q8TE82|S3TC1_HUMAN	48.2	1268	608	17	4405	689	73	1320	0.0	1073
TRINITY_DN115734_c2_g1_i1	sp|Q59207|FIXI_BRADU	34.0	592	352	9	3217	4932	10	582	5.23e-85	298
TRINITY_DN150122_c1_g2_i3	sp|Q15386|UBE3C_HUMAN	84.4	1120	135	4	277	3627	1	1083	0.0	1807
TRINITY_DN158620_c3_g1_i14	sp|Q1XI86|IMPG2_CHICK	24.6	264	168	9	3833	4561	1073	1326	1.13e-07	60.8
TRINITY_DN136034_c6_g1_i1	sp|Q01970|PLCB3_HUMAN	74.4	544	135	3	4824	3193	1	540	8.72e-268	808
TRINITY_DN149138_c4_g3_i8	sp|Q06210|GFPT1_HUMAN	46.4	1166	157	12	209	3703	1	699	2.33e-292	852
TRINITY_DN158982_c4_g1_i5	sp|Q5RJX2|F1711_XENLA	81.8	671	103	6	3226	1250	196	859	0.0	1071
TRINITY_DN158777_c1_g1_i1	sp|Q8TAQ2|SMRC2_HUMAN	73.8	1217	250	14	823	4323	1	1198	0.0	1529
TRINITY_DN159842_c1_g1_i4	sp|P0CT41|TF212_SCHPO	35.6	863	527	11	2511	1	372	1231	2.14e-154	510
TRINITY_DN158202_c2_g2_i11	sp|O60271|JIP4_HUMAN	64.9	938	292	13	485	3223	1	926	0.0	975
TRINITY_DN120882_c6_g2_i5	sp|Q8IUD2|RB6I2_HUMAN	82.9	1013	168	3	4630	1592	1	1008	0.0	991
TRINITY_DN152419_c1_g1_i3	sp|Q969R2|OSBP2_HUMAN	70.0	771	198	7	1314	3587	166	916	0.0	1069
TRINITY_DN162769_c12_g3_i2	sp|Q801S8|CO6A1_XENLA	81.4	1047	187	4	221	3352	1	1042	1.98e-309	909
TRINITY_DN127174_c5_g1_i1	sp|B1H134|FLRT3_XENTR	90.6	649	60	1	3925	1979	1	648	0.0	1083
TRINITY_DN157814_c5_g2_i11	sp|Q810B6|ANFY1_MOUSE	84.5	1166	176	1	295	3777	4	1169	0.0	1707
TRINITY_DN162613_c5_g1_i5	sp|B2RX12|MRP3_MOUSE	60.9	1272	470	7	1135	4923	1	1254	0.0	1501
TRINITY_DN115012_c0_g2_i2	sp|P57844|UVRB_PASMU	58.7	596	246	0	2227	4014	3	598	3.44e-242	721
TRINITY_DN154478_c0_g1_i7	sp|Q00342|FLT3_MOUSE	48.7	978	436	23	70	2901	15	960	1.01e-291	862
TRINITY_DN120294_c1_g5_i1	sp|Q88QC7|SPEA_PSEPK	97.7	384	9	0	1152	1	1	384	1.74e-252	746
TRINITY_DN156308_c1_g1_i7	sp|A8K2U0|A2ML1_HUMAN	37.1	1494	865	28	4762	383	1	1453	1.36e-301	904
TRINITY_DN125677_c3_g1_i7	sp|G5E8Q8|AGRF5_MOUSE	33.3	1016	580	35	218	3034	266	1260	4.54e-127	434
TRINITY_DN115508_c1_g1_i2	sp|P23621|PHOR_PSEAE	91.0	434	39	0	4344	3043	5	438	1.20e-280	811
TRINITY_DN147502_c0_g1_i4	sp|Q6NV74|CRCDL_HUMAN	41.2	243	111	6	366	1076	20	236	3.35e-32	140
TRINITY_DN146544_c3_g1_i1	sp|Q9HZA6|FIMV_PSEAE	41.3	998	415	27	3563	843	1	918	3.62e-133	441
TRINITY_DN137837_c2_g1_i2	sp|Q8C050|KS6A5_MOUSE	37.7	1333	271	17	298	4278	35	814	6.23e-260	775
TRINITY_DN159636_c6_g1_i13	sp|P51797|CLCN6_HUMAN	88.1	654	76	1	938	2899	217	868	0.0	1164
TRINITY_DN151569_c1_g1_i7	sp|A7YWH9|RHDF1_BOVIN	40.3	1106	90	4	1021	4332	319	856	4.39e-246	738
TRINITY_DN136857_c9_g1_i14	sp|P20334|TNR9_MOUSE	40.7	86	49	2	3699	3442	28	111	4.77e-11	68.6
TRINITY_DN160747_c4_g1_i3	sp|Q5BJT1|AN34A_RAT	57.7	548	151	17	3615	2032	1	487	3.01e-120	390
TRINITY_DN146632_c4_g1_i8	sp|O02671|LEPR_PIG	33.7	1209	678	22	495	4010	35	1157	6.60e-211	657
TRINITY_DN133815_c0_g2_i6	sp|Q499V8|SARG_RAT	47.1	155	70	4	3661	4095	452	604	2.78e-25	116
TRINITY_DN161726_c4_g1_i14	sp|Q8IWE5|PKHM2_HUMAN	61.5	671	207	8	30	1901	1	667	1.24e-246	746
TRINITY_DN154325_c0_g1_i8	sp|Q92624|APBP2_HUMAN	94.2	586	33	1	242	1999	1	585	0.0	1009
TRINITY_DN124190_c4_g2_i1	sp|Q01613|SHRM1_XENLA	42.4	1478	729	38	4608	367	1	1419	6.68e-290	872
TRINITY_DN111771_c0_g1_i1	sp|O53871|Y0859_MYCTU	65.1	401	137	3	4663	3467	4	403	5.84e-168	516
TRINITY_DN145330_c8_g4_i1	sp|P82347|SGCD_MOUSE	73.7	289	75	1	4789	3926	1	289	5.80e-137	428
TRINITY_DN153896_c2_g2_i1	sp|A5A761|SFXN1_PIG	89.8	322	33	0	204	1169	1	322	7.10e-198	591
TRINITY_DN158016_c1_g1_i11	sp|Q9P283|SEM5B_HUMAN	74.5	1110	277	4	334	3645	42	1151	0.0	1786
TRINITY_DN111173_c0_g1_i1	sp|A8ARD9|GHRB_CITK8	46.1	317	170	1	4611	3664	5	321	5.99e-82	276
TRINITY_DN152931_c3_g2_i2	sp|P23508|CRCM_HUMAN	92.6	810	56	3	686	3103	20	829	0.0	1255
TRINITY_DN160181_c7_g2_i2	sp|Q8WUH2|TGFA1_HUMAN	66.2	518	171	1	2013	3566	347	860	2.85e-230	697
TRINITY_DN151093_c3_g1_i8	sp|Q08CW1|TLK2_XENTR	96.0	697	26	2	4128	2044	1	697	0.0	1242
TRINITY_DN133565_c5_g2_i8	sp|P30876|RPB2_HUMAN	98.3	812	14	0	4737	2302	1	812	0.0	1605
TRINITY_DN157224_c8_g1_i1	sp|Q9UGF6|OR5V1_HUMAN	43.9	301	169	0	4094	3192	1	301	7.17e-71	244
TRINITY_DN151300_c3_g1_i7	sp|Q3TEI4|CO039_MOUSE	51.4	183	66	1	3789	4337	743	902	3.11e-38	160
TRINITY_DN146418_c1_g1_i8	sp|Q88CY4|THII_PSEPK	95.0	483	24	0	1659	211	1	483	0.0	930
TRINITY_DN147736_c5_g1_i1	sp|O15013|ARHGA_HUMAN	67.8	1333	407	14	4314	334	53	1369	0.0	1676
TRINITY_DN152708_c8_g1_i6	sp|Q6DJB9|AGO2_XENTR	97.9	871	18	0	585	3197	1	871	0.0	1746
TRINITY_DN161293_c5_g1_i2	sp|Q6NXI6|RPRD2_MOUSE	49.9	1504	562	39	4646	546	20	1469	0.0	1094
TRINITY_DN144573_c0_g1_i1	sp|Q9BE52|CK5P2_MACFA	36.9	382	209	6	490	1578	50	418	2.20e-49	194
TRINITY_DN159207_c1_g1_i4	sp|O14980|XPO1_HUMAN	96.8	1071	34	0	1255	4467	1	1071	0.0	2081
TRINITY_DN144118_c2_g1_i4	sp|Q90850|HIC1_CHICK	74.6	610	129	9	4465	2678	36	633	9.59e-226	678
TRINITY_DN155529_c2_g1_i3	sp|A5PK26|ACAP1_BOVIN	45.2	932	297	12	82	2808	1	741	3.11e-227	685
TRINITY_DN163076_c6_g1_i2	sp|P0CT41|TF212_SCHPO	35.7	568	342	7	3194	4888	265	812	6.31e-89	322
TRINITY_DN129215_c8_g1_i3	sp|P29119|FURI1_XENLA	82.0	785	139	1	3786	1432	1	783	0.0	1338
TRINITY_DN143580_c1_g1_i3	sp|O60658|PDE8A_HUMAN	72.5	853	211	5	988	3546	1	829	0.0	1228
TRINITY_DN146896_c6_g1_i1	sp|Q9H8M5|CNNM2_HUMAN	82.8	867	107	6	4323	1849	9	875	0.0	1356
TRINITY_DN155666_c5_g2_i1	sp|Q641G3|CCAR1_XENLA	81.2	549	99	3	116	1750	1	549	9.87e-249	756
TRINITY_DN157271_c2_g2_i2	sp|Q96J84|KIRR1_HUMAN	75.6	758	180	4	4392	2131	1	757	0.0	1136
TRINITY_DN153731_c0_g1_i2	sp|Q5FWF4|ZRAB3_HUMAN	60.9	1105	369	17	269	3535	21	1078	0.0	1283
TRINITY_DN137216_c9_g1_i4	sp|O60486|PLXC1_HUMAN	43.2	1543	768	43	322	4722	57	1567	0.0	1110
TRINITY_DN127524_c2_g1_i2	sp|O50655|XERD_SELRU	29.7	155	85	3	3557	3988	175	316	2.05e-06	55.5
TRINITY_DN151671_c0_g1_i12	sp|Q6UX41|BTNL8_HUMAN	34.0	238	147	5	3708	4415	3	232	4.17e-31	133
TRINITY_DN113844_c0_g1_i1	sp|B7GW55|MIAB_ACIB3	95.9	411	17	0	1236	4	1	411	8.08e-276	800
TRINITY_DN125805_c5_g1_i10	sp|Q9ULE0|WWC3_HUMAN	68.4	1084	322	11	833	4039	15	1092	0.0	1278
TRINITY_DN121264_c4_g1_i1	sp|Q57SD4|PHNR_SALCH	47.5	217	114	0	782	132	18	234	2.46e-60	210
TRINITY_DN154416_c8_g1_i10	sp|Q9ULE3|DEN2A_HUMAN	64.8	1017	303	17	826	3741	3	1009	0.0	1155
TRINITY_DN153789_c4_g2_i2	sp|Q6NTZ5|XPO6B_XENLA	89.8	1141	113	2	710	4132	1	1138	0.0	2031
TRINITY_DN161922_c0_g1_i10	sp|Q5FWK3|RHG01_MOUSE	70.5	434	126	2	3418	4719	4	435	5.82e-201	604
TRINITY_DN125130_c7_g1_i15	sp|P97677|DLL1_RAT	85.5	227	33	0	3149	2469	117	343	1.59e-79	282
TRINITY_DN115867_c1_g1_i2	sp|Q88D92|MSBA_PSEPK	97.1	408	12	0	3653	4876	1	408	3.41e-253	746
TRINITY_DN126765_c5_g1_i5	sp|Q8TE49|OTU7A_HUMAN	69.2	938	223	16	735	3455	16	918	0.0	1107
TRINITY_DN146809_c5_g2_i1	sp|O14802|RPC1_HUMAN	92.5	1389	104	0	4802	636	2	1390	0.0	2604
TRINITY_DN149605_c3_g1_i5	sp|A5W863|DAPE_PSEP1	96.6	383	13	0	2695	3843	1	383	1.17e-258	751
TRINITY_DN162245_c3_g1_i9	sp|Q01432|AMPD3_HUMAN	80.9	732	132	4	2683	4872	1	726	0.0	1191
TRINITY_DN123613_c0_g1_i1	sp|Q2TXA7|ATRA_ASPOR	63.7	1444	494	10	475	4725	43	1483	0.0	1804
TRINITY_DN159332_c7_g2_i1	sp|Q9R1N3|S4A7_RAT	81.7	884	117	4	481	3129	379	1218	0.0	1378
TRINITY_DN122756_c5_g1_i1	sp|Q9HCE3|ZN532_HUMAN	66.6	1397	355	13	4245	100	1	1301	0.0	1716
TRINITY_DN152027_c1_g1_i1	sp|Q0WYX8|MDGA1_CHICK	67.9	779	244	1	4870	2534	177	949	0.0	1096
TRINITY_DN153090_c6_g2_i2	sp|A7Z033|T11L2_BOVIN	62.4	314	115	3	3887	2952	1	313	3.36e-112	369
TRINITY_DN154036_c5_g2_i1	sp|Q2M1Z3|RHG31_HUMAN	46.0	1501	634	39	4312	167	1	1444	0.0	987
TRINITY_DN132624_c6_g1_i10	sp|B7ZR30|STK10_XENLA	69.1	583	142	9	1075	2778	118	677	4.70e-212	652
TRINITY_DN159540_c0_g2_i6	sp|P97321|SEPR_MOUSE	52.1	872	265	3	982	3591	40	760	0.0	942
TRINITY_DN117811_c1_g6_i1	sp|P0A9G7|ACEA_ECOL6	71.5	439	116	4	1438	128	3	434	1.88e-213	636
TRINITY_DN162495_c2_g2_i3	sp|Q7Z4L5|TT21B_HUMAN	70.7	1313	385	0	312	4250	3	1315	0.0	1869
TRINITY_DN143666_c1_g2_i1	sp|P0CT41|TF212_SCHPO	39.9	436	256	5	174	1469	374	807	4.69e-87	316
TRINITY_DN150074_c2_g1_i3	sp|Q0IJ29|ZBT18_XENTR	83.5	522	84	2	1567	3129	1	521	9.50e-239	706
TRINITY_DN113279_c0_g1_i1	sp|P45469|YRAR_ECOLI	49.0	208	102	3	4182	4796	2	208	2.27e-57	201
TRINITY_DN114987_c1_g1_i1	sp|Q9I0F3|VGR1C_PSEAE	38.8	533	309	9	664	2241	39	561	3.44e-107	362
TRINITY_DN157978_c5_g1_i6	sp|Q88D35|GSHB_PSEPK	95.0	317	16	0	2810	3760	1	317	5.01e-205	609
TRINITY_DN145670_c1_g1_i1	sp|Q13740|CD166_HUMAN	58.1	518	206	5	3308	1773	6	518	5.90e-199	604
TRINITY_DN148272_c1_g1_i1	sp|Q64380|SARDH_RAT	59.1	1219	190	3	4561	932	1	919	0.0	1414
TRINITY_DN160385_c1_g1_i6	sp|P35448|TSP1_XENLA	73.9	937	102	4	2044	4854	378	1171	0.0	1048
TRINITY_DN128176_c3_g2_i9	sp|P20707|ODO1_AZOVI	83.3	900	150	0	2701	2	1	900	0.0	1559
TRINITY_DN162858_c3_g1_i2	sp|Q96M86|DNHD1_HUMAN	25.5	1650	927	45	4806	424	3213	4749	5.01e-88	323
TRINITY_DN126774_c4_g1_i1	sp|D2I3C6|DCLK2_AILME	81.5	708	122	6	192	2288	1	708	0.0	1126
TRINITY_DN160263_c0_g1_i2	sp|Q16643|DREB_HUMAN	38.6	306	181	3	4752	3850	1	304	1.46e-31	136
TRINITY_DN114169_c0_g1_i1	sp|O06837|STYD_PSEFL	52.6	502	231	3	3278	4774	3	500	2.87e-163	507
TRINITY_DN143662_c0_g1_i4	sp|A4D1E1|Z804B_HUMAN	35.1	1369	731	42	4028	282	1	1332	1.31e-164	538
TRINITY_DN143682_c9_g1_i1	sp|Q6FFA9|HEM3_ACIAD	81.3	305	57	0	4603	3689	6	310	5.57e-160	490
TRINITY_DN163063_c14_g3_i1	sp|Q91DM0|POLG_PVCV1	23.5	421	255	17	2248	3435	1426	1804	2.54e-14	82.8
TRINITY_DN137540_c4_g1_i1	sp|A1A5G2|UBP47_XENTR	66.9	981	74	3	4747	1823	1	736	0.0	1207
TRINITY_DN158729_c2_g1_i2	sp|Q9H7Z3|NRDE2_HUMAN	56.4	1037	423	12	939	3983	135	1164	0.0	1135
TRINITY_DN162085_c5_g1_i14	sp|P20715|HMDH_XENLA	88.6	884	100	1	561	3212	1	883	0.0	1549
TRINITY_DN149203_c6_g1_i2	sp|Q6DDK2|FADS2_XENLA	81.4	446	82	1	135	1469	1	446	3.02e-269	781
TRINITY_DN161917_c7_g1_i1	sp|Q99088|LDLR2_XENLA	64.6	1024	209	10	4381	1346	11	892	9.47e-239	720
TRINITY_DN122999_c0_g4_i1	sp|P0AEJ1|EMRB_ECO57	43.1	510	281	3	2358	847	1	507	1.24e-132	425
TRINITY_DN134379_c3_g1_i4	sp|Q99K10|NLGN1_MOUSE	88.7	830	87	3	788	3256	1	830	0.0	1515
TRINITY_DN154625_c0_g2_i1	sp|P35580|MYH10_HUMAN	77.5	1521	340	2	3	4559	432	1952	1.32e-308	937
TRINITY_DN136586_c2_g2_i4	sp|B1J244|LLDD_PSEPW	98.4	381	6	0	731	1873	1	381	1.35e-256	746
TRINITY_DN162511_c3_g1_i10	sp|Q96KQ7|EHMT2_HUMAN	57.7	1156	333	16	4042	923	92	1207	0.0	1052
TRINITY_DN152364_c7_g1_i6	sp|Q8BGQ2|CSRN2_MOUSE	71.1	440	103	7	3401	2115	1	427	3.68e-151	476
TRINITY_DN129237_c4_g1_i5	sp|P58392|KCNN3_PIG	76.2	732	110	5	125	2152	1	724	0.0	1051
TRINITY_DN162634_c5_g1_i1	sp|Q5VY43|PEAR1_HUMAN	43.2	308	144	8	3063	3926	741	1037	2.19e-46	186
TRINITY_DN156734_c5_g1_i4	sp|Q7TSG2|CTDP1_MOUSE	61.7	984	323	14	1306	4200	12	960	0.0	982
TRINITY_DN155789_c12_g3_i3	sp|A1IGU5|ARH37_HUMAN	41.3	647	359	5	689	2620	34	662	1.69e-151	482
TRINITY_DN106920_c0_g1_i1	sp|P55218|METZ_PSEAE	61.3	390	150	1	4528	3362	11	400	1.80e-160	495
TRINITY_DN147631_c4_g1_i1	sp|Q9NSV4|DIAP3_HUMAN	64.4	1178	383	11	4623	1147	33	1193	0.0	1380
TRINITY_DN147144_c2_g2_i3	sp|Q70LM5|LGRC_BREPA	40.0	1644	912	25	4826	3	4599	6203	0.0	1093
TRINITY_DN139050_c7_g1_i5	sp|A7E2V4|ZSWM8_HUMAN	74.6	979	175	14	1388	4222	1	939	0.0	1355
TRINITY_DN151610_c10_g1_i1	sp|Q1RMT8|IRAK4_BOVIN	64.0	253	89	1	3591	4349	209	459	7.78e-97	323
TRINITY_DN161029_c4_g1_i10	sp|Q6NRI0|P6R3A_XENLA	92.3	621	47	1	213	2072	1	621	0.0	1139
TRINITY_DN160987_c1_g1_i10	sp|Q6UB98|ANR12_HUMAN	49.5	965	375	22	2040	4685	1061	1996	3.02e-207	670
TRINITY_DN153006_c6_g1_i11	sp|Q08CZ0|UBE3B_XENTR	75.2	1330	70	2	172	4155	1	1072	0.0	1902
TRINITY_DN115464_c0_g1_i2	sp|A3M9X5|LPXC_ACIBT	91.3	300	26	0	1722	2621	1	300	1.32e-181	547
TRINITY_DN118842_c0_g2_i1	sp|P0ABP7|DEDA_ECO57	57.8	211	87	2	1632	1006	7	217	5.06e-70	237
TRINITY_DN157913_c3_g2_i7	sp|Q9P2H5|UBP35_HUMAN	56.0	1055	362	13	892	3861	1	1018	0.0	1067
TRINITY_DN157106_c1_g1_i6	sp|B5DE93|CDK12_XENTR	72.8	1222	316	10	3921	283	1	1215	0.0	1384
TRINITY_DN161107_c1_g2_i4	sp|Q62230|SN_MOUSE	35.1	1615	997	22	74	4816	4	1601	0.0	973
TRINITY_DN143067_c2_g1_i7	sp|O19064|JAK2_PIG	77.9	1128	247	1	758	4135	3	1130	0.0	1881
TRINITY_DN151572_c2_g2_i8	sp|O94983|CMTA2_HUMAN	51.6	1022	339	19	106	3138	1	877	6.63e-301	892
TRINITY_DN128540_c6_g2_i1	sp|P27111|CYNR_ECOLI	64.0	286	103	0	1058	1915	1	286	4.16e-110	354
TRINITY_DN145250_c1_g1_i2	sp|Q6AHZ1|Z518A_HUMAN	33.9	1458	768	41	678	4619	77	1482	1.26e-185	598
TRINITY_DN132205_c3_g1_i14	sp|Q9H3D4|P63_HUMAN	74.5	98	25	0	2187	2480	452	549	3.65e-38	157
TRINITY_DN120036_c9_g1_i5	sp|Q6YHK3|CD109_HUMAN	40.6	1409	750	21	194	4201	26	1420	0.0	956
TRINITY_DN130373_c9_g1_i4	sp|Q9BUZ4|TRAF4_HUMAN	75.3	316	78	0	4080	3133	155	470	1.36e-175	538
TRINITY_DN156989_c1_g1_i2	sp|A0M8U1|ST7_CHICK	83.9	478	75	2	3068	4501	79	554	3.77e-280	813
TRINITY_DN133274_c2_g1_i13	sp|Q9Y6A1|POMT1_HUMAN	43.9	1060	271	16	4426	1262	6	746	2.73e-257	762
TRINITY_DN129304_c7_g1_i14	sp|Q923Q2|STA13_MOUSE	52.0	1080	450	17	370	3453	50	1113	0.0	983
TRINITY_DN150649_c2_g1_i15	sp|Q86TC9|MYPN_HUMAN	54.9	1438	465	28	200	4318	1	1320	0.0	1314
TRINITY_DN153139_c1_g1_i3	sp|Q7Z3G6|PRIC2_HUMAN	76.8	880	145	10	3991	1415	3	844	0.0	1329
TRINITY_DN153364_c0_g1_i6	sp|Q6EMB2|TTLL5_HUMAN	68.5	466	129	5	1338	2681	1	466	1.28e-203	640
TRINITY_DN142327_c3_g3_i1	sp|Q6GZW7|RPB1_FRG3G	36.2	1303	718	35	4666	980	11	1274	1.78e-217	677
TRINITY_DN112275_c0_g1_i1	sp|Q49WS9|Y1627_STAS1	55.9	247	103	3	2945	3676	1	244	9.36e-77	258
TRINITY_DN156450_c4_g1_i7	sp|Q8CDI7|CC150_MOUSE	33.7	809	500	8	3652	1271	314	1101	1.11e-107	374
TRINITY_DN140265_c1_g1_i4	sp|Q8K1L0|CREB5_MOUSE	85.5	358	51	1	686	1759	1	357	2.04e-152	472
TRINITY_DN130473_c0_g1_i2	sp|Q9P2N5|RBM27_HUMAN	59.4	1122	269	20	235	3225	1	1060	0.0	957
TRINITY_DN156161_c3_g1_i10	sp|Q5U581|MTRAA_XENLA	85.0	367	54	1	258	1355	1	367	7.21e-216	655
TRINITY_DN141780_c1_g5_i2	sp|P59222|SREC2_MOUSE	63.8	650	212	4	4325	2379	36	663	1.07e-111	378
TRINITY_DN131210_c8_g3_i4	sp|Q5HYW2|NHSL2_HUMAN	42.2	1196	572	37	557	3967	90	1225	1.40e-211	660
TRINITY_DN162277_c3_g2_i3	sp|O75093|SLIT1_HUMAN	84.3	1320	205	2	67	4023	215	1533	0.0	1495
TRINITY_DN159987_c4_g1_i11	sp|P28824|NRP1_XENLA	71.8	924	250	6	4093	1340	9	927	0.0	1377
TRINITY_DN116270_c0_g1_i1	sp|Q8K1M8|BRNP2_RAT	56.9	788	311	8	4020	1729	1	783	6.10e-300	874
TRINITY_DN151901_c9_g1_i7	sp|P84022|SMAD3_HUMAN	100	206	0	0	2298	2915	220	425	4.55e-139	439
TRINITY_DN114680_c0_g1_i1	sp|P76115|YNCD_ECOLI	24.1	676	450	25	3182	1284	44	699	1.21e-20	102
TRINITY_DN135553_c1_g1_i6	sp|Q68FJ9|ATG4D_XENLA	62.1	261	83	4	4657	3896	1	252	1.79e-96	323
TRINITY_DN153441_c3_g2_i1	sp|Q86UU0|BCL9L_HUMAN	39.9	1495	462	51	4162	887	38	1499	8.41e-224	700
TRINITY_DN152413_c6_g2_i12	sp|Q9UGJ0|AAKG2_HUMAN	81.2	570	90	5	747	2408	1	569	5.15e-299	862
TRINITY_DN155896_c0_g1_i12	sp|Q80UG8|TTLL4_MOUSE	77.1	436	90	2	2991	1711	627	1061	6.33e-227	699
TRINITY_DN155129_c2_g1_i6	sp|P07872|ACOX1_RAT	72.0	661	185	0	1998	3980	1	661	0.0	979
TRINITY_DN126499_c6_g1_i3	sp|Q6DFF7|KLH25_XENLA	89.8	589	60	0	4318	2552	1	589	0.0	1071
TRINITY_DN159482_c7_g2_i5	sp|Q96T23|RSF1_HUMAN	51.2	713	300	14	2410	4467	704	1395	2.39e-143	481
TRINITY_DN153849_c0_g1_i11	sp|Q8WXR4|MYO3B_HUMAN	43.9	549	283	12	4555	2960	346	886	4.82e-122	419
TRINITY_DN147374_c0_g2_i2	sp|O95427|PIGN_HUMAN	63.7	987	300	3	4704	1744	1	929	0.0	1204
TRINITY_DN139747_c6_g1_i4	sp|Q61576|FKB10_MOUSE	74.5	432	109	1	391	1683	34	465	9.59e-234	694
TRINITY_DN160942_c3_g1_i38	sp|Q6DF78|PDXD1_XENLA	51.4	1074	133	5	846	4022	83	782	0.0	940
TRINITY_DN157499_c1_g2_i2	sp|Q6ZMS7|ZN783_HUMAN	48.8	80	37	2	164	403	131	206	7.12e-14	77.4
TRINITY_DN124462_c4_g1_i15	sp|F6R2G2|NLRC4_XENTR	61.2	498	193	0	1198	2691	91	588	3.31e-204	633
TRINITY_DN140133_c0_g11_i3	sp|Q88NF9|MQO2_PSEPK	91.3	527	45	1	3156	1579	1	527	0.0	972
TRINITY_DN155502_c0_g3_i1	sp|Q9UPV0|CE164_HUMAN	39.4	1494	612	32	4654	932	7	1460	5.13e-103	366
TRINITY_DN119728_c1_g1_i3	sp|O87125|CHEB1_PSEAE	95.9	368	15	0	3115	4218	1	368	6.22e-216	639
TRINITY_DN152091_c6_g1_i6	sp|Q4KWZ7|REV1_CHICK	62.7	1267	418	18	4508	831	1	1254	0.0	1447
TRINITY_DN115624_c0_g4_i3	sp|Q46821|UACT_ECOLI	49.9	427	212	2	4392	3118	17	443	4.12e-123	397
TRINITY_DN148398_c2_g1_i1	sp|O60341|KDM1A_HUMAN	92.0	690	40	1	687	2711	53	742	0.0	1181
TRINITY_DN161802_c5_g1_i5	sp|O46501|PRIO_CANLF	36.5	156	88	4	1801	2250	104	254	6.02e-22	100
TRINITY_DN159466_c11_g2_i1	sp|Q6GQX2|NCK5L_MOUSE	37.1	1386	641	45	237	3968	27	1323	7.39e-166	540
TRINITY_DN160444_c1_g1_i13	sp|P59438|HPS5_MOUSE	73.3	540	132	4	238	1824	6	544	1.63e-266	800
TRINITY_DN137427_c6_g1_i2	sp|Q91YD1|CXD3_MOUSE	63.5	233	81	2	1782	2480	1	229	1.09e-88	293
TRINITY_DN126280_c2_g1_i4	sp|P61622|ITA11_MOUSE	69.6	1183	353	5	4481	936	1	1177	0.0	1697
TRINITY_DN155260_c1_g1_i11	sp|B7ZQJ9|GT2D1_XENLA	65.1	516	126	6	2930	4336	463	971	8.22e-196	610
TRINITY_DN161328_c0_g1_i11	sp|Q5R5M3|ARGAL_PONAB	64.2	1227	403	18	293	3913	23	1233	0.0	1432
TRINITY_DN136056_c1_g1_i6	sp|Q06806|TIE1_MOUSE	59.8	1035	405	7	4303	1223	15	1046	0.0	1126
TRINITY_DN114777_c4_g5_i9	sp|P39389|YJIR_ECOLI	54.5	470	214	0	1798	389	1	470	2.50e-179	548
TRINITY_DN136522_c4_g1_i17	sp|Q7TMB8|CYFP1_MOUSE	94.4	1150	64	0	4332	883	1	1150	0.0	2204
TRINITY_DN162463_c2_g1_i1	sp|P76481|YFBK_ECOLI	46.7	497	252	5	3724	2261	79	571	1.49e-133	429
TRINITY_DN113024_c0_g1_i2	sp|P31125|EAMA_ECOLI	39.6	278	160	3	3544	4356	8	284	1.90e-46	172
TRINITY_DN124535_c6_g1_i4	sp|Q13972|RGRF1_HUMAN	64.2	1324	337	19	18	3743	5	1273	0.0	1500
[truncated: 109,065 more rows]
